# Supplementary material for: Is Ortho-Terphenyl a Rigid Glass Former?
Source: J Phys Chem Lett. 2024 Jul 1;15(27):7020–7. doi: 10.1021/acs.jpclett.4c01217 (PMC11247491; doi:10.1021/acs.jpclett.4c01217)
Supplement: Supplementary file 2 — jz4c01217_si_002.zip [file jz4c01217_si_002.zip]

Archive with 96 entries (88 files):
- mode_animations/
- __MACOSX/._mode_animations
- mode_animations/.DS_Store
- __MACOSX/mode_animations/._.DS_Store
- mode_animations/IR active/
- __MACOSX/mode_animations/._IR active
- mode_animations/Raman active/
- __MACOSX/mode_animations/._Raman active
- mode_animations/Mode contribution/
- __MACOSX/mode_animations/._Mode contribution
- mode_animations/IR active/f32_new.gif
- __MACOSX/mode_animations/IR active/._f32_new.gif
- mode_animations/IR active/f29_new.gif
- __MACOSX/mode_animations/IR active/._f29_new.gif
- mode_animations/IR active/f21.gif
- __MACOSX/mode_animations/IR active/._f21.gif
- mode_animations/IR active/f23.gif
- __MACOSX/mode_animations/IR active/._f23.gif
- mode_animations/IR active/f22.gif
- __MACOSX/mode_animations/IR active/._f22.gif
- mode_animations/IR active/f30.gif
- __MACOSX/mode_animations/IR active/._f30.gif
- mode_animations/Raman active/f39.gif
- __MACOSX/mode_animations/Raman active/._f39.gif
- mode_animations/Raman active/f43.gif
- __MACOSX/mode_animations/Raman active/._f43.gif
- mode_animations/Raman active/f51.gif
- __MACOSX/mode_animations/Raman active/._f51.gif
- mode_animations/Raman active/f45.gif
- __MACOSX/mode_animations/Raman active/._f45.gif
- mode_animations/Raman active/f44.gif
- __MACOSX/mode_animations/Raman active/._f44.gif
- mode_animations/Raman active/f47.gif
- __MACOSX/mode_animations/Raman active/._f47.gif
- mode_animations/Raman active/f37.gif
- __MACOSX/mode_animations/Raman active/._f37.gif
- mode_animations/Raman active/f33.gif
- __MACOSX/mode_animations/Raman active/._f33.gif
- mode_animations/Raman active/f31.gif
- __MACOSX/mode_animations/Raman active/._f31.gif
- mode_animations/Mode contribution/f14.gif
- __MACOSX/mode_animations/Mode contribution/._f14.gif
- mode_animations/Mode contribution/f9.gif
- __MACOSX/mode_animations/Mode contribution/._f9.gif
- mode_animations/Mode contribution/f39.gif
- __MACOSX/mode_animations/Mode contribution/._f39.gif
- mode_animations/Mode contribution/f21.gif
- __MACOSX/mode_animations/Mode contribution/._f21.gif
- mode_animations/Mode contribution/f24.gif
- __MACOSX/mode_animations/Mode contribution/._f24.gif
- mode_animations/Mode contribution/f18.gif
- __MACOSX/mode_animations/Mode contribution/._f18.gif
- xyz files for modes/
- xyz files for modes/.DS_Store
- __MACOSX/xyz files for modes/._.DS_Store
- xyz files for modes/for mode contribution/
- xyz files for modes/for Raman active/
- xyz files for modes/for IR active/
- xyz files for modes/for mode contribution/f24.xyz
- __MACOSX/xyz files for modes/for mode contribution/._f24.xyz
- xyz files for modes/for mode contribution/f18.xyz
- __MACOSX/xyz files for modes/for mode contribution/._f18.xyz
- xyz files for modes/for mode contribution/f21.xyz
- __MACOSX/xyz files for modes/for mode contribution/._f21.xyz
- xyz files for modes/for mode contribution/f9.xyz
- __MACOSX/xyz files for modes/for mode contribution/._f9.xyz
- xyz files for modes/for mode contribution/f39.xyz
- __MACOSX/xyz files for modes/for mode contribution/._f39.xyz
- xyz files for modes/for mode contribution/f14.xyz
- __MACOSX/xyz files for modes/for mode contribution/._f14.xyz
- xyz files for modes/for Raman active/f32.xyz
- __MACOSX/xyz files for modes/for Raman active/._f32.xyz
- xyz files for modes/for Raman active/f30.xyz
- __MACOSX/xyz files for modes/for Raman active/._f30.xyz
- xyz files for modes/for Raman active/f21.xyz
- __MACOSX/xyz files for modes/for Raman active/._f21.xyz
- xyz files for modes/for Raman active/f22.xyz
- __MACOSX/xyz files for modes/for Raman active/._f22.xyz
- xyz files for modes/for Raman active/f23.xyz
- __MACOSX/xyz files for modes/for Raman active/._f23.xyz
- xyz files for modes/for Raman active/f29.xyz
- __MACOSX/xyz files for modes/for Raman active/._f29.xyz
- xyz files for modes/for IR active/f44.xyz
- __MACOSX/xyz files for modes/for IR active/._f44.xyz
- xyz files for modes/for IR active/f51.xyz
- xyz files for modes/for IR active/f45.xyz
- xyz files for modes/for IR active/f47.xyz
- __MACOSX/xyz files for modes/for IR active/._f47.xyz
- xyz files for modes/for IR active/f43.xyz
- __MACOSX/xyz files for modes/for IR active/._f43.xyz
- xyz files for modes/for IR active/f33.xyz
- xyz files for modes/for IR active/f31.xyz
- __MACOSX/xyz files for modes/for IR active/._f31.xyz
- xyz files for modes/for IR active/f37.xyz
- xyz files for modes/for IR active/f39.xyz
- __MACOSX/xyz files for modes/for IR active/._f39.xyz
