# Supplementary material for: Is Ortho-Terphenyl a Rigid Glass Former?
Source: J Phys Chem Lett. 2024 Jul 1;15(27):7020–7. doi: 10.1021/acs.jpclett.4c01217 (PMC11247491; doi:10.1021/acs.jpclett.4c01217)
Supplement: Supplementary file 2 — jz4c01217_si_002.zip [file jz4c01217_si_002.zip › xyz files for modes/for mode contribution/f24.xyz]

128
i=1
C   5.742884 -1.915410 3.360752 
C   3.555844 1.915410 -2.333356 
C   -3.506104 -0.985514 -3.493052 
C   -5.792624 0.985514 2.201056 
C   7.053742 -1.506034 3.041635 
C   2.244986 1.506034 -2.652473 
C   -2.133866 -1.246709 -3.273415 
C   -7.164862 1.246709 2.420693 
C   7.870400 -2.282542 2.208718 
C   1.428327 2.282542 -3.485390 
C   -1.294967 -0.293461 -2.675458 
C   -8.003760 0.293461 3.018650 
C   7.395778 2.319168 1.663759 
C   1.902949 -2.319168 -4.030349 
C   -1.808749 0.941595 -2.259619 
C   -7.489978 -0.941595 3.434489 
C   6.101983 1.888671 1.988120 
C   3.196744 -1.888671 -3.705988 
C   -3.172404 1.203813 -2.444280 
C   -6.126323 -1.203813 3.249828 
C   5.289507 2.658543 2.832829 
C   4.009221 -2.658543 -2.861279 
C   -4.007101 0.256141 -3.057209 
C   -5.291627 -0.256141 2.636899 
C   4.822123 -1.019927 4.103502 
C   4.476605 1.019927 -1.590606 
C   -4.431085 -1.978357 -4.114082 
C   -4.867643 1.978357 1.580026 
C   5.249148 -0.114621 5.111282 
C   4.049579 0.114621 -0.582826 
C   -4.058039 -2.811702 -5.202302 
C   -5.240688 2.811702 0.491806 
C   4.342878 0.834758 5.606120 
C   4.955850 -0.834758 -0.087988 
C   -4.980190 2.071466 -5.726780 
C   -4.318538 -2.071466 -0.032672 
C   3.014481 0.867767 5.183357 
C   6.284247 -0.867767 -0.510751 
C   -6.267307 1.948477 -5.198177 
C   -3.031421 -1.948477 0.495931 
C   2.570026 -0.068624 4.245760 
C   6.728701 0.068624 -1.448348 
C   -6.635561 2.744108 -4.105000 
C   -2.663166 -2.744108 1.589108 
C   3.469694 -0.981962 3.703788 
C   5.829034 0.981962 -1.990320 
C   -5.728494 -2.133802 -3.581028 
C   -3.570234 2.133802 2.113080 
C   6.587177 -0.137269 -5.625390 
C   2.711550 0.137269 0.068718 
C   -2.682970 -2.762595 5.629630 
C   -6.615757 2.762595 -0.064478 
C   7.414800 0.998556 5.734645 
C   1.883928 -0.998556 0.040537 
C   -1.834188 1.926708 -5.619285 
C   -7.464540 -1.926708 0.074823 
C   8.625814 1.019808 -4.930815 
C   0.672914 -1.019808 0.763293 
C   -0.479234 2.012356 5.391195 
C   -8.819494 -2.012356 -0.302913 
C   9.018014 -0.084442 -4.155004 
C   0.280714 0.084442 1.539104 
C   0.045266 -2.598462 4.857744 
C   -9.343994 2.598462 -0.836364 
C   8.191870 -1.214214 -4.114411 
C   1.106858 1.214214 1.579697 
C   -0.812638 -1.507850 4.672171 
C   -8.486090 1.507850 -1.021937 
C   6.990103 -1.243278 -4.851755 
C   2.308625 1.243278 0.842353 
C   -2.165745 -1.588845 5.052835 
C   -7.132983 1.588845 -0.641273 
H   7.419812 -0.550984 3.420317 
H   1.878915 0.550984 -2.273791 
H   -1.720155 -2.213400 -3.555797 
H   -7.578572 2.213400 2.138311 
H   8.874622 -1.933266 1.955907 
H   0.424105 1.933266 -3.738201 
H   -0.239945 -0.534797 -2.510487 
H   -9.058782 0.534797 3.183621 
H   8.026264 1.731618 0.982584 
H   1.272464 -1.731618 -4.711524 
H   -1.157104 1.685786 -1.779524 
H   -8.141624 -1.685786 3.914584 
H   5.725917 0.947024 1.583935 
H   3.572811 -0.947024 -4.110173 
H   -3.590811 2.153919 -2.114175 
H   -5.707917 -2.153919 3.579933 
H   4.294123 2.291416 3.098920 
H   5.004605 -2.291416 -2.595188 
H   -5.058585 0.501548 -3.229100 
H   -4.240143 -0.501548 2.465008 
H   4.681244 1.540087 -5.019382 
H   4.617484 -1.540087 0.674726 
H   -4.685224 1.440217 4.820402 
H   -4.613504 -1.440217 -0.873706 
H   2.344645 1.614932 5.605549 
H   6.954082 -1.614932 -0.088559 
H   -6.961482 1.225671 -5.632009 
H   -2.337245 -1.225671 0.062099 
H   1.540443 -0.054877 3.886447 
H   7.758284 0.054877 -1.807661 
H   -7.619644 2.642520 -3.637727 
H   -1.679083 -2.642520 2.056381 
H   3.131740 -1.645968 2.904076 
H   6.166988 1.645968 -2.790032 
H   -6.023048 -1.541775 -2.711456 
H   -3.275680 1.541775 2.982652 
H   7.118052 1.856641 5.120172 
H   2.180675 -1.856641 -0.573937 
H   -2.218775 1.022063 -5.140272 
H   -7.079952 -1.022063 0.553837 
H   -9.329147 1.901082 -4.989324 
H   0.030419 -1.901082 0.704785 
H   0.179141 1.157542 5.557664 
H   9.119587 -1.157542 -0.136445 
H   -8.622875 -0.073719 -3.604793 
H   -0.675853 0.073719 2.089315 
H   1.114013 -2.516045 4.596473 
H   8.184715 2.516045 -1.097635 
H   8.481755 -2.070544 -3.492556 
H   0.816972 2.070544 2.201552 
H   -0.425372 -0.585899 4.228116 
H   -8.873355 0.585899 -1.465992 
H   6.338840 -2.118631 -4.808423 
H   2.959888 2.118631 0.885685 
H   -2.826528 -0.729373 4.928023 
H   -6.472200 0.729373 -0.766085 
128
i=2
C   5.745371 -1.915357 3.367367 
C   3.553357 1.915357 -2.326741 
C   -3.508591 -0.985461 -3.486437 
C   -5.790137 0.985461 2.207671 
C   7.059298 -1.513390 3.053224 
C   2.239430 1.513390 -2.640884 
C   -2.139422 -1.254065 -3.261826 
C   -7.159306 1.254065 2.432282 
C   7.877068 -2.298735 2.232055 
C   1.421659 2.298735 -3.462053 
C   -1.301635 -0.309654 -2.652121 
C   -7.997092 0.309654 3.041987 
C   7.400488 2.301123 1.693552 
C   1.898239 -2.301123 -4.000556 
C   -1.813459 0.923550 -2.229826 
C   -7.485268 -0.923550 3.464282 
C   6.103200 1.879040 2.010928 
C   3.195527 -1.879040 -3.683180 
C   -3.173621 1.194182 -2.421472 
C   -6.125106 -1.194182 3.272636 
C   5.289613 2.657802 2.844048 
C   4.009115 -2.657802 -2.850060 
C   -4.007207 0.255400 -3.045990 
C   -5.291521 -0.255400 2.648118 
C   4.824399 -1.015006 4.104031 
C   4.474329 1.015006 -1.590077 
C   -4.433361 -1.973436 -4.113553 
C   -4.865367 1.973436 1.580555 
C   5.248725 -0.113298 5.115833 
C   4.050002 0.113298 -0.578275 
C   -4.057616 -2.810379 -5.197751 
C   -5.241111 2.810379 0.496357 
C   4.341661 0.834440 5.612153 
C   4.957067 -0.834440 -0.081955 
C   -4.978973 2.071148 -5.720747 
C   -4.319755 -2.071148 -0.026639 
C   3.015328 0.871948 5.184098 
C   6.283400 -0.871948 -0.510010 
C   -6.268154 1.952658 -5.197436 
C   -3.030574 -1.952658 0.496672 
C   2.574683 -0.057405 4.238722 
C   6.724044 0.057405 -1.455386 
C   -6.640218 2.755327 -4.112038 
C   -2.658509 -2.755327 1.582070 
C   3.474721 -0.971167 3.697650 
C   5.824007 0.971167 -1.996458 
C   -5.733521 -2.123007 -3.587166 
C   -3.565207 2.123007 2.106942 
C   6.588606 -0.137269 -5.625602 
C   2.710121 0.137269 0.068506 
C   -2.684399 -2.762595 5.629418 
C   -6.614328 2.762595 -0.064690 
C   7.417287 0.997286 5.728877 
C   1.881441 -0.997286 0.034769 
C   -1.836675 1.925438 -5.625053 
C   -7.462053 -1.925438 0.069055 
C   8.635498 1.013193 -4.953834 
C   0.663230 -1.013193 0.740274 
C   -0.488918 2.005741 5.368176 
C   -8.809810 -2.005741 -0.325932 
C   9.034313 -0.095290 -4.190141 
C   0.264415 0.095290 1.503967 
C   0.028967 -2.609310 4.822607 
C   -9.327695 2.609310 -0.871501 
C   8.206581 -1.223104 -4.142299 
C   1.092147 1.223104 1.551809 
C   -0.827349 -1.516740 4.644283 
C   -8.471379 1.516740 -1.049825 
C   6.997247 -1.246665 -4.861809 
C   2.301481 1.246665 0.832299 
C   -2.172889 -1.592232 5.042781 
C   -7.125839 1.592232 -0.651327 
H   7.427750 -0.557758 3.427091 
H   1.870977 0.557758 -2.267017 
H   -1.728093 -2.220174 -3.549023 
H   -7.570634 2.220174 2.145085 
H   8.883830 -1.954856 1.983636 
H   0.414897 1.954856 -3.710472 
H   -0.249153 -0.556387 -2.482758 
H   -9.049574 0.556387 3.211350 
H   8.032032 1.705741 1.022431 
H   1.266696 -1.705741 -4.671677 
H   -1.162872 1.659909 -1.739677 
H   -8.135856 -1.659909 3.954431 
H   5.725017 0.936970 1.610447 
H   3.573711 -0.936970 -4.083661 
H   -3.589911 2.143865 -2.087663 
H   -5.708817 -2.143865 3.606445 
H   4.291424 2.296761 3.105429 
H   5.007304 -2.296761 -2.588679 
H   -5.055886 0.506893 -3.222591 
H   -4.242842 -0.506893 2.471517 
H   4.677857 1.536065 -5.009433 
H   4.620871 -1.536065 0.684675 
H   -4.681837 1.436195 4.830351 
H   -4.616891 -1.436195 -0.863757 
H   2.344275 1.617895 5.606872 
H   6.954452 -1.617895 -0.087236 
H   -6.961112 1.228634 -5.630686 
H   -2.337615 -1.228634 0.063422 
H   1.547375 -0.039266 3.874011 
H   7.751352 0.039266 -1.820097 
H   -7.626576 2.658131 -3.650163 
H   -1.672151 -2.658131 2.043945 
H   3.138937 -1.631574 2.894445 
H   6.159791 1.631574 -2.799663 
H   -6.030245 -1.527381 -2.721087 
H   -3.268483 1.527381 2.973021 
H   7.116147 1.857699 5.121177 
H   2.182580 -1.857699 -0.572932 
H   -2.216870 1.023121 -5.139267 
H   -7.081857 -1.023121 0.554842 
H   -9.318669 1.893144 -5.017741 
H   0.019941 -1.893144 0.676368 
H   0.168663 1.149604 5.529247 
H   9.130065 -1.149604 -0.164862 
H   -8.600967 -0.089224 -3.654377 
H   -0.697761 0.089224 2.039731 
H   1.092105 -2.531550 4.546889 
H   8.206623 2.531550 -1.147219 
H   8.501335 -2.082715 -3.529334 
H   0.797392 2.082715 2.164774 
H   -0.444952 -0.598070 4.191338 
H   -8.853775 0.598070 -1.502770 
H   6.345508 -2.121224 -4.814403 
H   2.953220 2.121224 0.879705 
H   -2.833196 -0.731966 4.922043 
H   -6.465532 0.731966 -0.772065 
128
i=3
C   5.747858 -1.915304 3.373982 
C   3.550870 1.915304 -2.320126 
C   -3.511078 -0.985408 -3.479822 
C   -5.787650 0.985408 2.214286 
C   7.064854 -1.520746 3.064813 
C   2.233874 1.520746 -2.629295 
C   -2.144978 -1.261421 -3.250237 
C   -7.153750 1.261421 2.443871 
C   7.883736 -2.314928 2.255392 
C   1.414991 2.314928 -3.438716 
C   -1.308303 -0.325847 -2.628784 
C   -7.990424 0.325847 3.065324 
C   7.405198 2.283078 1.723345 
C   1.893529 -2.283078 -3.970763 
C   -1.818169 0.905505 -2.200033 
C   -7.480558 -0.905505 3.494075 
C   6.104417 1.869409 2.033736 
C   3.194310 -1.869409 -3.660372 
C   -3.174838 1.184551 -2.398664 
C   -6.123889 -1.184551 3.295444 
C   5.289719 2.657061 2.855267 
C   4.009009 -2.657061 -2.838841 
C   -4.007313 0.254659 -3.034771 
C   -5.291415 -0.254659 2.659337 
C   4.826675 -1.010085 4.104560 
C   4.472053 1.010085 -1.589548 
C   -4.435637 -1.968515 -4.113024 
C   -4.863091 1.968515 1.581084 
C   5.248302 -0.111975 5.120384 
C   4.050425 0.111975 -0.573724 
C   -4.057193 -2.809056 -5.193200 
C   -5.241534 2.809056 0.500908 
C   4.340444 0.834122 5.618186 
C   4.958284 -0.834122 -0.075922 
C   -4.977756 2.070830 -5.714714 
C   -4.320972 -2.070830 -0.020606 
C   3.016175 0.876129 5.184839 
C   6.282553 -0.876129 -0.509269 
C   -6.269001 1.956839 -5.196695 
C   -3.029727 -1.956839 0.497413 
C   2.579340 -0.046186 4.231684 
C   6.719387 0.046186 -1.462424 
C   -6.644875 2.766546 -4.119076 
C   -2.653852 -2.766546 1.575032 
C   3.479748 -0.960372 3.691512 
C   5.818980 0.960372 -2.002596 
C   -5.738548 -2.112212 -3.593304 
C   -3.560180 2.112212 2.100804 
C   6.590035 -0.137269 -5.625814 
C   2.708692 0.137269 0.068294 
C   -2.685828 -2.762595 5.629206 
C   -6.612899 2.762595 -0.064902 
C   7.419774 0.996016 5.723109 
C   1.878954 -0.996016 0.029001 
C   -1.839162 1.924168 -5.630821 
C   -7.459566 -1.924168 0.063287 
C   8.645182 1.006578 -4.976853 
C   0.653546 -1.006578 0.717255 
C   -0.498602 1.999126 5.345157 
C   -8.800126 -1.999126 -0.348951 
C   9.050612 -0.106138 -4.225278 
C   0.248116 0.106138 1.468830 
C   0.012668 -2.620158 4.787470 
C   -9.311396 2.620158 -0.906638 
C   8.221292 -1.231994 -4.170187 
C   1.077436 1.231994 1.523921 
C   -0.842060 -1.525630 4.616395 
C   -8.456668 1.525630 -1.077713 
C   7.004391 -1.250052 -4.871863 
C   2.294337 1.250052 0.822245 
C   -2.180033 -1.595619 5.032727 
C   -7.118695 1.595619 -0.661381 
H   7.435688 -0.564532 3.433865 
H   1.863039 0.564532 -2.260243 
H   -1.736031 -2.226948 -3.542249 
H   -7.562696 2.226948 2.151859 
H   8.893038 -1.976446 2.011365 
H   0.405689 1.976446 -3.682743 
H   -0.258361 -0.577977 -2.455029 
H   -9.040366 0.577977 3.239079 
H   8.037800 1.679864 1.062278 
H   1.260928 -1.679864 -4.631830 
H   -1.168640 1.634032 -1.699830 
H   -8.130088 -1.634032 3.994278 
H   5.724117 0.926916 1.636959 
H   3.574611 -0.926916 -4.057149 
H   -3.589011 2.133811 -2.061151 
H   -5.709717 -2.133811 3.632957 
H   4.288725 2.302106 3.111938 
H   5.010003 -2.302106 -2.582170 
H   -5.053187 0.512238 -3.216082 
H   -4.245541 -0.512238 2.478026 
H   4.674470 1.532043 -4.999484 
H   4.624258 -1.532043 0.694624 
H   -4.678450 1.432173 4.840300 
H   -4.620278 -1.432173 -0.853808 
H   2.343905 1.620858 5.608195 
H   6.954822 -1.620858 -0.085913 
H   -6.960742 1.231597 -5.629363 
H   -2.337985 -1.231597 0.064745 
H   1.554307 -0.023655 3.861575 
H   7.744420 0.023655 -1.832533 
H   -7.633508 2.673742 -3.662599 
H   -1.665219 -2.673742 2.031509 
H   3.146134 -1.617180 2.884814 
H   6.152594 1.617180 -2.809294 
H   -6.037442 -1.512987 -2.730718 
H   -3.261286 1.512987 2.963390 
H   7.114242 1.858757 5.122182 
H   2.184485 -1.858757 -0.571927 
H   -2.214965 1.024179 -5.138262 
H   -7.083762 -1.024179 0.555847 
H   -9.308191 1.885206 -5.046158 
H   0.009463 -1.885206 0.647951 
H   0.158185 1.141666 5.500830 
H   9.140543 -1.141666 -0.193279 
H   -8.579059 -0.104729 -3.703961 
H   -0.719669 0.104729 1.990147 
H   1.070197 -2.547055 4.497305 
H   8.228531 2.547055 -1.196803 
H   8.520915 -2.094886 -3.566112 
H   0.777812 2.094886 2.127996 
H   -0.464532 -0.610241 4.154560 
H   -8.834195 0.610241 -1.539548 
H   6.352176 -2.123817 -4.820383 
H   2.946552 2.123817 0.873725 
H   -2.839864 -0.734559 4.916063 
H   -6.458864 0.734559 -0.778045 
128
i=4
C   5.750345 -1.915251 3.380597 
C   3.548383 1.915251 -2.313511 
C   -3.513565 -0.985355 -3.473207 
C   -5.785163 0.985355 2.220901 
C   7.070410 -1.528102 3.076402 
C   2.228318 1.528102 -2.617706 
C   -2.150534 -1.268777 -3.238648 
C   -7.148194 1.268777 2.455460 
C   7.890404 -2.331121 2.278729 
C   1.408323 2.331121 -3.415379 
C   -1.314971 -0.342040 -2.605447 
C   -7.983756 0.342040 3.088661 
C   7.409908 2.265033 1.753138 
C   1.888819 -2.265033 -3.940970 
C   -1.822879 0.887460 -2.170240 
C   -7.475848 -0.887460 3.523868 
C   6.105634 1.859778 2.056544 
C   3.193093 -1.859778 -3.637564 
C   -3.176055 1.174920 -2.375856 
C   -6.122672 -1.174920 3.318252 
C   5.289825 2.656320 2.866486 
C   4.008903 -2.656320 -2.827622 
C   -4.007419 0.253918 -3.023552 
C   -5.291309 -0.253918 2.670556 
C   4.828951 -1.005164 4.105089 
C   4.469777 1.005164 -1.589019 
C   -4.437913 -1.963594 -4.112495 
C   -4.860815 1.963594 1.581613 
C   5.247879 -0.110652 5.124935 
C   4.050848 0.110652 -0.569173 
C   -4.056770 -2.807733 -5.188649 
C   -5.241957 2.807733 0.505459 
C   4.339227 0.833804 5.624219 
C   4.959501 -0.833804 -0.069889 
C   -4.976539 2.070512 -5.708681 
C   -4.322189 -2.070512 -0.014573 
C   3.017022 0.880310 5.185580 
C   6.281706 -0.880310 -0.508528 
C   -6.269848 1.961020 -5.195954 
C   -3.028880 -1.961020 0.498154 
C   2.583997 -0.034967 4.224646 
C   6.714730 0.034967 -1.469462 
C   -6.649532 2.777765 -4.126114 
C   -2.649195 -2.777765 1.567994 
C   3.484775 -0.949577 3.685374 
C   5.813953 0.949577 -2.008734 
C   -5.743575 -2.101417 -3.599442 
C   -3.555153 2.101417 2.094666 
C   6.591464 -0.137269 -5.626026 
C   2.707263 0.137269 0.068082 
C   -2.687257 -2.762595 5.628994 
C   -6.611470 2.762595 -0.065114 
C   7.422261 0.994746 5.717341 
C   1.876467 -0.994746 0.023233 
C   -1.841649 1.922898 -5.636589 
C   -7.457079 -1.922898 0.057519 
C   8.654866 0.999963 -4.999872 
C   0.643862 -0.999963 0.694236 
C   -0.508286 1.992511 5.322138 
C   -8.790442 -1.992511 -0.371970 
C   9.066911 -0.116986 -4.260415 
C   0.231817 0.116986 1.433693 
C   -0.003631 -2.631006 4.752333 
C   -9.295097 2.631006 -0.941775 
C   8.236003 -1.240884 -4.198075 
C   1.062725 1.240884 1.496033 
C   -0.856771 -1.534520 4.588507 
C   -8.441957 1.534520 -1.105601 
C   7.011535 -1.253439 -4.881917 
C   2.287193 1.253439 0.812191 
C   -2.187177 -1.599006 5.022673 
C   -7.111551 1.599006 -0.671435 
H   7.443626 -0.571306 3.440639 
H   1.855101 0.571306 -2.253469 
H   -1.743969 -2.233722 -3.535475 
H   -7.554758 2.233722 2.158633 
H   8.902246 -1.998036 2.039094 
H   0.396481 1.998036 -3.655014 
H   -0.267569 -0.599567 -2.427300 
H   -9.031158 0.599567 3.266808 
H   8.043568 1.653987 1.102125 
H   1.255160 -1.653987 -4.591983 
H   -1.174408 1.608155 -1.659983 
H   -8.124320 -1.608155 4.034125 
H   5.723217 0.916862 1.663471 
H   3.575511 -0.916862 -4.030637 
H   -3.588111 2.123757 -2.034639 
H   -5.710617 -2.123757 3.659469 
H   4.286026 2.307451 3.118447 
H   5.012702 -2.307451 -2.575661 
H   -5.050488 0.517583 -3.209573 
H   -4.248240 -0.517583 2.484535 
H   4.671083 1.528021 -4.989535 
H   4.627645 -1.528021 0.704573 
H   -4.675063 1.428151 4.850249 
H   -4.623665 -1.428151 -0.843859 
H   2.343535 1.623821 5.609518 
H   6.955192 -1.623821 -0.084590 
H   -6.960372 1.234560 -5.628040 
H   -2.338355 -1.234560 0.066068 
H   1.561239 -0.008044 3.849139 
H   7.737488 0.008044 -1.844969 
H   -7.640440 2.689353 -3.675035 
H   -1.658287 -2.689353 2.019073 
H   3.153331 -1.602786 2.875183 
H   6.145397 1.602786 -2.818925 
H   -6.044639 -1.498593 -2.740349 
H   -3.254089 1.498593 2.953759 
H   7.112337 1.859815 5.123187 
H   2.186390 -1.859815 -0.570922 
H   -2.213060 1.025237 -5.137257 
H   -7.085667 -1.025237 0.556852 
H   -9.297713 1.877268 -5.074575 
H   -0.001015 -1.877268 0.619534 
H   0.147707 1.133728 5.472413 
H   9.151021 -1.133728 -0.221696 
H   -8.557151 -0.120234 -3.753545 
H   -0.741577 0.120234 1.940563 
H   1.048289 -2.562560 4.447721 
H   8.250439 2.562560 -1.246387 
H   8.540495 -2.107057 -3.602890 
H   0.758232 2.107057 2.091218 
H   -0.484112 -0.622412 4.117782 
H   -8.814615 0.622412 -1.576326 
H   6.358844 -2.126410 -4.826363 
H   2.939884 2.126410 0.867745 
H   -2.846532 -0.737152 4.910083 
H   -6.452196 0.737152 -0.784025 
128
i=5
C   5.752832 -1.915198 3.387212 
C   3.545896 1.915198 -2.306896 
C   -3.516052 -0.985302 -3.466592 
C   -5.782676 0.985302 2.227516 
C   7.075966 -1.535458 3.087991 
C   2.222762 1.535458 -2.606117 
C   -2.156090 -1.276133 -3.227059 
C   -7.142638 1.276133 2.467049 
C   7.897072 -2.347314 2.302066 
C   1.401655 2.347314 -3.392042 
C   -1.321639 -0.358233 -2.582110 
C   -7.977088 0.358233 3.111998 
C   7.414618 2.246988 1.782931 
C   1.884109 -2.246988 -3.911177 
C   -1.827589 0.869415 -2.140447 
C   -7.471138 -0.869415 3.553661 
C   6.106851 1.850147 2.079352 
C   3.191876 -1.850147 -3.614756 
C   -3.177272 1.165289 -2.353048 
C   -6.121455 -1.165289 3.341060 
C   5.289931 2.655579 2.877705 
C   4.008797 -2.655579 -2.816403 
C   -4.007525 0.253177 -3.012333 
C   -5.291203 -0.253177 2.681775 
C   4.831227 -1.000243 4.105618 
C   4.467501 1.000243 -1.588490 
C   -4.440189 -1.958673 -4.111966 
C   -4.858539 1.958673 1.582142 
C   5.247456 -0.109329 5.129486 
C   4.051271 0.109329 -0.564622 
C   -4.056347 -2.806410 -5.184098 
C   -5.242380 2.806410 0.510010 
C   4.338010 0.833486 5.630252 
C   4.960718 -0.833486 -0.063856 
C   -4.975322 2.070194 -5.702648 
C   -4.323406 -2.070194 -0.008540 
C   3.017869 0.884491 5.186321 
C   6.280859 -0.884491 -0.507787 
C   -6.270695 1.965201 -5.195213 
C   -3.028033 -1.965201 0.498895 
C   2.588654 -0.023748 4.217608 
C   6.710073 0.023748 -1.476500 
C   -6.654189 2.788984 -4.133152 
C   -2.644538 -2.788984 1.560956 
C   3.489802 -0.938782 3.679236 
C   5.808926 0.938782 -2.014872 
C   -5.748602 -2.090622 -3.605580 
C   -3.550126 2.090622 2.088528 
C   6.592893 -0.137269 -5.626238 
C   2.705834 0.137269 0.067870 
C   -2.688686 -2.762595 5.628782 
C   -6.610041 2.762595 -0.065326 
C   7.424748 0.993476 5.711573 
C   1.873980 -0.993476 0.017465 
C   -1.844136 1.921628 -5.642357 
C   -7.454592 -1.921628 0.051751 
C   8.664550 0.993348 -5.022891 
C   0.634178 -0.993348 0.671217 
C   -0.517970 1.985896 5.299119 
C   -8.780758 -1.985896 -0.394989 
C   9.083210 -0.127834 -4.295552 
C   0.215518 0.127834 1.398556 
C   -0.019930 -2.641854 4.717196 
C   -9.278798 2.641854 -0.976912 
C   8.250714 -1.249774 -4.225963 
C   1.048014 1.249774 1.468145 
C   -0.871482 -1.543410 4.560619 
C   -8.427246 1.543410 -1.133489 
C   7.018679 -1.256826 -4.891971 
C   2.280049 1.256826 0.802137 
C   -2.194321 -1.602393 5.012619 
C   -7.104407 1.602393 -0.681489 
H   7.451564 -0.578080 3.447413 
H   1.847163 0.578080 -2.246695 
H   -1.751907 -2.240496 -3.528701 
H   -7.546820 2.240496 2.165407 
H   8.911454 -2.019626 2.066823 
H   0.387273 2.019626 -3.627285 
H   -0.276777 -0.621157 -2.399571 
H   -9.021950 0.621157 3.294537 
H   8.049336 1.628110 1.141972 
H   1.249392 -1.628110 -4.552136 
H   -1.180176 1.582278 -1.620136 
H   -8.118552 -1.582278 4.073972 
H   5.722317 0.906808 1.689983 
H   3.576411 -0.906808 -4.004125 
H   -3.587211 2.113703 -2.008127 
H   -5.711517 -2.113703 3.685981 
H   4.283327 2.312796 3.124956 
H   5.015401 -2.312796 -2.569152 
H   -5.047789 0.522928 -3.203064 
H   -4.250939 -0.522928 2.491044 
H   4.667696 1.523999 -4.979586 
H   4.631032 -1.523999 0.714522 
H   -4.671676 1.424129 4.860198 
H   -4.627052 -1.424129 -0.833910 
H   2.343165 1.626784 5.610841 
H   6.955562 -1.626784 -0.083267 
H   -6.960002 1.237523 -5.626717 
H   -2.338725 -1.237523 0.067391 
H   1.568171 0.007567 3.836703 
H   7.730556 -0.007567 -1.857405 
H   -7.647372 2.704964 -3.687471 
H   -1.651355 -2.704964 2.006637 
H   3.160528 -1.588392 2.865552 
H   6.138200 1.588392 -2.828556 
H   -6.051836 -1.484199 -2.749980 
H   -3.246892 1.484199 2.944128 
H   7.110432 1.860873 5.124192 
H   2.188295 -1.860873 -0.569917 
H   -2.211155 1.026295 -5.136252 
H   -7.087572 -1.026295 0.557857 
H   -9.287235 1.869330 -5.102992 
H   -0.011493 -1.869330 0.591117 
H   0.137229 1.125790 5.443996 
H   9.161499 -1.125790 -0.250113 
H   -8.535243 -0.135739 -3.803129 
H   -0.763485 0.135739 1.890979 
H   1.026381 -2.578065 4.398137 
H   8.272347 2.578065 -1.295971 
H   8.560075 -2.119228 -3.639668 
H   0.738652 2.119228 2.054440 
H   -0.503692 -0.634583 4.081004 
H   -8.795035 0.634583 -1.613104 
H   6.365512 -2.129003 -4.832343 
H   2.933216 2.129003 0.861765 
H   -2.853200 -0.739745 4.904103 
H   -6.445528 0.739745 -0.790005 
128
i=6
C   5.755319 -1.915145 3.393827 
C   3.543409 1.915145 -2.300281 
C   -3.518539 -0.985249 -3.459977 
C   -5.780189 0.985249 2.234131 
C   7.081522 -1.542814 3.099580 
C   2.217206 1.542814 -2.594528 
C   -2.161646 -1.283489 -3.215470 
C   -7.137082 1.283489 2.478638 
C   7.903740 -2.363507 2.325403 
C   1.394987 2.363507 -3.368705 
C   -1.328307 -0.374426 -2.558773 
C   -7.970420 0.374426 3.135335 
C   7.419328 2.228943 1.812724 
C   1.879399 -2.228943 -3.881384 
C   -1.832299 0.851370 -2.110654 
C   -7.466428 -0.851370 3.583454 
C   6.108068 1.840516 2.102160 
C   3.190659 -1.840516 -3.591948 
C   -3.178489 1.155658 -2.330240 
C   -6.120238 -1.155658 3.363868 
C   5.290037 2.654838 2.888924 
C   4.008691 -2.654838 -2.805184 
C   -4.007631 0.252436 -3.001114 
C   -5.291097 -0.252436 2.692994 
C   4.833503 -0.995322 4.106147 
C   4.465225 0.995322 -1.587961 
C   -4.442465 -1.953752 -4.111437 
C   -4.856263 1.953752 1.582671 
C   5.247033 -0.108006 5.134037 
C   4.051694 0.108006 -0.560071 
C   -4.055924 -2.805087 -5.179547 
C   -5.242803 2.805087 0.514561 
C   4.336793 0.833168 5.636285 
C   4.961935 -0.833168 -0.057823 
C   -4.974105 2.069876 -5.696615 
C   -4.324623 -2.069876 -0.002507 
C   3.018716 0.888672 5.187062 
C   6.280012 -0.888672 -0.507046 
C   -6.271542 1.969382 -5.194472 
C   -3.027186 -1.969382 0.499636 
C   2.593311 -0.012529 4.210570 
C   6.705416 0.012529 -1.483538 
C   -6.658846 2.800203 -4.140190 
C   -2.639881 -2.800203 1.553918 
C   3.494829 -0.927987 3.673098 
C   5.803899 0.927987 -2.021010 
C   -5.753629 -2.079827 -3.611718 
C   -3.545099 2.079827 2.082390 
C   6.594322 -0.137269 -5.626450 
C   2.704405 0.137269 0.067658 
C   -2.690115 -2.762595 5.628570 
C   -6.608612 2.762595 -0.065538 
C   7.427235 0.992206 5.705805 
C   1.871493 -0.992206 0.011697 
C   -1.846623 1.920358 -5.648125 
C   -7.452105 -1.920358 0.045983 
C   8.674234 0.986733 -5.045910 
C   0.624494 -0.986733 0.648198 
C   -0.527654 1.979281 5.276100 
C   -8.771074 -1.979281 -0.418008 
C   9.099509 -0.138682 -4.330689 
C   0.199219 0.138682 1.363419 
C   -0.036229 -2.652702 4.682059 
C   -9.262499 2.652702 -1.012049 
C   8.265425 -1.258664 -4.253851 
C   1.033303 1.258664 1.440257 
C   -0.886193 -1.552300 4.532731 
C   -8.412535 1.552300 -1.161377 
C   7.025823 -1.260213 -4.902025 
C   2.272905 1.260213 0.792083 
C   -2.201465 -1.605780 5.002565 
C   -7.097263 1.605780 -0.691543 
H   7.459502 -0.584854 3.454187 
H   1.839225 0.584854 -2.239921 
H   -1.759845 -2.247270 -3.521927 
H   -7.538882 2.247270 2.172181 
H   8.920662 -2.041216 2.094552 
H   0.378065 2.041216 -3.599556 
H   -0.285985 -0.642747 -2.371842 
H   -9.012742 0.642747 3.322266 
H   8.055104 1.602233 1.181819 
H   1.243624 -1.602233 -4.512289 
H   -1.185944 1.556401 -1.580289 
H   -8.112784 -1.556401 4.113819 
H   5.721417 0.896754 1.716495 
H   3.577311 -0.896754 -3.977613 
H   -3.586311 2.103649 -1.981615 
H   -5.712417 -2.103649 3.712493 
H   4.280628 2.318141 3.131465 
H   5.018100 -2.318141 -2.562643 
H   -5.045090 0.528273 -3.196555 
H   -4.253638 -0.528273 2.497553 
H   4.664309 1.519977 -4.969637 
H   4.634419 -1.519977 0.724471 
H   -4.668289 1.420107 4.870147 
H   -4.630439 -1.420107 -0.823961 
H   2.342795 1.629747 5.612164 
H   6.955932 -1.629747 -0.081944 
H   -6.959632 1.240486 -5.625394 
H   -2.339095 -1.240486 0.068714 
H   1.575103 0.023178 3.824267 
H   7.723624 -0.023178 -1.869841 
H   -7.654304 2.720575 -3.699907 
H   -1.644423 -2.720575 1.994201 
H   3.167725 -1.573998 2.855921 
H   6.131003 1.573998 -2.838187 
H   -6.059033 -1.469805 -2.759611 
H   -3.239695 1.469805 2.934497 
H   7.108527 1.861931 5.125197 
H   2.190200 -1.861931 -0.568912 
H   -2.209250 1.027353 -5.135247 
H   -7.089477 -1.027353 0.558862 
H   -9.276757 1.861392 -5.131409 
H   -0.021971 -1.861392 0.562700 
H   0.126751 1.117852 5.415579 
H   9.171977 -1.117852 -0.278530 
H   -8.513335 -0.151244 -3.852713 
H   -0.785393 0.151244 1.841395 
H   1.004473 -2.593570 4.348553 
H   8.294255 2.593570 -1.345555 
H   8.579655 -2.131399 -3.676446 
H   0.719072 2.131399 2.017662 
H   -0.523272 -0.646754 4.044226 
H   -8.775455 0.646754 -1.649882 
H   6.372180 -2.131596 -4.838323 
H   2.926548 2.131596 0.855785 
H   -2.859868 -0.742338 4.898123 
H   -6.438860 0.742338 -0.795985 
128
i=7
C   5.757806 -1.915092 3.400442 
C   3.540922 1.915092 -2.293666 
C   -3.521026 -0.985196 -3.453362 
C   -5.777702 0.985196 2.240746 
C   7.087078 -1.550170 3.111169 
C   2.211650 1.550170 -2.582939 
C   -2.167202 -1.290845 -3.203881 
C   -7.131526 1.290845 2.490227 
C   7.910408 -2.379700 2.348740 
C   1.388319 2.379700 -3.345368 
C   -1.334975 -0.390619 -2.535436 
C   -7.963752 0.390619 3.158672 
C   7.424038 2.210898 1.842517 
C   1.874689 -2.210898 -3.851591 
C   -1.837009 0.833325 -2.080861 
C   -7.461718 -0.833325 3.613247 
C   6.109285 1.830885 2.124968 
C   3.189442 -1.830885 -3.569140 
C   -3.179706 1.146027 -2.307432 
C   -6.119021 -1.146027 3.386676 
C   5.290143 2.654097 2.900143 
C   4.008585 -2.654097 -2.793965 
C   -4.007737 0.251695 -2.989895 
C   -5.290991 -0.251695 2.704213 
C   4.835779 -0.990401 4.106676 
C   4.462949 0.990401 -1.587432 
C   -4.444741 -1.948831 -4.110908 
C   -4.853987 1.948831 1.583200 
C   5.246610 -0.106683 5.138588 
C   4.052117 0.106683 -0.555520 
C   -4.055501 -2.803764 -5.174996 
C   -5.243226 2.803764 0.519112 
C   4.335576 0.832850 5.642318 
C   4.963152 -0.832850 -0.051790 
C   -4.972888 2.069558 -5.690582 
C   -4.325840 -2.069558 0.003526 
C   3.019563 0.892853 5.187803 
C   6.279165 -0.892853 -0.506305 
C   -6.272389 1.973563 -5.193731 
C   -3.026339 -1.973563 0.500377 
C   2.597968 -0.001310 4.203532 
C   6.700759 0.001310 -1.490576 
C   -6.663503 2.811422 -4.147228 
C   -2.635224 -2.811422 1.546880 
C   3.499856 -0.917192 3.666960 
C   5.798872 0.917192 -2.027148 
C   -5.758656 -2.069032 -3.617856 
C   -3.540072 2.069032 2.076252 
C   6.595751 -0.137269 -5.626662 
C   2.702976 0.137269 0.067446 
C   -2.691544 -2.762595 5.628358 
C   -6.607183 2.762595 -0.065750 
C   7.429722 0.990936 5.700037 
C   1.869006 -0.990936 0.005929 
C   -1.849110 1.919088 -5.653893 
C   -7.449618 -1.919088 0.040215 
C   8.683918 0.980118 -5.068929 
C   0.614810 -0.980118 0.625179 
C   -0.537338 1.972666 5.253081 
C   -8.761390 -1.972666 -0.441027 
C   9.115808 -0.149530 -4.365826 
C   0.182920 0.149530 1.328282 
C   -0.052528 -2.663550 4.646922 
C   -9.246200 2.663550 -1.047186 
C   8.280136 -1.267554 -4.281739 
C   1.018592 1.267554 1.412369 
C   -0.900904 -1.561190 4.504843 
C   -8.397824 1.561190 -1.189265 
C   7.032967 -1.263600 -4.912079 
C   2.265761 1.263600 0.782029 
C   -2.208609 -1.609167 4.992511 
C   -7.090119 1.609167 -0.701597 
H   7.467440 -0.591628 3.460961 
H   1.831287 0.591628 -2.233147 
H   -1.767783 -2.254044 -3.515153 
H   -7.530944 2.254044 2.178955 
H   8.929870 -2.062806 2.122281 
H   0.368857 2.062806 -3.571827 
H   -0.295193 -0.664337 -2.344113 
H   -9.003534 0.664337 3.349995 
H   8.060872 1.576356 1.221666 
H   1.237856 -1.576356 -4.472442 
H   -1.191712 1.530524 -1.540442 
H   -8.107016 -1.530524 4.153666 
H   5.720517 0.886700 1.743007 
H   3.578211 -0.886700 -3.951101 
H   -3.585411 2.093595 -1.955103 
H   -5.713317 -2.093595 3.739005 
H   4.277929 2.323486 3.137974 
H   5.020799 -2.323486 -2.556134 
H   -5.042391 0.533618 -3.190046 
H   -4.256337 -0.533618 2.504062 
H   4.660922 1.515955 -4.959688 
H   4.637806 -1.515955 0.734420 
H   -4.664902 1.416085 4.880096 
H   -4.633826 -1.416085 -0.814012 
H   2.342425 1.632710 5.613487 
H   6.956302 -1.632710 -0.080621 
H   -6.959262 1.243449 -5.624071 
H   -2.339465 -1.243449 0.070037 
H   1.582035 0.038789 3.811831 
H   7.716692 -0.038789 -1.882277 
H   -7.661236 2.736186 -3.712343 
H   -1.637491 -2.736186 1.981765 
H   3.174922 -1.559604 2.846290 
H   6.123806 1.559604 -2.847818 
H   -6.066230 -1.455411 -2.769242 
H   -3.232498 1.455411 2.924866 
H   7.106622 1.862989 5.126202 
H   2.192105 -1.862989 -0.567907 
H   -2.207345 1.028411 -5.134242 
H   -7.091382 -1.028411 0.559867 
H   -9.266279 1.853454 -5.159826 
H   -0.032449 -1.853454 0.534283 
H   0.116273 1.109914 5.387162 
H   9.182455 -1.109914 -0.306947 
H   -8.491427 -0.166749 -3.902297 
H   -0.807301 0.166749 1.791811 
H   0.982565 -2.609075 4.298969 
H   8.316163 2.609075 -1.395139 
H   8.599235 -2.143570 -3.713224 
H   0.699492 2.143570 1.980884 
H   -0.542852 -0.658925 4.007448 
H   -8.755875 0.658925 -1.686660 
H   6.378848 -2.134189 -4.844303 
H   2.919880 2.134189 0.849805 
H   -2.866536 -0.744931 4.892143 
H   -6.432192 0.744931 -0.801965 
128
i=8
C   5.760293 -1.915039 3.407057 
C   3.538435 1.915039 -2.287051 
C   -3.523513 -0.985143 -3.446747 
C   -5.775215 0.985143 2.247361 
C   7.092634 -1.557526 3.122758 
C   2.206094 1.557526 -2.571350 
C   -2.172758 -1.298201 -3.192292 
C   -7.125970 1.298201 2.501816 
C   7.917076 -2.395893 2.372077 
C   1.381651 2.395893 -3.322031 
C   -1.341643 -0.406812 -2.512099 
C   -7.957084 0.406812 3.182009 
C   7.428748 2.192853 1.872310 
C   1.869979 -2.192853 -3.821798 
C   -1.841719 0.815280 -2.051068 
C   -7.457008 -0.815280 3.643040 
C   6.110502 1.821254 2.147776 
C   3.188225 -1.821254 -3.546332 
C   -3.180923 1.136396 -2.284624 
C   -6.117804 -1.136396 3.409484 
C   5.290249 2.653356 2.911362 
C   4.008479 -2.653356 -2.782746 
C   -4.007843 0.250954 -2.978676 
C   -5.290885 -0.250954 2.715432 
C   4.838055 -0.985480 4.107205 
C   4.460673 0.985480 -1.586903 
C   -4.447017 -1.943910 -4.110379 
C   -4.851711 1.943910 1.583729 
C   5.246187 -0.105360 5.143139 
C   4.052540 0.105360 -0.550969 
C   -4.055078 -2.802441 -5.170445 
C   -5.243649 2.802441 0.523663 
C   4.334359 0.832532 5.648351 
C   4.964369 -0.832532 -0.045757 
C   -4.971671 2.069240 -5.684549 
C   -4.327057 -2.069240 0.009559 
C   3.020410 0.897034 5.188544 
C   6.278318 -0.897034 -0.505564 
C   -6.273236 1.977744 -5.192990 
C   -3.025492 -1.977744 0.501118 
C   2.602625 0.009909 4.196494 
C   6.696102 -0.009909 -1.497614 
C   -6.668160 2.822641 -4.154266 
C   -2.630567 -2.822641 1.539842 
C   3.504883 -0.906397 3.660822 
C   5.793845 0.906397 -2.033286 
C   -5.763683 -2.058237 -3.623994 
C   -3.535045 2.058237 2.070114 
C   6.597180 -0.137269 -5.626874 
C   2.701547 0.137269 0.067234 
C   -2.692973 -2.762595 5.628146 
C   -6.605754 2.762595 -0.065962 
C   7.432209 0.989666 5.694269 
C   1.866519 -0.989666 0.000161 
C   -1.851597 1.917818 -5.659661 
C   -7.447131 -1.917818 0.034447 
C   8.693602 0.973503 -5.091948 
C   0.605126 -0.973503 0.602160 
C   -0.547022 1.966051 5.230062 
C   -8.751706 -1.966051 -0.464046 
C   9.132107 -0.160378 -4.400963 
C   0.166621 0.160378 1.293145 
C   -0.068827 -2.674398 4.611785 
C   -9.229901 2.674398 -1.082323 
C   8.294847 -1.276444 -4.309627 
C   1.003881 1.276444 1.384481 
C   -0.915615 -1.570080 4.476955 
C   -8.383113 1.570080 -1.217153 
C   7.040111 -1.266987 -4.922133 
C   2.258617 1.266987 0.771975 
C   -2.215753 -1.612554 4.982457 
C   -7.082975 1.612554 -0.711651 
H   7.475378 -0.598402 3.467735 
H   1.823349 0.598402 -2.226373 
H   -1.775721 -2.260818 -3.508379 
H   -7.523006 2.260818 2.185729 
H   8.939078 -2.084396 2.150010 
H   0.359649 2.084396 -3.544098 
H   -0.304401 -0.685927 -2.316384 
H   -8.994326 0.685927 3.377724 
H   8.066640 1.550479 1.261513 
H   1.232088 -1.550479 -4.432595 
H   -1.197480 1.504647 -1.500595 
H   -8.101248 -1.504647 4.193513 
H   5.719617 0.876646 1.769519 
H   3.579111 -0.876646 -3.924589 
H   -3.584511 2.083541 -1.928591 
H   -5.714217 -2.083541 3.765517 
H   4.275230 2.328831 3.144483 
H   5.023498 -2.328831 -2.549625 
H   -5.039692 0.538963 -3.183537 
H   -4.259036 -0.538963 2.510571 
H   4.657535 1.511933 -4.949739 
H   4.641193 -1.511933 0.744369 
H   -4.661515 1.412063 4.890045 
H   -4.637213 -1.412063 -0.804063 
H   2.342055 1.635673 5.614810 
H   6.956672 -1.635673 -0.079298 
H   -6.958892 1.246412 -5.622748 
H   -2.339835 -1.246412 0.071360 
H   1.588967 0.054400 3.799395 
H   7.709760 -0.054400 -1.894713 
H   -7.668168 2.751797 -3.724779 
H   -1.630559 -2.751797 1.969329 
H   3.182119 -1.545210 2.836659 
H   6.116609 1.545210 -2.857449 
H   -6.073427 -1.441017 -2.778873 
H   -3.225301 1.441017 2.915235 
H   7.104717 1.864047 5.127207 
H   2.194010 -1.864047 -0.566902 
H   -2.205440 1.029469 -5.133237 
H   -7.093287 -1.029469 0.560872 
H   -9.255801 1.845516 -5.188243 
H   -0.042927 -1.845516 0.505866 
H   0.105795 1.101976 5.358745 
H   9.192933 -1.101976 -0.335364 
H   -8.469519 -0.182254 -3.951881 
H   -0.829209 0.182254 1.742227 
H   0.960657 -2.624580 4.249385 
H   8.338071 2.624580 -1.444723 
H   8.618815 -2.155741 -3.750002 
H   0.679912 2.155741 1.944106 
H   -0.562432 -0.671096 3.970670 
H   -8.736295 0.671096 -1.723438 
H   6.385516 -2.136782 -4.850283 
H   2.913212 2.136782 0.843825 
H   -2.873204 -0.747524 4.886163 
H   -6.425524 0.747524 -0.807945 
128
i=9
C   5.762780 -1.914986 3.413672 
C   3.535948 1.914986 -2.280436 
C   -3.526000 -0.985090 -3.440132 
C   -5.772728 0.985090 2.253976 
C   7.098190 -1.564882 3.134347 
C   2.200538 1.564882 -2.559761 
C   -2.178314 -1.305557 -3.180703 
C   -7.120414 1.305557 2.513405 
C   7.923744 -2.412086 2.395414 
C   1.374983 2.412086 -3.298694 
C   -1.348311 -0.423005 -2.488762 
C   -7.950416 0.423005 3.205346 
C   7.433458 2.174808 1.902103 
C   1.865269 -2.174808 -3.792005 
C   -1.846429 0.797235 -2.021275 
C   -7.452298 -0.797235 3.672833 
C   6.111719 1.811623 2.170584 
C   3.187008 -1.811623 -3.523524 
C   -3.182140 1.126765 -2.261816 
C   -6.116587 -1.126765 3.432292 
C   5.290355 2.652615 2.922581 
C   4.008373 -2.652615 -2.771527 
C   -4.007949 0.250213 -2.967457 
C   -5.290779 -0.250213 2.726651 
C   4.840331 -0.980559 4.107734 
C   4.458397 0.980559 -1.586374 
C   -4.449293 -1.938989 -4.109850 
C   -4.849435 1.938989 1.584258 
C   5.245764 -0.104037 5.147690 
C   4.052963 0.104037 -0.546418 
C   -4.054655 -2.801118 -5.165894 
C   -5.244072 2.801118 0.528214 
C   4.333142 0.832214 5.654384 
C   4.965586 -0.832214 -0.039724 
C   -4.970454 2.068922 -5.678516 
C   -4.328274 -2.068922 0.015592 
C   3.021257 0.901215 5.189285 
C   6.277471 -0.901215 -0.504823 
C   -6.274083 1.981925 -5.192249 
C   -3.024645 -1.981925 0.501859 
C   2.607282 0.021128 4.189456 
C   6.691445 -0.021128 -1.504652 
C   -6.672817 2.833860 -4.161304 
C   -2.625910 -2.833860 1.532804 
C   3.509910 -0.895602 3.654684 
C   5.788818 0.895602 -2.039424 
C   -5.768710 -2.047442 -3.630132 
C   -3.530018 2.047442 2.063976 
C   6.598609 -0.137269 -5.627086 
C   2.700118 0.137269 0.067022 
C   -2.694402 -2.762595 5.627934 
C   -6.604325 2.762595 -0.066174 
C   7.434696 0.988396 5.688501 
C   1.864032 -0.988396 -0.005607 
C   -1.854084 1.916548 -5.665429 
C   -7.444644 -1.916548 0.028679 
C   8.703286 0.966888 -5.114967 
C   0.595442 -0.966888 0.579141 
C   -0.556706 1.959436 5.207043 
C   -8.742022 -1.959436 -0.487065 
C   9.148406 -0.171226 -4.436100 
C   0.150322 0.171226 1.258008 
C   -0.085126 -2.685246 4.576648 
C   -9.213602 2.685246 -1.117460 
C   8.309558 -1.285334 -4.337515 
C   0.989170 1.285334 1.356593 
C   -0.930326 -1.578970 4.449067 
C   -8.368402 1.578970 -1.245041 
C   7.047255 -1.270374 -4.932187 
C   2.251473 1.270374 0.761921 
C   -2.222897 -1.615941 4.972403 
C   -7.075831 1.615941 -0.721705 
H   7.483316 -0.605176 3.474509 
H   1.815411 0.605176 -2.219599 
H   -1.783659 -2.267592 -3.501605 
H   -7.515068 2.267592 2.192503 
H   8.948286 -2.105986 2.177739 
H   0.350441 2.105986 -3.516369 
H   -0.313609 -0.707517 -2.288655 
H   -8.985118 0.707517 3.405453 
H   8.072408 1.524602 1.301360 
H   1.226320 -1.524602 -4.392748 
H   -1.203248 1.478770 -1.460748 
H   -8.095480 -1.478770 4.233360 
H   5.718717 0.866592 1.796031 
H   3.580011 -0.866592 -3.898077 
H   -3.583611 2.073487 -1.902079 
H   -5.715117 -2.073487 3.792029 
H   4.272531 2.334176 3.150992 
H   5.026197 -2.334176 -2.543116 
H   -5.036993 0.544308 -3.177028 
H   -4.261735 -0.544308 2.517080 
H   4.654148 1.507911 -4.939790 
H   4.644580 -1.507911 0.754318 
H   -4.658128 1.408041 4.899994 
H   -4.640600 -1.408041 -0.794114 
H   2.341685 1.638636 5.616133 
H   6.957042 -1.638636 -0.077975 
H   -6.958522 1.249375 -5.621425 
H   -2.340205 -1.249375 0.072683 
H   1.595899 0.070011 3.786959 
H   7.702828 -0.070011 -1.907149 
H   -7.675100 2.767408 -3.737215 
H   -1.623627 -2.767408 1.956893 
H   3.189316 -1.530816 2.827028 
H   6.109412 1.530816 -2.867080 
H   -6.080624 -1.426623 -2.788504 
H   -3.218104 1.426623 2.905604 
H   7.102812 1.865105 5.128212 
H   2.195915 -1.865105 -0.565897 
H   -2.203535 1.030527 -5.132232 
H   -7.095192 -1.030527 0.561877 
H   -9.245323 1.837578 -5.216660 
H   -0.053405 -1.837578 0.477449 
H   0.095317 1.094038 5.330328 
H   9.203411 -1.094038 -0.363781 
H   -8.447611 -0.197759 -4.001465 
H   -0.851117 0.197759 1.692643 
H   0.938749 -2.640085 4.199801 
H   8.359979 2.640085 -1.494307 
H   8.638395 -2.167912 -3.786780 
H   0.660332 2.167912 1.907328 
H   -0.582012 -0.683267 3.933892 
H   -8.716715 0.683267 -1.760216 
H   6.392184 -2.139375 -4.856263 
H   2.906544 2.139375 0.837845 
H   -2.879872 -0.750117 4.880183 
H   -6.418856 0.750117 -0.813925 
128
i=10
C   5.765267 -1.914933 3.420287 
C   3.533461 1.914933 -2.273821 
C   -3.528487 -0.985037 -3.433517 
C   -5.770241 0.985037 2.260591 
C   7.103746 -1.572238 3.145936 
C   2.194982 1.572238 -2.548172 
C   -2.183870 -1.312913 -3.169114 
C   -7.114858 1.312913 2.524994 
C   7.930412 -2.428279 2.418751 
C   1.368315 2.428279 -3.275357 
C   -1.354979 -0.439198 -2.465425 
C   -7.943748 0.439198 3.228683 
C   7.438168 2.156763 1.931896 
C   1.860559 -2.156763 -3.762212 
C   -1.851139 0.779190 -1.991482 
C   -7.447588 -0.779190 3.702626 
C   6.112936 1.801992 2.193392 
C   3.185791 -1.801992 -3.500716 
C   -3.183357 1.117134 -2.239008 
C   -6.115370 -1.117134 3.455100 
C   5.290461 2.651874 2.933800 
C   4.008267 -2.651874 -2.760308 
C   -4.008055 0.249472 -2.956238 
C   -5.290673 -0.249472 2.737870 
C   4.842607 -0.975638 4.108263 
C   4.456121 0.975638 -1.585845 
C   -4.451569 -1.934068 -4.109321 
C   -4.847159 1.934068 1.584787 
C   5.245341 -0.102714 5.152241 
C   4.053386 0.102714 -0.541867 
C   -4.054232 -2.799795 -5.161343 
C   -5.244495 2.799795 0.532765 
C   4.331925 0.831896 5.660417 
C   4.966803 -0.831896 -0.033691 
C   -4.969237 2.068604 -5.672483 
C   -4.329491 -2.068604 0.021625 
C   3.022104 0.905396 5.190026 
C   6.276624 -0.905396 -0.504082 
C   -6.274930 1.986106 -5.191508 
C   -3.023798 -1.986106 0.502600 
C   2.611939 0.032347 4.182418 
C   6.686788 -0.032347 -1.511690 
C   -6.677474 2.845079 -4.168342 
C   -2.621253 -2.845079 1.525766 
C   3.514937 -0.884807 3.648546 
C   5.783791 0.884807 -2.045562 
C   -5.773737 -2.036647 -3.636270 
C   -3.524991 2.036647 2.057838 
C   6.600038 -0.137269 -5.627298 
C   2.698689 0.137269 0.066810 
C   -2.695831 -2.762595 5.627722 
C   -6.602896 2.762595 -0.066386 
C   7.437183 0.987126 5.682733 
C   1.861545 -0.987126 -0.011375 
C   -1.856571 1.915278 -5.671197 
C   -7.442157 -1.915278 0.022911 
C   8.712970 0.960273 -5.137986 
C   0.585758 -0.960273 0.556122 
C   -0.566390 1.952821 5.184024 
C   -8.732338 -1.952821 -0.510084 
C   9.164705 -0.182074 -4.471237 
C   0.134023 0.182074 1.222871 
C   -0.101425 -2.696094 4.541511 
C   -9.197303 2.696094 -1.152597 
C   8.324269 -1.294224 -4.365403 
C   0.974459 1.294224 1.328705 
C   -0.945037 -1.587860 4.421179 
C   -8.353691 1.587860 -1.272929 
C   7.054399 -1.273761 -4.942241 
C   2.244329 1.273761 0.751867 
C   -2.230041 -1.619328 4.962349 
C   -7.068687 1.619328 -0.731759 
H   7.491254 -0.611950 3.481283 
H   1.807473 0.611950 -2.212825 
H   -1.791597 -2.274366 -3.494831 
H   -7.507130 2.274366 2.199277 
H   8.957494 -2.127576 2.205468 
H   0.341233 2.127576 -3.488640 
H   -0.322817 -0.729107 -2.260926 
H   -8.975910 0.729107 3.433182 
H   8.078176 1.498725 1.341207 
H   1.220552 -1.498725 -4.352901 
H   -1.209016 1.452893 -1.420901 
H   -8.089712 -1.452893 4.273207 
H   5.717817 0.856538 1.822543 
H   3.580911 -0.856538 -3.871565 
H   -3.582711 2.063433 -1.875567 
H   -5.716017 -2.063433 3.818541 
H   4.269832 2.339521 3.157501 
H   5.028896 -2.339521 -2.536607 
H   -5.034294 0.549653 -3.170519 
H   -4.264434 -0.549653 2.523589 
H   4.650761 1.503889 -4.929841 
H   4.647967 -1.503889 0.764267 
H   -4.654741 1.404019 4.909943 
H   -4.643987 -1.404019 -0.784165 
H   2.341315 1.641599 5.617456 
H   6.957412 -1.641599 -0.076652 
H   -6.958152 1.252338 -5.620102 
H   -2.340575 -1.252338 0.074006 
H   1.602831 0.085622 3.774523 
H   7.695896 -0.085622 -1.919585 
H   -7.682032 2.783019 -3.749651 
H   -1.616695 -2.783019 1.944457 
H   3.196513 -1.516422 2.817397 
H   6.102215 1.516422 -2.876711 
H   -6.087821 -1.412229 -2.798135 
H   -3.210907 1.412229 2.895973 
H   7.100907 1.866163 5.129217 
H   2.197820 -1.866163 -0.564892 
H   -2.201630 1.031585 -5.131227 
H   -7.097097 -1.031585 0.562882 
H   -9.234845 1.829640 -5.245077 
H   -0.063883 -1.829640 0.449032 
H   0.084839 1.086100 5.301911 
H   9.213889 -1.086100 -0.392198 
H   -8.425703 -0.213264 -4.051049 
H   -0.873025 0.213264 1.643059 
H   0.916841 -2.655590 4.150217 
H   8.381887 2.655590 -1.543891 
H   8.657975 -2.180083 -3.823558 
H   0.640752 2.180083 1.870550 
H   -0.601592 -0.695438 3.897114 
H   -8.697135 0.695438 -1.796994 
H   6.398852 -2.141968 -4.862243 
H   2.899876 2.141968 0.831865 
H   -2.886540 -0.752710 4.874203 
H   -6.412188 0.752710 -0.819905 
128
i=11
C   5.767754 -1.914880 3.426902 
C   3.530974 1.914880 -2.267206 
C   -3.530974 -0.984984 -3.426902 
C   -5.767754 0.984984 2.267206 
C   7.109302 -1.579594 3.157525 
C   2.189426 1.579594 -2.536583 
C   -2.189426 -1.320269 -3.157525 
C   -7.109302 1.320269 2.536583 
C   7.937080 -2.444472 2.442088 
C   1.361647 2.444472 -3.252020 
C   -1.361647 -0.455391 -2.442088 
C   -7.937080 0.455391 3.252020 
C   7.442878 2.138718 1.961689 
C   1.855849 -2.138718 -3.732419 
C   -1.855849 0.761145 -1.961689 
C   -7.442878 -0.761145 3.732419 
C   6.114153 1.792361 2.216200 
C   3.184574 -1.792361 -3.477908 
C   -3.184574 1.107503 -2.216200 
C   -6.114153 -1.107503 3.477908 
C   5.290567 2.651133 2.945019 
C   4.008161 -2.651133 -2.749089 
C   -4.008161 0.248731 -2.945019 
C   -5.290567 -0.248731 2.749089 
C   4.844883 -0.970717 4.108792 
C   4.453845 0.970717 -1.585316 
C   -4.453845 -1.929147 -4.108792 
C   -4.844883 1.929147 1.585316 
C   5.244918 -0.101391 5.156792 
C   4.053809 0.101391 -0.537316 
C   -4.053809 -2.798472 -5.156792 
C   -5.244918 2.798472 0.537316 
C   4.330708 0.831578 5.666450 
C   4.968020 -0.831578 -0.027658 
C   -4.968020 2.068286 -5.666450 
C   -4.330708 -2.068286 0.027658 
C   3.022951 0.909577 5.190767 
C   6.275777 -0.909577 -0.503341 
C   -6.275777 1.990287 -5.190767 
C   -3.022951 -1.990287 0.503341 
C   2.616596 0.043566 4.175380 
C   6.682131 -0.043566 -1.518728 
C   -6.682131 2.856298 -4.175380 
C   -2.616596 -2.856298 1.518728 
C   3.519964 -0.874012 3.642408 
C   5.778764 0.874012 -2.051700 
C   -5.778764 -2.025852 -3.642408 
C   -3.519964 2.025852 2.051700 
C   6.601467 -0.137269 -5.627510 
C   2.697260 0.137269 0.066598 
C   -2.697260 -2.762595 5.627510 
C   -6.601467 2.762595 -0.066598 
C   7.439670 0.985856 5.676965 
C   1.859058 -0.985856 -0.017143 
C   -1.859058 1.914008 -5.676965 
C   -7.439670 -1.914008 0.017143 
C   8.722654 0.953658 -5.161005 
C   0.576074 -0.953658 0.533103 
C   -0.576074 1.946206 5.161005 
C   -8.722654 -1.946206 -0.533103 
C   9.181004 -0.192922 -4.506374 
C   0.117724 0.192922 1.187734 
C   -0.117724 -2.706942 4.506374 
C   -9.181004 2.706942 -1.187734 
C   8.338980 -1.303114 -4.393291 
C   0.959748 1.303114 1.300817 
C   -0.959748 -1.596750 4.393291 
C   -8.338980 1.596750 -1.300817 
C   7.061543 -1.277148 -4.952295 
C   2.237185 1.277148 0.741813 
C   -2.237185 -1.622715 4.952295 
C   -7.061543 1.622715 -0.741813 
H   7.499192 -0.618724 3.488057 
H   1.799535 0.618724 -2.206051 
H   -1.799535 -2.281140 -3.488057 
H   -7.499192 2.281140 2.206051 
H   8.966702 -2.149166 2.233197 
H   0.332025 2.149166 -3.460911 
H   -0.332025 -0.750697 -2.233197 
H   -8.966702 0.750697 3.460911 
H   8.083944 1.472848 1.381054 
H   1.214784 -1.472848 -4.313054 
H   -1.214784 1.427016 -1.381054 
H   -8.083944 -1.427016 4.313054 
H   5.716917 0.846484 1.849055 
H   3.581811 -0.846484 -3.845053 
H   -3.581811 2.053379 -1.849055 
H   -5.716917 -2.053379 3.845053 
H   4.267133 2.344866 3.164010 
H   5.031595 -2.344866 -2.530098 
H   -5.031595 0.554998 -3.164010 
H   -4.267133 -0.554998 2.530098 
H   4.647374 1.499867 -4.919892 
H   4.651354 -1.499867 0.774216 
H   -4.651354 1.399997 4.919892 
H   -4.647374 -1.399997 -0.774216 
H   2.340945 1.644562 5.618779 
H   6.957782 -1.644562 -0.075329 
H   -6.957782 1.255301 -5.618779 
H   -2.340945 -1.255301 0.075329 
H   1.609763 0.101233 3.762087 
H   7.688964 -0.101233 -1.932021 
H   -7.688964 2.798630 -3.762087 
H   -1.609763 -2.798630 1.932021 
H   3.203710 -1.502028 2.807766 
H   6.095018 1.502028 -2.886342 
H   -6.095018 -1.397835 -2.807766 
H   -3.203710 1.397835 2.886342 
H   7.099002 1.867221 5.130222 
H   2.199725 -1.867221 -0.563887 
H   -2.199725 1.032643 -5.130222 
H   -7.099002 -1.032643 0.563887 
H   -9.224367 1.821702 -5.273494 
H   -0.074361 -1.821702 0.420615 
H   0.074361 1.078162 5.273494 
H   9.224367 -1.078162 -0.420615 
H   -8.403795 -0.228769 -4.100633 
H   -0.894933 0.228769 1.593475 
H   0.894933 -2.671095 4.100633 
H   8.403795 2.671095 -1.593475 
H   8.677555 -2.192254 -3.860336 
H   0.621172 2.192254 1.833772 
H   -0.621172 -0.707609 3.860336 
H   -8.677555 0.707609 -1.833772 
H   6.405520 -2.144561 -4.868223 
H   2.893208 2.144561 0.825885 
H   -2.893208 -0.755303 4.868223 
H   -6.405520 0.755303 -0.825885 
128
i=12
C   5.770241 -1.914827 3.433517 
C   3.528487 1.914827 -2.260591 
C   -3.533461 -0.984931 -3.420287 
C   -5.765267 0.984931 2.273821 
C   7.114858 -1.586950 3.169114 
C   2.183870 1.586950 -2.524994 
C   -2.194982 -1.327625 -3.145936 
C   -7.103746 1.327625 2.548172 
C   7.943748 -2.460665 2.465425 
C   1.354979 2.460665 -3.228683 
C   -1.368315 -0.471584 -2.418751 
C   -7.930412 0.471584 3.275357 
C   7.447588 2.120673 1.991482 
C   1.851139 -2.120673 -3.702626 
C   -1.860559 0.743100 -1.931896 
C   -7.438168 -0.743100 3.762212 
C   6.115370 1.782730 2.239008 
C   3.183357 -1.782730 -3.455100 
C   -3.185791 1.097872 -2.193392 
C   -6.112936 -1.097872 3.500716 
C   5.290673 2.650392 2.956238 
C   4.008055 -2.650392 -2.737870 
C   -4.008267 0.247990 -2.933800 
C   -5.290461 -0.247990 2.760308 
C   4.847159 -0.965796 4.109321 
C   4.451569 0.965796 -1.584787 
C   -4.456121 -1.924226 -4.108263 
C   -4.842607 1.924226 1.585845 
C   5.244495 -0.100068 5.161343 
C   4.054232 0.100068 -0.532765 
C   -4.053386 -2.797149 -5.152241 
C   -5.245341 2.797149 0.541867 
C   4.329491 0.831260 5.672483 
C   4.969237 -0.831260 -0.021625 
C   -4.966803 2.067968 -5.660417 
C   -4.331925 -2.067968 0.033691 
C   3.023798 0.913758 5.191508 
C   6.274930 -0.913758 -0.502600 
C   -6.276624 1.994468 -5.190026 
C   -3.022104 -1.994468 0.504082 
C   2.621253 0.054785 4.168342 
C   6.677474 -0.054785 -1.525766 
C   -6.686788 2.867517 -4.182418 
C   -2.611939 -2.867517 1.511690 
C   3.524991 -0.863217 3.636270 
C   5.773737 0.863217 -2.057838 
C   -5.783791 -2.015057 -3.648546 
C   -3.514937 2.015057 2.045562 
C   6.602896 -0.137269 -5.627722 
C   2.695831 0.137269 0.066386 
C   -2.698689 -2.762595 5.627298 
C   -6.600038 2.762595 -0.066810 
C   7.442157 0.984586 5.671197 
C   1.856571 -0.984586 -0.022911 
C   -1.861545 1.912738 -5.682733 
C   -7.437183 -1.912738 0.011375 
C   8.732338 0.947043 -5.184024 
C   0.566390 -0.947043 0.510084 
C   -0.585758 1.939591 5.137986 
C   -8.712970 -1.939591 -0.556122 
C   9.197303 -0.203770 -4.541511 
C   0.101425 0.203770 1.152597 
C   -0.134023 -2.717790 4.471237 
C   -9.164705 2.717790 -1.222871 
C   8.353691 -1.312004 -4.421179 
C   0.945037 1.312004 1.272929 
C   -0.974459 -1.605640 4.365403 
C   -8.324269 1.605640 -1.328705 
C   7.068687 -1.280535 -4.962349 
C   2.230041 1.280535 0.731759 
C   -2.244329 -1.626102 4.942241 
C   -7.054399 1.626102 -0.751867 
H   7.507130 -0.625498 3.494831 
H   1.791597 0.625498 -2.199277 
H   -1.807473 -2.287914 -3.481283 
H   -7.491254 2.287914 2.212825 
H   8.975910 -2.170756 2.260926 
H   0.322817 2.170756 -3.433182 
H   -0.341233 -0.772287 -2.205468 
H   -8.957494 0.772287 3.488640 
H   8.089712 1.446971 1.420901 
H   1.209016 -1.446971 -4.273207 
H   -1.220552 1.401139 -1.341207 
H   -8.078176 -1.401139 4.352901 
H   5.716017 0.836430 1.875567 
H   3.582711 -0.836430 -3.818541 
H   -3.580911 2.043325 -1.822543 
H   -5.717817 -2.043325 3.871565 
H   4.264434 2.350211 3.170519 
H   5.034294 -2.350211 -2.523589 
H   -5.028896 0.560343 -3.157501 
H   -4.269832 -0.560343 2.536607 
H   4.643987 1.495845 -4.909943 
H   4.654741 -1.495845 0.784165 
H   -4.647967 1.395975 4.929841 
H   -4.650761 -1.395975 -0.764267 
H   2.340575 1.647525 5.620102 
H   6.958152 -1.647525 -0.074006 
H   -6.957412 1.258264 -5.617456 
H   -2.341315 -1.258264 0.076652 
H   1.616695 0.116844 3.749651 
H   7.682032 -0.116844 -1.944457 
H   -7.695896 2.814241 -3.774523 
H   -1.602831 -2.814241 1.919585 
H   3.210907 -1.487634 2.798135 
H   6.087821 1.487634 -2.895973 
H   -6.102215 -1.383441 -2.817397 
H   -3.196513 1.383441 2.876711 
H   7.097097 1.868279 5.131227 
H   2.201630 -1.868279 -0.562882 
H   -2.197820 1.033701 -5.129217 
H   -7.100907 -1.033701 0.564892 
H   -9.213889 1.813764 -5.301911 
H   -0.084839 -1.813764 0.392198 
H   0.063883 1.070224 5.245077 
H   9.234845 -1.070224 -0.449032 
H   -8.381887 -0.244274 -4.150217 
H   -0.916841 0.244274 1.543891 
H   0.873025 -2.686600 4.051049 
H   8.425703 2.686600 -1.643059 
H   8.697135 -2.204425 -3.897114 
H   0.601592 2.204425 1.796994 
H   -0.640752 -0.719780 3.823558 
H   -8.657975 0.719780 -1.870550 
H   6.412188 -2.147154 -4.874203 
H   2.886540 2.147154 0.819905 
H   -2.899876 -0.757896 4.862243 
H   -6.398852 0.757896 -0.831865 
128
i=13
C   5.772728 -1.914774 3.440132 
C   3.526000 1.914774 -2.253976 
C   -3.535948 -0.984878 -3.413672 
C   -5.762780 0.984878 2.280436 
C   7.120414 -1.594306 3.180703 
C   2.178314 1.594306 -2.513405 
C   -2.200538 -1.334981 -3.134347 
C   -7.098190 1.334981 2.559761 
C   7.950416 -2.476858 2.488762 
C   1.348311 2.476858 -3.205346 
C   -1.374983 -0.487777 -2.395414 
C   -7.923744 0.487777 3.298694 
C   7.452298 2.102628 2.021275 
C   1.846429 -2.102628 -3.672833 
C   -1.865269 0.725055 -1.902103 
C   -7.433458 -0.725055 3.792005 
C   6.116587 1.773099 2.261816 
C   3.182140 -1.773099 -3.432292 
C   -3.187008 1.088241 -2.170584 
C   -6.111719 -1.088241 3.523524 
C   5.290779 2.649651 2.967457 
C   4.007949 -2.649651 -2.726651 
C   -4.008373 0.247249 -2.922581 
C   -5.290355 -0.247249 2.771527 
C   4.849435 -0.960875 4.109850 
C   4.449293 0.960875 -1.584258 
C   -4.458397 -1.919305 -4.107734 
C   -4.840331 1.919305 1.586374 
C   5.244072 -0.098745 5.165894 
C   4.054655 0.098745 -0.528214 
C   -4.052963 -2.795826 -5.147690 
C   -5.245764 2.795826 0.546418 
C   4.328274 0.830942 5.678516 
C   4.970454 -0.830942 -0.015592 
C   -4.965586 2.067650 -5.654384 
C   -4.333142 -2.067650 0.039724 
C   3.024645 0.917939 5.192249 
C   6.274083 -0.917939 -0.501859 
C   -6.277471 1.998649 -5.189285 
C   -3.021257 -1.998649 0.504823 
C   2.625910 0.066004 4.161304 
C   6.672817 -0.066004 -1.532804 
C   -6.691445 2.878736 -4.189456 
C   -2.607282 -2.878736 1.504652 
C   3.530018 -0.852422 3.630132 
C   5.768710 0.852422 -2.063976 
C   -5.788818 -2.004262 -3.654684 
C   -3.509910 2.004262 2.039424 
C   6.604325 -0.137269 -5.627934 
C   2.694402 0.137269 0.066174 
C   -2.700118 -2.762595 5.627086 
C   -6.598609 2.762595 -0.067022 
C   7.444644 0.983316 5.665429 
C   1.854084 -0.983316 -0.028679 
C   -1.864032 1.911468 -5.688501 
C   -7.434696 -1.911468 0.005607 
C   8.742022 0.940428 -5.207043 
C   0.556706 -0.940428 0.487065 
C   -0.595442 1.932976 5.114967 
C   -8.703286 -1.932976 -0.579141 
C   9.213602 -0.214618 -4.576648 
C   0.085126 0.214618 1.117460 
C   -0.150322 -2.728638 4.436100 
C   -9.148406 2.728638 -1.258008 
C   8.368402 -1.320894 -4.449067 
C   0.930326 1.320894 1.245041 
C   -0.989170 -1.614530 4.337515 
C   -8.309558 1.614530 -1.356593 
C   7.075831 -1.283922 -4.972403 
C   2.222897 1.283922 0.721705 
C   -2.251473 -1.629489 4.932187 
C   -7.047255 1.629489 -0.761921 
H   7.515068 -0.632272 3.501605 
H   1.783659 0.632272 -2.192503 
H   -1.815411 -2.294688 -3.474509 
H   -7.483316 2.294688 2.219599 
H   8.985118 -2.192346 2.288655 
H   0.313609 2.192346 -3.405453 
H   -0.350441 -0.793877 -2.177739 
H   -8.948286 0.793877 3.516369 
H   8.095480 1.421094 1.460748 
H   1.203248 -1.421094 -4.233360 
H   -1.226320 1.375262 -1.301360 
H   -8.072408 -1.375262 4.392748 
H   5.715117 0.826376 1.902079 
H   3.583611 -0.826376 -3.792029 
H   -3.580011 2.033271 -1.796031 
H   -5.718717 -2.033271 3.898077 
H   4.261735 2.355556 3.177028 
H   5.036993 -2.355556 -2.517080 
H   -5.026197 0.565688 -3.150992 
H   -4.272531 -0.565688 2.543116 
H   4.640600 1.491823 -4.899994 
H   4.658128 -1.491823 0.794114 
H   -4.644580 1.391953 4.939790 
H   -4.654148 -1.391953 -0.754318 
H   2.340205 1.650488 5.621425 
H   6.958522 -1.650488 -0.072683 
H   -6.957042 1.261227 -5.616133 
H   -2.341685 -1.261227 0.077975 
H   1.623627 0.132455 3.737215 
H   7.675100 -0.132455 -1.956893 
H   -7.702828 2.829852 -3.786959 
H   -1.595899 -2.829852 1.907149 
H   3.218104 -1.473240 2.788504 
H   6.080624 1.473240 -2.905604 
H   -6.109412 -1.369047 -2.827028 
H   -3.189316 1.369047 2.867080 
H   7.095192 1.869337 5.132232 
H   2.203535 -1.869337 -0.561877 
H   -2.195915 1.034759 -5.128212 
H   -7.102812 -1.034759 0.565897 
H   -9.203411 1.805826 -5.330328 
H   -0.095317 -1.805826 0.363781 
H   0.053405 1.062286 5.216660 
H   9.245323 -1.062286 -0.477449 
H   -8.359979 -0.259779 -4.199801 
H   -0.938749 0.259779 1.494307 
H   0.851117 -2.702105 4.001465 
H   8.447611 2.702105 -1.692643 
H   8.716715 -2.216596 -3.933892 
H   0.582012 2.216596 1.760216 
H   -0.660332 -0.731951 3.786780 
H   -8.638395 0.731951 -1.907328 
H   6.418856 -2.149747 -4.880183 
H   2.879872 2.149747 0.813925 
H   -2.906544 -0.760489 4.856263 
H   -6.392184 0.760489 -0.837845 
128
i=14
C   5.775215 -1.914721 3.446747 
C   3.523513 1.914721 -2.247361 
C   -3.538435 -0.984825 -3.407057 
C   -5.760293 0.984825 2.287051 
C   7.125970 -1.601662 3.192292 
C   2.172758 1.601662 -2.501816 
C   -2.206094 -1.342337 -3.122758 
C   -7.092634 1.342337 2.571350 
C   7.957084 -2.493051 2.512099 
C   1.341643 2.493051 -3.182009 
C   -1.381651 -0.503970 -2.372077 
C   -7.917076 0.503970 3.322031 
C   7.457008 2.084583 2.051068 
C   1.841719 -2.084583 -3.643040 
C   -1.869979 0.707010 -1.872310 
C   -7.428748 -0.707010 3.821798 
C   6.117804 1.763468 2.284624 
C   3.180923 -1.763468 -3.409484 
C   -3.188225 1.078610 -2.147776 
C   -6.110502 -1.078610 3.546332 
C   5.290885 2.648910 2.978676 
C   4.007843 -2.648910 -2.715432 
C   -4.008479 0.246508 -2.911362 
C   -5.290249 -0.246508 2.782746 
C   4.851711 -0.955954 4.110379 
C   4.447017 0.955954 -1.583729 
C   -4.460673 -1.914384 -4.107205 
C   -4.838055 1.914384 1.586903 
C   5.243649 -0.097422 5.170445 
C   4.055078 0.097422 -0.523663 
C   -4.052540 -2.794503 -5.143139 
C   -5.246187 2.794503 0.550969 
C   4.327057 0.830624 5.684549 
C   4.971671 -0.830624 -0.009559 
C   -4.964369 2.067332 -5.648351 
C   -4.334359 -2.067332 0.045757 
C   3.025492 0.922120 5.192990 
C   6.273236 -0.922120 -0.501118 
C   -6.278318 2.002830 -5.188544 
C   -3.020410 -2.002830 0.505564 
C   2.630567 0.077223 4.154266 
C   6.668160 -0.077223 -1.539842 
C   -6.696102 2.889955 -4.196494 
C   -2.602625 -2.889955 1.497614 
C   3.535045 -0.841627 3.623994 
C   5.763683 0.841627 -2.070114 
C   -5.793845 -1.993467 -3.660822 
C   -3.504883 1.993467 2.033286 
C   6.605754 -0.137269 -5.628146 
C   2.692973 0.137269 0.065962 
C   -2.701547 -2.762595 5.626874 
C   -6.597180 2.762595 -0.067234 
C   7.447131 0.982046 5.659661 
C   1.851597 -0.982046 -0.034447 
C   -1.866519 1.910198 -5.694269 
C   -7.432209 -1.910198 -0.000161 
C   8.751706 0.933813 -5.230062 
C   0.547022 -0.933813 0.464046 
C   -0.605126 1.926361 5.091948 
C   -8.693602 -1.926361 -0.602160 
C   9.229901 -0.225466 -4.611785 
C   0.068827 0.225466 1.082323 
C   -0.166621 -2.739486 4.400963 
C   -9.132107 2.739486 -1.293145 
C   8.383113 -1.329784 -4.476955 
C   0.915615 1.329784 1.217153 
C   -1.003881 -1.623420 4.309627 
C   -8.294847 1.623420 -1.384481 
C   7.082975 -1.287309 -4.982457 
C   2.215753 1.287309 0.711651 
C   -2.258617 -1.632876 4.922133 
C   -7.040111 1.632876 -0.771975 
H   7.523006 -0.639046 3.508379 
H   1.775721 0.639046 -2.185729 
H   -1.823349 -2.301462 -3.467735 
H   -7.475378 2.301462 2.226373 
H   8.994326 -2.213936 2.316384 
H   0.304401 2.213936 -3.377724 
H   -0.359649 -0.815467 -2.150010 
H   -8.939078 0.815467 3.544098 
H   8.101248 1.395217 1.500595 
H   1.197480 -1.395217 -4.193513 
H   -1.232088 1.349385 -1.261513 
H   -8.066640 -1.349385 4.432595 
H   5.714217 0.816322 1.928591 
H   3.584511 -0.816322 -3.765517 
H   -3.579111 2.023217 -1.769519 
H   -5.719617 -2.023217 3.924589 
H   4.259036 2.360901 3.183537 
H   5.039692 -2.360901 -2.510571 
H   -5.023498 0.571033 -3.144483 
H   -4.275230 -0.571033 2.549625 
H   4.637213 1.487801 -4.890045 
H   4.661515 -1.487801 0.804063 
H   -4.641193 1.387931 4.949739 
H   -4.657535 -1.387931 -0.744369 
H   2.339835 1.653451 5.622748 
H   6.958892 -1.653451 -0.071360 
H   -6.956672 1.264190 -5.614810 
H   -2.342055 -1.264190 0.079298 
H   1.630559 0.148066 3.724779 
H   7.668168 -0.148066 -1.969329 
H   -7.709760 2.845463 -3.799395 
H   -1.588967 -2.845463 1.894713 
H   3.225301 -1.458846 2.778873 
H   6.073427 1.458846 -2.915235 
H   -6.116609 -1.354653 -2.836659 
H   -3.182119 1.354653 2.857449 
H   7.093287 1.870395 5.133237 
H   2.205440 -1.870395 -0.560872 
H   -2.194010 1.035817 -5.127207 
H   -7.104717 -1.035817 0.566902 
H   -9.192933 1.797888 -5.358745 
H   -0.105795 -1.797888 0.335364 
H   0.042927 1.054348 5.188243 
H   9.255801 -1.054348 -0.505866 
H   -8.338071 -0.275284 -4.249385 
H   -0.960657 0.275284 1.444723 
H   0.829209 -2.717610 3.951881 
H   8.469519 2.717610 -1.742227 
H   8.736295 -2.228767 -3.970670 
H   0.562432 2.228767 1.723438 
H   -0.679912 -0.744122 3.750002 
H   -8.618815 0.744122 -1.944106 
H   6.425524 -2.152340 -4.886163 
H   2.873204 2.152340 0.807945 
H   -2.913212 -0.763082 4.850283 
H   -6.385516 0.763082 -0.843825 
128
i=15
C   5.777702 -1.914668 3.453362 
C   3.521026 1.914668 -2.240746 
C   -3.540922 -0.984772 -3.400442 
C   -5.757806 0.984772 2.293666 
C   7.131526 -1.609018 3.203881 
C   2.167202 1.609018 -2.490227 
C   -2.211650 -1.349693 -3.111169 
C   -7.087078 1.349693 2.582939 
C   7.963752 -2.509244 2.535436 
C   1.334975 2.509244 -3.158672 
C   -1.388319 -0.520163 -2.348740 
C   -7.910408 0.520163 3.345368 
C   7.461718 2.066538 2.080861 
C   1.837009 -2.066538 -3.613247 
C   -1.874689 0.688965 -1.842517 
C   -7.424038 -0.688965 3.851591 
C   6.119021 1.753837 2.307432 
C   3.179706 -1.753837 -3.386676 
C   -3.189442 1.068979 -2.124968 
C   -6.109285 -1.068979 3.569140 
C   5.290991 2.648169 2.989895 
C   4.007737 -2.648169 -2.704213 
C   -4.008585 0.245767 -2.900143 
C   -5.290143 -0.245767 2.793965 
C   4.853987 -0.951033 4.110908 
C   4.444741 0.951033 -1.583200 
C   -4.462949 -1.909463 -4.106676 
C   -4.835779 1.909463 1.587432 
C   5.243226 -0.096099 5.174996 
C   4.055501 0.096099 -0.519112 
C   -4.052117 -2.793180 -5.138588 
C   -5.246610 2.793180 0.555520 
C   4.325840 0.830306 5.690582 
C   4.972888 -0.830306 -0.003526 
C   -4.963152 2.067014 -5.642318 
C   -4.335576 -2.067014 0.051790 
C   3.026339 0.926301 5.193731 
C   6.272389 -0.926301 -0.500377 
C   -6.279165 2.007011 -5.187803 
C   -3.019563 -2.007011 0.506305 
C   2.635224 0.088442 4.147228 
C   6.663503 -0.088442 -1.546880 
C   -6.700759 2.901174 -4.203532 
C   -2.597968 -2.901174 1.490576 
C   3.540072 -0.830832 3.617856 
C   5.758656 0.830832 -2.076252 
C   -5.798872 -1.982672 -3.666960 
C   -3.499856 1.982672 2.027148 
C   6.607183 -0.137269 -5.628358 
C   2.691544 0.137269 0.065750 
C   -2.702976 -2.762595 5.626662 
C   -6.595751 2.762595 -0.067446 
C   7.449618 0.980776 5.653893 
C   1.849110 -0.980776 -0.040215 
C   -1.869006 1.908928 -5.700037 
C   -7.429722 -1.908928 -0.005929 
C   8.761390 0.927198 -5.253081 
C   0.537338 -0.927198 0.441027 
C   -0.614810 1.919746 5.068929 
C   -8.683918 -1.919746 -0.625179 
C   9.246200 -0.236314 -4.646922 
C   0.052528 0.236314 1.047186 
C   -0.182920 -2.750334 4.365826 
C   -9.115808 2.750334 -1.328282 
C   8.397824 -1.338674 -4.504843 
C   0.900904 1.338674 1.189265 
C   -1.018592 -1.632310 4.281739 
C   -8.280136 1.632310 -1.412369 
C   7.090119 -1.290696 -4.992511 
C   2.208609 1.290696 0.701597 
C   -2.265761 -1.636263 4.912079 
C   -7.032967 1.636263 -0.782029 
H   7.530944 -0.645820 3.515153 
H   1.767783 0.645820 -2.178955 
H   -1.831287 -2.308236 -3.460961 
H   -7.467440 2.308236 2.233147 
H   9.003534 -2.235526 2.344113 
H   0.295193 2.235526 -3.349995 
H   -0.368857 -0.837057 -2.122281 
H   -8.929870 0.837057 3.571827 
H   8.107016 1.369340 1.540442 
H   1.191712 -1.369340 -4.153666 
H   -1.237856 1.323508 -1.221666 
H   -8.060872 -1.323508 4.472442 
H   5.713317 0.806268 1.955103 
H   3.585411 -0.806268 -3.739005 
H   -3.578211 2.013163 -1.743007 
H   -5.720517 -2.013163 3.951101 
H   4.256337 2.366246 3.190046 
H   5.042391 -2.366246 -2.504062 
H   -5.020799 0.576378 -3.137974 
H   -4.277929 -0.576378 2.556134 
H   4.633826 1.483779 -4.880096 
H   4.664902 -1.483779 0.814012 
H   -4.637806 1.383909 4.959688 
H   -4.660922 -1.383909 -0.734420 
H   2.339465 1.656414 5.624071 
H   6.959262 -1.656414 -0.070037 
H   -6.956302 1.267153 -5.613487 
H   -2.342425 -1.267153 0.080621 
H   1.637491 0.163677 3.712343 
H   7.661236 -0.163677 -1.981765 
H   -7.716692 2.861074 -3.811831 
H   -1.582035 -2.861074 1.882277 
H   3.232498 -1.444452 2.769242 
H   6.066230 1.444452 -2.924866 
H   -6.123806 -1.340259 -2.846290 
H   -3.174922 1.340259 2.847818 
H   7.091382 1.871453 5.134242 
H   2.207345 -1.871453 -0.559867 
H   -2.192105 1.036875 -5.126202 
H   -7.106622 -1.036875 0.567907 
H   -9.182455 1.789950 -5.387162 
H   -0.116273 -1.789950 0.306947 
H   0.032449 1.046410 5.159826 
H   9.266279 -1.046410 -0.534283 
H   -8.316163 -0.290789 -4.298969 
H   -0.982565 0.290789 1.395139 
H   0.807301 -2.733115 3.902297 
H   8.491427 2.733115 -1.791811 
H   8.755875 -2.240938 -4.007448 
H   0.542852 2.240938 1.686660 
H   -0.699492 -0.756293 3.713224 
H   -8.599235 0.756293 -1.980884 
H   6.432192 -2.154933 -4.892143 
H   2.866536 2.154933 0.801965 
H   -2.919880 -0.765675 4.844303 
H   -6.378848 0.765675 -0.849805 
128
i=16
C   5.780189 -1.914615 3.459977 
C   3.518539 1.914615 -2.234131 
C   -3.543409 -0.984719 -3.393827 
C   -5.755319 0.984719 2.300281 
C   7.137082 -1.616374 3.215470 
C   2.161646 1.616374 -2.478638 
C   -2.217206 -1.357049 -3.099580 
C   -7.081522 1.357049 2.594528 
C   7.970420 -2.525437 2.558773 
C   1.328307 2.525437 -3.135335 
C   -1.394987 -0.536356 -2.325403 
C   -7.903740 0.536356 3.368705 
C   7.466428 2.048493 2.110654 
C   1.832299 -2.048493 -3.583454 
C   -1.879399 0.670920 -1.812724 
C   -7.419328 -0.670920 3.881384 
C   6.120238 1.744206 2.330240 
C   3.178489 -1.744206 -3.363868 
C   -3.190659 1.059348 -2.102160 
C   -6.108068 -1.059348 3.591948 
C   5.291097 2.647428 3.001114 
C   4.007631 -2.647428 -2.692994 
C   -4.008691 0.245026 -2.888924 
C   -5.290037 -0.245026 2.805184 
C   4.856263 -0.946112 4.111437 
C   4.442465 0.946112 -1.582671 
C   -4.465225 -1.904542 -4.106147 
C   -4.833503 1.904542 1.587961 
C   5.242803 -0.094776 5.179547 
C   4.055924 0.094776 -0.514561 
C   -4.051694 -2.791857 -5.134037 
C   -5.247033 2.791857 0.560071 
C   4.324623 0.829988 5.696615 
C   4.974105 -0.829988 0.002507 
C   -4.961935 2.066696 -5.636285 
C   -4.336793 -2.066696 0.057823 
C   3.027186 0.930482 5.194472 
C   6.271542 -0.930482 -0.499636 
C   -6.280012 2.011192 -5.187062 
C   -3.018716 -2.011192 0.507046 
C   2.639881 0.099661 4.140190 
C   6.658846 -0.099661 -1.553918 
C   -6.705416 2.912393 -4.210570 
C   -2.593311 -2.912393 1.483538 
C   3.545099 -0.820037 3.611718 
C   5.753629 0.820037 -2.082390 
C   -5.803899 -1.971877 -3.673098 
C   -3.494829 1.971877 2.021010 
C   6.608612 -0.137269 -5.628570 
C   2.690115 0.137269 0.065538 
C   -2.704405 -2.762595 5.626450 
C   -6.594322 2.762595 -0.067658 
C   7.452105 0.979506 5.648125 
C   1.846623 -0.979506 -0.045983 
C   -1.871493 1.907658 -5.705805 
C   -7.427235 -1.907658 -0.011697 
C   8.771074 0.920583 -5.276100 
C   0.527654 -0.920583 0.418008 
C   -0.624494 1.913131 5.045910 
C   -8.674234 -1.913131 -0.648198 
C   9.262499 -0.247162 -4.682059 
C   0.036229 0.247162 1.012049 
C   -0.199219 -2.761182 4.330689 
C   -9.099509 2.761182 -1.363419 
C   8.412535 -1.347564 -4.532731 
C   0.886193 1.347564 1.161377 
C   -1.033303 -1.641200 4.253851 
C   -8.265425 1.641200 -1.440257 
C   7.097263 -1.294083 -5.002565 
C   2.201465 1.294083 0.691543 
C   -2.272905 -1.639650 4.902025 
C   -7.025823 1.639650 -0.792083 
H   7.538882 -0.652594 3.521927 
H   1.759845 0.652594 -2.172181 
H   -1.839225 -2.315010 -3.454187 
H   -7.459502 2.315010 2.239921 
H   9.012742 -2.257116 2.371842 
H   0.285985 2.257116 -3.322266 
H   -0.378065 -0.858647 -2.094552 
H   -8.920662 0.858647 3.599556 
H   8.112784 1.343463 1.580289 
H   1.185944 -1.343463 -4.113819 
H   -1.243624 1.297631 -1.181819 
H   -8.055104 -1.297631 4.512289 
H   5.712417 0.796214 1.981615 
H   3.586311 -0.796214 -3.712493 
H   -3.577311 2.003109 -1.716495 
H   -5.721417 -2.003109 3.977613 
H   4.253638 2.371591 3.196555 
H   5.045090 -2.371591 -2.497553 
H   -5.018100 0.581723 -3.131465 
H   -4.280628 -0.581723 2.562643 
H   4.630439 1.479757 -4.870147 
H   4.668289 -1.479757 0.823961 
H   -4.634419 1.379887 4.969637 
H   -4.664309 -1.379887 -0.724471 
H   2.339095 1.659377 5.625394 
H   6.959632 -1.659377 -0.068714 
H   -6.955932 1.270116 -5.612164 
H   -2.342795 -1.270116 0.081944 
H   1.644423 0.179288 3.699907 
H   7.654304 -0.179288 -1.994201 
H   -7.723624 2.876685 -3.824267 
H   -1.575103 -2.876685 1.869841 
H   3.239695 -1.430058 2.759611 
H   6.059033 1.430058 -2.934497 
H   -6.131003 -1.325865 -2.855921 
H   -3.167725 1.325865 2.838187 
H   7.089477 1.872511 5.135247 
H   2.209250 -1.872511 -0.558862 
H   -2.190200 1.037933 -5.125197 
H   -7.108527 -1.037933 0.568912 
H   -9.171977 1.782012 -5.415579 
H   -0.126751 -1.782012 0.278530 
H   0.021971 1.038472 5.131409 
H   9.276757 -1.038472 -0.562700 
H   -8.294255 -0.306294 -4.348553 
H   -1.004473 0.306294 1.345555 
H   0.785393 -2.748620 3.852713 
H   8.513335 2.748620 -1.841395 
H   8.775455 -2.253109 -4.044226 
H   0.523272 2.253109 1.649882 
H   -0.719072 -0.768464 3.676446 
H   -8.579655 0.768464 -2.017662 
H   6.438860 -2.157526 -4.898123 
H   2.859868 2.157526 0.795985 
H   -2.926548 -0.768268 4.838323 
H   -6.372180 0.768268 -0.855785 
128
i=17
C   5.782676 -1.914562 3.466592 
C   3.516052 1.914562 -2.227516 
C   -3.545896 -0.984666 -3.387212 
C   -5.752832 0.984666 2.306896 
C   7.142638 -1.623730 3.227059 
C   2.156090 1.623730 -2.467049 
C   -2.222762 -1.364405 -3.087991 
C   -7.075966 1.364405 2.606117 
C   7.977088 -2.541630 2.582110 
C   1.321639 2.541630 -3.111998 
C   -1.401655 -0.552549 -2.302066 
C   -7.897072 0.552549 3.392042 
C   7.471138 2.030448 2.140447 
C   1.827589 -2.030448 -3.553661 
C   -1.884109 0.652875 -1.782931 
C   -7.414618 -0.652875 3.911177 
C   6.121455 1.734575 2.353048 
C   3.177272 -1.734575 -3.341060 
C   -3.191876 1.049717 -2.079352 
C   -6.106851 -1.049717 3.614756 
C   5.291203 2.646687 3.012333 
C   4.007525 -2.646687 -2.681775 
C   -4.008797 0.244285 -2.877705 
C   -5.289931 -0.244285 2.816403 
C   4.858539 -0.941191 4.111966 
C   4.440189 0.941191 -1.582142 
C   -4.467501 -1.899621 -4.105618 
C   -4.831227 1.899621 1.588490 
C   5.242380 -0.093453 5.184098 
C   4.056347 0.093453 -0.510010 
C   -4.051271 -2.790534 -5.129486 
C   -5.247456 2.790534 0.564622 
C   4.323406 0.829670 5.702648 
C   4.975322 -0.829670 0.008540 
C   -4.960718 2.066378 -5.630252 
C   -4.338010 -2.066378 0.063856 
C   3.028033 0.934663 5.195213 
C   6.270695 -0.934663 -0.498895 
C   -6.280859 2.015373 -5.186321 
C   -3.017869 -2.015373 0.507787 
C   2.644538 0.110880 4.133152 
C   6.654189 -0.110880 -1.560956 
C   -6.710073 2.923612 -4.217608 
C   -2.588654 -2.923612 1.476500 
C   3.550126 -0.809242 3.605580 
C   5.748602 0.809242 -2.088528 
C   -5.808926 -1.961082 -3.679236 
C   -3.489802 1.961082 2.014872 
C   6.610041 -0.137269 -5.628782 
C   2.688686 0.137269 0.065326 
C   -2.705834 -2.762595 5.626238 
C   -6.592893 2.762595 -0.067870 
C   7.454592 0.978236 5.642357 
C   1.844136 -0.978236 -0.051751 
C   -1.873980 1.906388 -5.711573 
C   -7.424748 -1.906388 -0.017465 
C   8.780758 0.913968 -5.299119 
C   0.517970 -0.913968 0.394989 
C   -0.634178 1.906516 5.022891 
C   -8.664550 -1.906516 -0.671217 
C   9.278798 -0.258010 -4.717196 
C   0.019930 0.258010 0.976912 
C   -0.215518 -2.772030 4.295552 
C   -9.083210 2.772030 -1.398556 
C   8.427246 -1.356454 -4.560619 
C   0.871482 1.356454 1.133489 
C   -1.048014 -1.650090 4.225963 
C   -8.250714 1.650090 -1.468145 
C   7.104407 -1.297470 -5.012619 
C   2.194321 1.297470 0.681489 
C   -2.280049 -1.643037 4.891971 
C   -7.018679 1.643037 -0.802137 
H   7.546820 -0.659368 3.528701 
H   1.751907 0.659368 -2.165407 
H   -1.847163 -2.321784 -3.447413 
H   -7.451564 2.321784 2.246695 
H   9.021950 -2.278706 2.399571 
H   0.276777 2.278706 -3.294537 
H   -0.387273 -0.880237 -2.066823 
H   -8.911454 0.880237 3.627285 
H   8.118552 1.317586 1.620136 
H   1.180176 -1.317586 -4.073972 
H   -1.249392 1.271754 -1.141972 
H   -8.049336 -1.271754 4.552136 
H   5.711517 0.786160 2.008127 
H   3.587211 -0.786160 -3.685981 
H   -3.576411 1.993055 -1.689983 
H   -5.722317 -1.993055 4.004125 
H   4.250939 2.376936 3.203064 
H   5.047789 -2.376936 -2.491044 
H   -5.015401 0.587068 -3.124956 
H   -4.283327 -0.587068 2.569152 
H   4.627052 1.475735 -4.860198 
H   4.671676 -1.475735 0.833910 
H   -4.631032 1.375865 4.979586 
H   -4.667696 -1.375865 -0.714522 
H   2.338725 1.662340 5.626717 
H   6.960002 -1.662340 -0.067391 
H   -6.955562 1.273079 -5.610841 
H   -2.343165 -1.273079 0.083267 
H   1.651355 0.194899 3.687471 
H   7.647372 -0.194899 -2.006637 
H   -7.730556 2.892296 -3.836703 
H   -1.568171 -2.892296 1.857405 
H   3.246892 -1.415664 2.749980 
H   6.051836 1.415664 -2.944128 
H   -6.138200 -1.311471 -2.865552 
H   -3.160528 1.311471 2.828556 
H   7.087572 1.873569 5.136252 
H   2.211155 -1.873569 -0.557857 
H   -2.188295 1.038991 -5.124192 
H   -7.110432 -1.038991 0.569917 
H   -9.161499 1.774074 -5.443996 
H   -0.137229 -1.774074 0.250113 
H   0.011493 1.030534 5.102992 
H   9.287235 -1.030534 -0.591117 
H   -8.272347 -0.321799 -4.398137 
H   -1.026381 0.321799 1.295971 
H   0.763485 -2.764125 3.803129 
H   8.535243 2.764125 -1.890979 
H   8.795035 -2.265280 -4.081004 
H   0.503692 2.265280 1.613104 
H   -0.738652 -0.780635 3.639668 
H   -8.560075 0.780635 -2.054440 
H   6.445528 -2.160119 -4.904103 
H   2.853200 2.160119 0.790005 
H   -2.933216 -0.770861 4.832343 
H   -6.365512 0.770861 -0.861765 
128
i=18
C   5.785163 -1.914509 3.473207 
C   3.513565 1.914509 -2.220901 
C   -3.548383 -0.984613 -3.380597 
C   -5.750345 0.984613 2.313511 
C   7.148194 -1.631086 3.238648 
C   2.150534 1.631086 -2.455460 
C   -2.228318 -1.371761 -3.076402 
C   -7.070410 1.371761 2.617706 
C   7.983756 -2.557823 2.605447 
C   1.314971 2.557823 -3.088661 
C   -1.408323 -0.568742 -2.278729 
C   -7.890404 0.568742 3.415379 
C   7.475848 2.012403 2.170240 
C   1.822879 -2.012403 -3.523868 
C   -1.888819 0.634830 -1.753138 
C   -7.409908 -0.634830 3.940970 
C   6.122672 1.724944 2.375856 
C   3.176055 -1.724944 -3.318252 
C   -3.193093 1.040086 -2.056544 
C   -6.105634 -1.040086 3.637564 
C   5.291309 2.645946 3.023552 
C   4.007419 -2.645946 -2.670556 
C   -4.008903 0.243544 -2.866486 
C   -5.289825 -0.243544 2.827622 
C   4.860815 -0.936270 4.112495 
C   4.437913 0.936270 -1.581613 
C   -4.469777 -1.894700 -4.105089 
C   -4.828951 1.894700 1.589019 
C   5.241957 -0.092130 5.188649 
C   4.056770 0.092130 -0.505459 
C   -4.050848 -2.789211 -5.124935 
C   -5.247879 2.789211 0.569173 
C   4.322189 0.829352 5.708681 
C   4.976539 -0.829352 0.014573 
C   -4.959501 2.066060 -5.624219 
C   -4.339227 -2.066060 0.069889 
C   3.028880 0.938844 5.195954 
C   6.269848 -0.938844 -0.498154 
C   -6.281706 2.019554 -5.185580 
C   -3.017022 -2.019554 0.508528 
C   2.649195 0.122099 4.126114 
C   6.649532 -0.122099 -1.567994 
C   -6.714730 2.934831 -4.224646 
C   -2.583997 -2.934831 1.469462 
C   3.555153 -0.798447 3.599442 
C   5.743575 0.798447 -2.094666 
C   -5.813953 -1.950287 -3.685374 
C   -3.484775 1.950287 2.008734 
C   6.611470 -0.137269 -5.628994 
C   2.687257 0.137269 0.065114 
C   -2.707263 -2.762595 5.626026 
C   -6.591464 2.762595 -0.068082 
C   7.457079 0.976966 5.636589 
C   1.841649 -0.976966 -0.057519 
C   -1.876467 1.905118 -5.717341 
C   -7.422261 -1.905118 -0.023233 
C   8.790442 0.907353 -5.322138 
C   0.508286 -0.907353 0.371970 
C   -0.643862 1.899901 4.999872 
C   -8.654866 -1.899901 -0.694236 
C   9.295097 -0.268858 -4.752333 
C   0.003631 0.268858 0.941775 
C   -0.231817 -2.782878 4.260415 
C   -9.066911 2.782878 -1.433693 
C   8.441957 -1.365344 -4.588507 
C   0.856771 1.365344 1.105601 
C   -1.062725 -1.658980 4.198075 
C   -8.236003 1.658980 -1.496033 
C   7.111551 -1.300857 -5.022673 
C   2.187177 1.300857 0.671435 
C   -2.287193 -1.646424 4.881917 
C   -7.011535 1.646424 -0.812191 
H   7.554758 -0.666142 3.535475 
H   1.743969 0.666142 -2.158633 
H   -1.855101 -2.328558 -3.440639 
H   -7.443626 2.328558 2.253469 
H   9.031158 -2.300296 2.427300 
H   0.267569 2.300296 -3.266808 
H   -0.396481 -0.901827 -2.039094 
H   -8.902246 0.901827 3.655014 
H   8.124320 1.291709 1.659983 
H   1.174408 -1.291709 -4.034125 
H   -1.255160 1.245877 -1.102125 
H   -8.043568 -1.245877 4.591983 
H   5.710617 0.776106 2.034639 
H   3.588111 -0.776106 -3.659469 
H   -3.575511 1.983001 -1.663471 
H   -5.723217 -1.983001 4.030637 
H   4.248240 2.382281 3.209573 
H   5.050488 -2.382281 -2.484535 
H   -5.012702 0.592413 -3.118447 
H   -4.286026 -0.592413 2.575661 
H   4.623665 1.471713 -4.850249 
H   4.675063 -1.471713 0.843859 
H   -4.627645 1.371843 4.989535 
H   -4.671083 -1.371843 -0.704573 
H   2.338355 1.665303 5.628040 
H   6.960372 -1.665303 -0.066068 
H   -6.955192 1.276042 -5.609518 
H   -2.343535 -1.276042 0.084590 
H   1.658287 0.210510 3.675035 
H   7.640440 -0.210510 -2.019073 
H   -7.737488 2.907907 -3.849139 
H   -1.561239 -2.907907 1.844969 
H   3.254089 -1.401270 2.740349 
H   6.044639 1.401270 -2.953759 
H   -6.145397 -1.297077 -2.875183 
H   -3.153331 1.297077 2.818925 
H   7.085667 1.874627 5.137257 
H   2.213060 -1.874627 -0.556852 
H   -2.186390 1.040049 -5.123187 
H   -7.112337 -1.040049 0.570922 
H   -9.151021 1.766136 -5.472413 
H   -0.147707 -1.766136 0.221696 
H   0.001015 1.022596 5.074575 
H   9.297713 -1.022596 -0.619534 
H   -8.250439 -0.337304 -4.447721 
H   -1.048289 0.337304 1.246387 
H   0.741577 -2.779630 3.753545 
H   8.557151 2.779630 -1.940563 
H   8.814615 -2.277451 -4.117782 
H   0.484112 2.277451 1.576326 
H   -0.758232 -0.792806 3.602890 
H   -8.540495 0.792806 -2.091218 
H   6.452196 -2.162712 -4.910083 
H   2.846532 2.162712 0.784025 
H   -2.939884 -0.773454 4.826363 
H   -6.358844 0.773454 -0.867745 
128
i=19
C   5.787650 -1.914456 3.479822 
C   3.511078 1.914456 -2.214286 
C   -3.550870 -0.984560 -3.373982 
C   -5.747858 0.984560 2.320126 
C   7.153750 -1.638442 3.250237 
C   2.144978 1.638442 -2.443871 
C   -2.233874 -1.379117 -3.064813 
C   -7.064854 1.379117 2.629295 
C   7.990424 -2.574016 2.628784 
C   1.308303 2.574016 -3.065324 
C   -1.414991 -0.584935 -2.255392 
C   -7.883736 0.584935 3.438716 
C   7.480558 1.994358 2.200033 
C   1.818169 -1.994358 -3.494075 
C   -1.893529 0.616785 -1.723345 
C   -7.405198 -0.616785 3.970763 
C   6.123889 1.715313 2.398664 
C   3.174838 -1.715313 -3.295444 
C   -3.194310 1.030455 -2.033736 
C   -6.104417 -1.030455 3.660372 
C   5.291415 2.645205 3.034771 
C   4.007313 -2.645205 -2.659337 
C   -4.009009 0.242803 -2.855267 
C   -5.289719 -0.242803 2.838841 
C   4.863091 -0.931349 4.113024 
C   4.435637 0.931349 -1.581084 
C   -4.472053 -1.889779 -4.104560 
C   -4.826675 1.889779 1.589548 
C   5.241534 -0.090807 5.193200 
C   4.057193 0.090807 -0.500908 
C   -4.050425 -2.787888 -5.120384 
C   -5.248302 2.787888 0.573724 
C   4.320972 0.829034 5.714714 
C   4.977756 -0.829034 0.020606 
C   -4.958284 2.065742 -5.618186 
C   -4.340444 -2.065742 0.075922 
C   3.029727 0.943025 5.196695 
C   6.269001 -0.943025 -0.497413 
C   -6.282553 2.023735 -5.184839 
C   -3.016175 -2.023735 0.509269 
C   2.653852 0.133318 4.119076 
C   6.644875 -0.133318 -1.575032 
C   -6.719387 2.946050 -4.231684 
C   -2.579340 -2.946050 1.462424 
C   3.560180 -0.787652 3.593304 
C   5.738548 0.787652 -2.100804 
C   -5.818980 -1.939492 -3.691512 
C   -3.479748 1.939492 2.002596 
C   6.612899 -0.137269 -5.629206 
C   2.685828 0.137269 0.064902 
C   -2.708692 -2.762595 5.625814 
C   -6.590035 2.762595 -0.068294 
C   7.459566 0.975696 5.630821 
C   1.839162 -0.975696 -0.063287 
C   -1.878954 1.903848 -5.723109 
C   -7.419774 -1.903848 -0.029001 
C   8.800126 0.900738 -5.345157 
C   0.498602 -0.900738 0.348951 
C   -0.653546 1.893286 4.976853 
C   -8.645182 -1.893286 -0.717255 
C   9.311396 -0.279706 -4.787470 
C   -0.012668 0.279706 0.906638 
C   -0.248116 -2.793726 4.225278 
C   -9.050612 2.793726 -1.468830 
C   8.456668 -1.374234 -4.616395 
C   0.842060 1.374234 1.077713 
C   -1.077436 -1.667870 4.170187 
C   -8.221292 1.667870 -1.523921 
C   7.118695 -1.304244 -5.032727 
C   2.180033 1.304244 0.661381 
C   -2.294337 -1.649811 4.871863 
C   -7.004391 1.649811 -0.822245 
H   7.562696 -0.672916 3.542249 
H   1.736031 0.672916 -2.151859 
H   -1.863039 -2.335332 -3.433865 
H   -7.435688 2.335332 2.260243 
H   9.040366 -2.321886 2.455029 
H   0.258361 2.321886 -3.239079 
H   -0.405689 -0.923417 -2.011365 
H   -8.893038 0.923417 3.682743 
H   8.130088 1.265832 1.699830 
H   1.168640 -1.265832 -3.994278 
H   -1.260928 1.220000 -1.062278 
H   -8.037800 -1.220000 4.631830 
H   5.709717 0.766052 2.061151 
H   3.589011 -0.766052 -3.632957 
H   -3.574611 1.972947 -1.636959 
H   -5.724117 -1.972947 4.057149 
H   4.245541 2.387626 3.216082 
H   5.053187 -2.387626 -2.478026 
H   -5.010003 0.597758 -3.111938 
H   -4.288725 -0.597758 2.582170 
H   4.620278 1.467691 -4.840300 
H   4.678450 -1.467691 0.853808 
H   -4.624258 1.367821 4.999484 
H   -4.674470 -1.367821 -0.694624 
H   2.337985 1.668266 5.629363 
H   6.960742 -1.668266 -0.064745 
H   -6.954822 1.279005 -5.608195 
H   -2.343905 -1.279005 0.085913 
H   1.665219 0.226121 3.662599 
H   7.633508 -0.226121 -2.031509 
H   -7.744420 2.923518 -3.861575 
H   -1.554307 -2.923518 1.832533 
H   3.261286 -1.386876 2.730718 
H   6.037442 1.386876 -2.963390 
H   -6.152594 -1.282683 -2.884814 
H   -3.146134 1.282683 2.809294 
H   7.083762 1.875685 5.138262 
H   2.214965 -1.875685 -0.555847 
H   -2.184485 1.041107 -5.122182 
H   -7.114242 -1.041107 0.571927 
H   -9.140543 1.758198 -5.500830 
H   -0.158185 -1.758198 0.193279 
H   -0.009463 1.014658 5.046158 
H   9.308191 -1.014658 -0.647951 
H   -8.228531 -0.352809 -4.497305 
H   -1.070197 0.352809 1.196803 
H   0.719669 -2.795135 3.703961 
H   8.579059 2.795135 -1.990147 
H   8.834195 -2.289622 -4.154560 
H   0.464532 2.289622 1.539548 
H   -0.777812 -0.804977 3.566112 
H   -8.520915 0.804977 -2.127996 
H   6.458864 -2.165305 -4.916063 
H   2.839864 2.165305 0.778045 
H   -2.946552 -0.776047 4.820383 
H   -6.352176 0.776047 -0.873725 
128
i=20
C   5.790137 -1.914403 3.486437 
C   3.508591 1.914403 -2.207671 
C   -3.553357 -0.984507 -3.367367 
C   -5.745371 0.984507 2.326741 
C   7.159306 -1.645798 3.261826 
C   2.139422 1.645798 -2.432282 
C   -2.239430 -1.386473 -3.053224 
C   -7.059298 1.386473 2.640884 
C   7.997092 -2.590209 2.652121 
C   1.301635 2.590209 -3.041987 
C   -1.421659 -0.601128 -2.232055 
C   -7.877068 0.601128 3.462053 
C   7.485268 1.976313 2.229826 
C   1.813459 -1.976313 -3.464282 
C   -1.898239 0.598740 -1.693552 
C   -7.400488 -0.598740 4.000556 
C   6.125106 1.705682 2.421472 
C   3.173621 -1.705682 -3.272636 
C   -3.195527 1.020824 -2.010928 
C   -6.103200 -1.020824 3.683180 
C   5.291521 2.644464 3.045990 
C   4.007207 -2.644464 -2.648118 
C   -4.009115 0.242062 -2.844048 
C   -5.289613 -0.242062 2.850060 
C   4.865367 -0.926428 4.113553 
C   4.433361 0.926428 -1.580555 
C   -4.474329 -1.884858 -4.104031 
C   -4.824399 1.884858 1.590077 
C   5.241111 -0.089484 5.197751 
C   4.057616 0.089484 -0.496357 
C   -4.050002 -2.786565 -5.115833 
C   -5.248725 2.786565 0.578275 
C   4.319755 0.828716 5.720747 
C   4.978973 -0.828716 0.026639 
C   -4.957067 2.065424 -5.612153 
C   -4.341661 -2.065424 0.081955 
C   3.030574 0.947206 5.197436 
C   6.268154 -0.947206 -0.496672 
C   -6.283400 2.027916 -5.184098 
C   -3.015328 -2.027916 0.510010 
C   2.658509 0.144537 4.112038 
C   6.640218 -0.144537 -1.582070 
C   -6.724044 2.957269 -4.238722 
C   -2.574683 -2.957269 1.455386 
C   3.565207 -0.776857 3.587166 
C   5.733521 0.776857 -2.106942 
C   -5.824007 -1.928697 -3.697650 
C   -3.474721 1.928697 1.996458 
C   6.614328 -0.137269 -5.629418 
C   2.684399 0.137269 0.064690 
C   -2.710121 -2.762595 5.625602 
C   -6.588606 2.762595 -0.068506 
C   7.462053 0.974426 5.625053 
C   1.836675 -0.974426 -0.069055 
C   -1.881441 1.902578 -5.728877 
C   -7.417287 -1.902578 -0.034769 
C   8.809810 0.894123 -5.368176 
C   0.488918 -0.894123 0.325932 
C   -0.663230 1.886671 4.953834 
C   -8.635498 -1.886671 -0.740274 
C   9.327695 -0.290554 -4.822607 
C   -0.028967 0.290554 0.871501 
C   -0.264415 -2.804574 4.190141 
C   -9.034313 2.804574 -1.503967 
C   8.471379 -1.383124 -4.644283 
C   0.827349 1.383124 1.049825 
C   -1.092147 -1.676760 4.142299 
C   -8.206581 1.676760 -1.551809 
C   7.125839 -1.307631 -5.042781 
C   2.172889 1.307631 0.651327 
C   -2.301481 -1.653198 4.861809 
C   -6.997247 1.653198 -0.832299 
H   7.570634 -0.679690 3.549023 
H   1.728093 0.679690 -2.145085 
H   -1.870977 -2.342106 -3.427091 
H   -7.427750 2.342106 2.267017 
H   9.049574 -2.343476 2.482758 
H   0.249153 2.343476 -3.211350 
H   -0.414897 -0.945007 -1.983636 
H   -8.883830 0.945007 3.710472 
H   8.135856 1.239955 1.739677 
H   1.162872 -1.239955 -3.954431 
H   -1.266696 1.194123 -1.022431 
H   -8.032032 -1.194123 4.671677 
H   5.708817 0.755998 2.087663 
H   3.589911 -0.755998 -3.606445 
H   -3.573711 1.962893 -1.610447 
H   -5.725017 -1.962893 4.083661 
H   4.242842 2.392971 3.222591 
H   5.055886 -2.392971 -2.471517 
H   -5.007304 0.603103 -3.105429 
H   -4.291424 -0.603103 2.588679 
H   4.616891 1.463669 -4.830351 
H   4.681837 -1.463669 0.863757 
H   -4.620871 1.363799 5.009433 
H   -4.677857 -1.363799 -0.684675 
H   2.337615 1.671229 5.630686 
H   6.961112 -1.671229 -0.063422 
H   -6.954452 1.281968 -5.606872 
H   -2.344275 -1.281968 0.087236 
H   1.672151 0.241732 3.650163 
H   7.626576 -0.241732 -2.043945 
H   -7.751352 2.939129 -3.874011 
H   -1.547375 -2.939129 1.820097 
H   3.268483 -1.372482 2.721087 
H   6.030245 1.372482 -2.973021 
H   -6.159791 -1.268289 -2.894445 
H   -3.138937 1.268289 2.799663 
H   7.081857 1.876743 5.139267 
H   2.216870 -1.876743 -0.554842 
H   -2.182580 1.042165 -5.121177 
H   -7.116147 -1.042165 0.572932 
H   -9.130065 1.750260 -5.529247 
H   -0.168663 -1.750260 0.164862 
H   -0.019941 1.006720 5.017741 
H   9.318669 -1.006720 -0.676368 
H   -8.206623 -0.368314 -4.546889 
H   -1.092105 0.368314 1.147219 
H   0.697761 -2.810640 3.654377 
H   8.600967 2.810640 -2.039731 
H   8.853775 -2.301793 -4.191338 
H   0.444952 2.301793 1.502770 
H   -0.797392 -0.817148 3.529334 
H   -8.501335 0.817148 -2.164774 
H   6.465532 -2.167898 -4.922043 
H   2.833196 2.167898 0.772065 
H   -2.953220 -0.778640 4.814403 
H   -6.345508 0.778640 -0.879705 
128
i=21
C   5.792624 -1.914350 3.493052 
C   3.506104 1.914350 -2.201056 
C   -3.555844 -0.984454 -3.360752 
C   -5.742884 0.984454 2.333356 
C   7.164862 -1.653154 3.273415 
C   2.133866 1.653154 -2.420693 
C   -2.244986 -1.393829 -3.041635 
C   -7.053742 1.393829 2.652473 
C   8.003760 -2.606402 2.675458 
C   1.294967 2.606402 -3.018650 
C   -1.428327 -0.617321 -2.208718 
C   -7.870400 0.617321 3.485390 
C   7.489978 1.958268 2.259619 
C   1.808749 -1.958268 -3.434489 
C   -1.902949 0.580695 -1.663759 
C   -7.395778 -0.580695 4.030349 
C   6.126323 1.696051 2.444280 
C   3.172404 -1.696051 -3.249828 
C   -3.196744 1.011193 -1.988120 
C   -6.101983 -1.011193 3.705988 
C   5.291627 2.643723 3.057209 
C   4.007101 -2.643723 -2.636899 
C   -4.009221 0.241321 -2.832829 
C   -5.289507 -0.241321 2.861279 
C   4.867643 -0.921507 4.114082 
C   4.431085 0.921507 -1.580026 
C   -4.476605 -1.879937 -4.103502 
C   -4.822123 1.879937 1.590606 
C   5.240688 -0.088161 5.202302 
C   4.058039 0.088161 -0.491806 
C   -4.049579 -2.785242 -5.111282 
C   -5.249148 2.785242 0.582826 
C   4.318538 0.828398 5.726780 
C   4.980190 -0.828398 0.032672 
C   -4.955850 2.065106 -5.606120 
C   -4.342878 -2.065106 0.087988 
C   3.031421 0.951387 5.198177 
C   6.267307 -0.951387 -0.495931 
C   -6.284247 2.032097 -5.183357 
C   -3.014481 -2.032097 0.510751 
C   2.663166 0.155756 4.105000 
C   6.635561 -0.155756 -1.589108 
C   -6.728701 2.968488 -4.245760 
C   -2.570026 -2.968488 1.448348 
C   3.570234 -0.766062 3.581028 
C   5.728494 0.766062 -2.113080 
C   -5.829034 -1.917902 -3.703788 
C   -3.469694 1.917902 1.990320 
C   6.615757 -0.137269 -5.629630 
C   2.682970 0.137269 0.064478 
C   -2.711550 -2.762595 5.625390 
C   -6.587177 2.762595 -0.068718 
C   7.464540 0.973156 5.619285 
C   1.834188 -0.973156 -0.074823 
C   -1.883928 1.901308 -5.734645 
C   -7.414800 -1.901308 -0.040537 
C   8.819494 0.887508 -5.391195 
C   0.479234 -0.887508 0.302913 
C   -0.672914 1.880056 4.930815 
C   -8.625814 -1.880056 -0.763293 
C   9.343994 -0.301402 -4.857744 
C   -0.045266 0.301402 0.836364 
C   -0.280714 -2.815422 4.155004 
C   -9.018014 2.815422 -1.539104 
C   8.486090 -1.392014 -4.672171 
C   0.812638 1.392014 1.021937 
C   -1.106858 -1.685650 4.114411 
C   -8.191870 1.685650 -1.579697 
C   7.132983 -1.311018 -5.052835 
C   2.165745 1.311018 0.641273 
C   -2.308625 -1.656585 4.851755 
C   -6.990103 1.656585 -0.842353 
H   7.578572 -0.686464 3.555797 
H   1.720155 0.686464 -2.138311 
H   -1.878915 -2.348880 -3.420317 
H   -7.419812 2.348880 2.273791 
H   9.058782 -2.365066 2.510487 
H   0.239945 2.365066 -3.183621 
H   -0.424105 -0.966597 -1.955907 
H   -8.874622 0.966597 3.738201 
H   8.141624 1.214078 1.779524 
H   1.157104 -1.214078 -3.914584 
H   -1.272464 1.168246 -0.982584 
H   -8.026264 -1.168246 4.711524 
H   5.707917 0.745944 2.114175 
H   3.590811 -0.745944 -3.579933 
H   -3.572811 1.952839 -1.583935 
H   -5.725917 -1.952839 4.110173 
H   4.240143 2.398316 3.229100 
H   5.058585 -2.398316 -2.465008 
H   -5.004605 0.608448 -3.098920 
H   -4.294123 -0.608448 2.595188 
H   4.613504 1.459647 -4.820402 
H   4.685224 -1.459647 0.873706 
H   -4.617484 1.359777 5.019382 
H   -4.681244 -1.359777 -0.674726 
H   2.337245 1.674192 5.632009 
H   6.961482 -1.674192 -0.062099 
H   -6.954082 1.284931 -5.605549 
H   -2.344645 -1.284931 0.088559 
H   1.679083 0.257343 3.637727 
H   7.619644 -0.257343 -2.056381 
H   -7.758284 2.954740 -3.886447 
H   -1.540443 -2.954740 1.807661 
H   3.275680 -1.358088 2.711456 
H   6.023048 1.358088 -2.982652 
H   -6.166988 -1.253895 -2.904076 
H   -3.131740 1.253895 2.790032 
H   7.079952 1.877801 5.140272 
H   2.218775 -1.877801 -0.553837 
H   -2.180675 1.043223 -5.120172 
H   -7.118052 -1.043223 0.573937 
H   -9.119587 1.742322 -5.557664 
H   -0.179141 -1.742322 0.136445 
H   -0.030419 0.998782 4.989324 
H   9.329147 -0.998782 -0.704785 
H   -8.184715 -0.383819 -4.596473 
H   -1.114013 0.383819 1.097635 
H   0.675853 -2.826145 3.604793 
H   8.622875 2.826145 -2.089315 
H   8.873355 -2.313964 -4.228116 
H   0.425372 2.313964 1.465992 
H   -0.816972 -0.829319 3.492556 
H   -8.481755 0.829319 -2.201552 
H   6.472200 -2.170491 -4.928023 
H   2.826528 2.170491 0.766085 
H   -2.959888 -0.781233 4.808423 
H   -6.338840 0.781233 -0.885685 
128
i=22
C   5.790137 -1.914403 3.486437 
C   3.508591 1.914403 -2.207671 
C   -3.553357 -0.984507 -3.367367 
C   -5.745371 0.984507 2.326741 
C   7.159306 -1.645798 3.261826 
C   2.139422 1.645798 -2.432282 
C   -2.239430 -1.386473 -3.053224 
C   -7.059298 1.386473 2.640884 
C   7.997092 -2.590209 2.652121 
C   1.301635 2.590209 -3.041987 
C   -1.421659 -0.601128 -2.232055 
C   -7.877068 0.601128 3.462053 
C   7.485268 1.976313 2.229826 
C   1.813459 -1.976313 -3.464282 
C   -1.898239 0.598740 -1.693552 
C   -7.400488 -0.598740 4.000556 
C   6.125106 1.705682 2.421472 
C   3.173621 -1.705682 -3.272636 
C   -3.195527 1.020824 -2.010928 
C   -6.103200 -1.020824 3.683180 
C   5.291521 2.644464 3.045990 
C   4.007207 -2.644464 -2.648118 
C   -4.009115 0.242062 -2.844048 
C   -5.289613 -0.242062 2.850060 
C   4.865367 -0.926428 4.113553 
C   4.433361 0.926428 -1.580555 
C   -4.474329 -1.884858 -4.104031 
C   -4.824399 1.884858 1.590077 
C   5.241111 -0.089484 5.197751 
C   4.057616 0.089484 -0.496357 
C   -4.050002 -2.786565 -5.115833 
C   -5.248725 2.786565 0.578275 
C   4.319755 0.828716 5.720747 
C   4.978973 -0.828716 0.026639 
C   -4.957067 2.065424 -5.612153 
C   -4.341661 -2.065424 0.081955 
C   3.030574 0.947206 5.197436 
C   6.268154 -0.947206 -0.496672 
C   -6.283400 2.027916 -5.184098 
C   -3.015328 -2.027916 0.510010 
C   2.658509 0.144537 4.112038 
C   6.640218 -0.144537 -1.582070 
C   -6.724044 2.957269 -4.238722 
C   -2.574683 -2.957269 1.455386 
C   3.565207 -0.776857 3.587166 
C   5.733521 0.776857 -2.106942 
C   -5.824007 -1.928697 -3.697650 
C   -3.474721 1.928697 1.996458 
C   6.614328 -0.137269 -5.629418 
C   2.684399 0.137269 0.064690 
C   -2.710121 -2.762595 5.625602 
C   -6.588606 2.762595 -0.068506 
C   7.462053 0.974426 5.625053 
C   1.836675 -0.974426 -0.069055 
C   -1.881441 1.902578 -5.728877 
C   -7.417287 -1.902578 -0.034769 
C   8.809810 0.894123 -5.368176 
C   0.488918 -0.894123 0.325932 
C   -0.663230 1.886671 4.953834 
C   -8.635498 -1.886671 -0.740274 
C   9.327695 -0.290554 -4.822607 
C   -0.028967 0.290554 0.871501 
C   -0.264415 -2.804574 4.190141 
C   -9.034313 2.804574 -1.503967 
C   8.471379 -1.383124 -4.644283 
C   0.827349 1.383124 1.049825 
C   -1.092147 -1.676760 4.142299 
C   -8.206581 1.676760 -1.551809 
C   7.125839 -1.307631 -5.042781 
C   2.172889 1.307631 0.651327 
C   -2.301481 -1.653198 4.861809 
C   -6.997247 1.653198 -0.832299 
H   7.570634 -0.679690 3.549023 
H   1.728093 0.679690 -2.145085 
H   -1.870977 -2.342106 -3.427091 
H   -7.427750 2.342106 2.267017 
H   9.049574 -2.343476 2.482758 
H   0.249153 2.343476 -3.211350 
H   -0.414897 -0.945007 -1.983636 
H   -8.883830 0.945007 3.710472 
H   8.135856 1.239955 1.739677 
H   1.162872 -1.239955 -3.954431 
H   -1.266696 1.194123 -1.022431 
H   -8.032032 -1.194123 4.671677 
H   5.708817 0.755998 2.087663 
H   3.589911 -0.755998 -3.606445 
H   -3.573711 1.962893 -1.610447 
H   -5.725017 -1.962893 4.083661 
H   4.242842 2.392971 3.222591 
H   5.055886 -2.392971 -2.471517 
H   -5.007304 0.603103 -3.105429 
H   -4.291424 -0.603103 2.588679 
H   4.616891 1.463669 -4.830351 
H   4.681837 -1.463669 0.863757 
H   -4.620871 1.363799 5.009433 
H   -4.677857 -1.363799 -0.684675 
H   2.337615 1.671229 5.630686 
H   6.961112 -1.671229 -0.063422 
H   -6.954452 1.281968 -5.606872 
H   -2.344275 -1.281968 0.087236 
H   1.672151 0.241732 3.650163 
H   7.626576 -0.241732 -2.043945 
H   -7.751352 2.939129 -3.874011 
H   -1.547375 -2.939129 1.820097 
H   3.268483 -1.372482 2.721087 
H   6.030245 1.372482 -2.973021 
H   -6.159791 -1.268289 -2.894445 
H   -3.138937 1.268289 2.799663 
H   7.081857 1.876743 5.139267 
H   2.216870 -1.876743 -0.554842 
H   -2.182580 1.042165 -5.121177 
H   -7.116147 -1.042165 0.572932 
H   -9.130065 1.750260 -5.529247 
H   -0.168663 -1.750260 0.164862 
H   -0.019941 1.006720 5.017741 
H   9.318669 -1.006720 -0.676368 
H   -8.206623 -0.368314 -4.546889 
H   -1.092105 0.368314 1.147219 
H   0.697761 -2.810640 3.654377 
H   8.600967 2.810640 -2.039731 
H   8.853775 -2.301793 -4.191338 
H   0.444952 2.301793 1.502770 
H   -0.797392 -0.817148 3.529334 
H   -8.501335 0.817148 -2.164774 
H   6.465532 -2.167898 -4.922043 
H   2.833196 2.167898 0.772065 
H   -2.953220 -0.778640 4.814403 
H   -6.345508 0.778640 -0.879705 
128
i=23
C   5.787650 -1.914456 3.479822 
C   3.511078 1.914456 -2.214286 
C   -3.550870 -0.984560 -3.373982 
C   -5.747858 0.984560 2.320126 
C   7.153750 -1.638442 3.250237 
C   2.144978 1.638442 -2.443871 
C   -2.233874 -1.379117 -3.064813 
C   -7.064854 1.379117 2.629295 
C   7.990424 -2.574016 2.628784 
C   1.308303 2.574016 -3.065324 
C   -1.414991 -0.584935 -2.255392 
C   -7.883736 0.584935 3.438716 
C   7.480558 1.994358 2.200033 
C   1.818169 -1.994358 -3.494075 
C   -1.893529 0.616785 -1.723345 
C   -7.405198 -0.616785 3.970763 
C   6.123889 1.715313 2.398664 
C   3.174838 -1.715313 -3.295444 
C   -3.194310 1.030455 -2.033736 
C   -6.104417 -1.030455 3.660372 
C   5.291415 2.645205 3.034771 
C   4.007313 -2.645205 -2.659337 
C   -4.009009 0.242803 -2.855267 
C   -5.289719 -0.242803 2.838841 
C   4.863091 -0.931349 4.113024 
C   4.435637 0.931349 -1.581084 
C   -4.472053 -1.889779 -4.104560 
C   -4.826675 1.889779 1.589548 
C   5.241534 -0.090807 5.193200 
C   4.057193 0.090807 -0.500908 
C   -4.050425 -2.787888 -5.120384 
C   -5.248302 2.787888 0.573724 
C   4.320972 0.829034 5.714714 
C   4.977756 -0.829034 0.020606 
C   -4.958284 2.065742 -5.618186 
C   -4.340444 -2.065742 0.075922 
C   3.029727 0.943025 5.196695 
C   6.269001 -0.943025 -0.497413 
C   -6.282553 2.023735 -5.184839 
C   -3.016175 -2.023735 0.509269 
C   2.653852 0.133318 4.119076 
C   6.644875 -0.133318 -1.575032 
C   -6.719387 2.946050 -4.231684 
C   -2.579340 -2.946050 1.462424 
C   3.560180 -0.787652 3.593304 
C   5.738548 0.787652 -2.100804 
C   -5.818980 -1.939492 -3.691512 
C   -3.479748 1.939492 2.002596 
C   6.612899 -0.137269 -5.629206 
C   2.685828 0.137269 0.064902 
C   -2.708692 -2.762595 5.625814 
C   -6.590035 2.762595 -0.068294 
C   7.459566 0.975696 5.630821 
C   1.839162 -0.975696 -0.063287 
C   -1.878954 1.903848 -5.723109 
C   -7.419774 -1.903848 -0.029001 
C   8.800126 0.900738 -5.345157 
C   0.498602 -0.900738 0.348951 
C   -0.653546 1.893286 4.976853 
C   -8.645182 -1.893286 -0.717255 
C   9.311396 -0.279706 -4.787470 
C   -0.012668 0.279706 0.906638 
C   -0.248116 -2.793726 4.225278 
C   -9.050612 2.793726 -1.468830 
C   8.456668 -1.374234 -4.616395 
C   0.842060 1.374234 1.077713 
C   -1.077436 -1.667870 4.170187 
C   -8.221292 1.667870 -1.523921 
C   7.118695 -1.304244 -5.032727 
C   2.180033 1.304244 0.661381 
C   -2.294337 -1.649811 4.871863 
C   -7.004391 1.649811 -0.822245 
H   7.562696 -0.672916 3.542249 
H   1.736031 0.672916 -2.151859 
H   -1.863039 -2.335332 -3.433865 
H   -7.435688 2.335332 2.260243 
H   9.040366 -2.321886 2.455029 
H   0.258361 2.321886 -3.239079 
H   -0.405689 -0.923417 -2.011365 
H   -8.893038 0.923417 3.682743 
H   8.130088 1.265832 1.699830 
H   1.168640 -1.265832 -3.994278 
H   -1.260928 1.220000 -1.062278 
H   -8.037800 -1.220000 4.631830 
H   5.709717 0.766052 2.061151 
H   3.589011 -0.766052 -3.632957 
H   -3.574611 1.972947 -1.636959 
H   -5.724117 -1.972947 4.057149 
H   4.245541 2.387626 3.216082 
H   5.053187 -2.387626 -2.478026 
H   -5.010003 0.597758 -3.111938 
H   -4.288725 -0.597758 2.582170 
H   4.620278 1.467691 -4.840300 
H   4.678450 -1.467691 0.853808 
H   -4.624258 1.367821 4.999484 
H   -4.674470 -1.367821 -0.694624 
H   2.337985 1.668266 5.629363 
H   6.960742 -1.668266 -0.064745 
H   -6.954822 1.279005 -5.608195 
H   -2.343905 -1.279005 0.085913 
H   1.665219 0.226121 3.662599 
H   7.633508 -0.226121 -2.031509 
H   -7.744420 2.923518 -3.861575 
H   -1.554307 -2.923518 1.832533 
H   3.261286 -1.386876 2.730718 
H   6.037442 1.386876 -2.963390 
H   -6.152594 -1.282683 -2.884814 
H   -3.146134 1.282683 2.809294 
H   7.083762 1.875685 5.138262 
H   2.214965 -1.875685 -0.555847 
H   -2.184485 1.041107 -5.122182 
H   -7.114242 -1.041107 0.571927 
H   -9.140543 1.758198 -5.500830 
H   -0.158185 -1.758198 0.193279 
H   -0.009463 1.014658 5.046158 
H   9.308191 -1.014658 -0.647951 
H   -8.228531 -0.352809 -4.497305 
H   -1.070197 0.352809 1.196803 
H   0.719669 -2.795135 3.703961 
H   8.579059 2.795135 -1.990147 
H   8.834195 -2.289622 -4.154560 
H   0.464532 2.289622 1.539548 
H   -0.777812 -0.804977 3.566112 
H   -8.520915 0.804977 -2.127996 
H   6.458864 -2.165305 -4.916063 
H   2.839864 2.165305 0.778045 
H   -2.946552 -0.776047 4.820383 
H   -6.352176 0.776047 -0.873725 
128
i=24
C   5.785163 -1.914509 3.473207 
C   3.513565 1.914509 -2.220901 
C   -3.548383 -0.984613 -3.380597 
C   -5.750345 0.984613 2.313511 
C   7.148194 -1.631086 3.238648 
C   2.150534 1.631086 -2.455460 
C   -2.228318 -1.371761 -3.076402 
C   -7.070410 1.371761 2.617706 
C   7.983756 -2.557823 2.605447 
C   1.314971 2.557823 -3.088661 
C   -1.408323 -0.568742 -2.278729 
C   -7.890404 0.568742 3.415379 
C   7.475848 2.012403 2.170240 
C   1.822879 -2.012403 -3.523868 
C   -1.888819 0.634830 -1.753138 
C   -7.409908 -0.634830 3.940970 
C   6.122672 1.724944 2.375856 
C   3.176055 -1.724944 -3.318252 
C   -3.193093 1.040086 -2.056544 
C   -6.105634 -1.040086 3.637564 
C   5.291309 2.645946 3.023552 
C   4.007419 -2.645946 -2.670556 
C   -4.008903 0.243544 -2.866486 
C   -5.289825 -0.243544 2.827622 
C   4.860815 -0.936270 4.112495 
C   4.437913 0.936270 -1.581613 
C   -4.469777 -1.894700 -4.105089 
C   -4.828951 1.894700 1.589019 
C   5.241957 -0.092130 5.188649 
C   4.056770 0.092130 -0.505459 
C   -4.050848 -2.789211 -5.124935 
C   -5.247879 2.789211 0.569173 
C   4.322189 0.829352 5.708681 
C   4.976539 -0.829352 0.014573 
C   -4.959501 2.066060 -5.624219 
C   -4.339227 -2.066060 0.069889 
C   3.028880 0.938844 5.195954 
C   6.269848 -0.938844 -0.498154 
C   -6.281706 2.019554 -5.185580 
C   -3.017022 -2.019554 0.508528 
C   2.649195 0.122099 4.126114 
C   6.649532 -0.122099 -1.567994 
C   -6.714730 2.934831 -4.224646 
C   -2.583997 -2.934831 1.469462 
C   3.555153 -0.798447 3.599442 
C   5.743575 0.798447 -2.094666 
C   -5.813953 -1.950287 -3.685374 
C   -3.484775 1.950287 2.008734 
C   6.611470 -0.137269 -5.628994 
C   2.687257 0.137269 0.065114 
C   -2.707263 -2.762595 5.626026 
C   -6.591464 2.762595 -0.068082 
C   7.457079 0.976966 5.636589 
C   1.841649 -0.976966 -0.057519 
C   -1.876467 1.905118 -5.717341 
C   -7.422261 -1.905118 -0.023233 
C   8.790442 0.907353 -5.322138 
C   0.508286 -0.907353 0.371970 
C   -0.643862 1.899901 4.999872 
C   -8.654866 -1.899901 -0.694236 
C   9.295097 -0.268858 -4.752333 
C   0.003631 0.268858 0.941775 
C   -0.231817 -2.782878 4.260415 
C   -9.066911 2.782878 -1.433693 
C   8.441957 -1.365344 -4.588507 
C   0.856771 1.365344 1.105601 
C   -1.062725 -1.658980 4.198075 
C   -8.236003 1.658980 -1.496033 
C   7.111551 -1.300857 -5.022673 
C   2.187177 1.300857 0.671435 
C   -2.287193 -1.646424 4.881917 
C   -7.011535 1.646424 -0.812191 
H   7.554758 -0.666142 3.535475 
H   1.743969 0.666142 -2.158633 
H   -1.855101 -2.328558 -3.440639 
H   -7.443626 2.328558 2.253469 
H   9.031158 -2.300296 2.427300 
H   0.267569 2.300296 -3.266808 
H   -0.396481 -0.901827 -2.039094 
H   -8.902246 0.901827 3.655014 
H   8.124320 1.291709 1.659983 
H   1.174408 -1.291709 -4.034125 
H   -1.255160 1.245877 -1.102125 
H   -8.043568 -1.245877 4.591983 
H   5.710617 0.776106 2.034639 
H   3.588111 -0.776106 -3.659469 
H   -3.575511 1.983001 -1.663471 
H   -5.723217 -1.983001 4.030637 
H   4.248240 2.382281 3.209573 
H   5.050488 -2.382281 -2.484535 
H   -5.012702 0.592413 -3.118447 
H   -4.286026 -0.592413 2.575661 
H   4.623665 1.471713 -4.850249 
H   4.675063 -1.471713 0.843859 
H   -4.627645 1.371843 4.989535 
H   -4.671083 -1.371843 -0.704573 
H   2.338355 1.665303 5.628040 
H   6.960372 -1.665303 -0.066068 
H   -6.955192 1.276042 -5.609518 
H   -2.343535 -1.276042 0.084590 
H   1.658287 0.210510 3.675035 
H   7.640440 -0.210510 -2.019073 
H   -7.737488 2.907907 -3.849139 
H   -1.561239 -2.907907 1.844969 
H   3.254089 -1.401270 2.740349 
H   6.044639 1.401270 -2.953759 
H   -6.145397 -1.297077 -2.875183 
H   -3.153331 1.297077 2.818925 
H   7.085667 1.874627 5.137257 
H   2.213060 -1.874627 -0.556852 
H   -2.186390 1.040049 -5.123187 
H   -7.112337 -1.040049 0.570922 
H   -9.151021 1.766136 -5.472413 
H   -0.147707 -1.766136 0.221696 
H   0.001015 1.022596 5.074575 
H   9.297713 -1.022596 -0.619534 
H   -8.250439 -0.337304 -4.447721 
H   -1.048289 0.337304 1.246387 
H   0.741577 -2.779630 3.753545 
H   8.557151 2.779630 -1.940563 
H   8.814615 -2.277451 -4.117782 
H   0.484112 2.277451 1.576326 
H   -0.758232 -0.792806 3.602890 
H   -8.540495 0.792806 -2.091218 
H   6.452196 -2.162712 -4.910083 
H   2.846532 2.162712 0.784025 
H   -2.939884 -0.773454 4.826363 
H   -6.358844 0.773454 -0.867745 
128
i=25
C   5.782676 -1.914562 3.466592 
C   3.516052 1.914562 -2.227516 
C   -3.545896 -0.984666 -3.387212 
C   -5.752832 0.984666 2.306896 
C   7.142638 -1.623730 3.227059 
C   2.156090 1.623730 -2.467049 
C   -2.222762 -1.364405 -3.087991 
C   -7.075966 1.364405 2.606117 
C   7.977088 -2.541630 2.582110 
C   1.321639 2.541630 -3.111998 
C   -1.401655 -0.552549 -2.302066 
C   -7.897072 0.552549 3.392042 
C   7.471138 2.030448 2.140447 
C   1.827589 -2.030448 -3.553661 
C   -1.884109 0.652875 -1.782931 
C   -7.414618 -0.652875 3.911177 
C   6.121455 1.734575 2.353048 
C   3.177272 -1.734575 -3.341060 
C   -3.191876 1.049717 -2.079352 
C   -6.106851 -1.049717 3.614756 
C   5.291203 2.646687 3.012333 
C   4.007525 -2.646687 -2.681775 
C   -4.008797 0.244285 -2.877705 
C   -5.289931 -0.244285 2.816403 
C   4.858539 -0.941191 4.111966 
C   4.440189 0.941191 -1.582142 
C   -4.467501 -1.899621 -4.105618 
C   -4.831227 1.899621 1.588490 
C   5.242380 -0.093453 5.184098 
C   4.056347 0.093453 -0.510010 
C   -4.051271 -2.790534 -5.129486 
C   -5.247456 2.790534 0.564622 
C   4.323406 0.829670 5.702648 
C   4.975322 -0.829670 0.008540 
C   -4.960718 2.066378 -5.630252 
C   -4.338010 -2.066378 0.063856 
C   3.028033 0.934663 5.195213 
C   6.270695 -0.934663 -0.498895 
C   -6.280859 2.015373 -5.186321 
C   -3.017869 -2.015373 0.507787 
C   2.644538 0.110880 4.133152 
C   6.654189 -0.110880 -1.560956 
C   -6.710073 2.923612 -4.217608 
C   -2.588654 -2.923612 1.476500 
C   3.550126 -0.809242 3.605580 
C   5.748602 0.809242 -2.088528 
C   -5.808926 -1.961082 -3.679236 
C   -3.489802 1.961082 2.014872 
C   6.610041 -0.137269 -5.628782 
C   2.688686 0.137269 0.065326 
C   -2.705834 -2.762595 5.626238 
C   -6.592893 2.762595 -0.067870 
C   7.454592 0.978236 5.642357 
C   1.844136 -0.978236 -0.051751 
C   -1.873980 1.906388 -5.711573 
C   -7.424748 -1.906388 -0.017465 
C   8.780758 0.913968 -5.299119 
C   0.517970 -0.913968 0.394989 
C   -0.634178 1.906516 5.022891 
C   -8.664550 -1.906516 -0.671217 
C   9.278798 -0.258010 -4.717196 
C   0.019930 0.258010 0.976912 
C   -0.215518 -2.772030 4.295552 
C   -9.083210 2.772030 -1.398556 
C   8.427246 -1.356454 -4.560619 
C   0.871482 1.356454 1.133489 
C   -1.048014 -1.650090 4.225963 
C   -8.250714 1.650090 -1.468145 
C   7.104407 -1.297470 -5.012619 
C   2.194321 1.297470 0.681489 
C   -2.280049 -1.643037 4.891971 
C   -7.018679 1.643037 -0.802137 
H   7.546820 -0.659368 3.528701 
H   1.751907 0.659368 -2.165407 
H   -1.847163 -2.321784 -3.447413 
H   -7.451564 2.321784 2.246695 
H   9.021950 -2.278706 2.399571 
H   0.276777 2.278706 -3.294537 
H   -0.387273 -0.880237 -2.066823 
H   -8.911454 0.880237 3.627285 
H   8.118552 1.317586 1.620136 
H   1.180176 -1.317586 -4.073972 
H   -1.249392 1.271754 -1.141972 
H   -8.049336 -1.271754 4.552136 
H   5.711517 0.786160 2.008127 
H   3.587211 -0.786160 -3.685981 
H   -3.576411 1.993055 -1.689983 
H   -5.722317 -1.993055 4.004125 
H   4.250939 2.376936 3.203064 
H   5.047789 -2.376936 -2.491044 
H   -5.015401 0.587068 -3.124956 
H   -4.283327 -0.587068 2.569152 
H   4.627052 1.475735 -4.860198 
H   4.671676 -1.475735 0.833910 
H   -4.631032 1.375865 4.979586 
H   -4.667696 -1.375865 -0.714522 
H   2.338725 1.662340 5.626717 
H   6.960002 -1.662340 -0.067391 
H   -6.955562 1.273079 -5.610841 
H   -2.343165 -1.273079 0.083267 
H   1.651355 0.194899 3.687471 
H   7.647372 -0.194899 -2.006637 
H   -7.730556 2.892296 -3.836703 
H   -1.568171 -2.892296 1.857405 
H   3.246892 -1.415664 2.749980 
H   6.051836 1.415664 -2.944128 
H   -6.138200 -1.311471 -2.865552 
H   -3.160528 1.311471 2.828556 
H   7.087572 1.873569 5.136252 
H   2.211155 -1.873569 -0.557857 
H   -2.188295 1.038991 -5.124192 
H   -7.110432 -1.038991 0.569917 
H   -9.161499 1.774074 -5.443996 
H   -0.137229 -1.774074 0.250113 
H   0.011493 1.030534 5.102992 
H   9.287235 -1.030534 -0.591117 
H   -8.272347 -0.321799 -4.398137 
H   -1.026381 0.321799 1.295971 
H   0.763485 -2.764125 3.803129 
H   8.535243 2.764125 -1.890979 
H   8.795035 -2.265280 -4.081004 
H   0.503692 2.265280 1.613104 
H   -0.738652 -0.780635 3.639668 
H   -8.560075 0.780635 -2.054440 
H   6.445528 -2.160119 -4.904103 
H   2.853200 2.160119 0.790005 
H   -2.933216 -0.770861 4.832343 
H   -6.365512 0.770861 -0.861765 
128
i=26
C   5.780189 -1.914615 3.459977 
C   3.518539 1.914615 -2.234131 
C   -3.543409 -0.984719 -3.393827 
C   -5.755319 0.984719 2.300281 
C   7.137082 -1.616374 3.215470 
C   2.161646 1.616374 -2.478638 
C   -2.217206 -1.357049 -3.099580 
C   -7.081522 1.357049 2.594528 
C   7.970420 -2.525437 2.558773 
C   1.328307 2.525437 -3.135335 
C   -1.394987 -0.536356 -2.325403 
C   -7.903740 0.536356 3.368705 
C   7.466428 2.048493 2.110654 
C   1.832299 -2.048493 -3.583454 
C   -1.879399 0.670920 -1.812724 
C   -7.419328 -0.670920 3.881384 
C   6.120238 1.744206 2.330240 
C   3.178489 -1.744206 -3.363868 
C   -3.190659 1.059348 -2.102160 
C   -6.108068 -1.059348 3.591948 
C   5.291097 2.647428 3.001114 
C   4.007631 -2.647428 -2.692994 
C   -4.008691 0.245026 -2.888924 
C   -5.290037 -0.245026 2.805184 
C   4.856263 -0.946112 4.111437 
C   4.442465 0.946112 -1.582671 
C   -4.465225 -1.904542 -4.106147 
C   -4.833503 1.904542 1.587961 
C   5.242803 -0.094776 5.179547 
C   4.055924 0.094776 -0.514561 
C   -4.051694 -2.791857 -5.134037 
C   -5.247033 2.791857 0.560071 
C   4.324623 0.829988 5.696615 
C   4.974105 -0.829988 0.002507 
C   -4.961935 2.066696 -5.636285 
C   -4.336793 -2.066696 0.057823 
C   3.027186 0.930482 5.194472 
C   6.271542 -0.930482 -0.499636 
C   -6.280012 2.011192 -5.187062 
C   -3.018716 -2.011192 0.507046 
C   2.639881 0.099661 4.140190 
C   6.658846 -0.099661 -1.553918 
C   -6.705416 2.912393 -4.210570 
C   -2.593311 -2.912393 1.483538 
C   3.545099 -0.820037 3.611718 
C   5.753629 0.820037 -2.082390 
C   -5.803899 -1.971877 -3.673098 
C   -3.494829 1.971877 2.021010 
C   6.608612 -0.137269 -5.628570 
C   2.690115 0.137269 0.065538 
C   -2.704405 -2.762595 5.626450 
C   -6.594322 2.762595 -0.067658 
C   7.452105 0.979506 5.648125 
C   1.846623 -0.979506 -0.045983 
C   -1.871493 1.907658 -5.705805 
C   -7.427235 -1.907658 -0.011697 
C   8.771074 0.920583 -5.276100 
C   0.527654 -0.920583 0.418008 
C   -0.624494 1.913131 5.045910 
C   -8.674234 -1.913131 -0.648198 
C   9.262499 -0.247162 -4.682059 
C   0.036229 0.247162 1.012049 
C   -0.199219 -2.761182 4.330689 
C   -9.099509 2.761182 -1.363419 
C   8.412535 -1.347564 -4.532731 
C   0.886193 1.347564 1.161377 
C   -1.033303 -1.641200 4.253851 
C   -8.265425 1.641200 -1.440257 
C   7.097263 -1.294083 -5.002565 
C   2.201465 1.294083 0.691543 
C   -2.272905 -1.639650 4.902025 
C   -7.025823 1.639650 -0.792083 
H   7.538882 -0.652594 3.521927 
H   1.759845 0.652594 -2.172181 
H   -1.839225 -2.315010 -3.454187 
H   -7.459502 2.315010 2.239921 
H   9.012742 -2.257116 2.371842 
H   0.285985 2.257116 -3.322266 
H   -0.378065 -0.858647 -2.094552 
H   -8.920662 0.858647 3.599556 
H   8.112784 1.343463 1.580289 
H   1.185944 -1.343463 -4.113819 
H   -1.243624 1.297631 -1.181819 
H   -8.055104 -1.297631 4.512289 
H   5.712417 0.796214 1.981615 
H   3.586311 -0.796214 -3.712493 
H   -3.577311 2.003109 -1.716495 
H   -5.721417 -2.003109 3.977613 
H   4.253638 2.371591 3.196555 
H   5.045090 -2.371591 -2.497553 
H   -5.018100 0.581723 -3.131465 
H   -4.280628 -0.581723 2.562643 
H   4.630439 1.479757 -4.870147 
H   4.668289 -1.479757 0.823961 
H   -4.634419 1.379887 4.969637 
H   -4.664309 -1.379887 -0.724471 
H   2.339095 1.659377 5.625394 
H   6.959632 -1.659377 -0.068714 
H   -6.955932 1.270116 -5.612164 
H   -2.342795 -1.270116 0.081944 
H   1.644423 0.179288 3.699907 
H   7.654304 -0.179288 -1.994201 
H   -7.723624 2.876685 -3.824267 
H   -1.575103 -2.876685 1.869841 
H   3.239695 -1.430058 2.759611 
H   6.059033 1.430058 -2.934497 
H   -6.131003 -1.325865 -2.855921 
H   -3.167725 1.325865 2.838187 
H   7.089477 1.872511 5.135247 
H   2.209250 -1.872511 -0.558862 
H   -2.190200 1.037933 -5.125197 
H   -7.108527 -1.037933 0.568912 
H   -9.171977 1.782012 -5.415579 
H   -0.126751 -1.782012 0.278530 
H   0.021971 1.038472 5.131409 
H   9.276757 -1.038472 -0.562700 
H   -8.294255 -0.306294 -4.348553 
H   -1.004473 0.306294 1.345555 
H   0.785393 -2.748620 3.852713 
H   8.513335 2.748620 -1.841395 
H   8.775455 -2.253109 -4.044226 
H   0.523272 2.253109 1.649882 
H   -0.719072 -0.768464 3.676446 
H   -8.579655 0.768464 -2.017662 
H   6.438860 -2.157526 -4.898123 
H   2.859868 2.157526 0.795985 
H   -2.926548 -0.768268 4.838323 
H   -6.372180 0.768268 -0.855785 
128
i=27
C   5.777702 -1.914668 3.453362 
C   3.521026 1.914668 -2.240746 
C   -3.540922 -0.984772 -3.400442 
C   -5.757806 0.984772 2.293666 
C   7.131526 -1.609018 3.203881 
C   2.167202 1.609018 -2.490227 
C   -2.211650 -1.349693 -3.111169 
C   -7.087078 1.349693 2.582939 
C   7.963752 -2.509244 2.535436 
C   1.334975 2.509244 -3.158672 
C   -1.388319 -0.520163 -2.348740 
C   -7.910408 0.520163 3.345368 
C   7.461718 2.066538 2.080861 
C   1.837009 -2.066538 -3.613247 
C   -1.874689 0.688965 -1.842517 
C   -7.424038 -0.688965 3.851591 
C   6.119021 1.753837 2.307432 
C   3.179706 -1.753837 -3.386676 
C   -3.189442 1.068979 -2.124968 
C   -6.109285 -1.068979 3.569140 
C   5.290991 2.648169 2.989895 
C   4.007737 -2.648169 -2.704213 
C   -4.008585 0.245767 -2.900143 
C   -5.290143 -0.245767 2.793965 
C   4.853987 -0.951033 4.110908 
C   4.444741 0.951033 -1.583200 
C   -4.462949 -1.909463 -4.106676 
C   -4.835779 1.909463 1.587432 
C   5.243226 -0.096099 5.174996 
C   4.055501 0.096099 -0.519112 
C   -4.052117 -2.793180 -5.138588 
C   -5.246610 2.793180 0.555520 
C   4.325840 0.830306 5.690582 
C   4.972888 -0.830306 -0.003526 
C   -4.963152 2.067014 -5.642318 
C   -4.335576 -2.067014 0.051790 
C   3.026339 0.926301 5.193731 
C   6.272389 -0.926301 -0.500377 
C   -6.279165 2.007011 -5.187803 
C   -3.019563 -2.007011 0.506305 
C   2.635224 0.088442 4.147228 
C   6.663503 -0.088442 -1.546880 
C   -6.700759 2.901174 -4.203532 
C   -2.597968 -2.901174 1.490576 
C   3.540072 -0.830832 3.617856 
C   5.758656 0.830832 -2.076252 
C   -5.798872 -1.982672 -3.666960 
C   -3.499856 1.982672 2.027148 
C   6.607183 -0.137269 -5.628358 
C   2.691544 0.137269 0.065750 
C   -2.702976 -2.762595 5.626662 
C   -6.595751 2.762595 -0.067446 
C   7.449618 0.980776 5.653893 
C   1.849110 -0.980776 -0.040215 
C   -1.869006 1.908928 -5.700037 
C   -7.429722 -1.908928 -0.005929 
C   8.761390 0.927198 -5.253081 
C   0.537338 -0.927198 0.441027 
C   -0.614810 1.919746 5.068929 
C   -8.683918 -1.919746 -0.625179 
C   9.246200 -0.236314 -4.646922 
C   0.052528 0.236314 1.047186 
C   -0.182920 -2.750334 4.365826 
C   -9.115808 2.750334 -1.328282 
C   8.397824 -1.338674 -4.504843 
C   0.900904 1.338674 1.189265 
C   -1.018592 -1.632310 4.281739 
C   -8.280136 1.632310 -1.412369 
C   7.090119 -1.290696 -4.992511 
C   2.208609 1.290696 0.701597 
C   -2.265761 -1.636263 4.912079 
C   -7.032967 1.636263 -0.782029 
H   7.530944 -0.645820 3.515153 
H   1.767783 0.645820 -2.178955 
H   -1.831287 -2.308236 -3.460961 
H   -7.467440 2.308236 2.233147 
H   9.003534 -2.235526 2.344113 
H   0.295193 2.235526 -3.349995 
H   -0.368857 -0.837057 -2.122281 
H   -8.929870 0.837057 3.571827 
H   8.107016 1.369340 1.540442 
H   1.191712 -1.369340 -4.153666 
H   -1.237856 1.323508 -1.221666 
H   -8.060872 -1.323508 4.472442 
H   5.713317 0.806268 1.955103 
H   3.585411 -0.806268 -3.739005 
H   -3.578211 2.013163 -1.743007 
H   -5.720517 -2.013163 3.951101 
H   4.256337 2.366246 3.190046 
H   5.042391 -2.366246 -2.504062 
H   -5.020799 0.576378 -3.137974 
H   -4.277929 -0.576378 2.556134 
H   4.633826 1.483779 -4.880096 
H   4.664902 -1.483779 0.814012 
H   -4.637806 1.383909 4.959688 
H   -4.660922 -1.383909 -0.734420 
H   2.339465 1.656414 5.624071 
H   6.959262 -1.656414 -0.070037 
H   -6.956302 1.267153 -5.613487 
H   -2.342425 -1.267153 0.080621 
H   1.637491 0.163677 3.712343 
H   7.661236 -0.163677 -1.981765 
H   -7.716692 2.861074 -3.811831 
H   -1.582035 -2.861074 1.882277 
H   3.232498 -1.444452 2.769242 
H   6.066230 1.444452 -2.924866 
H   -6.123806 -1.340259 -2.846290 
H   -3.174922 1.340259 2.847818 
H   7.091382 1.871453 5.134242 
H   2.207345 -1.871453 -0.559867 
H   -2.192105 1.036875 -5.126202 
H   -7.106622 -1.036875 0.567907 
H   -9.182455 1.789950 -5.387162 
H   -0.116273 -1.789950 0.306947 
H   0.032449 1.046410 5.159826 
H   9.266279 -1.046410 -0.534283 
H   -8.316163 -0.290789 -4.298969 
H   -0.982565 0.290789 1.395139 
H   0.807301 -2.733115 3.902297 
H   8.491427 2.733115 -1.791811 
H   8.755875 -2.240938 -4.007448 
H   0.542852 2.240938 1.686660 
H   -0.699492 -0.756293 3.713224 
H   -8.599235 0.756293 -1.980884 
H   6.432192 -2.154933 -4.892143 
H   2.866536 2.154933 0.801965 
H   -2.919880 -0.765675 4.844303 
H   -6.378848 0.765675 -0.849805 
128
i=28
C   5.775215 -1.914721 3.446747 
C   3.523513 1.914721 -2.247361 
C   -3.538435 -0.984825 -3.407057 
C   -5.760293 0.984825 2.287051 
C   7.125970 -1.601662 3.192292 
C   2.172758 1.601662 -2.501816 
C   -2.206094 -1.342337 -3.122758 
C   -7.092634 1.342337 2.571350 
C   7.957084 -2.493051 2.512099 
C   1.341643 2.493051 -3.182009 
C   -1.381651 -0.503970 -2.372077 
C   -7.917076 0.503970 3.322031 
C   7.457008 2.084583 2.051068 
C   1.841719 -2.084583 -3.643040 
C   -1.869979 0.707010 -1.872310 
C   -7.428748 -0.707010 3.821798 
C   6.117804 1.763468 2.284624 
C   3.180923 -1.763468 -3.409484 
C   -3.188225 1.078610 -2.147776 
C   -6.110502 -1.078610 3.546332 
C   5.290885 2.648910 2.978676 
C   4.007843 -2.648910 -2.715432 
C   -4.008479 0.246508 -2.911362 
C   -5.290249 -0.246508 2.782746 
C   4.851711 -0.955954 4.110379 
C   4.447017 0.955954 -1.583729 
C   -4.460673 -1.914384 -4.107205 
C   -4.838055 1.914384 1.586903 
C   5.243649 -0.097422 5.170445 
C   4.055078 0.097422 -0.523663 
C   -4.052540 -2.794503 -5.143139 
C   -5.246187 2.794503 0.550969 
C   4.327057 0.830624 5.684549 
C   4.971671 -0.830624 -0.009559 
C   -4.964369 2.067332 -5.648351 
C   -4.334359 -2.067332 0.045757 
C   3.025492 0.922120 5.192990 
C   6.273236 -0.922120 -0.501118 
C   -6.278318 2.002830 -5.188544 
C   -3.020410 -2.002830 0.505564 
C   2.630567 0.077223 4.154266 
C   6.668160 -0.077223 -1.539842 
C   -6.696102 2.889955 -4.196494 
C   -2.602625 -2.889955 1.497614 
C   3.535045 -0.841627 3.623994 
C   5.763683 0.841627 -2.070114 
C   -5.793845 -1.993467 -3.660822 
C   -3.504883 1.993467 2.033286 
C   6.605754 -0.137269 -5.628146 
C   2.692973 0.137269 0.065962 
C   -2.701547 -2.762595 5.626874 
C   -6.597180 2.762595 -0.067234 
C   7.447131 0.982046 5.659661 
C   1.851597 -0.982046 -0.034447 
C   -1.866519 1.910198 -5.694269 
C   -7.432209 -1.910198 -0.000161 
C   8.751706 0.933813 -5.230062 
C   0.547022 -0.933813 0.464046 
C   -0.605126 1.926361 5.091948 
C   -8.693602 -1.926361 -0.602160 
C   9.229901 -0.225466 -4.611785 
C   0.068827 0.225466 1.082323 
C   -0.166621 -2.739486 4.400963 
C   -9.132107 2.739486 -1.293145 
C   8.383113 -1.329784 -4.476955 
C   0.915615 1.329784 1.217153 
C   -1.003881 -1.623420 4.309627 
C   -8.294847 1.623420 -1.384481 
C   7.082975 -1.287309 -4.982457 
C   2.215753 1.287309 0.711651 
C   -2.258617 -1.632876 4.922133 
C   -7.040111 1.632876 -0.771975 
H   7.523006 -0.639046 3.508379 
H   1.775721 0.639046 -2.185729 
H   -1.823349 -2.301462 -3.467735 
H   -7.475378 2.301462 2.226373 
H   8.994326 -2.213936 2.316384 
H   0.304401 2.213936 -3.377724 
H   -0.359649 -0.815467 -2.150010 
H   -8.939078 0.815467 3.544098 
H   8.101248 1.395217 1.500595 
H   1.197480 -1.395217 -4.193513 
H   -1.232088 1.349385 -1.261513 
H   -8.066640 -1.349385 4.432595 
H   5.714217 0.816322 1.928591 
H   3.584511 -0.816322 -3.765517 
H   -3.579111 2.023217 -1.769519 
H   -5.719617 -2.023217 3.924589 
H   4.259036 2.360901 3.183537 
H   5.039692 -2.360901 -2.510571 
H   -5.023498 0.571033 -3.144483 
H   -4.275230 -0.571033 2.549625 
H   4.637213 1.487801 -4.890045 
H   4.661515 -1.487801 0.804063 
H   -4.641193 1.387931 4.949739 
H   -4.657535 -1.387931 -0.744369 
H   2.339835 1.653451 5.622748 
H   6.958892 -1.653451 -0.071360 
H   -6.956672 1.264190 -5.614810 
H   -2.342055 -1.264190 0.079298 
H   1.630559 0.148066 3.724779 
H   7.668168 -0.148066 -1.969329 
H   -7.709760 2.845463 -3.799395 
H   -1.588967 -2.845463 1.894713 
H   3.225301 -1.458846 2.778873 
H   6.073427 1.458846 -2.915235 
H   -6.116609 -1.354653 -2.836659 
H   -3.182119 1.354653 2.857449 
H   7.093287 1.870395 5.133237 
H   2.205440 -1.870395 -0.560872 
H   -2.194010 1.035817 -5.127207 
H   -7.104717 -1.035817 0.566902 
H   -9.192933 1.797888 -5.358745 
H   -0.105795 -1.797888 0.335364 
H   0.042927 1.054348 5.188243 
H   9.255801 -1.054348 -0.505866 
H   -8.338071 -0.275284 -4.249385 
H   -0.960657 0.275284 1.444723 
H   0.829209 -2.717610 3.951881 
H   8.469519 2.717610 -1.742227 
H   8.736295 -2.228767 -3.970670 
H   0.562432 2.228767 1.723438 
H   -0.679912 -0.744122 3.750002 
H   -8.618815 0.744122 -1.944106 
H   6.425524 -2.152340 -4.886163 
H   2.873204 2.152340 0.807945 
H   -2.913212 -0.763082 4.850283 
H   -6.385516 0.763082 -0.843825 
128
i=29
C   5.772728 -1.914774 3.440132 
C   3.526000 1.914774 -2.253976 
C   -3.535948 -0.984878 -3.413672 
C   -5.762780 0.984878 2.280436 
C   7.120414 -1.594306 3.180703 
C   2.178314 1.594306 -2.513405 
C   -2.200538 -1.334981 -3.134347 
C   -7.098190 1.334981 2.559761 
C   7.950416 -2.476858 2.488762 
C   1.348311 2.476858 -3.205346 
C   -1.374983 -0.487777 -2.395414 
C   -7.923744 0.487777 3.298694 
C   7.452298 2.102628 2.021275 
C   1.846429 -2.102628 -3.672833 
C   -1.865269 0.725055 -1.902103 
C   -7.433458 -0.725055 3.792005 
C   6.116587 1.773099 2.261816 
C   3.182140 -1.773099 -3.432292 
C   -3.187008 1.088241 -2.170584 
C   -6.111719 -1.088241 3.523524 
C   5.290779 2.649651 2.967457 
C   4.007949 -2.649651 -2.726651 
C   -4.008373 0.247249 -2.922581 
C   -5.290355 -0.247249 2.771527 
C   4.849435 -0.960875 4.109850 
C   4.449293 0.960875 -1.584258 
C   -4.458397 -1.919305 -4.107734 
C   -4.840331 1.919305 1.586374 
C   5.244072 -0.098745 5.165894 
C   4.054655 0.098745 -0.528214 
C   -4.052963 -2.795826 -5.147690 
C   -5.245764 2.795826 0.546418 
C   4.328274 0.830942 5.678516 
C   4.970454 -0.830942 -0.015592 
C   -4.965586 2.067650 -5.654384 
C   -4.333142 -2.067650 0.039724 
C   3.024645 0.917939 5.192249 
C   6.274083 -0.917939 -0.501859 
C   -6.277471 1.998649 -5.189285 
C   -3.021257 -1.998649 0.504823 
C   2.625910 0.066004 4.161304 
C   6.672817 -0.066004 -1.532804 
C   -6.691445 2.878736 -4.189456 
C   -2.607282 -2.878736 1.504652 
C   3.530018 -0.852422 3.630132 
C   5.768710 0.852422 -2.063976 
C   -5.788818 -2.004262 -3.654684 
C   -3.509910 2.004262 2.039424 
C   6.604325 -0.137269 -5.627934 
C   2.694402 0.137269 0.066174 
C   -2.700118 -2.762595 5.627086 
C   -6.598609 2.762595 -0.067022 
C   7.444644 0.983316 5.665429 
C   1.854084 -0.983316 -0.028679 
C   -1.864032 1.911468 -5.688501 
C   -7.434696 -1.911468 0.005607 
C   8.742022 0.940428 -5.207043 
C   0.556706 -0.940428 0.487065 
C   -0.595442 1.932976 5.114967 
C   -8.703286 -1.932976 -0.579141 
C   9.213602 -0.214618 -4.576648 
C   0.085126 0.214618 1.117460 
C   -0.150322 -2.728638 4.436100 
C   -9.148406 2.728638 -1.258008 
C   8.368402 -1.320894 -4.449067 
C   0.930326 1.320894 1.245041 
C   -0.989170 -1.614530 4.337515 
C   -8.309558 1.614530 -1.356593 
C   7.075831 -1.283922 -4.972403 
C   2.222897 1.283922 0.721705 
C   -2.251473 -1.629489 4.932187 
C   -7.047255 1.629489 -0.761921 
H   7.515068 -0.632272 3.501605 
H   1.783659 0.632272 -2.192503 
H   -1.815411 -2.294688 -3.474509 
H   -7.483316 2.294688 2.219599 
H   8.985118 -2.192346 2.288655 
H   0.313609 2.192346 -3.405453 
H   -0.350441 -0.793877 -2.177739 
H   -8.948286 0.793877 3.516369 
H   8.095480 1.421094 1.460748 
H   1.203248 -1.421094 -4.233360 
H   -1.226320 1.375262 -1.301360 
H   -8.072408 -1.375262 4.392748 
H   5.715117 0.826376 1.902079 
H   3.583611 -0.826376 -3.792029 
H   -3.580011 2.033271 -1.796031 
H   -5.718717 -2.033271 3.898077 
H   4.261735 2.355556 3.177028 
H   5.036993 -2.355556 -2.517080 
H   -5.026197 0.565688 -3.150992 
H   -4.272531 -0.565688 2.543116 
H   4.640600 1.491823 -4.899994 
H   4.658128 -1.491823 0.794114 
H   -4.644580 1.391953 4.939790 
H   -4.654148 -1.391953 -0.754318 
H   2.340205 1.650488 5.621425 
H   6.958522 -1.650488 -0.072683 
H   -6.957042 1.261227 -5.616133 
H   -2.341685 -1.261227 0.077975 
H   1.623627 0.132455 3.737215 
H   7.675100 -0.132455 -1.956893 
H   -7.702828 2.829852 -3.786959 
H   -1.595899 -2.829852 1.907149 
H   3.218104 -1.473240 2.788504 
H   6.080624 1.473240 -2.905604 
H   -6.109412 -1.369047 -2.827028 
H   -3.189316 1.369047 2.867080 
H   7.095192 1.869337 5.132232 
H   2.203535 -1.869337 -0.561877 
H   -2.195915 1.034759 -5.128212 
H   -7.102812 -1.034759 0.565897 
H   -9.203411 1.805826 -5.330328 
H   -0.095317 -1.805826 0.363781 
H   0.053405 1.062286 5.216660 
H   9.245323 -1.062286 -0.477449 
H   -8.359979 -0.259779 -4.199801 
H   -0.938749 0.259779 1.494307 
H   0.851117 -2.702105 4.001465 
H   8.447611 2.702105 -1.692643 
H   8.716715 -2.216596 -3.933892 
H   0.582012 2.216596 1.760216 
H   -0.660332 -0.731951 3.786780 
H   -8.638395 0.731951 -1.907328 
H   6.418856 -2.149747 -4.880183 
H   2.879872 2.149747 0.813925 
H   -2.906544 -0.760489 4.856263 
H   -6.392184 0.760489 -0.837845 
128
i=30
C   5.770241 -1.914827 3.433517 
C   3.528487 1.914827 -2.260591 
C   -3.533461 -0.984931 -3.420287 
C   -5.765267 0.984931 2.273821 
C   7.114858 -1.586950 3.169114 
C   2.183870 1.586950 -2.524994 
C   -2.194982 -1.327625 -3.145936 
C   -7.103746 1.327625 2.548172 
C   7.943748 -2.460665 2.465425 
C   1.354979 2.460665 -3.228683 
C   -1.368315 -0.471584 -2.418751 
C   -7.930412 0.471584 3.275357 
C   7.447588 2.120673 1.991482 
C   1.851139 -2.120673 -3.702626 
C   -1.860559 0.743100 -1.931896 
C   -7.438168 -0.743100 3.762212 
C   6.115370 1.782730 2.239008 
C   3.183357 -1.782730 -3.455100 
C   -3.185791 1.097872 -2.193392 
C   -6.112936 -1.097872 3.500716 
C   5.290673 2.650392 2.956238 
C   4.008055 -2.650392 -2.737870 
C   -4.008267 0.247990 -2.933800 
C   -5.290461 -0.247990 2.760308 
C   4.847159 -0.965796 4.109321 
C   4.451569 0.965796 -1.584787 
C   -4.456121 -1.924226 -4.108263 
C   -4.842607 1.924226 1.585845 
C   5.244495 -0.100068 5.161343 
C   4.054232 0.100068 -0.532765 
C   -4.053386 -2.797149 -5.152241 
C   -5.245341 2.797149 0.541867 
C   4.329491 0.831260 5.672483 
C   4.969237 -0.831260 -0.021625 
C   -4.966803 2.067968 -5.660417 
C   -4.331925 -2.067968 0.033691 
C   3.023798 0.913758 5.191508 
C   6.274930 -0.913758 -0.502600 
C   -6.276624 1.994468 -5.190026 
C   -3.022104 -1.994468 0.504082 
C   2.621253 0.054785 4.168342 
C   6.677474 -0.054785 -1.525766 
C   -6.686788 2.867517 -4.182418 
C   -2.611939 -2.867517 1.511690 
C   3.524991 -0.863217 3.636270 
C   5.773737 0.863217 -2.057838 
C   -5.783791 -2.015057 -3.648546 
C   -3.514937 2.015057 2.045562 
C   6.602896 -0.137269 -5.627722 
C   2.695831 0.137269 0.066386 
C   -2.698689 -2.762595 5.627298 
C   -6.600038 2.762595 -0.066810 
C   7.442157 0.984586 5.671197 
C   1.856571 -0.984586 -0.022911 
C   -1.861545 1.912738 -5.682733 
C   -7.437183 -1.912738 0.011375 
C   8.732338 0.947043 -5.184024 
C   0.566390 -0.947043 0.510084 
C   -0.585758 1.939591 5.137986 
C   -8.712970 -1.939591 -0.556122 
C   9.197303 -0.203770 -4.541511 
C   0.101425 0.203770 1.152597 
C   -0.134023 -2.717790 4.471237 
C   -9.164705 2.717790 -1.222871 
C   8.353691 -1.312004 -4.421179 
C   0.945037 1.312004 1.272929 
C   -0.974459 -1.605640 4.365403 
C   -8.324269 1.605640 -1.328705 
C   7.068687 -1.280535 -4.962349 
C   2.230041 1.280535 0.731759 
C   -2.244329 -1.626102 4.942241 
C   -7.054399 1.626102 -0.751867 
H   7.507130 -0.625498 3.494831 
H   1.791597 0.625498 -2.199277 
H   -1.807473 -2.287914 -3.481283 
H   -7.491254 2.287914 2.212825 
H   8.975910 -2.170756 2.260926 
H   0.322817 2.170756 -3.433182 
H   -0.341233 -0.772287 -2.205468 
H   -8.957494 0.772287 3.488640 
H   8.089712 1.446971 1.420901 
H   1.209016 -1.446971 -4.273207 
H   -1.220552 1.401139 -1.341207 
H   -8.078176 -1.401139 4.352901 
H   5.716017 0.836430 1.875567 
H   3.582711 -0.836430 -3.818541 
H   -3.580911 2.043325 -1.822543 
H   -5.717817 -2.043325 3.871565 
H   4.264434 2.350211 3.170519 
H   5.034294 -2.350211 -2.523589 
H   -5.028896 0.560343 -3.157501 
H   -4.269832 -0.560343 2.536607 
H   4.643987 1.495845 -4.909943 
H   4.654741 -1.495845 0.784165 
H   -4.647967 1.395975 4.929841 
H   -4.650761 -1.395975 -0.764267 
H   2.340575 1.647525 5.620102 
H   6.958152 -1.647525 -0.074006 
H   -6.957412 1.258264 -5.617456 
H   -2.341315 -1.258264 0.076652 
H   1.616695 0.116844 3.749651 
H   7.682032 -0.116844 -1.944457 
H   -7.695896 2.814241 -3.774523 
H   -1.602831 -2.814241 1.919585 
H   3.210907 -1.487634 2.798135 
H   6.087821 1.487634 -2.895973 
H   -6.102215 -1.383441 -2.817397 
H   -3.196513 1.383441 2.876711 
H   7.097097 1.868279 5.131227 
H   2.201630 -1.868279 -0.562882 
H   -2.197820 1.033701 -5.129217 
H   -7.100907 -1.033701 0.564892 
H   -9.213889 1.813764 -5.301911 
H   -0.084839 -1.813764 0.392198 
H   0.063883 1.070224 5.245077 
H   9.234845 -1.070224 -0.449032 
H   -8.381887 -0.244274 -4.150217 
H   -0.916841 0.244274 1.543891 
H   0.873025 -2.686600 4.051049 
H   8.425703 2.686600 -1.643059 
H   8.697135 -2.204425 -3.897114 
H   0.601592 2.204425 1.796994 
H   -0.640752 -0.719780 3.823558 
H   -8.657975 0.719780 -1.870550 
H   6.412188 -2.147154 -4.874203 
H   2.886540 2.147154 0.819905 
H   -2.899876 -0.757896 4.862243 
H   -6.398852 0.757896 -0.831865 
128
i=31
C   5.767754 -1.914880 3.426902 
C   3.530974 1.914880 -2.267206 
C   -3.530974 -0.984984 -3.426902 
C   -5.767754 0.984984 2.267206 
C   7.109302 -1.579594 3.157525 
C   2.189426 1.579594 -2.536583 
C   -2.189426 -1.320269 -3.157525 
C   -7.109302 1.320269 2.536583 
C   7.937080 -2.444472 2.442088 
C   1.361647 2.444472 -3.252020 
C   -1.361647 -0.455391 -2.442088 
C   -7.937080 0.455391 3.252020 
C   7.442878 2.138718 1.961689 
C   1.855849 -2.138718 -3.732419 
C   -1.855849 0.761145 -1.961689 
C   -7.442878 -0.761145 3.732419 
C   6.114153 1.792361 2.216200 
C   3.184574 -1.792361 -3.477908 
C   -3.184574 1.107503 -2.216200 
C   -6.114153 -1.107503 3.477908 
C   5.290567 2.651133 2.945019 
C   4.008161 -2.651133 -2.749089 
C   -4.008161 0.248731 -2.945019 
C   -5.290567 -0.248731 2.749089 
C   4.844883 -0.970717 4.108792 
C   4.453845 0.970717 -1.585316 
C   -4.453845 -1.929147 -4.108792 
C   -4.844883 1.929147 1.585316 
C   5.244918 -0.101391 5.156792 
C   4.053809 0.101391 -0.537316 
C   -4.053809 -2.798472 -5.156792 
C   -5.244918 2.798472 0.537316 
C   4.330708 0.831578 5.666450 
C   4.968020 -0.831578 -0.027658 
C   -4.968020 2.068286 -5.666450 
C   -4.330708 -2.068286 0.027658 
C   3.022951 0.909577 5.190767 
C   6.275777 -0.909577 -0.503341 
C   -6.275777 1.990287 -5.190767 
C   -3.022951 -1.990287 0.503341 
C   2.616596 0.043566 4.175380 
C   6.682131 -0.043566 -1.518728 
C   -6.682131 2.856298 -4.175380 
C   -2.616596 -2.856298 1.518728 
C   3.519964 -0.874012 3.642408 
C   5.778764 0.874012 -2.051700 
C   -5.778764 -2.025852 -3.642408 
C   -3.519964 2.025852 2.051700 
C   6.601467 -0.137269 -5.627510 
C   2.697260 0.137269 0.066598 
C   -2.697260 -2.762595 5.627510 
C   -6.601467 2.762595 -0.066598 
C   7.439670 0.985856 5.676965 
C   1.859058 -0.985856 -0.017143 
C   -1.859058 1.914008 -5.676965 
C   -7.439670 -1.914008 0.017143 
C   8.722654 0.953658 -5.161005 
C   0.576074 -0.953658 0.533103 
C   -0.576074 1.946206 5.161005 
C   -8.722654 -1.946206 -0.533103 
C   9.181004 -0.192922 -4.506374 
C   0.117724 0.192922 1.187734 
C   -0.117724 -2.706942 4.506374 
C   -9.181004 2.706942 -1.187734 
C   8.338980 -1.303114 -4.393291 
C   0.959748 1.303114 1.300817 
C   -0.959748 -1.596750 4.393291 
C   -8.338980 1.596750 -1.300817 
C   7.061543 -1.277148 -4.952295 
C   2.237185 1.277148 0.741813 
C   -2.237185 -1.622715 4.952295 
C   -7.061543 1.622715 -0.741813 
H   7.499192 -0.618724 3.488057 
H   1.799535 0.618724 -2.206051 
H   -1.799535 -2.281140 -3.488057 
H   -7.499192 2.281140 2.206051 
H   8.966702 -2.149166 2.233197 
H   0.332025 2.149166 -3.460911 
H   -0.332025 -0.750697 -2.233197 
H   -8.966702 0.750697 3.460911 
H   8.083944 1.472848 1.381054 
H   1.214784 -1.472848 -4.313054 
H   -1.214784 1.427016 -1.381054 
H   -8.083944 -1.427016 4.313054 
H   5.716917 0.846484 1.849055 
H   3.581811 -0.846484 -3.845053 
H   -3.581811 2.053379 -1.849055 
H   -5.716917 -2.053379 3.845053 
H   4.267133 2.344866 3.164010 
H   5.031595 -2.344866 -2.530098 
H   -5.031595 0.554998 -3.164010 
H   -4.267133 -0.554998 2.530098 
H   4.647374 1.499867 -4.919892 
H   4.651354 -1.499867 0.774216 
H   -4.651354 1.399997 4.919892 
H   -4.647374 -1.399997 -0.774216 
H   2.340945 1.644562 5.618779 
H   6.957782 -1.644562 -0.075329 
H   -6.957782 1.255301 -5.618779 
H   -2.340945 -1.255301 0.075329 
H   1.609763 0.101233 3.762087 
H   7.688964 -0.101233 -1.932021 
H   -7.688964 2.798630 -3.762087 
H   -1.609763 -2.798630 1.932021 
H   3.203710 -1.502028 2.807766 
H   6.095018 1.502028 -2.886342 
H   -6.095018 -1.397835 -2.807766 
H   -3.203710 1.397835 2.886342 
H   7.099002 1.867221 5.130222 
H   2.199725 -1.867221 -0.563887 
H   -2.199725 1.032643 -5.130222 
H   -7.099002 -1.032643 0.563887 
H   -9.224367 1.821702 -5.273494 
H   -0.074361 -1.821702 0.420615 
H   0.074361 1.078162 5.273494 
H   9.224367 -1.078162 -0.420615 
H   -8.403795 -0.228769 -4.100633 
H   -0.894933 0.228769 1.593475 
H   0.894933 -2.671095 4.100633 
H   8.403795 2.671095 -1.593475 
H   8.677555 -2.192254 -3.860336 
H   0.621172 2.192254 1.833772 
H   -0.621172 -0.707609 3.860336 
H   -8.677555 0.707609 -1.833772 
H   6.405520 -2.144561 -4.868223 
H   2.893208 2.144561 0.825885 
H   -2.893208 -0.755303 4.868223 
H   -6.405520 0.755303 -0.825885 
128
i=32
C   5.765267 -1.914933 3.420287 
C   3.533461 1.914933 -2.273821 
C   -3.528487 -0.985037 -3.433517 
C   -5.770241 0.985037 2.260591 
C   7.103746 -1.572238 3.145936 
C   2.194982 1.572238 -2.548172 
C   -2.183870 -1.312913 -3.169114 
C   -7.114858 1.312913 2.524994 
C   7.930412 -2.428279 2.418751 
C   1.368315 2.428279 -3.275357 
C   -1.354979 -0.439198 -2.465425 
C   -7.943748 0.439198 3.228683 
C   7.438168 2.156763 1.931896 
C   1.860559 -2.156763 -3.762212 
C   -1.851139 0.779190 -1.991482 
C   -7.447588 -0.779190 3.702626 
C   6.112936 1.801992 2.193392 
C   3.185791 -1.801992 -3.500716 
C   -3.183357 1.117134 -2.239008 
C   -6.115370 -1.117134 3.455100 
C   5.290461 2.651874 2.933800 
C   4.008267 -2.651874 -2.760308 
C   -4.008055 0.249472 -2.956238 
C   -5.290673 -0.249472 2.737870 
C   4.842607 -0.975638 4.108263 
C   4.456121 0.975638 -1.585845 
C   -4.451569 -1.934068 -4.109321 
C   -4.847159 1.934068 1.584787 
C   5.245341 -0.102714 5.152241 
C   4.053386 0.102714 -0.541867 
C   -4.054232 -2.799795 -5.161343 
C   -5.244495 2.799795 0.532765 
C   4.331925 0.831896 5.660417 
C   4.966803 -0.831896 -0.033691 
C   -4.969237 2.068604 -5.672483 
C   -4.329491 -2.068604 0.021625 
C   3.022104 0.905396 5.190026 
C   6.276624 -0.905396 -0.504082 
C   -6.274930 1.986106 -5.191508 
C   -3.023798 -1.986106 0.502600 
C   2.611939 0.032347 4.182418 
C   6.686788 -0.032347 -1.511690 
C   -6.677474 2.845079 -4.168342 
C   -2.621253 -2.845079 1.525766 
C   3.514937 -0.884807 3.648546 
C   5.783791 0.884807 -2.045562 
C   -5.773737 -2.036647 -3.636270 
C   -3.524991 2.036647 2.057838 
C   6.600038 -0.137269 -5.627298 
C   2.698689 0.137269 0.066810 
C   -2.695831 -2.762595 5.627722 
C   -6.602896 2.762595 -0.066386 
C   7.437183 0.987126 5.682733 
C   1.861545 -0.987126 -0.011375 
C   -1.856571 1.915278 -5.671197 
C   -7.442157 -1.915278 0.022911 
C   8.712970 0.960273 -5.137986 
C   0.585758 -0.960273 0.556122 
C   -0.566390 1.952821 5.184024 
C   -8.732338 -1.952821 -0.510084 
C   9.164705 -0.182074 -4.471237 
C   0.134023 0.182074 1.222871 
C   -0.101425 -2.696094 4.541511 
C   -9.197303 2.696094 -1.152597 
C   8.324269 -1.294224 -4.365403 
C   0.974459 1.294224 1.328705 
C   -0.945037 -1.587860 4.421179 
C   -8.353691 1.587860 -1.272929 
C   7.054399 -1.273761 -4.942241 
C   2.244329 1.273761 0.751867 
C   -2.230041 -1.619328 4.962349 
C   -7.068687 1.619328 -0.731759 
H   7.491254 -0.611950 3.481283 
H   1.807473 0.611950 -2.212825 
H   -1.791597 -2.274366 -3.494831 
H   -7.507130 2.274366 2.199277 
H   8.957494 -2.127576 2.205468 
H   0.341233 2.127576 -3.488640 
H   -0.322817 -0.729107 -2.260926 
H   -8.975910 0.729107 3.433182 
H   8.078176 1.498725 1.341207 
H   1.220552 -1.498725 -4.352901 
H   -1.209016 1.452893 -1.420901 
H   -8.089712 -1.452893 4.273207 
H   5.717817 0.856538 1.822543 
H   3.580911 -0.856538 -3.871565 
H   -3.582711 2.063433 -1.875567 
H   -5.716017 -2.063433 3.818541 
H   4.269832 2.339521 3.157501 
H   5.028896 -2.339521 -2.536607 
H   -5.034294 0.549653 -3.170519 
H   -4.264434 -0.549653 2.523589 
H   4.650761 1.503889 -4.929841 
H   4.647967 -1.503889 0.764267 
H   -4.654741 1.404019 4.909943 
H   -4.643987 -1.404019 -0.784165 
H   2.341315 1.641599 5.617456 
H   6.957412 -1.641599 -0.076652 
H   -6.958152 1.252338 -5.620102 
H   -2.340575 -1.252338 0.074006 
H   1.602831 0.085622 3.774523 
H   7.695896 -0.085622 -1.919585 
H   -7.682032 2.783019 -3.749651 
H   -1.616695 -2.783019 1.944457 
H   3.196513 -1.516422 2.817397 
H   6.102215 1.516422 -2.876711 
H   -6.087821 -1.412229 -2.798135 
H   -3.210907 1.412229 2.895973 
H   7.100907 1.866163 5.129217 
H   2.197820 -1.866163 -0.564892 
H   -2.201630 1.031585 -5.131227 
H   -7.097097 -1.031585 0.562882 
H   -9.234845 1.829640 -5.245077 
H   -0.063883 -1.829640 0.449032 
H   0.084839 1.086100 5.301911 
H   9.213889 -1.086100 -0.392198 
H   -8.425703 -0.213264 -4.051049 
H   -0.873025 0.213264 1.643059 
H   0.916841 -2.655590 4.150217 
H   8.381887 2.655590 -1.543891 
H   8.657975 -2.180083 -3.823558 
H   0.640752 2.180083 1.870550 
H   -0.601592 -0.695438 3.897114 
H   -8.697135 0.695438 -1.796994 
H   6.398852 -2.141968 -4.862243 
H   2.899876 2.141968 0.831865 
H   -2.886540 -0.752710 4.874203 
H   -6.412188 0.752710 -0.819905 
128
i=33
C   5.762780 -1.914986 3.413672 
C   3.535948 1.914986 -2.280436 
C   -3.526000 -0.985090 -3.440132 
C   -5.772728 0.985090 2.253976 
C   7.098190 -1.564882 3.134347 
C   2.200538 1.564882 -2.559761 
C   -2.178314 -1.305557 -3.180703 
C   -7.120414 1.305557 2.513405 
C   7.923744 -2.412086 2.395414 
C   1.374983 2.412086 -3.298694 
C   -1.348311 -0.423005 -2.488762 
C   -7.950416 0.423005 3.205346 
C   7.433458 2.174808 1.902103 
C   1.865269 -2.174808 -3.792005 
C   -1.846429 0.797235 -2.021275 
C   -7.452298 -0.797235 3.672833 
C   6.111719 1.811623 2.170584 
C   3.187008 -1.811623 -3.523524 
C   -3.182140 1.126765 -2.261816 
C   -6.116587 -1.126765 3.432292 
C   5.290355 2.652615 2.922581 
C   4.008373 -2.652615 -2.771527 
C   -4.007949 0.250213 -2.967457 
C   -5.290779 -0.250213 2.726651 
C   4.840331 -0.980559 4.107734 
C   4.458397 0.980559 -1.586374 
C   -4.449293 -1.938989 -4.109850 
C   -4.849435 1.938989 1.584258 
C   5.245764 -0.104037 5.147690 
C   4.052963 0.104037 -0.546418 
C   -4.054655 -2.801118 -5.165894 
C   -5.244072 2.801118 0.528214 
C   4.333142 0.832214 5.654384 
C   4.965586 -0.832214 -0.039724 
C   -4.970454 2.068922 -5.678516 
C   -4.328274 -2.068922 0.015592 
C   3.021257 0.901215 5.189285 
C   6.277471 -0.901215 -0.504823 
C   -6.274083 1.981925 -5.192249 
C   -3.024645 -1.981925 0.501859 
C   2.607282 0.021128 4.189456 
C   6.691445 -0.021128 -1.504652 
C   -6.672817 2.833860 -4.161304 
C   -2.625910 -2.833860 1.532804 
C   3.509910 -0.895602 3.654684 
C   5.788818 0.895602 -2.039424 
C   -5.768710 -2.047442 -3.630132 
C   -3.530018 2.047442 2.063976 
C   6.598609 -0.137269 -5.627086 
C   2.700118 0.137269 0.067022 
C   -2.694402 -2.762595 5.627934 
C   -6.604325 2.762595 -0.066174 
C   7.434696 0.988396 5.688501 
C   1.864032 -0.988396 -0.005607 
C   -1.854084 1.916548 -5.665429 
C   -7.444644 -1.916548 0.028679 
C   8.703286 0.966888 -5.114967 
C   0.595442 -0.966888 0.579141 
C   -0.556706 1.959436 5.207043 
C   -8.742022 -1.959436 -0.487065 
C   9.148406 -0.171226 -4.436100 
C   0.150322 0.171226 1.258008 
C   -0.085126 -2.685246 4.576648 
C   -9.213602 2.685246 -1.117460 
C   8.309558 -1.285334 -4.337515 
C   0.989170 1.285334 1.356593 
C   -0.930326 -1.578970 4.449067 
C   -8.368402 1.578970 -1.245041 
C   7.047255 -1.270374 -4.932187 
C   2.251473 1.270374 0.761921 
C   -2.222897 -1.615941 4.972403 
C   -7.075831 1.615941 -0.721705 
H   7.483316 -0.605176 3.474509 
H   1.815411 0.605176 -2.219599 
H   -1.783659 -2.267592 -3.501605 
H   -7.515068 2.267592 2.192503 
H   8.948286 -2.105986 2.177739 
H   0.350441 2.105986 -3.516369 
H   -0.313609 -0.707517 -2.288655 
H   -8.985118 0.707517 3.405453 
H   8.072408 1.524602 1.301360 
H   1.226320 -1.524602 -4.392748 
H   -1.203248 1.478770 -1.460748 
H   -8.095480 -1.478770 4.233360 
H   5.718717 0.866592 1.796031 
H   3.580011 -0.866592 -3.898077 
H   -3.583611 2.073487 -1.902079 
H   -5.715117 -2.073487 3.792029 
H   4.272531 2.334176 3.150992 
H   5.026197 -2.334176 -2.543116 
H   -5.036993 0.544308 -3.177028 
H   -4.261735 -0.544308 2.517080 
H   4.654148 1.507911 -4.939790 
H   4.644580 -1.507911 0.754318 
H   -4.658128 1.408041 4.899994 
H   -4.640600 -1.408041 -0.794114 
H   2.341685 1.638636 5.616133 
H   6.957042 -1.638636 -0.077975 
H   -6.958522 1.249375 -5.621425 
H   -2.340205 -1.249375 0.072683 
H   1.595899 0.070011 3.786959 
H   7.702828 -0.070011 -1.907149 
H   -7.675100 2.767408 -3.737215 
H   -1.623627 -2.767408 1.956893 
H   3.189316 -1.530816 2.827028 
H   6.109412 1.530816 -2.867080 
H   -6.080624 -1.426623 -2.788504 
H   -3.218104 1.426623 2.905604 
H   7.102812 1.865105 5.128212 
H   2.195915 -1.865105 -0.565897 
H   -2.203535 1.030527 -5.132232 
H   -7.095192 -1.030527 0.561877 
H   -9.245323 1.837578 -5.216660 
H   -0.053405 -1.837578 0.477449 
H   0.095317 1.094038 5.330328 
H   9.203411 -1.094038 -0.363781 
H   -8.447611 -0.197759 -4.001465 
H   -0.851117 0.197759 1.692643 
H   0.938749 -2.640085 4.199801 
H   8.359979 2.640085 -1.494307 
H   8.638395 -2.167912 -3.786780 
H   0.660332 2.167912 1.907328 
H   -0.582012 -0.683267 3.933892 
H   -8.716715 0.683267 -1.760216 
H   6.392184 -2.139375 -4.856263 
H   2.906544 2.139375 0.837845 
H   -2.879872 -0.750117 4.880183 
H   -6.418856 0.750117 -0.813925 
128
i=34
C   5.760293 -1.915039 3.407057 
C   3.538435 1.915039 -2.287051 
C   -3.523513 -0.985143 -3.446747 
C   -5.775215 0.985143 2.247361 
C   7.092634 -1.557526 3.122758 
C   2.206094 1.557526 -2.571350 
C   -2.172758 -1.298201 -3.192292 
C   -7.125970 1.298201 2.501816 
C   7.917076 -2.395893 2.372077 
C   1.381651 2.395893 -3.322031 
C   -1.341643 -0.406812 -2.512099 
C   -7.957084 0.406812 3.182009 
C   7.428748 2.192853 1.872310 
C   1.869979 -2.192853 -3.821798 
C   -1.841719 0.815280 -2.051068 
C   -7.457008 -0.815280 3.643040 
C   6.110502 1.821254 2.147776 
C   3.188225 -1.821254 -3.546332 
C   -3.180923 1.136396 -2.284624 
C   -6.117804 -1.136396 3.409484 
C   5.290249 2.653356 2.911362 
C   4.008479 -2.653356 -2.782746 
C   -4.007843 0.250954 -2.978676 
C   -5.290885 -0.250954 2.715432 
C   4.838055 -0.985480 4.107205 
C   4.460673 0.985480 -1.586903 
C   -4.447017 -1.943910 -4.110379 
C   -4.851711 1.943910 1.583729 
C   5.246187 -0.105360 5.143139 
C   4.052540 0.105360 -0.550969 
C   -4.055078 -2.802441 -5.170445 
C   -5.243649 2.802441 0.523663 
C   4.334359 0.832532 5.648351 
C   4.964369 -0.832532 -0.045757 
C   -4.971671 2.069240 -5.684549 
C   -4.327057 -2.069240 0.009559 
C   3.020410 0.897034 5.188544 
C   6.278318 -0.897034 -0.505564 
C   -6.273236 1.977744 -5.192990 
C   -3.025492 -1.977744 0.501118 
C   2.602625 0.009909 4.196494 
C   6.696102 -0.009909 -1.497614 
C   -6.668160 2.822641 -4.154266 
C   -2.630567 -2.822641 1.539842 
C   3.504883 -0.906397 3.660822 
C   5.793845 0.906397 -2.033286 
C   -5.763683 -2.058237 -3.623994 
C   -3.535045 2.058237 2.070114 
C   6.597180 -0.137269 -5.626874 
C   2.701547 0.137269 0.067234 
C   -2.692973 -2.762595 5.628146 
C   -6.605754 2.762595 -0.065962 
C   7.432209 0.989666 5.694269 
C   1.866519 -0.989666 0.000161 
C   -1.851597 1.917818 -5.659661 
C   -7.447131 -1.917818 0.034447 
C   8.693602 0.973503 -5.091948 
C   0.605126 -0.973503 0.602160 
C   -0.547022 1.966051 5.230062 
C   -8.751706 -1.966051 -0.464046 
C   9.132107 -0.160378 -4.400963 
C   0.166621 0.160378 1.293145 
C   -0.068827 -2.674398 4.611785 
C   -9.229901 2.674398 -1.082323 
C   8.294847 -1.276444 -4.309627 
C   1.003881 1.276444 1.384481 
C   -0.915615 -1.570080 4.476955 
C   -8.383113 1.570080 -1.217153 
C   7.040111 -1.266987 -4.922133 
C   2.258617 1.266987 0.771975 
C   -2.215753 -1.612554 4.982457 
C   -7.082975 1.612554 -0.711651 
H   7.475378 -0.598402 3.467735 
H   1.823349 0.598402 -2.226373 
H   -1.775721 -2.260818 -3.508379 
H   -7.523006 2.260818 2.185729 
H   8.939078 -2.084396 2.150010 
H   0.359649 2.084396 -3.544098 
H   -0.304401 -0.685927 -2.316384 
H   -8.994326 0.685927 3.377724 
H   8.066640 1.550479 1.261513 
H   1.232088 -1.550479 -4.432595 
H   -1.197480 1.504647 -1.500595 
H   -8.101248 -1.504647 4.193513 
H   5.719617 0.876646 1.769519 
H   3.579111 -0.876646 -3.924589 
H   -3.584511 2.083541 -1.928591 
H   -5.714217 -2.083541 3.765517 
H   4.275230 2.328831 3.144483 
H   5.023498 -2.328831 -2.549625 
H   -5.039692 0.538963 -3.183537 
H   -4.259036 -0.538963 2.510571 
H   4.657535 1.511933 -4.949739 
H   4.641193 -1.511933 0.744369 
H   -4.661515 1.412063 4.890045 
H   -4.637213 -1.412063 -0.804063 
H   2.342055 1.635673 5.614810 
H   6.956672 -1.635673 -0.079298 
H   -6.958892 1.246412 -5.622748 
H   -2.339835 -1.246412 0.071360 
H   1.588967 0.054400 3.799395 
H   7.709760 -0.054400 -1.894713 
H   -7.668168 2.751797 -3.724779 
H   -1.630559 -2.751797 1.969329 
H   3.182119 -1.545210 2.836659 
H   6.116609 1.545210 -2.857449 
H   -6.073427 -1.441017 -2.778873 
H   -3.225301 1.441017 2.915235 
H   7.104717 1.864047 5.127207 
H   2.194010 -1.864047 -0.566902 
H   -2.205440 1.029469 -5.133237 
H   -7.093287 -1.029469 0.560872 
H   -9.255801 1.845516 -5.188243 
H   -0.042927 -1.845516 0.505866 
H   0.105795 1.101976 5.358745 
H   9.192933 -1.101976 -0.335364 
H   -8.469519 -0.182254 -3.951881 
H   -0.829209 0.182254 1.742227 
H   0.960657 -2.624580 4.249385 
H   8.338071 2.624580 -1.444723 
H   8.618815 -2.155741 -3.750002 
H   0.679912 2.155741 1.944106 
H   -0.562432 -0.671096 3.970670 
H   -8.736295 0.671096 -1.723438 
H   6.385516 -2.136782 -4.850283 
H   2.913212 2.136782 0.843825 
H   -2.873204 -0.747524 4.886163 
H   -6.425524 0.747524 -0.807945 
128
i=35
C   5.757806 -1.915092 3.400442 
C   3.540922 1.915092 -2.293666 
C   -3.521026 -0.985196 -3.453362 
C   -5.777702 0.985196 2.240746 
C   7.087078 -1.550170 3.111169 
C   2.211650 1.550170 -2.582939 
C   -2.167202 -1.290845 -3.203881 
C   -7.131526 1.290845 2.490227 
C   7.910408 -2.379700 2.348740 
C   1.388319 2.379700 -3.345368 
C   -1.334975 -0.390619 -2.535436 
C   -7.963752 0.390619 3.158672 
C   7.424038 2.210898 1.842517 
C   1.874689 -2.210898 -3.851591 
C   -1.837009 0.833325 -2.080861 
C   -7.461718 -0.833325 3.613247 
C   6.109285 1.830885 2.124968 
C   3.189442 -1.830885 -3.569140 
C   -3.179706 1.146027 -2.307432 
C   -6.119021 -1.146027 3.386676 
C   5.290143 2.654097 2.900143 
C   4.008585 -2.654097 -2.793965 
C   -4.007737 0.251695 -2.989895 
C   -5.290991 -0.251695 2.704213 
C   4.835779 -0.990401 4.106676 
C   4.462949 0.990401 -1.587432 
C   -4.444741 -1.948831 -4.110908 
C   -4.853987 1.948831 1.583200 
C   5.246610 -0.106683 5.138588 
C   4.052117 0.106683 -0.555520 
C   -4.055501 -2.803764 -5.174996 
C   -5.243226 2.803764 0.519112 
C   4.335576 0.832850 5.642318 
C   4.963152 -0.832850 -0.051790 
C   -4.972888 2.069558 -5.690582 
C   -4.325840 -2.069558 0.003526 
C   3.019563 0.892853 5.187803 
C   6.279165 -0.892853 -0.506305 
C   -6.272389 1.973563 -5.193731 
C   -3.026339 -1.973563 0.500377 
C   2.597968 -0.001310 4.203532 
C   6.700759 0.001310 -1.490576 
C   -6.663503 2.811422 -4.147228 
C   -2.635224 -2.811422 1.546880 
C   3.499856 -0.917192 3.666960 
C   5.798872 0.917192 -2.027148 
C   -5.758656 -2.069032 -3.617856 
C   -3.540072 2.069032 2.076252 
C   6.595751 -0.137269 -5.626662 
C   2.702976 0.137269 0.067446 
C   -2.691544 -2.762595 5.628358 
C   -6.607183 2.762595 -0.065750 
C   7.429722 0.990936 5.700037 
C   1.869006 -0.990936 0.005929 
C   -1.849110 1.919088 -5.653893 
C   -7.449618 -1.919088 0.040215 
C   8.683918 0.980118 -5.068929 
C   0.614810 -0.980118 0.625179 
C   -0.537338 1.972666 5.253081 
C   -8.761390 -1.972666 -0.441027 
C   9.115808 -0.149530 -4.365826 
C   0.182920 0.149530 1.328282 
C   -0.052528 -2.663550 4.646922 
C   -9.246200 2.663550 -1.047186 
C   8.280136 -1.267554 -4.281739 
C   1.018592 1.267554 1.412369 
C   -0.900904 -1.561190 4.504843 
C   -8.397824 1.561190 -1.189265 
C   7.032967 -1.263600 -4.912079 
C   2.265761 1.263600 0.782029 
C   -2.208609 -1.609167 4.992511 
C   -7.090119 1.609167 -0.701597 
H   7.467440 -0.591628 3.460961 
H   1.831287 0.591628 -2.233147 
H   -1.767783 -2.254044 -3.515153 
H   -7.530944 2.254044 2.178955 
H   8.929870 -2.062806 2.122281 
H   0.368857 2.062806 -3.571827 
H   -0.295193 -0.664337 -2.344113 
H   -9.003534 0.664337 3.349995 
H   8.060872 1.576356 1.221666 
H   1.237856 -1.576356 -4.472442 
H   -1.191712 1.530524 -1.540442 
H   -8.107016 -1.530524 4.153666 
H   5.720517 0.886700 1.743007 
H   3.578211 -0.886700 -3.951101 
H   -3.585411 2.093595 -1.955103 
H   -5.713317 -2.093595 3.739005 
H   4.277929 2.323486 3.137974 
H   5.020799 -2.323486 -2.556134 
H   -5.042391 0.533618 -3.190046 
H   -4.256337 -0.533618 2.504062 
H   4.660922 1.515955 -4.959688 
H   4.637806 -1.515955 0.734420 
H   -4.664902 1.416085 4.880096 
H   -4.633826 -1.416085 -0.814012 
H   2.342425 1.632710 5.613487 
H   6.956302 -1.632710 -0.080621 
H   -6.959262 1.243449 -5.624071 
H   -2.339465 -1.243449 0.070037 
H   1.582035 0.038789 3.811831 
H   7.716692 -0.038789 -1.882277 
H   -7.661236 2.736186 -3.712343 
H   -1.637491 -2.736186 1.981765 
H   3.174922 -1.559604 2.846290 
H   6.123806 1.559604 -2.847818 
H   -6.066230 -1.455411 -2.769242 
H   -3.232498 1.455411 2.924866 
H   7.106622 1.862989 5.126202 
H   2.192105 -1.862989 -0.567907 
H   -2.207345 1.028411 -5.134242 
H   -7.091382 -1.028411 0.559867 
H   -9.266279 1.853454 -5.159826 
H   -0.032449 -1.853454 0.534283 
H   0.116273 1.109914 5.387162 
H   9.182455 -1.109914 -0.306947 
H   -8.491427 -0.166749 -3.902297 
H   -0.807301 0.166749 1.791811 
H   0.982565 -2.609075 4.298969 
H   8.316163 2.609075 -1.395139 
H   8.599235 -2.143570 -3.713224 
H   0.699492 2.143570 1.980884 
H   -0.542852 -0.658925 4.007448 
H   -8.755875 0.658925 -1.686660 
H   6.378848 -2.134189 -4.844303 
H   2.919880 2.134189 0.849805 
H   -2.866536 -0.744931 4.892143 
H   -6.432192 0.744931 -0.801965 
128
i=36
C   5.755319 -1.915145 3.393827 
C   3.543409 1.915145 -2.300281 
C   -3.518539 -0.985249 -3.459977 
C   -5.780189 0.985249 2.234131 
C   7.081522 -1.542814 3.099580 
C   2.217206 1.542814 -2.594528 
C   -2.161646 -1.283489 -3.215470 
C   -7.137082 1.283489 2.478638 
C   7.903740 -2.363507 2.325403 
C   1.394987 2.363507 -3.368705 
C   -1.328307 -0.374426 -2.558773 
C   -7.970420 0.374426 3.135335 
C   7.419328 2.228943 1.812724 
C   1.879399 -2.228943 -3.881384 
C   -1.832299 0.851370 -2.110654 
C   -7.466428 -0.851370 3.583454 
C   6.108068 1.840516 2.102160 
C   3.190659 -1.840516 -3.591948 
C   -3.178489 1.155658 -2.330240 
C   -6.120238 -1.155658 3.363868 
C   5.290037 2.654838 2.888924 
C   4.008691 -2.654838 -2.805184 
C   -4.007631 0.252436 -3.001114 
C   -5.291097 -0.252436 2.692994 
C   4.833503 -0.995322 4.106147 
C   4.465225 0.995322 -1.587961 
C   -4.442465 -1.953752 -4.111437 
C   -4.856263 1.953752 1.582671 
C   5.247033 -0.108006 5.134037 
C   4.051694 0.108006 -0.560071 
C   -4.055924 -2.805087 -5.179547 
C   -5.242803 2.805087 0.514561 
C   4.336793 0.833168 5.636285 
C   4.961935 -0.833168 -0.057823 
C   -4.974105 2.069876 -5.696615 
C   -4.324623 -2.069876 -0.002507 
C   3.018716 0.888672 5.187062 
C   6.280012 -0.888672 -0.507046 
C   -6.271542 1.969382 -5.194472 
C   -3.027186 -1.969382 0.499636 
C   2.593311 -0.012529 4.210570 
C   6.705416 0.012529 -1.483538 
C   -6.658846 2.800203 -4.140190 
C   -2.639881 -2.800203 1.553918 
C   3.494829 -0.927987 3.673098 
C   5.803899 0.927987 -2.021010 
C   -5.753629 -2.079827 -3.611718 
C   -3.545099 2.079827 2.082390 
C   6.594322 -0.137269 -5.626450 
C   2.704405 0.137269 0.067658 
C   -2.690115 -2.762595 5.628570 
C   -6.608612 2.762595 -0.065538 
C   7.427235 0.992206 5.705805 
C   1.871493 -0.992206 0.011697 
C   -1.846623 1.920358 -5.648125 
C   -7.452105 -1.920358 0.045983 
C   8.674234 0.986733 -5.045910 
C   0.624494 -0.986733 0.648198 
C   -0.527654 1.979281 5.276100 
C   -8.771074 -1.979281 -0.418008 
C   9.099509 -0.138682 -4.330689 
C   0.199219 0.138682 1.363419 
C   -0.036229 -2.652702 4.682059 
C   -9.262499 2.652702 -1.012049 
C   8.265425 -1.258664 -4.253851 
C   1.033303 1.258664 1.440257 
C   -0.886193 -1.552300 4.532731 
C   -8.412535 1.552300 -1.161377 
C   7.025823 -1.260213 -4.902025 
C   2.272905 1.260213 0.792083 
C   -2.201465 -1.605780 5.002565 
C   -7.097263 1.605780 -0.691543 
H   7.459502 -0.584854 3.454187 
H   1.839225 0.584854 -2.239921 
H   -1.759845 -2.247270 -3.521927 
H   -7.538882 2.247270 2.172181 
H   8.920662 -2.041216 2.094552 
H   0.378065 2.041216 -3.599556 
H   -0.285985 -0.642747 -2.371842 
H   -9.012742 0.642747 3.322266 
H   8.055104 1.602233 1.181819 
H   1.243624 -1.602233 -4.512289 
H   -1.185944 1.556401 -1.580289 
H   -8.112784 -1.556401 4.113819 
H   5.721417 0.896754 1.716495 
H   3.577311 -0.896754 -3.977613 
H   -3.586311 2.103649 -1.981615 
H   -5.712417 -2.103649 3.712493 
H   4.280628 2.318141 3.131465 
H   5.018100 -2.318141 -2.562643 
H   -5.045090 0.528273 -3.196555 
H   -4.253638 -0.528273 2.497553 
H   4.664309 1.519977 -4.969637 
H   4.634419 -1.519977 0.724471 
H   -4.668289 1.420107 4.870147 
H   -4.630439 -1.420107 -0.823961 
H   2.342795 1.629747 5.612164 
H   6.955932 -1.629747 -0.081944 
H   -6.959632 1.240486 -5.625394 
H   -2.339095 -1.240486 0.068714 
H   1.575103 0.023178 3.824267 
H   7.723624 -0.023178 -1.869841 
H   -7.654304 2.720575 -3.699907 
H   -1.644423 -2.720575 1.994201 
H   3.167725 -1.573998 2.855921 
H   6.131003 1.573998 -2.838187 
H   -6.059033 -1.469805 -2.759611 
H   -3.239695 1.469805 2.934497 
H   7.108527 1.861931 5.125197 
H   2.190200 -1.861931 -0.568912 
H   -2.209250 1.027353 -5.135247 
H   -7.089477 -1.027353 0.558862 
H   -9.276757 1.861392 -5.131409 
H   -0.021971 -1.861392 0.562700 
H   0.126751 1.117852 5.415579 
H   9.171977 -1.117852 -0.278530 
H   -8.513335 -0.151244 -3.852713 
H   -0.785393 0.151244 1.841395 
H   1.004473 -2.593570 4.348553 
H   8.294255 2.593570 -1.345555 
H   8.579655 -2.131399 -3.676446 
H   0.719072 2.131399 2.017662 
H   -0.523272 -0.646754 4.044226 
H   -8.775455 0.646754 -1.649882 
H   6.372180 -2.131596 -4.838323 
H   2.926548 2.131596 0.855785 
H   -2.859868 -0.742338 4.898123 
H   -6.438860 0.742338 -0.795985 
128
i=37
C   5.752832 -1.915198 3.387212 
C   3.545896 1.915198 -2.306896 
C   -3.516052 -0.985302 -3.466592 
C   -5.782676 0.985302 2.227516 
C   7.075966 -1.535458 3.087991 
C   2.222762 1.535458 -2.606117 
C   -2.156090 -1.276133 -3.227059 
C   -7.142638 1.276133 2.467049 
C   7.897072 -2.347314 2.302066 
C   1.401655 2.347314 -3.392042 
C   -1.321639 -0.358233 -2.582110 
C   -7.977088 0.358233 3.111998 
C   7.414618 2.246988 1.782931 
C   1.884109 -2.246988 -3.911177 
C   -1.827589 0.869415 -2.140447 
C   -7.471138 -0.869415 3.553661 
C   6.106851 1.850147 2.079352 
C   3.191876 -1.850147 -3.614756 
C   -3.177272 1.165289 -2.353048 
C   -6.121455 -1.165289 3.341060 
C   5.289931 2.655579 2.877705 
C   4.008797 -2.655579 -2.816403 
C   -4.007525 0.253177 -3.012333 
C   -5.291203 -0.253177 2.681775 
C   4.831227 -1.000243 4.105618 
C   4.467501 1.000243 -1.588490 
C   -4.440189 -1.958673 -4.111966 
C   -4.858539 1.958673 1.582142 
C   5.247456 -0.109329 5.129486 
C   4.051271 0.109329 -0.564622 
C   -4.056347 -2.806410 -5.184098 
C   -5.242380 2.806410 0.510010 
C   4.338010 0.833486 5.630252 
C   4.960718 -0.833486 -0.063856 
C   -4.975322 2.070194 -5.702648 
C   -4.323406 -2.070194 -0.008540 
C   3.017869 0.884491 5.186321 
C   6.280859 -0.884491 -0.507787 
C   -6.270695 1.965201 -5.195213 
C   -3.028033 -1.965201 0.498895 
C   2.588654 -0.023748 4.217608 
C   6.710073 0.023748 -1.476500 
C   -6.654189 2.788984 -4.133152 
C   -2.644538 -2.788984 1.560956 
C   3.489802 -0.938782 3.679236 
C   5.808926 0.938782 -2.014872 
C   -5.748602 -2.090622 -3.605580 
C   -3.550126 2.090622 2.088528 
C   6.592893 -0.137269 -5.626238 
C   2.705834 0.137269 0.067870 
C   -2.688686 -2.762595 5.628782 
C   -6.610041 2.762595 -0.065326 
C   7.424748 0.993476 5.711573 
C   1.873980 -0.993476 0.017465 
C   -1.844136 1.921628 -5.642357 
C   -7.454592 -1.921628 0.051751 
C   8.664550 0.993348 -5.022891 
C   0.634178 -0.993348 0.671217 
C   -0.517970 1.985896 5.299119 
C   -8.780758 -1.985896 -0.394989 
C   9.083210 -0.127834 -4.295552 
C   0.215518 0.127834 1.398556 
C   -0.019930 -2.641854 4.717196 
C   -9.278798 2.641854 -0.976912 
C   8.250714 -1.249774 -4.225963 
C   1.048014 1.249774 1.468145 
C   -0.871482 -1.543410 4.560619 
C   -8.427246 1.543410 -1.133489 
C   7.018679 -1.256826 -4.891971 
C   2.280049 1.256826 0.802137 
C   -2.194321 -1.602393 5.012619 
C   -7.104407 1.602393 -0.681489 
H   7.451564 -0.578080 3.447413 
H   1.847163 0.578080 -2.246695 
H   -1.751907 -2.240496 -3.528701 
H   -7.546820 2.240496 2.165407 
H   8.911454 -2.019626 2.066823 
H   0.387273 2.019626 -3.627285 
H   -0.276777 -0.621157 -2.399571 
H   -9.021950 0.621157 3.294537 
H   8.049336 1.628110 1.141972 
H   1.249392 -1.628110 -4.552136 
H   -1.180176 1.582278 -1.620136 
H   -8.118552 -1.582278 4.073972 
H   5.722317 0.906808 1.689983 
H   3.576411 -0.906808 -4.004125 
H   -3.587211 2.113703 -2.008127 
H   -5.711517 -2.113703 3.685981 
H   4.283327 2.312796 3.124956 
H   5.015401 -2.312796 -2.569152 
H   -5.047789 0.522928 -3.203064 
H   -4.250939 -0.522928 2.491044 
H   4.667696 1.523999 -4.979586 
H   4.631032 -1.523999 0.714522 
H   -4.671676 1.424129 4.860198 
H   -4.627052 -1.424129 -0.833910 
H   2.343165 1.626784 5.610841 
H   6.955562 -1.626784 -0.083267 
H   -6.960002 1.237523 -5.626717 
H   -2.338725 -1.237523 0.067391 
H   1.568171 0.007567 3.836703 
H   7.730556 -0.007567 -1.857405 
H   -7.647372 2.704964 -3.687471 
H   -1.651355 -2.704964 2.006637 
H   3.160528 -1.588392 2.865552 
H   6.138200 1.588392 -2.828556 
H   -6.051836 -1.484199 -2.749980 
H   -3.246892 1.484199 2.944128 
H   7.110432 1.860873 5.124192 
H   2.188295 -1.860873 -0.569917 
H   -2.211155 1.026295 -5.136252 
H   -7.087572 -1.026295 0.557857 
H   -9.287235 1.869330 -5.102992 
H   -0.011493 -1.869330 0.591117 
H   0.137229 1.125790 5.443996 
H   9.161499 -1.125790 -0.250113 
H   -8.535243 -0.135739 -3.803129 
H   -0.763485 0.135739 1.890979 
H   1.026381 -2.578065 4.398137 
H   8.272347 2.578065 -1.295971 
H   8.560075 -2.119228 -3.639668 
H   0.738652 2.119228 2.054440 
H   -0.503692 -0.634583 4.081004 
H   -8.795035 0.634583 -1.613104 
H   6.365512 -2.129003 -4.832343 
H   2.933216 2.129003 0.861765 
H   -2.853200 -0.739745 4.904103 
H   -6.445528 0.739745 -0.790005 
128
i=38
C   5.750345 -1.915251 3.380597 
C   3.548383 1.915251 -2.313511 
C   -3.513565 -0.985355 -3.473207 
C   -5.785163 0.985355 2.220901 
C   7.070410 -1.528102 3.076402 
C   2.228318 1.528102 -2.617706 
C   -2.150534 -1.268777 -3.238648 
C   -7.148194 1.268777 2.455460 
C   7.890404 -2.331121 2.278729 
C   1.408323 2.331121 -3.415379 
C   -1.314971 -0.342040 -2.605447 
C   -7.983756 0.342040 3.088661 
C   7.409908 2.265033 1.753138 
C   1.888819 -2.265033 -3.940970 
C   -1.822879 0.887460 -2.170240 
C   -7.475848 -0.887460 3.523868 
C   6.105634 1.859778 2.056544 
C   3.193093 -1.859778 -3.637564 
C   -3.176055 1.174920 -2.375856 
C   -6.122672 -1.174920 3.318252 
C   5.289825 2.656320 2.866486 
C   4.008903 -2.656320 -2.827622 
C   -4.007419 0.253918 -3.023552 
C   -5.291309 -0.253918 2.670556 
C   4.828951 -1.005164 4.105089 
C   4.469777 1.005164 -1.589019 
C   -4.437913 -1.963594 -4.112495 
C   -4.860815 1.963594 1.581613 
C   5.247879 -0.110652 5.124935 
C   4.050848 0.110652 -0.569173 
C   -4.056770 -2.807733 -5.188649 
C   -5.241957 2.807733 0.505459 
C   4.339227 0.833804 5.624219 
C   4.959501 -0.833804 -0.069889 
C   -4.976539 2.070512 -5.708681 
C   -4.322189 -2.070512 -0.014573 
C   3.017022 0.880310 5.185580 
C   6.281706 -0.880310 -0.508528 
C   -6.269848 1.961020 -5.195954 
C   -3.028880 -1.961020 0.498154 
C   2.583997 -0.034967 4.224646 
C   6.714730 0.034967 -1.469462 
C   -6.649532 2.777765 -4.126114 
C   -2.649195 -2.777765 1.567994 
C   3.484775 -0.949577 3.685374 
C   5.813953 0.949577 -2.008734 
C   -5.743575 -2.101417 -3.599442 
C   -3.555153 2.101417 2.094666 
C   6.591464 -0.137269 -5.626026 
C   2.707263 0.137269 0.068082 
C   -2.687257 -2.762595 5.628994 
C   -6.611470 2.762595 -0.065114 
C   7.422261 0.994746 5.717341 
C   1.876467 -0.994746 0.023233 
C   -1.841649 1.922898 -5.636589 
C   -7.457079 -1.922898 0.057519 
C   8.654866 0.999963 -4.999872 
C   0.643862 -0.999963 0.694236 
C   -0.508286 1.992511 5.322138 
C   -8.790442 -1.992511 -0.371970 
C   9.066911 -0.116986 -4.260415 
C   0.231817 0.116986 1.433693 
C   -0.003631 -2.631006 4.752333 
C   -9.295097 2.631006 -0.941775 
C   8.236003 -1.240884 -4.198075 
C   1.062725 1.240884 1.496033 
C   -0.856771 -1.534520 4.588507 
C   -8.441957 1.534520 -1.105601 
C   7.011535 -1.253439 -4.881917 
C   2.287193 1.253439 0.812191 
C   -2.187177 -1.599006 5.022673 
C   -7.111551 1.599006 -0.671435 
H   7.443626 -0.571306 3.440639 
H   1.855101 0.571306 -2.253469 
H   -1.743969 -2.233722 -3.535475 
H   -7.554758 2.233722 2.158633 
H   8.902246 -1.998036 2.039094 
H   0.396481 1.998036 -3.655014 
H   -0.267569 -0.599567 -2.427300 
H   -9.031158 0.599567 3.266808 
H   8.043568 1.653987 1.102125 
H   1.255160 -1.653987 -4.591983 
H   -1.174408 1.608155 -1.659983 
H   -8.124320 -1.608155 4.034125 
H   5.723217 0.916862 1.663471 
H   3.575511 -0.916862 -4.030637 
H   -3.588111 2.123757 -2.034639 
H   -5.710617 -2.123757 3.659469 
H   4.286026 2.307451 3.118447 
H   5.012702 -2.307451 -2.575661 
H   -5.050488 0.517583 -3.209573 
H   -4.248240 -0.517583 2.484535 
H   4.671083 1.528021 -4.989535 
H   4.627645 -1.528021 0.704573 
H   -4.675063 1.428151 4.850249 
H   -4.623665 -1.428151 -0.843859 
H   2.343535 1.623821 5.609518 
H   6.955192 -1.623821 -0.084590 
H   -6.960372 1.234560 -5.628040 
H   -2.338355 -1.234560 0.066068 
H   1.561239 -0.008044 3.849139 
H   7.737488 0.008044 -1.844969 
H   -7.640440 2.689353 -3.675035 
H   -1.658287 -2.689353 2.019073 
H   3.153331 -1.602786 2.875183 
H   6.145397 1.602786 -2.818925 
H   -6.044639 -1.498593 -2.740349 
H   -3.254089 1.498593 2.953759 
H   7.112337 1.859815 5.123187 
H   2.186390 -1.859815 -0.570922 
H   -2.213060 1.025237 -5.137257 
H   -7.085667 -1.025237 0.556852 
H   -9.297713 1.877268 -5.074575 
H   -0.001015 -1.877268 0.619534 
H   0.147707 1.133728 5.472413 
H   9.151021 -1.133728 -0.221696 
H   -8.557151 -0.120234 -3.753545 
H   -0.741577 0.120234 1.940563 
H   1.048289 -2.562560 4.447721 
H   8.250439 2.562560 -1.246387 
H   8.540495 -2.107057 -3.602890 
H   0.758232 2.107057 2.091218 
H   -0.484112 -0.622412 4.117782 
H   -8.814615 0.622412 -1.576326 
H   6.358844 -2.126410 -4.826363 
H   2.939884 2.126410 0.867745 
H   -2.846532 -0.737152 4.910083 
H   -6.452196 0.737152 -0.784025 
128
i=39
C   5.747858 -1.915304 3.373982 
C   3.550870 1.915304 -2.320126 
C   -3.511078 -0.985408 -3.479822 
C   -5.787650 0.985408 2.214286 
C   7.064854 -1.520746 3.064813 
C   2.233874 1.520746 -2.629295 
C   -2.144978 -1.261421 -3.250237 
C   -7.153750 1.261421 2.443871 
C   7.883736 -2.314928 2.255392 
C   1.414991 2.314928 -3.438716 
C   -1.308303 -0.325847 -2.628784 
C   -7.990424 0.325847 3.065324 
C   7.405198 2.283078 1.723345 
C   1.893529 -2.283078 -3.970763 
C   -1.818169 0.905505 -2.200033 
C   -7.480558 -0.905505 3.494075 
C   6.104417 1.869409 2.033736 
C   3.194310 -1.869409 -3.660372 
C   -3.174838 1.184551 -2.398664 
C   -6.123889 -1.184551 3.295444 
C   5.289719 2.657061 2.855267 
C   4.009009 -2.657061 -2.838841 
C   -4.007313 0.254659 -3.034771 
C   -5.291415 -0.254659 2.659337 
C   4.826675 -1.010085 4.104560 
C   4.472053 1.010085 -1.589548 
C   -4.435637 -1.968515 -4.113024 
C   -4.863091 1.968515 1.581084 
C   5.248302 -0.111975 5.120384 
C   4.050425 0.111975 -0.573724 
C   -4.057193 -2.809056 -5.193200 
C   -5.241534 2.809056 0.500908 
C   4.340444 0.834122 5.618186 
C   4.958284 -0.834122 -0.075922 
C   -4.977756 2.070830 -5.714714 
C   -4.320972 -2.070830 -0.020606 
C   3.016175 0.876129 5.184839 
C   6.282553 -0.876129 -0.509269 
C   -6.269001 1.956839 -5.196695 
C   -3.029727 -1.956839 0.497413 
C   2.579340 -0.046186 4.231684 
C   6.719387 0.046186 -1.462424 
C   -6.644875 2.766546 -4.119076 
C   -2.653852 -2.766546 1.575032 
C   3.479748 -0.960372 3.691512 
C   5.818980 0.960372 -2.002596 
C   -5.738548 -2.112212 -3.593304 
C   -3.560180 2.112212 2.100804 
C   6.590035 -0.137269 -5.625814 
C   2.708692 0.137269 0.068294 
C   -2.685828 -2.762595 5.629206 
C   -6.612899 2.762595 -0.064902 
C   7.419774 0.996016 5.723109 
C   1.878954 -0.996016 0.029001 
C   -1.839162 1.924168 -5.630821 
C   -7.459566 -1.924168 0.063287 
C   8.645182 1.006578 -4.976853 
C   0.653546 -1.006578 0.717255 
C   -0.498602 1.999126 5.345157 
C   -8.800126 -1.999126 -0.348951 
C   9.050612 -0.106138 -4.225278 
C   0.248116 0.106138 1.468830 
C   0.012668 -2.620158 4.787470 
C   -9.311396 2.620158 -0.906638 
C   8.221292 -1.231994 -4.170187 
C   1.077436 1.231994 1.523921 
C   -0.842060 -1.525630 4.616395 
C   -8.456668 1.525630 -1.077713 
C   7.004391 -1.250052 -4.871863 
C   2.294337 1.250052 0.822245 
C   -2.180033 -1.595619 5.032727 
C   -7.118695 1.595619 -0.661381 
H   7.435688 -0.564532 3.433865 
H   1.863039 0.564532 -2.260243 
H   -1.736031 -2.226948 -3.542249 
H   -7.562696 2.226948 2.151859 
H   8.893038 -1.976446 2.011365 
H   0.405689 1.976446 -3.682743 
H   -0.258361 -0.577977 -2.455029 
H   -9.040366 0.577977 3.239079 
H   8.037800 1.679864 1.062278 
H   1.260928 -1.679864 -4.631830 
H   -1.168640 1.634032 -1.699830 
H   -8.130088 -1.634032 3.994278 
H   5.724117 0.926916 1.636959 
H   3.574611 -0.926916 -4.057149 
H   -3.589011 2.133811 -2.061151 
H   -5.709717 -2.133811 3.632957 
H   4.288725 2.302106 3.111938 
H   5.010003 -2.302106 -2.582170 
H   -5.053187 0.512238 -3.216082 
H   -4.245541 -0.512238 2.478026 
H   4.674470 1.532043 -4.999484 
H   4.624258 -1.532043 0.694624 
H   -4.678450 1.432173 4.840300 
H   -4.620278 -1.432173 -0.853808 
H   2.343905 1.620858 5.608195 
H   6.954822 -1.620858 -0.085913 
H   -6.960742 1.231597 -5.629363 
H   -2.337985 -1.231597 0.064745 
H   1.554307 -0.023655 3.861575 
H   7.744420 0.023655 -1.832533 
H   -7.633508 2.673742 -3.662599 
H   -1.665219 -2.673742 2.031509 
H   3.146134 -1.617180 2.884814 
H   6.152594 1.617180 -2.809294 
H   -6.037442 -1.512987 -2.730718 
H   -3.261286 1.512987 2.963390 
H   7.114242 1.858757 5.122182 
H   2.184485 -1.858757 -0.571927 
H   -2.214965 1.024179 -5.138262 
H   -7.083762 -1.024179 0.555847 
H   -9.308191 1.885206 -5.046158 
H   0.009463 -1.885206 0.647951 
H   0.158185 1.141666 5.500830 
H   9.140543 -1.141666 -0.193279 
H   -8.579059 -0.104729 -3.703961 
H   -0.719669 0.104729 1.990147 
H   1.070197 -2.547055 4.497305 
H   8.228531 2.547055 -1.196803 
H   8.520915 -2.094886 -3.566112 
H   0.777812 2.094886 2.127996 
H   -0.464532 -0.610241 4.154560 
H   -8.834195 0.610241 -1.539548 
H   6.352176 -2.123817 -4.820383 
H   2.946552 2.123817 0.873725 
H   -2.839864 -0.734559 4.916063 
H   -6.458864 0.734559 -0.778045 
128
i=40
C   5.745371 -1.915357 3.367367 
C   3.553357 1.915357 -2.326741 
C   -3.508591 -0.985461 -3.486437 
C   -5.790137 0.985461 2.207671 
C   7.059298 -1.513390 3.053224 
C   2.239430 1.513390 -2.640884 
C   -2.139422 -1.254065 -3.261826 
C   -7.159306 1.254065 2.432282 
C   7.877068 -2.298735 2.232055 
C   1.421659 2.298735 -3.462053 
C   -1.301635 -0.309654 -2.652121 
C   -7.997092 0.309654 3.041987 
C   7.400488 2.301123 1.693552 
C   1.898239 -2.301123 -4.000556 
C   -1.813459 0.923550 -2.229826 
C   -7.485268 -0.923550 3.464282 
C   6.103200 1.879040 2.010928 
C   3.195527 -1.879040 -3.683180 
C   -3.173621 1.194182 -2.421472 
C   -6.125106 -1.194182 3.272636 
C   5.289613 2.657802 2.844048 
C   4.009115 -2.657802 -2.850060 
C   -4.007207 0.255400 -3.045990 
C   -5.291521 -0.255400 2.648118 
C   4.824399 -1.015006 4.104031 
C   4.474329 1.015006 -1.590077 
C   -4.433361 -1.973436 -4.113553 
C   -4.865367 1.973436 1.580555 
C   5.248725 -0.113298 5.115833 
C   4.050002 0.113298 -0.578275 
C   -4.057616 -2.810379 -5.197751 
C   -5.241111 2.810379 0.496357 
C   4.341661 0.834440 5.612153 
C   4.957067 -0.834440 -0.081955 
C   -4.978973 2.071148 -5.720747 
C   -4.319755 -2.071148 -0.026639 
C   3.015328 0.871948 5.184098 
C   6.283400 -0.871948 -0.510010 
C   -6.268154 1.952658 -5.197436 
C   -3.030574 -1.952658 0.496672 
C   2.574683 -0.057405 4.238722 
C   6.724044 0.057405 -1.455386 
C   -6.640218 2.755327 -4.112038 
C   -2.658509 -2.755327 1.582070 
C   3.474721 -0.971167 3.697650 
C   5.824007 0.971167 -1.996458 
C   -5.733521 -2.123007 -3.587166 
C   -3.565207 2.123007 2.106942 
C   6.588606 -0.137269 -5.625602 
C   2.710121 0.137269 0.068506 
C   -2.684399 -2.762595 5.629418 
C   -6.614328 2.762595 -0.064690 
C   7.417287 0.997286 5.728877 
C   1.881441 -0.997286 0.034769 
C   -1.836675 1.925438 -5.625053 
C   -7.462053 -1.925438 0.069055 
C   8.635498 1.013193 -4.953834 
C   0.663230 -1.013193 0.740274 
C   -0.488918 2.005741 5.368176 
C   -8.809810 -2.005741 -0.325932 
C   9.034313 -0.095290 -4.190141 
C   0.264415 0.095290 1.503967 
C   0.028967 -2.609310 4.822607 
C   -9.327695 2.609310 -0.871501 
C   8.206581 -1.223104 -4.142299 
C   1.092147 1.223104 1.551809 
C   -0.827349 -1.516740 4.644283 
C   -8.471379 1.516740 -1.049825 
C   6.997247 -1.246665 -4.861809 
C   2.301481 1.246665 0.832299 
C   -2.172889 -1.592232 5.042781 
C   -7.125839 1.592232 -0.651327 
H   7.427750 -0.557758 3.427091 
H   1.870977 0.557758 -2.267017 
H   -1.728093 -2.220174 -3.549023 
H   -7.570634 2.220174 2.145085 
H   8.883830 -1.954856 1.983636 
H   0.414897 1.954856 -3.710472 
H   -0.249153 -0.556387 -2.482758 
H   -9.049574 0.556387 3.211350 
H   8.032032 1.705741 1.022431 
H   1.266696 -1.705741 -4.671677 
H   -1.162872 1.659909 -1.739677 
H   -8.135856 -1.659909 3.954431 
H   5.725017 0.936970 1.610447 
H   3.573711 -0.936970 -4.083661 
H   -3.589911 2.143865 -2.087663 
H   -5.708817 -2.143865 3.606445 
H   4.291424 2.296761 3.105429 
H   5.007304 -2.296761 -2.588679 
H   -5.055886 0.506893 -3.222591 
H   -4.242842 -0.506893 2.471517 
H   4.677857 1.536065 -5.009433 
H   4.620871 -1.536065 0.684675 
H   -4.681837 1.436195 4.830351 
H   -4.616891 -1.436195 -0.863757 
H   2.344275 1.617895 5.606872 
H   6.954452 -1.617895 -0.087236 
H   -6.961112 1.228634 -5.630686 
H   -2.337615 -1.228634 0.063422 
H   1.547375 -0.039266 3.874011 
H   7.751352 0.039266 -1.820097 
H   -7.626576 2.658131 -3.650163 
H   -1.672151 -2.658131 2.043945 
H   3.138937 -1.631574 2.894445 
H   6.159791 1.631574 -2.799663 
H   -6.030245 -1.527381 -2.721087 
H   -3.268483 1.527381 2.973021 
H   7.116147 1.857699 5.121177 
H   2.182580 -1.857699 -0.572932 
H   -2.216870 1.023121 -5.139267 
H   -7.081857 -1.023121 0.554842 
H   -9.318669 1.893144 -5.017741 
H   0.019941 -1.893144 0.676368 
H   0.168663 1.149604 5.529247 
H   9.130065 -1.149604 -0.164862 
H   -8.600967 -0.089224 -3.654377 
H   -0.697761 0.089224 2.039731 
H   1.092105 -2.531550 4.546889 
H   8.206623 2.531550 -1.147219 
H   8.501335 -2.082715 -3.529334 
H   0.797392 2.082715 2.164774 
H   -0.444952 -0.598070 4.191338 
H   -8.853775 0.598070 -1.502770 
H   6.345508 -2.121224 -4.814403 
H   2.953220 2.121224 0.879705 
H   -2.833196 -0.731966 4.922043 
H   -6.465532 0.731966 -0.772065 
