# Supplementary material for: Is Ortho-Terphenyl a Rigid Glass Former?
Source: J Phys Chem Lett. 2024 Jul 1;15(27):7020–7. doi: 10.1021/acs.jpclett.4c01217 (PMC11247491; doi:10.1021/acs.jpclett.4c01217)
Supplement: Supplementary file 2 — jz4c01217_si_002.zip [file jz4c01217_si_002.zip › xyz files for modes/for mode contribution/f18.xyz]

128
i=1
C   5.831254 -2.010660 3.388802 
C   3.467474 2.010660 -2.305306 
C   -3.594474 -1.080764 -3.465002 
C   -5.704254 1.080764 2.229106 
C   7.203492 -1.814024 3.099315 
C   2.095236 1.814024 -2.594793 
C   -2.283616 -1.554699 -3.215735 
C   -7.015112 1.554699 2.478373 
C   7.919090 -2.751922 2.337838 
C   1.379637 2.751922 -3.356270 
C   -1.343657 -0.762841 -2.546338 
C   -7.955070 0.762841 3.147770 
C   7.282538 1.898468 1.833099 
C   2.016189 -1.898468 -3.861009 
C   -1.695509 0.520895 -2.090279 
C   -7.603218 -0.520895 3.603829 
C   5.924703 1.686001 2.115130 
C   3.374024 -1.686001 -3.578978 
C   -2.995124 1.001143 -2.317270 
C   -6.303603 -1.001143 3.376838 
C   5.214897 2.616733 2.883109 
C   4.083831 -2.616733 -2.810999 
C   -3.932491 0.214331 -3.006929 
C   -5.366237 -0.214331 2.687179 
C   5.005753 -0.994527 4.106672 
C   4.292975 0.994527 -1.587436 
C   -4.614715 -1.952957 -4.110912 
C   -4.684013 1.952957 1.583196 
C   5.494688 -0.122561 5.117632 
C   3.804039 0.122561 -0.576476 
C   -4.303579 -2.819642 -5.195952 
C   -4.995148 2.819642 0.498156 
C   4.642918 0.859098 5.656400 
C   4.655810 -0.859098 -0.037708 
C   -5.280230 2.095806 -5.676500 
C   -4.018498 -2.095806 0.017608 
C   3.309761 0.986837 5.259557 
C   5.988967 -0.986837 -0.434551 
C   -6.562587 2.067547 -5.121977 
C   -2.736141 -2.067547 0.572131 
C   2.815566 0.119766 4.279100 
C   6.483161 -0.119766 -1.415008 
C   -6.881101 2.932498 -4.071660 
C   -2.417626 -2.932498 1.622448 
C   3.656494 -0.838032 3.711198 
C   5.642234 0.838032 -1.982910 
C   -5.915294 -1.989872 -3.573618 
C   -3.383434 1.989872 2.120490 
C   6.858647 -0.171139 -5.681490 
C   2.440080 0.171139 0.012618 
C   -2.954440 -2.796465 5.573530 
C   -6.344287 2.796465 -0.120578 
C   7.678860 0.966276 5.635155 
C   1.619868 -0.966276 -0.058953 
C   -2.098248 1.894428 -5.718775 
C   -7.200480 -1.894428 -0.024667 
C   8.914214 0.995468 -5.093265 
C   0.384514 -0.995468 0.600843 
C   -0.767634 1.988016 5.228745 
C   -8.531094 -1.988016 -0.465363 
C   9.349814 -0.106662 -4.345504 
C   -0.051086 0.106662 1.348604 
C   -0.286534 -2.620682 4.667244 
C   -9.012194 2.620682 -1.026864 
C   8.532660 -1.239614 -4.265761 
C   0.766068 1.239614 1.428347 
C   -1.153428 -1.533250 4.520821 
C   -8.145300 1.533250 -1.173287 
C   7.301263 -1.275558 -4.934305 
C   1.997465 1.275558 0.759803 
C   -2.476905 -1.621125 4.970285 
C   -6.821823 1.621125 -0.723823 
H   7.708212 -0.902894 3.443607 
H   1.590515 0.902894 -2.250501 
H   -2.008555 -2.565310 -3.532507 
H   -7.290172 2.565310 2.161601 
H   8.973582 -2.559276 2.105137 
H   0.325145 2.559276 -3.588971 
H   -0.338905 -1.160807 -2.361257 
H   -8.959822 1.160807 3.332851 
H   7.837874 1.179158 1.219124 
H   1.460854 -1.179158 -4.474984 
H   -0.968714 1.133326 -1.542984 
H   -8.330014 -1.133326 4.151124 
H   5.419517 0.789864 1.740045 
H   3.879211 -0.789864 -3.954063 
H   -3.284411 1.996759 -1.958065 
H   -6.014317 -1.996759 3.736043 
H   4.166063 2.411546 3.118500 
H   5.132665 -2.411546 -2.575608 
H   -4.930525 0.621678 -3.209520 
H   -4.368203 -0.621678 2.484588 
H   5.034734 1.525797 -4.959052 
H   4.263994 -1.525797 0.735056 
H   -5.038714 1.425927 4.880732 
H   -4.260014 -1.425927 -0.813376 
H   2.674855 1.750402 5.716149 
H   6.623872 -1.750402 0.022041 
H   -7.291692 1.361141 -5.521409 
H   -2.007035 -1.361141 0.172699 
H   1.785453 0.206013 3.921897 
H   7.513274 -0.206013 -1.772211 
H   -7.864654 2.903410 -3.602277 
H   -1.434073 -2.903410 2.091831 
H   3.264560 -1.462868 2.903016 
H   6.034168 1.462868 -2.791092 
H   -6.155868 -1.358675 -2.712516 
H   -3.142860 1.358675 2.981592 
H   7.350892 1.824361 5.042382 
H   1.947835 -1.824361 -0.651727 
H   -2.451615 0.989783 -5.218062 
H   -6.847112 -0.989783 0.476047 
H   -9.060327 1.885732 -5.179304 
H   -0.238401 -1.885732 0.514805 
H   -0.089679 1.142192 5.367684 
H   9.388407 -1.142192 -0.326425 
H   -8.270975 -0.093829 -3.847683 
H   -1.027753 0.093829 1.846425 
H   0.762113 -2.536155 4.353583 
H   8.536615 2.536155 -1.340525 
H   8.847955 -2.097534 -3.665596 
H   0.450772 2.097534 2.028512 
H   -0.791572 -0.612889 4.055076 
H   -8.507155 0.612889 -1.639032 
H   6.660580 -2.155141 -4.856583 
H   2.638148 2.155141 0.837525 
H   -3.148268 -0.765883 4.879863 
H   -6.150460 0.765883 -0.814245 
128
i=2
C   5.824904 -2.001082 3.392612 
C   3.473824 2.001082 -2.301496 
C   -3.588124 -1.071186 -3.461192 
C   -5.710604 1.071186 2.232916 
C   7.194073 -1.790581 3.105136 
C   2.104655 1.790581 -2.588972 
C   -2.274197 -1.531256 -3.209914 
C   -7.024531 1.531256 2.484194 
C   7.920889 -2.721177 2.348263 
C   1.377838 2.721177 -3.345845 
C   -1.345456 -0.732096 -2.535913 
C   -7.953271 0.732096 3.158195 
C   7.298572 1.922493 1.845958 
C   2.000155 -1.922493 -3.848150 
C   -1.711543 0.544920 -2.077420 
C   -7.587184 -0.544920 3.616688 
C   5.943648 1.696637 2.125237 
C   3.355079 -1.696637 -3.568871 
C   -3.014069 1.011779 -2.307163 
C   -6.284658 -1.011779 3.386945 
C   5.222464 2.620173 2.889300 
C   4.076264 -2.620173 -2.804808 
C   -3.940058 0.217771 -3.000738 
C   -5.358670 -0.217771 2.693370 
C   4.989666 -0.992146 4.106884 
C   4.309062 0.992146 -1.587224 
C   -4.598628 -1.950576 -4.110700 
C   -4.700100 1.950576 1.583408 
C   5.469711 -0.120444 5.121548 
C   3.829016 0.120444 -0.572560 
C   -4.278602 -2.817525 -5.192036 
C   -5.020125 2.817525 0.502072 
C   4.611697 0.856346 5.657405 
C   4.687031 -0.856346 -0.036703 
C   -5.249009 2.093054 -5.675495 
C   -4.049719 -2.093054 0.018613 
C   3.281080 0.979111 5.252678 
C   6.017648 -0.979111 -0.441430 
C   -6.533906 2.059821 -5.128856 
C   -2.764822 -2.059821 0.565252 
C   2.795669 0.112146 4.268728 
C   6.503058 -0.112146 -1.425380 
C   -6.861204 2.924878 -4.082032 
C   -2.437523 -2.924878 1.612076 
C   3.642841 -0.841630 3.704319 
C   5.655887 0.841630 -1.989789 
C   -5.901641 -1.993470 -3.580497 
C   -3.397087 1.993470 2.113611 
C   6.832929 -0.167752 -5.676092 
C   2.465798 0.167752 0.018016 
C   -2.928722 -2.793078 5.578928 
C   -6.370005 2.793078 -0.115180 
C   7.654941 0.968234 5.639336 
C   1.643787 -0.968234 -0.054772 
C   -2.074329 1.896386 -5.714594 
C   -7.224399 -1.896386 -0.020486 
C   8.895058 0.991287 -5.100039 
C   0.403670 -0.991287 0.594069 
C   -0.748478 1.983835 5.221971 
C   -8.550250 -1.983835 -0.472137 
C   9.332933 -0.115288 -4.361591 
C   -0.034205 0.115288 1.332517 
C   -0.269653 -2.629308 4.651157 
C   -9.029075 2.629308 -1.042951 
C   8.513292 -1.245964 -4.278514 
C   0.785436 1.245964 1.415594 
C   -1.134060 -1.539600 4.508068 
C   -8.164668 1.539600 -1.186040 
C   7.277291 -1.275717 -4.936104 
C   2.021437 1.275717 0.758004 
C   -2.452933 -1.621284 4.968486 
C   -6.845795 1.621284 -0.725622 
H   7.687310 -0.874477 3.448052 
H   1.611417 0.874477 -2.246056 
H   -1.987653 -2.536893 -3.528062 
H   -7.311074 2.536893 2.166046 
H   8.972894 -2.518265 2.117943 
H   0.325833 2.518265 -3.576165 
H   -0.338217 -1.119796 -2.348451 
H   -8.960510 1.119796 3.345657 
H   7.862481 1.208527 1.235317 
H   1.436247 -1.208527 -4.458791 
H   -0.993321 1.162695 -1.526791 
H   -8.305407 -1.162695 4.167317 
H   5.449257 0.795526 1.750946 
H   3.849471 -0.795526 -3.943162 
H   -3.314151 2.002421 -1.947164 
H   -5.984577 -2.002421 3.746944 
H   4.176170 2.404878 3.123051 
H   5.122558 -2.404878 -2.571057 
H   -4.940632 0.615010 -3.204969 
H   -4.358096 -0.615010 2.489139 
H   4.995998 1.523204 -4.955136 
H   4.302730 -1.523204 0.738972 
H   -4.999978 1.423334 4.884648 
H   -4.298750 -1.423334 -0.809460 
H   2.641464 1.739818 5.706412 
H   6.657263 -1.739818 0.012304 
H   -7.258301 1.350557 -5.531146 
H   -2.040426 -1.350557 0.162962 
H   1.767884 0.195535 3.905916 
H   7.530843 -0.195535 -1.788192 
H   -7.847085 2.892932 -3.618258 
H   -1.451642 -2.892932 2.075850 
H   3.258475 -1.466784 2.893491 
H   6.040253 1.466784 -2.800617 
H   -6.149783 -1.362591 -2.722041 
H   -3.148945 1.362591 2.972067 
H   7.325703 1.828647 5.051166 
H   1.973024 -1.828647 -0.642943 
H   -2.426426 0.994069 -5.209278 
H   -6.872301 -0.994069 0.484831 
H   -9.076731 1.879329 -5.188723 
H   -0.221997 -1.879329 0.505386 
H   -0.073275 1.135789 5.358265 
H   9.372003 -1.135789 -0.335844 
H   -8.284257 -0.107323 -3.872978 
H   -1.014471 0.107323 1.821130 
H   0.775395 -2.549649 4.328288 
H   8.523333 2.549649 -1.365820 
H   8.830915 -2.107006 -3.685070 
H   0.467812 2.107006 2.009038 
H   -0.774532 -0.622361 4.035602 
H   -8.524195 0.622361 -1.658506 
H   6.635074 -2.154083 -4.857747 
H   2.663654 2.154083 0.836361 
H   -3.122762 -0.764825 4.878699 
H   -6.175966 0.764825 -0.815409 
128
i=3
C   5.818554 -1.991504 3.396422 
C   3.480174 1.991504 -2.297686 
C   -3.581774 -1.061608 -3.457382 
C   -5.716954 1.061608 2.236726 
C   7.184654 -1.767138 3.110957 
C   2.114074 1.767138 -2.583151 
C   -2.264778 -1.507813 -3.204093 
C   -7.033950 1.507813 2.490015 
C   7.922688 -2.690432 2.358688 
C   1.376039 2.690432 -3.335420 
C   -1.347255 -0.701351 -2.525488 
C   -7.951472 0.701351 3.168620 
C   7.314606 1.946518 1.858817 
C   1.984121 -1.946518 -3.835291 
C   -1.727577 0.568945 -2.064561 
C   -7.571150 -0.568945 3.629547 
C   5.962593 1.707273 2.135344 
C   3.336134 -1.707273 -3.558764 
C   -3.033014 1.022415 -2.297056 
C   -6.265713 -1.022415 3.397052 
C   5.230031 2.623613 2.895491 
C   4.068697 -2.623613 -2.798617 
C   -3.947625 0.221211 -2.994547 
C   -5.351103 -0.221211 2.699561 
C   4.973579 -0.989765 4.107096 
C   4.325149 0.989765 -1.587012 
C   -4.582541 -1.948195 -4.110488 
C   -4.716187 1.948195 1.583620 
C   5.444734 -0.118327 5.125464 
C   3.853993 0.118327 -0.568644 
C   -4.253625 -2.815408 -5.188120 
C   -5.045102 2.815408 0.505988 
C   4.580476 0.853594 5.658410 
C   4.718252 -0.853594 -0.035698 
C   -5.217788 2.090302 -5.674490 
C   -4.080940 -2.090302 0.019618 
C   3.252399 0.971385 5.245799 
C   6.046329 -0.971385 -0.448309 
C   -6.505225 2.052095 -5.135735 
C   -2.793503 -2.052095 0.558373 
C   2.775772 0.104526 4.258356 
C   6.522955 -0.104526 -1.435752 
C   -6.841307 2.917258 -4.092404 
C   -2.457420 -2.917258 1.601704 
C   3.629188 -0.845228 3.697440 
C   5.669540 0.845228 -1.996668 
C   -5.887988 -1.997068 -3.587376 
C   -3.410740 1.997068 2.106732 
C   6.807211 -0.164365 -5.670694 
C   2.491516 0.164365 0.023414 
C   -2.903004 -2.789691 5.584326 
C   -6.395723 2.789691 -0.109782 
C   7.631022 0.970192 5.643517 
C   1.667706 -0.970192 -0.050591 
C   -2.050410 1.898344 -5.710413 
C   -7.248318 -1.898344 -0.016305 
C   8.875902 0.987106 -5.106813 
C   0.422826 -0.987106 0.587295 
C   -0.729322 1.979654 5.215197 
C   -8.569406 -1.979654 -0.478911 
C   9.316052 -0.123914 -4.377678 
C   -0.017324 0.123914 1.316430 
C   -0.252772 -2.637934 4.635070 
C   -9.045956 2.637934 -1.059038 
C   8.493924 -1.252314 -4.291267 
C   0.804804 1.252314 1.402841 
C   -1.114692 -1.545950 4.495315 
C   -8.184036 1.545950 -1.198793 
C   7.253319 -1.275876 -4.937903 
C   2.045409 1.275876 0.756205 
C   -2.428961 -1.621443 4.966687 
C   -6.869767 1.621443 -0.727421 
H   7.666408 -0.846060 3.452497 
H   1.632319 0.846060 -2.241611 
H   -1.966751 -2.508476 -3.523617 
H   -7.331976 2.508476 2.170491 
H   8.972206 -2.477254 2.130749 
H   0.326521 2.477254 -3.563359 
H   -0.337529 -1.078785 -2.335645 
H   -8.961198 1.078785 3.358463 
H   7.887088 1.237896 1.251510 
H   1.411640 -1.237896 -4.442598 
H   -1.017928 1.192064 -1.510598 
H   -8.280800 -1.192064 4.183510 
H   5.478997 0.801188 1.761847 
H   3.819731 -0.801188 -3.932261 
H   -3.343891 2.008083 -1.936263 
H   -5.954837 -2.008083 3.757845 
H   4.186277 2.398210 3.127602 
H   5.112451 -2.398210 -2.566506 
H   -4.950739 0.608342 -3.200418 
H   -4.347989 -0.608342 2.493690 
H   4.957262 1.520611 -4.951220 
H   4.341466 -1.520611 0.742888 
H   -4.961242 1.420741 4.888564 
H   -4.337486 -1.420741 -0.805544 
H   2.608073 1.729234 5.696675 
H   6.690654 -1.729234 0.002567 
H   -7.224910 1.339973 -5.540883 
H   -2.073817 -1.339973 0.153225 
H   1.750315 0.185057 3.889935 
H   7.548412 -0.185057 -1.804173 
H   -7.829516 2.882454 -3.634239 
H   -1.469211 -2.882454 2.059869 
H   3.252390 -1.470700 2.883966 
H   6.046338 1.470700 -2.810142 
H   -6.143698 -1.366507 -2.731566 
H   -3.155030 1.366507 2.962542 
H   7.300514 1.832933 5.059950 
H   1.998213 -1.832933 -0.634159 
H   -2.401237 0.998355 -5.200494 
H   -6.897490 -0.998355 0.493615 
H   -9.093135 1.872926 -5.198142 
H   -0.205593 -1.872926 0.495967 
H   -0.056871 1.129386 5.348846 
H   9.355599 -1.129386 -0.345263 
H   -8.297539 -0.120817 -3.898273 
H   -1.001189 0.120817 1.795835 
H   0.788677 -2.563143 4.302993 
H   8.510051 2.563143 -1.391115 
H   8.813875 -2.116478 -3.704544 
H   0.484852 2.116478 1.989564 
H   -0.757492 -0.631833 4.016128 
H   -8.541235 0.631833 -1.677980 
H   6.609568 -2.153025 -4.858911 
H   2.689160 2.153025 0.835197 
H   -3.097256 -0.763767 4.877535 
H   -6.201472 0.763767 -0.816573 
128
i=4
C   5.812204 -1.981926 3.400232 
C   3.486524 1.981926 -2.293876 
C   -3.575424 -1.052030 -3.453572 
C   -5.723304 1.052030 2.240536 
C   7.175235 -1.743695 3.116778 
C   2.123493 1.743695 -2.577330 
C   -2.255359 -1.484370 -3.198272 
C   -7.043369 1.484370 2.495836 
C   7.924487 -2.659687 2.369113 
C   1.374240 2.659687 -3.324995 
C   -1.349054 -0.670606 -2.515063 
C   -7.949673 0.670606 3.179045 
C   7.330640 1.970543 1.871676 
C   1.968087 -1.970543 -3.822432 
C   -1.743611 0.592970 -2.051702 
C   -7.555116 -0.592970 3.642406 
C   5.981538 1.717909 2.145451 
C   3.317189 -1.717909 -3.548657 
C   -3.051959 1.033051 -2.286949 
C   -6.246768 -1.033051 3.407159 
C   5.237598 2.627053 2.901682 
C   4.061130 -2.627053 -2.792426 
C   -3.955192 0.224651 -2.988356 
C   -5.343536 -0.224651 2.705752 
C   4.957492 -0.987384 4.107308 
C   4.341236 0.987384 -1.586800 
C   -4.566454 -1.945814 -4.110276 
C   -4.732274 1.945814 1.583832 
C   5.419757 -0.116210 5.129380 
C   3.878970 0.116210 -0.564728 
C   -4.228648 -2.813291 -5.184204 
C   -5.070079 2.813291 0.509904 
C   4.549255 0.850842 5.659415 
C   4.749473 -0.850842 -0.034693 
C   -5.186567 2.087550 -5.673485 
C   -4.112161 -2.087550 0.020623 
C   3.223718 0.963659 5.238920 
C   6.075010 -0.963659 -0.455188 
C   -6.476544 2.044369 -5.142614 
C   -2.822184 -2.044369 0.551494 
C   2.755875 0.096906 4.247984 
C   6.542852 -0.096906 -1.446124 
C   -6.821410 2.909638 -4.102776 
C   -2.477317 -2.909638 1.591332 
C   3.615535 -0.848826 3.690561 
C   5.683193 0.848826 -2.003547 
C   -5.874335 -2.000666 -3.594255 
C   -3.424393 2.000666 2.099853 
C   6.781493 -0.160978 -5.665296 
C   2.517234 0.160978 0.028812 
C   -2.877286 -2.786304 5.589724 
C   -6.421441 2.786304 -0.104384 
C   7.607103 0.972150 5.647698 
C   1.691625 -0.972150 -0.046410 
C   -2.026491 1.900302 -5.706232 
C   -7.272237 -1.900302 -0.012124 
C   8.856746 0.982925 -5.113587 
C   0.441982 -0.982925 0.580521 
C   -0.710166 1.975473 5.208423 
C   -8.588562 -1.975473 -0.485685 
C   9.299171 -0.132540 -4.393765 
C   -0.000443 0.132540 1.300343 
C   -0.235891 -2.646560 4.618983 
C   -9.062837 2.646560 -1.075125 
C   8.474556 -1.258664 -4.304020 
C   0.824172 1.258664 1.390088 
C   -1.095324 -1.552300 4.482562 
C   -8.203404 1.552300 -1.211546 
C   7.229347 -1.276035 -4.939702 
C   2.069381 1.276035 0.754406 
C   -2.404989 -1.621602 4.964888 
C   -6.893739 1.621602 -0.729220 
H   7.645506 -0.817643 3.456942 
H   1.653221 0.817643 -2.237166 
H   -1.945849 -2.480059 -3.519172 
H   -7.352878 2.480059 2.174936 
H   8.971518 -2.436243 2.143555 
H   0.327209 2.436243 -3.550553 
H   -0.336841 -1.037774 -2.322839 
H   -8.961886 1.037774 3.371269 
H   7.911695 1.267265 1.267703 
H   1.387033 -1.267265 -4.426405 
H   -1.042535 1.221433 -1.494405 
H   -8.256193 -1.221433 4.199703 
H   5.508737 0.806850 1.772748 
H   3.789991 -0.806850 -3.921360 
H   -3.373631 2.013745 -1.925362 
H   -5.925097 -2.013745 3.768746 
H   4.196384 2.391542 3.132153 
H   5.102344 -2.391542 -2.561955 
H   -4.960846 0.601674 -3.195867 
H   -4.337882 -0.601674 2.498241 
H   4.918526 1.518018 -4.947304 
H   4.380202 -1.518018 0.746804 
H   -4.922506 1.418148 4.892480 
H   -4.376222 -1.418148 -0.801628 
H   2.574682 1.718650 5.686938 
H   6.724045 -1.718650 -0.007170 
H   -7.191519 1.329389 -5.550620 
H   -2.107208 -1.329389 0.143488 
H   1.732746 0.174579 3.873954 
H   7.565981 -0.174579 -1.820154 
H   -7.811947 2.871976 -3.650220 
H   -1.486780 -2.871976 2.043888 
H   3.246305 -1.474616 2.874441 
H   6.052423 1.474616 -2.819667 
H   -6.137613 -1.370423 -2.741091 
H   -3.161115 1.370423 2.953017 
H   7.275325 1.837219 5.068734 
H   2.023402 -1.837219 -0.625375 
H   -2.376048 1.002641 -5.191710 
H   -6.922679 -1.002641 0.502399 
H   -9.109539 1.866523 -5.207561 
H   -0.189189 -1.866523 0.486548 
H   -0.040467 1.122983 5.339427 
H   9.339195 -1.122983 -0.354682 
H   -8.310821 -0.134311 -3.923568 
H   -0.987907 0.134311 1.770540 
H   0.801959 -2.576637 4.277698 
H   8.496769 2.576637 -1.416410 
H   8.796835 -2.125950 -3.724018 
H   0.501892 2.125950 1.970090 
H   -0.740452 -0.641305 3.996654 
H   -8.558275 0.641305 -1.697454 
H   6.584062 -2.151967 -4.860075 
H   2.714666 2.151967 0.834033 
H   -3.071750 -0.762709 4.876371 
H   -6.226978 0.762709 -0.817737 
128
i=5
C   5.805854 -1.972348 3.404042 
C   3.492874 1.972348 -2.290066 
C   -3.569074 -1.042452 -3.449762 
C   -5.729654 1.042452 2.244346 
C   7.165816 -1.720252 3.122599 
C   2.132912 1.720252 -2.571509 
C   -2.245940 -1.460927 -3.192451 
C   -7.052788 1.460927 2.501657 
C   7.926286 -2.628942 2.379538 
C   1.372441 2.628942 -3.314570 
C   -1.350853 -0.639861 -2.504638 
C   -7.947874 0.639861 3.189470 
C   7.346674 1.994568 1.884535 
C   1.952053 -1.994568 -3.809573 
C   -1.759645 0.616995 -2.038843 
C   -7.539082 -0.616995 3.655265 
C   6.000483 1.728545 2.155558 
C   3.298244 -1.728545 -3.538550 
C   -3.070904 1.043687 -2.276842 
C   -6.227823 -1.043687 3.417266 
C   5.245165 2.630493 2.907873 
C   4.053563 -2.630493 -2.786235 
C   -3.962759 0.228091 -2.982165 
C   -5.335969 -0.228091 2.711943 
C   4.941405 -0.985003 4.107520 
C   4.357323 0.985003 -1.586588 
C   -4.550367 -1.943433 -4.110064 
C   -4.748361 1.943433 1.584044 
C   5.394780 -0.114093 5.133296 
C   3.903947 0.114093 -0.560812 
C   -4.203671 -2.811174 -5.180288 
C   -5.095056 2.811174 0.513820 
C   4.518034 0.848090 5.660420 
C   4.780694 -0.848090 -0.033688 
C   -5.155346 2.084798 -5.672480 
C   -4.143382 -2.084798 0.021628 
C   3.195037 0.955933 5.232041 
C   6.103691 -0.955933 -0.462067 
C   -6.447863 2.036643 -5.149493 
C   -2.850865 -2.036643 0.544615 
C   2.735978 0.089286 4.237612 
C   6.562749 -0.089286 -1.456496 
C   -6.801513 2.902018 -4.113148 
C   -2.497214 -2.902018 1.580960 
C   3.601882 -0.852424 3.683682 
C   5.696846 0.852424 -2.010426 
C   -5.860682 -2.004264 -3.601134 
C   -3.438046 2.004264 2.092974 
C   6.755775 -0.157591 -5.659898 
C   2.542952 0.157591 0.034210 
C   -2.851568 -2.782917 5.595122 
C   -6.447159 2.782917 -0.098986 
C   7.583184 0.974108 5.651879 
C   1.715544 -0.974108 -0.042229 
C   -2.002572 1.902260 -5.702051 
C   -7.296156 -1.902260 -0.007943 
C   8.837590 0.978744 -5.120361 
C   0.461138 -0.978744 0.573747 
C   -0.691010 1.971292 5.201649 
C   -8.607718 -1.971292 -0.492459 
C   9.282290 -0.141166 -4.409852 
C   0.016438 0.141166 1.284256 
C   -0.219010 -2.655186 4.602896 
C   -9.079718 2.655186 -1.091212 
C   8.455188 -1.265014 -4.316773 
C   0.843540 1.265014 1.377335 
C   -1.075956 -1.558650 4.469809 
C   -8.222772 1.558650 -1.224299 
C   7.205375 -1.276194 -4.941501 
C   2.093353 1.276194 0.752607 
C   -2.381017 -1.621761 4.963089 
C   -6.917711 1.621761 -0.731019 
H   7.624604 -0.789226 3.461387 
H   1.674123 0.789226 -2.232721 
H   -1.924947 -2.451642 -3.514727 
H   -7.373780 2.451642 2.179381 
H   8.970830 -2.395232 2.156361 
H   0.327897 2.395232 -3.537747 
H   -0.336153 -0.996763 -2.310033 
H   -8.962574 0.996763 3.384075 
H   7.936302 1.296634 1.283896 
H   1.362426 -1.296634 -4.410212 
H   -1.067142 1.250802 -1.478212 
H   -8.231586 -1.250802 4.215896 
H   5.538477 0.812512 1.783649 
H   3.760251 -0.812512 -3.910459 
H   -3.403371 2.019407 -1.914461 
H   -5.895357 -2.019407 3.779647 
H   4.206491 2.384874 3.136704 
H   5.092237 -2.384874 -2.557404 
H   -4.970953 0.595006 -3.191316 
H   -4.327775 -0.595006 2.502792 
H   4.879790 1.515425 -4.943388 
H   4.418938 -1.515425 0.750720 
H   -4.883770 1.415555 4.896396 
H   -4.414958 -1.415555 -0.797712 
H   2.541291 1.708066 5.677201 
H   6.757436 -1.708066 -0.016907 
H   -7.158128 1.318805 -5.560357 
H   -2.140599 -1.318805 0.133751 
H   1.715177 0.164101 3.857973 
H   7.583550 -0.164101 -1.836135 
H   -7.794378 2.861498 -3.666201 
H   -1.504349 -2.861498 2.027907 
H   3.240220 -1.478532 2.864916 
H   6.058508 1.478532 -2.829192 
H   -6.131528 -1.374339 -2.750616 
H   -3.167200 1.374339 2.943492 
H   7.250136 1.841505 5.077518 
H   2.048591 -1.841505 -0.616591 
H   -2.350859 1.006927 -5.182926 
H   -6.947868 -1.006927 0.511183 
H   -9.125943 1.860120 -5.216980 
H   -0.172785 -1.860120 0.477129 
H   -0.024063 1.116580 5.330008 
H   9.322791 -1.116580 -0.364101 
H   -8.324103 -0.147805 -3.948863 
H   -0.974625 0.147805 1.745245 
H   0.815241 -2.590131 4.252403 
H   8.483487 2.590131 -1.441705 
H   8.779795 -2.135422 -3.743492 
H   0.518932 2.135422 1.950616 
H   -0.723412 -0.650777 3.977180 
H   -8.575315 0.650777 -1.716928 
H   6.558556 -2.150909 -4.861239 
H   2.740172 2.150909 0.832869 
H   -3.046244 -0.761651 4.875207 
H   -6.252484 0.761651 -0.818901 
128
i=6
C   5.799504 -1.962770 3.407852 
C   3.499224 1.962770 -2.286256 
C   -3.562724 -1.032874 -3.445952 
C   -5.736004 1.032874 2.248156 
C   7.156397 -1.696809 3.128420 
C   2.142331 1.696809 -2.565688 
C   -2.236521 -1.437484 -3.186630 
C   -7.062207 1.437484 2.507478 
C   7.928085 -2.598197 2.389963 
C   1.370642 2.598197 -3.304145 
C   -1.352652 -0.609116 -2.494213 
C   -7.946075 0.609116 3.199895 
C   7.362708 2.018593 1.897394 
C   1.936019 -2.018593 -3.796714 
C   -1.775679 0.641020 -2.025984 
C   -7.523048 -0.641020 3.668124 
C   6.019428 1.739181 2.165665 
C   3.279299 -1.739181 -3.528443 
C   -3.089849 1.054323 -2.266735 
C   -6.208878 -1.054323 3.427373 
C   5.252732 2.633933 2.914064 
C   4.045996 -2.633933 -2.780044 
C   -3.970326 0.231531 -2.975974 
C   -5.328402 -0.231531 2.718134 
C   4.925318 -0.982622 4.107732 
C   4.373410 0.982622 -1.586376 
C   -4.534280 -1.941052 -4.109852 
C   -4.764448 1.941052 1.584256 
C   5.369803 -0.111976 5.137212 
C   3.928924 0.111976 -0.556896 
C   -4.178694 -2.809057 -5.176372 
C   -5.120033 2.809057 0.517736 
C   4.486813 0.845338 5.661425 
C   4.811915 -0.845338 -0.032683 
C   -5.124125 2.082046 -5.671475 
C   -4.174603 -2.082046 0.022633 
C   3.166356 0.948207 5.225162 
C   6.132372 -0.948207 -0.468946 
C   -6.419182 2.028917 -5.156372 
C   -2.879546 -2.028917 0.537736 
C   2.716081 0.081666 4.227240 
C   6.582646 -0.081666 -1.466868 
C   -6.781616 2.894398 -4.123520 
C   -2.517111 -2.894398 1.570588 
C   3.588229 -0.856022 3.676803 
C   5.710499 0.856022 -2.017305 
C   -5.847029 -2.007862 -3.608013 
C   -3.451699 2.007862 2.086095 
C   6.730057 -0.154204 -5.654500 
C   2.568670 0.154204 0.039608 
C   -2.825850 -2.779530 5.600520 
C   -6.472877 2.779530 -0.093588 
C   7.559265 0.976066 5.656060 
C   1.739463 -0.976066 -0.038048 
C   -1.978653 1.904218 -5.697870 
C   -7.320075 -1.904218 -0.003762 
C   8.818434 0.974563 -5.127135 
C   0.480294 -0.974563 0.566973 
C   -0.671854 1.967111 5.194875 
C   -8.626874 -1.967111 -0.499233 
C   9.265409 -0.149792 -4.425939 
C   0.033319 0.149792 1.268169 
C   -0.202129 -2.663812 4.586809 
C   -9.096599 2.663812 -1.107299 
C   8.435820 -1.271364 -4.329526 
C   0.862908 1.271364 1.364582 
C   -1.056588 -1.565000 4.457056 
C   -8.242140 1.565000 -1.237052 
C   7.181403 -1.276353 -4.943300 
C   2.117325 1.276353 0.750808 
C   -2.357045 -1.621920 4.961290 
C   -6.941683 1.621920 -0.732818 
H   7.603702 -0.760809 3.465832 
H   1.695025 0.760809 -2.228276 
H   -1.904045 -2.423225 -3.510282 
H   -7.394682 2.423225 2.183826 
H   8.970142 -2.354221 2.169167 
H   0.328585 2.354221 -3.524941 
H   -0.335465 -0.955752 -2.297227 
H   -8.963262 0.955752 3.396881 
H   7.960909 1.326003 1.300089 
H   1.337819 -1.326003 -4.394019 
H   -1.091749 1.280171 -1.462019 
H   -8.206979 -1.280171 4.232089 
H   5.568217 0.818174 1.794550 
H   3.730511 -0.818174 -3.899558 
H   -3.433111 2.025069 -1.903560 
H   -5.865617 -2.025069 3.790548 
H   4.216598 2.378206 3.141255 
H   5.082130 -2.378206 -2.552853 
H   -4.981060 0.588338 -3.186765 
H   -4.317668 -0.588338 2.507343 
H   4.841054 1.512832 -4.939472 
H   4.457674 -1.512832 0.754636 
H   -4.845034 1.412962 4.900312 
H   -4.453694 -1.412962 -0.793796 
H   2.507900 1.697482 5.667464 
H   6.790827 -1.697482 -0.026644 
H   -7.124737 1.308221 -5.570094 
H   -2.173990 -1.308221 0.124014 
H   1.697608 0.153623 3.841992 
H   7.601119 -0.153623 -1.852116 
H   -7.776809 2.851020 -3.682182 
H   -1.521918 -2.851020 2.011926 
H   3.234135 -1.482448 2.855391 
H   6.064593 1.482448 -2.838717 
H   -6.125443 -1.378255 -2.760141 
H   -3.173285 1.378255 2.933967 
H   7.224947 1.845791 5.086302 
H   2.073780 -1.845791 -0.607807 
H   -2.325670 1.011213 -5.174142 
H   -6.973057 -1.011213 0.519967 
H   -9.142347 1.853717 -5.226399 
H   -0.156381 -1.853717 0.467710 
H   -0.007659 1.110177 5.320589 
H   9.306387 -1.110177 -0.373520 
H   -8.337385 -0.161299 -3.974158 
H   -0.961343 0.161299 1.719950 
H   0.828523 -2.603625 4.227108 
H   8.470205 2.603625 -1.467000 
H   8.762755 -2.144894 -3.762966 
H   0.535972 2.144894 1.931142 
H   -0.706372 -0.660249 3.957706 
H   -8.592355 0.660249 -1.736402 
H   6.533050 -2.149851 -4.862403 
H   2.765678 2.149851 0.831705 
H   -3.020738 -0.760593 4.874043 
H   -6.277990 0.760593 -0.820065 
128
i=7
C   5.793154 -1.953192 3.411662 
C   3.505574 1.953192 -2.282446 
C   -3.556374 -1.023296 -3.442142 
C   -5.742354 1.023296 2.251966 
C   7.146978 -1.673366 3.134241 
C   2.151750 1.673366 -2.559867 
C   -2.227102 -1.414041 -3.180809 
C   -7.071626 1.414041 2.513299 
C   7.929884 -2.567452 2.400388 
C   1.368843 2.567452 -3.293720 
C   -1.354451 -0.578371 -2.483788 
C   -7.944276 0.578371 3.210320 
C   7.378742 2.042618 1.910253 
C   1.919985 -2.042618 -3.783855 
C   -1.791713 0.665045 -2.013125 
C   -7.507014 -0.665045 3.680983 
C   6.038373 1.749817 2.175772 
C   3.260354 -1.749817 -3.518336 
C   -3.108794 1.064959 -2.256628 
C   -6.189933 -1.064959 3.437480 
C   5.260299 2.637373 2.920255 
C   4.038429 -2.637373 -2.773853 
C   -3.977893 0.234971 -2.969783 
C   -5.320835 -0.234971 2.724325 
C   4.909231 -0.980241 4.107944 
C   4.389497 0.980241 -1.586164 
C   -4.518193 -1.938671 -4.109640 
C   -4.780535 1.938671 1.584468 
C   5.344826 -0.109859 5.141128 
C   3.953901 0.109859 -0.552980 
C   -4.153717 -2.806940 -5.172456 
C   -5.145010 2.806940 0.521652 
C   4.455592 0.842586 5.662430 
C   4.843136 -0.842586 -0.031678 
C   -5.092904 2.079294 -5.670470 
C   -4.205824 -2.079294 0.023638 
C   3.137675 0.940481 5.218283 
C   6.161053 -0.940481 -0.475825 
C   -6.390501 2.021191 -5.163251 
C   -2.908227 -2.021191 0.530857 
C   2.696184 0.074046 4.216868 
C   6.602543 -0.074046 -1.477240 
C   -6.761719 2.886778 -4.133892 
C   -2.537008 -2.886778 1.560216 
C   3.574576 -0.859620 3.669924 
C   5.724152 0.859620 -2.024184 
C   -5.833376 -2.011460 -3.614892 
C   -3.465352 2.011460 2.079216 
C   6.704339 -0.150817 -5.649102 
C   2.594388 0.150817 0.045006 
C   -2.800132 -2.776143 5.605918 
C   -6.498595 2.776143 -0.088190 
C   7.535346 0.978024 5.660241 
C   1.763382 -0.978024 -0.033867 
C   -1.954734 1.906176 -5.693689 
C   -7.343994 -1.906176 0.000419 
C   8.799278 0.970382 -5.133909 
C   0.499450 -0.970382 0.560199 
C   -0.652698 1.962930 5.188101 
C   -8.646030 -1.962930 -0.506007 
C   9.248528 -0.158418 -4.442026 
C   0.050200 0.158418 1.252082 
C   -0.185248 -2.672438 4.570722 
C   -9.113480 2.672438 -1.123386 
C   8.416452 -1.277714 -4.342279 
C   0.882276 1.277714 1.351829 
C   -1.037220 -1.571350 4.444303 
C   -8.261508 1.571350 -1.249805 
C   7.157431 -1.276512 -4.945099 
C   2.141297 1.276512 0.749009 
C   -2.333073 -1.622079 4.959491 
C   -6.965655 1.622079 -0.734617 
H   7.582800 -0.732392 3.470277 
H   1.715927 0.732392 -2.223831 
H   -1.883143 -2.394808 -3.505837 
H   -7.415584 2.394808 2.188271 
H   8.969454 -2.313210 2.181973 
H   0.329273 2.313210 -3.512135 
H   -0.334777 -0.914741 -2.284421 
H   -8.963950 0.914741 3.409687 
H   7.985516 1.355372 1.316282 
H   1.313212 -1.355372 -4.377826 
H   -1.116356 1.309540 -1.445826 
H   -8.182372 -1.309540 4.248282 
H   5.597957 0.823836 1.805451 
H   3.700771 -0.823836 -3.888657 
H   -3.462851 2.030731 -1.892659 
H   -5.835877 -2.030731 3.801449 
H   4.226705 2.371538 3.145806 
H   5.072023 -2.371538 -2.548302 
H   -4.991167 0.581670 -3.182214 
H   -4.307561 -0.581670 2.511894 
H   4.802318 1.510239 -4.935556 
H   4.496410 -1.510239 0.758552 
H   -4.806298 1.410369 4.904228 
H   -4.492430 -1.410369 -0.789880 
H   2.474509 1.686898 5.657727 
H   6.824218 -1.686898 -0.036381 
H   -7.091346 1.297637 -5.579831 
H   -2.207381 -1.297637 0.114277 
H   1.680039 0.143145 3.826011 
H   7.618688 -0.143145 -1.868097 
H   -7.759240 2.840542 -3.698163 
H   -1.539487 -2.840542 1.995945 
H   3.228050 -1.486364 2.845866 
H   6.070678 1.486364 -2.848242 
H   -6.119358 -1.382171 -2.769666 
H   -3.179370 1.382171 2.924442 
H   7.199758 1.850077 5.095086 
H   2.098969 -1.850077 -0.599023 
H   -2.300481 1.015499 -5.165358 
H   -6.998246 -1.015499 0.528751 
H   -9.158751 1.847314 -5.235818 
H   -0.139977 -1.847314 0.458291 
H   0.008745 1.103774 5.311170 
H   9.289983 -1.103774 -0.382939 
H   -8.350667 -0.174793 -3.999453 
H   -0.948061 0.174793 1.694655 
H   0.841805 -2.617119 4.201813 
H   8.456923 2.617119 -1.492295 
H   8.745715 -2.154366 -3.782440 
H   0.553012 2.154366 1.911668 
H   -0.689332 -0.669721 3.938232 
H   -8.609395 0.669721 -1.755876 
H   6.507544 -2.148793 -4.863567 
H   2.791184 2.148793 0.830541 
H   -2.995232 -0.759535 4.872879 
H   -6.303496 0.759535 -0.821229 
128
i=8
C   5.786804 -1.943614 3.415472 
C   3.511924 1.943614 -2.278636 
C   -3.550024 -1.013718 -3.438332 
C   -5.748704 1.013718 2.255776 
C   7.137559 -1.649923 3.140062 
C   2.161169 1.649923 -2.554046 
C   -2.217683 -1.390598 -3.174988 
C   -7.081045 1.390598 2.519120 
C   7.931683 -2.536707 2.410813 
C   1.367044 2.536707 -3.283295 
C   -1.356250 -0.547626 -2.473363 
C   -7.942477 0.547626 3.220745 
C   7.394776 2.066643 1.923112 
C   1.903951 -2.066643 -3.770996 
C   -1.807747 0.689070 -2.000266 
C   -7.490980 -0.689070 3.693842 
C   6.057318 1.760453 2.185879 
C   3.241409 -1.760453 -3.508229 
C   -3.127739 1.075595 -2.246521 
C   -6.170988 -1.075595 3.447587 
C   5.267866 2.640813 2.926446 
C   4.030862 -2.640813 -2.767662 
C   -3.985460 0.238411 -2.963592 
C   -5.313268 -0.238411 2.730516 
C   4.893144 -0.977860 4.108156 
C   4.405584 0.977860 -1.585952 
C   -4.502106 -1.936290 -4.109428 
C   -4.796622 1.936290 1.584680 
C   5.319849 -0.107742 5.145044 
C   3.978878 0.107742 -0.549064 
C   -4.128740 -2.804823 -5.168540 
C   -5.169987 2.804823 0.525568 
C   4.424371 0.839834 5.663435 
C   4.874357 -0.839834 -0.030673 
C   -5.061683 2.076542 -5.669465 
C   -4.237045 -2.076542 0.024643 
C   3.108994 0.932755 5.211404 
C   6.189734 -0.932755 -0.482704 
C   -6.361820 2.013465 -5.170130 
C   -2.936908 -2.013465 0.523978 
C   2.676287 0.066426 4.206496 
C   6.622440 -0.066426 -1.487612 
C   -6.741822 2.879158 -4.144264 
C   -2.556905 -2.879158 1.549844 
C   3.560923 -0.863218 3.663045 
C   5.737805 0.863218 -2.031063 
C   -5.819723 -2.015058 -3.621771 
C   -3.479005 2.015058 2.072337 
C   6.678621 -0.147430 -5.643704 
C   2.620106 0.147430 0.050404 
C   -2.774414 -2.772756 5.611316 
C   -6.524313 2.772756 -0.082792 
C   7.511427 0.979982 5.664422 
C   1.787301 -0.979982 -0.029686 
C   -1.930815 1.908134 -5.689508 
C   -7.367913 -1.908134 0.004600 
C   8.780122 0.966201 -5.140683 
C   0.518606 -0.966201 0.553425 
C   -0.633542 1.958749 5.181327 
C   -8.665186 -1.958749 -0.512781 
C   9.231647 -0.167044 -4.458113 
C   0.067081 0.167044 1.235995 
C   -0.168367 -2.681064 4.554635 
C   -9.130361 2.681064 -1.139473 
C   8.397084 -1.284064 -4.355032 
C   0.901644 1.284064 1.339076 
C   -1.017852 -1.577700 4.431550 
C   -8.280876 1.577700 -1.262558 
C   7.133459 -1.276671 -4.946898 
C   2.165269 1.276671 0.747210 
C   -2.309101 -1.622238 4.957692 
C   -6.989627 1.622238 -0.736416 
H   7.561898 -0.703975 3.474722 
H   1.736829 0.703975 -2.219386 
H   -1.862241 -2.366391 -3.501392 
H   -7.436486 2.366391 2.192716 
H   8.968766 -2.272199 2.194779 
H   0.329961 2.272199 -3.499329 
H   -0.334089 -0.873730 -2.271615 
H   -8.964638 0.873730 3.422493 
H   8.010123 1.384741 1.332475 
H   1.288605 -1.384741 -4.361633 
H   -1.140963 1.338909 -1.429633 
H   -8.157765 -1.338909 4.264475 
H   5.627697 0.829498 1.816352 
H   3.671031 -0.829498 -3.877756 
H   -3.492591 2.036393 -1.881758 
H   -5.806137 -2.036393 3.812350 
H   4.236812 2.364870 3.150357 
H   5.061916 -2.364870 -2.543751 
H   -5.001274 0.575002 -3.177663 
H   -4.297454 -0.575002 2.516445 
H   4.763582 1.507646 -4.931640 
H   4.535146 -1.507646 0.762468 
H   -4.767562 1.407776 4.908144 
H   -4.531166 -1.407776 -0.785964 
H   2.441118 1.676314 5.647990 
H   6.857609 -1.676314 -0.046118 
H   -7.057955 1.287053 -5.589568 
H   -2.240772 -1.287053 0.104540 
H   1.662470 0.132667 3.810030 
H   7.636257 -0.132667 -1.884078 
H   -7.741671 2.830064 -3.714144 
H   -1.557056 -2.830064 1.979964 
H   3.221965 -1.490280 2.836341 
H   6.076763 1.490280 -2.857767 
H   -6.113273 -1.386087 -2.779191 
H   -3.185455 1.386087 2.914917 
H   7.174569 1.854363 5.103870 
H   2.124158 -1.854363 -0.590239 
H   -2.275292 1.019785 -5.156574 
H   -7.023435 -1.019785 0.537535 
H   -9.175155 1.840911 -5.245237 
H   -0.123573 -1.840911 0.448872 
H   0.025149 1.097371 5.301751 
H   9.273579 -1.097371 -0.392358 
H   -8.363949 -0.188287 -4.024748 
H   -0.934779 0.188287 1.669360 
H   0.855087 -2.630613 4.176518 
H   8.443641 2.630613 -1.517590 
H   8.728675 -2.163838 -3.801914 
H   0.570052 2.163838 1.892194 
H   -0.672292 -0.679193 3.918758 
H   -8.626435 0.679193 -1.775350 
H   6.482038 -2.147735 -4.864731 
H   2.816690 2.147735 0.829377 
H   -2.969726 -0.758477 4.871715 
H   -6.329002 0.758477 -0.822393 
128
i=9
C   5.780454 -1.934036 3.419282 
C   3.518274 1.934036 -2.274826 
C   -3.543674 -1.004140 -3.434522 
C   -5.755054 1.004140 2.259586 
C   7.128140 -1.626480 3.145883 
C   2.170588 1.626480 -2.548225 
C   -2.208264 -1.367155 -3.169167 
C   -7.090464 1.367155 2.524941 
C   7.933482 -2.505962 2.421238 
C   1.365245 2.505962 -3.272870 
C   -1.358049 -0.516881 -2.462938 
C   -7.940678 0.516881 3.231170 
C   7.410810 2.090668 1.935971 
C   1.887917 -2.090668 -3.758137 
C   -1.823781 0.713095 -1.987407 
C   -7.474946 -0.713095 3.706701 
C   6.076263 1.771089 2.195986 
C   3.222464 -1.771089 -3.498122 
C   -3.146684 1.086231 -2.236414 
C   -6.152043 -1.086231 3.457694 
C   5.275433 2.644253 2.932637 
C   4.023295 -2.644253 -2.761471 
C   -3.993027 0.241851 -2.957401 
C   -5.305701 -0.241851 2.736707 
C   4.877057 -0.975479 4.108368 
C   4.421671 0.975479 -1.585740 
C   -4.486019 -1.933909 -4.109216 
C   -4.812709 1.933909 1.584892 
C   5.294872 -0.105625 5.148960 
C   4.003855 0.105625 -0.545148 
C   -4.103763 -2.802706 -5.164624 
C   -5.194964 2.802706 0.529484 
C   4.393150 0.837082 5.664440 
C   4.905578 -0.837082 -0.029668 
C   -5.030462 2.073790 -5.668460 
C   -4.268266 -2.073790 0.025648 
C   3.080313 0.925029 5.204525 
C   6.218415 -0.925029 -0.489583 
C   -6.333139 2.005739 -5.177009 
C   -2.965589 -2.005739 0.517099 
C   2.656390 0.058806 4.196124 
C   6.642337 -0.058806 -1.497984 
C   -6.721925 2.871538 -4.154636 
C   -2.576802 -2.871538 1.539472 
C   3.547270 -0.866816 3.656166 
C   5.751458 0.866816 -2.037942 
C   -5.806070 -2.018656 -3.628650 
C   -3.492658 2.018656 2.065458 
C   6.652903 -0.144043 -5.638306 
C   2.645824 0.144043 0.055802 
C   -2.748696 -2.769369 5.616714 
C   -6.550031 2.769369 -0.077394 
C   7.487508 0.981940 5.668603 
C   1.811220 -0.981940 -0.025505 
C   -1.906896 1.910092 -5.685327 
C   -7.391832 -1.910092 0.008781 
C   8.760966 0.962020 -5.147457 
C   0.537762 -0.962020 0.546651 
C   -0.614386 1.954568 5.174553 
C   -8.684342 -1.954568 -0.519555 
C   9.214766 -0.175670 -4.474200 
C   0.083962 0.175670 1.219908 
C   -0.151486 -2.689690 4.538548 
C   -9.147242 2.689690 -1.155560 
C   8.377716 -1.290414 -4.367785 
C   0.921012 1.290414 1.326323 
C   -0.998484 -1.584050 4.418797 
C   -8.300244 1.584050 -1.275311 
C   7.109487 -1.276830 -4.948697 
C   2.189241 1.276830 0.745411 
C   -2.285129 -1.622397 4.955893 
C   -7.013599 1.622397 -0.738215 
H   7.540996 -0.675558 3.479167 
H   1.757731 0.675558 -2.214941 
H   -1.841339 -2.337974 -3.496947 
H   -7.457388 2.337974 2.197161 
H   8.968078 -2.231188 2.207585 
H   0.330649 2.231188 -3.486523 
H   -0.333401 -0.832719 -2.258809 
H   -8.965326 0.832719 3.435299 
H   8.034730 1.414110 1.348668 
H   1.263998 -1.414110 -4.345440 
H   -1.165570 1.368278 -1.413440 
H   -8.133158 -1.368278 4.280668 
H   5.657437 0.835160 1.827253 
H   3.641291 -0.835160 -3.866855 
H   -3.522331 2.042055 -1.870857 
H   -5.776397 -2.042055 3.823251 
H   4.246919 2.358202 3.154908 
H   5.051809 -2.358202 -2.539200 
H   -5.011381 0.568334 -3.173112 
H   -4.287347 -0.568334 2.520996 
H   4.724846 1.505053 -4.927724 
H   4.573882 -1.505053 0.766384 
H   -4.728826 1.405183 4.912060 
H   -4.569902 -1.405183 -0.782048 
H   2.407727 1.665730 5.638253 
H   6.891000 -1.665730 -0.055855 
H   -7.024564 1.276469 -5.599305 
H   -2.274163 -1.276469 0.094803 
H   1.644901 0.122189 3.794049 
H   7.653826 -0.122189 -1.900059 
H   -7.724102 2.819586 -3.730125 
H   -1.574625 -2.819586 1.963983 
H   3.215880 -1.494196 2.826816 
H   6.082848 1.494196 -2.867292 
H   -6.107188 -1.390003 -2.788716 
H   -3.191540 1.390003 2.905392 
H   7.149380 1.858649 5.112654 
H   2.149347 -1.858649 -0.581455 
H   -2.250103 1.024071 -5.147790 
H   -7.048624 -1.024071 0.546319 
H   -9.191559 1.834508 -5.254656 
H   -0.107169 -1.834508 0.439453 
H   0.041553 1.090968 5.292332 
H   9.257175 -1.090968 -0.401777 
H   -8.377231 -0.201781 -4.050043 
H   -0.921497 0.201781 1.644065 
H   0.868369 -2.644107 4.151223 
H   8.430359 2.644107 -1.542885 
H   8.711635 -2.173310 -3.821388 
H   0.587092 2.173310 1.872720 
H   -0.655252 -0.688665 3.899284 
H   -8.643475 0.688665 -1.794824 
H   6.456532 -2.146677 -4.865895 
H   2.842196 2.146677 0.828213 
H   -2.944220 -0.757419 4.870551 
H   -6.354508 0.757419 -0.823557 
128
i=10
C   5.774104 -1.924458 3.423092 
C   3.524624 1.924458 -2.271016 
C   -3.537324 -0.994562 -3.430712 
C   -5.761404 0.994562 2.263396 
C   7.118721 -1.603037 3.151704 
C   2.180007 1.603037 -2.542404 
C   -2.198845 -1.343712 -3.163346 
C   -7.099883 1.343712 2.530762 
C   7.935281 -2.475217 2.431663 
C   1.363446 2.475217 -3.262445 
C   -1.359848 -0.486136 -2.452513 
C   -7.938879 0.486136 3.241595 
C   7.426844 2.114693 1.948830 
C   1.871883 -2.114693 -3.745278 
C   -1.839815 0.737120 -1.974548 
C   -7.458912 -0.737120 3.719560 
C   6.095208 1.781725 2.206093 
C   3.203519 -1.781725 -3.488015 
C   -3.165629 1.096867 -2.226307 
C   -6.133098 -1.096867 3.467801 
C   5.283000 2.647693 2.938828 
C   4.015728 -2.647693 -2.755280 
C   -4.000594 0.245291 -2.951210 
C   -5.298134 -0.245291 2.742898 
C   4.860970 -0.973098 4.108580 
C   4.437758 0.973098 -1.585528 
C   -4.469932 -1.931528 -4.109004 
C   -4.828796 1.931528 1.585104 
C   5.269895 -0.103508 5.152876 
C   4.028832 0.103508 -0.541232 
C   -4.078786 -2.800589 -5.160708 
C   -5.219941 2.800589 0.533400 
C   4.361929 0.834330 5.665445 
C   4.936799 -0.834330 -0.028663 
C   -4.999241 2.071038 -5.667455 
C   -4.299487 -2.071038 0.026653 
C   3.051632 0.917303 5.197646 
C   6.247096 -0.917303 -0.496462 
C   -6.304458 1.998013 -5.183888 
C   -2.994270 -1.998013 0.510220 
C   2.636493 0.051186 4.185752 
C   6.662234 -0.051186 -1.508356 
C   -6.702028 2.863918 -4.165008 
C   -2.596699 -2.863918 1.529100 
C   3.533617 -0.870414 3.649287 
C   5.765111 0.870414 -2.044821 
C   -5.792417 -2.022254 -3.635529 
C   -3.506311 2.022254 2.058579 
C   6.627185 -0.140656 -5.632908 
C   2.671542 0.140656 0.061200 
C   -2.722978 -2.765982 5.622112 
C   -6.575749 2.765982 -0.071996 
C   7.463589 0.983898 5.672784 
C   1.835139 -0.983898 -0.021324 
C   -1.882977 1.912050 -5.681146 
C   -7.415751 -1.912050 0.012962 
C   8.741810 0.957839 -5.154231 
C   0.556918 -0.957839 0.539877 
C   -0.595230 1.950387 5.167779 
C   -8.703498 -1.950387 -0.526329 
C   9.197885 -0.184296 -4.490287 
C   0.100843 0.184296 1.203821 
C   -0.134605 -2.698316 4.522461 
C   -9.164123 2.698316 -1.171647 
C   8.358348 -1.296764 -4.380538 
C   0.940380 1.296764 1.313570 
C   -0.979116 -1.590400 4.406044 
C   -8.319612 1.590400 -1.288064 
C   7.085515 -1.276989 -4.950496 
C   2.213213 1.276989 0.743612 
C   -2.261157 -1.622556 4.954094 
C   -7.037571 1.622556 -0.740014 
H   7.520094 -0.647141 3.483612 
H   1.778633 0.647141 -2.210496 
H   -1.820437 -2.309557 -3.492502 
H   -7.478290 2.309557 2.201606 
H   8.967390 -2.190177 2.220391 
H   0.331337 2.190177 -3.473717 
H   -0.332713 -0.791708 -2.246003 
H   -8.966014 0.791708 3.448105 
H   8.059337 1.443479 1.364861 
H   1.239391 -1.443479 -4.329247 
H   -1.190177 1.397647 -1.397247 
H   -8.108551 -1.397647 4.296861 
H   5.687177 0.840822 1.838154 
H   3.611551 -0.840822 -3.855954 
H   -3.552071 2.047717 -1.859956 
H   -5.746657 -2.047717 3.834152 
H   4.257026 2.351534 3.159459 
H   5.041702 -2.351534 -2.534649 
H   -5.021488 0.561666 -3.168561 
H   -4.277240 -0.561666 2.525547 
H   4.686110 1.502460 -4.923808 
H   4.612618 -1.502460 0.770300 
H   -4.690090 1.402590 4.915976 
H   -4.608638 -1.402590 -0.778132 
H   2.374336 1.655146 5.628516 
H   6.924391 -1.655146 -0.065592 
H   -6.991173 1.265885 -5.609042 
H   -2.307554 -1.265885 0.085066 
H   1.627332 0.111711 3.778068 
H   7.671395 -0.111711 -1.916040 
H   -7.706533 2.809108 -3.746106 
H   -1.592194 -2.809108 1.948002 
H   3.209795 -1.498112 2.817291 
H   6.088933 1.498112 -2.876817 
H   -6.101103 -1.393919 -2.798241 
H   -3.197625 1.393919 2.895867 
H   7.124191 1.862935 5.121438 
H   2.174536 -1.862935 -0.572671 
H   -2.224914 1.028357 -5.139006 
H   -7.073813 -1.028357 0.555103 
H   -9.207963 1.828105 -5.264075 
H   -0.090765 -1.828105 0.430034 
H   0.057957 1.084565 5.282913 
H   9.240771 -1.084565 -0.411196 
H   -8.390513 -0.215275 -4.075338 
H   -0.908215 0.215275 1.618770 
H   0.881651 -2.657601 4.125928 
H   8.417077 2.657601 -1.568180 
H   8.694595 -2.182782 -3.840862 
H   0.604132 2.182782 1.853246 
H   -0.638212 -0.698137 3.879810 
H   -8.660515 0.698137 -1.814298 
H   6.431026 -2.145619 -4.867059 
H   2.867702 2.145619 0.827049 
H   -2.918714 -0.756361 4.869387 
H   -6.380014 0.756361 -0.824721 
128
i=11
C   5.767754 -1.914880 3.426902 
C   3.530974 1.914880 -2.267206 
C   -3.530974 -0.984984 -3.426902 
C   -5.767754 0.984984 2.267206 
C   7.109302 -1.579594 3.157525 
C   2.189426 1.579594 -2.536583 
C   -2.189426 -1.320269 -3.157525 
C   -7.109302 1.320269 2.536583 
C   7.937080 -2.444472 2.442088 
C   1.361647 2.444472 -3.252020 
C   -1.361647 -0.455391 -2.442088 
C   -7.937080 0.455391 3.252020 
C   7.442878 2.138718 1.961689 
C   1.855849 -2.138718 -3.732419 
C   -1.855849 0.761145 -1.961689 
C   -7.442878 -0.761145 3.732419 
C   6.114153 1.792361 2.216200 
C   3.184574 -1.792361 -3.477908 
C   -3.184574 1.107503 -2.216200 
C   -6.114153 -1.107503 3.477908 
C   5.290567 2.651133 2.945019 
C   4.008161 -2.651133 -2.749089 
C   -4.008161 0.248731 -2.945019 
C   -5.290567 -0.248731 2.749089 
C   4.844883 -0.970717 4.108792 
C   4.453845 0.970717 -1.585316 
C   -4.453845 -1.929147 -4.108792 
C   -4.844883 1.929147 1.585316 
C   5.244918 -0.101391 5.156792 
C   4.053809 0.101391 -0.537316 
C   -4.053809 -2.798472 -5.156792 
C   -5.244918 2.798472 0.537316 
C   4.330708 0.831578 5.666450 
C   4.968020 -0.831578 -0.027658 
C   -4.968020 2.068286 -5.666450 
C   -4.330708 -2.068286 0.027658 
C   3.022951 0.909577 5.190767 
C   6.275777 -0.909577 -0.503341 
C   -6.275777 1.990287 -5.190767 
C   -3.022951 -1.990287 0.503341 
C   2.616596 0.043566 4.175380 
C   6.682131 -0.043566 -1.518728 
C   -6.682131 2.856298 -4.175380 
C   -2.616596 -2.856298 1.518728 
C   3.519964 -0.874012 3.642408 
C   5.778764 0.874012 -2.051700 
C   -5.778764 -2.025852 -3.642408 
C   -3.519964 2.025852 2.051700 
C   6.601467 -0.137269 -5.627510 
C   2.697260 0.137269 0.066598 
C   -2.697260 -2.762595 5.627510 
C   -6.601467 2.762595 -0.066598 
C   7.439670 0.985856 5.676965 
C   1.859058 -0.985856 -0.017143 
C   -1.859058 1.914008 -5.676965 
C   -7.439670 -1.914008 0.017143 
C   8.722654 0.953658 -5.161005 
C   0.576074 -0.953658 0.533103 
C   -0.576074 1.946206 5.161005 
C   -8.722654 -1.946206 -0.533103 
C   9.181004 -0.192922 -4.506374 
C   0.117724 0.192922 1.187734 
C   -0.117724 -2.706942 4.506374 
C   -9.181004 2.706942 -1.187734 
C   8.338980 -1.303114 -4.393291 
C   0.959748 1.303114 1.300817 
C   -0.959748 -1.596750 4.393291 
C   -8.338980 1.596750 -1.300817 
C   7.061543 -1.277148 -4.952295 
C   2.237185 1.277148 0.741813 
C   -2.237185 -1.622715 4.952295 
C   -7.061543 1.622715 -0.741813 
H   7.499192 -0.618724 3.488057 
H   1.799535 0.618724 -2.206051 
H   -1.799535 -2.281140 -3.488057 
H   -7.499192 2.281140 2.206051 
H   8.966702 -2.149166 2.233197 
H   0.332025 2.149166 -3.460911 
H   -0.332025 -0.750697 -2.233197 
H   -8.966702 0.750697 3.460911 
H   8.083944 1.472848 1.381054 
H   1.214784 -1.472848 -4.313054 
H   -1.214784 1.427016 -1.381054 
H   -8.083944 -1.427016 4.313054 
H   5.716917 0.846484 1.849055 
H   3.581811 -0.846484 -3.845053 
H   -3.581811 2.053379 -1.849055 
H   -5.716917 -2.053379 3.845053 
H   4.267133 2.344866 3.164010 
H   5.031595 -2.344866 -2.530098 
H   -5.031595 0.554998 -3.164010 
H   -4.267133 -0.554998 2.530098 
H   4.647374 1.499867 -4.919892 
H   4.651354 -1.499867 0.774216 
H   -4.651354 1.399997 4.919892 
H   -4.647374 -1.399997 -0.774216 
H   2.340945 1.644562 5.618779 
H   6.957782 -1.644562 -0.075329 
H   -6.957782 1.255301 -5.618779 
H   -2.340945 -1.255301 0.075329 
H   1.609763 0.101233 3.762087 
H   7.688964 -0.101233 -1.932021 
H   -7.688964 2.798630 -3.762087 
H   -1.609763 -2.798630 1.932021 
H   3.203710 -1.502028 2.807766 
H   6.095018 1.502028 -2.886342 
H   -6.095018 -1.397835 -2.807766 
H   -3.203710 1.397835 2.886342 
H   7.099002 1.867221 5.130222 
H   2.199725 -1.867221 -0.563887 
H   -2.199725 1.032643 -5.130222 
H   -7.099002 -1.032643 0.563887 
H   -9.224367 1.821702 -5.273494 
H   -0.074361 -1.821702 0.420615 
H   0.074361 1.078162 5.273494 
H   9.224367 -1.078162 -0.420615 
H   -8.403795 -0.228769 -4.100633 
H   -0.894933 0.228769 1.593475 
H   0.894933 -2.671095 4.100633 
H   8.403795 2.671095 -1.593475 
H   8.677555 -2.192254 -3.860336 
H   0.621172 2.192254 1.833772 
H   -0.621172 -0.707609 3.860336 
H   -8.677555 0.707609 -1.833772 
H   6.405520 -2.144561 -4.868223 
H   2.893208 2.144561 0.825885 
H   -2.893208 -0.755303 4.868223 
H   -6.405520 0.755303 -0.825885 
128
i=12
C   5.761404 -1.905302 3.430712 
C   3.537324 1.905302 -2.263396 
C   -3.524624 -0.975406 -3.423092 
C   -5.774104 0.975406 2.271016 
C   7.099883 -1.556151 3.163346 
C   2.198845 1.556151 -2.530762 
C   -2.180007 -1.296826 -3.151704 
C   -7.118721 1.296826 2.542404 
C   7.938879 -2.413727 2.452513 
C   1.359848 2.413727 -3.241595 
C   -1.363446 -0.424646 -2.431663 
C   -7.935281 0.424646 3.262445 
C   7.458912 2.162743 1.974548 
C   1.839815 -2.162743 -3.719560 
C   -1.871883 0.785170 -1.948830 
C   -7.426844 -0.785170 3.745278 
C   6.133098 1.802997 2.226307 
C   3.165629 -1.802997 -3.467801 
C   -3.203519 1.118139 -2.206093 
C   -6.095208 -1.118139 3.488015 
C   5.298134 2.654573 2.951210 
C   4.000594 -2.654573 -2.742898 
C   -4.015728 0.252171 -2.938828 
C   -5.283000 -0.252171 2.755280 
C   4.828796 -0.968336 4.109004 
C   4.469932 0.968336 -1.585104 
C   -4.437758 -1.926766 -4.108580 
C   -4.860970 1.926766 1.585528 
C   5.219941 -0.099274 5.160708 
C   4.078786 0.099274 -0.533400 
C   -4.028832 -2.796355 -5.152876 
C   -5.269895 2.796355 0.541232 
C   4.299487 0.828826 5.667455 
C   4.999241 -0.828826 -0.026653 
C   -4.936799 2.065534 -5.665445 
C   -4.361929 -2.065534 0.028663 
C   2.994270 0.901851 5.183888 
C   6.304458 -0.901851 -0.510220 
C   -6.247096 1.982561 -5.197646 
C   -3.051632 -1.982561 0.496462 
C   2.596699 0.035946 4.165008 
C   6.702028 -0.035946 -1.529100 
C   -6.662234 2.848678 -4.185752 
C   -2.636493 -2.848678 1.508356 
C   3.506311 -0.877610 3.635529 
C   5.792417 0.877610 -2.058579 
C   -5.765111 -2.029450 -3.649287 
C   -3.533617 2.029450 2.044821 
C   6.575749 -0.133882 -5.622112 
C   2.722978 0.133882 0.071996 
C   -2.671542 -2.759208 5.632908 
C   -6.627185 2.759208 -0.061200 
C   7.415751 0.987814 5.681146 
C   1.882977 -0.987814 -0.012962 
C   -1.835139 1.915966 -5.672784 
C   -7.463589 -1.915966 0.021324 
C   8.703498 0.949477 -5.167779 
C   0.595230 -0.949477 0.526329 
C   -0.556918 1.942025 5.154231 
C   -8.741810 -1.942025 -0.539877 
C   9.164123 -0.201548 -4.522461 
C   0.134605 0.201548 1.171647 
C   -0.100843 -2.715568 4.490287 
C   -9.197885 2.715568 -1.203821 
C   8.319612 -1.309464 -4.406044 
C   0.979116 1.309464 1.288064 
C   -0.940380 -1.603100 4.380538 
C   -8.358348 1.603100 -1.313570 
C   7.037571 -1.277307 -4.954094 
C   2.261157 1.277307 0.740014 
C   -2.213213 -1.622874 4.950496 
C   -7.085515 1.622874 -0.743612 
H   7.478290 -0.590307 3.492502 
H   1.820437 0.590307 -2.201606 
H   -1.778633 -2.252723 -3.483612 
H   -7.520094 2.252723 2.210496 
H   8.966014 -2.108155 2.246003 
H   0.332713 2.108155 -3.448105 
H   -0.331337 -0.709686 -2.220391 
H   -8.967390 0.709686 3.473717 
H   8.108551 1.502217 1.397247 
H   1.190177 -1.502217 -4.296861 
H   -1.239391 1.456385 -1.364861 
H   -8.059337 -1.456385 4.329247 
H   5.746657 0.852146 1.859956 
H   3.552071 -0.852146 -3.834152 
H   -3.611551 2.059041 -1.838154 
H   -5.687177 -2.059041 3.855954 
H   4.277240 2.338198 3.168561 
H   5.021488 -2.338198 -2.525547 
H   -5.041702 0.548330 -3.159459 
H   -4.257026 -0.548330 2.534649 
H   4.608638 1.497274 -4.915976 
H   4.690090 -1.497274 0.778132 
H   -4.612618 1.397404 4.923808 
H   -4.686110 -1.397404 -0.770300 
H   2.307554 1.633978 5.609042 
H   6.991173 -1.633978 -0.085066 
H   -6.924391 1.244717 -5.628516 
H   -2.374336 -1.244717 0.065592 
H   1.592194 0.090755 3.746106 
H   7.706533 -0.090755 -1.948002 
H   -7.671395 2.788152 -3.778068 
H   -1.627332 -2.788152 1.916040 
H   3.197625 -1.505944 2.798241 
H   6.101103 1.505944 -2.895867 
H   -6.088933 -1.401751 -2.817291 
H   -3.209795 1.401751 2.876817 
H   7.073813 1.871507 5.139006 
H   2.224914 -1.871507 -0.555103 
H   -2.174536 1.036929 -5.121438 
H   -7.124191 -1.036929 0.572671 
H   -9.240771 1.815299 -5.282913 
H   -0.057957 -1.815299 0.411196 
H   0.090765 1.071759 5.264075 
H   9.207963 -1.071759 -0.430034 
H   -8.417077 -0.242263 -4.125928 
H   -0.881651 0.242263 1.568180 
H   0.908215 -2.684589 4.075338 
H   8.390513 2.684589 -1.618770 
H   8.660515 -2.201726 -3.879810 
H   0.638212 2.201726 1.814298 
H   -0.604132 -0.717081 3.840862 
H   -8.694595 0.717081 -1.853246 
H   6.380014 -2.143503 -4.869387 
H   2.918714 2.143503 0.824721 
H   -2.867702 -0.754245 4.867059 
H   -6.431026 0.754245 -0.827049 
128
i=13
C   5.755054 -1.895724 3.434522 
C   3.543674 1.895724 -2.259586 
C   -3.518274 -0.965828 -3.419282 
C   -5.780454 0.965828 2.274826 
C   7.090464 -1.532708 3.169167 
C   2.208264 1.532708 -2.524941 
C   -2.170588 -1.273383 -3.145883 
C   -7.128140 1.273383 2.548225 
C   7.940678 -2.382982 2.462938 
C   1.358049 2.382982 -3.231170 
C   -1.365245 -0.393901 -2.421238 
C   -7.933482 0.393901 3.272870 
C   7.474946 2.186768 1.987407 
C   1.823781 -2.186768 -3.706701 
C   -1.887917 0.809195 -1.935971 
C   -7.410810 -0.809195 3.758137 
C   6.152043 1.813633 2.236414 
C   3.146684 -1.813633 -3.457694 
C   -3.222464 1.128775 -2.195986 
C   -6.076263 -1.128775 3.498122 
C   5.305701 2.658013 2.957401 
C   3.993027 -2.658013 -2.736707 
C   -4.023295 0.255611 -2.932637 
C   -5.275433 -0.255611 2.761471 
C   4.812709 -0.965955 4.109216 
C   4.486019 0.965955 -1.584892 
C   -4.421671 -1.924385 -4.108368 
C   -4.877057 1.924385 1.585740 
C   5.194964 -0.097157 5.164624 
C   4.103763 0.097157 -0.529484 
C   -4.003855 -2.794238 -5.148960 
C   -5.294872 2.794238 0.545148 
C   4.268266 0.826074 5.668460 
C   5.030462 -0.826074 -0.025648 
C   -4.905578 2.062782 -5.664440 
C   -4.393150 -2.062782 0.029668 
C   2.965589 0.894125 5.177009 
C   6.333139 -0.894125 -0.517099 
C   -6.218415 1.974835 -5.204525 
C   -3.080313 -1.974835 0.489583 
C   2.576802 0.028326 4.154636 
C   6.721925 -0.028326 -1.539472 
C   -6.642337 2.841058 -4.196124 
C   -2.656390 -2.841058 1.497984 
C   3.492658 -0.881208 3.628650 
C   5.806070 0.881208 -2.065458 
C   -5.751458 -2.033048 -3.656166 
C   -3.547270 2.033048 2.037942 
C   6.550031 -0.130495 -5.616714 
C   2.748696 0.130495 0.077394 
C   -2.645824 -2.755821 5.638306 
C   -6.652903 2.755821 -0.055802 
C   7.391832 0.989772 5.685327 
C   1.906896 -0.989772 -0.008781 
C   -1.811220 1.917924 -5.668603 
C   -7.487508 -1.917924 0.025505 
C   8.684342 0.945296 -5.174553 
C   0.614386 -0.945296 0.519555 
C   -0.537762 1.937844 5.147457 
C   -8.760966 -1.937844 -0.546651 
C   9.147242 -0.210174 -4.538548 
C   0.151486 0.210174 1.155560 
C   -0.083962 -2.724194 4.474200 
C   -9.214766 2.724194 -1.219908 
C   8.300244 -1.315814 -4.418797 
C   0.998484 1.315814 1.275311 
C   -0.921012 -1.609450 4.367785 
C   -8.377716 1.609450 -1.326323 
C   7.013599 -1.277466 -4.955893 
C   2.285129 1.277466 0.738215 
C   -2.189241 -1.623033 4.948697 
C   -7.109487 1.623033 -0.745411 
H   7.457388 -0.561890 3.496947 
H   1.841339 0.561890 -2.197161 
H   -1.757731 -2.224306 -3.479167 
H   -7.540996 2.224306 2.214941 
H   8.965326 -2.067144 2.258809 
H   0.333401 2.067144 -3.435299 
H   -0.330649 -0.668675 -2.207585 
H   -8.968078 0.668675 3.486523 
H   8.133158 1.531586 1.413440 
H   1.165570 -1.531586 -4.280668 
H   -1.263998 1.485754 -1.348668 
H   -8.034730 -1.485754 4.345440 
H   5.776397 0.857808 1.870857 
H   3.522331 -0.857808 -3.823251 
H   -3.641291 2.064703 -1.827253 
H   -5.657437 -2.064703 3.866855 
H   4.287347 2.331530 3.173112 
H   5.011381 -2.331530 -2.520996 
H   -5.051809 0.541662 -3.154908 
H   -4.246919 -0.541662 2.539200 
H   4.569902 1.494681 -4.912060 
H   4.728826 -1.494681 0.782048 
H   -4.573882 1.394811 4.927724 
H   -4.724846 -1.394811 -0.766384 
H   2.274163 1.623394 5.599305 
H   7.024564 -1.623394 -0.094803 
H   -6.891000 1.234133 -5.638253 
H   -2.407727 -1.234133 0.055855 
H   1.574625 0.080277 3.730125 
H   7.724102 -0.080277 -1.963983 
H   -7.653826 2.777674 -3.794049 
H   -1.644901 -2.777674 1.900059 
H   3.191540 -1.509860 2.788716 
H   6.107188 1.509860 -2.905392 
H   -6.082848 -1.405667 -2.826816 
H   -3.215880 1.405667 2.867292 
H   7.048624 1.875793 5.147790 
H   2.250103 -1.875793 -0.546319 
H   -2.149347 1.041215 -5.112654 
H   -7.149380 -1.041215 0.581455 
H   -9.257175 1.808896 -5.292332 
H   -0.041553 -1.808896 0.401777 
H   0.107169 1.065356 5.254656 
H   9.191559 -1.065356 -0.439453 
H   -8.430359 -0.255757 -4.151223 
H   -0.868369 0.255757 1.542885 
H   0.921497 -2.698083 4.050043 
H   8.377231 2.698083 -1.644065 
H   8.643475 -2.211198 -3.899284 
H   0.655252 2.211198 1.794824 
H   -0.587092 -0.726553 3.821388 
H   -8.711635 0.726553 -1.872720 
H   6.354508 -2.142445 -4.870551 
H   2.944220 2.142445 0.823557 
H   -2.842196 -0.753187 4.865895 
H   -6.456532 0.753187 -0.828213 
128
i=14
C   5.748704 -1.886146 3.438332 
C   3.550024 1.886146 -2.255776 
C   -3.511924 -0.956250 -3.415472 
C   -5.786804 0.956250 2.278636 
C   7.081045 -1.509265 3.174988 
C   2.217683 1.509265 -2.519120 
C   -2.161169 -1.249940 -3.140062 
C   -7.137559 1.249940 2.554046 
C   7.942477 -2.352237 2.473363 
C   1.356250 2.352237 -3.220745 
C   -1.367044 -0.363156 -2.410813 
C   -7.931683 0.363156 3.283295 
C   7.490980 2.210793 2.000266 
C   1.807747 -2.210793 -3.693842 
C   -1.903951 0.833220 -1.923112 
C   -7.394776 -0.833220 3.770996 
C   6.170988 1.824269 2.246521 
C   3.127739 -1.824269 -3.447587 
C   -3.241409 1.139411 -2.185879 
C   -6.057318 -1.139411 3.508229 
C   5.313268 2.661453 2.963592 
C   3.985460 -2.661453 -2.730516 
C   -4.030862 0.259051 -2.926446 
C   -5.267866 -0.259051 2.767662 
C   4.796622 -0.963574 4.109428 
C   4.502106 0.963574 -1.584680 
C   -4.405584 -1.922004 -4.108156 
C   -4.893144 1.922004 1.585952 
C   5.169987 -0.095040 5.168540 
C   4.128740 0.095040 -0.525568 
C   -3.978878 -2.792121 -5.145044 
C   -5.319849 2.792121 0.549064 
C   4.237045 0.823322 5.669465 
C   5.061683 -0.823322 -0.024643 
C   -4.874357 2.060030 -5.663435 
C   -4.424371 -2.060030 0.030673 
C   2.936908 0.886399 5.170130 
C   6.361820 -0.886399 -0.523978 
C   -6.189734 1.967109 -5.211404 
C   -3.108994 -1.967109 0.482704 
C   2.556905 0.020706 4.144264 
C   6.741822 -0.020706 -1.549844 
C   -6.622440 2.833438 -4.206496 
C   -2.676287 -2.833438 1.487612 
C   3.479005 -0.884806 3.621771 
C   5.819723 0.884806 -2.072337 
C   -5.737805 -2.036646 -3.663045 
C   -3.560923 2.036646 2.031063 
C   6.524313 -0.127108 -5.611316 
C   2.774414 0.127108 0.082792 
C   -2.620106 -2.752434 5.643704 
C   -6.678621 2.752434 -0.050404 
C   7.367913 0.991730 5.689508 
C   1.930815 -0.991730 -0.004600 
C   -1.787301 1.919882 -5.664422 
C   -7.511427 -1.919882 0.029686 
C   8.665186 0.941115 -5.181327 
C   0.633542 -0.941115 0.512781 
C   -0.518606 1.933663 5.140683 
C   -8.780122 -1.933663 -0.553425 
C   9.130361 -0.218800 -4.554635 
C   0.168367 0.218800 1.139473 
C   -0.067081 -2.732820 4.458113 
C   -9.231647 2.732820 -1.235995 
C   8.280876 -1.322164 -4.431550 
C   1.017852 1.322164 1.262558 
C   -0.901644 -1.615800 4.355032 
C   -8.397084 1.615800 -1.339076 
C   6.989627 -1.277625 -4.957692 
C   2.309101 1.277625 0.736416 
C   -2.165269 -1.623192 4.946898 
C   -7.133459 1.623192 -0.747210 
H   7.436486 -0.533473 3.501392 
H   1.862241 0.533473 -2.192716 
H   -1.736829 -2.195889 -3.474722 
H   -7.561898 2.195889 2.219386 
H   8.964638 -2.026133 2.271615 
H   0.334089 2.026133 -3.422493 
H   -0.329961 -0.627664 -2.194779 
H   -8.968766 0.627664 3.499329 
H   8.157765 1.560955 1.429633 
H   1.140963 -1.560955 -4.264475 
H   -1.288605 1.515123 -1.332475 
H   -8.010123 -1.515123 4.361633 
H   5.806137 0.863470 1.881758 
H   3.492591 -0.863470 -3.812350 
H   -3.671031 2.070365 -1.816352 
H   -5.627697 -2.070365 3.877756 
H   4.297454 2.324862 3.177663 
H   5.001274 -2.324862 -2.516445 
H   -5.061916 0.534994 -3.150357 
H   -4.236812 -0.534994 2.543751 
H   4.531166 1.492088 -4.908144 
H   4.767562 -1.492088 0.785964 
H   -4.535146 1.392218 4.931640 
H   -4.763582 -1.392218 -0.762468 
H   2.240772 1.612810 5.589568 
H   7.057955 -1.612810 -0.104540 
H   -6.857609 1.223549 -5.647990 
H   -2.441118 -1.223549 0.046118 
H   1.557056 0.069799 3.714144 
H   7.741671 -0.069799 -1.979964 
H   -7.636257 2.767196 -3.810030 
H   -1.662470 -2.767196 1.884078 
H   3.185455 -1.513776 2.779191 
H   6.113273 1.513776 -2.914917 
H   -6.076763 -1.409583 -2.836341 
H   -3.221965 1.409583 2.857767 
H   7.023435 1.880079 5.156574 
H   2.275292 -1.880079 -0.537535 
H   -2.124158 1.045501 -5.103870 
H   -7.174569 -1.045501 0.590239 
H   -9.273579 1.802493 -5.301751 
H   -0.025149 -1.802493 0.392358 
H   0.123573 1.058953 5.245237 
H   9.175155 -1.058953 -0.448872 
H   -8.443641 -0.269251 -4.176518 
H   -0.855087 0.269251 1.517590 
H   0.934779 -2.711577 4.024748 
H   8.363949 2.711577 -1.669360 
H   8.626435 -2.220670 -3.918758 
H   0.672292 2.220670 1.775350 
H   -0.570052 -0.736025 3.801914 
H   -8.728675 0.736025 -1.892194 
H   6.329002 -2.141387 -4.871715 
H   2.969726 2.141387 0.822393 
H   -2.816690 -0.752129 4.864731 
H   -6.482038 0.752129 -0.829377 
128
i=15
C   5.742354 -1.876568 3.442142 
C   3.556374 1.876568 -2.251966 
C   -3.505574 -0.946672 -3.411662 
C   -5.793154 0.946672 2.282446 
C   7.071626 -1.485822 3.180809 
C   2.227102 1.485822 -2.513299 
C   -2.151750 -1.226497 -3.134241 
C   -7.146978 1.226497 2.559867 
C   7.944276 -2.321492 2.483788 
C   1.354451 2.321492 -3.210320 
C   -1.368843 -0.332411 -2.400388 
C   -7.929884 0.332411 3.293720 
C   7.507014 2.234818 2.013125 
C   1.791713 -2.234818 -3.680983 
C   -1.919985 0.857245 -1.910253 
C   -7.378742 -0.857245 3.783855 
C   6.189933 1.834905 2.256628 
C   3.108794 -1.834905 -3.437480 
C   -3.260354 1.150047 -2.175772 
C   -6.038373 -1.150047 3.518336 
C   5.320835 2.664893 2.969783 
C   3.977893 -2.664893 -2.724325 
C   -4.038429 0.262491 -2.920255 
C   -5.260299 -0.262491 2.773853 
C   4.780535 -0.961193 4.109640 
C   4.518193 0.961193 -1.584468 
C   -4.389497 -1.919623 -4.107944 
C   -4.909231 1.919623 1.586164 
C   5.145010 -0.092923 5.172456 
C   4.153717 0.092923 -0.521652 
C   -3.953901 -2.790004 -5.141128 
C   -5.344826 2.790004 0.552980 
C   4.205824 0.820570 5.670470 
C   5.092904 -0.820570 -0.023638 
C   -4.843136 2.057278 -5.662430 
C   -4.455592 -2.057278 0.031678 
C   2.908227 0.878673 5.163251 
C   6.390501 -0.878673 -0.530857 
C   -6.161053 1.959383 -5.218283 
C   -3.137675 -1.959383 0.475825 
C   2.537008 0.013086 4.133892 
C   6.761719 -0.013086 -1.560216 
C   -6.602543 2.825818 -4.216868 
C   -2.696184 -2.825818 1.477240 
C   3.465352 -0.888404 3.614892 
C   5.833376 0.888404 -2.079216 
C   -5.724152 -2.040244 -3.669924 
C   -3.574576 2.040244 2.024184 
C   6.498595 -0.123721 -5.605918 
C   2.800132 0.123721 0.088190 
C   -2.594388 -2.749047 5.649102 
C   -6.704339 2.749047 -0.045006 
C   7.343994 0.993688 5.693689 
C   1.954734 -0.993688 -0.000419 
C   -1.763382 1.921840 -5.660241 
C   -7.535346 -1.921840 0.033867 
C   8.646030 0.936934 -5.188101 
C   0.652698 -0.936934 0.506007 
C   -0.499450 1.929482 5.133909 
C   -8.799278 -1.929482 -0.560199 
C   9.113480 -0.227426 -4.570722 
C   0.185248 0.227426 1.123386 
C   -0.050200 -2.741446 4.442026 
C   -9.248528 2.741446 -1.252082 
C   8.261508 -1.328514 -4.444303 
C   1.037220 1.328514 1.249805 
C   -0.882276 -1.622150 4.342279 
C   -8.416452 1.622150 -1.351829 
C   6.965655 -1.277784 -4.959491 
C   2.333073 1.277784 0.734617 
C   -2.141297 -1.623351 4.945099 
C   -7.157431 1.623351 -0.749009 
H   7.415584 -0.505056 3.505837 
H   1.883143 0.505056 -2.188271 
H   -1.715927 -2.167472 -3.470277 
H   -7.582800 2.167472 2.223831 
H   8.963950 -1.985122 2.284421 
H   0.334777 1.985122 -3.409687 
H   -0.329273 -0.586653 -2.181973 
H   -8.969454 0.586653 3.512135 
H   8.182372 1.590324 1.445826 
H   1.116356 -1.590324 -4.248282 
H   -1.313212 1.544492 -1.316282 
H   -7.985516 -1.544492 4.377826 
H   5.835877 0.869132 1.892659 
H   3.462851 -0.869132 -3.801449 
H   -3.700771 2.076027 -1.805451 
H   -5.597957 -2.076027 3.888657 
H   4.307561 2.318194 3.182214 
H   4.991167 -2.318194 -2.511894 
H   -5.072023 0.528326 -3.145806 
H   -4.226705 -0.528326 2.548302 
H   4.492430 1.489495 -4.904228 
H   4.806298 -1.489495 0.789880 
H   -4.496410 1.389625 4.935556 
H   -4.802318 -1.389625 -0.758552 
H   2.207381 1.602226 5.579831 
H   7.091346 -1.602226 -0.114277 
H   -6.824218 1.212965 -5.657727 
H   -2.474509 -1.212965 0.036381 
H   1.539487 0.059321 3.698163 
H   7.759240 -0.059321 -1.995945 
H   -7.618688 2.756718 -3.826011 
H   -1.680039 -2.756718 1.868097 
H   3.179370 -1.517692 2.769666 
H   6.119358 1.517692 -2.924442 
H   -6.070678 -1.413499 -2.845866 
H   -3.228050 1.413499 2.848242 
H   6.998246 1.884365 5.165358 
H   2.300481 -1.884365 -0.528751 
H   -2.098969 1.049787 -5.095086 
H   -7.199758 -1.049787 0.599023 
H   -9.289983 1.796090 -5.311170 
H   -0.008745 -1.796090 0.382939 
H   0.139977 1.052550 5.235818 
H   9.158751 -1.052550 -0.458291 
H   -8.456923 -0.282745 -4.201813 
H   -0.841805 0.282745 1.492295 
H   0.948061 -2.725071 3.999453 
H   8.350667 2.725071 -1.694655 
H   8.609395 -2.230142 -3.938232 
H   0.689332 2.230142 1.755876 
H   -0.553012 -0.745497 3.782440 
H   -8.745715 0.745497 -1.911668 
H   6.303496 -2.140329 -4.872879 
H   2.995232 2.140329 0.821229 
H   -2.791184 -0.751071 4.863567 
H   -6.507544 0.751071 -0.830541 
128
i=16
C   5.736004 -1.866990 3.445952 
C   3.562724 1.866990 -2.248156 
C   -3.499224 -0.937094 -3.407852 
C   -5.799504 0.937094 2.286256 
C   7.062207 -1.462379 3.186630 
C   2.236521 1.462379 -2.507478 
C   -2.142331 -1.203054 -3.128420 
C   -7.156397 1.203054 2.565688 
C   7.946075 -2.290747 2.494213 
C   1.352652 2.290747 -3.199895 
C   -1.370642 -0.301666 -2.389963 
C   -7.928085 0.301666 3.304145 
C   7.523048 2.258843 2.025984 
C   1.775679 -2.258843 -3.668124 
C   -1.936019 0.881270 -1.897394 
C   -7.362708 -0.881270 3.796714 
C   6.208878 1.845541 2.266735 
C   3.089849 -1.845541 -3.427373 
C   -3.279299 1.160683 -2.165665 
C   -6.019428 -1.160683 3.528443 
C   5.328402 2.668333 2.975974 
C   3.970326 -2.668333 -2.718134 
C   -4.045996 0.265931 -2.914064 
C   -5.252732 -0.265931 2.780044 
C   4.764448 -0.958812 4.109852 
C   4.534280 0.958812 -1.584256 
C   -4.373410 -1.917242 -4.107732 
C   -4.925318 1.917242 1.586376 
C   5.120033 -0.090806 5.176372 
C   4.178694 0.090806 -0.517736 
C   -3.928924 -2.787887 -5.137212 
C   -5.369803 2.787887 0.556896 
C   4.174603 0.817818 5.671475 
C   5.124125 -0.817818 -0.022633 
C   -4.811915 2.054526 -5.661425 
C   -4.486813 -2.054526 0.032683 
C   2.879546 0.870947 5.156372 
C   6.419182 -0.870947 -0.537736 
C   -6.132372 1.951657 -5.225162 
C   -3.166356 -1.951657 0.468946 
C   2.517111 0.005466 4.123520 
C   6.781616 -0.005466 -1.570588 
C   -6.582646 2.818198 -4.227240 
C   -2.716081 -2.818198 1.466868 
C   3.451699 -0.892002 3.608013 
C   5.847029 0.892002 -2.086095 
C   -5.710499 -2.043842 -3.676803 
C   -3.588229 2.043842 2.017305 
C   6.472877 -0.120334 -5.600520 
C   2.825850 0.120334 0.093588 
C   -2.568670 -2.745660 5.654500 
C   -6.730057 2.745660 -0.039608 
C   7.320075 0.995646 5.697870 
C   1.978653 -0.995646 0.003762 
C   -1.739463 1.923798 -5.656060 
C   -7.559265 -1.923798 0.038048 
C   8.626874 0.932753 -5.194875 
C   0.671854 -0.932753 0.499233 
C   -0.480294 1.925301 5.127135 
C   -8.818434 -1.925301 -0.566973 
C   9.096599 -0.236052 -4.586809 
C   0.202129 0.236052 1.107299 
C   -0.033319 -2.750072 4.425939 
C   -9.265409 2.750072 -1.268169 
C   8.242140 -1.334864 -4.457056 
C   1.056588 1.334864 1.237052 
C   -0.862908 -1.628500 4.329526 
C   -8.435820 1.628500 -1.364582 
C   6.941683 -1.277943 -4.961290 
C   2.357045 1.277943 0.732818 
C   -2.117325 -1.623510 4.943300 
C   -7.181403 1.623510 -0.750808 
H   7.394682 -0.476639 3.510282 
H   1.904045 0.476639 -2.183826 
H   -1.695025 -2.139055 -3.465832 
H   -7.603702 2.139055 2.228276 
H   8.963262 -1.944111 2.297227 
H   0.335465 1.944111 -3.396881 
H   -0.328585 -0.545642 -2.169167 
H   -8.970142 0.545642 3.524941 
H   8.206979 1.619693 1.462019 
H   1.091749 -1.619693 -4.232089 
H   -1.337819 1.573861 -1.300089 
H   -7.960909 -1.573861 4.394019 
H   5.865617 0.874794 1.903560 
H   3.433111 -0.874794 -3.790548 
H   -3.730511 2.081689 -1.794550 
H   -5.568217 -2.081689 3.899558 
H   4.317668 2.311526 3.186765 
H   4.981060 -2.311526 -2.507343 
H   -5.082130 0.521658 -3.141255 
H   -4.216598 -0.521658 2.552853 
H   4.453694 1.486902 -4.900312 
H   4.845034 -1.486902 0.793796 
H   -4.457674 1.387032 4.939472 
H   -4.841054 -1.387032 -0.754636 
H   2.173990 1.591642 5.570094 
H   7.124737 -1.591642 -0.124014 
H   -6.790827 1.202381 -5.667464 
H   -2.507900 -1.202381 0.026644 
H   1.521918 0.048843 3.682182 
H   7.776809 -0.048843 -2.011926 
H   -7.601119 2.746240 -3.841992 
H   -1.697608 -2.746240 1.852116 
H   3.173285 -1.521608 2.760141 
H   6.125443 1.521608 -2.933967 
H   -6.064593 -1.417415 -2.855391 
H   -3.234135 1.417415 2.838717 
H   6.973057 1.888651 5.174142 
H   2.325670 -1.888651 -0.519967 
H   -2.073780 1.054073 -5.086302 
H   -7.224947 -1.054073 0.607807 
H   -9.306387 1.789687 -5.320589 
H   0.007659 -1.789687 0.373520 
H   0.156381 1.046147 5.226399 
H   9.142347 -1.046147 -0.467710 
H   -8.470205 -0.296239 -4.227108 
H   -0.828523 0.296239 1.467000 
H   0.961343 -2.738565 3.974158 
H   8.337385 2.738565 -1.719950 
H   8.592355 -2.239614 -3.957706 
H   0.706372 2.239614 1.736402 
H   -0.535972 -0.754969 3.762966 
H   -8.762755 0.754969 -1.931142 
H   6.277990 -2.139271 -4.874043 
H   3.020738 2.139271 0.820065 
H   -2.765678 -0.750013 4.862403 
H   -6.533050 0.750013 -0.831705 
128
i=17
C   5.729654 -1.857412 3.449762 
C   3.569074 1.857412 -2.244346 
C   -3.492874 -0.927516 -3.404042 
C   -5.805854 0.927516 2.290066 
C   7.052788 -1.438936 3.192451 
C   2.245940 1.438936 -2.501657 
C   -2.132912 -1.179611 -3.122599 
C   -7.165816 1.179611 2.571509 
C   7.947874 -2.260002 2.504638 
C   1.350853 2.260002 -3.189470 
C   -1.372441 -0.270921 -2.379538 
C   -7.926286 0.270921 3.314570 
C   7.539082 2.282868 2.038843 
C   1.759645 -2.282868 -3.655265 
C   -1.952053 0.905295 -1.884535 
C   -7.346674 -0.905295 3.809573 
C   6.227823 1.856177 2.276842 
C   3.070904 -1.856177 -3.417266 
C   -3.298244 1.171319 -2.155558 
C   -6.000483 -1.171319 3.538550 
C   5.335969 2.671773 2.982165 
C   3.962759 -2.671773 -2.711943 
C   -4.053563 0.269371 -2.907873 
C   -5.245165 -0.269371 2.786235 
C   4.748361 -0.956431 4.110064 
C   4.550367 0.956431 -1.584044 
C   -4.357323 -1.914861 -4.107520 
C   -4.941405 1.914861 1.586588 
C   5.095056 -0.088689 5.180288 
C   4.203671 0.088689 -0.513820 
C   -3.903947 -2.785770 -5.133296 
C   -5.394780 2.785770 0.560812 
C   4.143382 0.815066 5.672480 
C   5.155346 -0.815066 -0.021628 
C   -4.780694 2.051774 -5.660420 
C   -4.518034 -2.051774 0.033688 
C   2.850865 0.863221 5.149493 
C   6.447863 -0.863221 -0.544615 
C   -6.103691 1.943931 -5.232041 
C   -3.195037 -1.943931 0.462067 
C   2.497214 -0.002154 4.113148 
C   6.801513 0.002154 -1.580960 
C   -6.562749 2.810578 -4.237612 
C   -2.735978 -2.810578 1.456496 
C   3.438046 -0.895600 3.601134 
C   5.860682 0.895600 -2.092974 
C   -5.696846 -2.047440 -3.683682 
C   -3.601882 2.047440 2.010426 
C   6.447159 -0.116947 -5.595122 
C   2.851568 0.116947 0.098986 
C   -2.542952 -2.742273 5.659898 
C   -6.755775 2.742273 -0.034210 
C   7.296156 0.997604 5.702051 
C   2.002572 -0.997604 0.007943 
C   -1.715544 1.925756 -5.651879 
C   -7.583184 -1.925756 0.042229 
C   8.607718 0.928572 -5.201649 
C   0.691010 -0.928572 0.492459 
C   -0.461138 1.921120 5.120361 
C   -8.837590 -1.921120 -0.573747 
C   9.079718 -0.244678 -4.602896 
C   0.219010 0.244678 1.091212 
C   -0.016438 -2.758698 4.409852 
C   -9.282290 2.758698 -1.284256 
C   8.222772 -1.341214 -4.469809 
C   1.075956 1.341214 1.224299 
C   -0.843540 -1.634850 4.316773 
C   -8.455188 1.634850 -1.377335 
C   6.917711 -1.278102 -4.963089 
C   2.381017 1.278102 0.731019 
C   -2.093353 -1.623669 4.941501 
C   -7.205375 1.623669 -0.752607 
H   7.373780 -0.448222 3.514727 
H   1.924947 0.448222 -2.179381 
H   -1.674123 -2.110638 -3.461387 
H   -7.624604 2.110638 2.232721 
H   8.962574 -1.903100 2.310033 
H   0.336153 1.903100 -3.384075 
H   -0.327897 -0.504631 -2.156361 
H   -8.970830 0.504631 3.537747 
H   8.231586 1.649062 1.478212 
H   1.067142 -1.649062 -4.215896 
H   -1.362426 1.603230 -1.283896 
H   -7.936302 -1.603230 4.410212 
H   5.895357 0.880456 1.914461 
H   3.403371 -0.880456 -3.779647 
H   -3.760251 2.087351 -1.783649 
H   -5.538477 -2.087351 3.910459 
H   4.327775 2.304858 3.191316 
H   4.970953 -2.304858 -2.502792 
H   -5.092237 0.514990 -3.136704 
H   -4.206491 -0.514990 2.557404 
H   4.414958 1.484309 -4.896396 
H   4.883770 -1.484309 0.797712 
H   -4.418938 1.384439 4.943388 
H   -4.879790 -1.384439 -0.750720 
H   2.140599 1.581058 5.560357 
H   7.158128 -1.581058 -0.133751 
H   -6.757436 1.191797 -5.677201 
H   -2.541291 -1.191797 0.016907 
H   1.504349 0.038365 3.666201 
H   7.794378 -0.038365 -2.027907 
H   -7.583550 2.735762 -3.857973 
H   -1.715177 -2.735762 1.836135 
H   3.167200 -1.525524 2.750616 
H   6.131528 1.525524 -2.943492 
H   -6.058508 -1.421331 -2.864916 
H   -3.240220 1.421331 2.829192 
H   6.947868 1.892937 5.182926 
H   2.350859 -1.892937 -0.511183 
H   -2.048591 1.058359 -5.077518 
H   -7.250136 -1.058359 0.616591 
H   -9.322791 1.783284 -5.330008 
H   0.024063 -1.783284 0.364101 
H   0.172785 1.039744 5.216980 
H   9.125943 -1.039744 -0.477129 
H   -8.483487 -0.309733 -4.252403 
H   -0.815241 0.309733 1.441705 
H   0.974625 -2.752059 3.948863 
H   8.324103 2.752059 -1.745245 
H   8.575315 -2.249086 -3.977180 
H   0.723412 2.249086 1.716928 
H   -0.518932 -0.764441 3.743492 
H   -8.779795 0.764441 -1.950616 
H   6.252484 -2.138213 -4.875207 
H   3.046244 2.138213 0.818901 
H   -2.740172 -0.748955 4.861239 
H   -6.558556 0.748955 -0.832869 
128
i=18
C   5.723304 -1.847834 3.453572 
C   3.575424 1.847834 -2.240536 
C   -3.486524 -0.917938 -3.400232 
C   -5.812204 0.917938 2.293876 
C   7.043369 -1.415493 3.198272 
C   2.255359 1.415493 -2.495836 
C   -2.123493 -1.156168 -3.116778 
C   -7.175235 1.156168 2.577330 
C   7.949673 -2.229257 2.515063 
C   1.349054 2.229257 -3.179045 
C   -1.374240 -0.240176 -2.369113 
C   -7.924487 0.240176 3.324995 
C   7.555116 2.306893 2.051702 
C   1.743611 -2.306893 -3.642406 
C   -1.968087 0.929320 -1.871676 
C   -7.330640 -0.929320 3.822432 
C   6.246768 1.866813 2.286949 
C   3.051959 -1.866813 -3.407159 
C   -3.317189 1.181955 -2.145451 
C   -5.981538 -1.181955 3.548657 
C   5.343536 2.675213 2.988356 
C   3.955192 -2.675213 -2.705752 
C   -4.061130 0.272811 -2.901682 
C   -5.237598 -0.272811 2.792426 
C   4.732274 -0.954050 4.110276 
C   4.566454 0.954050 -1.583832 
C   -4.341236 -1.912480 -4.107308 
C   -4.957492 1.912480 1.586800 
C   5.070079 -0.086572 5.184204 
C   4.228648 0.086572 -0.509904 
C   -3.878970 -2.783653 -5.129380 
C   -5.419757 2.783653 0.564728 
C   4.112161 0.812314 5.673485 
C   5.186567 -0.812314 -0.020623 
C   -4.749473 2.049022 -5.659415 
C   -4.549255 -2.049022 0.034693 
C   2.822184 0.855495 5.142614 
C   6.476544 -0.855495 -0.551494 
C   -6.075010 1.936205 -5.238920 
C   -3.223718 -1.936205 0.455188 
C   2.477317 -0.009774 4.102776 
C   6.821410 0.009774 -1.591332 
C   -6.542852 2.802958 -4.247984 
C   -2.755875 -2.802958 1.446124 
C   3.424393 -0.899198 3.594255 
C   5.874335 0.899198 -2.099853 
C   -5.683193 -2.051038 -3.690561 
C   -3.615535 2.051038 2.003547 
C   6.421441 -0.113560 -5.589724 
C   2.877286 0.113560 0.104384 
C   -2.517234 -2.738886 5.665296 
C   -6.781493 2.738886 -0.028812 
C   7.272237 0.999562 5.706232 
C   2.026491 -0.999562 0.012124 
C   -1.691625 1.927714 -5.647698 
C   -7.607103 -1.927714 0.046410 
C   8.588562 0.924391 -5.208423 
C   0.710166 -0.924391 0.485685 
C   -0.441982 1.916939 5.113587 
C   -8.856746 -1.916939 -0.580521 
C   9.062837 -0.253304 -4.618983 
C   0.235891 0.253304 1.075125 
C   0.000443 -2.767324 4.393765 
C   -9.299171 2.767324 -1.300343 
C   8.203404 -1.347564 -4.482562 
C   1.095324 1.347564 1.211546 
C   -0.824172 -1.641200 4.304020 
C   -8.474556 1.641200 -1.390088 
C   6.893739 -1.278261 -4.964888 
C   2.404989 1.278261 0.729220 
C   -2.069381 -1.623828 4.939702 
C   -7.229347 1.623828 -0.754406 
H   7.352878 -0.419805 3.519172 
H   1.945849 0.419805 -2.174936 
H   -1.653221 -2.082221 -3.456942 
H   -7.645506 2.082221 2.237166 
H   8.961886 -1.862089 2.322839 
H   0.336841 1.862089 -3.371269 
H   -0.327209 -0.463620 -2.143555 
H   -8.971518 0.463620 3.550553 
H   8.256193 1.678431 1.494405 
H   1.042535 -1.678431 -4.199703 
H   -1.387033 1.632599 -1.267703 
H   -7.911695 -1.632599 4.426405 
H   5.925097 0.886118 1.925362 
H   3.373631 -0.886118 -3.768746 
H   -3.789991 2.093013 -1.772748 
H   -5.508737 -2.093013 3.921360 
H   4.337882 2.298190 3.195867 
H   4.960846 -2.298190 -2.498241 
H   -5.102344 0.508322 -3.132153 
H   -4.196384 -0.508322 2.561955 
H   4.376222 1.481716 -4.892480 
H   4.922506 -1.481716 0.801628 
H   -4.380202 1.381846 4.947304 
H   -4.918526 -1.381846 -0.746804 
H   2.107208 1.570474 5.550620 
H   7.191519 -1.570474 -0.143488 
H   -6.724045 1.181213 -5.686938 
H   -2.574682 -1.181213 0.007170 
H   1.486780 0.027887 3.650220 
H   7.811947 -0.027887 -2.043888 
H   -7.565981 2.725284 -3.873954 
H   -1.732746 -2.725284 1.820154 
H   3.161115 -1.529440 2.741091 
H   6.137613 1.529440 -2.953017 
H   -6.052423 -1.425247 -2.874441 
H   -3.246305 1.425247 2.819667 
H   6.922679 1.897223 5.191710 
H   2.376048 -1.897223 -0.502399 
H   -2.023402 1.062645 -5.068734 
H   -7.275325 -1.062645 0.625375 
H   -9.339195 1.776881 -5.339427 
H   0.040467 -1.776881 0.354682 
H   0.189189 1.033341 5.207561 
H   9.109539 -1.033341 -0.486548 
H   -8.496769 -0.323227 -4.277698 
H   -0.801959 0.323227 1.416410 
H   0.987907 -2.765553 3.923568 
H   8.310821 2.765553 -1.770540 
H   8.558275 -2.258558 -3.996654 
H   0.740452 2.258558 1.697454 
H   -0.501892 -0.773913 3.724018 
H   -8.796835 0.773913 -1.970090 
H   6.226978 -2.137155 -4.876371 
H   3.071750 2.137155 0.817737 
H   -2.714666 -0.747897 4.860075 
H   -6.584062 0.747897 -0.834033 
128
i=19
C   5.716954 -1.838256 3.457382 
C   3.581774 1.838256 -2.236726 
C   -3.480174 -0.908360 -3.396422 
C   -5.818554 0.908360 2.297686 
C   7.033950 -1.392050 3.204093 
C   2.264778 1.392050 -2.490015 
C   -2.114074 -1.132725 -3.110957 
C   -7.184654 1.132725 2.583151 
C   7.951472 -2.198512 2.525488 
C   1.347255 2.198512 -3.168620 
C   -1.376039 -0.209431 -2.358688 
C   -7.922688 0.209431 3.335420 
C   7.571150 2.330918 2.064561 
C   1.727577 -2.330918 -3.629547 
C   -1.984121 0.953345 -1.858817 
C   -7.314606 -0.953345 3.835291 
C   6.265713 1.877449 2.297056 
C   3.033014 -1.877449 -3.397052 
C   -3.336134 1.192591 -2.135344 
C   -5.962593 -1.192591 3.558764 
C   5.351103 2.678653 2.994547 
C   3.947625 -2.678653 -2.699561 
C   -4.068697 0.276251 -2.895491 
C   -5.230031 -0.276251 2.798617 
C   4.716187 -0.951669 4.110488 
C   4.582541 0.951669 -1.583620 
C   -4.325149 -1.910099 -4.107096 
C   -4.973579 1.910099 1.587012 
C   5.045102 -0.084455 5.188120 
C   4.253625 0.084455 -0.505988 
C   -3.853993 -2.781536 -5.125464 
C   -5.444734 2.781536 0.568644 
C   4.080940 0.809562 5.674490 
C   5.217788 -0.809562 -0.019618 
C   -4.718252 2.046270 -5.658410 
C   -4.580476 -2.046270 0.035698 
C   2.793503 0.847769 5.135735 
C   6.505225 -0.847769 -0.558373 
C   -6.046329 1.928479 -5.245799 
C   -3.252399 -1.928479 0.448309 
C   2.457420 -0.017394 4.092404 
C   6.841307 0.017394 -1.601704 
C   -6.522955 2.795338 -4.258356 
C   -2.775772 -2.795338 1.435752 
C   3.410740 -0.902796 3.587376 
C   5.887988 0.902796 -2.106732 
C   -5.669540 -2.054636 -3.697440 
C   -3.629188 2.054636 1.996668 
C   6.395723 -0.110173 -5.584326 
C   2.903004 0.110173 0.109782 
C   -2.491516 -2.735499 5.670694 
C   -6.807211 2.735499 -0.023414 
C   7.248318 1.001520 5.710413 
C   2.050410 -1.001520 0.016305 
C   -1.667706 1.929672 -5.643517 
C   -7.631022 -1.929672 0.050591 
C   8.569406 0.920210 -5.215197 
C   0.729322 -0.920210 0.478911 
C   -0.422826 1.912758 5.106813 
C   -8.875902 -1.912758 -0.587295 
C   9.045956 -0.261930 -4.635070 
C   0.252772 0.261930 1.059038 
C   0.017324 -2.775950 4.377678 
C   -9.316052 2.775950 -1.316430 
C   8.184036 -1.353914 -4.495315 
C   1.114692 1.353914 1.198793 
C   -0.804804 -1.647550 4.291267 
C   -8.493924 1.647550 -1.402841 
C   6.869767 -1.278420 -4.966687 
C   2.428961 1.278420 0.727421 
C   -2.045409 -1.623987 4.937903 
C   -7.253319 1.623987 -0.756205 
H   7.331976 -0.391388 3.523617 
H   1.966751 0.391388 -2.170491 
H   -1.632319 -2.053804 -3.452497 
H   -7.666408 2.053804 2.241611 
H   8.961198 -1.821078 2.335645 
H   0.337529 1.821078 -3.358463 
H   -0.326521 -0.422609 -2.130749 
H   -8.972206 0.422609 3.563359 
H   8.280800 1.707800 1.510598 
H   1.017928 -1.707800 -4.183510 
H   -1.411640 1.661968 -1.251510 
H   -7.887088 -1.661968 4.442598 
H   5.954837 0.891780 1.936263 
H   3.343891 -0.891780 -3.757845 
H   -3.819731 2.098675 -1.761847 
H   -5.478997 -2.098675 3.932261 
H   4.347989 2.291522 3.200418 
H   4.950739 -2.291522 -2.493690 
H   -5.112451 0.501654 -3.127602 
H   -4.186277 -0.501654 2.566506 
H   4.337486 1.479123 -4.888564 
H   4.961242 -1.479123 0.805544 
H   -4.341466 1.379253 4.951220 
H   -4.957262 -1.379253 -0.742888 
H   2.073817 1.559890 5.540883 
H   7.224910 -1.559890 -0.153225 
H   -6.690654 1.170629 -5.696675 
H   -2.608073 -1.170629 -0.002567 
H   1.469211 0.017409 3.634239 
H   7.829516 -0.017409 -2.059869 
H   -7.548412 2.714806 -3.889935 
H   -1.750315 -2.714806 1.804173 
H   3.155030 -1.533356 2.731566 
H   6.143698 1.533356 -2.962542 
H   -6.046338 -1.429163 -2.883966 
H   -3.252390 1.429163 2.810142 
H   6.897490 1.901509 5.200494 
H   2.401237 -1.901509 -0.493615 
H   -1.998213 1.066931 -5.059950 
H   -7.300514 -1.066931 0.634159 
H   -9.355599 1.770478 -5.348846 
H   0.056871 -1.770478 0.345263 
H   0.205593 1.026938 5.198142 
H   9.093135 -1.026938 -0.495967 
H   -8.510051 -0.336721 -4.302993 
H   -0.788677 0.336721 1.391115 
H   1.001189 -2.779047 3.898273 
H   8.297539 2.779047 -1.795835 
H   8.541235 -2.268030 -4.016128 
H   0.757492 2.268030 1.677980 
H   -0.484852 -0.783385 3.704544 
H   -8.813875 0.783385 -1.989564 
H   6.201472 -2.136097 -4.877535 
H   3.097256 2.136097 0.816573 
H   -2.689160 -0.746839 4.858911 
H   -6.609568 0.746839 -0.835197 
128
i=20
C   5.710604 -1.828678 3.461192 
C   3.588124 1.828678 -2.232916 
C   -3.473824 -0.898782 -3.392612 
C   -5.824904 0.898782 2.301496 
C   7.024531 -1.368607 3.209914 
C   2.274197 1.368607 -2.484194 
C   -2.104655 -1.109282 -3.105136 
C   -7.194073 1.109282 2.588972 
C   7.953271 -2.167767 2.535913 
C   1.345456 2.167767 -3.158195 
C   -1.377838 -0.178686 -2.348263 
C   -7.920889 0.178686 3.345845 
C   7.587184 2.354943 2.077420 
C   1.711543 -2.354943 -3.616688 
C   -2.000155 0.977370 -1.845958 
C   -7.298572 -0.977370 3.848150 
C   6.284658 1.888085 2.307163 
C   3.014069 -1.888085 -3.386945 
C   -3.355079 1.203227 -2.125237 
C   -5.943648 -1.203227 3.568871 
C   5.358670 2.682093 3.000738 
C   3.940058 -2.682093 -2.693370 
C   -4.076264 0.279691 -2.889300 
C   -5.222464 -0.279691 2.804808 
C   4.700100 -0.949288 4.110700 
C   4.598628 0.949288 -1.583408 
C   -4.309062 -1.907718 -4.106884 
C   -4.989666 1.907718 1.587224 
C   5.020125 -0.082338 5.192036 
C   4.278602 0.082338 -0.502072 
C   -3.829016 -2.779419 -5.121548 
C   -5.469711 2.779419 0.572560 
C   4.049719 0.806810 5.675495 
C   5.249009 -0.806810 -0.018613 
C   -4.687031 2.043518 -5.657405 
C   -4.611697 -2.043518 0.036703 
C   2.764822 0.840043 5.128856 
C   6.533906 -0.840043 -0.565252 
C   -6.017648 1.920753 -5.252678 
C   -3.281080 -1.920753 0.441430 
C   2.437523 -0.025014 4.082032 
C   6.861204 0.025014 -1.612076 
C   -6.503058 2.787718 -4.268728 
C   -2.795669 -2.787718 1.425380 
C   3.397087 -0.906394 3.580497 
C   5.901641 0.906394 -2.113611 
C   -5.655887 -2.058234 -3.704319 
C   -3.642841 2.058234 1.989789 
C   6.370005 -0.106786 -5.578928 
C   2.928722 0.106786 0.115180 
C   -2.465798 -2.732112 5.676092 
C   -6.832929 2.732112 -0.018016 
C   7.224399 1.003478 5.714594 
C   2.074329 -1.003478 0.020486 
C   -1.643787 1.931630 -5.639336 
C   -7.654941 -1.931630 0.054772 
C   8.550250 0.916029 -5.221971 
C   0.748478 -0.916029 0.472137 
C   -0.403670 1.908577 5.100039 
C   -8.895058 -1.908577 -0.594069 
C   9.029075 -0.270556 -4.651157 
C   0.269653 0.270556 1.042951 
C   0.034205 -2.784576 4.361591 
C   -9.332933 2.784576 -1.332517 
C   8.164668 -1.360264 -4.508068 
C   1.134060 1.360264 1.186040 
C   -0.785436 -1.653900 4.278514 
C   -8.513292 1.653900 -1.415594 
C   6.845795 -1.278579 -4.968486 
C   2.452933 1.278579 0.725622 
C   -2.021437 -1.624146 4.936104 
C   -7.277291 1.624146 -0.758004 
H   7.311074 -0.362971 3.528062 
H   1.987653 0.362971 -2.166046 
H   -1.611417 -2.025387 -3.448052 
H   -7.687310 2.025387 2.246056 
H   8.960510 -1.780067 2.348451 
H   0.338217 1.780067 -3.345657 
H   -0.325833 -0.381598 -2.117943 
H   -8.972894 0.381598 3.576165 
H   8.305407 1.737169 1.526791 
H   0.993321 -1.737169 -4.167317 
H   -1.436247 1.691337 -1.235317 
H   -7.862481 -1.691337 4.458791 
H   5.984577 0.897442 1.947164 
H   3.314151 -0.897442 -3.746944 
H   -3.849471 2.104337 -1.750946 
H   -5.449257 -2.104337 3.943162 
H   4.358096 2.284854 3.204969 
H   4.940632 -2.284854 -2.489139 
H   -5.122558 0.494986 -3.123051 
H   -4.176170 -0.494986 2.571057 
H   4.298750 1.476530 -4.884648 
H   4.999978 -1.476530 0.809460 
H   -4.302730 1.376660 4.955136 
H   -4.995998 -1.376660 -0.738972 
H   2.040426 1.549306 5.531146 
H   7.258301 -1.549306 -0.162962 
H   -6.657263 1.160045 -5.706412 
H   -2.641464 -1.160045 -0.012304 
H   1.451642 0.006931 3.618258 
H   7.847085 -0.006931 -2.075850 
H   -7.530843 2.704328 -3.905916 
H   -1.767884 -2.704328 1.788192 
H   3.148945 -1.537272 2.722041 
H   6.149783 1.537272 -2.972067 
H   -6.040253 -1.433079 -2.893491 
H   -3.258475 1.433079 2.800617 
H   6.872301 1.905795 5.209278 
H   2.426426 -1.905795 -0.484831 
H   -1.973024 1.071217 -5.051166 
H   -7.325703 -1.071217 0.642943 
H   -9.372003 1.764075 -5.358265 
H   0.073275 -1.764075 0.335844 
H   0.221997 1.020535 5.188723 
H   9.076731 -1.020535 -0.505386 
H   -8.523333 -0.350215 -4.328288 
H   -0.775395 0.350215 1.365820 
H   1.014471 -2.792541 3.872978 
H   8.284257 2.792541 -1.821130 
H   8.524195 -2.277502 -4.035602 
H   0.774532 2.277502 1.658506 
H   -0.467812 -0.792857 3.685070 
H   -8.830915 0.792857 -2.009038 
H   6.175966 -2.135039 -4.878699 
H   3.122762 2.135039 0.815409 
H   -2.663654 -0.745781 4.857747 
H   -6.635074 0.745781 -0.836361 
128
i=21
C   5.704254 -1.819100 3.465002 
C   3.594474 1.819100 -2.229106 
C   -3.467474 -0.889204 -3.388802 
C   -5.831254 0.889204 2.305306 
C   7.015112 -1.345164 3.215735 
C   2.283616 1.345164 -2.478373 
C   -2.095236 -1.085839 -3.099315 
C   -7.203492 1.085839 2.594793 
C   7.955070 -2.137022 2.546338 
C   1.343657 2.137022 -3.147770 
C   -1.379637 -0.147941 -2.337838 
C   -7.919090 0.147941 3.356270 
C   7.603218 2.378968 2.090279 
C   1.695509 -2.378968 -3.603829 
C   -2.016189 1.001395 -1.833099 
C   -7.282538 -1.001395 3.861009 
C   6.303603 1.898721 2.317270 
C   2.995124 -1.898721 -3.376838 
C   -3.374024 1.213863 -2.115130 
C   -5.924703 -1.213863 3.578978 
C   5.366237 2.685533 3.006929 
C   3.932491 -2.685533 -2.687179 
C   -4.083831 0.283131 -2.883109 
C   -5.214897 -0.283131 2.810999 
C   4.684013 -0.946907 4.110912 
C   4.614715 0.946907 -1.583196 
C   -4.292975 -1.905337 -4.106672 
C   -5.005753 1.905337 1.587436 
C   4.995148 -0.080221 5.195952 
C   4.303579 0.080221 -0.498156 
C   -3.804039 -2.777302 -5.117632 
C   -5.494688 2.777302 0.576476 
C   4.018498 0.804058 5.676500 
C   5.280230 -0.804058 -0.017608 
C   -4.655810 2.040766 -5.656400 
C   -4.642918 -2.040766 0.037708 
C   2.736141 0.832317 5.121977 
C   6.562587 -0.832317 -0.572131 
C   -5.988967 1.913027 -5.259557 
C   -3.309761 -1.913027 0.434551 
C   2.417626 -0.032634 4.071660 
C   6.881101 0.032634 -1.622448 
C   -6.483161 2.780098 -4.279100 
C   -2.815566 -2.780098 1.415008 
C   3.383434 -0.909992 3.573618 
C   5.915294 0.909992 -2.120490 
C   -5.642234 -2.061832 -3.711198 
C   -3.656494 2.061832 1.982910 
C   6.344287 -0.103399 -5.573530 
C   2.954440 0.103399 0.120578 
C   -2.440080 -2.728725 5.681490 
C   -6.858647 2.728725 -0.012618 
C   7.200480 1.005436 5.718775 
C   2.098248 -1.005436 0.024667 
C   -1.619868 1.933588 -5.635155 
C   -7.678860 -1.933588 0.058953 
C   8.531094 0.911848 -5.228745 
C   0.767634 -0.911848 0.465363 
C   -0.384514 1.904396 5.093265 
C   -8.914214 -1.904396 -0.600843 
C   9.012194 -0.279182 -4.667244 
C   0.286534 0.279182 1.026864 
C   0.051086 -2.793202 4.345504 
C   -9.349814 2.793202 -1.348604 
C   8.145300 -1.366614 -4.520821 
C   1.153428 1.366614 1.173287 
C   -0.766068 -1.660250 4.265761 
C   -8.532660 1.660250 -1.428347 
C   6.821823 -1.278738 -4.970285 
C   2.476905 1.278738 0.723823 
C   -1.997465 -1.624305 4.934305 
C   -7.301263 1.624305 -0.759803 
H   7.290172 -0.334554 3.532507 
H   2.008555 0.334554 -2.161601 
H   -1.590515 -1.996970 -3.443607 
H   -7.708212 1.996970 2.250501 
H   8.959822 -1.739056 2.361257 
H   0.338905 1.739056 -3.332851 
H   -0.325145 -0.340587 -2.105137 
H   -8.973582 0.340587 3.588971 
H   8.330014 1.766538 1.542984 
H   0.968714 -1.766538 -4.151124 
H   -1.460854 1.720706 -1.219124 
H   -7.837874 -1.720706 4.474984 
H   6.014317 0.903104 1.958065 
H   3.284411 -0.903104 -3.736043 
H   -3.879211 2.109999 -1.740045 
H   -5.419517 -2.109999 3.954063 
H   4.368203 2.278186 3.209520 
H   4.930525 -2.278186 -2.484588 
H   -5.132665 0.488318 -3.118500 
H   -4.166063 -0.488318 2.575608 
H   4.260014 1.473937 -4.880732 
H   5.038714 -1.473937 0.813376 
H   -4.263994 1.374067 4.959052 
H   -5.034734 -1.374067 -0.735056 
H   2.007035 1.538722 5.521409 
H   7.291692 -1.538722 -0.172699 
H   -6.623872 1.149461 -5.716149 
H   -2.674855 -1.149461 -0.022041 
H   1.434073 -0.003547 3.602277 
H   7.864654 0.003547 -2.091831 
H   -7.513274 2.693850 -3.921897 
H   -1.785453 -2.693850 1.772211 
H   3.142860 -1.541188 2.712516 
H   6.155868 1.541188 -2.981592 
H   -6.034168 -1.436995 -2.903016 
H   -3.264560 1.436995 2.791092 
H   6.847112 1.910081 5.218062 
H   2.451615 -1.910081 -0.476047 
H   -1.947835 1.075503 -5.042382 
H   -7.350892 -1.075503 0.651727 
H   -9.388407 1.757672 -5.367684 
H   0.089679 -1.757672 0.326425 
H   0.238401 1.014132 5.179304 
H   9.060327 -1.014132 -0.514805 
H   -8.536615 -0.363709 -4.353583 
H   -0.762113 0.363709 1.340525 
H   1.027753 -2.806035 3.847683 
H   8.270975 2.806035 -1.846425 
H   8.507155 -2.286974 -4.055076 
H   0.791572 2.286974 1.639032 
H   -0.450772 -0.802329 3.665596 
H   -8.847955 0.802329 -2.028512 
H   6.150460 -2.133981 -4.879863 
H   3.148268 2.133981 0.814245 
H   -2.638148 -0.744723 4.856583 
H   -6.660580 0.744723 -0.837525 
128
i=22
C   5.710604 -1.828678 3.461192 
C   3.588124 1.828678 -2.232916 
C   -3.473824 -0.898782 -3.392612 
C   -5.824904 0.898782 2.301496 
C   7.024531 -1.368607 3.209914 
C   2.274197 1.368607 -2.484194 
C   -2.104655 -1.109282 -3.105136 
C   -7.194073 1.109282 2.588972 
C   7.953271 -2.167767 2.535913 
C   1.345456 2.167767 -3.158195 
C   -1.377838 -0.178686 -2.348263 
C   -7.920889 0.178686 3.345845 
C   7.587184 2.354943 2.077420 
C   1.711543 -2.354943 -3.616688 
C   -2.000155 0.977370 -1.845958 
C   -7.298572 -0.977370 3.848150 
C   6.284658 1.888085 2.307163 
C   3.014069 -1.888085 -3.386945 
C   -3.355079 1.203227 -2.125237 
C   -5.943648 -1.203227 3.568871 
C   5.358670 2.682093 3.000738 
C   3.940058 -2.682093 -2.693370 
C   -4.076264 0.279691 -2.889300 
C   -5.222464 -0.279691 2.804808 
C   4.700100 -0.949288 4.110700 
C   4.598628 0.949288 -1.583408 
C   -4.309062 -1.907718 -4.106884 
C   -4.989666 1.907718 1.587224 
C   5.020125 -0.082338 5.192036 
C   4.278602 0.082338 -0.502072 
C   -3.829016 -2.779419 -5.121548 
C   -5.469711 2.779419 0.572560 
C   4.049719 0.806810 5.675495 
C   5.249009 -0.806810 -0.018613 
C   -4.687031 2.043518 -5.657405 
C   -4.611697 -2.043518 0.036703 
C   2.764822 0.840043 5.128856 
C   6.533906 -0.840043 -0.565252 
C   -6.017648 1.920753 -5.252678 
C   -3.281080 -1.920753 0.441430 
C   2.437523 -0.025014 4.082032 
C   6.861204 0.025014 -1.612076 
C   -6.503058 2.787718 -4.268728 
C   -2.795669 -2.787718 1.425380 
C   3.397087 -0.906394 3.580497 
C   5.901641 0.906394 -2.113611 
C   -5.655887 -2.058234 -3.704319 
C   -3.642841 2.058234 1.989789 
C   6.370005 -0.106786 -5.578928 
C   2.928722 0.106786 0.115180 
C   -2.465798 -2.732112 5.676092 
C   -6.832929 2.732112 -0.018016 
C   7.224399 1.003478 5.714594 
C   2.074329 -1.003478 0.020486 
C   -1.643787 1.931630 -5.639336 
C   -7.654941 -1.931630 0.054772 
C   8.550250 0.916029 -5.221971 
C   0.748478 -0.916029 0.472137 
C   -0.403670 1.908577 5.100039 
C   -8.895058 -1.908577 -0.594069 
C   9.029075 -0.270556 -4.651157 
C   0.269653 0.270556 1.042951 
C   0.034205 -2.784576 4.361591 
C   -9.332933 2.784576 -1.332517 
C   8.164668 -1.360264 -4.508068 
C   1.134060 1.360264 1.186040 
C   -0.785436 -1.653900 4.278514 
C   -8.513292 1.653900 -1.415594 
C   6.845795 -1.278579 -4.968486 
C   2.452933 1.278579 0.725622 
C   -2.021437 -1.624146 4.936104 
C   -7.277291 1.624146 -0.758004 
H   7.311074 -0.362971 3.528062 
H   1.987653 0.362971 -2.166046 
H   -1.611417 -2.025387 -3.448052 
H   -7.687310 2.025387 2.246056 
H   8.960510 -1.780067 2.348451 
H   0.338217 1.780067 -3.345657 
H   -0.325833 -0.381598 -2.117943 
H   -8.972894 0.381598 3.576165 
H   8.305407 1.737169 1.526791 
H   0.993321 -1.737169 -4.167317 
H   -1.436247 1.691337 -1.235317 
H   -7.862481 -1.691337 4.458791 
H   5.984577 0.897442 1.947164 
H   3.314151 -0.897442 -3.746944 
H   -3.849471 2.104337 -1.750946 
H   -5.449257 -2.104337 3.943162 
H   4.358096 2.284854 3.204969 
H   4.940632 -2.284854 -2.489139 
H   -5.122558 0.494986 -3.123051 
H   -4.176170 -0.494986 2.571057 
H   4.298750 1.476530 -4.884648 
H   4.999978 -1.476530 0.809460 
H   -4.302730 1.376660 4.955136 
H   -4.995998 -1.376660 -0.738972 
H   2.040426 1.549306 5.531146 
H   7.258301 -1.549306 -0.162962 
H   -6.657263 1.160045 -5.706412 
H   -2.641464 -1.160045 -0.012304 
H   1.451642 0.006931 3.618258 
H   7.847085 -0.006931 -2.075850 
H   -7.530843 2.704328 -3.905916 
H   -1.767884 -2.704328 1.788192 
H   3.148945 -1.537272 2.722041 
H   6.149783 1.537272 -2.972067 
H   -6.040253 -1.433079 -2.893491 
H   -3.258475 1.433079 2.800617 
H   6.872301 1.905795 5.209278 
H   2.426426 -1.905795 -0.484831 
H   -1.973024 1.071217 -5.051166 
H   -7.325703 -1.071217 0.642943 
H   -9.372003 1.764075 -5.358265 
H   0.073275 -1.764075 0.335844 
H   0.221997 1.020535 5.188723 
H   9.076731 -1.020535 -0.505386 
H   -8.523333 -0.350215 -4.328288 
H   -0.775395 0.350215 1.365820 
H   1.014471 -2.792541 3.872978 
H   8.284257 2.792541 -1.821130 
H   8.524195 -2.277502 -4.035602 
H   0.774532 2.277502 1.658506 
H   -0.467812 -0.792857 3.685070 
H   -8.830915 0.792857 -2.009038 
H   6.175966 -2.135039 -4.878699 
H   3.122762 2.135039 0.815409 
H   -2.663654 -0.745781 4.857747 
H   -6.635074 0.745781 -0.836361 
128
i=23
C   5.716954 -1.838256 3.457382 
C   3.581774 1.838256 -2.236726 
C   -3.480174 -0.908360 -3.396422 
C   -5.818554 0.908360 2.297686 
C   7.033950 -1.392050 3.204093 
C   2.264778 1.392050 -2.490015 
C   -2.114074 -1.132725 -3.110957 
C   -7.184654 1.132725 2.583151 
C   7.951472 -2.198512 2.525488 
C   1.347255 2.198512 -3.168620 
C   -1.376039 -0.209431 -2.358688 
C   -7.922688 0.209431 3.335420 
C   7.571150 2.330918 2.064561 
C   1.727577 -2.330918 -3.629547 
C   -1.984121 0.953345 -1.858817 
C   -7.314606 -0.953345 3.835291 
C   6.265713 1.877449 2.297056 
C   3.033014 -1.877449 -3.397052 
C   -3.336134 1.192591 -2.135344 
C   -5.962593 -1.192591 3.558764 
C   5.351103 2.678653 2.994547 
C   3.947625 -2.678653 -2.699561 
C   -4.068697 0.276251 -2.895491 
C   -5.230031 -0.276251 2.798617 
C   4.716187 -0.951669 4.110488 
C   4.582541 0.951669 -1.583620 
C   -4.325149 -1.910099 -4.107096 
C   -4.973579 1.910099 1.587012 
C   5.045102 -0.084455 5.188120 
C   4.253625 0.084455 -0.505988 
C   -3.853993 -2.781536 -5.125464 
C   -5.444734 2.781536 0.568644 
C   4.080940 0.809562 5.674490 
C   5.217788 -0.809562 -0.019618 
C   -4.718252 2.046270 -5.658410 
C   -4.580476 -2.046270 0.035698 
C   2.793503 0.847769 5.135735 
C   6.505225 -0.847769 -0.558373 
C   -6.046329 1.928479 -5.245799 
C   -3.252399 -1.928479 0.448309 
C   2.457420 -0.017394 4.092404 
C   6.841307 0.017394 -1.601704 
C   -6.522955 2.795338 -4.258356 
C   -2.775772 -2.795338 1.435752 
C   3.410740 -0.902796 3.587376 
C   5.887988 0.902796 -2.106732 
C   -5.669540 -2.054636 -3.697440 
C   -3.629188 2.054636 1.996668 
C   6.395723 -0.110173 -5.584326 
C   2.903004 0.110173 0.109782 
C   -2.491516 -2.735499 5.670694 
C   -6.807211 2.735499 -0.023414 
C   7.248318 1.001520 5.710413 
C   2.050410 -1.001520 0.016305 
C   -1.667706 1.929672 -5.643517 
C   -7.631022 -1.929672 0.050591 
C   8.569406 0.920210 -5.215197 
C   0.729322 -0.920210 0.478911 
C   -0.422826 1.912758 5.106813 
C   -8.875902 -1.912758 -0.587295 
C   9.045956 -0.261930 -4.635070 
C   0.252772 0.261930 1.059038 
C   0.017324 -2.775950 4.377678 
C   -9.316052 2.775950 -1.316430 
C   8.184036 -1.353914 -4.495315 
C   1.114692 1.353914 1.198793 
C   -0.804804 -1.647550 4.291267 
C   -8.493924 1.647550 -1.402841 
C   6.869767 -1.278420 -4.966687 
C   2.428961 1.278420 0.727421 
C   -2.045409 -1.623987 4.937903 
C   -7.253319 1.623987 -0.756205 
H   7.331976 -0.391388 3.523617 
H   1.966751 0.391388 -2.170491 
H   -1.632319 -2.053804 -3.452497 
H   -7.666408 2.053804 2.241611 
H   8.961198 -1.821078 2.335645 
H   0.337529 1.821078 -3.358463 
H   -0.326521 -0.422609 -2.130749 
H   -8.972206 0.422609 3.563359 
H   8.280800 1.707800 1.510598 
H   1.017928 -1.707800 -4.183510 
H   -1.411640 1.661968 -1.251510 
H   -7.887088 -1.661968 4.442598 
H   5.954837 0.891780 1.936263 
H   3.343891 -0.891780 -3.757845 
H   -3.819731 2.098675 -1.761847 
H   -5.478997 -2.098675 3.932261 
H   4.347989 2.291522 3.200418 
H   4.950739 -2.291522 -2.493690 
H   -5.112451 0.501654 -3.127602 
H   -4.186277 -0.501654 2.566506 
H   4.337486 1.479123 -4.888564 
H   4.961242 -1.479123 0.805544 
H   -4.341466 1.379253 4.951220 
H   -4.957262 -1.379253 -0.742888 
H   2.073817 1.559890 5.540883 
H   7.224910 -1.559890 -0.153225 
H   -6.690654 1.170629 -5.696675 
H   -2.608073 -1.170629 -0.002567 
H   1.469211 0.017409 3.634239 
H   7.829516 -0.017409 -2.059869 
H   -7.548412 2.714806 -3.889935 
H   -1.750315 -2.714806 1.804173 
H   3.155030 -1.533356 2.731566 
H   6.143698 1.533356 -2.962542 
H   -6.046338 -1.429163 -2.883966 
H   -3.252390 1.429163 2.810142 
H   6.897490 1.901509 5.200494 
H   2.401237 -1.901509 -0.493615 
H   -1.998213 1.066931 -5.059950 
H   -7.300514 -1.066931 0.634159 
H   -9.355599 1.770478 -5.348846 
H   0.056871 -1.770478 0.345263 
H   0.205593 1.026938 5.198142 
H   9.093135 -1.026938 -0.495967 
H   -8.510051 -0.336721 -4.302993 
H   -0.788677 0.336721 1.391115 
H   1.001189 -2.779047 3.898273 
H   8.297539 2.779047 -1.795835 
H   8.541235 -2.268030 -4.016128 
H   0.757492 2.268030 1.677980 
H   -0.484852 -0.783385 3.704544 
H   -8.813875 0.783385 -1.989564 
H   6.201472 -2.136097 -4.877535 
H   3.097256 2.136097 0.816573 
H   -2.689160 -0.746839 4.858911 
H   -6.609568 0.746839 -0.835197 
128
i=24
C   5.723304 -1.847834 3.453572 
C   3.575424 1.847834 -2.240536 
C   -3.486524 -0.917938 -3.400232 
C   -5.812204 0.917938 2.293876 
C   7.043369 -1.415493 3.198272 
C   2.255359 1.415493 -2.495836 
C   -2.123493 -1.156168 -3.116778 
C   -7.175235 1.156168 2.577330 
C   7.949673 -2.229257 2.515063 
C   1.349054 2.229257 -3.179045 
C   -1.374240 -0.240176 -2.369113 
C   -7.924487 0.240176 3.324995 
C   7.555116 2.306893 2.051702 
C   1.743611 -2.306893 -3.642406 
C   -1.968087 0.929320 -1.871676 
C   -7.330640 -0.929320 3.822432 
C   6.246768 1.866813 2.286949 
C   3.051959 -1.866813 -3.407159 
C   -3.317189 1.181955 -2.145451 
C   -5.981538 -1.181955 3.548657 
C   5.343536 2.675213 2.988356 
C   3.955192 -2.675213 -2.705752 
C   -4.061130 0.272811 -2.901682 
C   -5.237598 -0.272811 2.792426 
C   4.732274 -0.954050 4.110276 
C   4.566454 0.954050 -1.583832 
C   -4.341236 -1.912480 -4.107308 
C   -4.957492 1.912480 1.586800 
C   5.070079 -0.086572 5.184204 
C   4.228648 0.086572 -0.509904 
C   -3.878970 -2.783653 -5.129380 
C   -5.419757 2.783653 0.564728 
C   4.112161 0.812314 5.673485 
C   5.186567 -0.812314 -0.020623 
C   -4.749473 2.049022 -5.659415 
C   -4.549255 -2.049022 0.034693 
C   2.822184 0.855495 5.142614 
C   6.476544 -0.855495 -0.551494 
C   -6.075010 1.936205 -5.238920 
C   -3.223718 -1.936205 0.455188 
C   2.477317 -0.009774 4.102776 
C   6.821410 0.009774 -1.591332 
C   -6.542852 2.802958 -4.247984 
C   -2.755875 -2.802958 1.446124 
C   3.424393 -0.899198 3.594255 
C   5.874335 0.899198 -2.099853 
C   -5.683193 -2.051038 -3.690561 
C   -3.615535 2.051038 2.003547 
C   6.421441 -0.113560 -5.589724 
C   2.877286 0.113560 0.104384 
C   -2.517234 -2.738886 5.665296 
C   -6.781493 2.738886 -0.028812 
C   7.272237 0.999562 5.706232 
C   2.026491 -0.999562 0.012124 
C   -1.691625 1.927714 -5.647698 
C   -7.607103 -1.927714 0.046410 
C   8.588562 0.924391 -5.208423 
C   0.710166 -0.924391 0.485685 
C   -0.441982 1.916939 5.113587 
C   -8.856746 -1.916939 -0.580521 
C   9.062837 -0.253304 -4.618983 
C   0.235891 0.253304 1.075125 
C   0.000443 -2.767324 4.393765 
C   -9.299171 2.767324 -1.300343 
C   8.203404 -1.347564 -4.482562 
C   1.095324 1.347564 1.211546 
C   -0.824172 -1.641200 4.304020 
C   -8.474556 1.641200 -1.390088 
C   6.893739 -1.278261 -4.964888 
C   2.404989 1.278261 0.729220 
C   -2.069381 -1.623828 4.939702 
C   -7.229347 1.623828 -0.754406 
H   7.352878 -0.419805 3.519172 
H   1.945849 0.419805 -2.174936 
H   -1.653221 -2.082221 -3.456942 
H   -7.645506 2.082221 2.237166 
H   8.961886 -1.862089 2.322839 
H   0.336841 1.862089 -3.371269 
H   -0.327209 -0.463620 -2.143555 
H   -8.971518 0.463620 3.550553 
H   8.256193 1.678431 1.494405 
H   1.042535 -1.678431 -4.199703 
H   -1.387033 1.632599 -1.267703 
H   -7.911695 -1.632599 4.426405 
H   5.925097 0.886118 1.925362 
H   3.373631 -0.886118 -3.768746 
H   -3.789991 2.093013 -1.772748 
H   -5.508737 -2.093013 3.921360 
H   4.337882 2.298190 3.195867 
H   4.960846 -2.298190 -2.498241 
H   -5.102344 0.508322 -3.132153 
H   -4.196384 -0.508322 2.561955 
H   4.376222 1.481716 -4.892480 
H   4.922506 -1.481716 0.801628 
H   -4.380202 1.381846 4.947304 
H   -4.918526 -1.381846 -0.746804 
H   2.107208 1.570474 5.550620 
H   7.191519 -1.570474 -0.143488 
H   -6.724045 1.181213 -5.686938 
H   -2.574682 -1.181213 0.007170 
H   1.486780 0.027887 3.650220 
H   7.811947 -0.027887 -2.043888 
H   -7.565981 2.725284 -3.873954 
H   -1.732746 -2.725284 1.820154 
H   3.161115 -1.529440 2.741091 
H   6.137613 1.529440 -2.953017 
H   -6.052423 -1.425247 -2.874441 
H   -3.246305 1.425247 2.819667 
H   6.922679 1.897223 5.191710 
H   2.376048 -1.897223 -0.502399 
H   -2.023402 1.062645 -5.068734 
H   -7.275325 -1.062645 0.625375 
H   -9.339195 1.776881 -5.339427 
H   0.040467 -1.776881 0.354682 
H   0.189189 1.033341 5.207561 
H   9.109539 -1.033341 -0.486548 
H   -8.496769 -0.323227 -4.277698 
H   -0.801959 0.323227 1.416410 
H   0.987907 -2.765553 3.923568 
H   8.310821 2.765553 -1.770540 
H   8.558275 -2.258558 -3.996654 
H   0.740452 2.258558 1.697454 
H   -0.501892 -0.773913 3.724018 
H   -8.796835 0.773913 -1.970090 
H   6.226978 -2.137155 -4.876371 
H   3.071750 2.137155 0.817737 
H   -2.714666 -0.747897 4.860075 
H   -6.584062 0.747897 -0.834033 
128
i=25
C   5.729654 -1.857412 3.449762 
C   3.569074 1.857412 -2.244346 
C   -3.492874 -0.927516 -3.404042 
C   -5.805854 0.927516 2.290066 
C   7.052788 -1.438936 3.192451 
C   2.245940 1.438936 -2.501657 
C   -2.132912 -1.179611 -3.122599 
C   -7.165816 1.179611 2.571509 
C   7.947874 -2.260002 2.504638 
C   1.350853 2.260002 -3.189470 
C   -1.372441 -0.270921 -2.379538 
C   -7.926286 0.270921 3.314570 
C   7.539082 2.282868 2.038843 
C   1.759645 -2.282868 -3.655265 
C   -1.952053 0.905295 -1.884535 
C   -7.346674 -0.905295 3.809573 
C   6.227823 1.856177 2.276842 
C   3.070904 -1.856177 -3.417266 
C   -3.298244 1.171319 -2.155558 
C   -6.000483 -1.171319 3.538550 
C   5.335969 2.671773 2.982165 
C   3.962759 -2.671773 -2.711943 
C   -4.053563 0.269371 -2.907873 
C   -5.245165 -0.269371 2.786235 
C   4.748361 -0.956431 4.110064 
C   4.550367 0.956431 -1.584044 
C   -4.357323 -1.914861 -4.107520 
C   -4.941405 1.914861 1.586588 
C   5.095056 -0.088689 5.180288 
C   4.203671 0.088689 -0.513820 
C   -3.903947 -2.785770 -5.133296 
C   -5.394780 2.785770 0.560812 
C   4.143382 0.815066 5.672480 
C   5.155346 -0.815066 -0.021628 
C   -4.780694 2.051774 -5.660420 
C   -4.518034 -2.051774 0.033688 
C   2.850865 0.863221 5.149493 
C   6.447863 -0.863221 -0.544615 
C   -6.103691 1.943931 -5.232041 
C   -3.195037 -1.943931 0.462067 
C   2.497214 -0.002154 4.113148 
C   6.801513 0.002154 -1.580960 
C   -6.562749 2.810578 -4.237612 
C   -2.735978 -2.810578 1.456496 
C   3.438046 -0.895600 3.601134 
C   5.860682 0.895600 -2.092974 
C   -5.696846 -2.047440 -3.683682 
C   -3.601882 2.047440 2.010426 
C   6.447159 -0.116947 -5.595122 
C   2.851568 0.116947 0.098986 
C   -2.542952 -2.742273 5.659898 
C   -6.755775 2.742273 -0.034210 
C   7.296156 0.997604 5.702051 
C   2.002572 -0.997604 0.007943 
C   -1.715544 1.925756 -5.651879 
C   -7.583184 -1.925756 0.042229 
C   8.607718 0.928572 -5.201649 
C   0.691010 -0.928572 0.492459 
C   -0.461138 1.921120 5.120361 
C   -8.837590 -1.921120 -0.573747 
C   9.079718 -0.244678 -4.602896 
C   0.219010 0.244678 1.091212 
C   -0.016438 -2.758698 4.409852 
C   -9.282290 2.758698 -1.284256 
C   8.222772 -1.341214 -4.469809 
C   1.075956 1.341214 1.224299 
C   -0.843540 -1.634850 4.316773 
C   -8.455188 1.634850 -1.377335 
C   6.917711 -1.278102 -4.963089 
C   2.381017 1.278102 0.731019 
C   -2.093353 -1.623669 4.941501 
C   -7.205375 1.623669 -0.752607 
H   7.373780 -0.448222 3.514727 
H   1.924947 0.448222 -2.179381 
H   -1.674123 -2.110638 -3.461387 
H   -7.624604 2.110638 2.232721 
H   8.962574 -1.903100 2.310033 
H   0.336153 1.903100 -3.384075 
H   -0.327897 -0.504631 -2.156361 
H   -8.970830 0.504631 3.537747 
H   8.231586 1.649062 1.478212 
H   1.067142 -1.649062 -4.215896 
H   -1.362426 1.603230 -1.283896 
H   -7.936302 -1.603230 4.410212 
H   5.895357 0.880456 1.914461 
H   3.403371 -0.880456 -3.779647 
H   -3.760251 2.087351 -1.783649 
H   -5.538477 -2.087351 3.910459 
H   4.327775 2.304858 3.191316 
H   4.970953 -2.304858 -2.502792 
H   -5.092237 0.514990 -3.136704 
H   -4.206491 -0.514990 2.557404 
H   4.414958 1.484309 -4.896396 
H   4.883770 -1.484309 0.797712 
H   -4.418938 1.384439 4.943388 
H   -4.879790 -1.384439 -0.750720 
H   2.140599 1.581058 5.560357 
H   7.158128 -1.581058 -0.133751 
H   -6.757436 1.191797 -5.677201 
H   -2.541291 -1.191797 0.016907 
H   1.504349 0.038365 3.666201 
H   7.794378 -0.038365 -2.027907 
H   -7.583550 2.735762 -3.857973 
H   -1.715177 -2.735762 1.836135 
H   3.167200 -1.525524 2.750616 
H   6.131528 1.525524 -2.943492 
H   -6.058508 -1.421331 -2.864916 
H   -3.240220 1.421331 2.829192 
H   6.947868 1.892937 5.182926 
H   2.350859 -1.892937 -0.511183 
H   -2.048591 1.058359 -5.077518 
H   -7.250136 -1.058359 0.616591 
H   -9.322791 1.783284 -5.330008 
H   0.024063 -1.783284 0.364101 
H   0.172785 1.039744 5.216980 
H   9.125943 -1.039744 -0.477129 
H   -8.483487 -0.309733 -4.252403 
H   -0.815241 0.309733 1.441705 
H   0.974625 -2.752059 3.948863 
H   8.324103 2.752059 -1.745245 
H   8.575315 -2.249086 -3.977180 
H   0.723412 2.249086 1.716928 
H   -0.518932 -0.764441 3.743492 
H   -8.779795 0.764441 -1.950616 
H   6.252484 -2.138213 -4.875207 
H   3.046244 2.138213 0.818901 
H   -2.740172 -0.748955 4.861239 
H   -6.558556 0.748955 -0.832869 
128
i=26
C   5.736004 -1.866990 3.445952 
C   3.562724 1.866990 -2.248156 
C   -3.499224 -0.937094 -3.407852 
C   -5.799504 0.937094 2.286256 
C   7.062207 -1.462379 3.186630 
C   2.236521 1.462379 -2.507478 
C   -2.142331 -1.203054 -3.128420 
C   -7.156397 1.203054 2.565688 
C   7.946075 -2.290747 2.494213 
C   1.352652 2.290747 -3.199895 
C   -1.370642 -0.301666 -2.389963 
C   -7.928085 0.301666 3.304145 
C   7.523048 2.258843 2.025984 
C   1.775679 -2.258843 -3.668124 
C   -1.936019 0.881270 -1.897394 
C   -7.362708 -0.881270 3.796714 
C   6.208878 1.845541 2.266735 
C   3.089849 -1.845541 -3.427373 
C   -3.279299 1.160683 -2.165665 
C   -6.019428 -1.160683 3.528443 
C   5.328402 2.668333 2.975974 
C   3.970326 -2.668333 -2.718134 
C   -4.045996 0.265931 -2.914064 
C   -5.252732 -0.265931 2.780044 
C   4.764448 -0.958812 4.109852 
C   4.534280 0.958812 -1.584256 
C   -4.373410 -1.917242 -4.107732 
C   -4.925318 1.917242 1.586376 
C   5.120033 -0.090806 5.176372 
C   4.178694 0.090806 -0.517736 
C   -3.928924 -2.787887 -5.137212 
C   -5.369803 2.787887 0.556896 
C   4.174603 0.817818 5.671475 
C   5.124125 -0.817818 -0.022633 
C   -4.811915 2.054526 -5.661425 
C   -4.486813 -2.054526 0.032683 
C   2.879546 0.870947 5.156372 
C   6.419182 -0.870947 -0.537736 
C   -6.132372 1.951657 -5.225162 
C   -3.166356 -1.951657 0.468946 
C   2.517111 0.005466 4.123520 
C   6.781616 -0.005466 -1.570588 
C   -6.582646 2.818198 -4.227240 
C   -2.716081 -2.818198 1.466868 
C   3.451699 -0.892002 3.608013 
C   5.847029 0.892002 -2.086095 
C   -5.710499 -2.043842 -3.676803 
C   -3.588229 2.043842 2.017305 
C   6.472877 -0.120334 -5.600520 
C   2.825850 0.120334 0.093588 
C   -2.568670 -2.745660 5.654500 
C   -6.730057 2.745660 -0.039608 
C   7.320075 0.995646 5.697870 
C   1.978653 -0.995646 0.003762 
C   -1.739463 1.923798 -5.656060 
C   -7.559265 -1.923798 0.038048 
C   8.626874 0.932753 -5.194875 
C   0.671854 -0.932753 0.499233 
C   -0.480294 1.925301 5.127135 
C   -8.818434 -1.925301 -0.566973 
C   9.096599 -0.236052 -4.586809 
C   0.202129 0.236052 1.107299 
C   -0.033319 -2.750072 4.425939 
C   -9.265409 2.750072 -1.268169 
C   8.242140 -1.334864 -4.457056 
C   1.056588 1.334864 1.237052 
C   -0.862908 -1.628500 4.329526 
C   -8.435820 1.628500 -1.364582 
C   6.941683 -1.277943 -4.961290 
C   2.357045 1.277943 0.732818 
C   -2.117325 -1.623510 4.943300 
C   -7.181403 1.623510 -0.750808 
H   7.394682 -0.476639 3.510282 
H   1.904045 0.476639 -2.183826 
H   -1.695025 -2.139055 -3.465832 
H   -7.603702 2.139055 2.228276 
H   8.963262 -1.944111 2.297227 
H   0.335465 1.944111 -3.396881 
H   -0.328585 -0.545642 -2.169167 
H   -8.970142 0.545642 3.524941 
H   8.206979 1.619693 1.462019 
H   1.091749 -1.619693 -4.232089 
H   -1.337819 1.573861 -1.300089 
H   -7.960909 -1.573861 4.394019 
H   5.865617 0.874794 1.903560 
H   3.433111 -0.874794 -3.790548 
H   -3.730511 2.081689 -1.794550 
H   -5.568217 -2.081689 3.899558 
H   4.317668 2.311526 3.186765 
H   4.981060 -2.311526 -2.507343 
H   -5.082130 0.521658 -3.141255 
H   -4.216598 -0.521658 2.552853 
H   4.453694 1.486902 -4.900312 
H   4.845034 -1.486902 0.793796 
H   -4.457674 1.387032 4.939472 
H   -4.841054 -1.387032 -0.754636 
H   2.173990 1.591642 5.570094 
H   7.124737 -1.591642 -0.124014 
H   -6.790827 1.202381 -5.667464 
H   -2.507900 -1.202381 0.026644 
H   1.521918 0.048843 3.682182 
H   7.776809 -0.048843 -2.011926 
H   -7.601119 2.746240 -3.841992 
H   -1.697608 -2.746240 1.852116 
H   3.173285 -1.521608 2.760141 
H   6.125443 1.521608 -2.933967 
H   -6.064593 -1.417415 -2.855391 
H   -3.234135 1.417415 2.838717 
H   6.973057 1.888651 5.174142 
H   2.325670 -1.888651 -0.519967 
H   -2.073780 1.054073 -5.086302 
H   -7.224947 -1.054073 0.607807 
H   -9.306387 1.789687 -5.320589 
H   0.007659 -1.789687 0.373520 
H   0.156381 1.046147 5.226399 
H   9.142347 -1.046147 -0.467710 
H   -8.470205 -0.296239 -4.227108 
H   -0.828523 0.296239 1.467000 
H   0.961343 -2.738565 3.974158 
H   8.337385 2.738565 -1.719950 
H   8.592355 -2.239614 -3.957706 
H   0.706372 2.239614 1.736402 
H   -0.535972 -0.754969 3.762966 
H   -8.762755 0.754969 -1.931142 
H   6.277990 -2.139271 -4.874043 
H   3.020738 2.139271 0.820065 
H   -2.765678 -0.750013 4.862403 
H   -6.533050 0.750013 -0.831705 
128
i=27
C   5.742354 -1.876568 3.442142 
C   3.556374 1.876568 -2.251966 
C   -3.505574 -0.946672 -3.411662 
C   -5.793154 0.946672 2.282446 
C   7.071626 -1.485822 3.180809 
C   2.227102 1.485822 -2.513299 
C   -2.151750 -1.226497 -3.134241 
C   -7.146978 1.226497 2.559867 
C   7.944276 -2.321492 2.483788 
C   1.354451 2.321492 -3.210320 
C   -1.368843 -0.332411 -2.400388 
C   -7.929884 0.332411 3.293720 
C   7.507014 2.234818 2.013125 
C   1.791713 -2.234818 -3.680983 
C   -1.919985 0.857245 -1.910253 
C   -7.378742 -0.857245 3.783855 
C   6.189933 1.834905 2.256628 
C   3.108794 -1.834905 -3.437480 
C   -3.260354 1.150047 -2.175772 
C   -6.038373 -1.150047 3.518336 
C   5.320835 2.664893 2.969783 
C   3.977893 -2.664893 -2.724325 
C   -4.038429 0.262491 -2.920255 
C   -5.260299 -0.262491 2.773853 
C   4.780535 -0.961193 4.109640 
C   4.518193 0.961193 -1.584468 
C   -4.389497 -1.919623 -4.107944 
C   -4.909231 1.919623 1.586164 
C   5.145010 -0.092923 5.172456 
C   4.153717 0.092923 -0.521652 
C   -3.953901 -2.790004 -5.141128 
C   -5.344826 2.790004 0.552980 
C   4.205824 0.820570 5.670470 
C   5.092904 -0.820570 -0.023638 
C   -4.843136 2.057278 -5.662430 
C   -4.455592 -2.057278 0.031678 
C   2.908227 0.878673 5.163251 
C   6.390501 -0.878673 -0.530857 
C   -6.161053 1.959383 -5.218283 
C   -3.137675 -1.959383 0.475825 
C   2.537008 0.013086 4.133892 
C   6.761719 -0.013086 -1.560216 
C   -6.602543 2.825818 -4.216868 
C   -2.696184 -2.825818 1.477240 
C   3.465352 -0.888404 3.614892 
C   5.833376 0.888404 -2.079216 
C   -5.724152 -2.040244 -3.669924 
C   -3.574576 2.040244 2.024184 
C   6.498595 -0.123721 -5.605918 
C   2.800132 0.123721 0.088190 
C   -2.594388 -2.749047 5.649102 
C   -6.704339 2.749047 -0.045006 
C   7.343994 0.993688 5.693689 
C   1.954734 -0.993688 -0.000419 
C   -1.763382 1.921840 -5.660241 
C   -7.535346 -1.921840 0.033867 
C   8.646030 0.936934 -5.188101 
C   0.652698 -0.936934 0.506007 
C   -0.499450 1.929482 5.133909 
C   -8.799278 -1.929482 -0.560199 
C   9.113480 -0.227426 -4.570722 
C   0.185248 0.227426 1.123386 
C   -0.050200 -2.741446 4.442026 
C   -9.248528 2.741446 -1.252082 
C   8.261508 -1.328514 -4.444303 
C   1.037220 1.328514 1.249805 
C   -0.882276 -1.622150 4.342279 
C   -8.416452 1.622150 -1.351829 
C   6.965655 -1.277784 -4.959491 
C   2.333073 1.277784 0.734617 
C   -2.141297 -1.623351 4.945099 
C   -7.157431 1.623351 -0.749009 
H   7.415584 -0.505056 3.505837 
H   1.883143 0.505056 -2.188271 
H   -1.715927 -2.167472 -3.470277 
H   -7.582800 2.167472 2.223831 
H   8.963950 -1.985122 2.284421 
H   0.334777 1.985122 -3.409687 
H   -0.329273 -0.586653 -2.181973 
H   -8.969454 0.586653 3.512135 
H   8.182372 1.590324 1.445826 
H   1.116356 -1.590324 -4.248282 
H   -1.313212 1.544492 -1.316282 
H   -7.985516 -1.544492 4.377826 
H   5.835877 0.869132 1.892659 
H   3.462851 -0.869132 -3.801449 
H   -3.700771 2.076027 -1.805451 
H   -5.597957 -2.076027 3.888657 
H   4.307561 2.318194 3.182214 
H   4.991167 -2.318194 -2.511894 
H   -5.072023 0.528326 -3.145806 
H   -4.226705 -0.528326 2.548302 
H   4.492430 1.489495 -4.904228 
H   4.806298 -1.489495 0.789880 
H   -4.496410 1.389625 4.935556 
H   -4.802318 -1.389625 -0.758552 
H   2.207381 1.602226 5.579831 
H   7.091346 -1.602226 -0.114277 
H   -6.824218 1.212965 -5.657727 
H   -2.474509 -1.212965 0.036381 
H   1.539487 0.059321 3.698163 
H   7.759240 -0.059321 -1.995945 
H   -7.618688 2.756718 -3.826011 
H   -1.680039 -2.756718 1.868097 
H   3.179370 -1.517692 2.769666 
H   6.119358 1.517692 -2.924442 
H   -6.070678 -1.413499 -2.845866 
H   -3.228050 1.413499 2.848242 
H   6.998246 1.884365 5.165358 
H   2.300481 -1.884365 -0.528751 
H   -2.098969 1.049787 -5.095086 
H   -7.199758 -1.049787 0.599023 
H   -9.289983 1.796090 -5.311170 
H   -0.008745 -1.796090 0.382939 
H   0.139977 1.052550 5.235818 
H   9.158751 -1.052550 -0.458291 
H   -8.456923 -0.282745 -4.201813 
H   -0.841805 0.282745 1.492295 
H   0.948061 -2.725071 3.999453 
H   8.350667 2.725071 -1.694655 
H   8.609395 -2.230142 -3.938232 
H   0.689332 2.230142 1.755876 
H   -0.553012 -0.745497 3.782440 
H   -8.745715 0.745497 -1.911668 
H   6.303496 -2.140329 -4.872879 
H   2.995232 2.140329 0.821229 
H   -2.791184 -0.751071 4.863567 
H   -6.507544 0.751071 -0.830541 
128
i=28
C   5.748704 -1.886146 3.438332 
C   3.550024 1.886146 -2.255776 
C   -3.511924 -0.956250 -3.415472 
C   -5.786804 0.956250 2.278636 
C   7.081045 -1.509265 3.174988 
C   2.217683 1.509265 -2.519120 
C   -2.161169 -1.249940 -3.140062 
C   -7.137559 1.249940 2.554046 
C   7.942477 -2.352237 2.473363 
C   1.356250 2.352237 -3.220745 
C   -1.367044 -0.363156 -2.410813 
C   -7.931683 0.363156 3.283295 
C   7.490980 2.210793 2.000266 
C   1.807747 -2.210793 -3.693842 
C   -1.903951 0.833220 -1.923112 
C   -7.394776 -0.833220 3.770996 
C   6.170988 1.824269 2.246521 
C   3.127739 -1.824269 -3.447587 
C   -3.241409 1.139411 -2.185879 
C   -6.057318 -1.139411 3.508229 
C   5.313268 2.661453 2.963592 
C   3.985460 -2.661453 -2.730516 
C   -4.030862 0.259051 -2.926446 
C   -5.267866 -0.259051 2.767662 
C   4.796622 -0.963574 4.109428 
C   4.502106 0.963574 -1.584680 
C   -4.405584 -1.922004 -4.108156 
C   -4.893144 1.922004 1.585952 
C   5.169987 -0.095040 5.168540 
C   4.128740 0.095040 -0.525568 
C   -3.978878 -2.792121 -5.145044 
C   -5.319849 2.792121 0.549064 
C   4.237045 0.823322 5.669465 
C   5.061683 -0.823322 -0.024643 
C   -4.874357 2.060030 -5.663435 
C   -4.424371 -2.060030 0.030673 
C   2.936908 0.886399 5.170130 
C   6.361820 -0.886399 -0.523978 
C   -6.189734 1.967109 -5.211404 
C   -3.108994 -1.967109 0.482704 
C   2.556905 0.020706 4.144264 
C   6.741822 -0.020706 -1.549844 
C   -6.622440 2.833438 -4.206496 
C   -2.676287 -2.833438 1.487612 
C   3.479005 -0.884806 3.621771 
C   5.819723 0.884806 -2.072337 
C   -5.737805 -2.036646 -3.663045 
C   -3.560923 2.036646 2.031063 
C   6.524313 -0.127108 -5.611316 
C   2.774414 0.127108 0.082792 
C   -2.620106 -2.752434 5.643704 
C   -6.678621 2.752434 -0.050404 
C   7.367913 0.991730 5.689508 
C   1.930815 -0.991730 -0.004600 
C   -1.787301 1.919882 -5.664422 
C   -7.511427 -1.919882 0.029686 
C   8.665186 0.941115 -5.181327 
C   0.633542 -0.941115 0.512781 
C   -0.518606 1.933663 5.140683 
C   -8.780122 -1.933663 -0.553425 
C   9.130361 -0.218800 -4.554635 
C   0.168367 0.218800 1.139473 
C   -0.067081 -2.732820 4.458113 
C   -9.231647 2.732820 -1.235995 
C   8.280876 -1.322164 -4.431550 
C   1.017852 1.322164 1.262558 
C   -0.901644 -1.615800 4.355032 
C   -8.397084 1.615800 -1.339076 
C   6.989627 -1.277625 -4.957692 
C   2.309101 1.277625 0.736416 
C   -2.165269 -1.623192 4.946898 
C   -7.133459 1.623192 -0.747210 
H   7.436486 -0.533473 3.501392 
H   1.862241 0.533473 -2.192716 
H   -1.736829 -2.195889 -3.474722 
H   -7.561898 2.195889 2.219386 
H   8.964638 -2.026133 2.271615 
H   0.334089 2.026133 -3.422493 
H   -0.329961 -0.627664 -2.194779 
H   -8.968766 0.627664 3.499329 
H   8.157765 1.560955 1.429633 
H   1.140963 -1.560955 -4.264475 
H   -1.288605 1.515123 -1.332475 
H   -8.010123 -1.515123 4.361633 
H   5.806137 0.863470 1.881758 
H   3.492591 -0.863470 -3.812350 
H   -3.671031 2.070365 -1.816352 
H   -5.627697 -2.070365 3.877756 
H   4.297454 2.324862 3.177663 
H   5.001274 -2.324862 -2.516445 
H   -5.061916 0.534994 -3.150357 
H   -4.236812 -0.534994 2.543751 
H   4.531166 1.492088 -4.908144 
H   4.767562 -1.492088 0.785964 
H   -4.535146 1.392218 4.931640 
H   -4.763582 -1.392218 -0.762468 
H   2.240772 1.612810 5.589568 
H   7.057955 -1.612810 -0.104540 
H   -6.857609 1.223549 -5.647990 
H   -2.441118 -1.223549 0.046118 
H   1.557056 0.069799 3.714144 
H   7.741671 -0.069799 -1.979964 
H   -7.636257 2.767196 -3.810030 
H   -1.662470 -2.767196 1.884078 
H   3.185455 -1.513776 2.779191 
H   6.113273 1.513776 -2.914917 
H   -6.076763 -1.409583 -2.836341 
H   -3.221965 1.409583 2.857767 
H   7.023435 1.880079 5.156574 
H   2.275292 -1.880079 -0.537535 
H   -2.124158 1.045501 -5.103870 
H   -7.174569 -1.045501 0.590239 
H   -9.273579 1.802493 -5.301751 
H   -0.025149 -1.802493 0.392358 
H   0.123573 1.058953 5.245237 
H   9.175155 -1.058953 -0.448872 
H   -8.443641 -0.269251 -4.176518 
H   -0.855087 0.269251 1.517590 
H   0.934779 -2.711577 4.024748 
H   8.363949 2.711577 -1.669360 
H   8.626435 -2.220670 -3.918758 
H   0.672292 2.220670 1.775350 
H   -0.570052 -0.736025 3.801914 
H   -8.728675 0.736025 -1.892194 
H   6.329002 -2.141387 -4.871715 
H   2.969726 2.141387 0.822393 
H   -2.816690 -0.752129 4.864731 
H   -6.482038 0.752129 -0.829377 
128
i=29
C   5.755054 -1.895724 3.434522 
C   3.543674 1.895724 -2.259586 
C   -3.518274 -0.965828 -3.419282 
C   -5.780454 0.965828 2.274826 
C   7.090464 -1.532708 3.169167 
C   2.208264 1.532708 -2.524941 
C   -2.170588 -1.273383 -3.145883 
C   -7.128140 1.273383 2.548225 
C   7.940678 -2.382982 2.462938 
C   1.358049 2.382982 -3.231170 
C   -1.365245 -0.393901 -2.421238 
C   -7.933482 0.393901 3.272870 
C   7.474946 2.186768 1.987407 
C   1.823781 -2.186768 -3.706701 
C   -1.887917 0.809195 -1.935971 
C   -7.410810 -0.809195 3.758137 
C   6.152043 1.813633 2.236414 
C   3.146684 -1.813633 -3.457694 
C   -3.222464 1.128775 -2.195986 
C   -6.076263 -1.128775 3.498122 
C   5.305701 2.658013 2.957401 
C   3.993027 -2.658013 -2.736707 
C   -4.023295 0.255611 -2.932637 
C   -5.275433 -0.255611 2.761471 
C   4.812709 -0.965955 4.109216 
C   4.486019 0.965955 -1.584892 
C   -4.421671 -1.924385 -4.108368 
C   -4.877057 1.924385 1.585740 
C   5.194964 -0.097157 5.164624 
C   4.103763 0.097157 -0.529484 
C   -4.003855 -2.794238 -5.148960 
C   -5.294872 2.794238 0.545148 
C   4.268266 0.826074 5.668460 
C   5.030462 -0.826074 -0.025648 
C   -4.905578 2.062782 -5.664440 
C   -4.393150 -2.062782 0.029668 
C   2.965589 0.894125 5.177009 
C   6.333139 -0.894125 -0.517099 
C   -6.218415 1.974835 -5.204525 
C   -3.080313 -1.974835 0.489583 
C   2.576802 0.028326 4.154636 
C   6.721925 -0.028326 -1.539472 
C   -6.642337 2.841058 -4.196124 
C   -2.656390 -2.841058 1.497984 
C   3.492658 -0.881208 3.628650 
C   5.806070 0.881208 -2.065458 
C   -5.751458 -2.033048 -3.656166 
C   -3.547270 2.033048 2.037942 
C   6.550031 -0.130495 -5.616714 
C   2.748696 0.130495 0.077394 
C   -2.645824 -2.755821 5.638306 
C   -6.652903 2.755821 -0.055802 
C   7.391832 0.989772 5.685327 
C   1.906896 -0.989772 -0.008781 
C   -1.811220 1.917924 -5.668603 
C   -7.487508 -1.917924 0.025505 
C   8.684342 0.945296 -5.174553 
C   0.614386 -0.945296 0.519555 
C   -0.537762 1.937844 5.147457 
C   -8.760966 -1.937844 -0.546651 
C   9.147242 -0.210174 -4.538548 
C   0.151486 0.210174 1.155560 
C   -0.083962 -2.724194 4.474200 
C   -9.214766 2.724194 -1.219908 
C   8.300244 -1.315814 -4.418797 
C   0.998484 1.315814 1.275311 
C   -0.921012 -1.609450 4.367785 
C   -8.377716 1.609450 -1.326323 
C   7.013599 -1.277466 -4.955893 
C   2.285129 1.277466 0.738215 
C   -2.189241 -1.623033 4.948697 
C   -7.109487 1.623033 -0.745411 
H   7.457388 -0.561890 3.496947 
H   1.841339 0.561890 -2.197161 
H   -1.757731 -2.224306 -3.479167 
H   -7.540996 2.224306 2.214941 
H   8.965326 -2.067144 2.258809 
H   0.333401 2.067144 -3.435299 
H   -0.330649 -0.668675 -2.207585 
H   -8.968078 0.668675 3.486523 
H   8.133158 1.531586 1.413440 
H   1.165570 -1.531586 -4.280668 
H   -1.263998 1.485754 -1.348668 
H   -8.034730 -1.485754 4.345440 
H   5.776397 0.857808 1.870857 
H   3.522331 -0.857808 -3.823251 
H   -3.641291 2.064703 -1.827253 
H   -5.657437 -2.064703 3.866855 
H   4.287347 2.331530 3.173112 
H   5.011381 -2.331530 -2.520996 
H   -5.051809 0.541662 -3.154908 
H   -4.246919 -0.541662 2.539200 
H   4.569902 1.494681 -4.912060 
H   4.728826 -1.494681 0.782048 
H   -4.573882 1.394811 4.927724 
H   -4.724846 -1.394811 -0.766384 
H   2.274163 1.623394 5.599305 
H   7.024564 -1.623394 -0.094803 
H   -6.891000 1.234133 -5.638253 
H   -2.407727 -1.234133 0.055855 
H   1.574625 0.080277 3.730125 
H   7.724102 -0.080277 -1.963983 
H   -7.653826 2.777674 -3.794049 
H   -1.644901 -2.777674 1.900059 
H   3.191540 -1.509860 2.788716 
H   6.107188 1.509860 -2.905392 
H   -6.082848 -1.405667 -2.826816 
H   -3.215880 1.405667 2.867292 
H   7.048624 1.875793 5.147790 
H   2.250103 -1.875793 -0.546319 
H   -2.149347 1.041215 -5.112654 
H   -7.149380 -1.041215 0.581455 
H   -9.257175 1.808896 -5.292332 
H   -0.041553 -1.808896 0.401777 
H   0.107169 1.065356 5.254656 
H   9.191559 -1.065356 -0.439453 
H   -8.430359 -0.255757 -4.151223 
H   -0.868369 0.255757 1.542885 
H   0.921497 -2.698083 4.050043 
H   8.377231 2.698083 -1.644065 
H   8.643475 -2.211198 -3.899284 
H   0.655252 2.211198 1.794824 
H   -0.587092 -0.726553 3.821388 
H   -8.711635 0.726553 -1.872720 
H   6.354508 -2.142445 -4.870551 
H   2.944220 2.142445 0.823557 
H   -2.842196 -0.753187 4.865895 
H   -6.456532 0.753187 -0.828213 
128
i=30
C   5.761404 -1.905302 3.430712 
C   3.537324 1.905302 -2.263396 
C   -3.524624 -0.975406 -3.423092 
C   -5.774104 0.975406 2.271016 
C   7.099883 -1.556151 3.163346 
C   2.198845 1.556151 -2.530762 
C   -2.180007 -1.296826 -3.151704 
C   -7.118721 1.296826 2.542404 
C   7.938879 -2.413727 2.452513 
C   1.359848 2.413727 -3.241595 
C   -1.363446 -0.424646 -2.431663 
C   -7.935281 0.424646 3.262445 
C   7.458912 2.162743 1.974548 
C   1.839815 -2.162743 -3.719560 
C   -1.871883 0.785170 -1.948830 
C   -7.426844 -0.785170 3.745278 
C   6.133098 1.802997 2.226307 
C   3.165629 -1.802997 -3.467801 
C   -3.203519 1.118139 -2.206093 
C   -6.095208 -1.118139 3.488015 
C   5.298134 2.654573 2.951210 
C   4.000594 -2.654573 -2.742898 
C   -4.015728 0.252171 -2.938828 
C   -5.283000 -0.252171 2.755280 
C   4.828796 -0.968336 4.109004 
C   4.469932 0.968336 -1.585104 
C   -4.437758 -1.926766 -4.108580 
C   -4.860970 1.926766 1.585528 
C   5.219941 -0.099274 5.160708 
C   4.078786 0.099274 -0.533400 
C   -4.028832 -2.796355 -5.152876 
C   -5.269895 2.796355 0.541232 
C   4.299487 0.828826 5.667455 
C   4.999241 -0.828826 -0.026653 
C   -4.936799 2.065534 -5.665445 
C   -4.361929 -2.065534 0.028663 
C   2.994270 0.901851 5.183888 
C   6.304458 -0.901851 -0.510220 
C   -6.247096 1.982561 -5.197646 
C   -3.051632 -1.982561 0.496462 
C   2.596699 0.035946 4.165008 
C   6.702028 -0.035946 -1.529100 
C   -6.662234 2.848678 -4.185752 
C   -2.636493 -2.848678 1.508356 
C   3.506311 -0.877610 3.635529 
C   5.792417 0.877610 -2.058579 
C   -5.765111 -2.029450 -3.649287 
C   -3.533617 2.029450 2.044821 
C   6.575749 -0.133882 -5.622112 
C   2.722978 0.133882 0.071996 
C   -2.671542 -2.759208 5.632908 
C   -6.627185 2.759208 -0.061200 
C   7.415751 0.987814 5.681146 
C   1.882977 -0.987814 -0.012962 
C   -1.835139 1.915966 -5.672784 
C   -7.463589 -1.915966 0.021324 
C   8.703498 0.949477 -5.167779 
C   0.595230 -0.949477 0.526329 
C   -0.556918 1.942025 5.154231 
C   -8.741810 -1.942025 -0.539877 
C   9.164123 -0.201548 -4.522461 
C   0.134605 0.201548 1.171647 
C   -0.100843 -2.715568 4.490287 
C   -9.197885 2.715568 -1.203821 
C   8.319612 -1.309464 -4.406044 
C   0.979116 1.309464 1.288064 
C   -0.940380 -1.603100 4.380538 
C   -8.358348 1.603100 -1.313570 
C   7.037571 -1.277307 -4.954094 
C   2.261157 1.277307 0.740014 
C   -2.213213 -1.622874 4.950496 
C   -7.085515 1.622874 -0.743612 
H   7.478290 -0.590307 3.492502 
H   1.820437 0.590307 -2.201606 
H   -1.778633 -2.252723 -3.483612 
H   -7.520094 2.252723 2.210496 
H   8.966014 -2.108155 2.246003 
H   0.332713 2.108155 -3.448105 
H   -0.331337 -0.709686 -2.220391 
H   -8.967390 0.709686 3.473717 
H   8.108551 1.502217 1.397247 
H   1.190177 -1.502217 -4.296861 
H   -1.239391 1.456385 -1.364861 
H   -8.059337 -1.456385 4.329247 
H   5.746657 0.852146 1.859956 
H   3.552071 -0.852146 -3.834152 
H   -3.611551 2.059041 -1.838154 
H   -5.687177 -2.059041 3.855954 
H   4.277240 2.338198 3.168561 
H   5.021488 -2.338198 -2.525547 
H   -5.041702 0.548330 -3.159459 
H   -4.257026 -0.548330 2.534649 
H   4.608638 1.497274 -4.915976 
H   4.690090 -1.497274 0.778132 
H   -4.612618 1.397404 4.923808 
H   -4.686110 -1.397404 -0.770300 
H   2.307554 1.633978 5.609042 
H   6.991173 -1.633978 -0.085066 
H   -6.924391 1.244717 -5.628516 
H   -2.374336 -1.244717 0.065592 
H   1.592194 0.090755 3.746106 
H   7.706533 -0.090755 -1.948002 
H   -7.671395 2.788152 -3.778068 
H   -1.627332 -2.788152 1.916040 
H   3.197625 -1.505944 2.798241 
H   6.101103 1.505944 -2.895867 
H   -6.088933 -1.401751 -2.817291 
H   -3.209795 1.401751 2.876817 
H   7.073813 1.871507 5.139006 
H   2.224914 -1.871507 -0.555103 
H   -2.174536 1.036929 -5.121438 
H   -7.124191 -1.036929 0.572671 
H   -9.240771 1.815299 -5.282913 
H   -0.057957 -1.815299 0.411196 
H   0.090765 1.071759 5.264075 
H   9.207963 -1.071759 -0.430034 
H   -8.417077 -0.242263 -4.125928 
H   -0.881651 0.242263 1.568180 
H   0.908215 -2.684589 4.075338 
H   8.390513 2.684589 -1.618770 
H   8.660515 -2.201726 -3.879810 
H   0.638212 2.201726 1.814298 
H   -0.604132 -0.717081 3.840862 
H   -8.694595 0.717081 -1.853246 
H   6.380014 -2.143503 -4.869387 
H   2.918714 2.143503 0.824721 
H   -2.867702 -0.754245 4.867059 
H   -6.431026 0.754245 -0.827049 
128
i=31
C   5.767754 -1.914880 3.426902 
C   3.530974 1.914880 -2.267206 
C   -3.530974 -0.984984 -3.426902 
C   -5.767754 0.984984 2.267206 
C   7.109302 -1.579594 3.157525 
C   2.189426 1.579594 -2.536583 
C   -2.189426 -1.320269 -3.157525 
C   -7.109302 1.320269 2.536583 
C   7.937080 -2.444472 2.442088 
C   1.361647 2.444472 -3.252020 
C   -1.361647 -0.455391 -2.442088 
C   -7.937080 0.455391 3.252020 
C   7.442878 2.138718 1.961689 
C   1.855849 -2.138718 -3.732419 
C   -1.855849 0.761145 -1.961689 
C   -7.442878 -0.761145 3.732419 
C   6.114153 1.792361 2.216200 
C   3.184574 -1.792361 -3.477908 
C   -3.184574 1.107503 -2.216200 
C   -6.114153 -1.107503 3.477908 
C   5.290567 2.651133 2.945019 
C   4.008161 -2.651133 -2.749089 
C   -4.008161 0.248731 -2.945019 
C   -5.290567 -0.248731 2.749089 
C   4.844883 -0.970717 4.108792 
C   4.453845 0.970717 -1.585316 
C   -4.453845 -1.929147 -4.108792 
C   -4.844883 1.929147 1.585316 
C   5.244918 -0.101391 5.156792 
C   4.053809 0.101391 -0.537316 
C   -4.053809 -2.798472 -5.156792 
C   -5.244918 2.798472 0.537316 
C   4.330708 0.831578 5.666450 
C   4.968020 -0.831578 -0.027658 
C   -4.968020 2.068286 -5.666450 
C   -4.330708 -2.068286 0.027658 
C   3.022951 0.909577 5.190767 
C   6.275777 -0.909577 -0.503341 
C   -6.275777 1.990287 -5.190767 
C   -3.022951 -1.990287 0.503341 
C   2.616596 0.043566 4.175380 
C   6.682131 -0.043566 -1.518728 
C   -6.682131 2.856298 -4.175380 
C   -2.616596 -2.856298 1.518728 
C   3.519964 -0.874012 3.642408 
C   5.778764 0.874012 -2.051700 
C   -5.778764 -2.025852 -3.642408 
C   -3.519964 2.025852 2.051700 
C   6.601467 -0.137269 -5.627510 
C   2.697260 0.137269 0.066598 
C   -2.697260 -2.762595 5.627510 
C   -6.601467 2.762595 -0.066598 
C   7.439670 0.985856 5.676965 
C   1.859058 -0.985856 -0.017143 
C   -1.859058 1.914008 -5.676965 
C   -7.439670 -1.914008 0.017143 
C   8.722654 0.953658 -5.161005 
C   0.576074 -0.953658 0.533103 
C   -0.576074 1.946206 5.161005 
C   -8.722654 -1.946206 -0.533103 
C   9.181004 -0.192922 -4.506374 
C   0.117724 0.192922 1.187734 
C   -0.117724 -2.706942 4.506374 
C   -9.181004 2.706942 -1.187734 
C   8.338980 -1.303114 -4.393291 
C   0.959748 1.303114 1.300817 
C   -0.959748 -1.596750 4.393291 
C   -8.338980 1.596750 -1.300817 
C   7.061543 -1.277148 -4.952295 
C   2.237185 1.277148 0.741813 
C   -2.237185 -1.622715 4.952295 
C   -7.061543 1.622715 -0.741813 
H   7.499192 -0.618724 3.488057 
H   1.799535 0.618724 -2.206051 
H   -1.799535 -2.281140 -3.488057 
H   -7.499192 2.281140 2.206051 
H   8.966702 -2.149166 2.233197 
H   0.332025 2.149166 -3.460911 
H   -0.332025 -0.750697 -2.233197 
H   -8.966702 0.750697 3.460911 
H   8.083944 1.472848 1.381054 
H   1.214784 -1.472848 -4.313054 
H   -1.214784 1.427016 -1.381054 
H   -8.083944 -1.427016 4.313054 
H   5.716917 0.846484 1.849055 
H   3.581811 -0.846484 -3.845053 
H   -3.581811 2.053379 -1.849055 
H   -5.716917 -2.053379 3.845053 
H   4.267133 2.344866 3.164010 
H   5.031595 -2.344866 -2.530098 
H   -5.031595 0.554998 -3.164010 
H   -4.267133 -0.554998 2.530098 
H   4.647374 1.499867 -4.919892 
H   4.651354 -1.499867 0.774216 
H   -4.651354 1.399997 4.919892 
H   -4.647374 -1.399997 -0.774216 
H   2.340945 1.644562 5.618779 
H   6.957782 -1.644562 -0.075329 
H   -6.957782 1.255301 -5.618779 
H   -2.340945 -1.255301 0.075329 
H   1.609763 0.101233 3.762087 
H   7.688964 -0.101233 -1.932021 
H   -7.688964 2.798630 -3.762087 
H   -1.609763 -2.798630 1.932021 
H   3.203710 -1.502028 2.807766 
H   6.095018 1.502028 -2.886342 
H   -6.095018 -1.397835 -2.807766 
H   -3.203710 1.397835 2.886342 
H   7.099002 1.867221 5.130222 
H   2.199725 -1.867221 -0.563887 
H   -2.199725 1.032643 -5.130222 
H   -7.099002 -1.032643 0.563887 
H   -9.224367 1.821702 -5.273494 
H   -0.074361 -1.821702 0.420615 
H   0.074361 1.078162 5.273494 
H   9.224367 -1.078162 -0.420615 
H   -8.403795 -0.228769 -4.100633 
H   -0.894933 0.228769 1.593475 
H   0.894933 -2.671095 4.100633 
H   8.403795 2.671095 -1.593475 
H   8.677555 -2.192254 -3.860336 
H   0.621172 2.192254 1.833772 
H   -0.621172 -0.707609 3.860336 
H   -8.677555 0.707609 -1.833772 
H   6.405520 -2.144561 -4.868223 
H   2.893208 2.144561 0.825885 
H   -2.893208 -0.755303 4.868223 
H   -6.405520 0.755303 -0.825885 
128
i=32
C   5.774104 -1.924458 3.423092 
C   3.524624 1.924458 -2.271016 
C   -3.537324 -0.994562 -3.430712 
C   -5.761404 0.994562 2.263396 
C   7.118721 -1.603037 3.151704 
C   2.180007 1.603037 -2.542404 
C   -2.198845 -1.343712 -3.163346 
C   -7.099883 1.343712 2.530762 
C   7.935281 -2.475217 2.431663 
C   1.363446 2.475217 -3.262445 
C   -1.359848 -0.486136 -2.452513 
C   -7.938879 0.486136 3.241595 
C   7.426844 2.114693 1.948830 
C   1.871883 -2.114693 -3.745278 
C   -1.839815 0.737120 -1.974548 
C   -7.458912 -0.737120 3.719560 
C   6.095208 1.781725 2.206093 
C   3.203519 -1.781725 -3.488015 
C   -3.165629 1.096867 -2.226307 
C   -6.133098 -1.096867 3.467801 
C   5.283000 2.647693 2.938828 
C   4.015728 -2.647693 -2.755280 
C   -4.000594 0.245291 -2.951210 
C   -5.298134 -0.245291 2.742898 
C   4.860970 -0.973098 4.108580 
C   4.437758 0.973098 -1.585528 
C   -4.469932 -1.931528 -4.109004 
C   -4.828796 1.931528 1.585104 
C   5.269895 -0.103508 5.152876 
C   4.028832 0.103508 -0.541232 
C   -4.078786 -2.800589 -5.160708 
C   -5.219941 2.800589 0.533400 
C   4.361929 0.834330 5.665445 
C   4.936799 -0.834330 -0.028663 
C   -4.999241 2.071038 -5.667455 
C   -4.299487 -2.071038 0.026653 
C   3.051632 0.917303 5.197646 
C   6.247096 -0.917303 -0.496462 
C   -6.304458 1.998013 -5.183888 
C   -2.994270 -1.998013 0.510220 
C   2.636493 0.051186 4.185752 
C   6.662234 -0.051186 -1.508356 
C   -6.702028 2.863918 -4.165008 
C   -2.596699 -2.863918 1.529100 
C   3.533617 -0.870414 3.649287 
C   5.765111 0.870414 -2.044821 
C   -5.792417 -2.022254 -3.635529 
C   -3.506311 2.022254 2.058579 
C   6.627185 -0.140656 -5.632908 
C   2.671542 0.140656 0.061200 
C   -2.722978 -2.765982 5.622112 
C   -6.575749 2.765982 -0.071996 
C   7.463589 0.983898 5.672784 
C   1.835139 -0.983898 -0.021324 
C   -1.882977 1.912050 -5.681146 
C   -7.415751 -1.912050 0.012962 
C   8.741810 0.957839 -5.154231 
C   0.556918 -0.957839 0.539877 
C   -0.595230 1.950387 5.167779 
C   -8.703498 -1.950387 -0.526329 
C   9.197885 -0.184296 -4.490287 
C   0.100843 0.184296 1.203821 
C   -0.134605 -2.698316 4.522461 
C   -9.164123 2.698316 -1.171647 
C   8.358348 -1.296764 -4.380538 
C   0.940380 1.296764 1.313570 
C   -0.979116 -1.590400 4.406044 
C   -8.319612 1.590400 -1.288064 
C   7.085515 -1.276989 -4.950496 
C   2.213213 1.276989 0.743612 
C   -2.261157 -1.622556 4.954094 
C   -7.037571 1.622556 -0.740014 
H   7.520094 -0.647141 3.483612 
H   1.778633 0.647141 -2.210496 
H   -1.820437 -2.309557 -3.492502 
H   -7.478290 2.309557 2.201606 
H   8.967390 -2.190177 2.220391 
H   0.331337 2.190177 -3.473717 
H   -0.332713 -0.791708 -2.246003 
H   -8.966014 0.791708 3.448105 
H   8.059337 1.443479 1.364861 
H   1.239391 -1.443479 -4.329247 
H   -1.190177 1.397647 -1.397247 
H   -8.108551 -1.397647 4.296861 
H   5.687177 0.840822 1.838154 
H   3.611551 -0.840822 -3.855954 
H   -3.552071 2.047717 -1.859956 
H   -5.746657 -2.047717 3.834152 
H   4.257026 2.351534 3.159459 
H   5.041702 -2.351534 -2.534649 
H   -5.021488 0.561666 -3.168561 
H   -4.277240 -0.561666 2.525547 
H   4.686110 1.502460 -4.923808 
H   4.612618 -1.502460 0.770300 
H   -4.690090 1.402590 4.915976 
H   -4.608638 -1.402590 -0.778132 
H   2.374336 1.655146 5.628516 
H   6.924391 -1.655146 -0.065592 
H   -6.991173 1.265885 -5.609042 
H   -2.307554 -1.265885 0.085066 
H   1.627332 0.111711 3.778068 
H   7.671395 -0.111711 -1.916040 
H   -7.706533 2.809108 -3.746106 
H   -1.592194 -2.809108 1.948002 
H   3.209795 -1.498112 2.817291 
H   6.088933 1.498112 -2.876817 
H   -6.101103 -1.393919 -2.798241 
H   -3.197625 1.393919 2.895867 
H   7.124191 1.862935 5.121438 
H   2.174536 -1.862935 -0.572671 
H   -2.224914 1.028357 -5.139006 
H   -7.073813 -1.028357 0.555103 
H   -9.207963 1.828105 -5.264075 
H   -0.090765 -1.828105 0.430034 
H   0.057957 1.084565 5.282913 
H   9.240771 -1.084565 -0.411196 
H   -8.390513 -0.215275 -4.075338 
H   -0.908215 0.215275 1.618770 
H   0.881651 -2.657601 4.125928 
H   8.417077 2.657601 -1.568180 
H   8.694595 -2.182782 -3.840862 
H   0.604132 2.182782 1.853246 
H   -0.638212 -0.698137 3.879810 
H   -8.660515 0.698137 -1.814298 
H   6.431026 -2.145619 -4.867059 
H   2.867702 2.145619 0.827049 
H   -2.918714 -0.756361 4.869387 
H   -6.380014 0.756361 -0.824721 
128
i=33
C   5.780454 -1.934036 3.419282 
C   3.518274 1.934036 -2.274826 
C   -3.543674 -1.004140 -3.434522 
C   -5.755054 1.004140 2.259586 
C   7.128140 -1.626480 3.145883 
C   2.170588 1.626480 -2.548225 
C   -2.208264 -1.367155 -3.169167 
C   -7.090464 1.367155 2.524941 
C   7.933482 -2.505962 2.421238 
C   1.365245 2.505962 -3.272870 
C   -1.358049 -0.516881 -2.462938 
C   -7.940678 0.516881 3.231170 
C   7.410810 2.090668 1.935971 
C   1.887917 -2.090668 -3.758137 
C   -1.823781 0.713095 -1.987407 
C   -7.474946 -0.713095 3.706701 
C   6.076263 1.771089 2.195986 
C   3.222464 -1.771089 -3.498122 
C   -3.146684 1.086231 -2.236414 
C   -6.152043 -1.086231 3.457694 
C   5.275433 2.644253 2.932637 
C   4.023295 -2.644253 -2.761471 
C   -3.993027 0.241851 -2.957401 
C   -5.305701 -0.241851 2.736707 
C   4.877057 -0.975479 4.108368 
C   4.421671 0.975479 -1.585740 
C   -4.486019 -1.933909 -4.109216 
C   -4.812709 1.933909 1.584892 
C   5.294872 -0.105625 5.148960 
C   4.003855 0.105625 -0.545148 
C   -4.103763 -2.802706 -5.164624 
C   -5.194964 2.802706 0.529484 
C   4.393150 0.837082 5.664440 
C   4.905578 -0.837082 -0.029668 
C   -5.030462 2.073790 -5.668460 
C   -4.268266 -2.073790 0.025648 
C   3.080313 0.925029 5.204525 
C   6.218415 -0.925029 -0.489583 
C   -6.333139 2.005739 -5.177009 
C   -2.965589 -2.005739 0.517099 
C   2.656390 0.058806 4.196124 
C   6.642337 -0.058806 -1.497984 
C   -6.721925 2.871538 -4.154636 
C   -2.576802 -2.871538 1.539472 
C   3.547270 -0.866816 3.656166 
C   5.751458 0.866816 -2.037942 
C   -5.806070 -2.018656 -3.628650 
C   -3.492658 2.018656 2.065458 
C   6.652903 -0.144043 -5.638306 
C   2.645824 0.144043 0.055802 
C   -2.748696 -2.769369 5.616714 
C   -6.550031 2.769369 -0.077394 
C   7.487508 0.981940 5.668603 
C   1.811220 -0.981940 -0.025505 
C   -1.906896 1.910092 -5.685327 
C   -7.391832 -1.910092 0.008781 
C   8.760966 0.962020 -5.147457 
C   0.537762 -0.962020 0.546651 
C   -0.614386 1.954568 5.174553 
C   -8.684342 -1.954568 -0.519555 
C   9.214766 -0.175670 -4.474200 
C   0.083962 0.175670 1.219908 
C   -0.151486 -2.689690 4.538548 
C   -9.147242 2.689690 -1.155560 
C   8.377716 -1.290414 -4.367785 
C   0.921012 1.290414 1.326323 
C   -0.998484 -1.584050 4.418797 
C   -8.300244 1.584050 -1.275311 
C   7.109487 -1.276830 -4.948697 
C   2.189241 1.276830 0.745411 
C   -2.285129 -1.622397 4.955893 
C   -7.013599 1.622397 -0.738215 
H   7.540996 -0.675558 3.479167 
H   1.757731 0.675558 -2.214941 
H   -1.841339 -2.337974 -3.496947 
H   -7.457388 2.337974 2.197161 
H   8.968078 -2.231188 2.207585 
H   0.330649 2.231188 -3.486523 
H   -0.333401 -0.832719 -2.258809 
H   -8.965326 0.832719 3.435299 
H   8.034730 1.414110 1.348668 
H   1.263998 -1.414110 -4.345440 
H   -1.165570 1.368278 -1.413440 
H   -8.133158 -1.368278 4.280668 
H   5.657437 0.835160 1.827253 
H   3.641291 -0.835160 -3.866855 
H   -3.522331 2.042055 -1.870857 
H   -5.776397 -2.042055 3.823251 
H   4.246919 2.358202 3.154908 
H   5.051809 -2.358202 -2.539200 
H   -5.011381 0.568334 -3.173112 
H   -4.287347 -0.568334 2.520996 
H   4.724846 1.505053 -4.927724 
H   4.573882 -1.505053 0.766384 
H   -4.728826 1.405183 4.912060 
H   -4.569902 -1.405183 -0.782048 
H   2.407727 1.665730 5.638253 
H   6.891000 -1.665730 -0.055855 
H   -7.024564 1.276469 -5.599305 
H   -2.274163 -1.276469 0.094803 
H   1.644901 0.122189 3.794049 
H   7.653826 -0.122189 -1.900059 
H   -7.724102 2.819586 -3.730125 
H   -1.574625 -2.819586 1.963983 
H   3.215880 -1.494196 2.826816 
H   6.082848 1.494196 -2.867292 
H   -6.107188 -1.390003 -2.788716 
H   -3.191540 1.390003 2.905392 
H   7.149380 1.858649 5.112654 
H   2.149347 -1.858649 -0.581455 
H   -2.250103 1.024071 -5.147790 
H   -7.048624 -1.024071 0.546319 
H   -9.191559 1.834508 -5.254656 
H   -0.107169 -1.834508 0.439453 
H   0.041553 1.090968 5.292332 
H   9.257175 -1.090968 -0.401777 
H   -8.377231 -0.201781 -4.050043 
H   -0.921497 0.201781 1.644065 
H   0.868369 -2.644107 4.151223 
H   8.430359 2.644107 -1.542885 
H   8.711635 -2.173310 -3.821388 
H   0.587092 2.173310 1.872720 
H   -0.655252 -0.688665 3.899284 
H   -8.643475 0.688665 -1.794824 
H   6.456532 -2.146677 -4.865895 
H   2.842196 2.146677 0.828213 
H   -2.944220 -0.757419 4.870551 
H   -6.354508 0.757419 -0.823557 
128
i=34
C   5.786804 -1.943614 3.415472 
C   3.511924 1.943614 -2.278636 
C   -3.550024 -1.013718 -3.438332 
C   -5.748704 1.013718 2.255776 
C   7.137559 -1.649923 3.140062 
C   2.161169 1.649923 -2.554046 
C   -2.217683 -1.390598 -3.174988 
C   -7.081045 1.390598 2.519120 
C   7.931683 -2.536707 2.410813 
C   1.367044 2.536707 -3.283295 
C   -1.356250 -0.547626 -2.473363 
C   -7.942477 0.547626 3.220745 
C   7.394776 2.066643 1.923112 
C   1.903951 -2.066643 -3.770996 
C   -1.807747 0.689070 -2.000266 
C   -7.490980 -0.689070 3.693842 
C   6.057318 1.760453 2.185879 
C   3.241409 -1.760453 -3.508229 
C   -3.127739 1.075595 -2.246521 
C   -6.170988 -1.075595 3.447587 
C   5.267866 2.640813 2.926446 
C   4.030862 -2.640813 -2.767662 
C   -3.985460 0.238411 -2.963592 
C   -5.313268 -0.238411 2.730516 
C   4.893144 -0.977860 4.108156 
C   4.405584 0.977860 -1.585952 
C   -4.502106 -1.936290 -4.109428 
C   -4.796622 1.936290 1.584680 
C   5.319849 -0.107742 5.145044 
C   3.978878 0.107742 -0.549064 
C   -4.128740 -2.804823 -5.168540 
C   -5.169987 2.804823 0.525568 
C   4.424371 0.839834 5.663435 
C   4.874357 -0.839834 -0.030673 
C   -5.061683 2.076542 -5.669465 
C   -4.237045 -2.076542 0.024643 
C   3.108994 0.932755 5.211404 
C   6.189734 -0.932755 -0.482704 
C   -6.361820 2.013465 -5.170130 
C   -2.936908 -2.013465 0.523978 
C   2.676287 0.066426 4.206496 
C   6.622440 -0.066426 -1.487612 
C   -6.741822 2.879158 -4.144264 
C   -2.556905 -2.879158 1.549844 
C   3.560923 -0.863218 3.663045 
C   5.737805 0.863218 -2.031063 
C   -5.819723 -2.015058 -3.621771 
C   -3.479005 2.015058 2.072337 
C   6.678621 -0.147430 -5.643704 
C   2.620106 0.147430 0.050404 
C   -2.774414 -2.772756 5.611316 
C   -6.524313 2.772756 -0.082792 
C   7.511427 0.979982 5.664422 
C   1.787301 -0.979982 -0.029686 
C   -1.930815 1.908134 -5.689508 
C   -7.367913 -1.908134 0.004600 
C   8.780122 0.966201 -5.140683 
C   0.518606 -0.966201 0.553425 
C   -0.633542 1.958749 5.181327 
C   -8.665186 -1.958749 -0.512781 
C   9.231647 -0.167044 -4.458113 
C   0.067081 0.167044 1.235995 
C   -0.168367 -2.681064 4.554635 
C   -9.130361 2.681064 -1.139473 
C   8.397084 -1.284064 -4.355032 
C   0.901644 1.284064 1.339076 
C   -1.017852 -1.577700 4.431550 
C   -8.280876 1.577700 -1.262558 
C   7.133459 -1.276671 -4.946898 
C   2.165269 1.276671 0.747210 
C   -2.309101 -1.622238 4.957692 
C   -6.989627 1.622238 -0.736416 
H   7.561898 -0.703975 3.474722 
H   1.736829 0.703975 -2.219386 
H   -1.862241 -2.366391 -3.501392 
H   -7.436486 2.366391 2.192716 
H   8.968766 -2.272199 2.194779 
H   0.329961 2.272199 -3.499329 
H   -0.334089 -0.873730 -2.271615 
H   -8.964638 0.873730 3.422493 
H   8.010123 1.384741 1.332475 
H   1.288605 -1.384741 -4.361633 
H   -1.140963 1.338909 -1.429633 
H   -8.157765 -1.338909 4.264475 
H   5.627697 0.829498 1.816352 
H   3.671031 -0.829498 -3.877756 
H   -3.492591 2.036393 -1.881758 
H   -5.806137 -2.036393 3.812350 
H   4.236812 2.364870 3.150357 
H   5.061916 -2.364870 -2.543751 
H   -5.001274 0.575002 -3.177663 
H   -4.297454 -0.575002 2.516445 
H   4.763582 1.507646 -4.931640 
H   4.535146 -1.507646 0.762468 
H   -4.767562 1.407776 4.908144 
H   -4.531166 -1.407776 -0.785964 
H   2.441118 1.676314 5.647990 
H   6.857609 -1.676314 -0.046118 
H   -7.057955 1.287053 -5.589568 
H   -2.240772 -1.287053 0.104540 
H   1.662470 0.132667 3.810030 
H   7.636257 -0.132667 -1.884078 
H   -7.741671 2.830064 -3.714144 
H   -1.557056 -2.830064 1.979964 
H   3.221965 -1.490280 2.836341 
H   6.076763 1.490280 -2.857767 
H   -6.113273 -1.386087 -2.779191 
H   -3.185455 1.386087 2.914917 
H   7.174569 1.854363 5.103870 
H   2.124158 -1.854363 -0.590239 
H   -2.275292 1.019785 -5.156574 
H   -7.023435 -1.019785 0.537535 
H   -9.175155 1.840911 -5.245237 
H   -0.123573 -1.840911 0.448872 
H   0.025149 1.097371 5.301751 
H   9.273579 -1.097371 -0.392358 
H   -8.363949 -0.188287 -4.024748 
H   -0.934779 0.188287 1.669360 
H   0.855087 -2.630613 4.176518 
H   8.443641 2.630613 -1.517590 
H   8.728675 -2.163838 -3.801914 
H   0.570052 2.163838 1.892194 
H   -0.672292 -0.679193 3.918758 
H   -8.626435 0.679193 -1.775350 
H   6.482038 -2.147735 -4.864731 
H   2.816690 2.147735 0.829377 
H   -2.969726 -0.758477 4.871715 
H   -6.329002 0.758477 -0.822393 
128
i=35
C   5.793154 -1.953192 3.411662 
C   3.505574 1.953192 -2.282446 
C   -3.556374 -1.023296 -3.442142 
C   -5.742354 1.023296 2.251966 
C   7.146978 -1.673366 3.134241 
C   2.151750 1.673366 -2.559867 
C   -2.227102 -1.414041 -3.180809 
C   -7.071626 1.414041 2.513299 
C   7.929884 -2.567452 2.400388 
C   1.368843 2.567452 -3.293720 
C   -1.354451 -0.578371 -2.483788 
C   -7.944276 0.578371 3.210320 
C   7.378742 2.042618 1.910253 
C   1.919985 -2.042618 -3.783855 
C   -1.791713 0.665045 -2.013125 
C   -7.507014 -0.665045 3.680983 
C   6.038373 1.749817 2.175772 
C   3.260354 -1.749817 -3.518336 
C   -3.108794 1.064959 -2.256628 
C   -6.189933 -1.064959 3.437480 
C   5.260299 2.637373 2.920255 
C   4.038429 -2.637373 -2.773853 
C   -3.977893 0.234971 -2.969783 
C   -5.320835 -0.234971 2.724325 
C   4.909231 -0.980241 4.107944 
C   4.389497 0.980241 -1.586164 
C   -4.518193 -1.938671 -4.109640 
C   -4.780535 1.938671 1.584468 
C   5.344826 -0.109859 5.141128 
C   3.953901 0.109859 -0.552980 
C   -4.153717 -2.806940 -5.172456 
C   -5.145010 2.806940 0.521652 
C   4.455592 0.842586 5.662430 
C   4.843136 -0.842586 -0.031678 
C   -5.092904 2.079294 -5.670470 
C   -4.205824 -2.079294 0.023638 
C   3.137675 0.940481 5.218283 
C   6.161053 -0.940481 -0.475825 
C   -6.390501 2.021191 -5.163251 
C   -2.908227 -2.021191 0.530857 
C   2.696184 0.074046 4.216868 
C   6.602543 -0.074046 -1.477240 
C   -6.761719 2.886778 -4.133892 
C   -2.537008 -2.886778 1.560216 
C   3.574576 -0.859620 3.669924 
C   5.724152 0.859620 -2.024184 
C   -5.833376 -2.011460 -3.614892 
C   -3.465352 2.011460 2.079216 
C   6.704339 -0.150817 -5.649102 
C   2.594388 0.150817 0.045006 
C   -2.800132 -2.776143 5.605918 
C   -6.498595 2.776143 -0.088190 
C   7.535346 0.978024 5.660241 
C   1.763382 -0.978024 -0.033867 
C   -1.954734 1.906176 -5.693689 
C   -7.343994 -1.906176 0.000419 
C   8.799278 0.970382 -5.133909 
C   0.499450 -0.970382 0.560199 
C   -0.652698 1.962930 5.188101 
C   -8.646030 -1.962930 -0.506007 
C   9.248528 -0.158418 -4.442026 
C   0.050200 0.158418 1.252082 
C   -0.185248 -2.672438 4.570722 
C   -9.113480 2.672438 -1.123386 
C   8.416452 -1.277714 -4.342279 
C   0.882276 1.277714 1.351829 
C   -1.037220 -1.571350 4.444303 
C   -8.261508 1.571350 -1.249805 
C   7.157431 -1.276512 -4.945099 
C   2.141297 1.276512 0.749009 
C   -2.333073 -1.622079 4.959491 
C   -6.965655 1.622079 -0.734617 
H   7.582800 -0.732392 3.470277 
H   1.715927 0.732392 -2.223831 
H   -1.883143 -2.394808 -3.505837 
H   -7.415584 2.394808 2.188271 
H   8.969454 -2.313210 2.181973 
H   0.329273 2.313210 -3.512135 
H   -0.334777 -0.914741 -2.284421 
H   -8.963950 0.914741 3.409687 
H   7.985516 1.355372 1.316282 
H   1.313212 -1.355372 -4.377826 
H   -1.116356 1.309540 -1.445826 
H   -8.182372 -1.309540 4.248282 
H   5.597957 0.823836 1.805451 
H   3.700771 -0.823836 -3.888657 
H   -3.462851 2.030731 -1.892659 
H   -5.835877 -2.030731 3.801449 
H   4.226705 2.371538 3.145806 
H   5.072023 -2.371538 -2.548302 
H   -4.991167 0.581670 -3.182214 
H   -4.307561 -0.581670 2.511894 
H   4.802318 1.510239 -4.935556 
H   4.496410 -1.510239 0.758552 
H   -4.806298 1.410369 4.904228 
H   -4.492430 -1.410369 -0.789880 
H   2.474509 1.686898 5.657727 
H   6.824218 -1.686898 -0.036381 
H   -7.091346 1.297637 -5.579831 
H   -2.207381 -1.297637 0.114277 
H   1.680039 0.143145 3.826011 
H   7.618688 -0.143145 -1.868097 
H   -7.759240 2.840542 -3.698163 
H   -1.539487 -2.840542 1.995945 
H   3.228050 -1.486364 2.845866 
H   6.070678 1.486364 -2.848242 
H   -6.119358 -1.382171 -2.769666 
H   -3.179370 1.382171 2.924442 
H   7.199758 1.850077 5.095086 
H   2.098969 -1.850077 -0.599023 
H   -2.300481 1.015499 -5.165358 
H   -6.998246 -1.015499 0.528751 
H   -9.158751 1.847314 -5.235818 
H   -0.139977 -1.847314 0.458291 
H   0.008745 1.103774 5.311170 
H   9.289983 -1.103774 -0.382939 
H   -8.350667 -0.174793 -3.999453 
H   -0.948061 0.174793 1.694655 
H   0.841805 -2.617119 4.201813 
H   8.456923 2.617119 -1.492295 
H   8.745715 -2.154366 -3.782440 
H   0.553012 2.154366 1.911668 
H   -0.689332 -0.669721 3.938232 
H   -8.609395 0.669721 -1.755876 
H   6.507544 -2.148793 -4.863567 
H   2.791184 2.148793 0.830541 
H   -2.995232 -0.759535 4.872879 
H   -6.303496 0.759535 -0.821229 
128
i=36
C   5.799504 -1.962770 3.407852 
C   3.499224 1.962770 -2.286256 
C   -3.562724 -1.032874 -3.445952 
C   -5.736004 1.032874 2.248156 
C   7.156397 -1.696809 3.128420 
C   2.142331 1.696809 -2.565688 
C   -2.236521 -1.437484 -3.186630 
C   -7.062207 1.437484 2.507478 
C   7.928085 -2.598197 2.389963 
C   1.370642 2.598197 -3.304145 
C   -1.352652 -0.609116 -2.494213 
C   -7.946075 0.609116 3.199895 
C   7.362708 2.018593 1.897394 
C   1.936019 -2.018593 -3.796714 
C   -1.775679 0.641020 -2.025984 
C   -7.523048 -0.641020 3.668124 
C   6.019428 1.739181 2.165665 
C   3.279299 -1.739181 -3.528443 
C   -3.089849 1.054323 -2.266735 
C   -6.208878 -1.054323 3.427373 
C   5.252732 2.633933 2.914064 
C   4.045996 -2.633933 -2.780044 
C   -3.970326 0.231531 -2.975974 
C   -5.328402 -0.231531 2.718134 
C   4.925318 -0.982622 4.107732 
C   4.373410 0.982622 -1.586376 
C   -4.534280 -1.941052 -4.109852 
C   -4.764448 1.941052 1.584256 
C   5.369803 -0.111976 5.137212 
C   3.928924 0.111976 -0.556896 
C   -4.178694 -2.809057 -5.176372 
C   -5.120033 2.809057 0.517736 
C   4.486813 0.845338 5.661425 
C   4.811915 -0.845338 -0.032683 
C   -5.124125 2.082046 -5.671475 
C   -4.174603 -2.082046 0.022633 
C   3.166356 0.948207 5.225162 
C   6.132372 -0.948207 -0.468946 
C   -6.419182 2.028917 -5.156372 
C   -2.879546 -2.028917 0.537736 
C   2.716081 0.081666 4.227240 
C   6.582646 -0.081666 -1.466868 
C   -6.781616 2.894398 -4.123520 
C   -2.517111 -2.894398 1.570588 
C   3.588229 -0.856022 3.676803 
C   5.710499 0.856022 -2.017305 
C   -5.847029 -2.007862 -3.608013 
C   -3.451699 2.007862 2.086095 
C   6.730057 -0.154204 -5.654500 
C   2.568670 0.154204 0.039608 
C   -2.825850 -2.779530 5.600520 
C   -6.472877 2.779530 -0.093588 
C   7.559265 0.976066 5.656060 
C   1.739463 -0.976066 -0.038048 
C   -1.978653 1.904218 -5.697870 
C   -7.320075 -1.904218 -0.003762 
C   8.818434 0.974563 -5.127135 
C   0.480294 -0.974563 0.566973 
C   -0.671854 1.967111 5.194875 
C   -8.626874 -1.967111 -0.499233 
C   9.265409 -0.149792 -4.425939 
C   0.033319 0.149792 1.268169 
C   -0.202129 -2.663812 4.586809 
C   -9.096599 2.663812 -1.107299 
C   8.435820 -1.271364 -4.329526 
C   0.862908 1.271364 1.364582 
C   -1.056588 -1.565000 4.457056 
C   -8.242140 1.565000 -1.237052 
C   7.181403 -1.276353 -4.943300 
C   2.117325 1.276353 0.750808 
C   -2.357045 -1.621920 4.961290 
C   -6.941683 1.621920 -0.732818 
H   7.603702 -0.760809 3.465832 
H   1.695025 0.760809 -2.228276 
H   -1.904045 -2.423225 -3.510282 
H   -7.394682 2.423225 2.183826 
H   8.970142 -2.354221 2.169167 
H   0.328585 2.354221 -3.524941 
H   -0.335465 -0.955752 -2.297227 
H   -8.963262 0.955752 3.396881 
H   7.960909 1.326003 1.300089 
H   1.337819 -1.326003 -4.394019 
H   -1.091749 1.280171 -1.462019 
H   -8.206979 -1.280171 4.232089 
H   5.568217 0.818174 1.794550 
H   3.730511 -0.818174 -3.899558 
H   -3.433111 2.025069 -1.903560 
H   -5.865617 -2.025069 3.790548 
H   4.216598 2.378206 3.141255 
H   5.082130 -2.378206 -2.552853 
H   -4.981060 0.588338 -3.186765 
H   -4.317668 -0.588338 2.507343 
H   4.841054 1.512832 -4.939472 
H   4.457674 -1.512832 0.754636 
H   -4.845034 1.412962 4.900312 
H   -4.453694 -1.412962 -0.793796 
H   2.507900 1.697482 5.667464 
H   6.790827 -1.697482 -0.026644 
H   -7.124737 1.308221 -5.570094 
H   -2.173990 -1.308221 0.124014 
H   1.697608 0.153623 3.841992 
H   7.601119 -0.153623 -1.852116 
H   -7.776809 2.851020 -3.682182 
H   -1.521918 -2.851020 2.011926 
H   3.234135 -1.482448 2.855391 
H   6.064593 1.482448 -2.838717 
H   -6.125443 -1.378255 -2.760141 
H   -3.173285 1.378255 2.933967 
H   7.224947 1.845791 5.086302 
H   2.073780 -1.845791 -0.607807 
H   -2.325670 1.011213 -5.174142 
H   -6.973057 -1.011213 0.519967 
H   -9.142347 1.853717 -5.226399 
H   -0.156381 -1.853717 0.467710 
H   -0.007659 1.110177 5.320589 
H   9.306387 -1.110177 -0.373520 
H   -8.337385 -0.161299 -3.974158 
H   -0.961343 0.161299 1.719950 
H   0.828523 -2.603625 4.227108 
H   8.470205 2.603625 -1.467000 
H   8.762755 -2.144894 -3.762966 
H   0.535972 2.144894 1.931142 
H   -0.706372 -0.660249 3.957706 
H   -8.592355 0.660249 -1.736402 
H   6.533050 -2.149851 -4.862403 
H   2.765678 2.149851 0.831705 
H   -3.020738 -0.760593 4.874043 
H   -6.277990 0.760593 -0.820065 
128
i=37
C   5.805854 -1.972348 3.404042 
C   3.492874 1.972348 -2.290066 
C   -3.569074 -1.042452 -3.449762 
C   -5.729654 1.042452 2.244346 
C   7.165816 -1.720252 3.122599 
C   2.132912 1.720252 -2.571509 
C   -2.245940 -1.460927 -3.192451 
C   -7.052788 1.460927 2.501657 
C   7.926286 -2.628942 2.379538 
C   1.372441 2.628942 -3.314570 
C   -1.350853 -0.639861 -2.504638 
C   -7.947874 0.639861 3.189470 
C   7.346674 1.994568 1.884535 
C   1.952053 -1.994568 -3.809573 
C   -1.759645 0.616995 -2.038843 
C   -7.539082 -0.616995 3.655265 
C   6.000483 1.728545 2.155558 
C   3.298244 -1.728545 -3.538550 
C   -3.070904 1.043687 -2.276842 
C   -6.227823 -1.043687 3.417266 
C   5.245165 2.630493 2.907873 
C   4.053563 -2.630493 -2.786235 
C   -3.962759 0.228091 -2.982165 
C   -5.335969 -0.228091 2.711943 
C   4.941405 -0.985003 4.107520 
C   4.357323 0.985003 -1.586588 
C   -4.550367 -1.943433 -4.110064 
C   -4.748361 1.943433 1.584044 
C   5.394780 -0.114093 5.133296 
C   3.903947 0.114093 -0.560812 
C   -4.203671 -2.811174 -5.180288 
C   -5.095056 2.811174 0.513820 
C   4.518034 0.848090 5.660420 
C   4.780694 -0.848090 -0.033688 
C   -5.155346 2.084798 -5.672480 
C   -4.143382 -2.084798 0.021628 
C   3.195037 0.955933 5.232041 
C   6.103691 -0.955933 -0.462067 
C   -6.447863 2.036643 -5.149493 
C   -2.850865 -2.036643 0.544615 
C   2.735978 0.089286 4.237612 
C   6.562749 -0.089286 -1.456496 
C   -6.801513 2.902018 -4.113148 
C   -2.497214 -2.902018 1.580960 
C   3.601882 -0.852424 3.683682 
C   5.696846 0.852424 -2.010426 
C   -5.860682 -2.004264 -3.601134 
C   -3.438046 2.004264 2.092974 
C   6.755775 -0.157591 -5.659898 
C   2.542952 0.157591 0.034210 
C   -2.851568 -2.782917 5.595122 
C   -6.447159 2.782917 -0.098986 
C   7.583184 0.974108 5.651879 
C   1.715544 -0.974108 -0.042229 
C   -2.002572 1.902260 -5.702051 
C   -7.296156 -1.902260 -0.007943 
C   8.837590 0.978744 -5.120361 
C   0.461138 -0.978744 0.573747 
C   -0.691010 1.971292 5.201649 
C   -8.607718 -1.971292 -0.492459 
C   9.282290 -0.141166 -4.409852 
C   0.016438 0.141166 1.284256 
C   -0.219010 -2.655186 4.602896 
C   -9.079718 2.655186 -1.091212 
C   8.455188 -1.265014 -4.316773 
C   0.843540 1.265014 1.377335 
C   -1.075956 -1.558650 4.469809 
C   -8.222772 1.558650 -1.224299 
C   7.205375 -1.276194 -4.941501 
C   2.093353 1.276194 0.752607 
C   -2.381017 -1.621761 4.963089 
C   -6.917711 1.621761 -0.731019 
H   7.624604 -0.789226 3.461387 
H   1.674123 0.789226 -2.232721 
H   -1.924947 -2.451642 -3.514727 
H   -7.373780 2.451642 2.179381 
H   8.970830 -2.395232 2.156361 
H   0.327897 2.395232 -3.537747 
H   -0.336153 -0.996763 -2.310033 
H   -8.962574 0.996763 3.384075 
H   7.936302 1.296634 1.283896 
H   1.362426 -1.296634 -4.410212 
H   -1.067142 1.250802 -1.478212 
H   -8.231586 -1.250802 4.215896 
H   5.538477 0.812512 1.783649 
H   3.760251 -0.812512 -3.910459 
H   -3.403371 2.019407 -1.914461 
H   -5.895357 -2.019407 3.779647 
H   4.206491 2.384874 3.136704 
H   5.092237 -2.384874 -2.557404 
H   -4.970953 0.595006 -3.191316 
H   -4.327775 -0.595006 2.502792 
H   4.879790 1.515425 -4.943388 
H   4.418938 -1.515425 0.750720 
H   -4.883770 1.415555 4.896396 
H   -4.414958 -1.415555 -0.797712 
H   2.541291 1.708066 5.677201 
H   6.757436 -1.708066 -0.016907 
H   -7.158128 1.318805 -5.560357 
H   -2.140599 -1.318805 0.133751 
H   1.715177 0.164101 3.857973 
H   7.583550 -0.164101 -1.836135 
H   -7.794378 2.861498 -3.666201 
H   -1.504349 -2.861498 2.027907 
H   3.240220 -1.478532 2.864916 
H   6.058508 1.478532 -2.829192 
H   -6.131528 -1.374339 -2.750616 
H   -3.167200 1.374339 2.943492 
H   7.250136 1.841505 5.077518 
H   2.048591 -1.841505 -0.616591 
H   -2.350859 1.006927 -5.182926 
H   -6.947868 -1.006927 0.511183 
H   -9.125943 1.860120 -5.216980 
H   -0.172785 -1.860120 0.477129 
H   -0.024063 1.116580 5.330008 
H   9.322791 -1.116580 -0.364101 
H   -8.324103 -0.147805 -3.948863 
H   -0.974625 0.147805 1.745245 
H   0.815241 -2.590131 4.252403 
H   8.483487 2.590131 -1.441705 
H   8.779795 -2.135422 -3.743492 
H   0.518932 2.135422 1.950616 
H   -0.723412 -0.650777 3.977180 
H   -8.575315 0.650777 -1.716928 
H   6.558556 -2.150909 -4.861239 
H   2.740172 2.150909 0.832869 
H   -3.046244 -0.761651 4.875207 
H   -6.252484 0.761651 -0.818901 
128
i=38
C   5.812204 -1.981926 3.400232 
C   3.486524 1.981926 -2.293876 
C   -3.575424 -1.052030 -3.453572 
C   -5.723304 1.052030 2.240536 
C   7.175235 -1.743695 3.116778 
C   2.123493 1.743695 -2.577330 
C   -2.255359 -1.484370 -3.198272 
C   -7.043369 1.484370 2.495836 
C   7.924487 -2.659687 2.369113 
C   1.374240 2.659687 -3.324995 
C   -1.349054 -0.670606 -2.515063 
C   -7.949673 0.670606 3.179045 
C   7.330640 1.970543 1.871676 
C   1.968087 -1.970543 -3.822432 
C   -1.743611 0.592970 -2.051702 
C   -7.555116 -0.592970 3.642406 
C   5.981538 1.717909 2.145451 
C   3.317189 -1.717909 -3.548657 
C   -3.051959 1.033051 -2.286949 
C   -6.246768 -1.033051 3.407159 
C   5.237598 2.627053 2.901682 
C   4.061130 -2.627053 -2.792426 
C   -3.955192 0.224651 -2.988356 
C   -5.343536 -0.224651 2.705752 
C   4.957492 -0.987384 4.107308 
C   4.341236 0.987384 -1.586800 
C   -4.566454 -1.945814 -4.110276 
C   -4.732274 1.945814 1.583832 
C   5.419757 -0.116210 5.129380 
C   3.878970 0.116210 -0.564728 
C   -4.228648 -2.813291 -5.184204 
C   -5.070079 2.813291 0.509904 
C   4.549255 0.850842 5.659415 
C   4.749473 -0.850842 -0.034693 
C   -5.186567 2.087550 -5.673485 
C   -4.112161 -2.087550 0.020623 
C   3.223718 0.963659 5.238920 
C   6.075010 -0.963659 -0.455188 
C   -6.476544 2.044369 -5.142614 
C   -2.822184 -2.044369 0.551494 
C   2.755875 0.096906 4.247984 
C   6.542852 -0.096906 -1.446124 
C   -6.821410 2.909638 -4.102776 
C   -2.477317 -2.909638 1.591332 
C   3.615535 -0.848826 3.690561 
C   5.683193 0.848826 -2.003547 
C   -5.874335 -2.000666 -3.594255 
C   -3.424393 2.000666 2.099853 
C   6.781493 -0.160978 -5.665296 
C   2.517234 0.160978 0.028812 
C   -2.877286 -2.786304 5.589724 
C   -6.421441 2.786304 -0.104384 
C   7.607103 0.972150 5.647698 
C   1.691625 -0.972150 -0.046410 
C   -2.026491 1.900302 -5.706232 
C   -7.272237 -1.900302 -0.012124 
C   8.856746 0.982925 -5.113587 
C   0.441982 -0.982925 0.580521 
C   -0.710166 1.975473 5.208423 
C   -8.588562 -1.975473 -0.485685 
C   9.299171 -0.132540 -4.393765 
C   -0.000443 0.132540 1.300343 
C   -0.235891 -2.646560 4.618983 
C   -9.062837 2.646560 -1.075125 
C   8.474556 -1.258664 -4.304020 
C   0.824172 1.258664 1.390088 
C   -1.095324 -1.552300 4.482562 
C   -8.203404 1.552300 -1.211546 
C   7.229347 -1.276035 -4.939702 
C   2.069381 1.276035 0.754406 
C   -2.404989 -1.621602 4.964888 
C   -6.893739 1.621602 -0.729220 
H   7.645506 -0.817643 3.456942 
H   1.653221 0.817643 -2.237166 
H   -1.945849 -2.480059 -3.519172 
H   -7.352878 2.480059 2.174936 
H   8.971518 -2.436243 2.143555 
H   0.327209 2.436243 -3.550553 
H   -0.336841 -1.037774 -2.322839 
H   -8.961886 1.037774 3.371269 
H   7.911695 1.267265 1.267703 
H   1.387033 -1.267265 -4.426405 
H   -1.042535 1.221433 -1.494405 
H   -8.256193 -1.221433 4.199703 
H   5.508737 0.806850 1.772748 
H   3.789991 -0.806850 -3.921360 
H   -3.373631 2.013745 -1.925362 
H   -5.925097 -2.013745 3.768746 
H   4.196384 2.391542 3.132153 
H   5.102344 -2.391542 -2.561955 
H   -4.960846 0.601674 -3.195867 
H   -4.337882 -0.601674 2.498241 
H   4.918526 1.518018 -4.947304 
H   4.380202 -1.518018 0.746804 
H   -4.922506 1.418148 4.892480 
H   -4.376222 -1.418148 -0.801628 
H   2.574682 1.718650 5.686938 
H   6.724045 -1.718650 -0.007170 
H   -7.191519 1.329389 -5.550620 
H   -2.107208 -1.329389 0.143488 
H   1.732746 0.174579 3.873954 
H   7.565981 -0.174579 -1.820154 
H   -7.811947 2.871976 -3.650220 
H   -1.486780 -2.871976 2.043888 
H   3.246305 -1.474616 2.874441 
H   6.052423 1.474616 -2.819667 
H   -6.137613 -1.370423 -2.741091 
H   -3.161115 1.370423 2.953017 
H   7.275325 1.837219 5.068734 
H   2.023402 -1.837219 -0.625375 
H   -2.376048 1.002641 -5.191710 
H   -6.922679 -1.002641 0.502399 
H   -9.109539 1.866523 -5.207561 
H   -0.189189 -1.866523 0.486548 
H   -0.040467 1.122983 5.339427 
H   9.339195 -1.122983 -0.354682 
H   -8.310821 -0.134311 -3.923568 
H   -0.987907 0.134311 1.770540 
H   0.801959 -2.576637 4.277698 
H   8.496769 2.576637 -1.416410 
H   8.796835 -2.125950 -3.724018 
H   0.501892 2.125950 1.970090 
H   -0.740452 -0.641305 3.996654 
H   -8.558275 0.641305 -1.697454 
H   6.584062 -2.151967 -4.860075 
H   2.714666 2.151967 0.834033 
H   -3.071750 -0.762709 4.876371 
H   -6.226978 0.762709 -0.817737 
128
i=39
C   5.818554 -1.991504 3.396422 
C   3.480174 1.991504 -2.297686 
C   -3.581774 -1.061608 -3.457382 
C   -5.716954 1.061608 2.236726 
C   7.184654 -1.767138 3.110957 
C   2.114074 1.767138 -2.583151 
C   -2.264778 -1.507813 -3.204093 
C   -7.033950 1.507813 2.490015 
C   7.922688 -2.690432 2.358688 
C   1.376039 2.690432 -3.335420 
C   -1.347255 -0.701351 -2.525488 
C   -7.951472 0.701351 3.168620 
C   7.314606 1.946518 1.858817 
C   1.984121 -1.946518 -3.835291 
C   -1.727577 0.568945 -2.064561 
C   -7.571150 -0.568945 3.629547 
C   5.962593 1.707273 2.135344 
C   3.336134 -1.707273 -3.558764 
C   -3.033014 1.022415 -2.297056 
C   -6.265713 -1.022415 3.397052 
C   5.230031 2.623613 2.895491 
C   4.068697 -2.623613 -2.798617 
C   -3.947625 0.221211 -2.994547 
C   -5.351103 -0.221211 2.699561 
C   4.973579 -0.989765 4.107096 
C   4.325149 0.989765 -1.587012 
C   -4.582541 -1.948195 -4.110488 
C   -4.716187 1.948195 1.583620 
C   5.444734 -0.118327 5.125464 
C   3.853993 0.118327 -0.568644 
C   -4.253625 -2.815408 -5.188120 
C   -5.045102 2.815408 0.505988 
C   4.580476 0.853594 5.658410 
C   4.718252 -0.853594 -0.035698 
C   -5.217788 2.090302 -5.674490 
C   -4.080940 -2.090302 0.019618 
C   3.252399 0.971385 5.245799 
C   6.046329 -0.971385 -0.448309 
C   -6.505225 2.052095 -5.135735 
C   -2.793503 -2.052095 0.558373 
C   2.775772 0.104526 4.258356 
C   6.522955 -0.104526 -1.435752 
C   -6.841307 2.917258 -4.092404 
C   -2.457420 -2.917258 1.601704 
C   3.629188 -0.845228 3.697440 
C   5.669540 0.845228 -1.996668 
C   -5.887988 -1.997068 -3.587376 
C   -3.410740 1.997068 2.106732 
C   6.807211 -0.164365 -5.670694 
C   2.491516 0.164365 0.023414 
C   -2.903004 -2.789691 5.584326 
C   -6.395723 2.789691 -0.109782 
C   7.631022 0.970192 5.643517 
C   1.667706 -0.970192 -0.050591 
C   -2.050410 1.898344 -5.710413 
C   -7.248318 -1.898344 -0.016305 
C   8.875902 0.987106 -5.106813 
C   0.422826 -0.987106 0.587295 
C   -0.729322 1.979654 5.215197 
C   -8.569406 -1.979654 -0.478911 
C   9.316052 -0.123914 -4.377678 
C   -0.017324 0.123914 1.316430 
C   -0.252772 -2.637934 4.635070 
C   -9.045956 2.637934 -1.059038 
C   8.493924 -1.252314 -4.291267 
C   0.804804 1.252314 1.402841 
C   -1.114692 -1.545950 4.495315 
C   -8.184036 1.545950 -1.198793 
C   7.253319 -1.275876 -4.937903 
C   2.045409 1.275876 0.756205 
C   -2.428961 -1.621443 4.966687 
C   -6.869767 1.621443 -0.727421 
H   7.666408 -0.846060 3.452497 
H   1.632319 0.846060 -2.241611 
H   -1.966751 -2.508476 -3.523617 
H   -7.331976 2.508476 2.170491 
H   8.972206 -2.477254 2.130749 
H   0.326521 2.477254 -3.563359 
H   -0.337529 -1.078785 -2.335645 
H   -8.961198 1.078785 3.358463 
H   7.887088 1.237896 1.251510 
H   1.411640 -1.237896 -4.442598 
H   -1.017928 1.192064 -1.510598 
H   -8.280800 -1.192064 4.183510 
H   5.478997 0.801188 1.761847 
H   3.819731 -0.801188 -3.932261 
H   -3.343891 2.008083 -1.936263 
H   -5.954837 -2.008083 3.757845 
H   4.186277 2.398210 3.127602 
H   5.112451 -2.398210 -2.566506 
H   -4.950739 0.608342 -3.200418 
H   -4.347989 -0.608342 2.493690 
H   4.957262 1.520611 -4.951220 
H   4.341466 -1.520611 0.742888 
H   -4.961242 1.420741 4.888564 
H   -4.337486 -1.420741 -0.805544 
H   2.608073 1.729234 5.696675 
H   6.690654 -1.729234 0.002567 
H   -7.224910 1.339973 -5.540883 
H   -2.073817 -1.339973 0.153225 
H   1.750315 0.185057 3.889935 
H   7.548412 -0.185057 -1.804173 
H   -7.829516 2.882454 -3.634239 
H   -1.469211 -2.882454 2.059869 
H   3.252390 -1.470700 2.883966 
H   6.046338 1.470700 -2.810142 
H   -6.143698 -1.366507 -2.731566 
H   -3.155030 1.366507 2.962542 
H   7.300514 1.832933 5.059950 
H   1.998213 -1.832933 -0.634159 
H   -2.401237 0.998355 -5.200494 
H   -6.897490 -0.998355 0.493615 
H   -9.093135 1.872926 -5.198142 
H   -0.205593 -1.872926 0.495967 
H   -0.056871 1.129386 5.348846 
H   9.355599 -1.129386 -0.345263 
H   -8.297539 -0.120817 -3.898273 
H   -1.001189 0.120817 1.795835 
H   0.788677 -2.563143 4.302993 
H   8.510051 2.563143 -1.391115 
H   8.813875 -2.116478 -3.704544 
H   0.484852 2.116478 1.989564 
H   -0.757492 -0.631833 4.016128 
H   -8.541235 0.631833 -1.677980 
H   6.609568 -2.153025 -4.858911 
H   2.689160 2.153025 0.835197 
H   -3.097256 -0.763767 4.877535 
H   -6.201472 0.763767 -0.816573 
128
i=40
C   5.824904 -2.001082 3.392612 
C   3.473824 2.001082 -2.301496 
C   -3.588124 -1.071186 -3.461192 
C   -5.710604 1.071186 2.232916 
C   7.194073 -1.790581 3.105136 
C   2.104655 1.790581 -2.588972 
C   -2.274197 -1.531256 -3.209914 
C   -7.024531 1.531256 2.484194 
C   7.920889 -2.721177 2.348263 
C   1.377838 2.721177 -3.345845 
C   -1.345456 -0.732096 -2.535913 
C   -7.953271 0.732096 3.158195 
C   7.298572 1.922493 1.845958 
C   2.000155 -1.922493 -3.848150 
C   -1.711543 0.544920 -2.077420 
C   -7.587184 -0.544920 3.616688 
C   5.943648 1.696637 2.125237 
C   3.355079 -1.696637 -3.568871 
C   -3.014069 1.011779 -2.307163 
C   -6.284658 -1.011779 3.386945 
C   5.222464 2.620173 2.889300 
C   4.076264 -2.620173 -2.804808 
C   -3.940058 0.217771 -3.000738 
C   -5.358670 -0.217771 2.693370 
C   4.989666 -0.992146 4.106884 
C   4.309062 0.992146 -1.587224 
C   -4.598628 -1.950576 -4.110700 
C   -4.700100 1.950576 1.583408 
C   5.469711 -0.120444 5.121548 
C   3.829016 0.120444 -0.572560 
C   -4.278602 -2.817525 -5.192036 
C   -5.020125 2.817525 0.502072 
C   4.611697 0.856346 5.657405 
C   4.687031 -0.856346 -0.036703 
C   -5.249009 2.093054 -5.675495 
C   -4.049719 -2.093054 0.018613 
C   3.281080 0.979111 5.252678 
C   6.017648 -0.979111 -0.441430 
C   -6.533906 2.059821 -5.128856 
C   -2.764822 -2.059821 0.565252 
C   2.795669 0.112146 4.268728 
C   6.503058 -0.112146 -1.425380 
C   -6.861204 2.924878 -4.082032 
C   -2.437523 -2.924878 1.612076 
C   3.642841 -0.841630 3.704319 
C   5.655887 0.841630 -1.989789 
C   -5.901641 -1.993470 -3.580497 
C   -3.397087 1.993470 2.113611 
C   6.832929 -0.167752 -5.676092 
C   2.465798 0.167752 0.018016 
C   -2.928722 -2.793078 5.578928 
C   -6.370005 2.793078 -0.115180 
C   7.654941 0.968234 5.639336 
C   1.643787 -0.968234 -0.054772 
C   -2.074329 1.896386 -5.714594 
C   -7.224399 -1.896386 -0.020486 
C   8.895058 0.991287 -5.100039 
C   0.403670 -0.991287 0.594069 
C   -0.748478 1.983835 5.221971 
C   -8.550250 -1.983835 -0.472137 
C   9.332933 -0.115288 -4.361591 
C   -0.034205 0.115288 1.332517 
C   -0.269653 -2.629308 4.651157 
C   -9.029075 2.629308 -1.042951 
C   8.513292 -1.245964 -4.278514 
C   0.785436 1.245964 1.415594 
C   -1.134060 -1.539600 4.508068 
C   -8.164668 1.539600 -1.186040 
C   7.277291 -1.275717 -4.936104 
C   2.021437 1.275717 0.758004 
C   -2.452933 -1.621284 4.968486 
C   -6.845795 1.621284 -0.725622 
H   7.687310 -0.874477 3.448052 
H   1.611417 0.874477 -2.246056 
H   -1.987653 -2.536893 -3.528062 
H   -7.311074 2.536893 2.166046 
H   8.972894 -2.518265 2.117943 
H   0.325833 2.518265 -3.576165 
H   -0.338217 -1.119796 -2.348451 
H   -8.960510 1.119796 3.345657 
H   7.862481 1.208527 1.235317 
H   1.436247 -1.208527 -4.458791 
H   -0.993321 1.162695 -1.526791 
H   -8.305407 -1.162695 4.167317 
H   5.449257 0.795526 1.750946 
H   3.849471 -0.795526 -3.943162 
H   -3.314151 2.002421 -1.947164 
H   -5.984577 -2.002421 3.746944 
H   4.176170 2.404878 3.123051 
H   5.122558 -2.404878 -2.571057 
H   -4.940632 0.615010 -3.204969 
H   -4.358096 -0.615010 2.489139 
H   4.995998 1.523204 -4.955136 
H   4.302730 -1.523204 0.738972 
H   -4.999978 1.423334 4.884648 
H   -4.298750 -1.423334 -0.809460 
H   2.641464 1.739818 5.706412 
H   6.657263 -1.739818 0.012304 
H   -7.258301 1.350557 -5.531146 
H   -2.040426 -1.350557 0.162962 
H   1.767884 0.195535 3.905916 
H   7.530843 -0.195535 -1.788192 
H   -7.847085 2.892932 -3.618258 
H   -1.451642 -2.892932 2.075850 
H   3.258475 -1.466784 2.893491 
H   6.040253 1.466784 -2.800617 
H   -6.149783 -1.362591 -2.722041 
H   -3.148945 1.362591 2.972067 
H   7.325703 1.828647 5.051166 
H   1.973024 -1.828647 -0.642943 
H   -2.426426 0.994069 -5.209278 
H   -6.872301 -0.994069 0.484831 
H   -9.076731 1.879329 -5.188723 
H   -0.221997 -1.879329 0.505386 
H   -0.073275 1.135789 5.358265 
H   9.372003 -1.135789 -0.335844 
H   -8.284257 -0.107323 -3.872978 
H   -1.014471 0.107323 1.821130 
H   0.775395 -2.549649 4.328288 
H   8.523333 2.549649 -1.365820 
H   8.830915 -2.107006 -3.685070 
H   0.467812 2.107006 2.009038 
H   -0.774532 -0.622361 4.035602 
H   -8.524195 0.622361 -1.658506 
H   6.635074 -2.154083 -4.857747 
H   2.663654 2.154083 0.836361 
H   -3.122762 -0.764825 4.878699 
H   -6.175966 0.764825 -0.815409 
