# Supplementary material for: Is Ortho-Terphenyl a Rigid Glass Former?
Source: J Phys Chem Lett. 2024 Jul 1;15(27):7020–7. doi: 10.1021/acs.jpclett.4c01217 (PMC11247491; doi:10.1021/acs.jpclett.4c01217)
Supplement: Supplementary file 2 — jz4c01217_si_002.zip [file jz4c01217_si_002.zip › xyz files for modes/for mode contribution/f21.xyz]

128
i=1
C   5.739704 -1.947690 3.686202 
C   3.502924 1.882070 -2.526506 
C   -3.502924 -1.017794 -3.167602 
C   -5.739704 0.952174 2.007906 
C   7.050032 -1.507624 3.390895 
C   2.130156 1.651564 -2.769953 
C   -2.130156 -1.248299 -2.924155 
C   -7.050032 1.392239 2.303213 
C   7.920150 -2.291012 2.628358 
C   1.344717 2.597932 -3.438290 
C   -1.344717 -0.301931 -2.255818 
C   -7.920150 0.608851 3.065750 
C   7.502148 2.263608 2.140549 
C   1.915119 -2.013828 -3.911279 
C   -1.915119 0.886035 -1.782829 
C   -7.502148 -0.636255 3.553559 
C   6.206763 1.809821 2.426280 
C   3.277184 -1.774901 -3.687988 
C   -3.277184 1.124963 -2.006120 
C   -6.206763 -1.090043 3.267828 
C   5.337137 2.594513 3.191619 
C   4.054731 -2.707753 -2.995689 
C   -4.054731 0.192111 -2.698419 
C   -5.337137 -0.305351 2.502489 
C   4.770273 -1.050097 4.368622 
C   4.379235 0.891337 -1.845146 
C   -4.379235 -2.008527 -3.848962 
C   -4.770273 1.849767 1.325486 
C   5.144378 -0.122031 5.379042 
C   3.953269 0.080751 -0.759566 
C   -3.953269 -2.819112 -4.934542 
C   -5.144378 2.777832 0.315066 
C   4.211118 0.835808 5.806680 
C   4.848430 -0.827348 -0.167888 
C   -4.848430 2.072516 -5.526220 
C   -4.211118 -2.064056 -0.112572 
C   2.909181 0.864597 5.305597 
C   6.162007 -0.954557 -0.618171 
C   -6.162007 1.945307 -5.075937 
C   -2.909181 -2.035267 0.388511 
C   2.521876 -0.078674 4.348420 
C   6.587411 -0.165806 -1.691768 
C   -6.587411 2.734058 -4.002340 
C   -2.521876 -2.978538 1.345688 
C   3.446934 -1.015302 3.885828 
C   5.705734 0.732722 -2.295120 
C   -5.705734 -2.167142 -3.398988 
C   -3.446934 1.884562 1.808280 
C   6.506217 -0.117689 -5.413190 
C   2.602010 0.156849 -0.147722 
C   -2.602010 -2.743015 5.841830 
C   -6.506217 2.782175 -0.280918 
C   7.326960 1.017606 5.865355 
C   1.746348 -0.954106 -0.205533 
C   -1.746348 1.945758 -5.488575 
C   -7.326960 -1.882258 -0.171247 
C   8.654394 0.981178 -5.075805 
C   0.507814 -0.926138 0.447903 
C   -0.507814 1.973726 5.246205 
C   -8.654394 -1.918686 -0.618303 
C   9.176774 -0.180222 -4.491024 
C   0.113494 0.205622 1.172384 
C   -0.113494 -2.694242 4.521724 
C   -9.176774 2.719642 -1.203084 
C   8.346920 -1.295174 -4.330321 
C   0.967688 1.311054 1.237847 
C   -0.967688 -1.588810 4.456261 
C   -8.346920 1.604690 -1.363787 
C   7.026613 -1.264448 -4.789835 
C   2.202255 1.289848 0.579353 
C   -2.202255 -1.610015 5.114755 
C   -7.026613 1.635415 -0.904273 
H   7.378542 -0.526644 3.735187 
H   1.678885 0.710804 -2.453181 
H   -1.678885 -2.189060 -3.240927 
H   -7.378542 2.373220 1.958921 
H   8.922252 -1.914216 2.395657 
H   0.287575 2.384116 -3.623371 
H   -0.287575 -0.515747 -2.070737 
H   -8.922252 0.985647 3.298451 
H   8.176554 1.660708 1.524994 
H   1.307394 -1.284988 -4.456994 
H   -1.307394 1.614876 -1.237114 
H   -8.176554 -1.239156 4.169114 
H   5.868787 0.841724 2.045375 
H   3.733681 -0.851244 -4.041373 
H   -3.733681 2.048619 -1.652735 
H   -5.868787 -2.058139 3.648733 
H   4.337513 2.215746 3.418540 
H   5.101975 -2.473986 -2.784628 
H   -5.101975 0.425878 -2.909480 
H   -4.337513 -0.684118 2.275568 
H   4.503434 1.571307 -4.828342 
H   4.507414 -1.428427 0.682666 
H   -4.507414 1.471437 5.011442 
H   -4.503434 -1.328557 -0.865766 
H   2.219235 1.627632 5.668519 
H   6.836072 -1.661492 -0.125069 
H   -6.836072 1.238371 -5.569039 
H   -2.219235 -1.272231 0.025589 
H   1.519803 -0.057517 3.916607 
H   7.599004 -0.259983 -2.086541 
H   -7.599004 2.639880 -3.607567 
H   -1.519803 -2.957380 1.777501 
H   3.162960 -1.693588 3.075526 
H   6.054268 1.310468 -3.154102 
H   -6.054268 -1.589395 -2.540006 
H   -3.162960 1.206275 2.618582 
H   6.943952 1.904791 5.355122 
H   2.044675 -1.829651 -0.788787 
H   -2.044675 1.070213 -4.905322 
H   -6.943952 -0.995073 0.338987 
H   -9.302687 1.852922 -5.225334 
H   -0.152681 -1.790482 0.372455 
H   0.152681 1.109382 5.321654 
H   9.302687 -1.046942 -0.468775 
H   -8.374165 -0.222419 -4.169953 
H   -0.865303 0.235119 1.662795 
H   0.865303 -2.664745 4.031313 
H   8.374165 2.677445 -1.524155 
H   8.732585 -2.192254 -3.840756 
H   0.676202 2.192254 1.814192 
H   -0.676202 -0.707609 3.879916 
H   -8.732585 0.707609 -1.853352 
H   6.386470 -2.140861 -4.679833 
H   2.874158 2.148261 0.637495 
H   -2.874158 -0.751603 5.056613 
H   -6.386470 0.759003 -1.014275 
128
i=2
C   5.742509 -1.944409 3.660272 
C   3.505729 1.885351 -2.500576 
C   -3.505729 -1.014513 -3.193532 
C   -5.742509 0.955455 2.033836 
C   7.055959 -1.514821 3.367558 
C   2.136083 1.644367 -2.746616 
C   -2.136083 -1.255496 -2.947492 
C   -7.055959 1.385042 2.326550 
C   7.921843 -2.306358 2.609731 
C   1.346410 2.582586 -3.419663 
C   -1.346410 -0.317277 -2.274445 
C   -7.921843 0.593505 3.084377 
C   7.496221 2.251119 2.122663 
C   1.909192 -2.026317 -3.893393 
C   -1.909192 0.873546 -1.800715 
C   -7.496221 -0.648744 3.571445 
C   6.197502 1.808075 2.405272 
C   3.267923 -1.776647 -3.666980 
C   -3.267923 1.123217 -2.027128 
C   -6.197502 -1.091789 3.288836 
C   5.332480 2.600175 3.166959 
C   4.050074 -2.702091 -2.971029 
C   -4.050074 0.197773 -2.723079 
C   -5.332480 -0.299689 2.527149 
C   4.777734 -1.042159 4.342639 
C   4.386696 0.899275 -1.819163 
C   -4.386696 -2.000589 -3.874945 
C   -4.777734 1.857705 1.351469 
C   5.154432 -0.119967 5.356817 
C   3.963323 0.082815 -0.737341 
C   -3.963323 -2.817048 -4.956767 
C   -5.154432 2.779896 0.337291 
C   4.223077 0.835385 5.792657 
C   4.860389 -0.827771 -0.153865 
C   -4.860389 2.072093 -5.540243 
C   -4.223077 -2.064479 -0.098549 
C   2.920558 0.869095 5.294114 
C   6.173384 -0.950059 -0.606688 
C   -6.173384 1.949805 -5.087420 
C   -2.920558 -2.030769 0.399994 
C   2.531348 -0.066450 4.331116 
C   6.596883 -0.153582 -1.674464 
C   -6.596883 2.746282 -4.019644 
C   -2.531348 -2.966314 1.362992 
C   3.454237 -1.001173 3.861486 
C   5.713037 0.746851 -2.270778 
C   -5.713037 -2.153013 -3.423330 
C   -3.454237 1.898691 1.832622 
C   6.515742 -0.119647 -5.434622 
C   2.611535 0.154891 -0.126290 
C   -2.611535 -2.744973 5.820398 
C   -6.515742 2.780217 -0.259486 
C   7.338231 1.014431 5.846516 
C   1.757619 -0.957281 -0.186694 
C   -1.757619 1.942583 -5.507414 
C   -7.338231 -1.885433 -0.152408 
C   8.661220 0.978426 -5.084325 
C   0.514640 -0.928890 0.456423 
C   -0.514640 1.970974 5.237685 
C   -8.661220 -1.921438 -0.609783 
C   9.177197 -0.181492 -4.492559 
C   0.113917 0.204352 1.173919 
C   -0.113917 -2.695512 4.520189 
C   -9.177197 2.718372 -1.201549 
C   8.346126 -1.295968 -4.336618 
C   0.966894 1.310260 1.244144 
C   -0.966894 -1.589604 4.449964 
C   -8.346126 1.603896 -1.357490 
C   7.030106 -1.265718 -4.806081 
C   2.205748 1.288578 0.595599 
C   -2.205748 -1.611285 5.098509 
C   -7.030106 1.634145 -0.888027 
H   7.390607 -0.535852 3.710474 
H   1.690950 0.701596 -2.428468 
H   -1.690950 -2.198268 -3.265640 
H   -7.390607 2.364012 1.983634 
H   8.926697 -1.937711 2.379411 
H   0.292020 2.360621 -3.607125 
H   -0.292020 -0.539242 -2.086983 
H   -8.926697 0.962152 3.314697 
H   8.167293 1.641922 1.510600 
H   1.298133 -1.303774 -4.442600 
H   -1.298133 1.596090 -1.251508 
H   -8.167293 -1.257942 4.183508 
H   5.853600 0.842200 2.025743 
H   3.718494 -0.850768 -4.021741 
H   -3.718494 2.049095 -1.672367 
H   -5.853600 -2.057663 3.668365 
H   4.330475 2.228658 3.393087 
H   5.094937 -2.461074 -2.759175 
H   -5.094937 0.438790 -2.934933 
H   -4.330475 -0.671206 2.301021 
H   4.517828 1.564163 -4.837497 
H   4.521808 -1.435571 0.691821 
H   -4.521808 1.464293 5.002287 
H   -4.517828 -1.335701 -0.856611 
H   2.231406 1.629325 5.663545 
H   6.848243 -1.659799 -0.120095 
H   -6.848243 1.240064 -5.574013 
H   -2.231406 -1.270538 0.030563 
H   1.528799 -0.041642 3.901155 
H   7.608000 -0.244108 -2.071089 
H   -7.608000 2.655755 -3.623019 
H   -1.528799 -2.941505 1.792953 
H   3.167035 -1.674432 3.048750 
H   6.058343 1.329624 -3.127326 
H   -6.058343 -1.570239 -2.566782 
H   -3.167035 1.225431 2.645358 
H   6.959457 1.901034 5.332632 
H   2.060180 -1.833408 -0.766297 
H   -2.060180 1.066456 -4.927812 
H   -6.959457 -0.998830 0.361477 
H   -9.294855 1.849800 -5.230150 
H   -0.144849 -1.793604 0.377271 
H   0.144849 1.106260 5.316838 
H   9.294855 -1.050064 -0.463959 
H   -8.377128 -0.223054 -4.163021 
H   -0.868266 0.234484 1.655863 
H   0.868266 -2.665380 4.038245 
H   8.377128 2.676810 -1.531087 
H   8.727082 -2.192254 -3.842714 
H   0.670699 2.192254 1.816150 
H   -0.670699 -0.707609 3.877958 
H   -8.727082 0.707609 -1.851394 
H   6.388375 -2.141231 -4.698672 
H   2.876063 2.147891 0.656334 
H   -2.876063 -0.751973 5.037774 
H   -6.388375 0.758633 -0.995436 
128
i=3
C   5.745314 -1.941128 3.634342 
C   3.508534 1.888632 -2.474646 
C   -3.508534 -1.011232 -3.219462 
C   -5.745314 0.958736 2.059766 
C   7.061886 -1.522018 3.344221 
C   2.142010 1.637170 -2.723279 
C   -2.142010 -1.262693 -2.970829 
C   -7.061886 1.377845 2.349887 
C   7.923536 -2.321704 2.591104 
C   1.348103 2.567240 -3.401036 
C   -1.348103 -0.332623 -2.293072 
C   -7.923536 0.578159 3.103004 
C   7.490294 2.238630 2.104777 
C   1.903265 -2.038806 -3.875507 
C   -1.903265 0.861057 -1.818601 
C   -7.490294 -0.661233 3.589331 
C   6.188241 1.806329 2.384264 
C   3.258662 -1.778393 -3.645972 
C   -3.258662 1.121471 -2.048136 
C   -6.188241 -1.093535 3.309844 
C   5.327823 2.605837 3.142299 
C   4.045417 -2.696429 -2.946369 
C   -4.045417 0.203435 -2.747739 
C   -5.327823 -0.294027 2.551809 
C   4.785195 -1.034221 4.316656 
C   4.394157 0.907213 -1.793180 
C   -4.394157 -1.992651 -3.900928 
C   -4.785195 1.865643 1.377452 
C   5.164486 -0.117903 5.334592 
C   3.973377 0.084879 -0.715116 
C   -3.973377 -2.814984 -4.978992 
C   -5.164486 2.781960 0.359516 
C   4.235036 0.834962 5.778634 
C   4.872348 -0.828194 -0.139842 
C   -4.872348 2.071670 -5.554266 
C   -4.235036 -2.064902 -0.084526 
C   2.931935 0.873593 5.282631 
C   6.184761 -0.945561 -0.595205 
C   -6.184761 1.954303 -5.098903 
C   -2.931935 -2.026271 0.411477 
C   2.540820 -0.054226 4.313812 
C   6.606355 -0.141358 -1.657160 
C   -6.606355 2.758506 -4.036948 
C   -2.540820 -2.954090 1.380296 
C   3.461540 -0.987044 3.837144 
C   5.720340 0.760980 -2.246436 
C   -5.720340 -2.138884 -3.447672 
C   -3.461540 1.912820 1.856964 
C   6.525267 -0.121605 -5.456054 
C   2.621060 0.152933 -0.104858 
C   -2.621060 -2.746931 5.798966 
C   -6.525267 2.778259 -0.238054 
C   7.349502 1.011256 5.827677 
C   1.768890 -0.960456 -0.167855 
C   -1.768890 1.939408 -5.526253 
C   -7.349502 -1.888608 -0.133569 
C   8.668046 0.975674 -5.092845 
C   0.521466 -0.931642 0.464943 
C   -0.521466 1.968222 5.229165 
C   -8.668046 -1.924190 -0.601263 
C   9.177620 -0.182762 -4.494094 
C   0.114340 0.203082 1.175454 
C   -0.114340 -2.696782 4.518654 
C   -9.177620 2.717102 -1.200014 
C   8.345332 -1.296762 -4.342915 
C   0.966100 1.309466 1.250441 
C   -0.966100 -1.590398 4.443667 
C   -8.345332 1.603102 -1.351193 
C   7.033599 -1.266988 -4.822327 
C   2.209241 1.287308 0.611845 
C   -2.209241 -1.612555 5.082263 
C   -7.033599 1.632875 -0.871781 
H   7.402672 -0.545060 3.685761 
H   1.703015 0.692388 -2.403755 
H   -1.703015 -2.207476 -3.290353 
H   -7.402672 2.354804 2.008347 
H   8.931142 -1.961206 2.363165 
H   0.296465 2.337126 -3.590879 
H   -0.296465 -0.562737 -2.103229 
H   -8.931142 0.938657 3.330943 
H   8.158032 1.623136 1.496206 
H   1.288872 -1.322560 -4.428206 
H   -1.288872 1.577304 -1.265902 
H   -8.158032 -1.276728 4.197902 
H   5.838413 0.842676 2.006111 
H   3.703307 -0.850292 -4.002109 
H   -3.703307 2.049571 -1.691999 
H   -5.838413 -2.057187 3.687997 
H   4.323437 2.241570 3.367634 
H   5.087899 -2.448162 -2.733722 
H   -5.087899 0.451702 -2.960386 
H   -4.323437 -0.658294 2.326474 
H   4.532222 1.557019 -4.846652 
H   4.536202 -1.442715 0.700976 
H   -4.536202 1.457149 4.993132 
H   -4.532222 -1.342845 -0.847456 
H   2.243577 1.631018 5.658571 
H   6.860414 -1.658106 -0.115121 
H   -6.860414 1.241757 -5.578987 
H   -2.243577 -1.268845 0.035537 
H   1.537795 -0.025767 3.885703 
H   7.616996 -0.228233 -2.055637 
H   -7.616996 2.671630 -3.638471 
H   -1.537795 -2.925630 1.808405 
H   3.171110 -1.655276 3.021974 
H   6.062418 1.348780 -3.100550 
H   -6.062418 -1.551083 -2.593558 
H   -3.171110 1.244587 2.672134 
H   6.974962 1.897277 5.310142 
H   2.075685 -1.837165 -0.743807 
H   -2.075685 1.062699 -4.950302 
H   -6.974962 -1.002587 0.383967 
H   -9.287023 1.846678 -5.234966 
H   -0.137017 -1.796726 0.382087 
H   0.137017 1.103138 5.312022 
H   9.287023 -1.053186 -0.459143 
H   -8.380091 -0.223689 -4.156089 
H   -0.871229 0.233849 1.648931 
H   0.871229 -2.666015 4.045177 
H   8.380091 2.676175 -1.538019 
H   8.721579 -2.192254 -3.844672 
H   0.665196 2.192254 1.818108 
H   -0.665196 -0.707609 3.876000 
H   -8.721579 0.707609 -1.849436 
H   6.390280 -2.141601 -4.717511 
H   2.877968 2.147521 0.675173 
H   -2.877968 -0.752343 5.018935 
H   -6.390280 0.758263 -0.976597 
128
i=4
C   5.748119 -1.937847 3.608412 
C   3.511339 1.891913 -2.448716 
C   -3.511339 -1.007951 -3.245392 
C   -5.748119 0.962017 2.085696 
C   7.067813 -1.529215 3.320884 
C   2.147937 1.629973 -2.699942 
C   -2.147937 -1.269890 -2.994166 
C   -7.067813 1.370648 2.373224 
C   7.925229 -2.337050 2.572477 
C   1.349796 2.551894 -3.382409 
C   -1.349796 -0.347969 -2.311699 
C   -7.925229 0.562813 3.121631 
C   7.484367 2.226141 2.086891 
C   1.897338 -2.051295 -3.857621 
C   -1.897338 0.848568 -1.836487 
C   -7.484367 -0.673722 3.607217 
C   6.178980 1.804583 2.363256 
C   3.249401 -1.780139 -3.624964 
C   -3.249401 1.119725 -2.069144 
C   -6.178980 -1.095281 3.330852 
C   5.323166 2.611499 3.117639 
C   4.040760 -2.690767 -2.921709 
C   -4.040760 0.209097 -2.772399 
C   -5.323166 -0.288365 2.576469 
C   4.792656 -1.026283 4.290673 
C   4.401618 0.915151 -1.767197 
C   -4.401618 -1.984713 -3.926911 
C   -4.792656 1.873581 1.403435 
C   5.174540 -0.115839 5.312367 
C   3.983431 0.086943 -0.692891 
C   -3.983431 -2.812920 -5.001217 
C   -5.174540 2.784024 0.381741 
C   4.246995 0.834539 5.764611 
C   4.884307 -0.828617 -0.125819 
C   -4.884307 2.071247 -5.568289 
C   -4.246995 -2.065325 -0.070503 
C   2.943312 0.878091 5.271148 
C   6.196138 -0.941063 -0.583722 
C   -6.196138 1.958801 -5.110386 
C   -2.943312 -2.021773 0.422960 
C   2.550292 -0.042002 4.296508 
C   6.615827 -0.129134 -1.639856 
C   -6.615827 2.770730 -4.054252 
C   -2.550292 -2.941866 1.397600 
C   3.468843 -0.972915 3.812802 
C   5.727643 0.775109 -2.222094 
C   -5.727643 -2.124755 -3.472014 
C   -3.468843 1.926949 1.881306 
C   6.534792 -0.123563 -5.477486 
C   2.630585 0.150975 -0.083426 
C   -2.630585 -2.748889 5.777534 
C   -6.534792 2.776301 -0.216622 
C   7.360773 1.008081 5.808838 
C   1.780161 -0.963631 -0.149016 
C   -1.780161 1.936233 -5.545092 
C   -7.360773 -1.891783 -0.114730 
C   8.674872 0.972922 -5.101365 
C   0.528292 -0.934394 0.473463 
C   -0.528292 1.965470 5.220645 
C   -8.674872 -1.926942 -0.592743 
C   9.178043 -0.184032 -4.495629 
C   0.114763 0.201812 1.176989 
C   -0.114763 -2.698052 4.517119 
C   -9.178043 2.715832 -1.198479 
C   8.344538 -1.297556 -4.349212 
C   0.965306 1.308672 1.256738 
C   -0.965306 -1.591192 4.437370 
C   -8.344538 1.602308 -1.344896 
C   7.037092 -1.268258 -4.838573 
C   2.212734 1.286038 0.628091 
C   -2.212734 -1.613825 5.066017 
C   -7.037092 1.631605 -0.855535 
H   7.414737 -0.554268 3.661048 
H   1.715080 0.683180 -2.379042 
H   -1.715080 -2.216684 -3.315066 
H   -7.414737 2.345596 2.033060 
H   8.935587 -1.984701 2.346919 
H   0.300910 2.313631 -3.574633 
H   -0.300910 -0.586232 -2.119475 
H   -8.935587 0.915162 3.347189 
H   8.148771 1.604350 1.481812 
H   1.279611 -1.341346 -4.413812 
H   -1.279611 1.558518 -1.280296 
H   -8.148771 -1.295514 4.212296 
H   5.823226 0.843152 1.986479 
H   3.688120 -0.849816 -3.982477 
H   -3.688120 2.050047 -1.711631 
H   -5.823226 -2.056711 3.707629 
H   4.316399 2.254482 3.342181 
H   5.080861 -2.435250 -2.708269 
H   -5.080861 0.464614 -2.985839 
H   -4.316399 -0.645382 2.351927 
H   4.546616 1.549875 -4.855807 
H   4.550596 -1.449859 0.710131 
H   -4.550596 1.450005 4.983977 
H   -4.546616 -1.349989 -0.838301 
H   2.255748 1.632711 5.653597 
H   6.872585 -1.656413 -0.110147 
H   -6.872585 1.243450 -5.583961 
H   -2.255748 -1.267152 0.040511 
H   1.546791 -0.009892 3.870251 
H   7.625992 -0.212358 -2.040185 
H   -7.625992 2.687505 -3.653923 
H   -1.546791 -2.909755 1.823857 
H   3.175185 -1.636120 2.995198 
H   6.066493 1.367936 -3.073774 
H   -6.066493 -1.531927 -2.620334 
H   -3.175185 1.263743 2.698910 
H   6.990467 1.893520 5.287652 
H   2.091190 -1.840922 -0.721317 
H   -2.091190 1.058942 -4.972792 
H   -6.990467 -1.006344 0.406457 
H   -9.279191 1.843556 -5.239782 
H   -0.129185 -1.799848 0.386903 
H   0.129185 1.100016 5.307206 
H   9.279191 -1.056308 -0.454327 
H   -8.383054 -0.224324 -4.149157 
H   -0.874192 0.233214 1.641999 
H   0.874192 -2.666650 4.052109 
H   8.383054 2.675540 -1.544951 
H   8.716076 -2.192254 -3.846630 
H   0.659693 2.192254 1.820066 
H   -0.659693 -0.707609 3.874042 
H   -8.716076 0.707609 -1.847478 
H   6.392185 -2.141971 -4.736350 
H   2.879873 2.147151 0.694012 
H   -2.879873 -0.752713 5.000096 
H   -6.392185 0.757893 -0.957758 
128
i=5
C   5.750924 -1.934566 3.582482 
C   3.514144 1.895194 -2.422786 
C   -3.514144 -1.004670 -3.271322 
C   -5.750924 0.965298 2.111626 
C   7.073740 -1.536412 3.297547 
C   2.153864 1.622776 -2.676605 
C   -2.153864 -1.277087 -3.017503 
C   -7.073740 1.363451 2.396561 
C   7.926922 -2.352396 2.553850 
C   1.351489 2.536548 -3.363782 
C   -1.351489 -0.363315 -2.330326 
C   -7.926922 0.547467 3.140258 
C   7.478440 2.213652 2.069005 
C   1.891411 -2.063784 -3.839735 
C   -1.891411 0.836079 -1.854373 
C   -7.478440 -0.686211 3.625103 
C   6.169719 1.802837 2.342248 
C   3.240140 -1.781885 -3.603956 
C   -3.240140 1.117979 -2.090152 
C   -6.169719 -1.097027 3.351860 
C   5.318509 2.617161 3.092979 
C   4.036103 -2.685105 -2.897049 
C   -4.036103 0.214759 -2.797059 
C   -5.318509 -0.282703 2.601129 
C   4.800117 -1.018345 4.264690 
C   4.409079 0.923089 -1.741214 
C   -4.409079 -1.976775 -3.952894 
C   -4.800117 1.881519 1.429418 
C   5.184594 -0.113775 5.290142 
C   3.993485 0.089007 -0.670666 
C   -3.993485 -2.810856 -5.023442 
C   -5.184594 2.786088 0.403966 
C   4.258954 0.834116 5.750588 
C   4.896266 -0.829040 -0.111796 
C   -4.896266 2.070824 -5.582312 
C   -4.258954 -2.065748 -0.056480 
C   2.954689 0.882589 5.259665 
C   6.207515 -0.936565 -0.572239 
C   -6.207515 1.963299 -5.121869 
C   -2.954689 -2.017275 0.434443 
C   2.559764 -0.029778 4.279204 
C   6.625299 -0.116910 -1.622552 
C   -6.625299 2.782954 -4.071556 
C   -2.559764 -2.929642 1.414904 
C   3.476146 -0.958786 3.788460 
C   5.734946 0.789238 -2.197752 
C   -5.734946 -2.110626 -3.496356 
C   -3.476146 1.941078 1.905648 
C   6.544317 -0.125521 -5.498918 
C   2.640110 0.149017 -0.061994 
C   -2.640110 -2.750847 5.756102 
C   -6.544317 2.774343 -0.195190 
C   7.372044 1.004906 5.789999 
C   1.791432 -0.966806 -0.130177 
C   -1.791432 1.933058 -5.563931 
C   -7.372044 -1.894958 -0.095891 
C   8.681698 0.970170 -5.109885 
C   0.535118 -0.937146 0.481983 
C   -0.535118 1.962718 5.212125 
C   -8.681698 -1.929694 -0.584223 
C   9.178466 -0.185302 -4.497164 
C   0.115186 0.200542 1.178524 
C   -0.115186 -2.699322 4.515584 
C   -9.178466 2.714562 -1.196944 
C   8.343744 -1.298350 -4.355509 
C   0.964512 1.307878 1.263035 
C   -0.964512 -1.591986 4.431073 
C   -8.343744 1.601514 -1.338599 
C   7.040585 -1.269528 -4.854819 
C   2.216227 1.284768 0.644337 
C   -2.216227 -1.615095 5.049771 
C   -7.040585 1.630335 -0.839289 
H   7.426802 -0.563476 3.636335 
H   1.727145 0.673972 -2.354329 
H   -1.727145 -2.225892 -3.339779 
H   -7.426802 2.336388 2.057773 
H   8.940032 -2.008196 2.330673 
H   0.305355 2.290136 -3.558387 
H   -0.305355 -0.609727 -2.135721 
H   -8.940032 0.891667 3.363435 
H   8.139510 1.585564 1.467418 
H   1.270350 -1.360132 -4.399418 
H   -1.270350 1.539732 -1.294690 
H   -8.139510 -1.314300 4.226690 
H   5.808039 0.843628 1.966847 
H   3.672933 -0.849340 -3.962845 
H   -3.672933 2.050523 -1.731263 
H   -5.808039 -2.056235 3.727261 
H   4.309361 2.267394 3.316728 
H   5.073823 -2.422338 -2.682816 
H   -5.073823 0.477526 -3.011292 
H   -4.309361 -0.632470 2.377380 
H   4.561010 1.542731 -4.864962 
H   4.564990 -1.457003 0.719286 
H   -4.564990 1.442861 4.974822 
H   -4.561010 -1.357133 -0.829146 
H   2.267919 1.634404 5.648623 
H   6.884756 -1.654720 -0.105173 
H   -6.884756 1.245143 -5.588935 
H   -2.267919 -1.265459 0.045485 
H   1.555787 0.005983 3.854799 
H   7.634988 -0.196483 -2.024733 
H   -7.634988 2.703380 -3.669375 
H   -1.555787 -2.893880 1.839309 
H   3.179260 -1.616964 2.968422 
H   6.070568 1.387092 -3.046998 
H   -6.070568 -1.512771 -2.647110 
H   -3.179260 1.282899 2.725686 
H   7.005972 1.889763 5.265162 
H   2.106695 -1.844679 -0.698827 
H   -2.106695 1.055185 -4.995282 
H   -7.005972 -1.010101 0.428947 
H   -9.271359 1.840434 -5.244598 
H   -0.121353 -1.802970 0.391719 
H   0.121353 1.096894 5.302390 
H   9.271359 -1.059430 -0.449511 
H   -8.386017 -0.224959 -4.142225 
H   -0.877155 0.232579 1.635067 
H   0.877155 -2.667285 4.059041 
H   8.386017 2.674905 -1.551883 
H   8.710573 -2.192254 -3.848588 
H   0.654190 2.192254 1.822024 
H   -0.654190 -0.707609 3.872084 
H   -8.710573 0.707609 -1.845520 
H   6.394090 -2.142341 -4.755189 
H   2.881778 2.146781 0.712851 
H   -2.881778 -0.753083 4.981257 
H   -6.394090 0.757523 -0.938919 
128
i=6
C   5.753729 -1.931285 3.556552 
C   3.516949 1.898475 -2.396856 
C   -3.516949 -1.001389 -3.297252 
C   -5.753729 0.968579 2.137556 
C   7.079667 -1.543609 3.274210 
C   2.159791 1.615579 -2.653268 
C   -2.159791 -1.284284 -3.040840 
C   -7.079667 1.356254 2.419898 
C   7.928615 -2.367742 2.535223 
C   1.353182 2.521202 -3.345155 
C   -1.353182 -0.378661 -2.348953 
C   -7.928615 0.532121 3.158885 
C   7.472513 2.201163 2.051119 
C   1.885484 -2.076273 -3.821849 
C   -1.885484 0.823590 -1.872259 
C   -7.472513 -0.698700 3.642989 
C   6.160458 1.801091 2.321240 
C   3.230879 -1.783631 -3.582948 
C   -3.230879 1.116233 -2.111160 
C   -6.160458 -1.098773 3.372868 
C   5.313852 2.622823 3.068319 
C   4.031446 -2.679443 -2.872389 
C   -4.031446 0.220421 -2.821719 
C   -5.313852 -0.277041 2.625789 
C   4.807578 -1.010407 4.238707 
C   4.416540 0.931027 -1.715231 
C   -4.416540 -1.968837 -3.978877 
C   -4.807578 1.889457 1.455401 
C   5.194648 -0.111711 5.267917 
C   4.003539 0.091071 -0.648441 
C   -4.003539 -2.808792 -5.045667 
C   -5.194648 2.788152 0.426191 
C   4.270913 0.833693 5.736565 
C   4.908225 -0.829463 -0.097773 
C   -4.908225 2.070401 -5.596335 
C   -4.270913 -2.066171 -0.042457 
C   2.966066 0.887087 5.248182 
C   6.218892 -0.932067 -0.560756 
C   -6.218892 1.967797 -5.133352 
C   -2.966066 -2.012777 0.445926 
C   2.569236 -0.017554 4.261900 
C   6.634771 -0.104686 -1.605248 
C   -6.634771 2.795178 -4.088860 
C   -2.569236 -2.917418 1.432208 
C   3.483449 -0.944657 3.764118 
C   5.742249 0.803367 -2.173410 
C   -5.742249 -2.096497 -3.520698 
C   -3.483449 1.955207 1.929990 
C   6.553842 -0.127479 -5.520350 
C   2.649635 0.147059 -0.040562 
C   -2.649635 -2.752805 5.734670 
C   -6.553842 2.772385 -0.173758 
C   7.383315 1.001731 5.771160 
C   1.802703 -0.969981 -0.111338 
C   -1.802703 1.929883 -5.582770 
C   -7.383315 -1.898133 -0.077052 
C   8.688524 0.967418 -5.118405 
C   0.541944 -0.939898 0.490503 
C   -0.541944 1.959966 5.203605 
C   -8.688524 -1.932446 -0.575703 
C   9.178889 -0.186572 -4.498699 
C   0.115609 0.199272 1.180059 
C   -0.115609 -2.700592 4.514049 
C   -9.178889 2.713292 -1.195409 
C   8.342950 -1.299144 -4.361806 
C   0.963718 1.307084 1.269332 
C   -0.963718 -1.592780 4.424776 
C   -8.342950 1.600720 -1.332302 
C   7.044078 -1.270798 -4.871065 
C   2.219720 1.283498 0.660583 
C   -2.219720 -1.616365 5.033525 
C   -7.044078 1.629065 -0.823043 
H   7.438867 -0.572684 3.611622 
H   1.739210 0.664764 -2.329616 
H   -1.739210 -2.235100 -3.364492 
H   -7.438867 2.327180 2.082486 
H   8.944477 -2.031691 2.314427 
H   0.309800 2.266641 -3.542141 
H   -0.309800 -0.633222 -2.151967 
H   -8.944477 0.868172 3.379681 
H   8.130249 1.566778 1.453024 
H   1.261089 -1.378918 -4.385024 
H   -1.261089 1.520946 -1.309084 
H   -8.130249 -1.333086 4.241084 
H   5.792852 0.844104 1.947215 
H   3.657746 -0.848864 -3.943213 
H   -3.657746 2.050999 -1.750895 
H   -5.792852 -2.055759 3.746893 
H   4.302323 2.280306 3.291275 
H   5.066785 -2.409426 -2.657363 
H   -5.066785 0.490438 -3.036745 
H   -4.302323 -0.619558 2.402833 
H   4.575404 1.535587 -4.874117 
H   4.579384 -1.464147 0.728441 
H   -4.579384 1.435717 4.965667 
H   -4.575404 -1.364277 -0.819991 
H   2.280090 1.636097 5.643649 
H   6.896927 -1.653027 -0.100199 
H   -6.896927 1.246836 -5.593909 
H   -2.280090 -1.263766 0.050459 
H   1.564783 0.021858 3.839347 
H   7.643984 -0.180608 -2.009281 
H   -7.643984 2.719255 -3.684827 
H   -1.564783 -2.878005 1.854761 
H   3.183335 -1.597808 2.941646 
H   6.074643 1.406248 -3.020222 
H   -6.074643 -1.493615 -2.673886 
H   -3.183335 1.302055 2.752462 
H   7.021477 1.886006 5.242672 
H   2.122200 -1.848436 -0.676337 
H   -2.122200 1.051428 -5.017772 
H   -7.021477 -1.013858 0.451437 
H   -9.263527 1.837312 -5.249414 
H   -0.113521 -1.806092 0.396535 
H   0.113521 1.093772 5.297574 
H   9.263527 -1.062552 -0.444695 
H   -8.388980 -0.225594 -4.135293 
H   -0.880118 0.231944 1.628135 
H   0.880118 -2.667920 4.065973 
H   8.388980 2.674270 -1.558815 
H   8.705070 -2.192254 -3.850546 
H   0.648687 2.192254 1.823982 
H   -0.648687 -0.707609 3.870126 
H   -8.705070 0.707609 -1.843562 
H   6.395995 -2.142711 -4.774028 
H   2.883683 2.146411 0.731690 
H   -2.883683 -0.753453 4.962418 
H   -6.395995 0.757153 -0.920080 
128
i=7
C   5.756534 -1.928004 3.530622 
C   3.519754 1.901756 -2.370926 
C   -3.519754 -0.998108 -3.323182 
C   -5.756534 0.971860 2.163486 
C   7.085594 -1.550806 3.250873 
C   2.165718 1.608382 -2.629931 
C   -2.165718 -1.291481 -3.064177 
C   -7.085594 1.349057 2.443235 
C   7.930308 -2.383088 2.516596 
C   1.354875 2.505856 -3.326528 
C   -1.354875 -0.394007 -2.367580 
C   -7.930308 0.516775 3.177512 
C   7.466586 2.188674 2.033233 
C   1.879557 -2.088762 -3.803963 
C   -1.879557 0.811101 -1.890145 
C   -7.466586 -0.711189 3.660875 
C   6.151197 1.799345 2.300232 
C   3.221618 -1.785377 -3.561940 
C   -3.221618 1.114487 -2.132168 
C   -6.151197 -1.100519 3.393876 
C   5.309195 2.628485 3.043659 
C   4.026789 -2.673781 -2.847729 
C   -4.026789 0.226083 -2.846379 
C   -5.309195 -0.271379 2.650449 
C   4.815039 -1.002469 4.212724 
C   4.424001 0.938965 -1.689248 
C   -4.424001 -1.960899 -4.004860 
C   -4.815039 1.897395 1.481384 
C   5.204702 -0.109647 5.245692 
C   4.013593 0.093135 -0.626216 
C   -4.013593 -2.806728 -5.067892 
C   -5.204702 2.790216 0.448416 
C   4.282872 0.833270 5.722542 
C   4.920184 -0.829886 -0.083750 
C   -4.920184 2.069978 -5.610358 
C   -4.282872 -2.066594 -0.028434 
C   2.977443 0.891585 5.236699 
C   6.230269 -0.927569 -0.549273 
C   -6.230269 1.972295 -5.144835 
C   -2.977443 -2.008279 0.457409 
C   2.578708 -0.005330 4.244596 
C   6.644243 -0.092462 -1.587944 
C   -6.644243 2.807402 -4.106164 
C   -2.578708 -2.905194 1.449512 
C   3.490752 -0.930528 3.739776 
C   5.749552 0.817496 -2.149068 
C   -5.749552 -2.082368 -3.545040 
C   -3.490752 1.969336 1.954332 
C   6.563367 -0.129437 -5.541782 
C   2.659160 0.145101 -0.019130 
C   -2.659160 -2.754763 5.713238 
C   -6.563367 2.770427 -0.152326 
C   7.394586 0.998556 5.752321 
C   1.813974 -0.973156 -0.092499 
C   -1.813974 1.926708 -5.601609 
C   -7.394586 -1.901308 -0.058213 
C   8.695350 0.964666 -5.126925 
C   0.548770 -0.942650 0.499023 
C   -0.548770 1.957214 5.195085 
C   -8.695350 -1.935198 -0.567183 
C   9.179312 -0.187842 -4.500234 
C   0.116032 0.198002 1.181594 
C   -0.116032 -2.701862 4.512514 
C   -9.179312 2.712022 -1.193874 
C   8.342156 -1.299938 -4.368103 
C   0.962924 1.306290 1.275629 
C   -0.962924 -1.593574 4.418479 
C   -8.342156 1.599926 -1.326005 
C   7.047571 -1.272068 -4.887311 
C   2.223213 1.282228 0.676829 
C   -2.223213 -1.617635 5.017279 
C   -7.047571 1.627795 -0.806797 
H   7.450932 -0.581892 3.586909 
H   1.751275 0.655556 -2.304903 
H   -1.751275 -2.244308 -3.389205 
H   -7.450932 2.317972 2.107199 
H   8.948922 -2.055186 2.298181 
H   0.314245 2.243146 -3.525895 
H   -0.314245 -0.656717 -2.168213 
H   -8.948922 0.844677 3.395927 
H   8.120988 1.547992 1.438630 
H   1.251828 -1.397704 -4.370630 
H   -1.251828 1.502160 -1.323478 
H   -8.120988 -1.351872 4.255478 
H   5.777665 0.844580 1.927583 
H   3.642559 -0.848388 -3.923581 
H   -3.642559 2.051475 -1.770527 
H   -5.777665 -2.055283 3.766525 
H   4.295285 2.293218 3.265822 
H   5.059747 -2.396514 -2.631910 
H   -5.059747 0.503350 -3.062198 
H   -4.295285 -0.606646 2.428286 
H   4.589798 1.528443 -4.883272 
H   4.593778 -1.471291 0.737596 
H   -4.593778 1.428573 4.956512 
H   -4.589798 -1.371421 -0.810836 
H   2.292261 1.637790 5.638675 
H   6.909098 -1.651334 -0.095225 
H   -6.909098 1.248529 -5.598883 
H   -2.292261 -1.262073 0.055433 
H   1.573779 0.037733 3.823895 
H   7.652980 -0.164733 -1.993829 
H   -7.652980 2.735130 -3.700279 
H   -1.573779 -2.862130 1.870213 
H   3.187410 -1.578652 2.914870 
H   6.078718 1.425404 -2.993446 
H   -6.078718 -1.474459 -2.700662 
H   -3.187410 1.321211 2.779238 
H   7.036982 1.882249 5.220182 
H   2.137705 -1.852193 -0.653847 
H   -2.137705 1.047671 -5.040262 
H   -7.036982 -1.017615 0.473927 
H   -9.255695 1.834190 -5.254230 
H   -0.105689 -1.809214 0.401351 
H   0.105689 1.090650 5.292758 
H   9.255695 -1.065674 -0.439879 
H   -8.391943 -0.226229 -4.128361 
H   -0.883081 0.231309 1.621203 
H   0.883081 -2.668555 4.072905 
H   8.391943 2.673635 -1.565747 
H   8.699567 -2.192254 -3.852504 
H   0.643184 2.192254 1.825940 
H   -0.643184 -0.707609 3.868168 
H   -8.699567 0.707609 -1.841604 
H   6.397900 -2.143081 -4.792867 
H   2.885588 2.146041 0.750529 
H   -2.885588 -0.753823 4.943579 
H   -6.397900 0.756783 -0.901241 
128
i=8
C   5.759339 -1.924723 3.504692 
C   3.522559 1.905037 -2.344996 
C   -3.522559 -0.994827 -3.349112 
C   -5.759339 0.975141 2.189416 
C   7.091521 -1.558003 3.227536 
C   2.171645 1.601185 -2.606594 
C   -2.171645 -1.298678 -3.087514 
C   -7.091521 1.341860 2.466572 
C   7.932001 -2.398434 2.497969 
C   1.356568 2.490510 -3.307901 
C   -1.356568 -0.409353 -2.386207 
C   -7.932001 0.501429 3.196139 
C   7.460659 2.176185 2.015347 
C   1.873630 -2.101251 -3.786077 
C   -1.873630 0.798612 -1.908031 
C   -7.460659 -0.723678 3.678761 
C   6.141936 1.797599 2.279224 
C   3.212357 -1.787123 -3.540932 
C   -3.212357 1.112741 -2.153176 
C   -6.141936 -1.102265 3.414884 
C   5.304538 2.634147 3.018999 
C   4.022132 -2.668119 -2.823069 
C   -4.022132 0.231745 -2.871039 
C   -5.304538 -0.265717 2.675109 
C   4.822500 -0.994531 4.186741 
C   4.431462 0.946903 -1.663265 
C   -4.431462 -1.952961 -4.030843 
C   -4.822500 1.905333 1.507367 
C   5.214756 -0.107583 5.223467 
C   4.023647 0.095199 -0.603991 
C   -4.023647 -2.804664 -5.090117 
C   -5.214756 2.792280 0.470641 
C   4.294831 0.832847 5.708519 
C   4.932143 -0.830309 -0.069727 
C   -4.932143 2.069555 -5.624381 
C   -4.294831 -2.067017 -0.014411 
C   2.988820 0.896083 5.225216 
C   6.241646 -0.923071 -0.537790 
C   -6.241646 1.976793 -5.156318 
C   -2.988820 -2.003781 0.468892 
C   2.588180 0.006894 4.227292 
C   6.653715 -0.080238 -1.570640 
C   -6.653715 2.819626 -4.123468 
C   -2.588180 -2.892970 1.466816 
C   3.498055 -0.916399 3.715434 
C   5.756855 0.831625 -2.124726 
C   -5.756855 -2.068239 -3.569382 
C   -3.498055 1.983465 1.978674 
C   6.572892 -0.131395 -5.563214 
C   2.668685 0.143143 0.002302 
C   -2.668685 -2.756721 5.691806 
C   -6.572892 2.768469 -0.130894 
C   7.405857 0.995381 5.733482 
C   1.825245 -0.976331 -0.073660 
C   -1.825245 1.923533 -5.620448 
C   -7.405857 -1.904483 -0.039374 
C   8.702176 0.961914 -5.135445 
C   0.555596 -0.945402 0.507543 
C   -0.555596 1.954462 5.186565 
C   -8.702176 -1.937950 -0.558663 
C   9.179735 -0.189112 -4.501769 
C   0.116455 0.196732 1.183129 
C   -0.116455 -2.703132 4.510979 
C   -9.179735 2.710752 -1.192339 
C   8.341362 -1.300732 -4.374400 
C   0.962130 1.305496 1.281926 
C   -0.962130 -1.594368 4.412182 
C   -8.341362 1.599132 -1.319708 
C   7.051064 -1.273338 -4.903557 
C   2.226706 1.280958 0.693075 
C   -2.226706 -1.618905 5.001033 
C   -7.051064 1.626525 -0.790551 
H   7.462997 -0.591100 3.562196 
H   1.763340 0.646348 -2.280190 
H   -1.763340 -2.253516 -3.413918 
H   -7.462997 2.308764 2.131912 
H   8.953367 -2.078681 2.281935 
H   0.318690 2.219651 -3.509649 
H   -0.318690 -0.680212 -2.184459 
H   -8.953367 0.821182 3.412173 
H   8.111727 1.529206 1.424236 
H   1.242567 -1.416490 -4.356236 
H   -1.242567 1.483374 -1.337872 
H   -8.111727 -1.370658 4.269872 
H   5.762478 0.845056 1.907951 
H   3.627372 -0.847912 -3.903949 
H   -3.627372 2.051951 -1.790159 
H   -5.762478 -2.054807 3.786157 
H   4.288247 2.306130 3.240369 
H   5.052709 -2.383602 -2.606457 
H   -5.052709 0.516262 -3.087651 
H   -4.288247 -0.593734 2.453739 
H   4.604192 1.521299 -4.892427 
H   4.608172 -1.478435 0.746751 
H   -4.608172 1.421429 4.947357 
H   -4.604192 -1.378565 -0.801681 
H   2.304432 1.639483 5.633701 
H   6.921269 -1.649641 -0.090251 
H   -6.921269 1.250222 -5.603857 
H   -2.304432 -1.260380 0.060407 
H   1.582775 0.053608 3.808443 
H   7.661976 -0.148858 -1.978377 
H   -7.661976 2.751005 -3.715731 
H   -1.582775 -2.846255 1.885665 
H   3.191485 -1.559496 2.888094 
H   6.082793 1.444560 -2.966670 
H   -6.082793 -1.455303 -2.727438 
H   -3.191485 1.340367 2.806014 
H   7.052487 1.878492 5.197692 
H   2.153210 -1.855950 -0.631357 
H   -2.153210 1.043914 -5.062752 
H   -7.052487 -1.021372 0.496417 
H   -9.247863 1.831068 -5.259046 
H   -0.097857 -1.812336 0.406167 
H   0.097857 1.087528 5.287942 
H   9.247863 -1.068796 -0.435063 
H   -8.394906 -0.226864 -4.121429 
H   -0.886044 0.230674 1.614271 
H   0.886044 -2.669190 4.079837 
H   8.394906 2.673000 -1.572679 
H   8.694064 -2.192254 -3.854462 
H   0.637681 2.192254 1.827898 
H   -0.637681 -0.707609 3.866210 
H   -8.694064 0.707609 -1.839646 
H   6.399805 -2.143451 -4.811706 
H   2.887493 2.145671 0.769368 
H   -2.887493 -0.754193 4.924740 
H   -6.399805 0.756413 -0.882402 
128
i=9
C   5.762144 -1.921442 3.478762 
C   3.525364 1.908318 -2.319066 
C   -3.525364 -0.991546 -3.375042 
C   -5.762144 0.978422 2.215346 
C   7.097448 -1.565200 3.204199 
C   2.177572 1.593988 -2.583257 
C   -2.177572 -1.305875 -3.110851 
C   -7.097448 1.334663 2.489909 
C   7.933694 -2.413780 2.479342 
C   1.358261 2.475164 -3.289274 
C   -1.358261 -0.424699 -2.404834 
C   -7.933694 0.486083 3.214766 
C   7.454732 2.163696 1.997461 
C   1.867703 -2.113740 -3.768191 
C   -1.867703 0.786123 -1.925917 
C   -7.454732 -0.736167 3.696647 
C   6.132675 1.795853 2.258216 
C   3.203096 -1.788869 -3.519924 
C   -3.203096 1.110995 -2.174184 
C   -6.132675 -1.104011 3.435892 
C   5.299881 2.639809 2.994339 
C   4.017475 -2.662457 -2.798409 
C   -4.017475 0.237407 -2.895699 
C   -5.299881 -0.260055 2.699769 
C   4.829961 -0.986593 4.160758 
C   4.438923 0.954841 -1.637282 
C   -4.438923 -1.945023 -4.056826 
C   -4.829961 1.913271 1.533350 
C   5.224810 -0.105519 5.201242 
C   4.033701 0.097263 -0.581766 
C   -4.033701 -2.802600 -5.112342 
C   -5.224810 2.794344 0.492866 
C   4.306790 0.832424 5.694496 
C   4.944102 -0.830732 -0.055704 
C   -4.944102 2.069132 -5.638404 
C   -4.306790 -2.067440 -0.000388 
C   3.000197 0.900581 5.213733 
C   6.253023 -0.918573 -0.526307 
C   -6.253023 1.981291 -5.167801 
C   -3.000197 -1.999283 0.480375 
C   2.597652 0.019118 4.209988 
C   6.663187 -0.068014 -1.553336 
C   -6.663187 2.831850 -4.140772 
C   -2.597652 -2.880746 1.484120 
C   3.505358 -0.902270 3.691092 
C   5.764158 0.845754 -2.100384 
C   -5.764158 -2.054110 -3.593724 
C   -3.505358 1.997594 2.003016 
C   6.582417 -0.133353 -5.584646 
C   2.678210 0.141185 0.023734 
C   -2.678210 -2.758679 5.670374 
C   -6.582417 2.766511 -0.109462 
C   7.417128 0.992206 5.714643 
C   1.836516 -0.979506 -0.054821 
C   -1.836516 1.920358 -5.639287 
C   -7.417128 -1.907658 -0.020535 
C   8.709002 0.959162 -5.143965 
C   0.562422 -0.948154 0.516063 
C   -0.562422 1.951710 5.178045 
C   -8.709002 -1.940702 -0.550143 
C   9.180158 -0.190382 -4.503304 
C   0.116878 0.195462 1.184664 
C   -0.116878 -2.704402 4.509444 
C   -9.180158 2.709482 -1.190804 
C   8.340568 -1.301526 -4.380697 
C   0.961336 1.304702 1.288223 
C   -0.961336 -1.595162 4.405885 
C   -8.340568 1.598338 -1.313411 
C   7.054557 -1.274608 -4.919803 
C   2.230199 1.279688 0.709321 
C   -2.230199 -1.620175 4.984787 
C   -7.054557 1.625255 -0.774305 
H   7.475062 -0.600308 3.537483 
H   1.775405 0.637140 -2.255477 
H   -1.775405 -2.262724 -3.438631 
H   -7.475062 2.299556 2.156625 
H   8.957812 -2.102176 2.265689 
H   0.323135 2.196156 -3.493403 
H   -0.323135 -0.703707 -2.200705 
H   -8.957812 0.797687 3.428419 
H   8.102466 1.510420 1.409842 
H   1.233306 -1.435276 -4.341842 
H   -1.233306 1.464588 -1.352266 
H   -8.102466 -1.389444 4.284266 
H   5.747291 0.845532 1.888319 
H   3.612185 -0.847436 -3.884317 
H   -3.612185 2.052427 -1.809791 
H   -5.747291 -2.054331 3.805789 
H   4.281209 2.319042 3.214916 
H   5.045671 -2.370690 -2.581004 
H   -5.045671 0.529174 -3.113104 
H   -4.281209 -0.580822 2.479192 
H   4.618586 1.514155 -4.901582 
H   4.622566 -1.485579 0.755906 
H   -4.622566 1.414285 4.938202 
H   -4.618586 -1.385709 -0.792526 
H   2.316603 1.641176 5.628727 
H   6.933440 -1.647948 -0.085277 
H   -6.933440 1.251915 -5.608831 
H   -2.316603 -1.258687 0.065381 
H   1.591771 0.069483 3.792991 
H   7.670972 -0.132983 -1.962925 
H   -7.670972 2.766880 -3.731183 
H   -1.591771 -2.830380 1.901117 
H   3.195560 -1.540340 2.861318 
H   6.086868 1.463716 -2.939894 
H   -6.086868 -1.436147 -2.754214 
H   -3.195560 1.359523 2.832790 
H   7.067992 1.874735 5.175202 
H   2.168715 -1.859707 -0.608867 
H   -2.168715 1.040157 -5.085242 
H   -7.067992 -1.025129 0.518907 
H   -9.240031 1.827946 -5.263862 
H   -0.090025 -1.815458 0.410983 
H   0.090025 1.084406 5.283126 
H   9.240031 -1.071918 -0.430247 
H   -8.397869 -0.227499 -4.114497 
H   -0.889007 0.230039 1.607339 
H   0.889007 -2.669825 4.086769 
H   8.397869 2.672365 -1.579611 
H   8.688561 -2.192254 -3.856420 
H   0.632178 2.192254 1.829856 
H   -0.632178 -0.707609 3.864252 
H   -8.688561 0.707609 -1.837688 
H   6.401710 -2.143821 -4.830545 
H   2.889398 2.145301 0.788207 
H   -2.889398 -0.754563 4.905901 
H   -6.401710 0.756043 -0.863563 
128
i=10
C   5.764949 -1.918161 3.452832 
C   3.528169 1.911599 -2.293136 
C   -3.528169 -0.988265 -3.400972 
C   -5.764949 0.981703 2.241276 
C   7.103375 -1.572397 3.180862 
C   2.183499 1.586791 -2.559920 
C   -2.183499 -1.313072 -3.134188 
C   -7.103375 1.327466 2.513246 
C   7.935387 -2.429126 2.460715 
C   1.359954 2.459818 -3.270647 
C   -1.359954 -0.440045 -2.423461 
C   -7.935387 0.470737 3.233393 
C   7.448805 2.151207 1.979575 
C   1.861776 -2.126229 -3.750305 
C   -1.861776 0.773634 -1.943803 
C   -7.448805 -0.748656 3.714533 
C   6.123414 1.794107 2.237208 
C   3.193835 -1.790615 -3.498916 
C   -3.193835 1.109249 -2.195192 
C   -6.123414 -1.105757 3.456900 
C   5.295224 2.645471 2.969679 
C   4.012818 -2.656795 -2.773749 
C   -4.012818 0.243069 -2.920359 
C   -5.295224 -0.254393 2.724429 
C   4.837422 -0.978655 4.134775 
C   4.446384 0.962779 -1.611299 
C   -4.446384 -1.937085 -4.082809 
C   -4.837422 1.921209 1.559333 
C   5.234864 -0.103455 5.179017 
C   4.043755 0.099327 -0.559541 
C   -4.043755 -2.800536 -5.134567 
C   -5.234864 2.796408 0.515091 
C   4.318749 0.832001 5.680473 
C   4.956061 -0.831155 -0.041681 
C   -4.956061 2.068709 -5.652427 
C   -4.318749 -2.067863 0.013635 
C   3.011574 0.905079 5.202250 
C   6.264400 -0.914075 -0.514824 
C   -6.264400 1.985789 -5.179284 
C   -3.011574 -1.994785 0.491858 
C   2.607124 0.031342 4.192684 
C   6.672659 -0.055790 -1.536032 
C   -6.672659 2.844074 -4.158076 
C   -2.607124 -2.868522 1.501424 
C   3.512661 -0.888141 3.666750 
C   5.771461 0.859883 -2.076042 
C   -5.771461 -2.039981 -3.618066 
C   -3.512661 2.011723 2.027358 
C   6.591942 -0.135311 -5.606078 
C   2.687735 0.139227 0.045166 
C   -2.687735 -2.760637 5.648942 
C   -6.591942 2.764553 -0.088030 
C   7.428399 0.989031 5.695804 
C   1.847787 -0.982681 -0.035982 
C   -1.847787 1.917183 -5.658126 
C   -7.428399 -1.910833 -0.001696 
C   8.715828 0.956410 -5.152485 
C   0.569248 -0.950906 0.524583 
C   -0.569248 1.948958 5.169525 
C   -8.715828 -1.943454 -0.541623 
C   9.180581 -0.191652 -4.504839 
C   0.117301 0.194192 1.186199 
C   -0.117301 -2.705672 4.507909 
C   -9.180581 2.708212 -1.189269 
C   8.339774 -1.302320 -4.386994 
C   0.960542 1.303908 1.294520 
C   -0.960542 -1.595956 4.399588 
C   -8.339774 1.597544 -1.307114 
C   7.058050 -1.275878 -4.936049 
C   2.233692 1.278418 0.725567 
C   -2.233692 -1.621445 4.968541 
C   -7.058050 1.623985 -0.758059 
H   7.487127 -0.609516 3.512770 
H   1.787470 0.627932 -2.230764 
H   -1.787470 -2.271932 -3.463344 
H   -7.487127 2.290348 2.181338 
H   8.962257 -2.125671 2.249443 
H   0.327580 2.172661 -3.477157 
H   -0.327580 -0.727202 -2.216951 
H   -8.962257 0.774192 3.444665 
H   8.093205 1.491634 1.395448 
H   1.224045 -1.454062 -4.327448 
H   -1.224045 1.445802 -1.366660 
H   -8.093205 -1.408230 4.298660 
H   5.732104 0.846008 1.868687 
H   3.596998 -0.846960 -3.864685 
H   -3.596998 2.052903 -1.829423 
H   -5.732104 -2.053855 3.825421 
H   4.274171 2.331954 3.189463 
H   5.038633 -2.357778 -2.555551 
H   -5.038633 0.542086 -3.138557 
H   -4.274171 -0.567910 2.504645 
H   4.632980 1.507011 -4.910737 
H   4.636960 -1.492723 0.765061 
H   -4.636960 1.407141 4.929047 
H   -4.632980 -1.392853 -0.783371 
H   2.328774 1.642869 5.623753 
H   6.945611 -1.646255 -0.080303 
H   -6.945611 1.253608 -5.613805 
H   -2.328774 -1.256994 0.070355 
H   1.600767 0.085358 3.777539 
H   7.679968 -0.117108 -1.947473 
H   -7.679968 2.782755 -3.746635 
H   -1.600767 -2.814505 1.916569 
H   3.199635 -1.521184 2.834542 
H   6.090943 1.482872 -2.913118 
H   -6.090943 -1.416991 -2.780990 
H   -3.199635 1.378679 2.859566 
H   7.083497 1.870978 5.152712 
H   2.184220 -1.863464 -0.586377 
H   -2.184220 1.036400 -5.107732 
H   -7.083497 -1.028886 0.541397 
H   -9.232199 1.824824 -5.268678 
H   -0.082193 -1.818580 0.415799 
H   0.082193 1.081284 5.278310 
H   9.232199 -1.075040 -0.425431 
H   -8.400832 -0.228134 -4.107565 
H   -0.891970 0.229404 1.600407 
H   0.891970 -2.670460 4.093701 
H   8.400832 2.671730 -1.586543 
H   8.683058 -2.192254 -3.858378 
H   0.626675 2.192254 1.831814 
H   -0.626675 -0.707609 3.862294 
H   -8.683058 0.707609 -1.835730 
H   6.403615 -2.144191 -4.849384 
H   2.891303 2.144931 0.807046 
H   -2.891303 -0.754933 4.887062 
H   -6.403615 0.755673 -0.844724 
128
i=11
C   5.767754 -1.914880 3.426902 
C   3.530974 1.914880 -2.267206 
C   -3.530974 -0.984984 -3.426902 
C   -5.767754 0.984984 2.267206 
C   7.109302 -1.579594 3.157525 
C   2.189426 1.579594 -2.536583 
C   -2.189426 -1.320269 -3.157525 
C   -7.109302 1.320269 2.536583 
C   7.937080 -2.444472 2.442088 
C   1.361647 2.444472 -3.252020 
C   -1.361647 -0.455391 -2.442088 
C   -7.937080 0.455391 3.252020 
C   7.442878 2.138718 1.961689 
C   1.855849 -2.138718 -3.732419 
C   -1.855849 0.761145 -1.961689 
C   -7.442878 -0.761145 3.732419 
C   6.114153 1.792361 2.216200 
C   3.184574 -1.792361 -3.477908 
C   -3.184574 1.107503 -2.216200 
C   -6.114153 -1.107503 3.477908 
C   5.290567 2.651133 2.945019 
C   4.008161 -2.651133 -2.749089 
C   -4.008161 0.248731 -2.945019 
C   -5.290567 -0.248731 2.749089 
C   4.844883 -0.970717 4.108792 
C   4.453845 0.970717 -1.585316 
C   -4.453845 -1.929147 -4.108792 
C   -4.844883 1.929147 1.585316 
C   5.244918 -0.101391 5.156792 
C   4.053809 0.101391 -0.537316 
C   -4.053809 -2.798472 -5.156792 
C   -5.244918 2.798472 0.537316 
C   4.330708 0.831578 5.666450 
C   4.968020 -0.831578 -0.027658 
C   -4.968020 2.068286 -5.666450 
C   -4.330708 -2.068286 0.027658 
C   3.022951 0.909577 5.190767 
C   6.275777 -0.909577 -0.503341 
C   -6.275777 1.990287 -5.190767 
C   -3.022951 -1.990287 0.503341 
C   2.616596 0.043566 4.175380 
C   6.682131 -0.043566 -1.518728 
C   -6.682131 2.856298 -4.175380 
C   -2.616596 -2.856298 1.518728 
C   3.519964 -0.874012 3.642408 
C   5.778764 0.874012 -2.051700 
C   -5.778764 -2.025852 -3.642408 
C   -3.519964 2.025852 2.051700 
C   6.601467 -0.137269 -5.627510 
C   2.697260 0.137269 0.066598 
C   -2.697260 -2.762595 5.627510 
C   -6.601467 2.762595 -0.066598 
C   7.439670 0.985856 5.676965 
C   1.859058 -0.985856 -0.017143 
C   -1.859058 1.914008 -5.676965 
C   -7.439670 -1.914008 0.017143 
C   8.722654 0.953658 -5.161005 
C   0.576074 -0.953658 0.533103 
C   -0.576074 1.946206 5.161005 
C   -8.722654 -1.946206 -0.533103 
C   9.181004 -0.192922 -4.506374 
C   0.117724 0.192922 1.187734 
C   -0.117724 -2.706942 4.506374 
C   -9.181004 2.706942 -1.187734 
C   8.338980 -1.303114 -4.393291 
C   0.959748 1.303114 1.300817 
C   -0.959748 -1.596750 4.393291 
C   -8.338980 1.596750 -1.300817 
C   7.061543 -1.277148 -4.952295 
C   2.237185 1.277148 0.741813 
C   -2.237185 -1.622715 4.952295 
C   -7.061543 1.622715 -0.741813 
H   7.499192 -0.618724 3.488057 
H   1.799535 0.618724 -2.206051 
H   -1.799535 -2.281140 -3.488057 
H   -7.499192 2.281140 2.206051 
H   8.966702 -2.149166 2.233197 
H   0.332025 2.149166 -3.460911 
H   -0.332025 -0.750697 -2.233197 
H   -8.966702 0.750697 3.460911 
H   8.083944 1.472848 1.381054 
H   1.214784 -1.472848 -4.313054 
H   -1.214784 1.427016 -1.381054 
H   -8.083944 -1.427016 4.313054 
H   5.716917 0.846484 1.849055 
H   3.581811 -0.846484 -3.845053 
H   -3.581811 2.053379 -1.849055 
H   -5.716917 -2.053379 3.845053 
H   4.267133 2.344866 3.164010 
H   5.031595 -2.344866 -2.530098 
H   -5.031595 0.554998 -3.164010 
H   -4.267133 -0.554998 2.530098 
H   4.647374 1.499867 -4.919892 
H   4.651354 -1.499867 0.774216 
H   -4.651354 1.399997 4.919892 
H   -4.647374 -1.399997 -0.774216 
H   2.340945 1.644562 5.618779 
H   6.957782 -1.644562 -0.075329 
H   -6.957782 1.255301 -5.618779 
H   -2.340945 -1.255301 0.075329 
H   1.609763 0.101233 3.762087 
H   7.688964 -0.101233 -1.932021 
H   -7.688964 2.798630 -3.762087 
H   -1.609763 -2.798630 1.932021 
H   3.203710 -1.502028 2.807766 
H   6.095018 1.502028 -2.886342 
H   -6.095018 -1.397835 -2.807766 
H   -3.203710 1.397835 2.886342 
H   7.099002 1.867221 5.130222 
H   2.199725 -1.867221 -0.563887 
H   -2.199725 1.032643 -5.130222 
H   -7.099002 -1.032643 0.563887 
H   -9.224367 1.821702 -5.273494 
H   -0.074361 -1.821702 0.420615 
H   0.074361 1.078162 5.273494 
H   9.224367 -1.078162 -0.420615 
H   -8.403795 -0.228769 -4.100633 
H   -0.894933 0.228769 1.593475 
H   0.894933 -2.671095 4.100633 
H   8.403795 2.671095 -1.593475 
H   8.677555 -2.192254 -3.860336 
H   0.621172 2.192254 1.833772 
H   -0.621172 -0.707609 3.860336 
H   -8.677555 0.707609 -1.833772 
H   6.405520 -2.144561 -4.868223 
H   2.893208 2.144561 0.825885 
H   -2.893208 -0.755303 4.868223 
H   -6.405520 0.755303 -0.825885 
128
i=12
C   5.770559 -1.911599 3.400972 
C   3.533779 1.918161 -2.241276 
C   -3.533779 -0.981703 -3.452832 
C   -5.770559 0.988265 2.293136 
C   7.115229 -1.586791 3.134188 
C   2.195353 1.572397 -2.513246 
C   -2.195353 -1.327466 -3.180862 
C   -7.115229 1.313072 2.559920 
C   7.938773 -2.459818 2.423461 
C   1.363340 2.429126 -3.233393 
C   -1.363340 -0.470737 -2.460715 
C   -7.938773 0.440045 3.270647 
C   7.436951 2.126229 1.943803 
C   1.849922 -2.151207 -3.714533 
C   -1.849922 0.748656 -1.979575 
C   -7.436951 -0.773634 3.750305 
C   6.104892 1.790615 2.195192 
C   3.175313 -1.794107 -3.456900 
C   -3.175313 1.105757 -2.237208 
C   -6.104892 -1.109249 3.498916 
C   5.285910 2.656795 2.920359 
C   4.003504 -2.645471 -2.724429 
C   -4.003504 0.254393 -2.969679 
C   -5.285910 -0.243069 2.773749 
C   4.852344 -0.962779 4.082809 
C   4.461306 0.978655 -1.559333 
C   -4.461306 -1.921209 -4.134775 
C   -4.852344 1.937085 1.611299 
C   5.254972 -0.099327 5.134567 
C   4.063863 0.103455 -0.515091 
C   -4.063863 -2.796408 -5.179017 
C   -5.254972 2.800536 0.559541 
C   4.342667 0.831155 5.652427 
C   4.979979 -0.832001 -0.013635 
C   -4.979979 2.067863 -5.680473 
C   -4.342667 -2.068709 0.041681 
C   3.034328 0.914075 5.179284 
C   6.287154 -0.905079 -0.491858 
C   -6.287154 1.994785 -5.202250 
C   -3.034328 -1.985789 0.514824 
C   2.626068 0.055790 4.158076 
C   6.691603 -0.031342 -1.501424 
C   -6.691603 2.868522 -4.192684 
C   -2.626068 -2.844074 1.536032 
C   3.527267 -0.859883 3.618066 
C   5.786067 0.888141 -2.027358 
C   -5.786067 -2.011723 -3.666750 
C   -3.527267 2.039981 2.076042 
C   6.610992 -0.139227 -5.648942 
C   2.706785 0.135311 0.088030 
C   -2.706785 -2.764553 5.606078 
C   -6.610992 2.760637 -0.045166 
C   7.450941 0.982681 5.658126 
C   1.870329 -0.989031 0.001696 
C   -1.870329 1.910833 -5.695804 
C   -7.450941 -1.917183 0.035982 
C   8.729480 0.950906 -5.169525 
C   0.582900 -0.956410 0.541623 
C   -0.582900 1.943454 5.152485 
C   -8.729480 -1.948958 -0.524583 
C   9.181427 -0.194192 -4.507909 
C   0.118147 0.191652 1.189269 
C   -0.118147 -2.708212 4.504839 
C   -9.181427 2.705672 -1.186199 
C   8.338186 -1.303908 -4.399588 
C   0.958954 1.302320 1.307114 
C   -0.958954 -1.597544 4.386994 
C   -8.338186 1.595956 -1.294520 
C   7.065036 -1.278418 -4.968541 
C   2.240678 1.275878 0.758059 
C   -2.240678 -1.623985 4.936049 
C   -7.065036 1.621445 -0.725567 
H   7.511257 -0.627932 3.463344 
H   1.811600 0.609516 -2.181338 
H   -1.811600 -2.290348 -3.512770 
H   -7.511257 2.271932 2.230764 
H   8.971147 -2.172661 2.216951 
H   0.336470 2.125671 -3.444665 
H   -0.336470 -0.774192 -2.249443 
H   -8.971147 0.727202 3.477157 
H   8.074683 1.454062 1.366660 
H   1.205523 -1.491634 -4.298660 
H   -1.205523 1.408230 -1.395448 
H   -8.074683 -1.445802 4.327448 
H   5.701730 0.846960 1.829423 
H   3.566624 -0.846008 -3.825421 
H   -3.566624 2.053855 -1.868687 
H   -5.701730 -2.052903 3.864685 
H   4.260095 2.357778 3.138557 
H   5.024557 -2.331954 -2.504645 
H   -5.024557 0.567910 -3.189463 
H   -4.260095 -0.542086 2.555551 
H   4.661768 1.492723 -4.929047 
H   4.665748 -1.507011 0.783371 
H   -4.665748 1.392853 4.910737 
H   -4.661768 -1.407141 -0.765061 
H   2.353116 1.646255 5.613805 
H   6.969953 -1.642869 -0.070355 
H   -6.969953 1.256994 -5.623753 
H   -2.353116 -1.253608 0.080303 
H   1.618759 0.117108 3.746635 
H   7.697960 -0.085358 -1.916569 
H   -7.697960 2.814505 -3.777539 
H   -1.618759 -2.782755 1.947473 
H   3.207785 -1.482872 2.780990 
H   6.099093 1.521184 -2.859566 
H   -6.099093 -1.378679 -2.834542 
H   -3.207785 1.416991 2.913118 
H   7.114507 1.863464 5.107732 
H   2.215230 -1.870978 -0.541397 
H   -2.215230 1.028886 -5.152712 
H   -7.114507 -1.036400 0.586377 
H   -9.216535 1.818580 -5.278310 
H   -0.066529 -1.824824 0.425431 
H   0.066529 1.075040 5.268678 
H   9.216535 -1.081284 -0.415799 
H   -8.406758 -0.229404 -4.093701 
H   -0.897896 0.228134 1.586543 
H   0.897896 -2.671730 4.107565 
H   8.406758 2.670460 -1.600407 
H   8.672052 -2.192254 -3.862294 
H   0.615669 2.192254 1.835730 
H   -0.615669 -0.707609 3.858378 
H   -8.672052 0.707609 -1.831814 
H   6.407425 -2.144931 -4.887062 
H   2.895113 2.144191 0.844724 
H   -2.895113 -0.755673 4.849384 
H   -6.407425 0.754933 -0.807046 
128
i=13
C   5.773364 -1.908318 3.375042 
C   3.536584 1.921442 -2.215346 
C   -3.536584 -0.978422 -3.478762 
C   -5.773364 0.991546 2.319066 
C   7.121156 -1.593988 3.110851 
C   2.201280 1.565200 -2.489909 
C   -2.201280 -1.334663 -3.204199 
C   -7.121156 1.305875 2.583257 
C   7.940466 -2.475164 2.404834 
C   1.365033 2.413780 -3.214766 
C   -1.365033 -0.486083 -2.479342 
C   -7.940466 0.424699 3.289274 
C   7.431024 2.113740 1.925917 
C   1.843995 -2.163696 -3.696647 
C   -1.843995 0.736167 -1.997461 
C   -7.431024 -0.786123 3.768191 
C   6.095631 1.788869 2.174184 
C   3.166052 -1.795853 -3.435892 
C   -3.166052 1.104011 -2.258216 
C   -6.095631 -1.110995 3.519924 
C   5.281253 2.662457 2.895699 
C   3.998847 -2.639809 -2.699769 
C   -3.998847 0.260055 -2.994339 
C   -5.281253 -0.237407 2.798409 
C   4.859805 -0.954841 4.056826 
C   4.468767 0.986593 -1.533350 
C   -4.468767 -1.913271 -4.160758 
C   -4.859805 1.945023 1.637282 
C   5.265026 -0.097263 5.112342 
C   4.073917 0.105519 -0.492866 
C   -4.073917 -2.794344 -5.201242 
C   -5.265026 2.802600 0.581766 
C   4.354626 0.830732 5.638404 
C   4.991938 -0.832424 0.000388 
C   -4.991938 2.067440 -5.694496 
C   -4.354626 -2.069132 0.055704 
C   3.045705 0.918573 5.167801 
C   6.298531 -0.900581 -0.480375 
C   -6.298531 1.999283 -5.213733 
C   -3.045705 -1.981291 0.526307 
C   2.635540 0.068014 4.140772 
C   6.701075 -0.019118 -1.484120 
C   -6.701075 2.880746 -4.209988 
C   -2.635540 -2.831850 1.553336 
C   3.534570 -0.845754 3.593724 
C   5.793370 0.902270 -2.003016 
C   -5.793370 -1.997594 -3.691092 
C   -3.534570 2.054110 2.100384 
C   6.620517 -0.141185 -5.670374 
C   2.716310 0.133353 0.109462 
C   -2.716310 -2.766511 5.584646 
C   -6.620517 2.758679 -0.023734 
C   7.462212 0.979506 5.639287 
C   1.881600 -0.992206 0.020535 
C   -1.881600 1.907658 -5.714643 
C   -7.462212 -1.920358 0.054821 
C   8.736306 0.948154 -5.178045 
C   0.589726 -0.959162 0.550143 
C   -0.589726 1.940702 5.143965 
C   -8.736306 -1.951710 -0.516063 
C   9.181850 -0.195462 -4.509444 
C   0.118570 0.190382 1.190804 
C   -0.118570 -2.709482 4.503304 
C   -9.181850 2.704402 -1.184664 
C   8.337392 -1.304702 -4.405885 
C   0.958160 1.301526 1.313411 
C   -0.958160 -1.598338 4.380697 
C   -8.337392 1.595162 -1.288223 
C   7.068529 -1.279688 -4.984787 
C   2.244171 1.274608 0.774305 
C   -2.244171 -1.625255 4.919803 
C   -7.068529 1.620175 -0.709321 
H   7.523322 -0.637140 3.438631 
H   1.823665 0.600308 -2.156625 
H   -1.823665 -2.299556 -3.537483 
H   -7.523322 2.262724 2.255477 
H   8.975592 -2.196156 2.200705 
H   0.340915 2.102176 -3.428419 
H   -0.340915 -0.797687 -2.265689 
H   -8.975592 0.703707 3.493403 
H   8.065422 1.435276 1.352266 
H   1.196262 -1.510420 -4.284266 
H   -1.196262 1.389444 -1.409842 
H   -8.065422 -1.464588 4.341842 
H   5.686543 0.847436 1.809791 
H   3.551437 -0.845532 -3.805789 
H   -3.551437 2.054331 -1.888319 
H   -5.686543 -2.052427 3.884317 
H   4.253057 2.370690 3.113104 
H   5.017519 -2.319042 -2.479192 
H   -5.017519 0.580822 -3.214916 
H   -4.253057 -0.529174 2.581004 
H   4.676162 1.485579 -4.938202 
H   4.680142 -1.514155 0.792526 
H   -4.680142 1.385709 4.901582 
H   -4.676162 -1.414285 -0.755906 
H   2.365287 1.647948 5.608831 
H   6.982124 -1.641176 -0.065381 
H   -6.982124 1.258687 -5.628727 
H   -2.365287 -1.251915 0.085277 
H   1.627755 0.132983 3.731183 
H   7.706956 -0.069483 -1.901117 
H   -7.706956 2.830380 -3.792991 
H   -1.627755 -2.766880 1.962925 
H   3.211860 -1.463716 2.754214 
H   6.103168 1.540340 -2.832790 
H   -6.103168 -1.359523 -2.861318 
H   -3.211860 1.436147 2.939894 
H   7.130012 1.859707 5.085242 
H   2.230735 -1.874735 -0.518907 
H   -2.230735 1.025129 -5.175202 
H   -7.130012 -1.040157 0.608867 
H   -9.208703 1.815458 -5.283126 
H   -0.058697 -1.827946 0.430247 
H   0.058697 1.071918 5.263862 
H   9.208703 -1.084406 -0.410983 
H   -8.409721 -0.230039 -4.086769 
H   -0.900859 0.227499 1.579611 
H   0.900859 -2.672365 4.114497 
H   8.409721 2.669825 -1.607339 
H   8.666549 -2.192254 -3.864252 
H   0.610166 2.192254 1.837688 
H   -0.610166 -0.707609 3.856420 
H   -8.666549 0.707609 -1.829856 
H   6.409330 -2.145301 -4.905901 
H   2.897018 2.143821 0.863563 
H   -2.897018 -0.756043 4.830545 
H   -6.409330 0.754563 -0.788207 
128
i=14
C   5.776169 -1.905037 3.349112 
C   3.539389 1.924723 -2.189416 
C   -3.539389 -0.975141 -3.504692 
C   -5.776169 0.994827 2.344996 
C   7.127083 -1.601185 3.087514 
C   2.207207 1.558003 -2.466572 
C   -2.207207 -1.341860 -3.227536 
C   -7.127083 1.298678 2.606594 
C   7.942159 -2.490510 2.386207 
C   1.366726 2.398434 -3.196139 
C   -1.366726 -0.501429 -2.497969 
C   -7.942159 0.409353 3.307901 
C   7.425097 2.101251 1.908031 
C   1.838068 -2.176185 -3.678761 
C   -1.838068 0.723678 -2.015347 
C   -7.425097 -0.798612 3.786077 
C   6.086370 1.787123 2.153176 
C   3.156791 -1.797599 -3.414884 
C   -3.156791 1.102265 -2.279224 
C   -6.086370 -1.112741 3.540932 
C   5.276596 2.668119 2.871039 
C   3.994190 -2.634147 -2.675109 
C   -3.994190 0.265717 -3.018999 
C   -5.276596 -0.231745 2.823069 
C   4.867266 -0.946903 4.030843 
C   4.476228 0.994531 -1.507367 
C   -4.476228 -1.905333 -4.186741 
C   -4.867266 1.952961 1.663265 
C   5.275080 -0.095199 5.090117 
C   4.083971 0.107583 -0.470641 
C   -4.083971 -2.792280 -5.223467 
C   -5.275080 2.804664 0.603991 
C   4.366585 0.830309 5.624381 
C   5.003897 -0.832847 0.014411 
C   -5.003897 2.067017 -5.708519 
C   -4.366585 -2.069555 0.069727 
C   3.057082 0.923071 5.156318 
C   6.309908 -0.896083 -0.468892 
C   -6.309908 2.003781 -5.225216 
C   -3.057082 -1.976793 0.537790 
C   2.645012 0.080238 4.123468 
C   6.710547 -0.006894 -1.466816 
C   -6.710547 2.892970 -4.227292 
C   -2.645012 -2.819626 1.570640 
C   3.541873 -0.831625 3.569382 
C   5.800673 0.916399 -1.978674 
C   -5.800673 -1.983465 -3.715434 
C   -3.541873 2.068239 2.124726 
C   6.630042 -0.143143 -5.691806 
C   2.725835 0.131395 0.130894 
C   -2.725835 -2.768469 5.563214 
C   -6.630042 2.756721 -0.002302 
C   7.473483 0.976331 5.620448 
C   1.892871 -0.995381 0.039374 
C   -1.892871 1.904483 -5.733482 
C   -7.473483 -1.923533 0.073660 
C   8.743132 0.945402 -5.186565 
C   0.596552 -0.961914 0.558663 
C   -0.596552 1.937950 5.135445 
C   -8.743132 -1.954462 -0.507543 
C   9.182273 -0.196732 -4.510979 
C   0.118993 0.189112 1.192339 
C   -0.118993 -2.710752 4.501769 
C   -9.182273 2.703132 -1.183129 
C   8.336598 -1.305496 -4.412182 
C   0.957366 1.300732 1.319708 
C   -0.957366 -1.599132 4.374400 
C   -8.336598 1.594368 -1.281926 
C   7.072022 -1.280958 -5.001033 
C   2.247664 1.273338 0.790551 
C   -2.247664 -1.626525 4.903557 
C   -7.072022 1.618905 -0.693075 
H   7.535387 -0.646348 3.413918 
H   1.835730 0.591100 -2.131912 
H   -1.835730 -2.308764 -3.562196 
H   -7.535387 2.253516 2.280190 
H   8.980037 -2.219651 2.184459 
H   0.345360 2.078681 -3.412173 
H   -0.345360 -0.821182 -2.281935 
H   -8.980037 0.680212 3.509649 
H   8.056161 1.416490 1.337872 
H   1.187001 -1.529206 -4.269872 
H   -1.187001 1.370658 -1.424236 
H   -8.056161 -1.483374 4.356236 
H   5.671356 0.847912 1.790159 
H   3.536250 -0.845056 -3.786157 
H   -3.536250 2.054807 -1.907951 
H   -5.671356 -2.051951 3.903949 
H   4.246019 2.383602 3.087651 
H   5.010481 -2.306130 -2.453739 
H   -5.010481 0.593734 -3.240369 
H   -4.246019 -0.516262 2.606457 
H   4.690556 1.478435 -4.947357 
H   4.694536 -1.521299 0.801681 
H   -4.694536 1.378565 4.892427 
H   -4.690556 -1.421429 -0.746751 
H   2.377458 1.649641 5.603857 
H   6.994295 -1.639483 -0.060407 
H   -6.994295 1.260380 -5.633701 
H   -2.377458 -1.250222 0.090251 
H   1.636751 0.148858 3.715731 
H   7.715952 -0.053608 -1.885665 
H   -7.715952 2.846255 -3.808443 
H   -1.636751 -2.751005 1.978377 
H   3.215935 -1.444560 2.727438 
H   6.107243 1.559496 -2.806014 
H   -6.107243 -1.340367 -2.888094 
H   -3.215935 1.455303 2.966670 
H   7.145517 1.855950 5.062752 
H   2.246240 -1.878492 -0.496417 
H   -2.246240 1.021372 -5.197692 
H   -7.145517 -1.043914 0.631357 
H   -9.200871 1.812336 -5.287942 
H   -0.050865 -1.831068 0.435063 
H   0.050865 1.068796 5.259046 
H   9.200871 -1.087528 -0.406167 
H   -8.412684 -0.230674 -4.079837 
H   -0.903822 0.226864 1.572679 
H   0.903822 -2.673000 4.121429 
H   8.412684 2.669190 -1.614271 
H   8.661046 -2.192254 -3.866210 
H   0.604663 2.192254 1.839646 
H   -0.604663 -0.707609 3.854462 
H   -8.661046 0.707609 -1.827898 
H   6.411235 -2.145671 -4.924740 
H   2.898923 2.143451 0.882402 
H   -2.898923 -0.756413 4.811706 
H   -6.411235 0.754193 -0.769368 
128
i=15
C   5.778974 -1.901756 3.323182 
C   3.542194 1.928004 -2.163486 
C   -3.542194 -0.971860 -3.530622 
C   -5.778974 0.998108 2.370926 
C   7.133010 -1.608382 3.064177 
C   2.213134 1.550806 -2.443235 
C   -2.213134 -1.349057 -3.250873 
C   -7.133010 1.291481 2.629931 
C   7.943852 -2.505856 2.367580 
C   1.368419 2.383088 -3.177512 
C   -1.368419 -0.516775 -2.516596 
C   -7.943852 0.394007 3.326528 
C   7.419170 2.088762 1.890145 
C   1.832141 -2.188674 -3.660875 
C   -1.832141 0.711189 -2.033233 
C   -7.419170 -0.811101 3.803963 
C   6.077109 1.785377 2.132168 
C   3.147530 -1.799345 -3.393876 
C   -3.147530 1.100519 -2.300232 
C   -6.077109 -1.114487 3.561940 
C   5.271939 2.673781 2.846379 
C   3.989533 -2.628485 -2.650449 
C   -3.989533 0.271379 -3.043659 
C   -5.271939 -0.226083 2.847729 
C   4.874727 -0.938965 4.004860 
C   4.483689 1.002469 -1.481384 
C   -4.483689 -1.897395 -4.212724 
C   -4.874727 1.960899 1.689248 
C   5.285134 -0.093135 5.067892 
C   4.094025 0.109647 -0.448416 
C   -4.094025 -2.790216 -5.245692 
C   -5.285134 2.806728 0.626216 
C   4.378544 0.829886 5.610358 
C   5.015856 -0.833270 0.028434 
C   -5.015856 2.066594 -5.722542 
C   -4.378544 -2.069978 0.083750 
C   3.068459 0.927569 5.144835 
C   6.321285 -0.891585 -0.457409 
C   -6.321285 2.008279 -5.236699 
C   -3.068459 -1.972295 0.549273 
C   2.654484 0.092462 4.106164 
C   6.720019 0.005330 -1.449512 
C   -6.720019 2.905194 -4.244596 
C   -2.654484 -2.807402 1.587944 
C   3.549176 -0.817496 3.545040 
C   5.807976 0.930528 -1.954332 
C   -5.807976 -1.969336 -3.739776 
C   -3.549176 2.082368 2.149068 
C   6.639567 -0.145101 -5.713238 
C   2.735360 0.129437 0.152326 
C   -2.735360 -2.770427 5.541782 
C   -6.639567 2.754763 0.019130 
C   7.484754 0.973156 5.601609 
C   1.904142 -0.998556 0.058213 
C   -1.904142 1.901308 -5.752321 
C   -7.484754 -1.926708 0.092499 
C   8.749958 0.942650 -5.195085 
C   0.603378 -0.964666 0.567183 
C   -0.603378 1.935198 5.126925 
C   -8.749958 -1.957214 -0.499023 
C   9.182696 -0.198002 -4.512514 
C   0.119416 0.187842 1.193874 
C   -0.119416 -2.712022 4.500234 
C   -9.182696 2.701862 -1.181594 
C   8.335804 -1.306290 -4.418479 
C   0.956572 1.299938 1.326005 
C   -0.956572 -1.599926 4.368103 
C   -8.335804 1.593574 -1.275629 
C   7.075515 -1.282228 -5.017279 
C   2.251157 1.272068 0.806797 
C   -2.251157 -1.627795 4.887311 
C   -7.075515 1.617635 -0.676829 
H   7.547452 -0.655556 3.389205 
H   1.847795 0.581892 -2.107199 
H   -1.847795 -2.317972 -3.586909 
H   -7.547452 2.244308 2.304903 
H   8.984482 -2.243146 2.168213 
H   0.349805 2.055186 -3.395927 
H   -0.349805 -0.844677 -2.298181 
H   -8.984482 0.656717 3.525895 
H   8.046900 1.397704 1.323478 
H   1.177740 -1.547992 -4.255478 
H   -1.177740 1.351872 -1.438630 
H   -8.046900 -1.502160 4.370630 
H   5.656169 0.848388 1.770527 
H   3.521063 -0.844580 -3.766525 
H   -3.521063 2.055283 -1.927583 
H   -5.656169 -2.051475 3.923581 
H   4.238981 2.396514 3.062198 
H   5.003443 -2.293218 -2.428286 
H   -5.003443 0.606646 -3.265822 
H   -4.238981 -0.503350 2.631910 
H   4.704950 1.471291 -4.956512 
H   4.708930 -1.528443 0.810836 
H   -4.708930 1.371421 4.883272 
H   -4.704950 -1.428573 -0.737596 
H   2.389629 1.651334 5.598883 
H   7.006466 -1.637790 -0.055433 
H   -7.006466 1.262073 -5.638675 
H   -2.389629 -1.248529 0.095225 
H   1.645747 0.164733 3.700279 
H   7.724948 -0.037733 -1.870213 
H   -7.724948 2.862130 -3.823895 
H   -1.645747 -2.735130 1.993829 
H   3.220010 -1.425404 2.700662 
H   6.111318 1.578652 -2.779238 
H   -6.111318 -1.321211 -2.914870 
H   -3.220010 1.474459 2.993446 
H   7.161022 1.852193 5.040262 
H   2.261745 -1.882249 -0.473927 
H   -2.261745 1.017615 -5.220182 
H   -7.161022 -1.047671 0.653847 
H   -9.193039 1.809214 -5.292758 
H   -0.043033 -1.834190 0.439879 
H   0.043033 1.065674 5.254230 
H   9.193039 -1.090650 -0.401351 
H   -8.415647 -0.231309 -4.072905 
H   -0.906785 0.226229 1.565747 
H   0.906785 -2.673635 4.128361 
H   8.415647 2.668555 -1.621203 
H   8.655543 -2.192254 -3.868168 
H   0.599160 2.192254 1.841604 
H   -0.599160 -0.707609 3.852504 
H   -8.655543 0.707609 -1.825940 
H   6.413140 -2.146041 -4.943579 
H   2.900828 2.143081 0.901241 
H   -2.900828 -0.756783 4.792867 
H   -6.413140 0.753823 -0.750529 
128
i=16
C   5.781779 -1.898475 3.297252 
C   3.544999 1.931285 -2.137556 
C   -3.544999 -0.968579 -3.556552 
C   -5.781779 1.001389 2.396856 
C   7.138937 -1.615579 3.040840 
C   2.219061 1.543609 -2.419898 
C   -2.219061 -1.356254 -3.274210 
C   -7.138937 1.284284 2.653268 
C   7.945545 -2.521202 2.348953 
C   1.370112 2.367742 -3.158885 
C   -1.370112 -0.532121 -2.535223 
C   -7.945545 0.378661 3.345155 
C   7.413243 2.076273 1.872259 
C   1.826214 -2.201163 -3.642989 
C   -1.826214 0.698700 -2.051119 
C   -7.413243 -0.823590 3.821849 
C   6.067848 1.783631 2.111160 
C   3.138269 -1.801091 -3.372868 
C   -3.138269 1.098773 -2.321240 
C   -6.067848 -1.116233 3.582948 
C   5.267282 2.679443 2.821719 
C   3.984876 -2.622823 -2.625789 
C   -3.984876 0.277041 -3.068319 
C   -5.267282 -0.220421 2.872389 
C   4.882188 -0.931027 3.978877 
C   4.491150 1.010407 -1.455401 
C   -4.491150 -1.889457 -4.238707 
C   -4.882188 1.968837 1.715231 
C   5.295188 -0.091071 5.045667 
C   4.104079 0.111711 -0.426191 
C   -4.104079 -2.788152 -5.267917 
C   -5.295188 2.808792 0.648441 
C   4.390503 0.829463 5.596335 
C   5.027815 -0.833693 0.042457 
C   -5.027815 2.066171 -5.736565 
C   -4.390503 -2.070401 0.097773 
C   3.079836 0.932067 5.133352 
C   6.332662 -0.887087 -0.445926 
C   -6.332662 2.012777 -5.248182 
C   -3.079836 -1.967797 0.560756 
C   2.663956 0.104686 4.088860 
C   6.729491 0.017554 -1.432208 
C   -6.729491 2.917418 -4.261900 
C   -2.663956 -2.795178 1.605248 
C   3.556479 -0.803367 3.520698 
C   5.815279 0.944657 -1.929990 
C   -5.815279 -1.955207 -3.764118 
C   -3.556479 2.096497 2.173410 
C   6.649092 -0.147059 -5.734670 
C   2.744885 0.127479 0.173758 
C   -2.744885 -2.772385 5.520350 
C   -6.649092 2.752805 0.040562 
C   7.496025 0.969981 5.582770 
C   1.915413 -1.001731 0.077052 
C   -1.915413 1.898133 -5.771160 
C   -7.496025 -1.929883 0.111338 
C   8.756784 0.939898 -5.203605 
C   0.610204 -0.967418 0.575703 
C   -0.610204 1.932446 5.118405 
C   -8.756784 -1.959966 -0.490503 
C   9.183119 -0.199272 -4.514049 
C   0.119839 0.186572 1.195409 
C   -0.119839 -2.713292 4.498699 
C   -9.183119 2.700592 -1.180059 
C   8.335010 -1.307084 -4.424776 
C   0.955778 1.299144 1.332302 
C   -0.955778 -1.600720 4.361806 
C   -8.335010 1.592780 -1.269332 
C   7.079008 -1.283498 -5.033525 
C   2.254650 1.270798 0.823043 
C   -2.254650 -1.629065 4.871065 
C   -7.079008 1.616365 -0.660583 
H   7.559517 -0.664764 3.364492 
H   1.859860 0.572684 -2.082486 
H   -1.859860 -2.327180 -3.611622 
H   -7.559517 2.235100 2.329616 
H   8.988927 -2.266641 2.151967 
H   0.354250 2.031691 -3.379681 
H   -0.354250 -0.868172 -2.314427 
H   -8.988927 0.633222 3.542141 
H   8.037639 1.378918 1.309084 
H   1.168479 -1.566778 -4.241084 
H   -1.168479 1.333086 -1.453024 
H   -8.037639 -1.520946 4.385024 
H   5.640982 0.848864 1.750895 
H   3.505876 -0.844104 -3.746893 
H   -3.505876 2.055759 -1.947215 
H   -5.640982 -2.050999 3.943213 
H   4.231943 2.409426 3.036745 
H   4.996405 -2.280306 -2.402833 
H   -4.996405 0.619558 -3.291275 
H   -4.231943 -0.490438 2.657363 
H   4.719344 1.464147 -4.965667 
H   4.723324 -1.535587 0.819991 
H   -4.723324 1.364277 4.874117 
H   -4.719344 -1.435717 -0.728441 
H   2.401800 1.653027 5.593909 
H   7.018637 -1.636097 -0.050459 
H   -7.018637 1.263766 -5.643649 
H   -2.401800 -1.246836 0.100199 
H   1.654743 0.180608 3.684827 
H   7.733944 -0.021858 -1.854761 
H   -7.733944 2.878005 -3.839347 
H   -1.654743 -2.719255 2.009281 
H   3.224085 -1.406248 2.673886 
H   6.115393 1.597808 -2.752462 
H   -6.115393 -1.302055 -2.941646 
H   -3.224085 1.493615 3.020222 
H   7.176527 1.848436 5.017772 
H   2.277250 -1.886006 -0.451437 
H   -2.277250 1.013858 -5.242672 
H   -7.176527 -1.051428 0.676337 
H   -9.185207 1.806092 -5.297574 
H   -0.035201 -1.837312 0.444695 
H   0.035201 1.062552 5.249414 
H   9.185207 -1.093772 -0.396535 
H   -8.418610 -0.231944 -4.065973 
H   -0.909748 0.225594 1.558815 
H   0.909748 -2.674270 4.135293 
H   8.418610 2.667920 -1.628135 
H   8.650040 -2.192254 -3.870126 
H   0.593657 2.192254 1.843562 
H   -0.593657 -0.707609 3.850546 
H   -8.650040 0.707609 -1.823982 
H   6.415045 -2.146411 -4.962418 
H   2.902733 2.142711 0.920080 
H   -2.902733 -0.757153 4.774028 
H   -6.415045 0.753453 -0.731690 
128
i=17
C   5.784584 -1.895194 3.271322 
C   3.547804 1.934566 -2.111626 
C   -3.547804 -0.965298 -3.582482 
C   -5.784584 1.004670 2.422786 
C   7.144864 -1.622776 3.017503 
C   2.224988 1.536412 -2.396561 
C   -2.224988 -1.363451 -3.297547 
C   -7.144864 1.277087 2.676605 
C   7.947238 -2.536548 2.330326 
C   1.371805 2.352396 -3.140258 
C   -1.371805 -0.547467 -2.553850 
C   -7.947238 0.363315 3.363782 
C   7.407316 2.063784 1.854373 
C   1.820287 -2.213652 -3.625103 
C   -1.820287 0.686211 -2.069005 
C   -7.407316 -0.836079 3.839735 
C   6.058587 1.781885 2.090152 
C   3.129008 -1.802837 -3.351860 
C   -3.129008 1.097027 -2.342248 
C   -6.058587 -1.117979 3.603956 
C   5.262625 2.685105 2.797059 
C   3.980219 -2.617161 -2.601129 
C   -3.980219 0.282703 -3.092979 
C   -5.262625 -0.214759 2.897049 
C   4.889649 -0.923089 3.952894 
C   4.498611 1.018345 -1.429418 
C   -4.498611 -1.881519 -4.264690 
C   -4.889649 1.976775 1.741214 
C   5.305242 -0.089007 5.023442 
C   4.114133 0.113775 -0.403966 
C   -4.114133 -2.786088 -5.290142 
C   -5.305242 2.810856 0.670666 
C   4.402462 0.829040 5.582312 
C   5.039774 -0.834116 0.056480 
C   -5.039774 2.065748 -5.750588 
C   -4.402462 -2.070824 0.111796 
C   3.091213 0.936565 5.121869 
C   6.344039 -0.882589 -0.434443 
C   -6.344039 2.017275 -5.259665 
C   -3.091213 -1.963299 0.572239 
C   2.673428 0.116910 4.071556 
C   6.738963 0.029778 -1.414904 
C   -6.738963 2.929642 -4.279204 
C   -2.673428 -2.782954 1.622552 
C   3.563782 -0.789238 3.496356 
C   5.822582 0.958786 -1.905648 
C   -5.822582 -1.941078 -3.788460 
C   -3.563782 2.110626 2.197752 
C   6.658617 -0.149017 -5.756102 
C   2.754410 0.125521 0.195190 
C   -2.754410 -2.774343 5.498918 
C   -6.658617 2.750847 0.061994 
C   7.507296 0.966806 5.563931 
C   1.926684 -1.004906 0.095891 
C   -1.926684 1.894958 -5.789999 
C   -7.507296 -1.933058 0.130177 
C   8.763610 0.937146 -5.212125 
C   0.617030 -0.970170 0.584223 
C   -0.617030 1.929694 5.109885 
C   -8.763610 -1.962718 -0.481983 
C   9.183542 -0.200542 -4.515584 
C   0.120262 0.185302 1.196944 
C   -0.120262 -2.714562 4.497164 
C   -9.183542 2.699322 -1.178524 
C   8.334216 -1.307878 -4.431073 
C   0.954984 1.298350 1.338599 
C   -0.954984 -1.601514 4.355509 
C   -8.334216 1.591986 -1.263035 
C   7.082501 -1.284768 -5.049771 
C   2.258143 1.269528 0.839289 
C   -2.258143 -1.630335 4.854819 
C   -7.082501 1.615095 -0.644337 
H   7.571582 -0.673972 3.339779 
H   1.871925 0.563476 -2.057773 
H   -1.871925 -2.336388 -3.636335 
H   -7.571582 2.225892 2.354329 
H   8.993372 -2.290136 2.135721 
H   0.358695 2.008196 -3.363435 
H   -0.358695 -0.891667 -2.330673 
H   -8.993372 0.609727 3.558387 
H   8.028378 1.360132 1.294690 
H   1.159218 -1.585564 -4.226690 
H   -1.159218 1.314300 -1.467418 
H   -8.028378 -1.539732 4.399418 
H   5.625795 0.849340 1.731263 
H   3.490689 -0.843628 -3.727261 
H   -3.490689 2.056235 -1.966847 
H   -5.625795 -2.050523 3.962845 
H   4.224905 2.422338 3.011292 
H   4.989367 -2.267394 -2.377380 
H   -4.989367 0.632470 -3.316728 
H   -4.224905 -0.477526 2.682816 
H   4.733738 1.457003 -4.974822 
H   4.737718 -1.542731 0.829146 
H   -4.737718 1.357133 4.864962 
H   -4.733738 -1.442861 -0.719286 
H   2.413971 1.654720 5.588935 
H   7.030808 -1.634404 -0.045485 
H   -7.030808 1.265459 -5.648623 
H   -2.413971 -1.245143 0.105173 
H   1.663739 0.196483 3.669375 
H   7.742940 -0.005983 -1.839309 
H   -7.742940 2.893880 -3.854799 
H   -1.663739 -2.703380 2.024733 
H   3.228160 -1.387092 2.647110 
H   6.119468 1.616964 -2.725686 
H   -6.119468 -1.282899 -2.968422 
H   -3.228160 1.512771 3.046998 
H   7.192032 1.844679 4.995282 
H   2.292755 -1.889763 -0.428947 
H   -2.292755 1.010101 -5.265162 
H   -7.192032 -1.055185 0.698827 
H   -9.177375 1.802970 -5.302390 
H   -0.027369 -1.840434 0.449511 
H   0.027369 1.059430 5.244598 
H   9.177375 -1.096894 -0.391719 
H   -8.421573 -0.232579 -4.059041 
H   -0.912711 0.224959 1.551883 
H   0.912711 -2.674905 4.142225 
H   8.421573 2.667285 -1.635067 
H   8.644537 -2.192254 -3.872084 
H   0.588154 2.192254 1.845520 
H   -0.588154 -0.707609 3.848588 
H   -8.644537 0.707609 -1.822024 
H   6.416950 -2.146781 -4.981257 
H   2.904638 2.142341 0.938919 
H   -2.904638 -0.757523 4.755189 
H   -6.416950 0.753083 -0.712851 
128
i=18
C   5.787389 -1.891913 3.245392 
C   3.550609 1.937847 -2.085696 
C   -3.550609 -0.962017 -3.608412 
C   -5.787389 1.007951 2.448716 
C   7.150791 -1.629973 2.994166 
C   2.230915 1.529215 -2.373224 
C   -2.230915 -1.370648 -3.320884 
C   -7.150791 1.269890 2.699942 
C   7.948931 -2.551894 2.311699 
C   1.373498 2.337050 -3.121631 
C   -1.373498 -0.562813 -2.572477 
C   -7.948931 0.347969 3.382409 
C   7.401389 2.051295 1.836487 
C   1.814360 -2.226141 -3.607217 
C   -1.814360 0.673722 -2.086891 
C   -7.401389 -0.848568 3.857621 
C   6.049326 1.780139 2.069144 
C   3.119747 -1.804583 -3.330852 
C   -3.119747 1.095281 -2.363256 
C   -6.049326 -1.119725 3.624964 
C   5.257968 2.690767 2.772399 
C   3.975562 -2.611499 -2.576469 
C   -3.975562 0.288365 -3.117639 
C   -5.257968 -0.209097 2.921709 
C   4.897110 -0.915151 3.926911 
C   4.506072 1.026283 -1.403435 
C   -4.506072 -1.873581 -4.290673 
C   -4.897110 1.984713 1.767197 
C   5.315296 -0.086943 5.001217 
C   4.124187 0.115839 -0.381741 
C   -4.124187 -2.784024 -5.312367 
C   -5.315296 2.812920 0.692891 
C   4.414421 0.828617 5.568289 
C   5.051733 -0.834539 0.070503 
C   -5.051733 2.065325 -5.764611 
C   -4.414421 -2.071247 0.125819 
C   3.102590 0.941063 5.110386 
C   6.355416 -0.878091 -0.422960 
C   -6.355416 2.021773 -5.271148 
C   -3.102590 -1.958801 0.583722 
C   2.682900 0.129134 4.054252 
C   6.748435 0.042002 -1.397600 
C   -6.748435 2.941866 -4.296508 
C   -2.682900 -2.770730 1.639856 
C   3.571085 -0.775109 3.472014 
C   5.829885 0.972915 -1.881306 
C   -5.829885 -1.926949 -3.812802 
C   -3.571085 2.124755 2.222094 
C   6.668142 -0.150975 -5.777534 
C   2.763935 0.123563 0.216622 
C   -2.763935 -2.776301 5.477486 
C   -6.668142 2.748889 0.083426 
C   7.518567 0.963631 5.545092 
C   1.937955 -1.008081 0.114730 
C   -1.937955 1.891783 -5.808838 
C   -7.518567 -1.936233 0.149016 
C   8.770436 0.934394 -5.220645 
C   0.623856 -0.972922 0.592743 
C   -0.623856 1.926942 5.101365 
C   -8.770436 -1.965470 -0.473463 
C   9.183965 -0.201812 -4.517119 
C   0.120685 0.184032 1.198479 
C   -0.120685 -2.715832 4.495629 
C   -9.183965 2.698052 -1.176989 
C   8.333422 -1.308672 -4.437370 
C   0.954190 1.297556 1.344896 
C   -0.954190 -1.602308 4.349212 
C   -8.333422 1.591192 -1.256738 
C   7.085994 -1.286038 -5.066017 
C   2.261636 1.268258 0.855535 
C   -2.261636 -1.631605 4.838573 
C   -7.085994 1.613825 -0.628091 
H   7.583647 -0.683180 3.315066 
H   1.883990 0.554268 -2.033060 
H   -1.883990 -2.345596 -3.661048 
H   -7.583647 2.216684 2.379042 
H   8.997817 -2.313631 2.119475 
H   0.363140 1.984701 -3.347189 
H   -0.363140 -0.915162 -2.346919 
H   -8.997817 0.586232 3.574633 
H   8.019117 1.341346 1.280296 
H   1.149957 -1.604350 -4.212296 
H   -1.149957 1.295514 -1.481812 
H   -8.019117 -1.558518 4.413812 
H   5.610608 0.849816 1.711631 
H   3.475502 -0.843152 -3.707629 
H   -3.475502 2.056711 -1.986479 
H   -5.610608 -2.050047 3.982477 
H   4.217867 2.435250 2.985839 
H   4.982329 -2.254482 -2.351927 
H   -4.982329 0.645382 -3.342181 
H   -4.217867 -0.464614 2.708269 
H   4.748132 1.449859 -4.983977 
H   4.752112 -1.549875 0.838301 
H   -4.752112 1.349989 4.855807 
H   -4.748132 -1.450005 -0.710131 
H   2.426142 1.656413 5.583961 
H   7.042979 -1.632711 -0.040511 
H   -7.042979 1.267152 -5.653597 
H   -2.426142 -1.243450 0.110147 
H   1.672735 0.212358 3.653923 
H   7.751936 0.009892 -1.823857 
H   -7.751936 2.909755 -3.870251 
H   -1.672735 -2.687505 2.040185 
H   3.232235 -1.367936 2.620334 
H   6.123543 1.636120 -2.698910 
H   -6.123543 -1.263743 -2.995198 
H   -3.232235 1.531927 3.073774 
H   7.207537 1.840922 4.972792 
H   2.308260 -1.893520 -0.406457 
H   -2.308260 1.006344 -5.287652 
H   -7.207537 -1.058942 0.721317 
H   -9.169543 1.799848 -5.307206 
H   -0.019537 -1.843556 0.454327 
H   0.019537 1.056308 5.239782 
H   9.169543 -1.100016 -0.386903 
H   -8.424536 -0.233214 -4.052109 
H   -0.915674 0.224324 1.544951 
H   0.915674 -2.675540 4.149157 
H   8.424536 2.666650 -1.641999 
H   8.639034 -2.192254 -3.874042 
H   0.582651 2.192254 1.847478 
H   -0.582651 -0.707609 3.846630 
H   -8.639034 0.707609 -1.820066 
H   6.418855 -2.147151 -5.000096 
H   2.906543 2.141971 0.957758 
H   -2.906543 -0.757893 4.736350 
H   -6.418855 0.752713 -0.694012 
128
i=19
C   5.790194 -1.888632 3.219462 
C   3.553414 1.941128 -2.059766 
C   -3.553414 -0.958736 -3.634342 
C   -5.790194 1.011232 2.474646 
C   7.156718 -1.637170 2.970829 
C   2.236842 1.522018 -2.349887 
C   -2.236842 -1.377845 -3.344221 
C   -7.156718 1.262693 2.723279 
C   7.950624 -2.567240 2.293072 
C   1.375191 2.321704 -3.103004 
C   -1.375191 -0.578159 -2.591104 
C   -7.950624 0.332623 3.401036 
C   7.395462 2.038806 1.818601 
C   1.808433 -2.238630 -3.589331 
C   -1.808433 0.661233 -2.104777 
C   -7.395462 -0.861057 3.875507 
C   6.040065 1.778393 2.048136 
C   3.110486 -1.806329 -3.309844 
C   -3.110486 1.093535 -2.384264 
C   -6.040065 -1.121471 3.645972 
C   5.253311 2.696429 2.747739 
C   3.970905 -2.605837 -2.551809 
C   -3.970905 0.294027 -3.142299 
C   -5.253311 -0.203435 2.946369 
C   4.904571 -0.907213 3.900928 
C   4.513533 1.034221 -1.377452 
C   -4.513533 -1.865643 -4.316656 
C   -4.904571 1.992651 1.793180 
C   5.325350 -0.084879 4.978992 
C   4.134241 0.117903 -0.359516 
C   -4.134241 -2.781960 -5.334592 
C   -5.325350 2.814984 0.715116 
C   4.426380 0.828194 5.554266 
C   5.063692 -0.834962 0.084526 
C   -5.063692 2.064902 -5.778634 
C   -4.426380 -2.071670 0.139842 
C   3.113967 0.945561 5.098903 
C   6.366793 -0.873593 -0.411477 
C   -6.366793 2.026271 -5.282631 
C   -3.113967 -1.954303 0.595205 
C   2.692372 0.141358 4.036948 
C   6.757907 0.054226 -1.380296 
C   -6.757907 2.954090 -4.313812 
C   -2.692372 -2.758506 1.657160 
C   3.578388 -0.760980 3.447672 
C   5.837188 0.987044 -1.856964 
C   -5.837188 -1.912820 -3.837144 
C   -3.578388 2.138884 2.246436 
C   6.677667 -0.152933 -5.798966 
C   2.773460 0.121605 0.238054 
C   -2.773460 -2.778259 5.456054 
C   -6.677667 2.746931 0.104858 
C   7.529838 0.960456 5.526253 
C   1.949226 -1.011256 0.133569 
C   -1.949226 1.888608 -5.827677 
C   -7.529838 -1.939408 0.167855 
C   8.777262 0.931642 -5.229165 
C   0.630682 -0.975674 0.601263 
C   -0.630682 1.924190 5.092845 
C   -8.777262 -1.968222 -0.464943 
C   9.184388 -0.203082 -4.518654 
C   0.121108 0.182762 1.200014 
C   -0.121108 -2.717102 4.494094 
C   -9.184388 2.696782 -1.175454 
C   8.332628 -1.309466 -4.443667 
C   0.953396 1.296762 1.351193 
C   -0.953396 -1.603102 4.342915 
C   -8.332628 1.590398 -1.250441 
C   7.089487 -1.287308 -5.082263 
C   2.265129 1.266988 0.871781 
C   -2.265129 -1.632875 4.822327 
C   -7.089487 1.612555 -0.611845 
H   7.595712 -0.692388 3.290353 
H   1.896055 0.545060 -2.008347 
H   -1.896055 -2.354804 -3.685761 
H   -7.595712 2.207476 2.403755 
H   9.002262 -2.337126 2.103229 
H   0.367585 1.961206 -3.330943 
H   -0.367585 -0.938657 -2.363165 
H   -9.002262 0.562737 3.590879 
H   8.009856 1.322560 1.265902 
H   1.140696 -1.623136 -4.197902 
H   -1.140696 1.276728 -1.496206 
H   -8.009856 -1.577304 4.428206 
H   5.595421 0.850292 1.691999 
H   3.460315 -0.842676 -3.687997 
H   -3.460315 2.057187 -2.006111 
H   -5.595421 -2.049571 4.002109 
H   4.210829 2.448162 2.960386 
H   4.975291 -2.241570 -2.326474 
H   -4.975291 0.658294 -3.367634 
H   -4.210829 -0.451702 2.733722 
H   4.762526 1.442715 -4.993132 
H   4.766506 -1.557019 0.847456 
H   -4.766506 1.342845 4.846652 
H   -4.762526 -1.457149 -0.700976 
H   2.438313 1.658106 5.578987 
H   7.055150 -1.631018 -0.035537 
H   -7.055150 1.268845 -5.658571 
H   -2.438313 -1.241757 0.115121 
H   1.681731 0.228233 3.638471 
H   7.760932 0.025767 -1.808405 
H   -7.760932 2.925630 -3.885703 
H   -1.681731 -2.671630 2.055637 
H   3.236310 -1.348780 2.593558 
H   6.127618 1.655276 -2.672134 
H   -6.127618 -1.244587 -3.021974 
H   -3.236310 1.551083 3.100550 
H   7.223042 1.837165 4.950302 
H   2.323765 -1.897277 -0.383967 
H   -2.323765 1.002587 -5.310142 
H   -7.223042 -1.062699 0.743807 
H   -9.161711 1.796726 -5.312022 
H   -0.011705 -1.846678 0.459143 
H   0.011705 1.053186 5.234966 
H   9.161711 -1.103138 -0.382087 
H   -8.427499 -0.233849 -4.045177 
H   -0.918637 0.223689 1.538019 
H   0.918637 -2.676175 4.156089 
H   8.427499 2.666015 -1.648931 
H   8.633531 -2.192254 -3.876000 
H   0.577148 2.192254 1.849436 
H   -0.577148 -0.707609 3.844672 
H   -8.633531 0.707609 -1.818108 
H   6.420760 -2.147521 -5.018935 
H   2.908448 2.141601 0.976597 
H   -2.908448 -0.758263 4.717511 
H   -6.420760 0.752343 -0.675173 
128
i=20
C   5.792999 -1.885351 3.193532 
C   3.556219 1.944409 -2.033836 
C   -3.556219 -0.955455 -3.660272 
C   -5.792999 1.014513 2.500576 
C   7.162645 -1.644367 2.947492 
C   2.242769 1.514821 -2.326550 
C   -2.242769 -1.385042 -3.367558 
C   -7.162645 1.255496 2.746616 
C   7.952317 -2.582586 2.274445 
C   1.376884 2.306358 -3.084377 
C   -1.376884 -0.593505 -2.609731 
C   -7.952317 0.317277 3.419663 
C   7.389535 2.026317 1.800715 
C   1.802506 -2.251119 -3.571445 
C   -1.802506 0.648744 -2.122663 
C   -7.389535 -0.873546 3.893393 
C   6.030804 1.776647 2.027128 
C   3.101225 -1.808075 -3.288836 
C   -3.101225 1.091789 -2.405272 
C   -6.030804 -1.123217 3.666980 
C   5.248654 2.702091 2.723079 
C   3.966248 -2.600175 -2.527149 
C   -3.966248 0.299689 -3.166959 
C   -5.248654 -0.197773 2.971029 
C   4.912032 -0.899275 3.874945 
C   4.520994 1.042159 -1.351469 
C   -4.520994 -1.857705 -4.342639 
C   -4.912032 2.000589 1.819163 
C   5.335404 -0.082815 4.956767 
C   4.144295 0.119967 -0.337291 
C   -4.144295 -2.779896 -5.356817 
C   -5.335404 2.817048 0.737341 
C   4.438339 0.827771 5.540243 
C   5.075651 -0.835385 0.098549 
C   -5.075651 2.064479 -5.792657 
C   -4.438339 -2.072093 0.153865 
C   3.125344 0.950059 5.087420 
C   6.378170 -0.869095 -0.399994 
C   -6.378170 2.030769 -5.294114 
C   -3.125344 -1.949805 0.606688 
C   2.701844 0.153582 4.019644 
C   6.767379 0.066450 -1.362992 
C   -6.767379 2.966314 -4.331116 
C   -2.701844 -2.746282 1.674464 
C   3.585691 -0.746851 3.423330 
C   5.844491 1.001173 -1.832622 
C   -5.844491 -1.898691 -3.861486 
C   -3.585691 2.153013 2.270778 
C   6.687192 -0.154891 -5.820398 
C   2.782985 0.119647 0.259486 
C   -2.782985 -2.780217 5.434622 
C   -6.687192 2.744973 0.126290 
C   7.541109 0.957281 5.507414 
C   1.960497 -1.014431 0.152408 
C   -1.960497 1.885433 -5.846516 
C   -7.541109 -1.942583 0.186694 
C   8.784088 0.928890 -5.237685 
C   0.637508 -0.978426 0.609783 
C   -0.637508 1.921438 5.084325 
C   -8.784088 -1.970974 -0.456423 
C   9.184811 -0.204352 -4.520189 
C   0.121531 0.181492 1.201549 
C   -0.121531 -2.718372 4.492559 
C   -9.184811 2.695512 -1.173919 
C   8.331834 -1.310260 -4.449964 
C   0.952602 1.295968 1.357490 
C   -0.952602 -1.603896 4.336618 
C   -8.331834 1.589604 -1.244144 
C   7.092980 -1.288578 -5.098509 
C   2.268622 1.265718 0.888027 
C   -2.268622 -1.634145 4.806081 
C   -7.092980 1.611285 -0.595599 
H   7.607777 -0.701596 3.265640 
H   1.908120 0.535852 -1.983634 
H   -1.908120 -2.364012 -3.710474 
H   -7.607777 2.198268 2.428468 
H   9.006707 -2.360621 2.086983 
H   0.372030 1.937711 -3.314697 
H   -0.372030 -0.962152 -2.379411 
H   -9.006707 0.539242 3.607125 
H   8.000595 1.303774 1.251508 
H   1.131435 -1.641922 -4.183508 
H   -1.131435 1.257942 -1.510600 
H   -8.000595 -1.596090 4.442600 
H   5.580234 0.850768 1.672367 
H   3.445128 -0.842200 -3.668365 
H   -3.445128 2.057663 -2.025743 
H   -5.580234 -2.049095 4.021741 
H   4.203791 2.461074 2.934933 
H   4.968253 -2.228658 -2.301021 
H   -4.968253 0.671206 -3.393087 
H   -4.203791 -0.438790 2.759175 
H   4.776920 1.435571 -5.002287 
H   4.780900 -1.564163 0.856611 
H   -4.780900 1.335701 4.837497 
H   -4.776920 -1.464293 -0.691821 
H   2.450484 1.659799 5.574013 
H   7.067321 -1.629325 -0.030563 
H   -7.067321 1.270538 -5.663545 
H   -2.450484 -1.240064 0.120095 
H   1.690727 0.244108 3.623019 
H   7.769928 0.041642 -1.792953 
H   -7.769928 2.941505 -3.901155 
H   -1.690727 -2.655755 2.071089 
H   3.240385 -1.329624 2.566782 
H   6.131693 1.674432 -2.645358 
H   -6.131693 -1.225431 -3.048750 
H   -3.240385 1.570239 3.127326 
H   7.238547 1.833408 4.927812 
H   2.339270 -1.901034 -0.361477 
H   -2.339270 0.998830 -5.332632 
H   -7.238547 -1.066456 0.766297 
H   -9.153879 1.793604 -5.316838 
H   -0.003873 -1.849800 0.463959 
H   0.003873 1.050064 5.230150 
H   9.153879 -1.106260 -0.377271 
H   -8.430462 -0.234484 -4.038245 
H   -0.921600 0.223054 1.531087 
H   0.921600 -2.676810 4.163021 
H   8.430462 2.665380 -1.655863 
H   8.628028 -2.192254 -3.877958 
H   0.571645 2.192254 1.851394 
H   -0.571645 -0.707609 3.842714 
H   -8.628028 0.707609 -1.816150 
H   6.422665 -2.147891 -5.037774 
H   2.910353 2.141231 0.995436 
H   -2.910353 -0.758633 4.698672 
H   -6.422665 0.751973 -0.656334 
128
i=21
C   5.795804 -1.882070 3.167602 
C   3.559024 1.947690 -2.007906 
C   -3.559024 -0.952174 -3.686202 
C   -5.795804 1.017794 2.526506 
C   7.168572 -1.651564 2.924155 
C   2.248696 1.507624 -2.303213 
C   -2.248696 -1.392239 -3.390895 
C   -7.168572 1.248299 2.769953 
C   7.954010 -2.597932 2.255818 
C   1.378577 2.291012 -3.065750 
C   -1.378577 -0.608851 -2.628358 
C   -7.954010 0.301931 3.438290 
C   7.383608 2.013828 1.782829 
C   1.796579 -2.263608 -3.553559 
C   -1.796579 0.636255 -2.140549 
C   -7.383608 -0.886035 3.911279 
C   6.021543 1.774901 2.006120 
C   3.091964 -1.809821 -3.267828 
C   -3.091964 1.090043 -2.426280 
C   -6.021543 -1.124963 3.687988 
C   5.243997 2.707753 2.698419 
C   3.961591 -2.594513 -2.502489 
C   -3.961591 0.305351 -3.191619 
C   -5.243997 -0.192111 2.995689 
C   4.919493 -0.891337 3.848962 
C   4.528455 1.050097 -1.325486 
C   -4.528455 -1.849767 -4.368622 
C   -4.919493 2.008527 1.845146 
C   5.345458 -0.080751 4.934542 
C   4.154349 0.122031 -0.315066 
C   -4.154349 -2.777832 -5.379042 
C   -5.345458 2.819112 0.759566 
C   4.450298 0.827348 5.526220 
C   5.087610 -0.835808 0.112572 
C   -5.087610 2.064056 -5.806680 
C   -4.450298 -2.072516 0.167888 
C   3.136721 0.954557 5.075937 
C   6.389547 -0.864597 -0.388511 
C   -6.389547 2.035267 -5.305597 
C   -3.136721 -1.945307 0.618171 
C   2.711316 0.165806 4.002340 
C   6.776851 0.078674 -1.345688 
C   -6.776851 2.978538 -4.348420 
C   -2.711316 -2.734058 1.691768 
C   3.592994 -0.732722 3.398988 
C   5.851794 1.015302 -1.808280 
C   -5.851794 -1.884562 -3.885828 
C   -3.592994 2.167142 2.295120 
C   6.696717 -0.156849 -5.841830 
C   2.792510 0.117689 0.280918 
C   -2.792510 -2.782175 5.413190 
C   -6.696717 2.743015 0.147722 
C   7.552380 0.954106 5.488575 
C   1.971768 -1.017606 0.171247 
C   -1.971768 1.882258 -5.865355 
C   -7.552380 -1.945758 0.205533 
C   8.790914 0.926138 -5.246205 
C   0.644334 -0.981178 0.618303 
C   -0.644334 1.918686 5.075805 
C   -8.790914 -1.973726 -0.447903 
C   9.185234 -0.205622 -4.521724 
C   0.121954 0.180222 1.203084 
C   -0.121954 -2.719642 4.491024 
C   -9.185234 2.694242 -1.172384 
C   8.331040 -1.311054 -4.456261 
C   0.951808 1.295174 1.363787 
C   -0.951808 -1.604690 4.330321 
C   -8.331040 1.588810 -1.237847 
C   7.096473 -1.289848 -5.114755 
C   2.272115 1.264448 0.904273 
C   -2.272115 -1.635415 4.789835 
C   -7.096473 1.610015 -0.579353 
H   7.619842 -0.710804 3.240927 
H   1.920185 0.526644 -1.958921 
H   -1.920185 -2.373220 -3.735187 
H   -7.619842 2.189060 2.453181 
H   9.011152 -2.384116 2.070737 
H   0.376475 1.914216 -3.298451 
H   -0.376475 -0.985647 -2.395657 
H   -9.011152 0.515747 3.623371 
H   7.991334 1.284988 1.237114 
H   1.122174 -1.660708 -4.169114 
H   -1.122174 1.239156 -1.524994 
H   -7.991334 -1.614876 4.456994 
H   5.565047 0.851244 1.652735 
H   3.429941 -0.841724 -3.648733 
H   -3.429941 2.058139 -2.045375 
H   -5.565047 -2.048619 4.041373 
H   4.196753 2.473986 2.909480 
H   4.961215 -2.215746 -2.275568 
H   -4.961215 0.684118 -3.418540 
H   -4.196753 -0.425878 2.784628 
H   4.791314 1.428427 -5.011442 
H   4.795294 -1.571307 0.865766 
H   -4.795294 1.328557 4.828342 
H   -4.791314 -1.471437 -0.682666 
H   2.462655 1.661492 5.569039 
H   7.079492 -1.627632 -0.025589 
H   -7.079492 1.272231 -5.668519 
H   -2.462655 -1.238371 0.125069 
H   1.699723 0.259983 3.607567 
H   7.778924 0.057517 -1.777501 
H   -7.778924 2.957380 -3.916607 
H   -1.699723 -2.639880 2.086541 
H   3.244460 -1.310468 2.540006 
H   6.135768 1.693588 -2.618582 
H   -6.135768 -1.206275 -3.075526 
H   -3.244460 1.589395 3.154102 
H   7.254052 1.829651 4.905322 
H   2.354775 -1.904791 -0.338987 
H   -2.354775 0.995073 -5.355122 
H   -7.254052 -1.070213 0.788787 
H   -9.146047 1.790482 -5.321654 
H   0.003959 -1.852922 0.468775 
H   -0.003959 1.046942 5.225334 
H   9.146047 -1.109382 -0.372455 
H   -8.433425 -0.235119 -4.031313 
H   -0.924563 0.222419 1.524155 
H   0.924563 -2.677445 4.169953 
H   8.433425 2.664745 -1.662795 
H   8.622525 -2.192254 -3.879916 
H   0.566142 2.192254 1.853352 
H   -0.566142 -0.707609 3.840756 
H   -8.622525 0.707609 -1.814192 
H   6.424570 -2.148261 -5.056613 
H   2.912258 2.140861 1.014275 
H   -2.912258 -0.759003 4.679833 
H   -6.424570 0.751603 -0.637495 
128
i=22
C   5.792999 -1.885351 3.193532 
C   3.556219 1.944409 -2.033836 
C   -3.556219 -0.955455 -3.660272 
C   -5.792999 1.014513 2.500576 
C   7.162645 -1.644367 2.947492 
C   2.242769 1.514821 -2.326550 
C   -2.242769 -1.385042 -3.367558 
C   -7.162645 1.255496 2.746616 
C   7.952317 -2.582586 2.274445 
C   1.376884 2.306358 -3.084377 
C   -1.376884 -0.593505 -2.609731 
C   -7.952317 0.317277 3.419663 
C   7.389535 2.026317 1.800715 
C   1.802506 -2.251119 -3.571445 
C   -1.802506 0.648744 -2.122663 
C   -7.389535 -0.873546 3.893393 
C   6.030804 1.776647 2.027128 
C   3.101225 -1.808075 -3.288836 
C   -3.101225 1.091789 -2.405272 
C   -6.030804 -1.123217 3.666980 
C   5.248654 2.702091 2.723079 
C   3.966248 -2.600175 -2.527149 
C   -3.966248 0.299689 -3.166959 
C   -5.248654 -0.197773 2.971029 
C   4.912032 -0.899275 3.874945 
C   4.520994 1.042159 -1.351469 
C   -4.520994 -1.857705 -4.342639 
C   -4.912032 2.000589 1.819163 
C   5.335404 -0.082815 4.956767 
C   4.144295 0.119967 -0.337291 
C   -4.144295 -2.779896 -5.356817 
C   -5.335404 2.817048 0.737341 
C   4.438339 0.827771 5.540243 
C   5.075651 -0.835385 0.098549 
C   -5.075651 2.064479 -5.792657 
C   -4.438339 -2.072093 0.153865 
C   3.125344 0.950059 5.087420 
C   6.378170 -0.869095 -0.399994 
C   -6.378170 2.030769 -5.294114 
C   -3.125344 -1.949805 0.606688 
C   2.701844 0.153582 4.019644 
C   6.767379 0.066450 -1.362992 
C   -6.767379 2.966314 -4.331116 
C   -2.701844 -2.746282 1.674464 
C   3.585691 -0.746851 3.423330 
C   5.844491 1.001173 -1.832622 
C   -5.844491 -1.898691 -3.861486 
C   -3.585691 2.153013 2.270778 
C   6.687192 -0.154891 -5.820398 
C   2.782985 0.119647 0.259486 
C   -2.782985 -2.780217 5.434622 
C   -6.687192 2.744973 0.126290 
C   7.541109 0.957281 5.507414 
C   1.960497 -1.014431 0.152408 
C   -1.960497 1.885433 -5.846516 
C   -7.541109 -1.942583 0.186694 
C   8.784088 0.928890 -5.237685 
C   0.637508 -0.978426 0.609783 
C   -0.637508 1.921438 5.084325 
C   -8.784088 -1.970974 -0.456423 
C   9.184811 -0.204352 -4.520189 
C   0.121531 0.181492 1.201549 
C   -0.121531 -2.718372 4.492559 
C   -9.184811 2.695512 -1.173919 
C   8.331834 -1.310260 -4.449964 
C   0.952602 1.295968 1.357490 
C   -0.952602 -1.603896 4.336618 
C   -8.331834 1.589604 -1.244144 
C   7.092980 -1.288578 -5.098509 
C   2.268622 1.265718 0.888027 
C   -2.268622 -1.634145 4.806081 
C   -7.092980 1.611285 -0.595599 
H   7.607777 -0.701596 3.265640 
H   1.908120 0.535852 -1.983634 
H   -1.908120 -2.364012 -3.710474 
H   -7.607777 2.198268 2.428468 
H   9.006707 -2.360621 2.086983 
H   0.372030 1.937711 -3.314697 
H   -0.372030 -0.962152 -2.379411 
H   -9.006707 0.539242 3.607125 
H   8.000595 1.303774 1.251508 
H   1.131435 -1.641922 -4.183508 
H   -1.131435 1.257942 -1.510600 
H   -8.000595 -1.596090 4.442600 
H   5.580234 0.850768 1.672367 
H   3.445128 -0.842200 -3.668365 
H   -3.445128 2.057663 -2.025743 
H   -5.580234 -2.049095 4.021741 
H   4.203791 2.461074 2.934933 
H   4.968253 -2.228658 -2.301021 
H   -4.968253 0.671206 -3.393087 
H   -4.203791 -0.438790 2.759175 
H   4.776920 1.435571 -5.002287 
H   4.780900 -1.564163 0.856611 
H   -4.780900 1.335701 4.837497 
H   -4.776920 -1.464293 -0.691821 
H   2.450484 1.659799 5.574013 
H   7.067321 -1.629325 -0.030563 
H   -7.067321 1.270538 -5.663545 
H   -2.450484 -1.240064 0.120095 
H   1.690727 0.244108 3.623019 
H   7.769928 0.041642 -1.792953 
H   -7.769928 2.941505 -3.901155 
H   -1.690727 -2.655755 2.071089 
H   3.240385 -1.329624 2.566782 
H   6.131693 1.674432 -2.645358 
H   -6.131693 -1.225431 -3.048750 
H   -3.240385 1.570239 3.127326 
H   7.238547 1.833408 4.927812 
H   2.339270 -1.901034 -0.361477 
H   -2.339270 0.998830 -5.332632 
H   -7.238547 -1.066456 0.766297 
H   -9.153879 1.793604 -5.316838 
H   -0.003873 -1.849800 0.463959 
H   0.003873 1.050064 5.230150 
H   9.153879 -1.106260 -0.377271 
H   -8.430462 -0.234484 -4.038245 
H   -0.921600 0.223054 1.531087 
H   0.921600 -2.676810 4.163021 
H   8.430462 2.665380 -1.655863 
H   8.628028 -2.192254 -3.877958 
H   0.571645 2.192254 1.851394 
H   -0.571645 -0.707609 3.842714 
H   -8.628028 0.707609 -1.816150 
H   6.422665 -2.147891 -5.037774 
H   2.910353 2.141231 0.995436 
H   -2.910353 -0.758633 4.698672 
H   -6.422665 0.751973 -0.656334 
128
i=23
C   5.790194 -1.888632 3.219462 
C   3.553414 1.941128 -2.059766 
C   -3.553414 -0.958736 -3.634342 
C   -5.790194 1.011232 2.474646 
C   7.156718 -1.637170 2.970829 
C   2.236842 1.522018 -2.349887 
C   -2.236842 -1.377845 -3.344221 
C   -7.156718 1.262693 2.723279 
C   7.950624 -2.567240 2.293072 
C   1.375191 2.321704 -3.103004 
C   -1.375191 -0.578159 -2.591104 
C   -7.950624 0.332623 3.401036 
C   7.395462 2.038806 1.818601 
C   1.808433 -2.238630 -3.589331 
C   -1.808433 0.661233 -2.104777 
C   -7.395462 -0.861057 3.875507 
C   6.040065 1.778393 2.048136 
C   3.110486 -1.806329 -3.309844 
C   -3.110486 1.093535 -2.384264 
C   -6.040065 -1.121471 3.645972 
C   5.253311 2.696429 2.747739 
C   3.970905 -2.605837 -2.551809 
C   -3.970905 0.294027 -3.142299 
C   -5.253311 -0.203435 2.946369 
C   4.904571 -0.907213 3.900928 
C   4.513533 1.034221 -1.377452 
C   -4.513533 -1.865643 -4.316656 
C   -4.904571 1.992651 1.793180 
C   5.325350 -0.084879 4.978992 
C   4.134241 0.117903 -0.359516 
C   -4.134241 -2.781960 -5.334592 
C   -5.325350 2.814984 0.715116 
C   4.426380 0.828194 5.554266 
C   5.063692 -0.834962 0.084526 
C   -5.063692 2.064902 -5.778634 
C   -4.426380 -2.071670 0.139842 
C   3.113967 0.945561 5.098903 
C   6.366793 -0.873593 -0.411477 
C   -6.366793 2.026271 -5.282631 
C   -3.113967 -1.954303 0.595205 
C   2.692372 0.141358 4.036948 
C   6.757907 0.054226 -1.380296 
C   -6.757907 2.954090 -4.313812 
C   -2.692372 -2.758506 1.657160 
C   3.578388 -0.760980 3.447672 
C   5.837188 0.987044 -1.856964 
C   -5.837188 -1.912820 -3.837144 
C   -3.578388 2.138884 2.246436 
C   6.677667 -0.152933 -5.798966 
C   2.773460 0.121605 0.238054 
C   -2.773460 -2.778259 5.456054 
C   -6.677667 2.746931 0.104858 
C   7.529838 0.960456 5.526253 
C   1.949226 -1.011256 0.133569 
C   -1.949226 1.888608 -5.827677 
C   -7.529838 -1.939408 0.167855 
C   8.777262 0.931642 -5.229165 
C   0.630682 -0.975674 0.601263 
C   -0.630682 1.924190 5.092845 
C   -8.777262 -1.968222 -0.464943 
C   9.184388 -0.203082 -4.518654 
C   0.121108 0.182762 1.200014 
C   -0.121108 -2.717102 4.494094 
C   -9.184388 2.696782 -1.175454 
C   8.332628 -1.309466 -4.443667 
C   0.953396 1.296762 1.351193 
C   -0.953396 -1.603102 4.342915 
C   -8.332628 1.590398 -1.250441 
C   7.089487 -1.287308 -5.082263 
C   2.265129 1.266988 0.871781 
C   -2.265129 -1.632875 4.822327 
C   -7.089487 1.612555 -0.611845 
H   7.595712 -0.692388 3.290353 
H   1.896055 0.545060 -2.008347 
H   -1.896055 -2.354804 -3.685761 
H   -7.595712 2.207476 2.403755 
H   9.002262 -2.337126 2.103229 
H   0.367585 1.961206 -3.330943 
H   -0.367585 -0.938657 -2.363165 
H   -9.002262 0.562737 3.590879 
H   8.009856 1.322560 1.265902 
H   1.140696 -1.623136 -4.197902 
H   -1.140696 1.276728 -1.496206 
H   -8.009856 -1.577304 4.428206 
H   5.595421 0.850292 1.691999 
H   3.460315 -0.842676 -3.687997 
H   -3.460315 2.057187 -2.006111 
H   -5.595421 -2.049571 4.002109 
H   4.210829 2.448162 2.960386 
H   4.975291 -2.241570 -2.326474 
H   -4.975291 0.658294 -3.367634 
H   -4.210829 -0.451702 2.733722 
H   4.762526 1.442715 -4.993132 
H   4.766506 -1.557019 0.847456 
H   -4.766506 1.342845 4.846652 
H   -4.762526 -1.457149 -0.700976 
H   2.438313 1.658106 5.578987 
H   7.055150 -1.631018 -0.035537 
H   -7.055150 1.268845 -5.658571 
H   -2.438313 -1.241757 0.115121 
H   1.681731 0.228233 3.638471 
H   7.760932 0.025767 -1.808405 
H   -7.760932 2.925630 -3.885703 
H   -1.681731 -2.671630 2.055637 
H   3.236310 -1.348780 2.593558 
H   6.127618 1.655276 -2.672134 
H   -6.127618 -1.244587 -3.021974 
H   -3.236310 1.551083 3.100550 
H   7.223042 1.837165 4.950302 
H   2.323765 -1.897277 -0.383967 
H   -2.323765 1.002587 -5.310142 
H   -7.223042 -1.062699 0.743807 
H   -9.161711 1.796726 -5.312022 
H   -0.011705 -1.846678 0.459143 
H   0.011705 1.053186 5.234966 
H   9.161711 -1.103138 -0.382087 
H   -8.427499 -0.233849 -4.045177 
H   -0.918637 0.223689 1.538019 
H   0.918637 -2.676175 4.156089 
H   8.427499 2.666015 -1.648931 
H   8.633531 -2.192254 -3.876000 
H   0.577148 2.192254 1.849436 
H   -0.577148 -0.707609 3.844672 
H   -8.633531 0.707609 -1.818108 
H   6.420760 -2.147521 -5.018935 
H   2.908448 2.141601 0.976597 
H   -2.908448 -0.758263 4.717511 
H   -6.420760 0.752343 -0.675173 
128
i=24
C   5.787389 -1.891913 3.245392 
C   3.550609 1.937847 -2.085696 
C   -3.550609 -0.962017 -3.608412 
C   -5.787389 1.007951 2.448716 
C   7.150791 -1.629973 2.994166 
C   2.230915 1.529215 -2.373224 
C   -2.230915 -1.370648 -3.320884 
C   -7.150791 1.269890 2.699942 
C   7.948931 -2.551894 2.311699 
C   1.373498 2.337050 -3.121631 
C   -1.373498 -0.562813 -2.572477 
C   -7.948931 0.347969 3.382409 
C   7.401389 2.051295 1.836487 
C   1.814360 -2.226141 -3.607217 
C   -1.814360 0.673722 -2.086891 
C   -7.401389 -0.848568 3.857621 
C   6.049326 1.780139 2.069144 
C   3.119747 -1.804583 -3.330852 
C   -3.119747 1.095281 -2.363256 
C   -6.049326 -1.119725 3.624964 
C   5.257968 2.690767 2.772399 
C   3.975562 -2.611499 -2.576469 
C   -3.975562 0.288365 -3.117639 
C   -5.257968 -0.209097 2.921709 
C   4.897110 -0.915151 3.926911 
C   4.506072 1.026283 -1.403435 
C   -4.506072 -1.873581 -4.290673 
C   -4.897110 1.984713 1.767197 
C   5.315296 -0.086943 5.001217 
C   4.124187 0.115839 -0.381741 
C   -4.124187 -2.784024 -5.312367 
C   -5.315296 2.812920 0.692891 
C   4.414421 0.828617 5.568289 
C   5.051733 -0.834539 0.070503 
C   -5.051733 2.065325 -5.764611 
C   -4.414421 -2.071247 0.125819 
C   3.102590 0.941063 5.110386 
C   6.355416 -0.878091 -0.422960 
C   -6.355416 2.021773 -5.271148 
C   -3.102590 -1.958801 0.583722 
C   2.682900 0.129134 4.054252 
C   6.748435 0.042002 -1.397600 
C   -6.748435 2.941866 -4.296508 
C   -2.682900 -2.770730 1.639856 
C   3.571085 -0.775109 3.472014 
C   5.829885 0.972915 -1.881306 
C   -5.829885 -1.926949 -3.812802 
C   -3.571085 2.124755 2.222094 
C   6.668142 -0.150975 -5.777534 
C   2.763935 0.123563 0.216622 
C   -2.763935 -2.776301 5.477486 
C   -6.668142 2.748889 0.083426 
C   7.518567 0.963631 5.545092 
C   1.937955 -1.008081 0.114730 
C   -1.937955 1.891783 -5.808838 
C   -7.518567 -1.936233 0.149016 
C   8.770436 0.934394 -5.220645 
C   0.623856 -0.972922 0.592743 
C   -0.623856 1.926942 5.101365 
C   -8.770436 -1.965470 -0.473463 
C   9.183965 -0.201812 -4.517119 
C   0.120685 0.184032 1.198479 
C   -0.120685 -2.715832 4.495629 
C   -9.183965 2.698052 -1.176989 
C   8.333422 -1.308672 -4.437370 
C   0.954190 1.297556 1.344896 
C   -0.954190 -1.602308 4.349212 
C   -8.333422 1.591192 -1.256738 
C   7.085994 -1.286038 -5.066017 
C   2.261636 1.268258 0.855535 
C   -2.261636 -1.631605 4.838573 
C   -7.085994 1.613825 -0.628091 
H   7.583647 -0.683180 3.315066 
H   1.883990 0.554268 -2.033060 
H   -1.883990 -2.345596 -3.661048 
H   -7.583647 2.216684 2.379042 
H   8.997817 -2.313631 2.119475 
H   0.363140 1.984701 -3.347189 
H   -0.363140 -0.915162 -2.346919 
H   -8.997817 0.586232 3.574633 
H   8.019117 1.341346 1.280296 
H   1.149957 -1.604350 -4.212296 
H   -1.149957 1.295514 -1.481812 
H   -8.019117 -1.558518 4.413812 
H   5.610608 0.849816 1.711631 
H   3.475502 -0.843152 -3.707629 
H   -3.475502 2.056711 -1.986479 
H   -5.610608 -2.050047 3.982477 
H   4.217867 2.435250 2.985839 
H   4.982329 -2.254482 -2.351927 
H   -4.982329 0.645382 -3.342181 
H   -4.217867 -0.464614 2.708269 
H   4.748132 1.449859 -4.983977 
H   4.752112 -1.549875 0.838301 
H   -4.752112 1.349989 4.855807 
H   -4.748132 -1.450005 -0.710131 
H   2.426142 1.656413 5.583961 
H   7.042979 -1.632711 -0.040511 
H   -7.042979 1.267152 -5.653597 
H   -2.426142 -1.243450 0.110147 
H   1.672735 0.212358 3.653923 
H   7.751936 0.009892 -1.823857 
H   -7.751936 2.909755 -3.870251 
H   -1.672735 -2.687505 2.040185 
H   3.232235 -1.367936 2.620334 
H   6.123543 1.636120 -2.698910 
H   -6.123543 -1.263743 -2.995198 
H   -3.232235 1.531927 3.073774 
H   7.207537 1.840922 4.972792 
H   2.308260 -1.893520 -0.406457 
H   -2.308260 1.006344 -5.287652 
H   -7.207537 -1.058942 0.721317 
H   -9.169543 1.799848 -5.307206 
H   -0.019537 -1.843556 0.454327 
H   0.019537 1.056308 5.239782 
H   9.169543 -1.100016 -0.386903 
H   -8.424536 -0.233214 -4.052109 
H   -0.915674 0.224324 1.544951 
H   0.915674 -2.675540 4.149157 
H   8.424536 2.666650 -1.641999 
H   8.639034 -2.192254 -3.874042 
H   0.582651 2.192254 1.847478 
H   -0.582651 -0.707609 3.846630 
H   -8.639034 0.707609 -1.820066 
H   6.418855 -2.147151 -5.000096 
H   2.906543 2.141971 0.957758 
H   -2.906543 -0.757893 4.736350 
H   -6.418855 0.752713 -0.694012 
128
i=25
C   5.784584 -1.895194 3.271322 
C   3.547804 1.934566 -2.111626 
C   -3.547804 -0.965298 -3.582482 
C   -5.784584 1.004670 2.422786 
C   7.144864 -1.622776 3.017503 
C   2.224988 1.536412 -2.396561 
C   -2.224988 -1.363451 -3.297547 
C   -7.144864 1.277087 2.676605 
C   7.947238 -2.536548 2.330326 
C   1.371805 2.352396 -3.140258 
C   -1.371805 -0.547467 -2.553850 
C   -7.947238 0.363315 3.363782 
C   7.407316 2.063784 1.854373 
C   1.820287 -2.213652 -3.625103 
C   -1.820287 0.686211 -2.069005 
C   -7.407316 -0.836079 3.839735 
C   6.058587 1.781885 2.090152 
C   3.129008 -1.802837 -3.351860 
C   -3.129008 1.097027 -2.342248 
C   -6.058587 -1.117979 3.603956 
C   5.262625 2.685105 2.797059 
C   3.980219 -2.617161 -2.601129 
C   -3.980219 0.282703 -3.092979 
C   -5.262625 -0.214759 2.897049 
C   4.889649 -0.923089 3.952894 
C   4.498611 1.018345 -1.429418 
C   -4.498611 -1.881519 -4.264690 
C   -4.889649 1.976775 1.741214 
C   5.305242 -0.089007 5.023442 
C   4.114133 0.113775 -0.403966 
C   -4.114133 -2.786088 -5.290142 
C   -5.305242 2.810856 0.670666 
C   4.402462 0.829040 5.582312 
C   5.039774 -0.834116 0.056480 
C   -5.039774 2.065748 -5.750588 
C   -4.402462 -2.070824 0.111796 
C   3.091213 0.936565 5.121869 
C   6.344039 -0.882589 -0.434443 
C   -6.344039 2.017275 -5.259665 
C   -3.091213 -1.963299 0.572239 
C   2.673428 0.116910 4.071556 
C   6.738963 0.029778 -1.414904 
C   -6.738963 2.929642 -4.279204 
C   -2.673428 -2.782954 1.622552 
C   3.563782 -0.789238 3.496356 
C   5.822582 0.958786 -1.905648 
C   -5.822582 -1.941078 -3.788460 
C   -3.563782 2.110626 2.197752 
C   6.658617 -0.149017 -5.756102 
C   2.754410 0.125521 0.195190 
C   -2.754410 -2.774343 5.498918 
C   -6.658617 2.750847 0.061994 
C   7.507296 0.966806 5.563931 
C   1.926684 -1.004906 0.095891 
C   -1.926684 1.894958 -5.789999 
C   -7.507296 -1.933058 0.130177 
C   8.763610 0.937146 -5.212125 
C   0.617030 -0.970170 0.584223 
C   -0.617030 1.929694 5.109885 
C   -8.763610 -1.962718 -0.481983 
C   9.183542 -0.200542 -4.515584 
C   0.120262 0.185302 1.196944 
C   -0.120262 -2.714562 4.497164 
C   -9.183542 2.699322 -1.178524 
C   8.334216 -1.307878 -4.431073 
C   0.954984 1.298350 1.338599 
C   -0.954984 -1.601514 4.355509 
C   -8.334216 1.591986 -1.263035 
C   7.082501 -1.284768 -5.049771 
C   2.258143 1.269528 0.839289 
C   -2.258143 -1.630335 4.854819 
C   -7.082501 1.615095 -0.644337 
H   7.571582 -0.673972 3.339779 
H   1.871925 0.563476 -2.057773 
H   -1.871925 -2.336388 -3.636335 
H   -7.571582 2.225892 2.354329 
H   8.993372 -2.290136 2.135721 
H   0.358695 2.008196 -3.363435 
H   -0.358695 -0.891667 -2.330673 
H   -8.993372 0.609727 3.558387 
H   8.028378 1.360132 1.294690 
H   1.159218 -1.585564 -4.226690 
H   -1.159218 1.314300 -1.467418 
H   -8.028378 -1.539732 4.399418 
H   5.625795 0.849340 1.731263 
H   3.490689 -0.843628 -3.727261 
H   -3.490689 2.056235 -1.966847 
H   -5.625795 -2.050523 3.962845 
H   4.224905 2.422338 3.011292 
H   4.989367 -2.267394 -2.377380 
H   -4.989367 0.632470 -3.316728 
H   -4.224905 -0.477526 2.682816 
H   4.733738 1.457003 -4.974822 
H   4.737718 -1.542731 0.829146 
H   -4.737718 1.357133 4.864962 
H   -4.733738 -1.442861 -0.719286 
H   2.413971 1.654720 5.588935 
H   7.030808 -1.634404 -0.045485 
H   -7.030808 1.265459 -5.648623 
H   -2.413971 -1.245143 0.105173 
H   1.663739 0.196483 3.669375 
H   7.742940 -0.005983 -1.839309 
H   -7.742940 2.893880 -3.854799 
H   -1.663739 -2.703380 2.024733 
H   3.228160 -1.387092 2.647110 
H   6.119468 1.616964 -2.725686 
H   -6.119468 -1.282899 -2.968422 
H   -3.228160 1.512771 3.046998 
H   7.192032 1.844679 4.995282 
H   2.292755 -1.889763 -0.428947 
H   -2.292755 1.010101 -5.265162 
H   -7.192032 -1.055185 0.698827 
H   -9.177375 1.802970 -5.302390 
H   -0.027369 -1.840434 0.449511 
H   0.027369 1.059430 5.244598 
H   9.177375 -1.096894 -0.391719 
H   -8.421573 -0.232579 -4.059041 
H   -0.912711 0.224959 1.551883 
H   0.912711 -2.674905 4.142225 
H   8.421573 2.667285 -1.635067 
H   8.644537 -2.192254 -3.872084 
H   0.588154 2.192254 1.845520 
H   -0.588154 -0.707609 3.848588 
H   -8.644537 0.707609 -1.822024 
H   6.416950 -2.146781 -4.981257 
H   2.904638 2.142341 0.938919 
H   -2.904638 -0.757523 4.755189 
H   -6.416950 0.753083 -0.712851 
128
i=26
C   5.781779 -1.898475 3.297252 
C   3.544999 1.931285 -2.137556 
C   -3.544999 -0.968579 -3.556552 
C   -5.781779 1.001389 2.396856 
C   7.138937 -1.615579 3.040840 
C   2.219061 1.543609 -2.419898 
C   -2.219061 -1.356254 -3.274210 
C   -7.138937 1.284284 2.653268 
C   7.945545 -2.521202 2.348953 
C   1.370112 2.367742 -3.158885 
C   -1.370112 -0.532121 -2.535223 
C   -7.945545 0.378661 3.345155 
C   7.413243 2.076273 1.872259 
C   1.826214 -2.201163 -3.642989 
C   -1.826214 0.698700 -2.051119 
C   -7.413243 -0.823590 3.821849 
C   6.067848 1.783631 2.111160 
C   3.138269 -1.801091 -3.372868 
C   -3.138269 1.098773 -2.321240 
C   -6.067848 -1.116233 3.582948 
C   5.267282 2.679443 2.821719 
C   3.984876 -2.622823 -2.625789 
C   -3.984876 0.277041 -3.068319 
C   -5.267282 -0.220421 2.872389 
C   4.882188 -0.931027 3.978877 
C   4.491150 1.010407 -1.455401 
C   -4.491150 -1.889457 -4.238707 
C   -4.882188 1.968837 1.715231 
C   5.295188 -0.091071 5.045667 
C   4.104079 0.111711 -0.426191 
C   -4.104079 -2.788152 -5.267917 
C   -5.295188 2.808792 0.648441 
C   4.390503 0.829463 5.596335 
C   5.027815 -0.833693 0.042457 
C   -5.027815 2.066171 -5.736565 
C   -4.390503 -2.070401 0.097773 
C   3.079836 0.932067 5.133352 
C   6.332662 -0.887087 -0.445926 
C   -6.332662 2.012777 -5.248182 
C   -3.079836 -1.967797 0.560756 
C   2.663956 0.104686 4.088860 
C   6.729491 0.017554 -1.432208 
C   -6.729491 2.917418 -4.261900 
C   -2.663956 -2.795178 1.605248 
C   3.556479 -0.803367 3.520698 
C   5.815279 0.944657 -1.929990 
C   -5.815279 -1.955207 -3.764118 
C   -3.556479 2.096497 2.173410 
C   6.649092 -0.147059 -5.734670 
C   2.744885 0.127479 0.173758 
C   -2.744885 -2.772385 5.520350 
C   -6.649092 2.752805 0.040562 
C   7.496025 0.969981 5.582770 
C   1.915413 -1.001731 0.077052 
C   -1.915413 1.898133 -5.771160 
C   -7.496025 -1.929883 0.111338 
C   8.756784 0.939898 -5.203605 
C   0.610204 -0.967418 0.575703 
C   -0.610204 1.932446 5.118405 
C   -8.756784 -1.959966 -0.490503 
C   9.183119 -0.199272 -4.514049 
C   0.119839 0.186572 1.195409 
C   -0.119839 -2.713292 4.498699 
C   -9.183119 2.700592 -1.180059 
C   8.335010 -1.307084 -4.424776 
C   0.955778 1.299144 1.332302 
C   -0.955778 -1.600720 4.361806 
C   -8.335010 1.592780 -1.269332 
C   7.079008 -1.283498 -5.033525 
C   2.254650 1.270798 0.823043 
C   -2.254650 -1.629065 4.871065 
C   -7.079008 1.616365 -0.660583 
H   7.559517 -0.664764 3.364492 
H   1.859860 0.572684 -2.082486 
H   -1.859860 -2.327180 -3.611622 
H   -7.559517 2.235100 2.329616 
H   8.988927 -2.266641 2.151967 
H   0.354250 2.031691 -3.379681 
H   -0.354250 -0.868172 -2.314427 
H   -8.988927 0.633222 3.542141 
H   8.037639 1.378918 1.309084 
H   1.168479 -1.566778 -4.241084 
H   -1.168479 1.333086 -1.453024 
H   -8.037639 -1.520946 4.385024 
H   5.640982 0.848864 1.750895 
H   3.505876 -0.844104 -3.746893 
H   -3.505876 2.055759 -1.947215 
H   -5.640982 -2.050999 3.943213 
H   4.231943 2.409426 3.036745 
H   4.996405 -2.280306 -2.402833 
H   -4.996405 0.619558 -3.291275 
H   -4.231943 -0.490438 2.657363 
H   4.719344 1.464147 -4.965667 
H   4.723324 -1.535587 0.819991 
H   -4.723324 1.364277 4.874117 
H   -4.719344 -1.435717 -0.728441 
H   2.401800 1.653027 5.593909 
H   7.018637 -1.636097 -0.050459 
H   -7.018637 1.263766 -5.643649 
H   -2.401800 -1.246836 0.100199 
H   1.654743 0.180608 3.684827 
H   7.733944 -0.021858 -1.854761 
H   -7.733944 2.878005 -3.839347 
H   -1.654743 -2.719255 2.009281 
H   3.224085 -1.406248 2.673886 
H   6.115393 1.597808 -2.752462 
H   -6.115393 -1.302055 -2.941646 
H   -3.224085 1.493615 3.020222 
H   7.176527 1.848436 5.017772 
H   2.277250 -1.886006 -0.451437 
H   -2.277250 1.013858 -5.242672 
H   -7.176527 -1.051428 0.676337 
H   -9.185207 1.806092 -5.297574 
H   -0.035201 -1.837312 0.444695 
H   0.035201 1.062552 5.249414 
H   9.185207 -1.093772 -0.396535 
H   -8.418610 -0.231944 -4.065973 
H   -0.909748 0.225594 1.558815 
H   0.909748 -2.674270 4.135293 
H   8.418610 2.667920 -1.628135 
H   8.650040 -2.192254 -3.870126 
H   0.593657 2.192254 1.843562 
H   -0.593657 -0.707609 3.850546 
H   -8.650040 0.707609 -1.823982 
H   6.415045 -2.146411 -4.962418 
H   2.902733 2.142711 0.920080 
H   -2.902733 -0.757153 4.774028 
H   -6.415045 0.753453 -0.731690 
128
i=27
C   5.778974 -1.901756 3.323182 
C   3.542194 1.928004 -2.163486 
C   -3.542194 -0.971860 -3.530622 
C   -5.778974 0.998108 2.370926 
C   7.133010 -1.608382 3.064177 
C   2.213134 1.550806 -2.443235 
C   -2.213134 -1.349057 -3.250873 
C   -7.133010 1.291481 2.629931 
C   7.943852 -2.505856 2.367580 
C   1.368419 2.383088 -3.177512 
C   -1.368419 -0.516775 -2.516596 
C   -7.943852 0.394007 3.326528 
C   7.419170 2.088762 1.890145 
C   1.832141 -2.188674 -3.660875 
C   -1.832141 0.711189 -2.033233 
C   -7.419170 -0.811101 3.803963 
C   6.077109 1.785377 2.132168 
C   3.147530 -1.799345 -3.393876 
C   -3.147530 1.100519 -2.300232 
C   -6.077109 -1.114487 3.561940 
C   5.271939 2.673781 2.846379 
C   3.989533 -2.628485 -2.650449 
C   -3.989533 0.271379 -3.043659 
C   -5.271939 -0.226083 2.847729 
C   4.874727 -0.938965 4.004860 
C   4.483689 1.002469 -1.481384 
C   -4.483689 -1.897395 -4.212724 
C   -4.874727 1.960899 1.689248 
C   5.285134 -0.093135 5.067892 
C   4.094025 0.109647 -0.448416 
C   -4.094025 -2.790216 -5.245692 
C   -5.285134 2.806728 0.626216 
C   4.378544 0.829886 5.610358 
C   5.015856 -0.833270 0.028434 
C   -5.015856 2.066594 -5.722542 
C   -4.378544 -2.069978 0.083750 
C   3.068459 0.927569 5.144835 
C   6.321285 -0.891585 -0.457409 
C   -6.321285 2.008279 -5.236699 
C   -3.068459 -1.972295 0.549273 
C   2.654484 0.092462 4.106164 
C   6.720019 0.005330 -1.449512 
C   -6.720019 2.905194 -4.244596 
C   -2.654484 -2.807402 1.587944 
C   3.549176 -0.817496 3.545040 
C   5.807976 0.930528 -1.954332 
C   -5.807976 -1.969336 -3.739776 
C   -3.549176 2.082368 2.149068 
C   6.639567 -0.145101 -5.713238 
C   2.735360 0.129437 0.152326 
C   -2.735360 -2.770427 5.541782 
C   -6.639567 2.754763 0.019130 
C   7.484754 0.973156 5.601609 
C   1.904142 -0.998556 0.058213 
C   -1.904142 1.901308 -5.752321 
C   -7.484754 -1.926708 0.092499 
C   8.749958 0.942650 -5.195085 
C   0.603378 -0.964666 0.567183 
C   -0.603378 1.935198 5.126925 
C   -8.749958 -1.957214 -0.499023 
C   9.182696 -0.198002 -4.512514 
C   0.119416 0.187842 1.193874 
C   -0.119416 -2.712022 4.500234 
C   -9.182696 2.701862 -1.181594 
C   8.335804 -1.306290 -4.418479 
C   0.956572 1.299938 1.326005 
C   -0.956572 -1.599926 4.368103 
C   -8.335804 1.593574 -1.275629 
C   7.075515 -1.282228 -5.017279 
C   2.251157 1.272068 0.806797 
C   -2.251157 -1.627795 4.887311 
C   -7.075515 1.617635 -0.676829 
H   7.547452 -0.655556 3.389205 
H   1.847795 0.581892 -2.107199 
H   -1.847795 -2.317972 -3.586909 
H   -7.547452 2.244308 2.304903 
H   8.984482 -2.243146 2.168213 
H   0.349805 2.055186 -3.395927 
H   -0.349805 -0.844677 -2.298181 
H   -8.984482 0.656717 3.525895 
H   8.046900 1.397704 1.323478 
H   1.177740 -1.547992 -4.255478 
H   -1.177740 1.351872 -1.438630 
H   -8.046900 -1.502160 4.370630 
H   5.656169 0.848388 1.770527 
H   3.521063 -0.844580 -3.766525 
H   -3.521063 2.055283 -1.927583 
H   -5.656169 -2.051475 3.923581 
H   4.238981 2.396514 3.062198 
H   5.003443 -2.293218 -2.428286 
H   -5.003443 0.606646 -3.265822 
H   -4.238981 -0.503350 2.631910 
H   4.704950 1.471291 -4.956512 
H   4.708930 -1.528443 0.810836 
H   -4.708930 1.371421 4.883272 
H   -4.704950 -1.428573 -0.737596 
H   2.389629 1.651334 5.598883 
H   7.006466 -1.637790 -0.055433 
H   -7.006466 1.262073 -5.638675 
H   -2.389629 -1.248529 0.095225 
H   1.645747 0.164733 3.700279 
H   7.724948 -0.037733 -1.870213 
H   -7.724948 2.862130 -3.823895 
H   -1.645747 -2.735130 1.993829 
H   3.220010 -1.425404 2.700662 
H   6.111318 1.578652 -2.779238 
H   -6.111318 -1.321211 -2.914870 
H   -3.220010 1.474459 2.993446 
H   7.161022 1.852193 5.040262 
H   2.261745 -1.882249 -0.473927 
H   -2.261745 1.017615 -5.220182 
H   -7.161022 -1.047671 0.653847 
H   -9.193039 1.809214 -5.292758 
H   -0.043033 -1.834190 0.439879 
H   0.043033 1.065674 5.254230 
H   9.193039 -1.090650 -0.401351 
H   -8.415647 -0.231309 -4.072905 
H   -0.906785 0.226229 1.565747 
H   0.906785 -2.673635 4.128361 
H   8.415647 2.668555 -1.621203 
H   8.655543 -2.192254 -3.868168 
H   0.599160 2.192254 1.841604 
H   -0.599160 -0.707609 3.852504 
H   -8.655543 0.707609 -1.825940 
H   6.413140 -2.146041 -4.943579 
H   2.900828 2.143081 0.901241 
H   -2.900828 -0.756783 4.792867 
H   -6.413140 0.753823 -0.750529 
128
i=28
C   5.776169 -1.905037 3.349112 
C   3.539389 1.924723 -2.189416 
C   -3.539389 -0.975141 -3.504692 
C   -5.776169 0.994827 2.344996 
C   7.127083 -1.601185 3.087514 
C   2.207207 1.558003 -2.466572 
C   -2.207207 -1.341860 -3.227536 
C   -7.127083 1.298678 2.606594 
C   7.942159 -2.490510 2.386207 
C   1.366726 2.398434 -3.196139 
C   -1.366726 -0.501429 -2.497969 
C   -7.942159 0.409353 3.307901 
C   7.425097 2.101251 1.908031 
C   1.838068 -2.176185 -3.678761 
C   -1.838068 0.723678 -2.015347 
C   -7.425097 -0.798612 3.786077 
C   6.086370 1.787123 2.153176 
C   3.156791 -1.797599 -3.414884 
C   -3.156791 1.102265 -2.279224 
C   -6.086370 -1.112741 3.540932 
C   5.276596 2.668119 2.871039 
C   3.994190 -2.634147 -2.675109 
C   -3.994190 0.265717 -3.018999 
C   -5.276596 -0.231745 2.823069 
C   4.867266 -0.946903 4.030843 
C   4.476228 0.994531 -1.507367 
C   -4.476228 -1.905333 -4.186741 
C   -4.867266 1.952961 1.663265 
C   5.275080 -0.095199 5.090117 
C   4.083971 0.107583 -0.470641 
C   -4.083971 -2.792280 -5.223467 
C   -5.275080 2.804664 0.603991 
C   4.366585 0.830309 5.624381 
C   5.003897 -0.832847 0.014411 
C   -5.003897 2.067017 -5.708519 
C   -4.366585 -2.069555 0.069727 
C   3.057082 0.923071 5.156318 
C   6.309908 -0.896083 -0.468892 
C   -6.309908 2.003781 -5.225216 
C   -3.057082 -1.976793 0.537790 
C   2.645012 0.080238 4.123468 
C   6.710547 -0.006894 -1.466816 
C   -6.710547 2.892970 -4.227292 
C   -2.645012 -2.819626 1.570640 
C   3.541873 -0.831625 3.569382 
C   5.800673 0.916399 -1.978674 
C   -5.800673 -1.983465 -3.715434 
C   -3.541873 2.068239 2.124726 
C   6.630042 -0.143143 -5.691806 
C   2.725835 0.131395 0.130894 
C   -2.725835 -2.768469 5.563214 
C   -6.630042 2.756721 -0.002302 
C   7.473483 0.976331 5.620448 
C   1.892871 -0.995381 0.039374 
C   -1.892871 1.904483 -5.733482 
C   -7.473483 -1.923533 0.073660 
C   8.743132 0.945402 -5.186565 
C   0.596552 -0.961914 0.558663 
C   -0.596552 1.937950 5.135445 
C   -8.743132 -1.954462 -0.507543 
C   9.182273 -0.196732 -4.510979 
C   0.118993 0.189112 1.192339 
C   -0.118993 -2.710752 4.501769 
C   -9.182273 2.703132 -1.183129 
C   8.336598 -1.305496 -4.412182 
C   0.957366 1.300732 1.319708 
C   -0.957366 -1.599132 4.374400 
C   -8.336598 1.594368 -1.281926 
C   7.072022 -1.280958 -5.001033 
C   2.247664 1.273338 0.790551 
C   -2.247664 -1.626525 4.903557 
C   -7.072022 1.618905 -0.693075 
H   7.535387 -0.646348 3.413918 
H   1.835730 0.591100 -2.131912 
H   -1.835730 -2.308764 -3.562196 
H   -7.535387 2.253516 2.280190 
H   8.980037 -2.219651 2.184459 
H   0.345360 2.078681 -3.412173 
H   -0.345360 -0.821182 -2.281935 
H   -8.980037 0.680212 3.509649 
H   8.056161 1.416490 1.337872 
H   1.187001 -1.529206 -4.269872 
H   -1.187001 1.370658 -1.424236 
H   -8.056161 -1.483374 4.356236 
H   5.671356 0.847912 1.790159 
H   3.536250 -0.845056 -3.786157 
H   -3.536250 2.054807 -1.907951 
H   -5.671356 -2.051951 3.903949 
H   4.246019 2.383602 3.087651 
H   5.010481 -2.306130 -2.453739 
H   -5.010481 0.593734 -3.240369 
H   -4.246019 -0.516262 2.606457 
H   4.690556 1.478435 -4.947357 
H   4.694536 -1.521299 0.801681 
H   -4.694536 1.378565 4.892427 
H   -4.690556 -1.421429 -0.746751 
H   2.377458 1.649641 5.603857 
H   6.994295 -1.639483 -0.060407 
H   -6.994295 1.260380 -5.633701 
H   -2.377458 -1.250222 0.090251 
H   1.636751 0.148858 3.715731 
H   7.715952 -0.053608 -1.885665 
H   -7.715952 2.846255 -3.808443 
H   -1.636751 -2.751005 1.978377 
H   3.215935 -1.444560 2.727438 
H   6.107243 1.559496 -2.806014 
H   -6.107243 -1.340367 -2.888094 
H   -3.215935 1.455303 2.966670 
H   7.145517 1.855950 5.062752 
H   2.246240 -1.878492 -0.496417 
H   -2.246240 1.021372 -5.197692 
H   -7.145517 -1.043914 0.631357 
H   -9.200871 1.812336 -5.287942 
H   -0.050865 -1.831068 0.435063 
H   0.050865 1.068796 5.259046 
H   9.200871 -1.087528 -0.406167 
H   -8.412684 -0.230674 -4.079837 
H   -0.903822 0.226864 1.572679 
H   0.903822 -2.673000 4.121429 
H   8.412684 2.669190 -1.614271 
H   8.661046 -2.192254 -3.866210 
H   0.604663 2.192254 1.839646 
H   -0.604663 -0.707609 3.854462 
H   -8.661046 0.707609 -1.827898 
H   6.411235 -2.145671 -4.924740 
H   2.898923 2.143451 0.882402 
H   -2.898923 -0.756413 4.811706 
H   -6.411235 0.754193 -0.769368 
128
i=29
C   5.773364 -1.908318 3.375042 
C   3.536584 1.921442 -2.215346 
C   -3.536584 -0.978422 -3.478762 
C   -5.773364 0.991546 2.319066 
C   7.121156 -1.593988 3.110851 
C   2.201280 1.565200 -2.489909 
C   -2.201280 -1.334663 -3.204199 
C   -7.121156 1.305875 2.583257 
C   7.940466 -2.475164 2.404834 
C   1.365033 2.413780 -3.214766 
C   -1.365033 -0.486083 -2.479342 
C   -7.940466 0.424699 3.289274 
C   7.431024 2.113740 1.925917 
C   1.843995 -2.163696 -3.696647 
C   -1.843995 0.736167 -1.997461 
C   -7.431024 -0.786123 3.768191 
C   6.095631 1.788869 2.174184 
C   3.166052 -1.795853 -3.435892 
C   -3.166052 1.104011 -2.258216 
C   -6.095631 -1.110995 3.519924 
C   5.281253 2.662457 2.895699 
C   3.998847 -2.639809 -2.699769 
C   -3.998847 0.260055 -2.994339 
C   -5.281253 -0.237407 2.798409 
C   4.859805 -0.954841 4.056826 
C   4.468767 0.986593 -1.533350 
C   -4.468767 -1.913271 -4.160758 
C   -4.859805 1.945023 1.637282 
C   5.265026 -0.097263 5.112342 
C   4.073917 0.105519 -0.492866 
C   -4.073917 -2.794344 -5.201242 
C   -5.265026 2.802600 0.581766 
C   4.354626 0.830732 5.638404 
C   4.991938 -0.832424 0.000388 
C   -4.991938 2.067440 -5.694496 
C   -4.354626 -2.069132 0.055704 
C   3.045705 0.918573 5.167801 
C   6.298531 -0.900581 -0.480375 
C   -6.298531 1.999283 -5.213733 
C   -3.045705 -1.981291 0.526307 
C   2.635540 0.068014 4.140772 
C   6.701075 -0.019118 -1.484120 
C   -6.701075 2.880746 -4.209988 
C   -2.635540 -2.831850 1.553336 
C   3.534570 -0.845754 3.593724 
C   5.793370 0.902270 -2.003016 
C   -5.793370 -1.997594 -3.691092 
C   -3.534570 2.054110 2.100384 
C   6.620517 -0.141185 -5.670374 
C   2.716310 0.133353 0.109462 
C   -2.716310 -2.766511 5.584646 
C   -6.620517 2.758679 -0.023734 
C   7.462212 0.979506 5.639287 
C   1.881600 -0.992206 0.020535 
C   -1.881600 1.907658 -5.714643 
C   -7.462212 -1.920358 0.054821 
C   8.736306 0.948154 -5.178045 
C   0.589726 -0.959162 0.550143 
C   -0.589726 1.940702 5.143965 
C   -8.736306 -1.951710 -0.516063 
C   9.181850 -0.195462 -4.509444 
C   0.118570 0.190382 1.190804 
C   -0.118570 -2.709482 4.503304 
C   -9.181850 2.704402 -1.184664 
C   8.337392 -1.304702 -4.405885 
C   0.958160 1.301526 1.313411 
C   -0.958160 -1.598338 4.380697 
C   -8.337392 1.595162 -1.288223 
C   7.068529 -1.279688 -4.984787 
C   2.244171 1.274608 0.774305 
C   -2.244171 -1.625255 4.919803 
C   -7.068529 1.620175 -0.709321 
H   7.523322 -0.637140 3.438631 
H   1.823665 0.600308 -2.156625 
H   -1.823665 -2.299556 -3.537483 
H   -7.523322 2.262724 2.255477 
H   8.975592 -2.196156 2.200705 
H   0.340915 2.102176 -3.428419 
H   -0.340915 -0.797687 -2.265689 
H   -8.975592 0.703707 3.493403 
H   8.065422 1.435276 1.352266 
H   1.196262 -1.510420 -4.284266 
H   -1.196262 1.389444 -1.409842 
H   -8.065422 -1.464588 4.341842 
H   5.686543 0.847436 1.809791 
H   3.551437 -0.845532 -3.805789 
H   -3.551437 2.054331 -1.888319 
H   -5.686543 -2.052427 3.884317 
H   4.253057 2.370690 3.113104 
H   5.017519 -2.319042 -2.479192 
H   -5.017519 0.580822 -3.214916 
H   -4.253057 -0.529174 2.581004 
H   4.676162 1.485579 -4.938202 
H   4.680142 -1.514155 0.792526 
H   -4.680142 1.385709 4.901582 
H   -4.676162 -1.414285 -0.755906 
H   2.365287 1.647948 5.608831 
H   6.982124 -1.641176 -0.065381 
H   -6.982124 1.258687 -5.628727 
H   -2.365287 -1.251915 0.085277 
H   1.627755 0.132983 3.731183 
H   7.706956 -0.069483 -1.901117 
H   -7.706956 2.830380 -3.792991 
H   -1.627755 -2.766880 1.962925 
H   3.211860 -1.463716 2.754214 
H   6.103168 1.540340 -2.832790 
H   -6.103168 -1.359523 -2.861318 
H   -3.211860 1.436147 2.939894 
H   7.130012 1.859707 5.085242 
H   2.230735 -1.874735 -0.518907 
H   -2.230735 1.025129 -5.175202 
H   -7.130012 -1.040157 0.608867 
H   -9.208703 1.815458 -5.283126 
H   -0.058697 -1.827946 0.430247 
H   0.058697 1.071918 5.263862 
H   9.208703 -1.084406 -0.410983 
H   -8.409721 -0.230039 -4.086769 
H   -0.900859 0.227499 1.579611 
H   0.900859 -2.672365 4.114497 
H   8.409721 2.669825 -1.607339 
H   8.666549 -2.192254 -3.864252 
H   0.610166 2.192254 1.837688 
H   -0.610166 -0.707609 3.856420 
H   -8.666549 0.707609 -1.829856 
H   6.409330 -2.145301 -4.905901 
H   2.897018 2.143821 0.863563 
H   -2.897018 -0.756043 4.830545 
H   -6.409330 0.754563 -0.788207 
128
i=30
C   5.770559 -1.911599 3.400972 
C   3.533779 1.918161 -2.241276 
C   -3.533779 -0.981703 -3.452832 
C   -5.770559 0.988265 2.293136 
C   7.115229 -1.586791 3.134188 
C   2.195353 1.572397 -2.513246 
C   -2.195353 -1.327466 -3.180862 
C   -7.115229 1.313072 2.559920 
C   7.938773 -2.459818 2.423461 
C   1.363340 2.429126 -3.233393 
C   -1.363340 -0.470737 -2.460715 
C   -7.938773 0.440045 3.270647 
C   7.436951 2.126229 1.943803 
C   1.849922 -2.151207 -3.714533 
C   -1.849922 0.748656 -1.979575 
C   -7.436951 -0.773634 3.750305 
C   6.104892 1.790615 2.195192 
C   3.175313 -1.794107 -3.456900 
C   -3.175313 1.105757 -2.237208 
C   -6.104892 -1.109249 3.498916 
C   5.285910 2.656795 2.920359 
C   4.003504 -2.645471 -2.724429 
C   -4.003504 0.254393 -2.969679 
C   -5.285910 -0.243069 2.773749 
C   4.852344 -0.962779 4.082809 
C   4.461306 0.978655 -1.559333 
C   -4.461306 -1.921209 -4.134775 
C   -4.852344 1.937085 1.611299 
C   5.254972 -0.099327 5.134567 
C   4.063863 0.103455 -0.515091 
C   -4.063863 -2.796408 -5.179017 
C   -5.254972 2.800536 0.559541 
C   4.342667 0.831155 5.652427 
C   4.979979 -0.832001 -0.013635 
C   -4.979979 2.067863 -5.680473 
C   -4.342667 -2.068709 0.041681 
C   3.034328 0.914075 5.179284 
C   6.287154 -0.905079 -0.491858 
C   -6.287154 1.994785 -5.202250 
C   -3.034328 -1.985789 0.514824 
C   2.626068 0.055790 4.158076 
C   6.691603 -0.031342 -1.501424 
C   -6.691603 2.868522 -4.192684 
C   -2.626068 -2.844074 1.536032 
C   3.527267 -0.859883 3.618066 
C   5.786067 0.888141 -2.027358 
C   -5.786067 -2.011723 -3.666750 
C   -3.527267 2.039981 2.076042 
C   6.610992 -0.139227 -5.648942 
C   2.706785 0.135311 0.088030 
C   -2.706785 -2.764553 5.606078 
C   -6.610992 2.760637 -0.045166 
C   7.450941 0.982681 5.658126 
C   1.870329 -0.989031 0.001696 
C   -1.870329 1.910833 -5.695804 
C   -7.450941 -1.917183 0.035982 
C   8.729480 0.950906 -5.169525 
C   0.582900 -0.956410 0.541623 
C   -0.582900 1.943454 5.152485 
C   -8.729480 -1.948958 -0.524583 
C   9.181427 -0.194192 -4.507909 
C   0.118147 0.191652 1.189269 
C   -0.118147 -2.708212 4.504839 
C   -9.181427 2.705672 -1.186199 
C   8.338186 -1.303908 -4.399588 
C   0.958954 1.302320 1.307114 
C   -0.958954 -1.597544 4.386994 
C   -8.338186 1.595956 -1.294520 
C   7.065036 -1.278418 -4.968541 
C   2.240678 1.275878 0.758059 
C   -2.240678 -1.623985 4.936049 
C   -7.065036 1.621445 -0.725567 
H   7.511257 -0.627932 3.463344 
H   1.811600 0.609516 -2.181338 
H   -1.811600 -2.290348 -3.512770 
H   -7.511257 2.271932 2.230764 
H   8.971147 -2.172661 2.216951 
H   0.336470 2.125671 -3.444665 
H   -0.336470 -0.774192 -2.249443 
H   -8.971147 0.727202 3.477157 
H   8.074683 1.454062 1.366660 
H   1.205523 -1.491634 -4.298660 
H   -1.205523 1.408230 -1.395448 
H   -8.074683 -1.445802 4.327448 
H   5.701730 0.846960 1.829423 
H   3.566624 -0.846008 -3.825421 
H   -3.566624 2.053855 -1.868687 
H   -5.701730 -2.052903 3.864685 
H   4.260095 2.357778 3.138557 
H   5.024557 -2.331954 -2.504645 
H   -5.024557 0.567910 -3.189463 
H   -4.260095 -0.542086 2.555551 
H   4.661768 1.492723 -4.929047 
H   4.665748 -1.507011 0.783371 
H   -4.665748 1.392853 4.910737 
H   -4.661768 -1.407141 -0.765061 
H   2.353116 1.646255 5.613805 
H   6.969953 -1.642869 -0.070355 
H   -6.969953 1.256994 -5.623753 
H   -2.353116 -1.253608 0.080303 
H   1.618759 0.117108 3.746635 
H   7.697960 -0.085358 -1.916569 
H   -7.697960 2.814505 -3.777539 
H   -1.618759 -2.782755 1.947473 
H   3.207785 -1.482872 2.780990 
H   6.099093 1.521184 -2.859566 
H   -6.099093 -1.378679 -2.834542 
H   -3.207785 1.416991 2.913118 
H   7.114507 1.863464 5.107732 
H   2.215230 -1.870978 -0.541397 
H   -2.215230 1.028886 -5.152712 
H   -7.114507 -1.036400 0.586377 
H   -9.216535 1.818580 -5.278310 
H   -0.066529 -1.824824 0.425431 
H   0.066529 1.075040 5.268678 
H   9.216535 -1.081284 -0.415799 
H   -8.406758 -0.229404 -4.093701 
H   -0.897896 0.228134 1.586543 
H   0.897896 -2.671730 4.107565 
H   8.406758 2.670460 -1.600407 
H   8.672052 -2.192254 -3.862294 
H   0.615669 2.192254 1.835730 
H   -0.615669 -0.707609 3.858378 
H   -8.672052 0.707609 -1.831814 
H   6.407425 -2.144931 -4.887062 
H   2.895113 2.144191 0.844724 
H   -2.895113 -0.755673 4.849384 
H   -6.407425 0.754933 -0.807046 
128
i=31
C   5.767754 -1.914880 3.426902 
C   3.530974 1.914880 -2.267206 
C   -3.530974 -0.984984 -3.426902 
C   -5.767754 0.984984 2.267206 
C   7.109302 -1.579594 3.157525 
C   2.189426 1.579594 -2.536583 
C   -2.189426 -1.320269 -3.157525 
C   -7.109302 1.320269 2.536583 
C   7.937080 -2.444472 2.442088 
C   1.361647 2.444472 -3.252020 
C   -1.361647 -0.455391 -2.442088 
C   -7.937080 0.455391 3.252020 
C   7.442878 2.138718 1.961689 
C   1.855849 -2.138718 -3.732419 
C   -1.855849 0.761145 -1.961689 
C   -7.442878 -0.761145 3.732419 
C   6.114153 1.792361 2.216200 
C   3.184574 -1.792361 -3.477908 
C   -3.184574 1.107503 -2.216200 
C   -6.114153 -1.107503 3.477908 
C   5.290567 2.651133 2.945019 
C   4.008161 -2.651133 -2.749089 
C   -4.008161 0.248731 -2.945019 
C   -5.290567 -0.248731 2.749089 
C   4.844883 -0.970717 4.108792 
C   4.453845 0.970717 -1.585316 
C   -4.453845 -1.929147 -4.108792 
C   -4.844883 1.929147 1.585316 
C   5.244918 -0.101391 5.156792 
C   4.053809 0.101391 -0.537316 
C   -4.053809 -2.798472 -5.156792 
C   -5.244918 2.798472 0.537316 
C   4.330708 0.831578 5.666450 
C   4.968020 -0.831578 -0.027658 
C   -4.968020 2.068286 -5.666450 
C   -4.330708 -2.068286 0.027658 
C   3.022951 0.909577 5.190767 
C   6.275777 -0.909577 -0.503341 
C   -6.275777 1.990287 -5.190767 
C   -3.022951 -1.990287 0.503341 
C   2.616596 0.043566 4.175380 
C   6.682131 -0.043566 -1.518728 
C   -6.682131 2.856298 -4.175380 
C   -2.616596 -2.856298 1.518728 
C   3.519964 -0.874012 3.642408 
C   5.778764 0.874012 -2.051700 
C   -5.778764 -2.025852 -3.642408 
C   -3.519964 2.025852 2.051700 
C   6.601467 -0.137269 -5.627510 
C   2.697260 0.137269 0.066598 
C   -2.697260 -2.762595 5.627510 
C   -6.601467 2.762595 -0.066598 
C   7.439670 0.985856 5.676965 
C   1.859058 -0.985856 -0.017143 
C   -1.859058 1.914008 -5.676965 
C   -7.439670 -1.914008 0.017143 
C   8.722654 0.953658 -5.161005 
C   0.576074 -0.953658 0.533103 
C   -0.576074 1.946206 5.161005 
C   -8.722654 -1.946206 -0.533103 
C   9.181004 -0.192922 -4.506374 
C   0.117724 0.192922 1.187734 
C   -0.117724 -2.706942 4.506374 
C   -9.181004 2.706942 -1.187734 
C   8.338980 -1.303114 -4.393291 
C   0.959748 1.303114 1.300817 
C   -0.959748 -1.596750 4.393291 
C   -8.338980 1.596750 -1.300817 
C   7.061543 -1.277148 -4.952295 
C   2.237185 1.277148 0.741813 
C   -2.237185 -1.622715 4.952295 
C   -7.061543 1.622715 -0.741813 
H   7.499192 -0.618724 3.488057 
H   1.799535 0.618724 -2.206051 
H   -1.799535 -2.281140 -3.488057 
H   -7.499192 2.281140 2.206051 
H   8.966702 -2.149166 2.233197 
H   0.332025 2.149166 -3.460911 
H   -0.332025 -0.750697 -2.233197 
H   -8.966702 0.750697 3.460911 
H   8.083944 1.472848 1.381054 
H   1.214784 -1.472848 -4.313054 
H   -1.214784 1.427016 -1.381054 
H   -8.083944 -1.427016 4.313054 
H   5.716917 0.846484 1.849055 
H   3.581811 -0.846484 -3.845053 
H   -3.581811 2.053379 -1.849055 
H   -5.716917 -2.053379 3.845053 
H   4.267133 2.344866 3.164010 
H   5.031595 -2.344866 -2.530098 
H   -5.031595 0.554998 -3.164010 
H   -4.267133 -0.554998 2.530098 
H   4.647374 1.499867 -4.919892 
H   4.651354 -1.499867 0.774216 
H   -4.651354 1.399997 4.919892 
H   -4.647374 -1.399997 -0.774216 
H   2.340945 1.644562 5.618779 
H   6.957782 -1.644562 -0.075329 
H   -6.957782 1.255301 -5.618779 
H   -2.340945 -1.255301 0.075329 
H   1.609763 0.101233 3.762087 
H   7.688964 -0.101233 -1.932021 
H   -7.688964 2.798630 -3.762087 
H   -1.609763 -2.798630 1.932021 
H   3.203710 -1.502028 2.807766 
H   6.095018 1.502028 -2.886342 
H   -6.095018 -1.397835 -2.807766 
H   -3.203710 1.397835 2.886342 
H   7.099002 1.867221 5.130222 
H   2.199725 -1.867221 -0.563887 
H   -2.199725 1.032643 -5.130222 
H   -7.099002 -1.032643 0.563887 
H   -9.224367 1.821702 -5.273494 
H   -0.074361 -1.821702 0.420615 
H   0.074361 1.078162 5.273494 
H   9.224367 -1.078162 -0.420615 
H   -8.403795 -0.228769 -4.100633 
H   -0.894933 0.228769 1.593475 
H   0.894933 -2.671095 4.100633 
H   8.403795 2.671095 -1.593475 
H   8.677555 -2.192254 -3.860336 
H   0.621172 2.192254 1.833772 
H   -0.621172 -0.707609 3.860336 
H   -8.677555 0.707609 -1.833772 
H   6.405520 -2.144561 -4.868223 
H   2.893208 2.144561 0.825885 
H   -2.893208 -0.755303 4.868223 
H   -6.405520 0.755303 -0.825885 
128
i=32
C   5.764949 -1.918161 3.452832 
C   3.528169 1.911599 -2.293136 
C   -3.528169 -0.988265 -3.400972 
C   -5.764949 0.981703 2.241276 
C   7.103375 -1.572397 3.180862 
C   2.183499 1.586791 -2.559920 
C   -2.183499 -1.313072 -3.134188 
C   -7.103375 1.327466 2.513246 
C   7.935387 -2.429126 2.460715 
C   1.359954 2.459818 -3.270647 
C   -1.359954 -0.440045 -2.423461 
C   -7.935387 0.470737 3.233393 
C   7.448805 2.151207 1.979575 
C   1.861776 -2.126229 -3.750305 
C   -1.861776 0.773634 -1.943803 
C   -7.448805 -0.748656 3.714533 
C   6.123414 1.794107 2.237208 
C   3.193835 -1.790615 -3.498916 
C   -3.193835 1.109249 -2.195192 
C   -6.123414 -1.105757 3.456900 
C   5.295224 2.645471 2.969679 
C   4.012818 -2.656795 -2.773749 
C   -4.012818 0.243069 -2.920359 
C   -5.295224 -0.254393 2.724429 
C   4.837422 -0.978655 4.134775 
C   4.446384 0.962779 -1.611299 
C   -4.446384 -1.937085 -4.082809 
C   -4.837422 1.921209 1.559333 
C   5.234864 -0.103455 5.179017 
C   4.043755 0.099327 -0.559541 
C   -4.043755 -2.800536 -5.134567 
C   -5.234864 2.796408 0.515091 
C   4.318749 0.832001 5.680473 
C   4.956061 -0.831155 -0.041681 
C   -4.956061 2.068709 -5.652427 
C   -4.318749 -2.067863 0.013635 
C   3.011574 0.905079 5.202250 
C   6.264400 -0.914075 -0.514824 
C   -6.264400 1.985789 -5.179284 
C   -3.011574 -1.994785 0.491858 
C   2.607124 0.031342 4.192684 
C   6.672659 -0.055790 -1.536032 
C   -6.672659 2.844074 -4.158076 
C   -2.607124 -2.868522 1.501424 
C   3.512661 -0.888141 3.666750 
C   5.771461 0.859883 -2.076042 
C   -5.771461 -2.039981 -3.618066 
C   -3.512661 2.011723 2.027358 
C   6.591942 -0.135311 -5.606078 
C   2.687735 0.139227 0.045166 
C   -2.687735 -2.760637 5.648942 
C   -6.591942 2.764553 -0.088030 
C   7.428399 0.989031 5.695804 
C   1.847787 -0.982681 -0.035982 
C   -1.847787 1.917183 -5.658126 
C   -7.428399 -1.910833 -0.001696 
C   8.715828 0.956410 -5.152485 
C   0.569248 -0.950906 0.524583 
C   -0.569248 1.948958 5.169525 
C   -8.715828 -1.943454 -0.541623 
C   9.180581 -0.191652 -4.504839 
C   0.117301 0.194192 1.186199 
C   -0.117301 -2.705672 4.507909 
C   -9.180581 2.708212 -1.189269 
C   8.339774 -1.302320 -4.386994 
C   0.960542 1.303908 1.294520 
C   -0.960542 -1.595956 4.399588 
C   -8.339774 1.597544 -1.307114 
C   7.058050 -1.275878 -4.936049 
C   2.233692 1.278418 0.725567 
C   -2.233692 -1.621445 4.968541 
C   -7.058050 1.623985 -0.758059 
H   7.487127 -0.609516 3.512770 
H   1.787470 0.627932 -2.230764 
H   -1.787470 -2.271932 -3.463344 
H   -7.487127 2.290348 2.181338 
H   8.962257 -2.125671 2.249443 
H   0.327580 2.172661 -3.477157 
H   -0.327580 -0.727202 -2.216951 
H   -8.962257 0.774192 3.444665 
H   8.093205 1.491634 1.395448 
H   1.224045 -1.454062 -4.327448 
H   -1.224045 1.445802 -1.366660 
H   -8.093205 -1.408230 4.298660 
H   5.732104 0.846008 1.868687 
H   3.596998 -0.846960 -3.864685 
H   -3.596998 2.052903 -1.829423 
H   -5.732104 -2.053855 3.825421 
H   4.274171 2.331954 3.189463 
H   5.038633 -2.357778 -2.555551 
H   -5.038633 0.542086 -3.138557 
H   -4.274171 -0.567910 2.504645 
H   4.632980 1.507011 -4.910737 
H   4.636960 -1.492723 0.765061 
H   -4.636960 1.407141 4.929047 
H   -4.632980 -1.392853 -0.783371 
H   2.328774 1.642869 5.623753 
H   6.945611 -1.646255 -0.080303 
H   -6.945611 1.253608 -5.613805 
H   -2.328774 -1.256994 0.070355 
H   1.600767 0.085358 3.777539 
H   7.679968 -0.117108 -1.947473 
H   -7.679968 2.782755 -3.746635 
H   -1.600767 -2.814505 1.916569 
H   3.199635 -1.521184 2.834542 
H   6.090943 1.482872 -2.913118 
H   -6.090943 -1.416991 -2.780990 
H   -3.199635 1.378679 2.859566 
H   7.083497 1.870978 5.152712 
H   2.184220 -1.863464 -0.586377 
H   -2.184220 1.036400 -5.107732 
H   -7.083497 -1.028886 0.541397 
H   -9.232199 1.824824 -5.268678 
H   -0.082193 -1.818580 0.415799 
H   0.082193 1.081284 5.278310 
H   9.232199 -1.075040 -0.425431 
H   -8.400832 -0.228134 -4.107565 
H   -0.891970 0.229404 1.600407 
H   0.891970 -2.670460 4.093701 
H   8.400832 2.671730 -1.586543 
H   8.683058 -2.192254 -3.858378 
H   0.626675 2.192254 1.831814 
H   -0.626675 -0.707609 3.862294 
H   -8.683058 0.707609 -1.835730 
H   6.403615 -2.144191 -4.849384 
H   2.891303 2.144931 0.807046 
H   -2.891303 -0.754933 4.887062 
H   -6.403615 0.755673 -0.844724 
128
i=33
C   5.762144 -1.921442 3.478762 
C   3.525364 1.908318 -2.319066 
C   -3.525364 -0.991546 -3.375042 
C   -5.762144 0.978422 2.215346 
C   7.097448 -1.565200 3.204199 
C   2.177572 1.593988 -2.583257 
C   -2.177572 -1.305875 -3.110851 
C   -7.097448 1.334663 2.489909 
C   7.933694 -2.413780 2.479342 
C   1.358261 2.475164 -3.289274 
C   -1.358261 -0.424699 -2.404834 
C   -7.933694 0.486083 3.214766 
C   7.454732 2.163696 1.997461 
C   1.867703 -2.113740 -3.768191 
C   -1.867703 0.786123 -1.925917 
C   -7.454732 -0.736167 3.696647 
C   6.132675 1.795853 2.258216 
C   3.203096 -1.788869 -3.519924 
C   -3.203096 1.110995 -2.174184 
C   -6.132675 -1.104011 3.435892 
C   5.299881 2.639809 2.994339 
C   4.017475 -2.662457 -2.798409 
C   -4.017475 0.237407 -2.895699 
C   -5.299881 -0.260055 2.699769 
C   4.829961 -0.986593 4.160758 
C   4.438923 0.954841 -1.637282 
C   -4.438923 -1.945023 -4.056826 
C   -4.829961 1.913271 1.533350 
C   5.224810 -0.105519 5.201242 
C   4.033701 0.097263 -0.581766 
C   -4.033701 -2.802600 -5.112342 
C   -5.224810 2.794344 0.492866 
C   4.306790 0.832424 5.694496 
C   4.944102 -0.830732 -0.055704 
C   -4.944102 2.069132 -5.638404 
C   -4.306790 -2.067440 -0.000388 
C   3.000197 0.900581 5.213733 
C   6.253023 -0.918573 -0.526307 
C   -6.253023 1.981291 -5.167801 
C   -3.000197 -1.999283 0.480375 
C   2.597652 0.019118 4.209988 
C   6.663187 -0.068014 -1.553336 
C   -6.663187 2.831850 -4.140772 
C   -2.597652 -2.880746 1.484120 
C   3.505358 -0.902270 3.691092 
C   5.764158 0.845754 -2.100384 
C   -5.764158 -2.054110 -3.593724 
C   -3.505358 1.997594 2.003016 
C   6.582417 -0.133353 -5.584646 
C   2.678210 0.141185 0.023734 
C   -2.678210 -2.758679 5.670374 
C   -6.582417 2.766511 -0.109462 
C   7.417128 0.992206 5.714643 
C   1.836516 -0.979506 -0.054821 
C   -1.836516 1.920358 -5.639287 
C   -7.417128 -1.907658 -0.020535 
C   8.709002 0.959162 -5.143965 
C   0.562422 -0.948154 0.516063 
C   -0.562422 1.951710 5.178045 
C   -8.709002 -1.940702 -0.550143 
C   9.180158 -0.190382 -4.503304 
C   0.116878 0.195462 1.184664 
C   -0.116878 -2.704402 4.509444 
C   -9.180158 2.709482 -1.190804 
C   8.340568 -1.301526 -4.380697 
C   0.961336 1.304702 1.288223 
C   -0.961336 -1.595162 4.405885 
C   -8.340568 1.598338 -1.313411 
C   7.054557 -1.274608 -4.919803 
C   2.230199 1.279688 0.709321 
C   -2.230199 -1.620175 4.984787 
C   -7.054557 1.625255 -0.774305 
H   7.475062 -0.600308 3.537483 
H   1.775405 0.637140 -2.255477 
H   -1.775405 -2.262724 -3.438631 
H   -7.475062 2.299556 2.156625 
H   8.957812 -2.102176 2.265689 
H   0.323135 2.196156 -3.493403 
H   -0.323135 -0.703707 -2.200705 
H   -8.957812 0.797687 3.428419 
H   8.102466 1.510420 1.409842 
H   1.233306 -1.435276 -4.341842 
H   -1.233306 1.464588 -1.352266 
H   -8.102466 -1.389444 4.284266 
H   5.747291 0.845532 1.888319 
H   3.612185 -0.847436 -3.884317 
H   -3.612185 2.052427 -1.809791 
H   -5.747291 -2.054331 3.805789 
H   4.281209 2.319042 3.214916 
H   5.045671 -2.370690 -2.581004 
H   -5.045671 0.529174 -3.113104 
H   -4.281209 -0.580822 2.479192 
H   4.618586 1.514155 -4.901582 
H   4.622566 -1.485579 0.755906 
H   -4.622566 1.414285 4.938202 
H   -4.618586 -1.385709 -0.792526 
H   2.316603 1.641176 5.628727 
H   6.933440 -1.647948 -0.085277 
H   -6.933440 1.251915 -5.608831 
H   -2.316603 -1.258687 0.065381 
H   1.591771 0.069483 3.792991 
H   7.670972 -0.132983 -1.962925 
H   -7.670972 2.766880 -3.731183 
H   -1.591771 -2.830380 1.901117 
H   3.195560 -1.540340 2.861318 
H   6.086868 1.463716 -2.939894 
H   -6.086868 -1.436147 -2.754214 
H   -3.195560 1.359523 2.832790 
H   7.067992 1.874735 5.175202 
H   2.168715 -1.859707 -0.608867 
H   -2.168715 1.040157 -5.085242 
H   -7.067992 -1.025129 0.518907 
H   -9.240031 1.827946 -5.263862 
H   -0.090025 -1.815458 0.410983 
H   0.090025 1.084406 5.283126 
H   9.240031 -1.071918 -0.430247 
H   -8.397869 -0.227499 -4.114497 
H   -0.889007 0.230039 1.607339 
H   0.889007 -2.669825 4.086769 
H   8.397869 2.672365 -1.579611 
H   8.688561 -2.192254 -3.856420 
H   0.632178 2.192254 1.829856 
H   -0.632178 -0.707609 3.864252 
H   -8.688561 0.707609 -1.837688 
H   6.401710 -2.143821 -4.830545 
H   2.889398 2.145301 0.788207 
H   -2.889398 -0.754563 4.905901 
H   -6.401710 0.756043 -0.863563 
128
i=34
C   5.759339 -1.924723 3.504692 
C   3.522559 1.905037 -2.344996 
C   -3.522559 -0.994827 -3.349112 
C   -5.759339 0.975141 2.189416 
C   7.091521 -1.558003 3.227536 
C   2.171645 1.601185 -2.606594 
C   -2.171645 -1.298678 -3.087514 
C   -7.091521 1.341860 2.466572 
C   7.932001 -2.398434 2.497969 
C   1.356568 2.490510 -3.307901 
C   -1.356568 -0.409353 -2.386207 
C   -7.932001 0.501429 3.196139 
C   7.460659 2.176185 2.015347 
C   1.873630 -2.101251 -3.786077 
C   -1.873630 0.798612 -1.908031 
C   -7.460659 -0.723678 3.678761 
C   6.141936 1.797599 2.279224 
C   3.212357 -1.787123 -3.540932 
C   -3.212357 1.112741 -2.153176 
C   -6.141936 -1.102265 3.414884 
C   5.304538 2.634147 3.018999 
C   4.022132 -2.668119 -2.823069 
C   -4.022132 0.231745 -2.871039 
C   -5.304538 -0.265717 2.675109 
C   4.822500 -0.994531 4.186741 
C   4.431462 0.946903 -1.663265 
C   -4.431462 -1.952961 -4.030843 
C   -4.822500 1.905333 1.507367 
C   5.214756 -0.107583 5.223467 
C   4.023647 0.095199 -0.603991 
C   -4.023647 -2.804664 -5.090117 
C   -5.214756 2.792280 0.470641 
C   4.294831 0.832847 5.708519 
C   4.932143 -0.830309 -0.069727 
C   -4.932143 2.069555 -5.624381 
C   -4.294831 -2.067017 -0.014411 
C   2.988820 0.896083 5.225216 
C   6.241646 -0.923071 -0.537790 
C   -6.241646 1.976793 -5.156318 
C   -2.988820 -2.003781 0.468892 
C   2.588180 0.006894 4.227292 
C   6.653715 -0.080238 -1.570640 
C   -6.653715 2.819626 -4.123468 
C   -2.588180 -2.892970 1.466816 
C   3.498055 -0.916399 3.715434 
C   5.756855 0.831625 -2.124726 
C   -5.756855 -2.068239 -3.569382 
C   -3.498055 1.983465 1.978674 
C   6.572892 -0.131395 -5.563214 
C   2.668685 0.143143 0.002302 
C   -2.668685 -2.756721 5.691806 
C   -6.572892 2.768469 -0.130894 
C   7.405857 0.995381 5.733482 
C   1.825245 -0.976331 -0.073660 
C   -1.825245 1.923533 -5.620448 
C   -7.405857 -1.904483 -0.039374 
C   8.702176 0.961914 -5.135445 
C   0.555596 -0.945402 0.507543 
C   -0.555596 1.954462 5.186565 
C   -8.702176 -1.937950 -0.558663 
C   9.179735 -0.189112 -4.501769 
C   0.116455 0.196732 1.183129 
C   -0.116455 -2.703132 4.510979 
C   -9.179735 2.710752 -1.192339 
C   8.341362 -1.300732 -4.374400 
C   0.962130 1.305496 1.281926 
C   -0.962130 -1.594368 4.412182 
C   -8.341362 1.599132 -1.319708 
C   7.051064 -1.273338 -4.903557 
C   2.226706 1.280958 0.693075 
C   -2.226706 -1.618905 5.001033 
C   -7.051064 1.626525 -0.790551 
H   7.462997 -0.591100 3.562196 
H   1.763340 0.646348 -2.280190 
H   -1.763340 -2.253516 -3.413918 
H   -7.462997 2.308764 2.131912 
H   8.953367 -2.078681 2.281935 
H   0.318690 2.219651 -3.509649 
H   -0.318690 -0.680212 -2.184459 
H   -8.953367 0.821182 3.412173 
H   8.111727 1.529206 1.424236 
H   1.242567 -1.416490 -4.356236 
H   -1.242567 1.483374 -1.337872 
H   -8.111727 -1.370658 4.269872 
H   5.762478 0.845056 1.907951 
H   3.627372 -0.847912 -3.903949 
H   -3.627372 2.051951 -1.790159 
H   -5.762478 -2.054807 3.786157 
H   4.288247 2.306130 3.240369 
H   5.052709 -2.383602 -2.606457 
H   -5.052709 0.516262 -3.087651 
H   -4.288247 -0.593734 2.453739 
H   4.604192 1.521299 -4.892427 
H   4.608172 -1.478435 0.746751 
H   -4.608172 1.421429 4.947357 
H   -4.604192 -1.378565 -0.801681 
H   2.304432 1.639483 5.633701 
H   6.921269 -1.649641 -0.090251 
H   -6.921269 1.250222 -5.603857 
H   -2.304432 -1.260380 0.060407 
H   1.582775 0.053608 3.808443 
H   7.661976 -0.148858 -1.978377 
H   -7.661976 2.751005 -3.715731 
H   -1.582775 -2.846255 1.885665 
H   3.191485 -1.559496 2.888094 
H   6.082793 1.444560 -2.966670 
H   -6.082793 -1.455303 -2.727438 
H   -3.191485 1.340367 2.806014 
H   7.052487 1.878492 5.197692 
H   2.153210 -1.855950 -0.631357 
H   -2.153210 1.043914 -5.062752 
H   -7.052487 -1.021372 0.496417 
H   -9.247863 1.831068 -5.259046 
H   -0.097857 -1.812336 0.406167 
H   0.097857 1.087528 5.287942 
H   9.247863 -1.068796 -0.435063 
H   -8.394906 -0.226864 -4.121429 
H   -0.886044 0.230674 1.614271 
H   0.886044 -2.669190 4.079837 
H   8.394906 2.673000 -1.572679 
H   8.694064 -2.192254 -3.854462 
H   0.637681 2.192254 1.827898 
H   -0.637681 -0.707609 3.866210 
H   -8.694064 0.707609 -1.839646 
H   6.399805 -2.143451 -4.811706 
H   2.887493 2.145671 0.769368 
H   -2.887493 -0.754193 4.924740 
H   -6.399805 0.756413 -0.882402 
128
i=35
C   5.756534 -1.928004 3.530622 
C   3.519754 1.901756 -2.370926 
C   -3.519754 -0.998108 -3.323182 
C   -5.756534 0.971860 2.163486 
C   7.085594 -1.550806 3.250873 
C   2.165718 1.608382 -2.629931 
C   -2.165718 -1.291481 -3.064177 
C   -7.085594 1.349057 2.443235 
C   7.930308 -2.383088 2.516596 
C   1.354875 2.505856 -3.326528 
C   -1.354875 -0.394007 -2.367580 
C   -7.930308 0.516775 3.177512 
C   7.466586 2.188674 2.033233 
C   1.879557 -2.088762 -3.803963 
C   -1.879557 0.811101 -1.890145 
C   -7.466586 -0.711189 3.660875 
C   6.151197 1.799345 2.300232 
C   3.221618 -1.785377 -3.561940 
C   -3.221618 1.114487 -2.132168 
C   -6.151197 -1.100519 3.393876 
C   5.309195 2.628485 3.043659 
C   4.026789 -2.673781 -2.847729 
C   -4.026789 0.226083 -2.846379 
C   -5.309195 -0.271379 2.650449 
C   4.815039 -1.002469 4.212724 
C   4.424001 0.938965 -1.689248 
C   -4.424001 -1.960899 -4.004860 
C   -4.815039 1.897395 1.481384 
C   5.204702 -0.109647 5.245692 
C   4.013593 0.093135 -0.626216 
C   -4.013593 -2.806728 -5.067892 
C   -5.204702 2.790216 0.448416 
C   4.282872 0.833270 5.722542 
C   4.920184 -0.829886 -0.083750 
C   -4.920184 2.069978 -5.610358 
C   -4.282872 -2.066594 -0.028434 
C   2.977443 0.891585 5.236699 
C   6.230269 -0.927569 -0.549273 
C   -6.230269 1.972295 -5.144835 
C   -2.977443 -2.008279 0.457409 
C   2.578708 -0.005330 4.244596 
C   6.644243 -0.092462 -1.587944 
C   -6.644243 2.807402 -4.106164 
C   -2.578708 -2.905194 1.449512 
C   3.490752 -0.930528 3.739776 
C   5.749552 0.817496 -2.149068 
C   -5.749552 -2.082368 -3.545040 
C   -3.490752 1.969336 1.954332 
C   6.563367 -0.129437 -5.541782 
C   2.659160 0.145101 -0.019130 
C   -2.659160 -2.754763 5.713238 
C   -6.563367 2.770427 -0.152326 
C   7.394586 0.998556 5.752321 
C   1.813974 -0.973156 -0.092499 
C   -1.813974 1.926708 -5.601609 
C   -7.394586 -1.901308 -0.058213 
C   8.695350 0.964666 -5.126925 
C   0.548770 -0.942650 0.499023 
C   -0.548770 1.957214 5.195085 
C   -8.695350 -1.935198 -0.567183 
C   9.179312 -0.187842 -4.500234 
C   0.116032 0.198002 1.181594 
C   -0.116032 -2.701862 4.512514 
C   -9.179312 2.712022 -1.193874 
C   8.342156 -1.299938 -4.368103 
C   0.962924 1.306290 1.275629 
C   -0.962924 -1.593574 4.418479 
C   -8.342156 1.599926 -1.326005 
C   7.047571 -1.272068 -4.887311 
C   2.223213 1.282228 0.676829 
C   -2.223213 -1.617635 5.017279 
C   -7.047571 1.627795 -0.806797 
H   7.450932 -0.581892 3.586909 
H   1.751275 0.655556 -2.304903 
H   -1.751275 -2.244308 -3.389205 
H   -7.450932 2.317972 2.107199 
H   8.948922 -2.055186 2.298181 
H   0.314245 2.243146 -3.525895 
H   -0.314245 -0.656717 -2.168213 
H   -8.948922 0.844677 3.395927 
H   8.120988 1.547992 1.438630 
H   1.251828 -1.397704 -4.370630 
H   -1.251828 1.502160 -1.323478 
H   -8.120988 -1.351872 4.255478 
H   5.777665 0.844580 1.927583 
H   3.642559 -0.848388 -3.923581 
H   -3.642559 2.051475 -1.770527 
H   -5.777665 -2.055283 3.766525 
H   4.295285 2.293218 3.265822 
H   5.059747 -2.396514 -2.631910 
H   -5.059747 0.503350 -3.062198 
H   -4.295285 -0.606646 2.428286 
H   4.589798 1.528443 -4.883272 
H   4.593778 -1.471291 0.737596 
H   -4.593778 1.428573 4.956512 
H   -4.589798 -1.371421 -0.810836 
H   2.292261 1.637790 5.638675 
H   6.909098 -1.651334 -0.095225 
H   -6.909098 1.248529 -5.598883 
H   -2.292261 -1.262073 0.055433 
H   1.573779 0.037733 3.823895 
H   7.652980 -0.164733 -1.993829 
H   -7.652980 2.735130 -3.700279 
H   -1.573779 -2.862130 1.870213 
H   3.187410 -1.578652 2.914870 
H   6.078718 1.425404 -2.993446 
H   -6.078718 -1.474459 -2.700662 
H   -3.187410 1.321211 2.779238 
H   7.036982 1.882249 5.220182 
H   2.137705 -1.852193 -0.653847 
H   -2.137705 1.047671 -5.040262 
H   -7.036982 -1.017615 0.473927 
H   -9.255695 1.834190 -5.254230 
H   -0.105689 -1.809214 0.401351 
H   0.105689 1.090650 5.292758 
H   9.255695 -1.065674 -0.439879 
H   -8.391943 -0.226229 -4.128361 
H   -0.883081 0.231309 1.621203 
H   0.883081 -2.668555 4.072905 
H   8.391943 2.673635 -1.565747 
H   8.699567 -2.192254 -3.852504 
H   0.643184 2.192254 1.825940 
H   -0.643184 -0.707609 3.868168 
H   -8.699567 0.707609 -1.841604 
H   6.397900 -2.143081 -4.792867 
H   2.885588 2.146041 0.750529 
H   -2.885588 -0.753823 4.943579 
H   -6.397900 0.756783 -0.901241 
128
i=36
C   5.753729 -1.931285 3.556552 
C   3.516949 1.898475 -2.396856 
C   -3.516949 -1.001389 -3.297252 
C   -5.753729 0.968579 2.137556 
C   7.079667 -1.543609 3.274210 
C   2.159791 1.615579 -2.653268 
C   -2.159791 -1.284284 -3.040840 
C   -7.079667 1.356254 2.419898 
C   7.928615 -2.367742 2.535223 
C   1.353182 2.521202 -3.345155 
C   -1.353182 -0.378661 -2.348953 
C   -7.928615 0.532121 3.158885 
C   7.472513 2.201163 2.051119 
C   1.885484 -2.076273 -3.821849 
C   -1.885484 0.823590 -1.872259 
C   -7.472513 -0.698700 3.642989 
C   6.160458 1.801091 2.321240 
C   3.230879 -1.783631 -3.582948 
C   -3.230879 1.116233 -2.111160 
C   -6.160458 -1.098773 3.372868 
C   5.313852 2.622823 3.068319 
C   4.031446 -2.679443 -2.872389 
C   -4.031446 0.220421 -2.821719 
C   -5.313852 -0.277041 2.625789 
C   4.807578 -1.010407 4.238707 
C   4.416540 0.931027 -1.715231 
C   -4.416540 -1.968837 -3.978877 
C   -4.807578 1.889457 1.455401 
C   5.194648 -0.111711 5.267917 
C   4.003539 0.091071 -0.648441 
C   -4.003539 -2.808792 -5.045667 
C   -5.194648 2.788152 0.426191 
C   4.270913 0.833693 5.736565 
C   4.908225 -0.829463 -0.097773 
C   -4.908225 2.070401 -5.596335 
C   -4.270913 -2.066171 -0.042457 
C   2.966066 0.887087 5.248182 
C   6.218892 -0.932067 -0.560756 
C   -6.218892 1.967797 -5.133352 
C   -2.966066 -2.012777 0.445926 
C   2.569236 -0.017554 4.261900 
C   6.634771 -0.104686 -1.605248 
C   -6.634771 2.795178 -4.088860 
C   -2.569236 -2.917418 1.432208 
C   3.483449 -0.944657 3.764118 
C   5.742249 0.803367 -2.173410 
C   -5.742249 -2.096497 -3.520698 
C   -3.483449 1.955207 1.929990 
C   6.553842 -0.127479 -5.520350 
C   2.649635 0.147059 -0.040562 
C   -2.649635 -2.752805 5.734670 
C   -6.553842 2.772385 -0.173758 
C   7.383315 1.001731 5.771160 
C   1.802703 -0.969981 -0.111338 
C   -1.802703 1.929883 -5.582770 
C   -7.383315 -1.898133 -0.077052 
C   8.688524 0.967418 -5.118405 
C   0.541944 -0.939898 0.490503 
C   -0.541944 1.959966 5.203605 
C   -8.688524 -1.932446 -0.575703 
C   9.178889 -0.186572 -4.498699 
C   0.115609 0.199272 1.180059 
C   -0.115609 -2.700592 4.514049 
C   -9.178889 2.713292 -1.195409 
C   8.342950 -1.299144 -4.361806 
C   0.963718 1.307084 1.269332 
C   -0.963718 -1.592780 4.424776 
C   -8.342950 1.600720 -1.332302 
C   7.044078 -1.270798 -4.871065 
C   2.219720 1.283498 0.660583 
C   -2.219720 -1.616365 5.033525 
C   -7.044078 1.629065 -0.823043 
H   7.438867 -0.572684 3.611622 
H   1.739210 0.664764 -2.329616 
H   -1.739210 -2.235100 -3.364492 
H   -7.438867 2.327180 2.082486 
H   8.944477 -2.031691 2.314427 
H   0.309800 2.266641 -3.542141 
H   -0.309800 -0.633222 -2.151967 
H   -8.944477 0.868172 3.379681 
H   8.130249 1.566778 1.453024 
H   1.261089 -1.378918 -4.385024 
H   -1.261089 1.520946 -1.309084 
H   -8.130249 -1.333086 4.241084 
H   5.792852 0.844104 1.947215 
H   3.657746 -0.848864 -3.943213 
H   -3.657746 2.050999 -1.750895 
H   -5.792852 -2.055759 3.746893 
H   4.302323 2.280306 3.291275 
H   5.066785 -2.409426 -2.657363 
H   -5.066785 0.490438 -3.036745 
H   -4.302323 -0.619558 2.402833 
H   4.575404 1.535587 -4.874117 
H   4.579384 -1.464147 0.728441 
H   -4.579384 1.435717 4.965667 
H   -4.575404 -1.364277 -0.819991 
H   2.280090 1.636097 5.643649 
H   6.896927 -1.653027 -0.100199 
H   -6.896927 1.246836 -5.593909 
H   -2.280090 -1.263766 0.050459 
H   1.564783 0.021858 3.839347 
H   7.643984 -0.180608 -2.009281 
H   -7.643984 2.719255 -3.684827 
H   -1.564783 -2.878005 1.854761 
H   3.183335 -1.597808 2.941646 
H   6.074643 1.406248 -3.020222 
H   -6.074643 -1.493615 -2.673886 
H   -3.183335 1.302055 2.752462 
H   7.021477 1.886006 5.242672 
H   2.122200 -1.848436 -0.676337 
H   -2.122200 1.051428 -5.017772 
H   -7.021477 -1.013858 0.451437 
H   -9.263527 1.837312 -5.249414 
H   -0.113521 -1.806092 0.396535 
H   0.113521 1.093772 5.297574 
H   9.263527 -1.062552 -0.444695 
H   -8.388980 -0.225594 -4.135293 
H   -0.880118 0.231944 1.628135 
H   0.880118 -2.667920 4.065973 
H   8.388980 2.674270 -1.558815 
H   8.705070 -2.192254 -3.850546 
H   0.648687 2.192254 1.823982 
H   -0.648687 -0.707609 3.870126 
H   -8.705070 0.707609 -1.843562 
H   6.395995 -2.142711 -4.774028 
H   2.883683 2.146411 0.731690 
H   -2.883683 -0.753453 4.962418 
H   -6.395995 0.757153 -0.920080 
128
i=37
C   5.750924 -1.934566 3.582482 
C   3.514144 1.895194 -2.422786 
C   -3.514144 -1.004670 -3.271322 
C   -5.750924 0.965298 2.111626 
C   7.073740 -1.536412 3.297547 
C   2.153864 1.622776 -2.676605 
C   -2.153864 -1.277087 -3.017503 
C   -7.073740 1.363451 2.396561 
C   7.926922 -2.352396 2.553850 
C   1.351489 2.536548 -3.363782 
C   -1.351489 -0.363315 -2.330326 
C   -7.926922 0.547467 3.140258 
C   7.478440 2.213652 2.069005 
C   1.891411 -2.063784 -3.839735 
C   -1.891411 0.836079 -1.854373 
C   -7.478440 -0.686211 3.625103 
C   6.169719 1.802837 2.342248 
C   3.240140 -1.781885 -3.603956 
C   -3.240140 1.117979 -2.090152 
C   -6.169719 -1.097027 3.351860 
C   5.318509 2.617161 3.092979 
C   4.036103 -2.685105 -2.897049 
C   -4.036103 0.214759 -2.797059 
C   -5.318509 -0.282703 2.601129 
C   4.800117 -1.018345 4.264690 
C   4.409079 0.923089 -1.741214 
C   -4.409079 -1.976775 -3.952894 
C   -4.800117 1.881519 1.429418 
C   5.184594 -0.113775 5.290142 
C   3.993485 0.089007 -0.670666 
C   -3.993485 -2.810856 -5.023442 
C   -5.184594 2.786088 0.403966 
C   4.258954 0.834116 5.750588 
C   4.896266 -0.829040 -0.111796 
C   -4.896266 2.070824 -5.582312 
C   -4.258954 -2.065748 -0.056480 
C   2.954689 0.882589 5.259665 
C   6.207515 -0.936565 -0.572239 
C   -6.207515 1.963299 -5.121869 
C   -2.954689 -2.017275 0.434443 
C   2.559764 -0.029778 4.279204 
C   6.625299 -0.116910 -1.622552 
C   -6.625299 2.782954 -4.071556 
C   -2.559764 -2.929642 1.414904 
C   3.476146 -0.958786 3.788460 
C   5.734946 0.789238 -2.197752 
C   -5.734946 -2.110626 -3.496356 
C   -3.476146 1.941078 1.905648 
C   6.544317 -0.125521 -5.498918 
C   2.640110 0.149017 -0.061994 
C   -2.640110 -2.750847 5.756102 
C   -6.544317 2.774343 -0.195190 
C   7.372044 1.004906 5.789999 
C   1.791432 -0.966806 -0.130177 
C   -1.791432 1.933058 -5.563931 
C   -7.372044 -1.894958 -0.095891 
C   8.681698 0.970170 -5.109885 
C   0.535118 -0.937146 0.481983 
C   -0.535118 1.962718 5.212125 
C   -8.681698 -1.929694 -0.584223 
C   9.178466 -0.185302 -4.497164 
C   0.115186 0.200542 1.178524 
C   -0.115186 -2.699322 4.515584 
C   -9.178466 2.714562 -1.196944 
C   8.343744 -1.298350 -4.355509 
C   0.964512 1.307878 1.263035 
C   -0.964512 -1.591986 4.431073 
C   -8.343744 1.601514 -1.338599 
C   7.040585 -1.269528 -4.854819 
C   2.216227 1.284768 0.644337 
C   -2.216227 -1.615095 5.049771 
C   -7.040585 1.630335 -0.839289 
H   7.426802 -0.563476 3.636335 
H   1.727145 0.673972 -2.354329 
H   -1.727145 -2.225892 -3.339779 
H   -7.426802 2.336388 2.057773 
H   8.940032 -2.008196 2.330673 
H   0.305355 2.290136 -3.558387 
H   -0.305355 -0.609727 -2.135721 
H   -8.940032 0.891667 3.363435 
H   8.139510 1.585564 1.467418 
H   1.270350 -1.360132 -4.399418 
H   -1.270350 1.539732 -1.294690 
H   -8.139510 -1.314300 4.226690 
H   5.808039 0.843628 1.966847 
H   3.672933 -0.849340 -3.962845 
H   -3.672933 2.050523 -1.731263 
H   -5.808039 -2.056235 3.727261 
H   4.309361 2.267394 3.316728 
H   5.073823 -2.422338 -2.682816 
H   -5.073823 0.477526 -3.011292 
H   -4.309361 -0.632470 2.377380 
H   4.561010 1.542731 -4.864962 
H   4.564990 -1.457003 0.719286 
H   -4.564990 1.442861 4.974822 
H   -4.561010 -1.357133 -0.829146 
H   2.267919 1.634404 5.648623 
H   6.884756 -1.654720 -0.105173 
H   -6.884756 1.245143 -5.588935 
H   -2.267919 -1.265459 0.045485 
H   1.555787 0.005983 3.854799 
H   7.634988 -0.196483 -2.024733 
H   -7.634988 2.703380 -3.669375 
H   -1.555787 -2.893880 1.839309 
H   3.179260 -1.616964 2.968422 
H   6.070568 1.387092 -3.046998 
H   -6.070568 -1.512771 -2.647110 
H   -3.179260 1.282899 2.725686 
H   7.005972 1.889763 5.265162 
H   2.106695 -1.844679 -0.698827 
H   -2.106695 1.055185 -4.995282 
H   -7.005972 -1.010101 0.428947 
H   -9.271359 1.840434 -5.244598 
H   -0.121353 -1.802970 0.391719 
H   0.121353 1.096894 5.302390 
H   9.271359 -1.059430 -0.449511 
H   -8.386017 -0.224959 -4.142225 
H   -0.877155 0.232579 1.635067 
H   0.877155 -2.667285 4.059041 
H   8.386017 2.674905 -1.551883 
H   8.710573 -2.192254 -3.848588 
H   0.654190 2.192254 1.822024 
H   -0.654190 -0.707609 3.872084 
H   -8.710573 0.707609 -1.845520 
H   6.394090 -2.142341 -4.755189 
H   2.881778 2.146781 0.712851 
H   -2.881778 -0.753083 4.981257 
H   -6.394090 0.757523 -0.938919 
128
i=38
C   5.748119 -1.937847 3.608412 
C   3.511339 1.891913 -2.448716 
C   -3.511339 -1.007951 -3.245392 
C   -5.748119 0.962017 2.085696 
C   7.067813 -1.529215 3.320884 
C   2.147937 1.629973 -2.699942 
C   -2.147937 -1.269890 -2.994166 
C   -7.067813 1.370648 2.373224 
C   7.925229 -2.337050 2.572477 
C   1.349796 2.551894 -3.382409 
C   -1.349796 -0.347969 -2.311699 
C   -7.925229 0.562813 3.121631 
C   7.484367 2.226141 2.086891 
C   1.897338 -2.051295 -3.857621 
C   -1.897338 0.848568 -1.836487 
C   -7.484367 -0.673722 3.607217 
C   6.178980 1.804583 2.363256 
C   3.249401 -1.780139 -3.624964 
C   -3.249401 1.119725 -2.069144 
C   -6.178980 -1.095281 3.330852 
C   5.323166 2.611499 3.117639 
C   4.040760 -2.690767 -2.921709 
C   -4.040760 0.209097 -2.772399 
C   -5.323166 -0.288365 2.576469 
C   4.792656 -1.026283 4.290673 
C   4.401618 0.915151 -1.767197 
C   -4.401618 -1.984713 -3.926911 
C   -4.792656 1.873581 1.403435 
C   5.174540 -0.115839 5.312367 
C   3.983431 0.086943 -0.692891 
C   -3.983431 -2.812920 -5.001217 
C   -5.174540 2.784024 0.381741 
C   4.246995 0.834539 5.764611 
C   4.884307 -0.828617 -0.125819 
C   -4.884307 2.071247 -5.568289 
C   -4.246995 -2.065325 -0.070503 
C   2.943312 0.878091 5.271148 
C   6.196138 -0.941063 -0.583722 
C   -6.196138 1.958801 -5.110386 
C   -2.943312 -2.021773 0.422960 
C   2.550292 -0.042002 4.296508 
C   6.615827 -0.129134 -1.639856 
C   -6.615827 2.770730 -4.054252 
C   -2.550292 -2.941866 1.397600 
C   3.468843 -0.972915 3.812802 
C   5.727643 0.775109 -2.222094 
C   -5.727643 -2.124755 -3.472014 
C   -3.468843 1.926949 1.881306 
C   6.534792 -0.123563 -5.477486 
C   2.630585 0.150975 -0.083426 
C   -2.630585 -2.748889 5.777534 
C   -6.534792 2.776301 -0.216622 
C   7.360773 1.008081 5.808838 
C   1.780161 -0.963631 -0.149016 
C   -1.780161 1.936233 -5.545092 
C   -7.360773 -1.891783 -0.114730 
C   8.674872 0.972922 -5.101365 
C   0.528292 -0.934394 0.473463 
C   -0.528292 1.965470 5.220645 
C   -8.674872 -1.926942 -0.592743 
C   9.178043 -0.184032 -4.495629 
C   0.114763 0.201812 1.176989 
C   -0.114763 -2.698052 4.517119 
C   -9.178043 2.715832 -1.198479 
C   8.344538 -1.297556 -4.349212 
C   0.965306 1.308672 1.256738 
C   -0.965306 -1.591192 4.437370 
C   -8.344538 1.602308 -1.344896 
C   7.037092 -1.268258 -4.838573 
C   2.212734 1.286038 0.628091 
C   -2.212734 -1.613825 5.066017 
C   -7.037092 1.631605 -0.855535 
H   7.414737 -0.554268 3.661048 
H   1.715080 0.683180 -2.379042 
H   -1.715080 -2.216684 -3.315066 
H   -7.414737 2.345596 2.033060 
H   8.935587 -1.984701 2.346919 
H   0.300910 2.313631 -3.574633 
H   -0.300910 -0.586232 -2.119475 
H   -8.935587 0.915162 3.347189 
H   8.148771 1.604350 1.481812 
H   1.279611 -1.341346 -4.413812 
H   -1.279611 1.558518 -1.280296 
H   -8.148771 -1.295514 4.212296 
H   5.823226 0.843152 1.986479 
H   3.688120 -0.849816 -3.982477 
H   -3.688120 2.050047 -1.711631 
H   -5.823226 -2.056711 3.707629 
H   4.316399 2.254482 3.342181 
H   5.080861 -2.435250 -2.708269 
H   -5.080861 0.464614 -2.985839 
H   -4.316399 -0.645382 2.351927 
H   4.546616 1.549875 -4.855807 
H   4.550596 -1.449859 0.710131 
H   -4.550596 1.450005 4.983977 
H   -4.546616 -1.349989 -0.838301 
H   2.255748 1.632711 5.653597 
H   6.872585 -1.656413 -0.110147 
H   -6.872585 1.243450 -5.583961 
H   -2.255748 -1.267152 0.040511 
H   1.546791 -0.009892 3.870251 
H   7.625992 -0.212358 -2.040185 
H   -7.625992 2.687505 -3.653923 
H   -1.546791 -2.909755 1.823857 
H   3.175185 -1.636120 2.995198 
H   6.066493 1.367936 -3.073774 
H   -6.066493 -1.531927 -2.620334 
H   -3.175185 1.263743 2.698910 
H   6.990467 1.893520 5.287652 
H   2.091190 -1.840922 -0.721317 
H   -2.091190 1.058942 -4.972792 
H   -6.990467 -1.006344 0.406457 
H   -9.279191 1.843556 -5.239782 
H   -0.129185 -1.799848 0.386903 
H   0.129185 1.100016 5.307206 
H   9.279191 -1.056308 -0.454327 
H   -8.383054 -0.224324 -4.149157 
H   -0.874192 0.233214 1.641999 
H   0.874192 -2.666650 4.052109 
H   8.383054 2.675540 -1.544951 
H   8.716076 -2.192254 -3.846630 
H   0.659693 2.192254 1.820066 
H   -0.659693 -0.707609 3.874042 
H   -8.716076 0.707609 -1.847478 
H   6.392185 -2.141971 -4.736350 
H   2.879873 2.147151 0.694012 
H   -2.879873 -0.752713 5.000096 
H   -6.392185 0.757893 -0.957758 
128
i=39
C   5.745314 -1.941128 3.634342 
C   3.508534 1.888632 -2.474646 
C   -3.508534 -1.011232 -3.219462 
C   -5.745314 0.958736 2.059766 
C   7.061886 -1.522018 3.344221 
C   2.142010 1.637170 -2.723279 
C   -2.142010 -1.262693 -2.970829 
C   -7.061886 1.377845 2.349887 
C   7.923536 -2.321704 2.591104 
C   1.348103 2.567240 -3.401036 
C   -1.348103 -0.332623 -2.293072 
C   -7.923536 0.578159 3.103004 
C   7.490294 2.238630 2.104777 
C   1.903265 -2.038806 -3.875507 
C   -1.903265 0.861057 -1.818601 
C   -7.490294 -0.661233 3.589331 
C   6.188241 1.806329 2.384264 
C   3.258662 -1.778393 -3.645972 
C   -3.258662 1.121471 -2.048136 
C   -6.188241 -1.093535 3.309844 
C   5.327823 2.605837 3.142299 
C   4.045417 -2.696429 -2.946369 
C   -4.045417 0.203435 -2.747739 
C   -5.327823 -0.294027 2.551809 
C   4.785195 -1.034221 4.316656 
C   4.394157 0.907213 -1.793180 
C   -4.394157 -1.992651 -3.900928 
C   -4.785195 1.865643 1.377452 
C   5.164486 -0.117903 5.334592 
C   3.973377 0.084879 -0.715116 
C   -3.973377 -2.814984 -4.978992 
C   -5.164486 2.781960 0.359516 
C   4.235036 0.834962 5.778634 
C   4.872348 -0.828194 -0.139842 
C   -4.872348 2.071670 -5.554266 
C   -4.235036 -2.064902 -0.084526 
C   2.931935 0.873593 5.282631 
C   6.184761 -0.945561 -0.595205 
C   -6.184761 1.954303 -5.098903 
C   -2.931935 -2.026271 0.411477 
C   2.540820 -0.054226 4.313812 
C   6.606355 -0.141358 -1.657160 
C   -6.606355 2.758506 -4.036948 
C   -2.540820 -2.954090 1.380296 
C   3.461540 -0.987044 3.837144 
C   5.720340 0.760980 -2.246436 
C   -5.720340 -2.138884 -3.447672 
C   -3.461540 1.912820 1.856964 
C   6.525267 -0.121605 -5.456054 
C   2.621060 0.152933 -0.104858 
C   -2.621060 -2.746931 5.798966 
C   -6.525267 2.778259 -0.238054 
C   7.349502 1.011256 5.827677 
C   1.768890 -0.960456 -0.167855 
C   -1.768890 1.939408 -5.526253 
C   -7.349502 -1.888608 -0.133569 
C   8.668046 0.975674 -5.092845 
C   0.521466 -0.931642 0.464943 
C   -0.521466 1.968222 5.229165 
C   -8.668046 -1.924190 -0.601263 
C   9.177620 -0.182762 -4.494094 
C   0.114340 0.203082 1.175454 
C   -0.114340 -2.696782 4.518654 
C   -9.177620 2.717102 -1.200014 
C   8.345332 -1.296762 -4.342915 
C   0.966100 1.309466 1.250441 
C   -0.966100 -1.590398 4.443667 
C   -8.345332 1.603102 -1.351193 
C   7.033599 -1.266988 -4.822327 
C   2.209241 1.287308 0.611845 
C   -2.209241 -1.612555 5.082263 
C   -7.033599 1.632875 -0.871781 
H   7.402672 -0.545060 3.685761 
H   1.703015 0.692388 -2.403755 
H   -1.703015 -2.207476 -3.290353 
H   -7.402672 2.354804 2.008347 
H   8.931142 -1.961206 2.363165 
H   0.296465 2.337126 -3.590879 
H   -0.296465 -0.562737 -2.103229 
H   -8.931142 0.938657 3.330943 
H   8.158032 1.623136 1.496206 
H   1.288872 -1.322560 -4.428206 
H   -1.288872 1.577304 -1.265902 
H   -8.158032 -1.276728 4.197902 
H   5.838413 0.842676 2.006111 
H   3.703307 -0.850292 -4.002109 
H   -3.703307 2.049571 -1.691999 
H   -5.838413 -2.057187 3.687997 
H   4.323437 2.241570 3.367634 
H   5.087899 -2.448162 -2.733722 
H   -5.087899 0.451702 -2.960386 
H   -4.323437 -0.658294 2.326474 
H   4.532222 1.557019 -4.846652 
H   4.536202 -1.442715 0.700976 
H   -4.536202 1.457149 4.993132 
H   -4.532222 -1.342845 -0.847456 
H   2.243577 1.631018 5.658571 
H   6.860414 -1.658106 -0.115121 
H   -6.860414 1.241757 -5.578987 
H   -2.243577 -1.268845 0.035537 
H   1.537795 -0.025767 3.885703 
H   7.616996 -0.228233 -2.055637 
H   -7.616996 2.671630 -3.638471 
H   -1.537795 -2.925630 1.808405 
H   3.171110 -1.655276 3.021974 
H   6.062418 1.348780 -3.100550 
H   -6.062418 -1.551083 -2.593558 
H   -3.171110 1.244587 2.672134 
H   6.974962 1.897277 5.310142 
H   2.075685 -1.837165 -0.743807 
H   -2.075685 1.062699 -4.950302 
H   -6.974962 -1.002587 0.383967 
H   -9.287023 1.846678 -5.234966 
H   -0.137017 -1.796726 0.382087 
H   0.137017 1.103138 5.312022 
H   9.287023 -1.053186 -0.459143 
H   -8.380091 -0.223689 -4.156089 
H   -0.871229 0.233849 1.648931 
H   0.871229 -2.666015 4.045177 
H   8.380091 2.676175 -1.538019 
H   8.721579 -2.192254 -3.844672 
H   0.665196 2.192254 1.818108 
H   -0.665196 -0.707609 3.876000 
H   -8.721579 0.707609 -1.849436 
H   6.390280 -2.141601 -4.717511 
H   2.877968 2.147521 0.675173 
H   -2.877968 -0.752343 5.018935 
H   -6.390280 0.758263 -0.976597 
128
i=40
C   5.742509 -1.944409 3.660272 
C   3.505729 1.885351 -2.500576 
C   -3.505729 -1.014513 -3.193532 
C   -5.742509 0.955455 2.033836 
C   7.055959 -1.514821 3.367558 
C   2.136083 1.644367 -2.746616 
C   -2.136083 -1.255496 -2.947492 
C   -7.055959 1.385042 2.326550 
C   7.921843 -2.306358 2.609731 
C   1.346410 2.582586 -3.419663 
C   -1.346410 -0.317277 -2.274445 
C   -7.921843 0.593505 3.084377 
C   7.496221 2.251119 2.122663 
C   1.909192 -2.026317 -3.893393 
C   -1.909192 0.873546 -1.800715 
C   -7.496221 -0.648744 3.571445 
C   6.197502 1.808075 2.405272 
C   3.267923 -1.776647 -3.666980 
C   -3.267923 1.123217 -2.027128 
C   -6.197502 -1.091789 3.288836 
C   5.332480 2.600175 3.166959 
C   4.050074 -2.702091 -2.971029 
C   -4.050074 0.197773 -2.723079 
C   -5.332480 -0.299689 2.527149 
C   4.777734 -1.042159 4.342639 
C   4.386696 0.899275 -1.819163 
C   -4.386696 -2.000589 -3.874945 
C   -4.777734 1.857705 1.351469 
C   5.154432 -0.119967 5.356817 
C   3.963323 0.082815 -0.737341 
C   -3.963323 -2.817048 -4.956767 
C   -5.154432 2.779896 0.337291 
C   4.223077 0.835385 5.792657 
C   4.860389 -0.827771 -0.153865 
C   -4.860389 2.072093 -5.540243 
C   -4.223077 -2.064479 -0.098549 
C   2.920558 0.869095 5.294114 
C   6.173384 -0.950059 -0.606688 
C   -6.173384 1.949805 -5.087420 
C   -2.920558 -2.030769 0.399994 
C   2.531348 -0.066450 4.331116 
C   6.596883 -0.153582 -1.674464 
C   -6.596883 2.746282 -4.019644 
C   -2.531348 -2.966314 1.362992 
C   3.454237 -1.001173 3.861486 
C   5.713037 0.746851 -2.270778 
C   -5.713037 -2.153013 -3.423330 
C   -3.454237 1.898691 1.832622 
C   6.515742 -0.119647 -5.434622 
C   2.611535 0.154891 -0.126290 
C   -2.611535 -2.744973 5.820398 
C   -6.515742 2.780217 -0.259486 
C   7.338231 1.014431 5.846516 
C   1.757619 -0.957281 -0.186694 
C   -1.757619 1.942583 -5.507414 
C   -7.338231 -1.885433 -0.152408 
C   8.661220 0.978426 -5.084325 
C   0.514640 -0.928890 0.456423 
C   -0.514640 1.970974 5.237685 
C   -8.661220 -1.921438 -0.609783 
C   9.177197 -0.181492 -4.492559 
C   0.113917 0.204352 1.173919 
C   -0.113917 -2.695512 4.520189 
C   -9.177197 2.718372 -1.201549 
C   8.346126 -1.295968 -4.336618 
C   0.966894 1.310260 1.244144 
C   -0.966894 -1.589604 4.449964 
C   -8.346126 1.603896 -1.357490 
C   7.030106 -1.265718 -4.806081 
C   2.205748 1.288578 0.595599 
C   -2.205748 -1.611285 5.098509 
C   -7.030106 1.634145 -0.888027 
H   7.390607 -0.535852 3.710474 
H   1.690950 0.701596 -2.428468 
H   -1.690950 -2.198268 -3.265640 
H   -7.390607 2.364012 1.983634 
H   8.926697 -1.937711 2.379411 
H   0.292020 2.360621 -3.607125 
H   -0.292020 -0.539242 -2.086983 
H   -8.926697 0.962152 3.314697 
H   8.167293 1.641922 1.510600 
H   1.298133 -1.303774 -4.442600 
H   -1.298133 1.596090 -1.251508 
H   -8.167293 -1.257942 4.183508 
H   5.853600 0.842200 2.025743 
H   3.718494 -0.850768 -4.021741 
H   -3.718494 2.049095 -1.672367 
H   -5.853600 -2.057663 3.668365 
H   4.330475 2.228658 3.393087 
H   5.094937 -2.461074 -2.759175 
H   -5.094937 0.438790 -2.934933 
H   -4.330475 -0.671206 2.301021 
H   4.517828 1.564163 -4.837497 
H   4.521808 -1.435571 0.691821 
H   -4.521808 1.464293 5.002287 
H   -4.517828 -1.335701 -0.856611 
H   2.231406 1.629325 5.663545 
H   6.848243 -1.659799 -0.120095 
H   -6.848243 1.240064 -5.574013 
H   -2.231406 -1.270538 0.030563 
H   1.528799 -0.041642 3.901155 
H   7.608000 -0.244108 -2.071089 
H   -7.608000 2.655755 -3.623019 
H   -1.528799 -2.941505 1.792953 
H   3.167035 -1.674432 3.048750 
H   6.058343 1.329624 -3.127326 
H   -6.058343 -1.570239 -2.566782 
H   -3.167035 1.225431 2.645358 
H   6.959457 1.901034 5.332632 
H   2.060180 -1.833408 -0.766297 
H   -2.060180 1.066456 -4.927812 
H   -6.959457 -0.998830 0.361477 
H   -9.294855 1.849800 -5.230150 
H   -0.144849 -1.793604 0.377271 
H   0.144849 1.106260 5.316838 
H   9.294855 -1.050064 -0.463959 
H   -8.377128 -0.223054 -4.163021 
H   -0.868266 0.234484 1.655863 
H   0.868266 -2.665380 4.038245 
H   8.377128 2.676810 -1.531087 
H   8.727082 -2.192254 -3.842714 
H   0.670699 2.192254 1.816150 
H   -0.670699 -0.707609 3.877958 
H   -8.727082 0.707609 -1.851394 
H   6.388375 -2.141231 -4.698672 
H   2.876063 2.147891 0.656334 
H   -2.876063 -0.751973 5.037774 
H   -6.388375 0.758633 -0.995436 
