# Supplementary material for: Is Ortho-Terphenyl a Rigid Glass Former?
Source: J Phys Chem Lett. 2024 Jul 1;15(27):7020–7. doi: 10.1021/acs.jpclett.4c01217 (PMC11247491; doi:10.1021/acs.jpclett.4c01217)
Supplement: Supplementary file 2 — jz4c01217_si_002.zip [file jz4c01217_si_002.zip › xyz files for modes/for mode contribution/f9.xyz]

128
i=1
C   5.774104 -1.690510 3.456002 
C   3.537324 2.139250 -2.296306 
C   -3.524624 -1.209354 -3.456002 
C   -5.761404 0.760614 2.296306 
C   7.147932 -1.419784 3.271825 
C   2.228056 1.739404 -2.650883 
C   -2.150796 -1.480079 -3.271825 
C   -7.070672 1.160459 2.650883 
C   7.982060 -2.329642 2.619358 
C   1.406627 2.559302 -3.429290 
C   -1.316667 -0.570221 -2.619358 
C   -7.892100 0.340561 3.429290 
C   7.460868 2.273128 2.118329 
C   1.873839 -2.004308 -3.889059 
C   -1.837859 0.626735 -2.118329 
C   -7.424888 -0.895555 3.889059 
C   6.096163 1.997681 2.276530 
C   3.166584 -1.587041 -3.538238 
C   -3.202564 0.902183 -2.276530 
C   -6.132143 -1.312823 3.538238 
C   5.263577 2.903553 2.940259 
C   3.981171 -2.398713 -2.744329 
C   -4.035151 -0.003689 -2.940259 
C   -5.317557 -0.501151 2.744329 
C   4.867113 -0.704537 4.098212 
C   4.476075 1.236897 -1.574736 
C   -4.431615 -2.195327 -4.098212 
C   -4.822653 1.662967 1.574736 
C   5.261318 0.081709 5.217642 
C   4.070209 0.284491 -0.598166 
C   -4.037409 -2.981572 -5.217642 
C   -5.228518 2.615372 0.598166 
C   4.393148 1.080288 5.687090 
C   5.030460 -0.582868 -0.048298 
C   -4.905580 1.819576 -5.687090 
C   -4.268268 -2.316996 0.048298 
C   3.128261 1.290057 5.111387 
C   6.381087 -0.529097 -0.423961 
C   -6.170467 1.609807 -5.111387 
C   -2.917641 -2.370767 0.423961 
C   2.719256 0.487016 4.043090 
C   6.784791 0.399884 -1.386438 
C   -6.579471 2.412848 -4.043090 
C   -2.513936 -3.299748 1.386438 
C   3.586114 -0.484012 3.538158 
C   5.844914 1.264012 -1.947450 
C   -5.712614 -2.415852 -3.538158 
C   -3.453814 1.635852 1.947450 
C   6.564427 -0.138329 -5.458170 
C   2.660220 0.136209 -0.102742 
C   -2.734300 -2.761535 5.458170 
C   -6.638507 2.763655 0.102742 
C   7.547620 0.884256 5.968015 
C   1.967008 -1.087456 -0.308193 
C   -1.751108 2.015608 -5.968015 
C   -7.331720 -1.812408 0.308193 
C   8.794094 0.653618 -4.793225 
C   0.647514 -1.253698 0.165323 
C   -0.504634 2.246246 4.793225 
C   -8.651214 -1.646166 -0.165323 
C   9.069874 -0.592452 -4.183574 
C   0.006594 -0.206608 0.864934 
C   -0.228854 -2.307412 4.183574 
C   -9.292134 3.106472 -0.864934 
C   8.083390 -1.605804 -4.194851 
C   0.704158 1.000424 1.102377 
C   -1.215338 -1.294060 4.194851 
C   -8.594570 1.899440 -1.102377 
C   6.842993 -1.379808 -4.828465 
C   2.018635 1.174488 0.617983 
C   -2.455735 -1.520055 4.828465 
C   -7.280093 1.725375 -0.617983 
H   7.560572 -0.475844 3.624587 
H   1.860915 0.761604 -2.342581 
H   -1.738155 -2.424020 -3.624587 
H   -7.437812 2.138260 2.342581 
H   9.040262 -2.086726 2.479267 
H   0.405585 2.211606 -3.706981 
H   -0.258465 -0.813137 -2.479267 
H   -8.893142 0.688257 3.706981 
H   8.109874 1.567568 1.592194 
H   1.240714 -1.378128 -4.524194 
H   -1.188854 1.332296 -1.592194 
H   -8.058014 -1.521736 4.524194 
H   5.676697 1.069794 1.886625 
H   3.541591 -0.623174 -3.882623 
H   -3.622031 1.830069 -1.886625 
H   -5.757137 -2.276689 3.882623 
H   4.207863 2.654966 3.086220 
H   4.972325 -2.034766 -2.452308 
H   -5.090865 0.244898 -3.086220 
H   -4.326403 -0.865098 2.452308 
H   4.705054 1.687197 -4.846332 
H   4.709034 -1.312537 0.700656 
H   -4.593674 1.212667 4.846332 
H   -4.589694 -1.587327 -0.700656 
H   2.478005 2.073722 5.506069 
H   7.094842 -1.215402 0.037381 
H   -6.820722 0.826141 -5.506069 
H   -2.203885 -1.684461 -0.037381 
H   1.743643 0.633583 3.563117 
H   7.822844 0.431117 -1.733051 
H   -7.555084 2.266280 -3.563117 
H   -1.475883 -3.330980 1.733051 
H   3.277800 -1.058578 2.659066 
H   6.169108 1.945478 -2.737642 
H   -6.020928 -1.841285 -2.659066 
H   -3.129620 0.954385 2.737642 
H   7.355122 1.840231 5.448782 
H   2.455845 -1.894211 -0.882447 
H   -1.943605 1.059633 -5.448782 
H   -6.842882 -1.005653 0.882447 
H   -9.034917 1.444402 -4.814164 
H   0.115089 -2.199002 -0.038715 
H   0.263811 1.455462 4.814164 
H   9.413817 -0.700862 0.038715 
H   -8.542435 -0.780699 -3.718563 
H   -1.033573 -0.323161 1.211405 
H   0.756293 -2.119165 3.718563 
H   8.265155 3.223025 -1.211405 
H   8.289135 -2.575374 -3.712166 
H   0.232752 1.809134 1.685602 
H   -1.009592 -0.324489 3.712166 
H   -9.065975 1.090729 -1.685602 
H   6.074260 -2.172081 -4.853933 
H   2.561948 2.117041 0.811595 
H   -3.224468 -0.727783 4.853933 
H   -6.736780 0.782823 -0.811595 
128
i=2
C   5.773469 -1.712947 3.453092 
C   3.536689 2.116813 -2.293396 
C   -3.525259 -1.186917 -3.453092 
C   -5.762039 0.783051 2.293396 
C   7.144069 -1.435765 3.260395 
C   2.224193 1.723423 -2.639453 
C   -2.154659 -1.464098 -3.260395 
C   -7.074535 1.176440 2.639453 
C   7.977562 -2.341125 2.601631 
C   1.402129 2.547819 -3.411563 
C   -1.321165 -0.558738 -2.601631 
C   -7.896598 0.352044 3.411563 
C   7.459069 2.259687 2.102665 
C   1.872040 -2.017749 -3.873395 
C   -1.839658 0.640176 -2.102665 
C   -7.426687 -0.882114 3.873395 
C   6.097962 1.977149 2.270497 
C   3.168383 -1.607573 -3.532205 
C   -3.200765 0.922715 -2.270497 
C   -6.130344 -1.292291 3.532205 
C   5.266276 2.878311 2.940735 
C   3.983870 -2.423955 -2.744805 
C   -4.032452 0.021553 -2.940735 
C   -5.314858 -0.475909 2.744805 
C   4.864890 -0.731155 4.099270 
C   4.473852 1.210279 -1.575794 
C   -4.433838 -2.168709 -4.099270 
C   -4.824876 1.689585 1.575794 
C   5.259678 0.063399 5.211557 
C   4.068569 0.266181 -0.592081 
C   -4.039049 -2.963262 -5.211557 
C   -5.230158 2.633682 0.592081 
C   4.386904 1.055417 5.685026 
C   5.024216 -0.607739 -0.046234 
C   -4.911824 1.844447 -5.685026 
C   -4.274512 -2.292125 0.046234 
C   3.117730 1.252009 5.119325 
C   6.370556 -0.567145 -0.431899 
C   -6.180998 1.647855 -5.119325 
C   -2.928172 -2.332719 0.431899 
C   2.708990 0.442671 4.056319 
C   6.774525 0.355539 -1.399667 
C   -6.589737 2.457193 -4.056319 
C   -2.524202 -3.255403 1.399667 
C   3.579499 -0.523012 3.548583 
C   5.838299 1.225012 -1.957875 
C   -5.719229 -2.376852 -3.548583 
C   -3.460429 1.674852 1.957875 
C   6.568131 -0.138223 -5.475104 
C   2.663924 0.136315 -0.085808 
C   -2.730596 -2.761641 5.475104 
C   -6.634803 2.763549 0.085808 
C   7.536825 0.894416 5.938910 
C   1.956213 -1.077296 -0.279088 
C   -1.761903 2.005448 -5.938910 
C   -7.342515 -1.822568 0.279088 
C   8.786950 0.683622 -4.830003 
C   0.640370 -1.223694 0.202101 
C   -0.511778 2.216242 4.830003 
C   -8.658358 -1.676170 -0.202101 
C   9.080987 -0.552499 -4.215854 
C   0.017707 -0.166655 0.897214 
C   -0.217741 -2.347365 4.215854 
C   -9.281021 3.066519 -0.897214 
C   8.108949 -1.575535 -4.214695 
C   0.729717 1.030693 1.122221 
C   -1.189779 -1.324329 4.214695 
C   -8.569011 1.869171 -1.122221 
C   6.864848 -1.369542 -4.840848 
C   2.040490 1.184754 0.630366 
C   -2.433880 -1.530321 4.840848 
C   -7.258238 1.715109 -0.630366 
H   7.554434 -0.490132 3.610934 
H   1.854777 0.747316 -2.328928 
H   -1.744293 -2.409732 -3.610934 
H   -7.443950 2.152548 2.328928 
H   9.032906 -2.092970 2.454660 
H   0.398229 2.205362 -3.682374 
H   -0.265821 -0.806893 -2.454660 
H   -8.900498 0.694501 3.682374 
H   8.107281 1.558096 1.571080 
H   1.238121 -1.387600 -4.503080 
H   -1.191447 1.341768 -1.571080 
H   -8.060607 -1.512264 4.503080 
H   5.680719 1.047463 1.882868 
H   3.545613 -0.645505 -3.878866 
H   -3.618009 1.852400 -1.882868 
H   -5.753115 -2.254358 3.878866 
H   4.213790 2.623956 3.093999 
H   4.978252 -2.065776 -2.460087 
H   -5.084938 0.275908 -3.093999 
H   -4.320476 -0.834088 2.460087 
H   4.699286 1.668464 -4.853688 
H   4.703266 -1.331270 0.708012 
H   -4.599442 1.231400 4.853688 
H   -4.595462 -1.568594 -0.708012 
H   2.464299 2.030806 5.517340 
H   7.081136 -1.258318 0.026110 
H   -6.834428 0.869057 -5.517340 
H   -2.217591 -1.641545 -0.026110 
H   1.730255 0.580348 3.583014 
H   7.809456 0.377882 -1.752948 
H   -7.568472 2.319515 -3.583014 
H   -1.489271 -3.277745 1.752948 
H   3.270391 -1.102923 2.673936 
H   6.161699 1.901133 -2.752512 
H   -6.028337 -1.796940 -2.673936 
H   -3.137029 0.998730 2.752512 
H   7.329510 1.842930 5.416926 
H   2.430233 -1.891512 -0.850591 
H   -1.969217 1.056934 -5.416926 
H   -6.868494 -1.008352 0.850591 
H   -9.053862 1.482132 -4.860097 
H   0.096144 -2.161272 0.007218 
H   0.244866 1.417732 4.860097 
H   9.394872 -0.738592 -0.007218 
H   -8.528571 -0.725506 -3.756770 
H   -1.019709 -0.267968 1.249612 
H   0.770157 -2.174358 3.756770 
H   8.279019 3.167832 -1.249612 
H   8.327977 -2.537062 -3.726983 
H   0.271594 1.847446 1.700419 
H   -0.970750 -0.362801 3.726983 
H   -9.027133 1.052417 -1.700419 
H   6.107386 -2.169329 -4.855362 
H   2.595074 2.119793 0.813024 
H   -3.191342 -0.730535 4.855362 
H   -6.703654 0.780071 -0.813024 
128
i=3
C   5.772834 -1.735384 3.450182 
C   3.536054 2.094376 -2.290486 
C   -3.525894 -1.164480 -3.450182 
C   -5.762674 0.805488 2.290486 
C   7.140206 -1.451746 3.248965 
C   2.220330 1.707442 -2.628023 
C   -2.158522 -1.448117 -3.248965 
C   -7.078398 1.192421 2.628023 
C   7.973064 -2.352608 2.583904 
C   1.397631 2.536336 -3.393836 
C   -1.325663 -0.547255 -2.583904 
C   -7.901096 0.363527 3.393836 
C   7.457270 2.246246 2.087001 
C   1.870241 -2.031190 -3.857731 
C   -1.841457 0.653617 -2.087001 
C   -7.428486 -0.868673 3.857731 
C   6.099761 1.956617 2.264464 
C   3.170182 -1.628105 -3.526172 
C   -3.198966 0.943247 -2.264464 
C   -6.128545 -1.271759 3.526172 
C   5.268975 2.853069 2.941211 
C   3.986569 -2.449197 -2.745281 
C   -4.029753 0.046795 -2.941211 
C   -5.312159 -0.450667 2.745281 
C   4.862667 -0.757773 4.100328 
C   4.471629 1.183661 -1.576852 
C   -4.436061 -2.142091 -4.100328 
C   -4.827099 1.716203 1.576852 
C   5.258038 0.045089 5.205472 
C   4.066929 0.247871 -0.585996 
C   -4.040689 -2.944952 -5.205472 
C   -5.231798 2.651992 0.585996 
C   4.380660 1.030546 5.682962 
C   5.017972 -0.632610 -0.044170 
C   -4.918068 1.869318 -5.682962 
C   -4.280756 -2.267254 0.044170 
C   3.107199 1.213961 5.127263 
C   6.360025 -0.605193 -0.439837 
C   -6.191529 1.685903 -5.127263 
C   -2.938703 -2.294671 0.439837 
C   2.698724 0.398326 4.069548 
C   6.764259 0.311194 -1.412896 
C   -6.600003 2.501538 -4.069548 
C   -2.534468 -3.211058 1.412896 
C   3.572884 -0.562012 3.559008 
C   5.831684 1.186012 -1.968300 
C   -5.725844 -2.337852 -3.559008 
C   -3.467044 1.713852 1.968300 
C   6.571835 -0.138117 -5.492038 
C   2.667628 0.136421 -0.068874 
C   -2.726892 -2.761747 5.492038 
C   -6.631099 2.763443 0.068874 
C   7.526030 0.904576 5.909805 
C   1.945418 -1.067136 -0.249983 
C   -1.772698 1.995288 -5.909805 
C   -7.353310 -1.832728 0.249983 
C   8.779806 0.713626 -4.866781 
C   0.633226 -1.193690 0.238879 
C   -0.518922 2.186238 4.866781 
C   -8.665502 -1.706174 -0.238879 
C   9.092100 -0.512546 -4.248134 
C   0.028820 -0.126702 0.929494 
C   -0.206628 -2.387318 4.248134 
C   -9.269908 3.026566 -0.929494 
C   8.134508 -1.545266 -4.234539 
C   0.755276 1.060962 1.142065 
C   -1.164220 -1.354598 4.234539 
C   -8.543452 1.838902 -1.142065 
C   6.886703 -1.359276 -4.853231 
C   2.062345 1.195020 0.642749 
C   -2.412025 -1.540587 4.853231 
C   -7.236383 1.704843 -0.642749 
H   7.548296 -0.504420 3.597281 
H   1.848639 0.733028 -2.315275 
H   -1.750431 -2.395444 -3.597281 
H   -7.450088 2.166836 2.315275 
H   9.025550 -2.099214 2.430053 
H   0.390873 2.199118 -3.657767 
H   -0.273177 -0.800649 -2.430053 
H   -8.907854 0.700745 3.657767 
H   8.104688 1.548624 1.549966 
H   1.235528 -1.397072 -4.481966 
H   -1.194040 1.351240 -1.549966 
H   -8.063200 -1.502792 4.481966 
H   5.684741 1.025132 1.879111 
H   3.549635 -0.667836 -3.875109 
H   -3.613987 1.874731 -1.879111 
H   -5.749093 -2.232027 3.875109 
H   4.219717 2.592946 3.101778 
H   4.984179 -2.096786 -2.467866 
H   -5.079011 0.306918 -3.101778 
H   -4.314549 -0.803078 2.467866 
H   4.693518 1.649731 -4.861044 
H   4.697498 -1.350003 0.715368 
H   -4.605210 1.250133 4.861044 
H   -4.601230 -1.549861 -0.715368 
H   2.450593 1.987890 5.528611 
H   7.067430 -1.301234 0.014839 
H   -6.848134 0.911973 -5.528611 
H   -2.231297 -1.598629 -0.014839 
H   1.716867 0.527113 3.602911 
H   7.796068 0.324647 -1.772845 
H   -7.581860 2.372750 -3.602911 
H   -1.502659 -3.224510 1.772845 
H   3.262982 -1.147268 2.688806 
H   6.154290 1.856788 -2.767382 
H   -6.035746 -1.752595 -2.688806 
H   -3.144438 1.043075 2.767382 
H   7.303898 1.845629 5.385070 
H   2.404621 -1.888813 -0.818735 
H   -1.994829 1.054235 -5.385070 
H   -6.894106 -1.011051 0.818735 
H   -9.072807 1.519862 -4.906030 
H   0.077199 -2.123542 0.053151 
H   0.225921 1.380002 4.906030 
H   9.375927 -0.776322 -0.053151 
H   -8.514707 -0.670313 -3.794977 
H   -1.005845 -0.212775 1.287819 
H   0.784021 -2.229551 3.794977 
H   8.292883 3.112639 -1.287819 
H   8.366819 -2.498750 -3.741800 
H   0.310436 1.885758 1.715236 
H   -0.931908 -0.401113 3.741800 
H   -8.988291 1.014105 -1.715236 
H   6.140512 -2.166577 -4.856791 
H   2.628200 2.122545 0.814453 
H   -3.158216 -0.733287 4.856791 
H   -6.670528 0.777319 -0.814453 
128
i=4
C   5.772199 -1.757821 3.447272 
C   3.535419 2.071939 -2.287576 
C   -3.526529 -1.142043 -3.447272 
C   -5.763309 0.827925 2.287576 
C   7.136343 -1.467727 3.237535 
C   2.216467 1.691461 -2.616593 
C   -2.162385 -1.432136 -3.237535 
C   -7.082261 1.208402 2.616593 
C   7.968566 -2.364091 2.566177 
C   1.393133 2.524853 -3.376109 
C   -1.330161 -0.535772 -2.566177 
C   -7.905594 0.375010 3.376109 
C   7.455471 2.232805 2.071337 
C   1.868442 -2.044631 -3.842067 
C   -1.843256 0.667058 -2.071337 
C   -7.430285 -0.855232 3.842067 
C   6.101560 1.936085 2.258431 
C   3.171981 -1.648637 -3.520139 
C   -3.197167 0.963779 -2.258431 
C   -6.126746 -1.251227 3.520139 
C   5.271674 2.827827 2.941687 
C   3.989268 -2.474439 -2.745757 
C   -4.027054 0.072037 -2.941687 
C   -5.309460 -0.425425 2.745757 
C   4.860444 -0.784391 4.101386 
C   4.469406 1.157043 -1.577910 
C   -4.438284 -2.115473 -4.101386 
C   -4.829322 1.742821 1.577910 
C   5.256398 0.026779 5.199387 
C   4.065289 0.229561 -0.579911 
C   -4.042329 -2.926642 -5.199387 
C   -5.233438 2.670302 0.579911 
C   4.374416 1.005675 5.680898 
C   5.011728 -0.657481 -0.042106 
C   -4.924312 1.894189 -5.680898 
C   -4.287000 -2.242383 0.042106 
C   3.096668 1.175913 5.135201 
C   6.349494 -0.643241 -0.447775 
C   -6.202060 1.723951 -5.135201 
C   -2.949234 -2.256623 0.447775 
C   2.688458 0.353981 4.082777 
C   6.753993 0.266849 -1.426125 
C   -6.610269 2.545883 -4.082777 
C   -2.544734 -3.166713 1.426125 
C   3.566269 -0.601012 3.569433 
C   5.825069 1.147012 -1.978725 
C   -5.732459 -2.298852 -3.569433 
C   -3.473659 1.752852 1.978725 
C   6.575539 -0.138011 -5.508972 
C   2.671332 0.136527 -0.051940 
C   -2.723188 -2.761853 5.508972 
C   -6.627395 2.763337 0.051940 
C   7.515235 0.914736 5.880700 
C   1.934623 -1.056976 -0.220878 
C   -1.783493 1.985128 -5.880700 
C   -7.364105 -1.842888 0.220878 
C   8.772662 0.743630 -4.903559 
C   0.626082 -1.163686 0.275657 
C   -0.526066 2.156234 4.903559 
C   -8.672646 -1.736178 -0.275657 
C   9.103213 -0.472593 -4.280414 
C   0.039933 -0.086749 0.961774 
C   -0.195515 -2.427271 4.280414 
C   -9.258795 2.986613 -0.961774 
C   8.160067 -1.514997 -4.254383 
C   0.780835 1.091231 1.161909 
C   -1.138661 -1.384867 4.254383 
C   -8.517893 1.808633 -1.161909 
C   6.908558 -1.349010 -4.865614 
C   2.084200 1.205286 0.655132 
C   -2.390170 -1.550853 4.865614 
C   -7.214528 1.694577 -0.655132 
H   7.542158 -0.518708 3.583628 
H   1.842501 0.718740 -2.301622 
H   -1.756569 -2.381156 -3.583628 
H   -7.456226 2.181124 2.301622 
H   9.018194 -2.105458 2.405446 
H   0.383517 2.192874 -3.633160 
H   -0.280533 -0.794405 -2.405446 
H   -8.915210 0.706989 3.633160 
H   8.102095 1.539152 1.528852 
H   1.232935 -1.406544 -4.460852 
H   -1.196633 1.360712 -1.528852 
H   -8.065793 -1.493320 4.460852 
H   5.688763 1.002801 1.875354 
H   3.553657 -0.690167 -3.871352 
H   -3.609965 1.897062 -1.875354 
H   -5.745071 -2.209696 3.871352 
H   4.225644 2.561936 3.109557 
H   4.990106 -2.127796 -2.475645 
H   -5.073084 0.337928 -3.109557 
H   -4.308622 -0.772068 2.475645 
H   4.687750 1.630998 -4.868400 
H   4.691730 -1.368736 0.722724 
H   -4.610978 1.268866 4.868400 
H   -4.606998 -1.531128 -0.722724 
H   2.436887 1.944974 5.539882 
H   7.053724 -1.344150 0.003568 
H   -6.861840 0.954889 -5.539882 
H   -2.245003 -1.555713 -0.003568 
H   1.703479 0.473878 3.622808 
H   7.782680 0.271412 -1.792742 
H   -7.595248 2.425985 -3.622808 
H   -1.516047 -3.171275 1.792742 
H   3.255573 -1.191613 2.703676 
H   6.146881 1.812443 -2.782252 
H   -6.043155 -1.708250 -2.703676 
H   -3.151847 1.087420 2.782252 
H   7.278286 1.848328 5.353214 
H   2.379009 -1.886114 -0.786879 
H   -2.020441 1.051536 -5.353214 
H   -6.919718 -1.013750 0.786879 
H   -9.091752 1.557592 -4.951963 
H   0.058254 -2.085812 0.099084 
H   0.206976 1.342272 4.951963 
H   9.356982 -0.814052 -0.099084 
H   -8.500843 -0.615120 -3.833184 
H   -0.991981 -0.157582 1.326026 
H   0.797885 -2.284744 3.833184 
H   8.306747 3.057446 -1.326026 
H   8.405661 -2.460438 -3.756617 
H   0.349278 1.924070 1.730053 
H   -0.893066 -0.439425 3.756617 
H   -8.949449 0.975793 -1.730053 
H   6.173638 -2.163825 -4.858220 
H   2.661326 2.125297 0.815882 
H   -3.125090 -0.736039 4.858220 
H   -6.637402 0.774567 -0.815882 
128
i=5
C   5.771564 -1.780258 3.444362 
C   3.534784 2.049502 -2.284666 
C   -3.527164 -1.119606 -3.444362 
C   -5.763944 0.850362 2.284666 
C   7.132480 -1.483708 3.226105 
C   2.212604 1.675480 -2.605163 
C   -2.166248 -1.416155 -3.226105 
C   -7.086124 1.224383 2.605163 
C   7.964068 -2.375574 2.548450 
C   1.388635 2.513370 -3.358382 
C   -1.334659 -0.524289 -2.548450 
C   -7.910092 0.386493 3.358382 
C   7.453672 2.219364 2.055673 
C   1.866643 -2.058072 -3.826403 
C   -1.845055 0.680499 -2.055673 
C   -7.432084 -0.841791 3.826403 
C   6.103359 1.915553 2.252398 
C   3.173780 -1.669169 -3.514106 
C   -3.195368 0.984311 -2.252398 
C   -6.124947 -1.230695 3.514106 
C   5.274373 2.802585 2.942163 
C   3.991967 -2.499681 -2.746233 
C   -4.024355 0.097279 -2.942163 
C   -5.306761 -0.400183 2.746233 
C   4.858221 -0.811009 4.102444 
C   4.467183 1.130425 -1.578968 
C   -4.440507 -2.088855 -4.102444 
C   -4.831545 1.769439 1.578968 
C   5.254758 0.008469 5.193302 
C   4.063649 0.211251 -0.573826 
C   -4.043969 -2.908332 -5.193302 
C   -5.235078 2.688612 0.573826 
C   4.368172 0.980804 5.678834 
C   5.005484 -0.682352 -0.040042 
C   -4.930556 1.919060 -5.678834 
C   -4.293244 -2.217512 0.040042 
C   3.086137 1.137865 5.143139 
C   6.338963 -0.681289 -0.455713 
C   -6.212591 1.761999 -5.143139 
C   -2.959765 -2.218575 0.455713 
C   2.678192 0.309636 4.096006 
C   6.743727 0.222504 -1.439354 
C   -6.620535 2.590228 -4.096006 
C   -2.555000 -3.122368 1.439354 
C   3.559654 -0.640012 3.579858 
C   5.818454 1.108012 -1.989150 
C   -5.739074 -2.259852 -3.579858 
C   -3.480274 1.791852 1.989150 
C   6.579243 -0.137905 -5.525906 
C   2.675036 0.136633 -0.035006 
C   -2.719484 -2.761959 5.525906 
C   -6.623691 2.763231 0.035006 
C   7.504440 0.924896 5.851595 
C   1.923828 -1.046816 -0.191773 
C   -1.794288 1.974968 -5.851595 
C   -7.374900 -1.853048 0.191773 
C   8.765518 0.773634 -4.940337 
C   0.618938 -1.133682 0.312435 
C   -0.533210 2.126230 4.940337 
C   -8.679790 -1.766182 -0.312435 
C   9.114326 -0.432640 -4.312694 
C   0.051046 -0.046796 0.994054 
C   -0.184402 -2.467224 4.312694 
C   -9.247682 2.946660 -0.994054 
C   8.185626 -1.484728 -4.274227 
C   0.806394 1.121500 1.181753 
C   -1.113102 -1.415136 4.274227 
C   -8.492334 1.778364 -1.181753 
C   6.930413 -1.338744 -4.877997 
C   2.106055 1.215552 0.667515 
C   -2.368315 -1.561119 4.877997 
C   -7.192673 1.684311 -0.667515 
H   7.536020 -0.532996 3.569975 
H   1.836363 0.704452 -2.287969 
H   -1.762707 -2.366868 -3.569975 
H   -7.462364 2.195412 2.287969 
H   9.010838 -2.111702 2.380839 
H   0.376161 2.186630 -3.608553 
H   -0.287889 -0.788161 -2.380839 
H   -8.922566 0.713233 3.608553 
H   8.099502 1.529680 1.507738 
H   1.230342 -1.416016 -4.439738 
H   -1.199226 1.370184 -1.507738 
H   -8.068386 -1.483848 4.439738 
H   5.692785 0.980470 1.871597 
H   3.557679 -0.712498 -3.867595 
H   -3.605943 1.919393 -1.871597 
H   -5.741049 -2.187365 3.867595 
H   4.231571 2.530926 3.117336 
H   4.996033 -2.158806 -2.483424 
H   -5.067157 0.368938 -3.117336 
H   -4.302695 -0.741058 2.483424 
H   4.681982 1.612265 -4.875756 
H   4.685962 -1.387469 0.730080 
H   -4.616746 1.287599 4.875756 
H   -4.612766 -1.512395 -0.730080 
H   2.423181 1.902058 5.551153 
H   7.040018 -1.387066 -0.007703 
H   -6.875546 0.997805 -5.551153 
H   -2.258709 -1.512797 0.007703 
H   1.690091 0.420643 3.642705 
H   7.769292 0.218177 -1.812639 
H   -7.608636 2.479220 -3.642705 
H   -1.529435 -3.118040 1.812639 
H   3.248164 -1.235958 2.718546 
H   6.139472 1.768098 -2.797122 
H   -6.050564 -1.663905 -2.718546 
H   -3.159256 1.131765 2.797122 
H   7.252674 1.851027 5.321358 
H   2.353397 -1.883415 -0.755023 
H   -2.046053 1.048837 -5.321358 
H   -6.945330 -1.016449 0.755023 
H   -9.110697 1.595322 -4.997896 
H   0.039309 -2.048082 0.145017 
H   0.188031 1.304542 4.997896 
H   9.338037 -0.851782 -0.145017 
H   -8.486979 -0.559927 -3.871391 
H   -0.978117 -0.102389 1.364233 
H   0.811749 -2.339937 3.871391 
H   8.320611 3.002253 -1.364233 
H   8.444503 -2.422126 -3.771434 
H   0.388120 1.962382 1.744870 
H   -0.854224 -0.477737 3.771434 
H   -8.910607 0.937481 -1.744870 
H   6.206764 -2.161073 -4.859649 
H   2.694452 2.128049 0.817311 
H   -3.091964 -0.738791 4.859649 
H   -6.604276 0.771815 -0.817311 
128
i=6
C   5.770929 -1.802695 3.441452 
C   3.534149 2.027065 -2.281756 
C   -3.527799 -1.097169 -3.441452 
C   -5.764579 0.872799 2.281756 
C   7.128617 -1.499689 3.214675 
C   2.208741 1.659499 -2.593733 
C   -2.170111 -1.400174 -3.214675 
C   -7.089987 1.240364 2.593733 
C   7.959570 -2.387057 2.530723 
C   1.384137 2.501887 -3.340655 
C   -1.339157 -0.512806 -2.530723 
C   -7.914590 0.397976 3.340655 
C   7.451873 2.205923 2.040009 
C   1.864844 -2.071513 -3.810739 
C   -1.846854 0.693940 -2.040009 
C   -7.433883 -0.828350 3.810739 
C   6.105158 1.895021 2.246365 
C   3.175579 -1.689701 -3.508073 
C   -3.193569 1.004843 -2.246365 
C   -6.123148 -1.210163 3.508073 
C   5.277072 2.777343 2.942639 
C   3.994666 -2.524923 -2.746709 
C   -4.021656 0.122521 -2.942639 
C   -5.304062 -0.374941 2.746709 
C   4.855998 -0.837627 4.103502 
C   4.464960 1.103807 -1.580026 
C   -4.442730 -2.062237 -4.103502 
C   -4.833768 1.796057 1.580026 
C   5.253118 -0.009841 5.187217 
C   4.062009 0.192941 -0.567741 
C   -4.045609 -2.890022 -5.187217 
C   -5.236718 2.706922 0.567741 
C   4.361928 0.955933 5.676770 
C   4.999240 -0.707223 -0.037978 
C   -4.936800 1.943931 -5.676770 
C   -4.299488 -2.192641 0.037978 
C   3.075606 1.099817 5.151077 
C   6.328432 -0.719337 -0.463651 
C   -6.223122 1.800047 -5.151077 
C   -2.970296 -2.180527 0.463651 
C   2.667926 0.265291 4.109235 
C   6.733461 0.178159 -1.452583 
C   -6.630801 2.634573 -4.109235 
C   -2.565266 -3.078023 1.452583 
C   3.553039 -0.679012 3.590283 
C   5.811839 1.069012 -1.999575 
C   -5.745689 -2.220852 -3.590283 
C   -3.486889 1.830852 1.999575 
C   6.582947 -0.137799 -5.542840 
C   2.678740 0.136739 -0.018072 
C   -2.715780 -2.762065 5.542840 
C   -6.619987 2.763125 0.018072 
C   7.493645 0.935056 5.822490 
C   1.913033 -1.036656 -0.162668 
C   -1.805083 1.964808 -5.822490 
C   -7.385695 -1.863208 0.162668 
C   8.758374 0.803638 -4.977115 
C   0.611794 -1.103678 0.349213 
C   -0.540354 2.096226 4.977115 
C   -8.686934 -1.796186 -0.349213 
C   9.125439 -0.392687 -4.344974 
C   0.062159 -0.006843 1.026334 
C   -0.173289 -2.507177 4.344974 
C   -9.236569 2.906707 -1.026334 
C   8.211185 -1.454459 -4.294071 
C   0.831953 1.151769 1.201597 
C   -1.087543 -1.445405 4.294071 
C   -8.466775 1.748095 -1.201597 
C   6.952268 -1.328478 -4.890380 
C   2.127910 1.225818 0.679898 
C   -2.346460 -1.571385 4.890380 
C   -7.170818 1.674045 -0.679898 
H   7.529882 -0.547284 3.556322 
H   1.830225 0.690164 -2.274316 
H   -1.768845 -2.352580 -3.556322 
H   -7.468502 2.209700 2.274316 
H   9.003482 -2.117946 2.356232 
H   0.368805 2.180386 -3.583946 
H   -0.295245 -0.781917 -2.356232 
H   -8.929922 0.719477 3.583946 
H   8.096909 1.520208 1.486624 
H   1.227749 -1.425488 -4.418624 
H   -1.201819 1.379656 -1.486624 
H   -8.070979 -1.474376 4.418624 
H   5.696807 0.958139 1.867840 
H   3.561701 -0.734829 -3.863838 
H   -3.601921 1.941724 -1.867840 
H   -5.737027 -2.165034 3.863838 
H   4.237498 2.499916 3.125115 
H   5.001960 -2.189816 -2.491203 
H   -5.061230 0.399948 -3.125115 
H   -4.296768 -0.710048 2.491203 
H   4.676214 1.593532 -4.883112 
H   4.680194 -1.406202 0.737436 
H   -4.622514 1.306332 4.883112 
H   -4.618534 -1.493662 -0.737436 
H   2.409475 1.859142 5.562424 
H   7.026312 -1.429982 -0.018974 
H   -6.889252 1.040721 -5.562424 
H   -2.272415 -1.469881 0.018974 
H   1.676703 0.367408 3.662602 
H   7.755904 0.164942 -1.832536 
H   -7.622024 2.532455 -3.662602 
H   -1.542823 -3.064805 1.832536 
H   3.240755 -1.280303 2.733416 
H   6.132063 1.723753 -2.811992 
H   -6.057973 -1.619560 -2.733416 
H   -3.166665 1.176110 2.811992 
H   7.227062 1.853726 5.289502 
H   2.327785 -1.880716 -0.723167 
H   -2.071665 1.046138 -5.289502 
H   -6.970942 -1.019148 0.723167 
H   -9.129642 1.633052 -5.043829 
H   0.020364 -2.010352 0.190950 
H   0.169086 1.266812 5.043829 
H   9.319092 -0.889512 -0.190950 
H   -8.473115 -0.504734 -3.909598 
H   -0.964253 -0.047196 1.402440 
H   0.825613 -2.395130 3.909598 
H   8.334475 2.947060 -1.402440 
H   8.483345 -2.383814 -3.786251 
H   0.426962 2.000694 1.759687 
H   -0.815382 -0.516049 3.786251 
H   -8.871765 0.899169 -1.759687 
H   6.239890 -2.158321 -4.861078 
H   2.727578 2.130801 0.818740 
H   -3.058838 -0.741543 4.861078 
H   -6.571150 0.769063 -0.818740 
128
i=7
C   5.770294 -1.825132 3.438542 
C   3.533514 2.004628 -2.278846 
C   -3.528434 -1.074732 -3.438542 
C   -5.765214 0.895236 2.278846 
C   7.124754 -1.515670 3.203245 
C   2.204878 1.643518 -2.582303 
C   -2.173974 -1.384193 -3.203245 
C   -7.093850 1.256345 2.582303 
C   7.955072 -2.398540 2.512996 
C   1.379639 2.490404 -3.322928 
C   -1.343655 -0.501323 -2.512996 
C   -7.919088 0.409459 3.322928 
C   7.450074 2.192482 2.024345 
C   1.863045 -2.084954 -3.795075 
C   -1.848653 0.707381 -2.024345 
C   -7.435682 -0.814909 3.795075 
C   6.106957 1.874489 2.240332 
C   3.177378 -1.710233 -3.502040 
C   -3.191770 1.025375 -2.240332 
C   -6.121349 -1.189631 3.502040 
C   5.279771 2.752101 2.943115 
C   3.997365 -2.550165 -2.747185 
C   -4.018957 0.147763 -2.943115 
C   -5.301363 -0.349699 2.747185 
C   4.853775 -0.864245 4.104560 
C   4.462737 1.077189 -1.581084 
C   -4.444953 -2.035619 -4.104560 
C   -4.835991 1.822675 1.581084 
C   5.251478 -0.028151 5.181132 
C   4.060369 0.174631 -0.561656 
C   -4.047249 -2.871712 -5.181132 
C   -5.238358 2.725232 0.561656 
C   4.355684 0.931062 5.674706 
C   4.992996 -0.732094 -0.035914 
C   -4.943044 1.968802 -5.674706 
C   -4.305732 -2.167770 0.035914 
C   3.065075 1.061769 5.159015 
C   6.317901 -0.757385 -0.471589 
C   -6.233653 1.838095 -5.159015 
C   -2.980827 -2.142479 0.471589 
C   2.657660 0.220946 4.122464 
C   6.723195 0.133814 -1.465812 
C   -6.641067 2.678918 -4.122464 
C   -2.575532 -3.033678 1.465812 
C   3.546424 -0.718012 3.600708 
C   5.805224 1.030012 -2.010000 
C   -5.752304 -2.181852 -3.600708 
C   -3.493504 1.869852 2.010000 
C   6.586651 -0.137693 -5.559774 
C   2.682444 0.136845 -0.001138 
C   -2.712076 -2.762171 5.559774 
C   -6.616283 2.763019 0.001138 
C   7.482850 0.945216 5.793385 
C   1.902238 -1.026496 -0.133563 
C   -1.815878 1.954648 -5.793385 
C   -7.396490 -1.873368 0.133563 
C   8.751230 0.833642 -5.013893 
C   0.604650 -1.073674 0.385991 
C   -0.547498 2.066222 5.013893 
C   -8.694078 -1.826190 -0.385991 
C   9.136552 -0.352734 -4.377254 
C   0.073272 0.033110 1.058614 
C   -0.162176 -2.547130 4.377254 
C   -9.225456 2.866754 -1.058614 
C   8.236744 -1.424190 -4.313915 
C   0.857512 1.182038 1.221441 
C   -1.061984 -1.475674 4.313915 
C   -8.441216 1.717826 -1.221441 
C   6.974123 -1.318212 -4.902763 
C   2.149765 1.236084 0.692281 
C   -2.324605 -1.581651 4.902763 
C   -7.148963 1.663779 -0.692281 
H   7.523744 -0.561572 3.542669 
H   1.824087 0.675876 -2.260663 
H   -1.774983 -2.338292 -3.542669 
H   -7.474640 2.223988 2.260663 
H   8.996126 -2.124190 2.331625 
H   0.361449 2.174142 -3.559339 
H   -0.302601 -0.775673 -2.331625 
H   -8.937278 0.725721 3.559339 
H   8.094316 1.510736 1.465510 
H   1.225156 -1.434960 -4.397510 
H   -1.204412 1.389128 -1.465510 
H   -8.073572 -1.464904 4.397510 
H   5.700829 0.935808 1.864083 
H   3.565723 -0.757160 -3.860081 
H   -3.597899 1.964055 -1.864083 
H   -5.733005 -2.142703 3.860081 
H   4.243425 2.468906 3.132894 
H   5.007887 -2.220826 -2.498982 
H   -5.055303 0.430958 -3.132894 
H   -4.290841 -0.679038 2.498982 
H   4.670446 1.574799 -4.890468 
H   4.674426 -1.424935 0.744792 
H   -4.628282 1.325065 4.890468 
H   -4.624302 -1.474929 -0.744792 
H   2.395769 1.816226 5.573695 
H   7.012606 -1.472898 -0.030245 
H   -6.902958 1.083637 -5.573695 
H   -2.286121 -1.426965 0.030245 
H   1.663315 0.314173 3.682499 
H   7.742516 0.111707 -1.852433 
H   -7.635412 2.585690 -3.682499 
H   -1.556211 -3.011570 1.852433 
H   3.233346 -1.324648 2.748286 
H   6.124654 1.679408 -2.826862 
H   -6.065382 -1.575215 -2.748286 
H   -3.174074 1.220455 2.826862 
H   7.201450 1.856425 5.257646 
H   2.302173 -1.878017 -0.691311 
H   -2.097277 1.043439 -5.257646 
H   -6.996554 -1.021847 0.691311 
H   -9.148587 1.670782 -5.089762 
H   0.001419 -1.972622 0.236883 
H   0.150141 1.229082 5.089762 
H   9.300147 -0.927242 -0.236883 
H   -8.459251 -0.449541 -3.947805 
H   -0.950389 0.007997 1.440647 
H   0.839477 -2.450323 3.947805 
H   8.348339 2.891867 -1.440647 
H   8.522187 -2.345502 -3.801068 
H   0.465804 2.039006 1.774504 
H   -0.776540 -0.554361 3.801068 
H   -8.832923 0.860857 -1.774504 
H   6.273016 -2.155569 -4.862507 
H   2.760704 2.133553 0.820169 
H   -3.025712 -0.744295 4.862507 
H   -6.538024 0.766311 -0.820169 
128
i=8
C   5.769659 -1.847569 3.435632 
C   3.532879 1.982191 -2.275936 
C   -3.529069 -1.052295 -3.435632 
C   -5.765849 0.917673 2.275936 
C   7.120891 -1.531651 3.191815 
C   2.201015 1.627537 -2.570873 
C   -2.177837 -1.368212 -3.191815 
C   -7.097713 1.272326 2.570873 
C   7.950574 -2.410023 2.495269 
C   1.375141 2.478921 -3.305201 
C   -1.348153 -0.489840 -2.495269 
C   -7.923586 0.420942 3.305201 
C   7.448275 2.179041 2.008681 
C   1.861246 -2.098395 -3.779411 
C   -1.850452 0.720822 -2.008681 
C   -7.437481 -0.801468 3.779411 
C   6.108756 1.853957 2.234299 
C   3.179177 -1.730765 -3.496007 
C   -3.189971 1.045907 -2.234299 
C   -6.119550 -1.169099 3.496007 
C   5.282470 2.726859 2.943591 
C   4.000064 -2.575407 -2.747661 
C   -4.016258 0.173005 -2.943591 
C   -5.298664 -0.324457 2.747661 
C   4.851552 -0.890863 4.105618 
C   4.460514 1.050571 -1.582142 
C   -4.447176 -2.009001 -4.105618 
C   -4.838214 1.849293 1.582142 
C   5.249838 -0.046461 5.175047 
C   4.058729 0.156321 -0.555571 
C   -4.048889 -2.853402 -5.175047 
C   -5.239998 2.743542 0.555571 
C   4.349440 0.906191 5.672642 
C   4.986752 -0.756965 -0.033850 
C   -4.949288 1.993673 -5.672642 
C   -4.311976 -2.142899 0.033850 
C   3.054544 1.023721 5.166953 
C   6.307370 -0.795433 -0.479527 
C   -6.244184 1.876143 -5.166953 
C   -2.991358 -2.104431 0.479527 
C   2.647394 0.176601 4.135693 
C   6.712929 0.089469 -1.479041 
C   -6.651333 2.723263 -4.135693 
C   -2.585798 -2.989333 1.479041 
C   3.539809 -0.757012 3.611133 
C   5.798609 0.991012 -2.020425 
C   -5.758919 -2.142852 -3.611133 
C   -3.500119 1.908852 2.020425 
C   6.590355 -0.137587 -5.576708 
C   2.686148 0.136951 0.015796 
C   -2.708372 -2.762277 5.576708 
C   -6.612579 2.762913 -0.015796 
C   7.472055 0.955376 5.764280 
C   1.891443 -1.016336 -0.104458 
C   -1.826673 1.944488 -5.764280 
C   -7.407285 -1.883528 0.104458 
C   8.744086 0.863646 -5.050671 
C   0.597506 -1.043670 0.422769 
C   -0.554642 2.036218 5.050671 
C   -8.701222 -1.856194 -0.422769 
C   9.147665 -0.312781 -4.409534 
C   0.084385 0.073063 1.090894 
C   -0.151063 -2.587083 4.409534 
C   -9.214343 2.826801 -1.090894 
C   8.262303 -1.393921 -4.333759 
C   0.883071 1.212307 1.241285 
C   -1.036425 -1.505943 4.333759 
C   -8.415657 1.687557 -1.241285 
C   6.995978 -1.307946 -4.915146 
C   2.171620 1.246350 0.704664 
C   -2.302750 -1.591917 4.915146 
C   -7.127108 1.653513 -0.704664 
H   7.517606 -0.575860 3.529016 
H   1.817949 0.661588 -2.247010 
H   -1.781121 -2.324004 -3.529016 
H   -7.480778 2.238276 2.247010 
H   8.988770 -2.130434 2.307018 
H   0.354093 2.167898 -3.534732 
H   -0.309957 -0.769429 -2.307018 
H   -8.944634 0.731965 3.534732 
H   8.091723 1.501264 1.444396 
H   1.222563 -1.444432 -4.376396 
H   -1.207005 1.398600 -1.444396 
H   -8.076165 -1.455432 4.376396 
H   5.704851 0.913477 1.860326 
H   3.569745 -0.779491 -3.856324 
H   -3.593877 1.986386 -1.860326 
H   -5.728983 -2.120372 3.856324 
H   4.249352 2.437896 3.140673 
H   5.013814 -2.251836 -2.506761 
H   -5.049376 0.461968 -3.140673 
H   -4.284914 -0.648028 2.506761 
H   4.664678 1.556066 -4.897824 
H   4.668658 -1.443668 0.752148 
H   -4.634050 1.343798 4.897824 
H   -4.630070 -1.456196 -0.752148 
H   2.382063 1.773310 5.584966 
H   6.998900 -1.515814 -0.041516 
H   -6.916664 1.126553 -5.584966 
H   -2.299827 -1.384049 0.041516 
H   1.649927 0.260938 3.702396 
H   7.729128 0.058472 -1.872330 
H   -7.648800 2.638925 -3.702396 
H   -1.569599 -2.958335 1.872330 
H   3.225937 -1.368993 2.763156 
H   6.117245 1.635063 -2.841732 
H   -6.072791 -1.530870 -2.763156 
H   -3.181483 1.264800 2.841732 
H   7.175838 1.859124 5.225790 
H   2.276561 -1.875318 -0.659455 
H   -2.122889 1.040740 -5.225790 
H   -7.022166 -1.024546 0.659455 
H   -9.167532 1.708512 -5.135695 
H   -0.017526 -1.934892 0.282816 
H   0.131196 1.191352 5.135695 
H   9.281202 -0.964972 -0.282816 
H   -8.445387 -0.394348 -3.986012 
H   -0.936525 0.063190 1.478854 
H   0.853341 -2.505516 3.986012 
H   8.362203 2.836674 -1.478854 
H   8.561029 -2.307190 -3.815885 
H   0.504646 2.077318 1.789321 
H   -0.737698 -0.592673 3.815885 
H   -8.794081 0.822545 -1.789321 
H   6.306142 -2.152817 -4.863936 
H   2.793830 2.136305 0.821598 
H   -2.992586 -0.747047 4.863936 
H   -6.504898 0.763559 -0.821598 
128
i=9
C   5.769024 -1.870006 3.432722 
C   3.532244 1.959754 -2.273026 
C   -3.529704 -1.029858 -3.432722 
C   -5.766484 0.940110 2.273026 
C   7.117028 -1.547632 3.180385 
C   2.197152 1.611556 -2.559443 
C   -2.181700 -1.352231 -3.180385 
C   -7.101576 1.288307 2.559443 
C   7.946076 -2.421506 2.477542 
C   1.370643 2.467438 -3.287474 
C   -1.352651 -0.478357 -2.477542 
C   -7.928084 0.432425 3.287474 
C   7.446476 2.165600 1.993017 
C   1.859447 -2.111836 -3.763747 
C   -1.852251 0.734263 -1.993017 
C   -7.439280 -0.788027 3.763747 
C   6.110555 1.833425 2.228266 
C   3.180976 -1.751297 -3.489974 
C   -3.188172 1.066439 -2.228266 
C   -6.117751 -1.148567 3.489974 
C   5.285169 2.701617 2.944067 
C   4.002763 -2.600649 -2.748137 
C   -4.013559 0.198247 -2.944067 
C   -5.295965 -0.299215 2.748137 
C   4.849329 -0.917481 4.106676 
C   4.458291 1.023953 -1.583200 
C   -4.449399 -1.982383 -4.106676 
C   -4.840437 1.875911 1.583200 
C   5.248198 -0.064771 5.168962 
C   4.057089 0.138011 -0.549486 
C   -4.050529 -2.835092 -5.168962 
C   -5.241638 2.761852 0.549486 
C   4.343196 0.881320 5.670578 
C   4.980508 -0.781836 -0.031786 
C   -4.955532 2.018544 -5.670578 
C   -4.318220 -2.118028 0.031786 
C   3.044013 0.985673 5.174891 
C   6.296839 -0.833481 -0.487465 
C   -6.254715 1.914191 -5.174891 
C   -3.001889 -2.066383 0.487465 
C   2.637128 0.132256 4.148922 
C   6.702663 0.045124 -1.492270 
C   -6.661599 2.767608 -4.148922 
C   -2.596064 -2.944988 1.492270 
C   3.533194 -0.796012 3.621558 
C   5.791994 0.952012 -2.030850 
C   -5.765534 -2.103852 -3.621558 
C   -3.506734 1.947852 2.030850 
C   6.594059 -0.137481 -5.593642 
C   2.689852 0.137057 0.032730 
C   -2.704668 -2.762383 5.593642 
C   -6.608875 2.762807 -0.032730 
C   7.461260 0.965536 5.735175 
C   1.880648 -1.006176 -0.075353 
C   -1.837468 1.934328 -5.735175 
C   -7.418080 -1.893688 0.075353 
C   8.736942 0.893650 -5.087449 
C   0.590362 -1.013666 0.459547 
C   -0.561786 2.006214 5.087449 
C   -8.708366 -1.886198 -0.459547 
C   9.158778 -0.272828 -4.441814 
C   0.095498 0.113016 1.123174 
C   -0.139950 -2.627036 4.441814 
C   -9.203230 2.786848 -1.123174 
C   8.287862 -1.363652 -4.353603 
C   0.908630 1.242576 1.261129 
C   -1.010866 -1.536212 4.353603 
C   -8.390098 1.657288 -1.261129 
C   7.017833 -1.297680 -4.927529 
C   2.193475 1.256616 0.717047 
C   -2.280895 -1.602183 4.927529 
C   -7.105253 1.643247 -0.717047 
H   7.511468 -0.590148 3.515363 
H   1.811811 0.647300 -2.233357 
H   -1.787259 -2.309716 -3.515363 
H   -7.486916 2.252564 2.233357 
H   8.981414 -2.136678 2.282411 
H   0.346737 2.161654 -3.510125 
H   -0.317313 -0.763185 -2.282411 
H   -8.951990 0.738209 3.510125 
H   8.089130 1.491792 1.423282 
H   1.219970 -1.453904 -4.355282 
H   -1.209598 1.408072 -1.423282 
H   -8.078758 -1.445960 4.355282 
H   5.708873 0.891146 1.856569 
H   3.573767 -0.801822 -3.852567 
H   -3.589855 2.008717 -1.856569 
H   -5.724961 -2.098041 3.852567 
H   4.255279 2.406886 3.148452 
H   5.019741 -2.282846 -2.514540 
H   -5.043449 0.492978 -3.148452 
H   -4.278987 -0.617018 2.514540 
H   4.658910 1.537333 -4.905180 
H   4.662890 -1.462401 0.759504 
H   -4.639818 1.362531 4.905180 
H   -4.635838 -1.437463 -0.759504 
H   2.368357 1.730394 5.596237 
H   6.985194 -1.558730 -0.052787 
H   -6.930370 1.169469 -5.596237 
H   -2.313533 -1.341133 0.052787 
H   1.636539 0.207703 3.722293 
H   7.715740 0.005237 -1.892227 
H   -7.662188 2.692160 -3.722293 
H   -1.582987 -2.905100 1.892227 
H   3.218528 -1.413338 2.778026 
H   6.109836 1.590718 -2.856602 
H   -6.080200 -1.486525 -2.778026 
H   -3.188892 1.309145 2.856602 
H   7.150226 1.861823 5.193934 
H   2.250949 -1.872619 -0.627599 
H   -2.148501 1.038041 -5.193934 
H   -7.047778 -1.027245 0.627599 
H   -9.186477 1.746242 -5.181628 
H   -0.036471 -1.897162 0.328749 
H   0.112251 1.153622 5.181628 
H   9.262257 -1.002702 -0.328749 
H   -8.431523 -0.339155 -4.024219 
H   -0.922661 0.118383 1.517061 
H   0.867205 -2.560709 4.024219 
H   8.376067 2.781481 -1.517061 
H   8.599871 -2.268878 -3.830702 
H   0.543488 2.115630 1.804138 
H   -0.698856 -0.630985 3.830702 
H   -8.755239 0.784233 -1.804138 
H   6.339268 -2.150065 -4.865365 
H   2.826956 2.139057 0.823027 
H   -2.959460 -0.749799 4.865365 
H   -6.471772 0.760807 -0.823027 
128
i=10
C   5.768389 -1.892443 3.429812 
C   3.531609 1.937317 -2.270116 
C   -3.530339 -1.007421 -3.429812 
C   -5.767119 0.962547 2.270116 
C   7.113165 -1.563613 3.168955 
C   2.193289 1.595575 -2.548013 
C   -2.185563 -1.336250 -3.168955 
C   -7.105439 1.304288 2.548013 
C   7.941578 -2.432989 2.459815 
C   1.366145 2.455955 -3.269747 
C   -1.357149 -0.466874 -2.459815 
C   -7.932582 0.443908 3.269747 
C   7.444677 2.152159 1.977353 
C   1.857648 -2.125277 -3.748083 
C   -1.854050 0.747704 -1.977353 
C   -7.441079 -0.774586 3.748083 
C   6.112354 1.812893 2.222233 
C   3.182775 -1.771829 -3.483941 
C   -3.186373 1.086971 -2.222233 
C   -6.115952 -1.128035 3.483941 
C   5.287868 2.676375 2.944543 
C   4.005462 -2.625891 -2.748613 
C   -4.010860 0.223489 -2.944543 
C   -5.293266 -0.273973 2.748613 
C   4.847106 -0.944099 4.107734 
C   4.456068 0.997335 -1.584258 
C   -4.451622 -1.955765 -4.107734 
C   -4.842660 1.902529 1.584258 
C   5.246558 -0.083081 5.162877 
C   4.055449 0.119701 -0.543401 
C   -4.052169 -2.816782 -5.162877 
C   -5.243278 2.780162 0.543401 
C   4.336952 0.856449 5.668514 
C   4.974264 -0.806707 -0.029722 
C   -4.961776 2.043415 -5.668514 
C   -4.324464 -2.093157 0.029722 
C   3.033482 0.947625 5.182829 
C   6.286308 -0.871529 -0.495403 
C   -6.265246 1.952239 -5.182829 
C   -3.012420 -2.028335 0.495403 
C   2.626862 0.087911 4.162151 
C   6.692397 0.000779 -1.505499 
C   -6.671865 2.811953 -4.162151 
C   -2.606330 -2.900643 1.505499 
C   3.526579 -0.835012 3.631983 
C   5.785379 0.913012 -2.041275 
C   -5.772149 -2.064852 -3.631983 
C   -3.513349 1.986852 2.041275 
C   6.597763 -0.137375 -5.610576 
C   2.693556 0.137163 0.049664 
C   -2.700964 -2.762489 5.610576 
C   -6.605171 2.762701 -0.049664 
C   7.450465 0.975696 5.706070 
C   1.869853 -0.996016 -0.046248 
C   -1.848263 1.924168 -5.706070 
C   -7.428875 -1.903848 0.046248 
C   8.729798 0.923654 -5.124227 
C   0.583218 -0.983662 0.496325 
C   -0.568930 1.976210 5.124227 
C   -8.715510 -1.916202 -0.496325 
C   9.169891 -0.232875 -4.474094 
C   0.106611 0.152969 1.155454 
C   -0.128837 -2.666989 4.474094 
C   -9.192117 2.746895 -1.155454 
C   8.313421 -1.333383 -4.373447 
C   0.934189 1.272845 1.280973 
C   -0.985307 -1.566481 4.373447 
C   -8.364539 1.627019 -1.280973 
C   7.039688 -1.287414 -4.939912 
C   2.215330 1.266882 0.729430 
C   -2.259040 -1.612449 4.939912 
C   -7.083398 1.632981 -0.729430 
H   7.505330 -0.604436 3.501710 
H   1.805673 0.633012 -2.219704 
H   -1.793397 -2.295428 -3.501710 
H   -7.493054 2.266852 2.219704 
H   8.974058 -2.142922 2.257804 
H   0.339381 2.155410 -3.485518 
H   -0.324669 -0.756941 -2.257804 
H   -8.959346 0.744453 3.485518 
H   8.086537 1.482320 1.402168 
H   1.217377 -1.463376 -4.334168 
H   -1.212191 1.417544 -1.402168 
H   -8.081351 -1.436488 4.334168 
H   5.712895 0.868815 1.852812 
H   3.577789 -0.824153 -3.848810 
H   -3.585833 2.031048 -1.852812 
H   -5.720939 -2.075710 3.848810 
H   4.261206 2.375876 3.156231 
H   5.025668 -2.313856 -2.522319 
H   -5.037522 0.523988 -3.156231 
H   -4.273060 -0.586008 2.522319 
H   4.653142 1.518600 -4.912536 
H   4.657122 -1.481134 0.766860 
H   -4.645586 1.381264 4.912536 
H   -4.641606 -1.418730 -0.766860 
H   2.354651 1.687478 5.607508 
H   6.971488 -1.601646 -0.064058 
H   -6.944076 1.212385 -5.607508 
H   -2.327239 -1.298217 0.064058 
H   1.623151 0.154468 3.742190 
H   7.702352 -0.047998 -1.912124 
H   -7.675576 2.745395 -3.742190 
H   -1.596375 -2.851865 1.912124 
H   3.211119 -1.457683 2.792896 
H   6.102427 1.546373 -2.871472 
H   -6.087609 -1.442180 -2.792896 
H   -3.196301 1.353490 2.871472 
H   7.124614 1.864522 5.162078 
H   2.225337 -1.869920 -0.595743 
H   -2.174113 1.035342 -5.162078 
H   -7.073390 -1.029944 0.595743 
H   -9.205422 1.783972 -5.227561 
H   -0.055416 -1.859432 0.374682 
H   0.093306 1.115892 5.227561 
H   9.243312 -1.040432 -0.374682 
H   -8.417659 -0.283962 -4.062426 
H   -0.908797 0.173576 1.555268 
H   0.881069 -2.615902 4.062426 
H   8.389931 2.726288 -1.555268 
H   8.638713 -2.230566 -3.845519 
H   0.582330 2.153942 1.818955 
H   -0.660014 -0.669297 3.845519 
H   -8.716397 0.745921 -1.818955 
H   6.372394 -2.147313 -4.866794 
H   2.860082 2.141809 0.824456 
H   -2.926334 -0.752551 4.866794 
H   -6.438646 0.758055 -0.824456 
128
i=11
C   5.767754 -1.914880 3.426902 
C   3.530974 1.914880 -2.267206 
C   -3.530974 -0.984984 -3.426902 
C   -5.767754 0.984984 2.267206 
C   7.109302 -1.579594 3.157525 
C   2.189426 1.579594 -2.536583 
C   -2.189426 -1.320269 -3.157525 
C   -7.109302 1.320269 2.536583 
C   7.937080 -2.444472 2.442088 
C   1.361647 2.444472 -3.252020 
C   -1.361647 -0.455391 -2.442088 
C   -7.937080 0.455391 3.252020 
C   7.442878 2.138718 1.961689 
C   1.855849 -2.138718 -3.732419 
C   -1.855849 0.761145 -1.961689 
C   -7.442878 -0.761145 3.732419 
C   6.114153 1.792361 2.216200 
C   3.184574 -1.792361 -3.477908 
C   -3.184574 1.107503 -2.216200 
C   -6.114153 -1.107503 3.477908 
C   5.290567 2.651133 2.945019 
C   4.008161 -2.651133 -2.749089 
C   -4.008161 0.248731 -2.945019 
C   -5.290567 -0.248731 2.749089 
C   4.844883 -0.970717 4.108792 
C   4.453845 0.970717 -1.585316 
C   -4.453845 -1.929147 -4.108792 
C   -4.844883 1.929147 1.585316 
C   5.244918 -0.101391 5.156792 
C   4.053809 0.101391 -0.537316 
C   -4.053809 -2.798472 -5.156792 
C   -5.244918 2.798472 0.537316 
C   4.330708 0.831578 5.666450 
C   4.968020 -0.831578 -0.027658 
C   -4.968020 2.068286 -5.666450 
C   -4.330708 -2.068286 0.027658 
C   3.022951 0.909577 5.190767 
C   6.275777 -0.909577 -0.503341 
C   -6.275777 1.990287 -5.190767 
C   -3.022951 -1.990287 0.503341 
C   2.616596 0.043566 4.175380 
C   6.682131 -0.043566 -1.518728 
C   -6.682131 2.856298 -4.175380 
C   -2.616596 -2.856298 1.518728 
C   3.519964 -0.874012 3.642408 
C   5.778764 0.874012 -2.051700 
C   -5.778764 -2.025852 -3.642408 
C   -3.519964 2.025852 2.051700 
C   6.601467 -0.137269 -5.627510 
C   2.697260 0.137269 0.066598 
C   -2.697260 -2.762595 5.627510 
C   -6.601467 2.762595 -0.066598 
C   7.439670 0.985856 5.676965 
C   1.859058 -0.985856 -0.017143 
C   -1.859058 1.914008 -5.676965 
C   -7.439670 -1.914008 0.017143 
C   8.722654 0.953658 -5.161005 
C   0.576074 -0.953658 0.533103 
C   -0.576074 1.946206 5.161005 
C   -8.722654 -1.946206 -0.533103 
C   9.181004 -0.192922 -4.506374 
C   0.117724 0.192922 1.187734 
C   -0.117724 -2.706942 4.506374 
C   -9.181004 2.706942 -1.187734 
C   8.338980 -1.303114 -4.393291 
C   0.959748 1.303114 1.300817 
C   -0.959748 -1.596750 4.393291 
C   -8.338980 1.596750 -1.300817 
C   7.061543 -1.277148 -4.952295 
C   2.237185 1.277148 0.741813 
C   -2.237185 -1.622715 4.952295 
C   -7.061543 1.622715 -0.741813 
H   7.499192 -0.618724 3.488057 
H   1.799535 0.618724 -2.206051 
H   -1.799535 -2.281140 -3.488057 
H   -7.499192 2.281140 2.206051 
H   8.966702 -2.149166 2.233197 
H   0.332025 2.149166 -3.460911 
H   -0.332025 -0.750697 -2.233197 
H   -8.966702 0.750697 3.460911 
H   8.083944 1.472848 1.381054 
H   1.214784 -1.472848 -4.313054 
H   -1.214784 1.427016 -1.381054 
H   -8.083944 -1.427016 4.313054 
H   5.716917 0.846484 1.849055 
H   3.581811 -0.846484 -3.845053 
H   -3.581811 2.053379 -1.849055 
H   -5.716917 -2.053379 3.845053 
H   4.267133 2.344866 3.164010 
H   5.031595 -2.344866 -2.530098 
H   -5.031595 0.554998 -3.164010 
H   -4.267133 -0.554998 2.530098 
H   4.647374 1.499867 -4.919892 
H   4.651354 -1.499867 0.774216 
H   -4.651354 1.399997 4.919892 
H   -4.647374 -1.399997 -0.774216 
H   2.340945 1.644562 5.618779 
H   6.957782 -1.644562 -0.075329 
H   -6.957782 1.255301 -5.618779 
H   -2.340945 -1.255301 0.075329 
H   1.609763 0.101233 3.762087 
H   7.688964 -0.101233 -1.932021 
H   -7.688964 2.798630 -3.762087 
H   -1.609763 -2.798630 1.932021 
H   3.203710 -1.502028 2.807766 
H   6.095018 1.502028 -2.886342 
H   -6.095018 -1.397835 -2.807766 
H   -3.203710 1.397835 2.886342 
H   7.099002 1.867221 5.130222 
H   2.199725 -1.867221 -0.563887 
H   -2.199725 1.032643 -5.130222 
H   -7.099002 -1.032643 0.563887 
H   -9.224367 1.821702 -5.273494 
H   -0.074361 -1.821702 0.420615 
H   0.074361 1.078162 5.273494 
H   9.224367 -1.078162 -0.420615 
H   -8.403795 -0.228769 -4.100633 
H   -0.894933 0.228769 1.593475 
H   0.894933 -2.671095 4.100633 
H   8.403795 2.671095 -1.593475 
H   8.677555 -2.192254 -3.860336 
H   0.621172 2.192254 1.833772 
H   -0.621172 -0.707609 3.860336 
H   -8.677555 0.707609 -1.833772 
H   6.405520 -2.144561 -4.868223 
H   2.893208 2.144561 0.825885 
H   -2.893208 -0.755303 4.868223 
H   -6.405520 0.755303 -0.825885 
128
i=12
C   5.767119 -1.937317 3.423992 
C   3.530339 1.892443 -2.264296 
C   -3.531609 -0.962547 -3.423992 
C   -5.768389 1.007421 2.264296 
C   7.105439 -1.595575 3.146095 
C   2.185563 1.563613 -2.525153 
C   -2.193289 -1.304288 -3.146095 
C   -7.113165 1.336250 2.525153 
C   7.932582 -2.455955 2.424361 
C   1.357149 2.432989 -3.234293 
C   -1.366145 -0.443908 -2.424361 
C   -7.941578 0.466874 3.234293 
C   7.441079 2.125277 1.946025 
C   1.854050 -2.152159 -3.716755 
C   -1.857648 0.774586 -1.946025 
C   -7.444677 -0.747704 3.716755 
C   6.115952 1.771829 2.210167 
C   3.186373 -1.812893 -3.471875 
C   -3.182775 1.128035 -2.210167 
C   -6.112354 -1.086971 3.471875 
C   5.293266 2.625891 2.945495 
C   4.010860 -2.676375 -2.749565 
C   -4.005462 0.273973 -2.945495 
C   -5.287868 -0.223489 2.749565 
C   4.842660 -0.997335 4.109850 
C   4.451622 0.944099 -1.586374 
C   -4.456068 -1.902529 -4.109850 
C   -4.847106 1.955765 1.586374 
C   5.243278 -0.119701 5.150707 
C   4.052169 0.083081 -0.531231 
C   -4.055449 -2.780162 -5.150707 
C   -5.246558 2.816782 0.531231 
C   4.324464 0.806707 5.664386 
C   4.961776 -0.856449 -0.025594 
C   -4.974264 2.093157 -5.664386 
C   -4.336952 -2.043415 0.025594 
C   3.012420 0.871529 5.198705 
C   6.265246 -0.947625 -0.511279 
C   -6.286308 2.028335 -5.198705 
C   -3.033482 -1.952239 0.511279 
C   2.606330 -0.000779 4.188609 
C   6.671865 -0.087911 -1.531957 
C   -6.692397 2.900643 -4.188609 
C   -2.626862 -2.811953 1.531957 
C   3.513349 -0.913012 3.652833 
C   5.772149 0.835012 -2.062125 
C   -5.785379 -1.986852 -3.652833 
C   -3.526579 2.064852 2.062125 
C   6.605171 -0.137163 -5.644444 
C   2.700964 0.137375 0.083532 
C   -2.693556 -2.762701 5.644444 
C   -6.597763 2.762489 -0.083532 
C   7.428875 0.996016 5.647860 
C   1.848263 -0.975696 0.011962 
C   -1.869853 1.903848 -5.647860 
C   -7.450465 -1.924168 -0.011962 
C   8.715510 0.983662 -5.197783 
C   0.568930 -0.923654 0.569881 
C   -0.583218 1.916202 5.197783 
C   -8.729798 -1.976210 -0.569881 
C   9.192117 -0.152969 -4.538654 
C   0.128837 0.232875 1.220014 
C   -0.106611 -2.746895 4.538654 
C   -9.169891 2.666989 -1.220014 
C   8.364539 -1.272845 -4.413135 
C   0.985307 1.333383 1.320661 
C   -0.934189 -1.627019 4.413135 
C   -8.313421 1.566481 -1.320661 
C   7.083398 -1.266882 -4.964678 
C   2.259040 1.287414 0.754196 
C   -2.215330 -1.632981 4.964678 
C   -7.039688 1.612449 -0.754196 
H   7.493054 -0.633012 3.474404 
H   1.793397 0.604436 -2.192398 
H   -1.805673 -2.266852 -3.474404 
H   -7.505330 2.295428 2.192398 
H   8.959346 -2.155410 2.208590 
H   0.324669 2.142922 -3.436304 
H   -0.339381 -0.744453 -2.208590 
H   -8.974058 0.756941 3.436304 
H   8.081351 1.463376 1.359940 
H   1.212191 -1.482320 -4.291940 
H   -1.217377 1.436488 -1.359940 
H   -8.086537 -1.417544 4.291940 
H   5.720939 0.824153 1.845298 
H   3.585833 -0.868815 -3.841296 
H   -3.577789 2.075710 -1.845298 
H   -5.712895 -2.031048 3.841296 
H   4.273060 2.313856 3.171789 
H   5.037522 -2.375876 -2.537877 
H   -5.025668 0.586008 -3.171789 
H   -4.261206 -0.523988 2.537877 
H   4.641606 1.481134 -4.927248 
H   4.645586 -1.518600 0.781572 
H   -4.657122 1.418730 4.927248 
H   -4.653142 -1.381264 -0.781572 
H   2.327239 1.601646 5.630050 
H   6.944076 -1.687478 -0.086600 
H   -6.971488 1.298217 -5.630050 
H   -2.354651 -1.212385 0.086600 
H   1.596375 0.047998 3.781984 
H   7.675576 -0.154468 -1.951918 
H   -7.702352 2.851865 -3.781984 
H   -1.623151 -2.745395 1.951918 
H   3.196301 -1.546373 2.822636 
H   6.087609 1.457683 -2.901212 
H   -6.102427 -1.353490 -2.822636 
H   -3.211119 1.442180 2.901212 
H   7.073390 1.869920 5.098366 
H   2.174113 -1.864522 -0.532031 
H   -2.225337 1.029944 -5.098366 
H   -7.124614 -1.035342 0.532031 
H   -9.243312 1.859432 -5.319427 
H   -0.093306 -1.783972 0.466548 
H   0.055416 1.040432 5.319427 
H   9.205422 -1.115892 -0.466548 
H   -8.389931 -0.173576 -4.138840 
H   -0.881069 0.283962 1.631682 
H   0.908797 -2.726288 4.138840 
H   8.417659 2.615902 -1.631682 
H   8.716397 -2.153942 -3.875153 
H   0.660014 2.230566 1.848589 
H   -0.582330 -0.745921 3.875153 
H   -8.638713 0.669297 -1.848589 
H   6.438646 -2.141809 -4.869652 
H   2.926334 2.147313 0.827314 
H   -2.860082 -0.758055 4.869652 
H   -6.372394 0.752551 -0.827314 
128
i=13
C   5.766484 -1.959754 3.421082 
C   3.529704 1.870006 -2.261386 
C   -3.532244 -0.940110 -3.421082 
C   -5.769024 1.029858 2.261386 
C   7.101576 -1.611556 3.134665 
C   2.181700 1.547632 -2.513723 
C   -2.197152 -1.288307 -3.134665 
C   -7.117028 1.352231 2.513723 
C   7.928084 -2.467438 2.406634 
C   1.352651 2.421506 -3.216566 
C   -1.370643 -0.432425 -2.406634 
C   -7.946076 0.478357 3.216566 
C   7.439280 2.111836 1.930361 
C   1.852251 -2.165600 -3.701091 
C   -1.859447 0.788027 -1.930361 
C   -7.446476 -0.734263 3.701091 
C   6.117751 1.751297 2.204134 
C   3.188172 -1.833425 -3.465842 
C   -3.180976 1.148567 -2.204134 
C   -6.110555 -1.066439 3.465842 
C   5.295965 2.600649 2.945971 
C   4.013559 -2.701617 -2.750041 
C   -4.002763 0.299215 -2.945971 
C   -5.285169 -0.198247 2.750041 
C   4.840437 -1.023953 4.110908 
C   4.449399 0.917481 -1.587432 
C   -4.458291 -1.875911 -4.110908 
C   -4.849329 1.982383 1.587432 
C   5.241638 -0.138011 5.144622 
C   4.050529 0.064771 -0.525146 
C   -4.057089 -2.761852 -5.144622 
C   -5.248198 2.835092 0.525146 
C   4.318220 0.781836 5.662322 
C   4.955532 -0.881320 -0.023530 
C   -4.980508 2.118028 -5.662322 
C   -4.343196 -2.018544 0.023530 
C   3.001889 0.833481 5.206643 
C   6.254715 -0.985673 -0.519217 
C   -6.296839 2.066383 -5.206643 
C   -3.044013 -1.914191 0.519217 
C   2.596064 -0.045124 4.201838 
C   6.661599 -0.132256 -1.545186 
C   -6.702663 2.944988 -4.201838 
C   -2.637128 -2.767608 1.545186 
C   3.506734 -0.952012 3.663258 
C   5.765534 0.796012 -2.072550 
C   -5.791994 -1.947852 -3.663258 
C   -3.533194 2.103852 2.072550 
C   6.608875 -0.137057 -5.661378 
C   2.704668 0.137481 0.100466 
C   -2.689852 -2.762807 5.661378 
C   -6.594059 2.762383 -0.100466 
C   7.418080 1.006176 5.618755 
C   1.837468 -0.965536 0.041067 
C   -1.880648 1.893688 -5.618755 
C   -7.461260 -1.934328 -0.041067 
C   8.708366 1.013666 -5.234561 
C   0.561786 -0.893650 0.606659 
C   -0.590362 1.886198 5.234561 
C   -8.736942 -2.006214 -0.606659 
C   9.203230 -0.113016 -4.570934 
C   0.139950 0.272828 1.252294 
C   -0.095498 -2.786848 4.570934 
C   -9.158778 2.627036 -1.252294 
C   8.390098 -1.242576 -4.432979 
C   1.010866 1.363652 1.340505 
C   -0.908630 -1.657288 4.432979 
C   -8.287862 1.536212 -1.340505 
C   7.105253 -1.256616 -4.977061 
C   2.280895 1.297680 0.766579 
C   -2.193475 -1.643247 4.977061 
C   -7.017833 1.602183 -0.766579 
H   7.486916 -0.647300 3.460751 
H   1.787259 0.590148 -2.178745 
H   -1.811811 -2.252564 -3.460751 
H   -7.511468 2.309716 2.178745 
H   8.951990 -2.161654 2.183983 
H   0.317313 2.136678 -3.411697 
H   -0.346737 -0.738209 -2.183983 
H   -8.981414 0.763185 3.411697 
H   8.078758 1.453904 1.338826 
H   1.209598 -1.491792 -4.270826 
H   -1.219970 1.445960 -1.338826 
H   -8.089130 -1.408072 4.270826 
H   5.724961 0.801822 1.841541 
H   3.589855 -0.891146 -3.837539 
H   -3.573767 2.098041 -1.841541 
H   -5.708873 -2.008717 3.837539 
H   4.278987 2.282846 3.179568 
H   5.043449 -2.406886 -2.545656 
H   -5.019741 0.617018 -3.179568 
H   -4.255279 -0.492978 2.545656 
H   4.635838 1.462401 -4.934604 
H   4.639818 -1.537333 0.788928 
H   -4.662890 1.437463 4.934604 
H   -4.658910 -1.362531 -0.788928 
H   2.313533 1.558730 5.641321 
H   6.930370 -1.730394 -0.097871 
H   -6.985194 1.341133 -5.641321 
H   -2.368357 -1.169469 0.097871 
H   1.582987 -0.005237 3.801881 
H   7.662188 -0.207703 -1.971815 
H   -7.715740 2.905100 -3.801881 
H   -1.636539 -2.692160 1.971815 
H   3.188892 -1.590718 2.837506 
H   6.080200 1.413338 -2.916082 
H   -6.109836 -1.309145 -2.837506 
H   -3.218528 1.486525 2.916082 
H   7.047778 1.872619 5.066510 
H   2.148501 -1.861823 -0.500175 
H   -2.250949 1.027245 -5.066510 
H   -7.150226 -1.038041 0.500175 
H   -9.262257 1.897162 -5.365360 
H   -0.112251 -1.746242 0.512481 
H   0.036471 1.002702 5.365360 
H   9.186477 -1.153622 -0.512481 
H   -8.376067 -0.118383 -4.177047 
H   -0.867205 0.339155 1.669889 
H   0.922661 -2.781481 4.177047 
H   8.431523 2.560709 -1.669889 
H   8.755239 -2.115630 -3.889970 
H   0.698856 2.268878 1.863406 
H   -0.543488 -0.784233 3.889970 
H   -8.599871 0.630985 -1.863406 
H   6.471772 -2.139057 -4.871081 
H   2.959460 2.150065 0.828743 
H   -2.826956 -0.760807 4.871081 
H   -6.339268 0.749799 -0.828743 
128
i=14
C   5.765849 -1.982191 3.418172 
C   3.529069 1.847569 -2.258476 
C   -3.532879 -0.917673 -3.418172 
C   -5.769659 1.052295 2.258476 
C   7.097713 -1.627537 3.123235 
C   2.177837 1.531651 -2.502293 
C   -2.201015 -1.272326 -3.123235 
C   -7.120891 1.368212 2.502293 
C   7.923586 -2.478921 2.388907 
C   1.348153 2.410023 -3.198839 
C   -1.375141 -0.420942 -2.388907 
C   -7.950574 0.489840 3.198839 
C   7.437481 2.098395 1.914697 
C   1.850452 -2.179041 -3.685427 
C   -1.861246 0.801468 -1.914697 
C   -7.448275 -0.720822 3.685427 
C   6.119550 1.730765 2.198101 
C   3.189971 -1.853957 -3.459809 
C   -3.179177 1.169099 -2.198101 
C   -6.108756 -1.045907 3.459809 
C   5.298664 2.575407 2.946447 
C   4.016258 -2.726859 -2.750517 
C   -4.000064 0.324457 -2.946447 
C   -5.282470 -0.173005 2.750517 
C   4.838214 -1.050571 4.111966 
C   4.447176 0.890863 -1.588490 
C   -4.460514 -1.849293 -4.111966 
C   -4.851552 2.009001 1.588490 
C   5.239998 -0.156321 5.138537 
C   4.048889 0.046461 -0.519061 
C   -4.058729 -2.743542 -5.138537 
C   -5.249838 2.853402 0.519061 
C   4.311976 0.756965 5.660258 
C   4.949288 -0.906191 -0.021466 
C   -4.986752 2.142899 -5.660258 
C   -4.349440 -1.993673 0.021466 
C   2.991358 0.795433 5.214581 
C   6.244184 -1.023721 -0.527155 
C   -6.307370 2.104431 -5.214581 
C   -3.054544 -1.876143 0.527155 
C   2.585798 -0.089469 4.215067 
C   6.651333 -0.176601 -1.558415 
C   -6.712929 2.989333 -4.215067 
C   -2.647394 -2.723263 1.558415 
C   3.500119 -0.991012 3.673683 
C   5.758919 0.757012 -2.082975 
C   -5.798609 -1.908852 -3.673683 
C   -3.539809 2.142852 2.082975 
C   6.612579 -0.136951 -5.678312 
C   2.708372 0.137587 0.117400 
C   -2.686148 -2.762913 5.678312 
C   -6.590355 2.762277 -0.117400 
C   7.407285 1.016336 5.589650 
C   1.826673 -0.955376 0.070172 
C   -1.891443 1.883528 -5.589650 
C   -7.472055 -1.944488 -0.070172 
C   8.701222 1.043670 -5.271339 
C   0.554642 -0.863646 0.643437 
C   -0.597506 1.856194 5.271339 
C   -8.744086 -2.036218 -0.643437 
C   9.214343 -0.073063 -4.603214 
C   0.151063 0.312781 1.284574 
C   -0.084385 -2.826801 4.603214 
C   -9.147665 2.587083 -1.284574 
C   8.415657 -1.212307 -4.452823 
C   1.036425 1.393921 1.360349 
C   -0.883071 -1.687557 4.452823 
C   -8.262303 1.505943 -1.360349 
C   7.127108 -1.246350 -4.989444 
C   2.302750 1.307946 0.778962 
C   -2.171620 -1.653513 4.989444 
C   -6.995978 1.591917 -0.778962 
H   7.480778 -0.661588 3.447098 
H   1.781121 0.575860 -2.165092 
H   -1.817949 -2.238276 -3.447098 
H   -7.517606 2.324004 2.165092 
H   8.944634 -2.167898 2.159376 
H   0.309957 2.130434 -3.387090 
H   -0.354093 -0.731965 -2.159376 
H   -8.988770 0.769429 3.387090 
H   8.076165 1.444432 1.317712 
H   1.207005 -1.501264 -4.249712 
H   -1.222563 1.455432 -1.317712 
H   -8.091723 -1.398600 4.249712 
H   5.728983 0.779491 1.837784 
H   3.593877 -0.913477 -3.833782 
H   -3.569745 2.120372 -1.837784 
H   -5.704851 -1.986386 3.833782 
H   4.284914 2.251836 3.187347 
H   5.049376 -2.437896 -2.553435 
H   -5.013814 0.648028 -3.187347 
H   -4.249352 -0.461968 2.553435 
H   4.630070 1.443668 -4.941960 
H   4.634050 -1.556066 0.796284 
H   -4.668658 1.456196 4.941960 
H   -4.664678 -1.343798 -0.796284 
H   2.299827 1.515814 5.652592 
H   6.916664 -1.773310 -0.109142 
H   -6.998900 1.384049 -5.652592 
H   -2.382063 -1.126553 0.109142 
H   1.569599 -0.058472 3.821778 
H   7.648800 -0.260938 -1.991712 
H   -7.729128 2.958335 -3.821778 
H   -1.649927 -2.638925 1.991712 
H   3.181483 -1.635063 2.852376 
H   6.072791 1.368993 -2.930952 
H   -6.117245 -1.264800 -2.852376 
H   -3.225937 1.530870 2.930952 
H   7.022166 1.875318 5.034654 
H   2.122889 -1.859124 -0.468319 
H   -2.276561 1.024546 -5.034654 
H   -7.175838 -1.040740 0.468319 
H   -9.281202 1.934892 -5.411293 
H   -0.131196 -1.708512 0.558414 
H   0.017526 0.964972 5.411293 
H   9.167532 -1.191352 -0.558414 
H   -8.362203 -0.063190 -4.215254 
H   -0.853341 0.394348 1.708096 
H   0.936525 -2.836674 4.215254 
H   8.445387 2.505516 -1.708096 
H   8.794081 -2.077318 -3.904787 
H   0.737698 2.307190 1.878223 
H   -0.504646 -0.822545 3.904787 
H   -8.561029 0.592673 -1.878223 
H   6.504898 -2.136305 -4.872510 
H   2.992586 2.152817 0.830172 
H   -2.793830 -0.763559 4.872510 
H   -6.306142 0.747047 -0.830172 
128
i=15
C   5.765214 -2.004628 3.415262 
C   3.528434 1.825132 -2.255566 
C   -3.533514 -0.895236 -3.415262 
C   -5.770294 1.074732 2.255566 
C   7.093850 -1.643518 3.111805 
C   2.173974 1.515670 -2.490863 
C   -2.204878 -1.256345 -3.111805 
C   -7.124754 1.384193 2.490863 
C   7.919088 -2.490404 2.371180 
C   1.343655 2.398540 -3.181112 
C   -1.379639 -0.409459 -2.371180 
C   -7.955072 0.501323 3.181112 
C   7.435682 2.084954 1.899033 
C   1.848653 -2.192482 -3.669763 
C   -1.863045 0.814909 -1.899033 
C   -7.450074 -0.707381 3.669763 
C   6.121349 1.710233 2.192068 
C   3.191770 -1.874489 -3.453776 
C   -3.177378 1.189631 -2.192068 
C   -6.106957 -1.025375 3.453776 
C   5.301363 2.550165 2.946923 
C   4.018957 -2.752101 -2.750993 
C   -3.997365 0.349699 -2.946923 
C   -5.279771 -0.147763 2.750993 
C   4.835991 -1.077189 4.113024 
C   4.444953 0.864245 -1.589548 
C   -4.462737 -1.822675 -4.113024 
C   -4.853775 2.035619 1.589548 
C   5.238358 -0.174631 5.132452 
C   4.047249 0.028151 -0.512976 
C   -4.060369 -2.725232 -5.132452 
C   -5.251478 2.871712 0.512976 
C   4.305732 0.732094 5.658194 
C   4.943044 -0.931062 -0.019402 
C   -4.992996 2.167770 -5.658194 
C   -4.355684 -1.968802 0.019402 
C   2.980827 0.757385 5.222519 
C   6.233653 -1.061769 -0.535093 
C   -6.317901 2.142479 -5.222519 
C   -3.065075 -1.838095 0.535093 
C   2.575532 -0.133814 4.228296 
C   6.641067 -0.220946 -1.571644 
C   -6.723195 3.033678 -4.228296 
C   -2.657660 -2.678918 1.571644 
C   3.493504 -1.030012 3.684108 
C   5.752304 0.718012 -2.093400 
C   -5.805224 -1.869852 -3.684108 
C   -3.546424 2.181852 2.093400 
C   6.616283 -0.136845 -5.695246 
C   2.712076 0.137693 0.134334 
C   -2.682444 -2.763019 5.695246 
C   -6.586651 2.762171 -0.134334 
C   7.396490 1.026496 5.560545 
C   1.815878 -0.945216 0.099277 
C   -1.902238 1.873368 -5.560545 
C   -7.482850 -1.954648 -0.099277 
C   8.694078 1.073674 -5.308117 
C   0.547498 -0.833642 0.680215 
C   -0.604650 1.826190 5.308117 
C   -8.751230 -2.066222 -0.680215 
C   9.225456 -0.033110 -4.635494 
C   0.162176 0.352734 1.316854 
C   -0.073272 -2.866754 4.635494 
C   -9.136552 2.547130 -1.316854 
C   8.441216 -1.182038 -4.472667 
C   1.061984 1.424190 1.380193 
C   -0.857512 -1.717826 4.472667 
C   -8.236744 1.475674 -1.380193 
C   7.148963 -1.236084 -5.001827 
C   2.324605 1.318212 0.791345 
C   -2.149765 -1.663779 5.001827 
C   -6.974123 1.581651 -0.791345 
H   7.474640 -0.675876 3.433445 
H   1.774983 0.561572 -2.151439 
H   -1.824087 -2.223988 -3.433445 
H   -7.523744 2.338292 2.151439 
H   8.937278 -2.174142 2.134769 
H   0.302601 2.124190 -3.362483 
H   -0.361449 -0.725721 -2.134769 
H   -8.996126 0.775673 3.362483 
H   8.073572 1.434960 1.296598 
H   1.204412 -1.510736 -4.228598 
H   -1.225156 1.464904 -1.296598 
H   -8.094316 -1.389128 4.228598 
H   5.733005 0.757160 1.834027 
H   3.597899 -0.935808 -3.830025 
H   -3.565723 2.142703 -1.834027 
H   -5.700829 -1.964055 3.830025 
H   4.290841 2.220826 3.195126 
H   5.055303 -2.468906 -2.561214 
H   -5.007887 0.679038 -3.195126 
H   -4.243425 -0.430958 2.561214 
H   4.624302 1.424935 -4.949316 
H   4.628282 -1.574799 0.803640 
H   -4.674426 1.474929 4.949316 
H   -4.670446 -1.325065 -0.803640 
H   2.286121 1.472898 5.663863 
H   6.902958 -1.816226 -0.120413 
H   -7.012606 1.426965 -5.663863 
H   -2.395769 -1.083637 0.120413 
H   1.556211 -0.111707 3.841675 
H   7.635412 -0.314173 -2.011609 
H   -7.742516 3.011570 -3.841675 
H   -1.663315 -2.585690 2.011609 
H   3.174074 -1.679408 2.867246 
H   6.065382 1.324648 -2.945822 
H   -6.124654 -1.220455 -2.867246 
H   -3.233346 1.575215 2.945822 
H   6.996554 1.878017 5.002798 
H   2.097277 -1.856425 -0.436463 
H   -2.302173 1.021847 -5.002798 
H   -7.201450 -1.043439 0.436463 
H   -9.300147 1.972622 -5.457226 
H   -0.150141 -1.670782 0.604347 
H   -0.001419 0.927242 5.457226 
H   9.148587 -1.229082 -0.604347 
H   -8.348339 -0.007997 -4.253461 
H   -0.839477 0.449541 1.746303 
H   0.950389 -2.891867 4.253461 
H   8.459251 2.450323 -1.746303 
H   8.832923 -2.039006 -3.919604 
H   0.776540 2.345502 1.893040 
H   -0.465804 -0.860857 3.919604 
H   -8.522187 0.554361 -1.893040 
H   6.538024 -2.133553 -4.873939 
H   3.025712 2.155569 0.831601 
H   -2.760704 -0.766311 4.873939 
H   -6.273016 0.744295 -0.831601 
128
i=16
C   5.764579 -2.027065 3.412352 
C   3.527799 1.802695 -2.252656 
C   -3.534149 -0.872799 -3.412352 
C   -5.770929 1.097169 2.252656 
C   7.089987 -1.659499 3.100375 
C   2.170111 1.499689 -2.479433 
C   -2.208741 -1.240364 -3.100375 
C   -7.128617 1.400174 2.479433 
C   7.914590 -2.501887 2.353453 
C   1.339157 2.387057 -3.163385 
C   -1.384137 -0.397976 -2.353453 
C   -7.959570 0.512806 3.163385 
C   7.433883 2.071513 1.883369 
C   1.846854 -2.205923 -3.654099 
C   -1.864844 0.828350 -1.883369 
C   -7.451873 -0.693940 3.654099 
C   6.123148 1.689701 2.186035 
C   3.193569 -1.895021 -3.447743 
C   -3.175579 1.210163 -2.186035 
C   -6.105158 -1.004843 3.447743 
C   5.304062 2.524923 2.947399 
C   4.021656 -2.777343 -2.751469 
C   -3.994666 0.374941 -2.947399 
C   -5.277072 -0.122521 2.751469 
C   4.833768 -1.103807 4.114082 
C   4.442730 0.837627 -1.590606 
C   -4.464960 -1.796057 -4.114082 
C   -4.855998 2.062237 1.590606 
C   5.236718 -0.192941 5.126367 
C   4.045609 0.009841 -0.506891 
C   -4.062009 -2.706922 -5.126367 
C   -5.253118 2.890022 0.506891 
C   4.299488 0.707223 5.656130 
C   4.936800 -0.955933 -0.017338 
C   -4.999240 2.192641 -5.656130 
C   -4.361928 -1.943931 0.017338 
C   2.970296 0.719337 5.230457 
C   6.223122 -1.099817 -0.543031 
C   -6.328432 2.180527 -5.230457 
C   -3.075606 -1.800047 0.543031 
C   2.565266 -0.178159 4.241525 
C   6.630801 -0.265291 -1.584873 
C   -6.733461 3.078023 -4.241525 
C   -2.667926 -2.634573 1.584873 
C   3.486889 -1.069012 3.694533 
C   5.745689 0.679012 -2.103825 
C   -5.811839 -1.830852 -3.694533 
C   -3.553039 2.220852 2.103825 
C   6.619987 -0.136739 -5.712180 
C   2.715780 0.137799 0.151268 
C   -2.678740 -2.763125 5.712180 
C   -6.582947 2.762065 -0.151268 
C   7.385695 1.036656 5.531440 
C   1.805083 -0.935056 0.128382 
C   -1.913033 1.863208 -5.531440 
C   -7.493645 -1.964808 -0.128382 
C   8.686934 1.103678 -5.344895 
C   0.540354 -0.803638 0.716993 
C   -0.611794 1.796186 5.344895 
C   -8.758374 -2.096226 -0.716993 
C   9.236569 0.006843 -4.667774 
C   0.173289 0.392687 1.349134 
C   -0.062159 -2.906707 4.667774 
C   -9.125439 2.507177 -1.349134 
C   8.466775 -1.151769 -4.492511 
C   1.087543 1.454459 1.400037 
C   -0.831953 -1.748095 4.492511 
C   -8.211185 1.445405 -1.400037 
C   7.170818 -1.225818 -5.014210 
C   2.346460 1.328478 0.803728 
C   -2.127910 -1.674045 5.014210 
C   -6.952268 1.571385 -0.803728 
H   7.468502 -0.690164 3.419792 
H   1.768845 0.547284 -2.137786 
H   -1.830225 -2.209700 -3.419792 
H   -7.529882 2.352580 2.137786 
H   8.929922 -2.180386 2.110162 
H   0.295245 2.117946 -3.337876 
H   -0.368805 -0.719477 -2.110162 
H   -9.003482 0.781917 3.337876 
H   8.070979 1.425488 1.275484 
H   1.201819 -1.520208 -4.207484 
H   -1.227749 1.474376 -1.275484 
H   -8.096909 -1.379656 4.207484 
H   5.737027 0.734829 1.830270 
H   3.601921 -0.958139 -3.826268 
H   -3.561701 2.165034 -1.830270 
H   -5.696807 -1.941724 3.826268 
H   4.296768 2.189816 3.202905 
H   5.061230 -2.499916 -2.568993 
H   -5.001960 0.710048 -3.202905 
H   -4.237498 -0.399948 2.568993 
H   4.618534 1.406202 -4.956672 
H   4.622514 -1.593532 0.810996 
H   -4.680194 1.493662 4.956672 
H   -4.676214 -1.306332 -0.810996 
H   2.272415 1.429982 5.675134 
H   6.889252 -1.859142 -0.131684 
H   -7.026312 1.469881 -5.675134 
H   -2.409475 -1.040721 0.131684 
H   1.542823 -0.164942 3.861572 
H   7.622024 -0.367408 -2.031506 
H   -7.755904 3.064805 -3.861572 
H   -1.676703 -2.532455 2.031506 
H   3.166665 -1.723753 2.882116 
H   6.057973 1.280303 -2.960692 
H   -6.132063 -1.176110 -2.882116 
H   -3.240755 1.619560 2.960692 
H   6.970942 1.880716 4.970942 
H   2.071665 -1.853726 -0.404607 
H   -2.327785 1.019148 -4.970942 
H   -7.227062 -1.046138 0.404607 
H   -9.319092 2.010352 -5.503159 
H   -0.169086 -1.633052 0.650280 
H   -0.020364 0.889512 5.503159 
H   9.129642 -1.266812 -0.650280 
H   -8.334475 0.047196 -4.291668 
H   -0.825613 0.504734 1.784510 
H   0.964253 -2.947060 4.291668 
H   8.473115 2.395130 -1.784510 
H   8.871765 -2.000694 -3.934421 
H   0.815382 2.383814 1.907857 
H   -0.426962 -0.899169 3.934421 
H   -8.483345 0.516049 -1.907857 
H   6.571150 -2.130801 -4.875368 
H   3.058838 2.158321 0.833030 
H   -2.727578 -0.769063 4.875368 
H   -6.239890 0.741543 -0.833030 
128
i=17
C   5.763944 -2.049502 3.409442 
C   3.527164 1.780258 -2.249746 
C   -3.534784 -0.850362 -3.409442 
C   -5.771564 1.119606 2.249746 
C   7.086124 -1.675480 3.088945 
C   2.166248 1.483708 -2.468003 
C   -2.212604 -1.224383 -3.088945 
C   -7.132480 1.416155 2.468003 
C   7.910092 -2.513370 2.335726 
C   1.334659 2.375574 -3.145658 
C   -1.388635 -0.386493 -2.335726 
C   -7.964068 0.524289 3.145658 
C   7.432084 2.058072 1.867705 
C   1.845055 -2.219364 -3.638435 
C   -1.866643 0.841791 -1.867705 
C   -7.453672 -0.680499 3.638435 
C   6.124947 1.669169 2.180002 
C   3.195368 -1.915553 -3.441710 
C   -3.173780 1.230695 -2.180002 
C   -6.103359 -0.984311 3.441710 
C   5.306761 2.499681 2.947875 
C   4.024355 -2.802585 -2.751945 
C   -3.991967 0.400183 -2.947875 
C   -5.274373 -0.097279 2.751945 
C   4.831545 -1.130425 4.115140 
C   4.440507 0.811009 -1.591664 
C   -4.467183 -1.769439 -4.115140 
C   -4.858221 2.088855 1.591664 
C   5.235078 -0.211251 5.120282 
C   4.043969 -0.008469 -0.500806 
C   -4.063649 -2.688612 -5.120282 
C   -5.254758 2.908332 0.500806 
C   4.293244 0.682352 5.654066 
C   4.930556 -0.980804 -0.015274 
C   -5.005484 2.217512 -5.654066 
C   -4.368172 -1.919060 0.015274 
C   2.959765 0.681289 5.238395 
C   6.212591 -1.137865 -0.550969 
C   -6.338963 2.218575 -5.238395 
C   -3.086137 -1.761999 0.550969 
C   2.555000 -0.222504 4.254754 
C   6.620535 -0.309636 -1.598102 
C   -6.743727 3.122368 -4.254754 
C   -2.678192 -2.590228 1.598102 
C   3.480274 -1.108012 3.704958 
C   5.739074 0.640012 -2.114250 
C   -5.818454 -1.791852 -3.704958 
C   -3.559654 2.259852 2.114250 
C   6.623691 -0.136633 -5.729114 
C   2.719484 0.137905 0.168202 
C   -2.675036 -2.763231 5.729114 
C   -6.579243 2.761959 -0.168202 
C   7.374900 1.046816 5.502335 
C   1.794288 -0.924896 0.157487 
C   -1.923828 1.853048 -5.502335 
C   -7.504440 -1.974968 -0.157487 
C   8.679790 1.133682 -5.381673 
C   0.533210 -0.773634 0.753771 
C   -0.618938 1.766182 5.381673 
C   -8.765518 -2.126230 -0.753771 
C   9.247682 0.046796 -4.700054 
C   0.184402 0.432640 1.381414 
C   -0.051046 -2.946660 4.700054 
C   -9.114326 2.467224 -1.381414 
C   8.492334 -1.121500 -4.512355 
C   1.113102 1.484728 1.419881 
C   -0.806394 -1.778364 4.512355 
C   -8.185626 1.415136 -1.419881 
C   7.192673 -1.215552 -5.026593 
C   2.368315 1.338744 0.816111 
C   -2.106055 -1.684311 5.026593 
C   -6.930413 1.561119 -0.816111 
H   7.462364 -0.704452 3.406139 
H   1.762707 0.532996 -2.124133 
H   -1.836363 -2.195412 -3.406139 
H   -7.536020 2.366868 2.124133 
H   8.922566 -2.186630 2.085555 
H   0.287889 2.111702 -3.313269 
H   -0.376161 -0.713233 -2.085555 
H   -9.010838 0.788161 3.313269 
H   8.068386 1.416016 1.254370 
H   1.199226 -1.529680 -4.186370 
H   -1.230342 1.483848 -1.254370 
H   -8.099502 -1.370184 4.186370 
H   5.741049 0.712498 1.826513 
H   3.605943 -0.980470 -3.822511 
H   -3.557679 2.187365 -1.826513 
H   -5.692785 -1.919393 3.822511 
H   4.302695 2.158806 3.210684 
H   5.067157 -2.530926 -2.576772 
H   -4.996033 0.741058 -3.210684 
H   -4.231571 -0.368938 2.576772 
H   4.612766 1.387469 -4.964028 
H   4.616746 -1.612265 0.818352 
H   -4.685962 1.512395 4.964028 
H   -4.681982 -1.287599 -0.818352 
H   2.258709 1.387066 5.686405 
H   6.875546 -1.902058 -0.142955 
H   -7.040018 1.512797 -5.686405 
H   -2.423181 -0.997805 0.142955 
H   1.529435 -0.218177 3.881469 
H   7.608636 -0.420643 -2.051403 
H   -7.769292 3.118040 -3.881469 
H   -1.690091 -2.479220 2.051403 
H   3.159256 -1.768098 2.896986 
H   6.050564 1.235958 -2.975562 
H   -6.139472 -1.131765 -2.896986 
H   -3.248164 1.663905 2.975562 
H   6.945330 1.883415 4.939086 
H   2.046053 -1.851027 -0.372751 
H   -2.353397 1.016449 -4.939086 
H   -7.252674 -1.048837 0.372751 
H   -9.338037 2.048082 -5.549092 
H   -0.188031 -1.595322 0.696213 
H   -0.039309 0.851782 5.549092 
H   9.110697 -1.304542 -0.696213 
H   -8.320611 0.102389 -4.329875 
H   -0.811749 0.559927 1.822717 
H   0.978117 -3.002253 4.329875 
H   8.486979 2.339937 -1.822717 
H   8.910607 -1.962382 -3.949238 
H   0.854224 2.422126 1.922674 
H   -0.388120 -0.937481 3.949238 
H   -8.444503 0.477737 -1.922674 
H   6.604276 -2.128049 -4.876797 
H   3.091964 2.161073 0.834459 
H   -2.694452 -0.771815 4.876797 
H   -6.206764 0.738791 -0.834459 
128
i=18
C   5.763309 -2.071939 3.406532 
C   3.526529 1.757821 -2.246836 
C   -3.535419 -0.827925 -3.406532 
C   -5.772199 1.142043 2.246836 
C   7.082261 -1.691461 3.077515 
C   2.162385 1.467727 -2.456573 
C   -2.216467 -1.208402 -3.077515 
C   -7.136343 1.432136 2.456573 
C   7.905594 -2.524853 2.317999 
C   1.330161 2.364091 -3.127931 
C   -1.393133 -0.375010 -2.317999 
C   -7.968566 0.535772 3.127931 
C   7.430285 2.044631 1.852041 
C   1.843256 -2.232805 -3.622771 
C   -1.868442 0.855232 -1.852041 
C   -7.455471 -0.667058 3.622771 
C   6.126746 1.648637 2.173969 
C   3.197167 -1.936085 -3.435677 
C   -3.171981 1.251227 -2.173969 
C   -6.101560 -0.963779 3.435677 
C   5.309460 2.474439 2.948351 
C   4.027054 -2.827827 -2.752421 
C   -3.989268 0.425425 -2.948351 
C   -5.271674 -0.072037 2.752421 
C   4.829322 -1.157043 4.116198 
C   4.438284 0.784391 -1.592722 
C   -4.469406 -1.742821 -4.116198 
C   -4.860444 2.115473 1.592722 
C   5.233438 -0.229561 5.114197 
C   4.042329 -0.026779 -0.494721 
C   -4.065289 -2.670302 -5.114197 
C   -5.256398 2.926642 0.494721 
C   4.287000 0.657481 5.652002 
C   4.924312 -1.005675 -0.013210 
C   -5.011728 2.242383 -5.652002 
C   -4.374416 -1.894189 0.013210 
C   2.949234 0.643241 5.246333 
C   6.202060 -1.175913 -0.558907 
C   -6.349494 2.256623 -5.246333 
C   -3.096668 -1.723951 0.558907 
C   2.544734 -0.266849 4.267983 
C   6.610269 -0.353981 -1.611331 
C   -6.753993 3.166713 -4.267983 
C   -2.688458 -2.545883 1.611331 
C   3.473659 -1.147012 3.715383 
C   5.732459 0.601012 -2.124675 
C   -5.825069 -1.752852 -3.715383 
C   -3.566269 2.298852 2.124675 
C   6.627395 -0.136527 -5.746048 
C   2.723188 0.138011 0.185136 
C   -2.671332 -2.763337 5.746048 
C   -6.575539 2.761853 -0.185136 
C   7.364105 1.056976 5.473230 
C   1.783493 -0.914736 0.186592 
C   -1.934623 1.842888 -5.473230 
C   -7.515235 -1.985128 -0.186592 
C   8.672646 1.163686 -5.418451 
C   0.526066 -0.743630 0.790549 
C   -0.626082 1.736178 5.418451 
C   -8.772662 -2.156234 -0.790549 
C   9.258795 0.086749 -4.732334 
C   0.195515 0.472593 1.413694 
C   -0.039933 -2.986613 4.732334 
C   -9.103213 2.427271 -1.413694 
C   8.517893 -1.091231 -4.532199 
C   1.138661 1.514997 1.439725 
C   -0.780835 -1.808633 4.532199 
C   -8.160067 1.384867 -1.439725 
C   7.214528 -1.205286 -5.038976 
C   2.390170 1.349010 0.828494 
C   -2.084200 -1.694577 5.038976 
C   -6.908558 1.550853 -0.828494 
H   7.456226 -0.718740 3.392486 
H   1.756569 0.518708 -2.110480 
H   -1.842501 -2.181124 -3.392486 
H   -7.542158 2.381156 2.110480 
H   8.915210 -2.192874 2.060948 
H   0.280533 2.105458 -3.288662 
H   -0.383517 -0.706989 -2.060948 
H   -9.018194 0.794405 3.288662 
H   8.065793 1.406544 1.233256 
H   1.196633 -1.539152 -4.165256 
H   -1.232935 1.493320 -1.233256 
H   -8.102095 -1.360712 4.165256 
H   5.745071 0.690167 1.822756 
H   3.609965 -1.002801 -3.818754 
H   -3.553657 2.209696 -1.822756 
H   -5.688763 -1.897062 3.818754 
H   4.308622 2.127796 3.218463 
H   5.073084 -2.561936 -2.584551 
H   -4.990106 0.772068 -3.218463 
H   -4.225644 -0.337928 2.584551 
H   4.606998 1.368736 -4.971384 
H   4.610978 -1.630998 0.825708 
H   -4.691730 1.531128 4.971384 
H   -4.687750 -1.268866 -0.825708 
H   2.245003 1.344150 5.697676 
H   6.861840 -1.944974 -0.154226 
H   -7.053724 1.555713 -5.697676 
H   -2.436887 -0.954889 0.154226 
H   1.516047 -0.271412 3.901366 
H   7.595248 -0.473878 -2.071300 
H   -7.782680 3.171275 -3.901366 
H   -1.703479 -2.425985 2.071300 
H   3.151847 -1.812443 2.911856 
H   6.043155 1.191613 -2.990432 
H   -6.146881 -1.087420 -2.911856 
H   -3.255573 1.708250 2.990432 
H   6.919718 1.886114 4.907230 
H   2.020441 -1.848328 -0.340895 
H   -2.379009 1.013750 -4.907230 
H   -7.278286 -1.051536 0.340895 
H   -9.356982 2.085812 -5.595025 
H   -0.206976 -1.557592 0.742146 
H   -0.058254 0.814052 5.595025 
H   9.091752 -1.342272 -0.742146 
H   -8.306747 0.157582 -4.368082 
H   -0.797885 0.615120 1.860924 
H   0.991981 -3.057446 4.368082 
H   8.500843 2.284744 -1.860924 
H   8.949449 -1.924070 -3.964055 
H   0.893066 2.460438 1.937491 
H   -0.349278 -0.975793 3.964055 
H   -8.405661 0.439425 -1.937491 
H   6.637402 -2.125297 -4.878226 
H   3.125090 2.163825 0.835888 
H   -2.661326 -0.774567 4.878226 
H   -6.173638 0.736039 -0.835888 
128
i=19
C   5.762674 -2.094376 3.403622 
C   3.525894 1.735384 -2.243926 
C   -3.536054 -0.805488 -3.403622 
C   -5.772834 1.164480 2.243926 
C   7.078398 -1.707442 3.066085 
C   2.158522 1.451746 -2.445143 
C   -2.220330 -1.192421 -3.066085 
C   -7.140206 1.448117 2.445143 
C   7.901096 -2.536336 2.300272 
C   1.325663 2.352608 -3.110204 
C   -1.397631 -0.363527 -2.300272 
C   -7.973064 0.547255 3.110204 
C   7.428486 2.031190 1.836377 
C   1.841457 -2.246246 -3.607107 
C   -1.870241 0.868673 -1.836377 
C   -7.457270 -0.653617 3.607107 
C   6.128545 1.628105 2.167936 
C   3.198966 -1.956617 -3.429644 
C   -3.170182 1.271759 -2.167936 
C   -6.099761 -0.943247 3.429644 
C   5.312159 2.449197 2.948827 
C   4.029753 -2.853069 -2.752897 
C   -3.986569 0.450667 -2.948827 
C   -5.268975 -0.046795 2.752897 
C   4.827099 -1.183661 4.117256 
C   4.436061 0.757773 -1.593780 
C   -4.471629 -1.716203 -4.117256 
C   -4.862667 2.142091 1.593780 
C   5.231798 -0.247871 5.108112 
C   4.040689 -0.045089 -0.488636 
C   -4.066929 -2.651992 -5.108112 
C   -5.258038 2.944952 0.488636 
C   4.280756 0.632610 5.649938 
C   4.918068 -1.030546 -0.011146 
C   -5.017972 2.267254 -5.649938 
C   -4.380660 -1.869318 0.011146 
C   2.938703 0.605193 5.254271 
C   6.191529 -1.213961 -0.566845 
C   -6.360025 2.294671 -5.254271 
C   -3.107199 -1.685903 0.566845 
C   2.534468 -0.311194 4.281212 
C   6.600003 -0.398326 -1.624560 
C   -6.764259 3.211058 -4.281212 
C   -2.698724 -2.501538 1.624560 
C   3.467044 -1.186012 3.725808 
C   5.725844 0.562012 -2.135100 
C   -5.831684 -1.713852 -3.725808 
C   -3.572884 2.337852 2.135100 
C   6.631099 -0.136421 -5.762982 
C   2.726892 0.138117 0.202070 
C   -2.667628 -2.763443 5.762982 
C   -6.571835 2.761747 -0.202070 
C   7.353310 1.067136 5.444125 
C   1.772698 -0.904576 0.215697 
C   -1.945418 1.832728 -5.444125 
C   -7.526030 -1.995288 -0.215697 
C   8.665502 1.193690 -5.455229 
C   0.518922 -0.713626 0.827327 
C   -0.633226 1.706174 5.455229 
C   -8.779806 -2.186238 -0.827327 
C   9.269908 0.126702 -4.764614 
C   0.206628 0.512546 1.445974 
C   -0.028820 -3.026566 4.764614 
C   -9.092100 2.387318 -1.445974 
C   8.543452 -1.060962 -4.552043 
C   1.164220 1.545266 1.459569 
C   -0.755276 -1.838902 4.552043 
C   -8.134508 1.354598 -1.459569 
C   7.236383 -1.195020 -5.051359 
C   2.412025 1.359276 0.840877 
C   -2.062345 -1.704843 5.051359 
C   -6.886703 1.540587 -0.840877 
H   7.450088 -0.733028 3.378833 
H   1.750431 0.504420 -2.096827 
H   -1.848639 -2.166836 -3.378833 
H   -7.548296 2.395444 2.096827 
H   8.907854 -2.199118 2.036341 
H   0.273177 2.099214 -3.264055 
H   -0.390873 -0.700745 -2.036341 
H   -9.025550 0.800649 3.264055 
H   8.063200 1.397072 1.212142 
H   1.194040 -1.548624 -4.144142 
H   -1.235528 1.502792 -1.212142 
H   -8.104688 -1.351240 4.144142 
H   5.749093 0.667836 1.818999 
H   3.613987 -1.025132 -3.814997 
H   -3.549635 2.232027 -1.818999 
H   -5.684741 -1.874731 3.814997 
H   4.314549 2.096786 3.226242 
H   5.079011 -2.592946 -2.592330 
H   -4.984179 0.803078 -3.226242 
H   -4.219717 -0.306918 2.592330 
H   4.601230 1.350003 -4.978740 
H   4.605210 -1.649731 0.833064 
H   -4.697498 1.549861 4.978740 
H   -4.693518 -1.250133 -0.833064 
H   2.231297 1.301234 5.708947 
H   6.848134 -1.987890 -0.165497 
H   -7.067430 1.598629 -5.708947 
H   -2.450593 -0.911973 0.165497 
H   1.502659 -0.324647 3.921263 
H   7.581860 -0.527113 -2.091197 
H   -7.796068 3.224510 -3.921263 
H   -1.716867 -2.372750 2.091197 
H   3.144438 -1.856788 2.926726 
H   6.035746 1.147268 -3.005302 
H   -6.154290 -1.043075 -2.926726 
H   -3.262982 1.752595 3.005302 
H   6.894106 1.888813 4.875374 
H   1.994829 -1.845629 -0.309039 
H   -2.404621 1.011051 -4.875374 
H   -7.303898 -1.054235 0.309039 
H   -9.375927 2.123542 -5.640958 
H   -0.225921 -1.519862 0.788079 
H   -0.077199 0.776322 5.640958 
H   9.072807 -1.380002 -0.788079 
H   -8.292883 0.212775 -4.406289 
H   -0.784021 0.670313 1.899131 
H   1.005845 -3.112639 4.406289 
H   8.514707 2.229551 -1.899131 
H   8.988291 -1.885758 -3.978872 
H   0.931908 2.498750 1.952308 
H   -0.310436 -1.014105 3.978872 
H   -8.366819 0.401113 -1.952308 
H   6.670528 -2.122545 -4.879655 
H   3.158216 2.166577 0.837317 
H   -2.628200 -0.777319 4.879655 
H   -6.140512 0.733287 -0.837317 
128
i=20
C   5.762039 -2.116813 3.400712 
C   3.525259 1.712947 -2.241016 
C   -3.536689 -0.783051 -3.400712 
C   -5.773469 1.186917 2.241016 
C   7.074535 -1.723423 3.054655 
C   2.154659 1.435765 -2.433713 
C   -2.224193 -1.176440 -3.054655 
C   -7.144069 1.464098 2.433713 
C   7.896598 -2.547819 2.282545 
C   1.321165 2.341125 -3.092477 
C   -1.402129 -0.352044 -2.282545 
C   -7.977562 0.558738 3.092477 
C   7.426687 2.017749 1.820713 
C   1.839658 -2.259687 -3.591443 
C   -1.872040 0.882114 -1.820713 
C   -7.459069 -0.640176 3.591443 
C   6.130344 1.607573 2.161903 
C   3.200765 -1.977149 -3.423611 
C   -3.168383 1.292291 -2.161903 
C   -6.097962 -0.922715 3.423611 
C   5.314858 2.423955 2.949303 
C   4.032452 -2.878311 -2.753373 
C   -3.983870 0.475909 -2.949303 
C   -5.266276 -0.021553 2.753373 
C   4.824876 -1.210279 4.118314 
C   4.433838 0.731155 -1.594838 
C   -4.473852 -1.689585 -4.118314 
C   -4.864890 2.168709 1.594838 
C   5.230158 -0.266181 5.102027 
C   4.039049 -0.063399 -0.482551 
C   -4.068569 -2.633682 -5.102027 
C   -5.259678 2.963262 0.482551 
C   4.274512 0.607739 5.647874 
C   4.911824 -1.055417 -0.009082 
C   -5.024216 2.292125 -5.647874 
C   -4.386904 -1.844447 0.009082 
C   2.928172 0.567145 5.262209 
C   6.180998 -1.252009 -0.574783 
C   -6.370556 2.332719 -5.262209 
C   -3.117730 -1.647855 0.574783 
C   2.524202 -0.355539 4.294441 
C   6.589737 -0.442671 -1.637789 
C   -6.774525 3.255403 -4.294441 
C   -2.708990 -2.457193 1.637789 
C   3.460429 -1.225012 3.736233 
C   5.719229 0.523012 -2.145525 
C   -5.838299 -1.674852 -3.736233 
C   -3.579499 2.376852 2.145525 
C   6.634803 -0.136315 -5.779916 
C   2.730596 0.138223 0.219004 
C   -2.663924 -2.763549 5.779916 
C   -6.568131 2.761641 -0.219004 
C   7.342515 1.077296 5.415020 
C   1.761903 -0.894416 0.244802 
C   -1.956213 1.822568 -5.415020 
C   -7.536825 -2.005448 -0.244802 
C   8.658358 1.223694 -5.492007 
C   0.511778 -0.683622 0.864105 
C   -0.640370 1.676170 5.492007 
C   -8.786950 -2.216242 -0.864105 
C   9.281021 0.166655 -4.796894 
C   0.217741 0.552499 1.478254 
C   -0.017707 -3.066519 4.796894 
C   -9.080987 2.347365 -1.478254 
C   8.569011 -1.030693 -4.571887 
C   1.189779 1.575535 1.479413 
C   -0.729717 -1.869171 4.571887 
C   -8.108949 1.324329 -1.479413 
C   7.258238 -1.184754 -5.063742 
C   2.433880 1.369542 0.853260 
C   -2.040490 -1.715109 5.063742 
C   -6.864848 1.530321 -0.853260 
H   7.443950 -0.747316 3.365180 
H   1.744293 0.490132 -2.083174 
H   -1.854777 -2.152548 -3.365180 
H   -7.554434 2.409732 2.083174 
H   8.900498 -2.205362 2.011734 
H   0.265821 2.092970 -3.239448 
H   -0.398229 -0.694501 -2.011734 
H   -9.032906 0.806893 3.239448 
H   8.060607 1.387600 1.191028 
H   1.191447 -1.558096 -4.123028 
H   -1.238121 1.512264 -1.191028 
H   -8.107281 -1.341768 4.123028 
H   5.753115 0.645505 1.815242 
H   3.618009 -1.047463 -3.811240 
H   -3.545613 2.254358 -1.815242 
H   -5.680719 -1.852400 3.811240 
H   4.320476 2.065776 3.234021 
H   5.084938 -2.623956 -2.600109 
H   -4.978252 0.834088 -3.234021 
H   -4.213790 -0.275908 2.600109 
H   4.595462 1.331270 -4.986096 
H   4.599442 -1.668464 0.840420 
H   -4.703266 1.568594 4.986096 
H   -4.699286 -1.231400 -0.840420 
H   2.217591 1.258318 5.720218 
H   6.834428 -2.030806 -0.176768 
H   -7.081136 1.641545 -5.720218 
H   -2.464299 -0.869057 0.176768 
H   1.489271 -0.377882 3.941160 
H   7.568472 -0.580348 -2.111094 
H   -7.809456 3.277745 -3.941160 
H   -1.730255 -2.319515 2.111094 
H   3.137029 -1.901133 2.941596 
H   6.028337 1.102923 -3.020172 
H   -6.161699 -0.998730 -2.941596 
H   -3.270391 1.796940 3.020172 
H   6.868494 1.891512 4.843518 
H   1.969217 -1.842930 -0.277183 
H   -2.430233 1.008352 -4.843518 
H   -7.329510 -1.056934 0.277183 
H   -9.394872 2.161272 -5.686891 
H   -0.244866 -1.482132 0.834012 
H   -0.096144 0.738592 5.686891 
H   9.053862 -1.417732 -0.834012 
H   -8.279019 0.267968 -4.444496 
H   -0.770157 0.725506 1.937338 
H   1.019709 -3.167832 4.444496 
H   8.528571 2.174358 -1.937338 
H   9.027133 -1.847446 -3.993689 
H   0.970750 2.537062 1.967125 
H   -0.271594 -1.052417 3.993689 
H   -8.327977 0.362801 -1.967125 
H   6.703654 -2.119793 -4.881084 
H   3.191342 2.169329 0.838746 
H   -2.595074 -0.780071 4.881084 
H   -6.107386 0.730535 -0.838746 
128
i=21
C   5.761404 -2.139250 3.397802 
C   3.524624 1.690510 -2.238106 
C   -3.537324 -0.760614 -3.397802 
C   -5.774104 1.209354 2.238106 
C   7.070672 -1.739404 3.043225 
C   2.150796 1.419784 -2.422283 
C   -2.228056 -1.160459 -3.043225 
C   -7.147932 1.480079 2.422283 
C   7.892100 -2.559302 2.264818 
C   1.316667 2.329642 -3.074750 
C   -1.406627 -0.340561 -2.264818 
C   -7.982060 0.570221 3.074750 
C   7.424888 2.004308 1.805049 
C   1.837859 -2.273128 -3.575779 
C   -1.873839 0.895555 -1.805049 
C   -7.460868 -0.626735 3.575779 
C   6.132143 1.587041 2.155870 
C   3.202564 -1.997681 -3.417578 
C   -3.166584 1.312823 -2.155870 
C   -6.096163 -0.902183 3.417578 
C   5.317557 2.398713 2.949779 
C   4.035151 -2.903553 -2.753849 
C   -3.981171 0.501151 -2.949779 
C   -5.263577 0.003689 2.753849 
C   4.822653 -1.236897 4.119372 
C   4.431615 0.704537 -1.595896 
C   -4.476075 -1.662967 -4.119372 
C   -4.867113 2.195327 1.595896 
C   5.228518 -0.284491 5.095942 
C   4.037409 -0.081709 -0.476466 
C   -4.070209 -2.615372 -5.095942 
C   -5.261318 2.981572 0.476466 
C   4.268268 0.582868 5.645810 
C   4.905580 -1.080288 -0.007018 
C   -5.030460 2.316996 -5.645810 
C   -4.393148 -1.819576 0.007018 
C   2.917641 0.529097 5.270147 
C   6.170467 -1.290057 -0.582721 
C   -6.381087 2.370767 -5.270147 
C   -3.128261 -1.609807 0.582721 
C   2.513936 -0.399884 4.307670 
C   6.579471 -0.487016 -1.651018 
C   -6.784791 3.299748 -4.307670 
C   -2.719256 -2.412848 1.651018 
C   3.453814 -1.264012 3.746658 
C   5.712614 0.484012 -2.155950 
C   -5.844914 -1.635852 -3.746658 
C   -3.586114 2.415852 2.155950 
C   6.638507 -0.136209 -5.796850 
C   2.734300 0.138329 0.235938 
C   -2.660220 -2.763655 5.796850 
C   -6.564427 2.761535 -0.235938 
C   7.331720 1.087456 5.385915 
C   1.751108 -0.884256 0.273907 
C   -1.967008 1.812408 -5.385915 
C   -7.547620 -2.015608 -0.273907 
C   8.651214 1.253698 -5.528785 
C   0.504634 -0.653618 0.900883 
C   -0.647514 1.646166 5.528785 
C   -8.794094 -2.246246 -0.900883 
C   9.292134 0.206608 -4.829174 
C   0.228854 0.592452 1.510534 
C   -0.006594 -3.106472 4.829174 
C   -9.069874 2.307412 -1.510534 
C   8.594570 -1.000424 -4.591731 
C   1.215338 1.605804 1.499257 
C   -0.704158 -1.899440 4.591731 
C   -8.083390 1.294060 -1.499257 
C   7.280093 -1.174488 -5.076125 
C   2.455735 1.379808 0.865643 
C   -2.018635 -1.725375 5.076125 
C   -6.842993 1.520055 -0.865643 
H   7.437812 -0.761604 3.351527 
H   1.738155 0.475844 -2.069521 
H   -1.860915 -2.138260 -3.351527 
H   -7.560572 2.424020 2.069521 
H   8.893142 -2.211606 1.987127 
H   0.258465 2.086726 -3.214841 
H   -0.405585 -0.688257 -1.987127 
H   -9.040262 0.813137 3.214841 
H   8.058014 1.378128 1.169914 
H   1.188854 -1.567568 -4.101914 
H   -1.240714 1.521736 -1.169914 
H   -8.109874 -1.332296 4.101914 
H   5.757137 0.623174 1.811485 
H   3.622031 -1.069794 -3.807483 
H   -3.541591 2.276689 -1.811485 
H   -5.676697 -1.830069 3.807483 
H   4.326403 2.034766 3.241800 
H   5.090865 -2.654966 -2.607888 
H   -4.972325 0.865098 -3.241800 
H   -4.207863 -0.244898 2.607888 
H   4.589694 1.312537 -4.993452 
H   4.593674 -1.687197 0.847776 
H   -4.709034 1.587327 4.993452 
H   -4.705054 -1.212667 -0.847776 
H   2.203885 1.215402 5.731489 
H   6.820722 -2.073722 -0.188039 
H   -7.094842 1.684461 -5.731489 
H   -2.478005 -0.826141 0.188039 
H   1.475883 -0.431117 3.961057 
H   7.555084 -0.633583 -2.130991 
H   -7.822844 3.330980 -3.961057 
H   -1.743643 -2.266280 2.130991 
H   3.129620 -1.945478 2.956466 
H   6.020928 1.058578 -3.035042 
H   -6.169108 -0.954385 -2.956466 
H   -3.277800 1.841285 3.035042 
H   6.842882 1.894211 4.811662 
H   1.943605 -1.840231 -0.245327 
H   -2.455845 1.005653 -4.811662 
H   -7.355122 -1.059633 0.245327 
H   -9.413817 2.199002 -5.732824 
H   -0.263811 -1.444402 0.879945 
H   -0.115089 0.700862 5.732824 
H   9.034917 -1.455462 -0.879945 
H   -8.265155 0.323161 -4.482703 
H   -0.756293 0.780699 1.975545 
H   1.033573 -3.223025 4.482703 
H   8.542435 2.119165 -1.975545 
H   9.065975 -1.809134 -4.008506 
H   1.009592 2.575374 1.981942 
H   -0.232752 -1.090729 4.008506 
H   -8.289135 0.324489 -1.981942 
H   6.736780 -2.117041 -4.882513 
H   3.224468 2.172081 0.840175 
H   -2.561948 -0.782823 4.882513 
H   -6.074260 0.727783 -0.840175 
128
i=22
C   5.762039 -2.116813 3.400712 
C   3.525259 1.712947 -2.241016 
C   -3.536689 -0.783051 -3.400712 
C   -5.773469 1.186917 2.241016 
C   7.074535 -1.723423 3.054655 
C   2.154659 1.435765 -2.433713 
C   -2.224193 -1.176440 -3.054655 
C   -7.144069 1.464098 2.433713 
C   7.896598 -2.547819 2.282545 
C   1.321165 2.341125 -3.092477 
C   -1.402129 -0.352044 -2.282545 
C   -7.977562 0.558738 3.092477 
C   7.426687 2.017749 1.820713 
C   1.839658 -2.259687 -3.591443 
C   -1.872040 0.882114 -1.820713 
C   -7.459069 -0.640176 3.591443 
C   6.130344 1.607573 2.161903 
C   3.200765 -1.977149 -3.423611 
C   -3.168383 1.292291 -2.161903 
C   -6.097962 -0.922715 3.423611 
C   5.314858 2.423955 2.949303 
C   4.032452 -2.878311 -2.753373 
C   -3.983870 0.475909 -2.949303 
C   -5.266276 -0.021553 2.753373 
C   4.824876 -1.210279 4.118314 
C   4.433838 0.731155 -1.594838 
C   -4.473852 -1.689585 -4.118314 
C   -4.864890 2.168709 1.594838 
C   5.230158 -0.266181 5.102027 
C   4.039049 -0.063399 -0.482551 
C   -4.068569 -2.633682 -5.102027 
C   -5.259678 2.963262 0.482551 
C   4.274512 0.607739 5.647874 
C   4.911824 -1.055417 -0.009082 
C   -5.024216 2.292125 -5.647874 
C   -4.386904 -1.844447 0.009082 
C   2.928172 0.567145 5.262209 
C   6.180998 -1.252009 -0.574783 
C   -6.370556 2.332719 -5.262209 
C   -3.117730 -1.647855 0.574783 
C   2.524202 -0.355539 4.294441 
C   6.589737 -0.442671 -1.637789 
C   -6.774525 3.255403 -4.294441 
C   -2.708990 -2.457193 1.637789 
C   3.460429 -1.225012 3.736233 
C   5.719229 0.523012 -2.145525 
C   -5.838299 -1.674852 -3.736233 
C   -3.579499 2.376852 2.145525 
C   6.634803 -0.136315 -5.779916 
C   2.730596 0.138223 0.219004 
C   -2.663924 -2.763549 5.779916 
C   -6.568131 2.761641 -0.219004 
C   7.342515 1.077296 5.415020 
C   1.761903 -0.894416 0.244802 
C   -1.956213 1.822568 -5.415020 
C   -7.536825 -2.005448 -0.244802 
C   8.658358 1.223694 -5.492007 
C   0.511778 -0.683622 0.864105 
C   -0.640370 1.676170 5.492007 
C   -8.786950 -2.216242 -0.864105 
C   9.281021 0.166655 -4.796894 
C   0.217741 0.552499 1.478254 
C   -0.017707 -3.066519 4.796894 
C   -9.080987 2.347365 -1.478254 
C   8.569011 -1.030693 -4.571887 
C   1.189779 1.575535 1.479413 
C   -0.729717 -1.869171 4.571887 
C   -8.108949 1.324329 -1.479413 
C   7.258238 -1.184754 -5.063742 
C   2.433880 1.369542 0.853260 
C   -2.040490 -1.715109 5.063742 
C   -6.864848 1.530321 -0.853260 
H   7.443950 -0.747316 3.365180 
H   1.744293 0.490132 -2.083174 
H   -1.854777 -2.152548 -3.365180 
H   -7.554434 2.409732 2.083174 
H   8.900498 -2.205362 2.011734 
H   0.265821 2.092970 -3.239448 
H   -0.398229 -0.694501 -2.011734 
H   -9.032906 0.806893 3.239448 
H   8.060607 1.387600 1.191028 
H   1.191447 -1.558096 -4.123028 
H   -1.238121 1.512264 -1.191028 
H   -8.107281 -1.341768 4.123028 
H   5.753115 0.645505 1.815242 
H   3.618009 -1.047463 -3.811240 
H   -3.545613 2.254358 -1.815242 
H   -5.680719 -1.852400 3.811240 
H   4.320476 2.065776 3.234021 
H   5.084938 -2.623956 -2.600109 
H   -4.978252 0.834088 -3.234021 
H   -4.213790 -0.275908 2.600109 
H   4.595462 1.331270 -4.986096 
H   4.599442 -1.668464 0.840420 
H   -4.703266 1.568594 4.986096 
H   -4.699286 -1.231400 -0.840420 
H   2.217591 1.258318 5.720218 
H   6.834428 -2.030806 -0.176768 
H   -7.081136 1.641545 -5.720218 
H   -2.464299 -0.869057 0.176768 
H   1.489271 -0.377882 3.941160 
H   7.568472 -0.580348 -2.111094 
H   -7.809456 3.277745 -3.941160 
H   -1.730255 -2.319515 2.111094 
H   3.137029 -1.901133 2.941596 
H   6.028337 1.102923 -3.020172 
H   -6.161699 -0.998730 -2.941596 
H   -3.270391 1.796940 3.020172 
H   6.868494 1.891512 4.843518 
H   1.969217 -1.842930 -0.277183 
H   -2.430233 1.008352 -4.843518 
H   -7.329510 -1.056934 0.277183 
H   -9.394872 2.161272 -5.686891 
H   -0.244866 -1.482132 0.834012 
H   -0.096144 0.738592 5.686891 
H   9.053862 -1.417732 -0.834012 
H   -8.279019 0.267968 -4.444496 
H   -0.770157 0.725506 1.937338 
H   1.019709 -3.167832 4.444496 
H   8.528571 2.174358 -1.937338 
H   9.027133 -1.847446 -3.993689 
H   0.970750 2.537062 1.967125 
H   -0.271594 -1.052417 3.993689 
H   -8.327977 0.362801 -1.967125 
H   6.703654 -2.119793 -4.881084 
H   3.191342 2.169329 0.838746 
H   -2.595074 -0.780071 4.881084 
H   -6.107386 0.730535 -0.838746 
128
i=23
C   5.762674 -2.094376 3.403622 
C   3.525894 1.735384 -2.243926 
C   -3.536054 -0.805488 -3.403622 
C   -5.772834 1.164480 2.243926 
C   7.078398 -1.707442 3.066085 
C   2.158522 1.451746 -2.445143 
C   -2.220330 -1.192421 -3.066085 
C   -7.140206 1.448117 2.445143 
C   7.901096 -2.536336 2.300272 
C   1.325663 2.352608 -3.110204 
C   -1.397631 -0.363527 -2.300272 
C   -7.973064 0.547255 3.110204 
C   7.428486 2.031190 1.836377 
C   1.841457 -2.246246 -3.607107 
C   -1.870241 0.868673 -1.836377 
C   -7.457270 -0.653617 3.607107 
C   6.128545 1.628105 2.167936 
C   3.198966 -1.956617 -3.429644 
C   -3.170182 1.271759 -2.167936 
C   -6.099761 -0.943247 3.429644 
C   5.312159 2.449197 2.948827 
C   4.029753 -2.853069 -2.752897 
C   -3.986569 0.450667 -2.948827 
C   -5.268975 -0.046795 2.752897 
C   4.827099 -1.183661 4.117256 
C   4.436061 0.757773 -1.593780 
C   -4.471629 -1.716203 -4.117256 
C   -4.862667 2.142091 1.593780 
C   5.231798 -0.247871 5.108112 
C   4.040689 -0.045089 -0.488636 
C   -4.066929 -2.651992 -5.108112 
C   -5.258038 2.944952 0.488636 
C   4.280756 0.632610 5.649938 
C   4.918068 -1.030546 -0.011146 
C   -5.017972 2.267254 -5.649938 
C   -4.380660 -1.869318 0.011146 
C   2.938703 0.605193 5.254271 
C   6.191529 -1.213961 -0.566845 
C   -6.360025 2.294671 -5.254271 
C   -3.107199 -1.685903 0.566845 
C   2.534468 -0.311194 4.281212 
C   6.600003 -0.398326 -1.624560 
C   -6.764259 3.211058 -4.281212 
C   -2.698724 -2.501538 1.624560 
C   3.467044 -1.186012 3.725808 
C   5.725844 0.562012 -2.135100 
C   -5.831684 -1.713852 -3.725808 
C   -3.572884 2.337852 2.135100 
C   6.631099 -0.136421 -5.762982 
C   2.726892 0.138117 0.202070 
C   -2.667628 -2.763443 5.762982 
C   -6.571835 2.761747 -0.202070 
C   7.353310 1.067136 5.444125 
C   1.772698 -0.904576 0.215697 
C   -1.945418 1.832728 -5.444125 
C   -7.526030 -1.995288 -0.215697 
C   8.665502 1.193690 -5.455229 
C   0.518922 -0.713626 0.827327 
C   -0.633226 1.706174 5.455229 
C   -8.779806 -2.186238 -0.827327 
C   9.269908 0.126702 -4.764614 
C   0.206628 0.512546 1.445974 
C   -0.028820 -3.026566 4.764614 
C   -9.092100 2.387318 -1.445974 
C   8.543452 -1.060962 -4.552043 
C   1.164220 1.545266 1.459569 
C   -0.755276 -1.838902 4.552043 
C   -8.134508 1.354598 -1.459569 
C   7.236383 -1.195020 -5.051359 
C   2.412025 1.359276 0.840877 
C   -2.062345 -1.704843 5.051359 
C   -6.886703 1.540587 -0.840877 
H   7.450088 -0.733028 3.378833 
H   1.750431 0.504420 -2.096827 
H   -1.848639 -2.166836 -3.378833 
H   -7.548296 2.395444 2.096827 
H   8.907854 -2.199118 2.036341 
H   0.273177 2.099214 -3.264055 
H   -0.390873 -0.700745 -2.036341 
H   -9.025550 0.800649 3.264055 
H   8.063200 1.397072 1.212142 
H   1.194040 -1.548624 -4.144142 
H   -1.235528 1.502792 -1.212142 
H   -8.104688 -1.351240 4.144142 
H   5.749093 0.667836 1.818999 
H   3.613987 -1.025132 -3.814997 
H   -3.549635 2.232027 -1.818999 
H   -5.684741 -1.874731 3.814997 
H   4.314549 2.096786 3.226242 
H   5.079011 -2.592946 -2.592330 
H   -4.984179 0.803078 -3.226242 
H   -4.219717 -0.306918 2.592330 
H   4.601230 1.350003 -4.978740 
H   4.605210 -1.649731 0.833064 
H   -4.697498 1.549861 4.978740 
H   -4.693518 -1.250133 -0.833064 
H   2.231297 1.301234 5.708947 
H   6.848134 -1.987890 -0.165497 
H   -7.067430 1.598629 -5.708947 
H   -2.450593 -0.911973 0.165497 
H   1.502659 -0.324647 3.921263 
H   7.581860 -0.527113 -2.091197 
H   -7.796068 3.224510 -3.921263 
H   -1.716867 -2.372750 2.091197 
H   3.144438 -1.856788 2.926726 
H   6.035746 1.147268 -3.005302 
H   -6.154290 -1.043075 -2.926726 
H   -3.262982 1.752595 3.005302 
H   6.894106 1.888813 4.875374 
H   1.994829 -1.845629 -0.309039 
H   -2.404621 1.011051 -4.875374 
H   -7.303898 -1.054235 0.309039 
H   -9.375927 2.123542 -5.640958 
H   -0.225921 -1.519862 0.788079 
H   -0.077199 0.776322 5.640958 
H   9.072807 -1.380002 -0.788079 
H   -8.292883 0.212775 -4.406289 
H   -0.784021 0.670313 1.899131 
H   1.005845 -3.112639 4.406289 
H   8.514707 2.229551 -1.899131 
H   8.988291 -1.885758 -3.978872 
H   0.931908 2.498750 1.952308 
H   -0.310436 -1.014105 3.978872 
H   -8.366819 0.401113 -1.952308 
H   6.670528 -2.122545 -4.879655 
H   3.158216 2.166577 0.837317 
H   -2.628200 -0.777319 4.879655 
H   -6.140512 0.733287 -0.837317 
128
i=24
C   5.763309 -2.071939 3.406532 
C   3.526529 1.757821 -2.246836 
C   -3.535419 -0.827925 -3.406532 
C   -5.772199 1.142043 2.246836 
C   7.082261 -1.691461 3.077515 
C   2.162385 1.467727 -2.456573 
C   -2.216467 -1.208402 -3.077515 
C   -7.136343 1.432136 2.456573 
C   7.905594 -2.524853 2.317999 
C   1.330161 2.364091 -3.127931 
C   -1.393133 -0.375010 -2.317999 
C   -7.968566 0.535772 3.127931 
C   7.430285 2.044631 1.852041 
C   1.843256 -2.232805 -3.622771 
C   -1.868442 0.855232 -1.852041 
C   -7.455471 -0.667058 3.622771 
C   6.126746 1.648637 2.173969 
C   3.197167 -1.936085 -3.435677 
C   -3.171981 1.251227 -2.173969 
C   -6.101560 -0.963779 3.435677 
C   5.309460 2.474439 2.948351 
C   4.027054 -2.827827 -2.752421 
C   -3.989268 0.425425 -2.948351 
C   -5.271674 -0.072037 2.752421 
C   4.829322 -1.157043 4.116198 
C   4.438284 0.784391 -1.592722 
C   -4.469406 -1.742821 -4.116198 
C   -4.860444 2.115473 1.592722 
C   5.233438 -0.229561 5.114197 
C   4.042329 -0.026779 -0.494721 
C   -4.065289 -2.670302 -5.114197 
C   -5.256398 2.926642 0.494721 
C   4.287000 0.657481 5.652002 
C   4.924312 -1.005675 -0.013210 
C   -5.011728 2.242383 -5.652002 
C   -4.374416 -1.894189 0.013210 
C   2.949234 0.643241 5.246333 
C   6.202060 -1.175913 -0.558907 
C   -6.349494 2.256623 -5.246333 
C   -3.096668 -1.723951 0.558907 
C   2.544734 -0.266849 4.267983 
C   6.610269 -0.353981 -1.611331 
C   -6.753993 3.166713 -4.267983 
C   -2.688458 -2.545883 1.611331 
C   3.473659 -1.147012 3.715383 
C   5.732459 0.601012 -2.124675 
C   -5.825069 -1.752852 -3.715383 
C   -3.566269 2.298852 2.124675 
C   6.627395 -0.136527 -5.746048 
C   2.723188 0.138011 0.185136 
C   -2.671332 -2.763337 5.746048 
C   -6.575539 2.761853 -0.185136 
C   7.364105 1.056976 5.473230 
C   1.783493 -0.914736 0.186592 
C   -1.934623 1.842888 -5.473230 
C   -7.515235 -1.985128 -0.186592 
C   8.672646 1.163686 -5.418451 
C   0.526066 -0.743630 0.790549 
C   -0.626082 1.736178 5.418451 
C   -8.772662 -2.156234 -0.790549 
C   9.258795 0.086749 -4.732334 
C   0.195515 0.472593 1.413694 
C   -0.039933 -2.986613 4.732334 
C   -9.103213 2.427271 -1.413694 
C   8.517893 -1.091231 -4.532199 
C   1.138661 1.514997 1.439725 
C   -0.780835 -1.808633 4.532199 
C   -8.160067 1.384867 -1.439725 
C   7.214528 -1.205286 -5.038976 
C   2.390170 1.349010 0.828494 
C   -2.084200 -1.694577 5.038976 
C   -6.908558 1.550853 -0.828494 
H   7.456226 -0.718740 3.392486 
H   1.756569 0.518708 -2.110480 
H   -1.842501 -2.181124 -3.392486 
H   -7.542158 2.381156 2.110480 
H   8.915210 -2.192874 2.060948 
H   0.280533 2.105458 -3.288662 
H   -0.383517 -0.706989 -2.060948 
H   -9.018194 0.794405 3.288662 
H   8.065793 1.406544 1.233256 
H   1.196633 -1.539152 -4.165256 
H   -1.232935 1.493320 -1.233256 
H   -8.102095 -1.360712 4.165256 
H   5.745071 0.690167 1.822756 
H   3.609965 -1.002801 -3.818754 
H   -3.553657 2.209696 -1.822756 
H   -5.688763 -1.897062 3.818754 
H   4.308622 2.127796 3.218463 
H   5.073084 -2.561936 -2.584551 
H   -4.990106 0.772068 -3.218463 
H   -4.225644 -0.337928 2.584551 
H   4.606998 1.368736 -4.971384 
H   4.610978 -1.630998 0.825708 
H   -4.691730 1.531128 4.971384 
H   -4.687750 -1.268866 -0.825708 
H   2.245003 1.344150 5.697676 
H   6.861840 -1.944974 -0.154226 
H   -7.053724 1.555713 -5.697676 
H   -2.436887 -0.954889 0.154226 
H   1.516047 -0.271412 3.901366 
H   7.595248 -0.473878 -2.071300 
H   -7.782680 3.171275 -3.901366 
H   -1.703479 -2.425985 2.071300 
H   3.151847 -1.812443 2.911856 
H   6.043155 1.191613 -2.990432 
H   -6.146881 -1.087420 -2.911856 
H   -3.255573 1.708250 2.990432 
H   6.919718 1.886114 4.907230 
H   2.020441 -1.848328 -0.340895 
H   -2.379009 1.013750 -4.907230 
H   -7.278286 -1.051536 0.340895 
H   -9.356982 2.085812 -5.595025 
H   -0.206976 -1.557592 0.742146 
H   -0.058254 0.814052 5.595025 
H   9.091752 -1.342272 -0.742146 
H   -8.306747 0.157582 -4.368082 
H   -0.797885 0.615120 1.860924 
H   0.991981 -3.057446 4.368082 
H   8.500843 2.284744 -1.860924 
H   8.949449 -1.924070 -3.964055 
H   0.893066 2.460438 1.937491 
H   -0.349278 -0.975793 3.964055 
H   -8.405661 0.439425 -1.937491 
H   6.637402 -2.125297 -4.878226 
H   3.125090 2.163825 0.835888 
H   -2.661326 -0.774567 4.878226 
H   -6.173638 0.736039 -0.835888 
128
i=25
C   5.763944 -2.049502 3.409442 
C   3.527164 1.780258 -2.249746 
C   -3.534784 -0.850362 -3.409442 
C   -5.771564 1.119606 2.249746 
C   7.086124 -1.675480 3.088945 
C   2.166248 1.483708 -2.468003 
C   -2.212604 -1.224383 -3.088945 
C   -7.132480 1.416155 2.468003 
C   7.910092 -2.513370 2.335726 
C   1.334659 2.375574 -3.145658 
C   -1.388635 -0.386493 -2.335726 
C   -7.964068 0.524289 3.145658 
C   7.432084 2.058072 1.867705 
C   1.845055 -2.219364 -3.638435 
C   -1.866643 0.841791 -1.867705 
C   -7.453672 -0.680499 3.638435 
C   6.124947 1.669169 2.180002 
C   3.195368 -1.915553 -3.441710 
C   -3.173780 1.230695 -2.180002 
C   -6.103359 -0.984311 3.441710 
C   5.306761 2.499681 2.947875 
C   4.024355 -2.802585 -2.751945 
C   -3.991967 0.400183 -2.947875 
C   -5.274373 -0.097279 2.751945 
C   4.831545 -1.130425 4.115140 
C   4.440507 0.811009 -1.591664 
C   -4.467183 -1.769439 -4.115140 
C   -4.858221 2.088855 1.591664 
C   5.235078 -0.211251 5.120282 
C   4.043969 -0.008469 -0.500806 
C   -4.063649 -2.688612 -5.120282 
C   -5.254758 2.908332 0.500806 
C   4.293244 0.682352 5.654066 
C   4.930556 -0.980804 -0.015274 
C   -5.005484 2.217512 -5.654066 
C   -4.368172 -1.919060 0.015274 
C   2.959765 0.681289 5.238395 
C   6.212591 -1.137865 -0.550969 
C   -6.338963 2.218575 -5.238395 
C   -3.086137 -1.761999 0.550969 
C   2.555000 -0.222504 4.254754 
C   6.620535 -0.309636 -1.598102 
C   -6.743727 3.122368 -4.254754 
C   -2.678192 -2.590228 1.598102 
C   3.480274 -1.108012 3.704958 
C   5.739074 0.640012 -2.114250 
C   -5.818454 -1.791852 -3.704958 
C   -3.559654 2.259852 2.114250 
C   6.623691 -0.136633 -5.729114 
C   2.719484 0.137905 0.168202 
C   -2.675036 -2.763231 5.729114 
C   -6.579243 2.761959 -0.168202 
C   7.374900 1.046816 5.502335 
C   1.794288 -0.924896 0.157487 
C   -1.923828 1.853048 -5.502335 
C   -7.504440 -1.974968 -0.157487 
C   8.679790 1.133682 -5.381673 
C   0.533210 -0.773634 0.753771 
C   -0.618938 1.766182 5.381673 
C   -8.765518 -2.126230 -0.753771 
C   9.247682 0.046796 -4.700054 
C   0.184402 0.432640 1.381414 
C   -0.051046 -2.946660 4.700054 
C   -9.114326 2.467224 -1.381414 
C   8.492334 -1.121500 -4.512355 
C   1.113102 1.484728 1.419881 
C   -0.806394 -1.778364 4.512355 
C   -8.185626 1.415136 -1.419881 
C   7.192673 -1.215552 -5.026593 
C   2.368315 1.338744 0.816111 
C   -2.106055 -1.684311 5.026593 
C   -6.930413 1.561119 -0.816111 
H   7.462364 -0.704452 3.406139 
H   1.762707 0.532996 -2.124133 
H   -1.836363 -2.195412 -3.406139 
H   -7.536020 2.366868 2.124133 
H   8.922566 -2.186630 2.085555 
H   0.287889 2.111702 -3.313269 
H   -0.376161 -0.713233 -2.085555 
H   -9.010838 0.788161 3.313269 
H   8.068386 1.416016 1.254370 
H   1.199226 -1.529680 -4.186370 
H   -1.230342 1.483848 -1.254370 
H   -8.099502 -1.370184 4.186370 
H   5.741049 0.712498 1.826513 
H   3.605943 -0.980470 -3.822511 
H   -3.557679 2.187365 -1.826513 
H   -5.692785 -1.919393 3.822511 
H   4.302695 2.158806 3.210684 
H   5.067157 -2.530926 -2.576772 
H   -4.996033 0.741058 -3.210684 
H   -4.231571 -0.368938 2.576772 
H   4.612766 1.387469 -4.964028 
H   4.616746 -1.612265 0.818352 
H   -4.685962 1.512395 4.964028 
H   -4.681982 -1.287599 -0.818352 
H   2.258709 1.387066 5.686405 
H   6.875546 -1.902058 -0.142955 
H   -7.040018 1.512797 -5.686405 
H   -2.423181 -0.997805 0.142955 
H   1.529435 -0.218177 3.881469 
H   7.608636 -0.420643 -2.051403 
H   -7.769292 3.118040 -3.881469 
H   -1.690091 -2.479220 2.051403 
H   3.159256 -1.768098 2.896986 
H   6.050564 1.235958 -2.975562 
H   -6.139472 -1.131765 -2.896986 
H   -3.248164 1.663905 2.975562 
H   6.945330 1.883415 4.939086 
H   2.046053 -1.851027 -0.372751 
H   -2.353397 1.016449 -4.939086 
H   -7.252674 -1.048837 0.372751 
H   -9.338037 2.048082 -5.549092 
H   -0.188031 -1.595322 0.696213 
H   -0.039309 0.851782 5.549092 
H   9.110697 -1.304542 -0.696213 
H   -8.320611 0.102389 -4.329875 
H   -0.811749 0.559927 1.822717 
H   0.978117 -3.002253 4.329875 
H   8.486979 2.339937 -1.822717 
H   8.910607 -1.962382 -3.949238 
H   0.854224 2.422126 1.922674 
H   -0.388120 -0.937481 3.949238 
H   -8.444503 0.477737 -1.922674 
H   6.604276 -2.128049 -4.876797 
H   3.091964 2.161073 0.834459 
H   -2.694452 -0.771815 4.876797 
H   -6.206764 0.738791 -0.834459 
128
i=26
C   5.764579 -2.027065 3.412352 
C   3.527799 1.802695 -2.252656 
C   -3.534149 -0.872799 -3.412352 
C   -5.770929 1.097169 2.252656 
C   7.089987 -1.659499 3.100375 
C   2.170111 1.499689 -2.479433 
C   -2.208741 -1.240364 -3.100375 
C   -7.128617 1.400174 2.479433 
C   7.914590 -2.501887 2.353453 
C   1.339157 2.387057 -3.163385 
C   -1.384137 -0.397976 -2.353453 
C   -7.959570 0.512806 3.163385 
C   7.433883 2.071513 1.883369 
C   1.846854 -2.205923 -3.654099 
C   -1.864844 0.828350 -1.883369 
C   -7.451873 -0.693940 3.654099 
C   6.123148 1.689701 2.186035 
C   3.193569 -1.895021 -3.447743 
C   -3.175579 1.210163 -2.186035 
C   -6.105158 -1.004843 3.447743 
C   5.304062 2.524923 2.947399 
C   4.021656 -2.777343 -2.751469 
C   -3.994666 0.374941 -2.947399 
C   -5.277072 -0.122521 2.751469 
C   4.833768 -1.103807 4.114082 
C   4.442730 0.837627 -1.590606 
C   -4.464960 -1.796057 -4.114082 
C   -4.855998 2.062237 1.590606 
C   5.236718 -0.192941 5.126367 
C   4.045609 0.009841 -0.506891 
C   -4.062009 -2.706922 -5.126367 
C   -5.253118 2.890022 0.506891 
C   4.299488 0.707223 5.656130 
C   4.936800 -0.955933 -0.017338 
C   -4.999240 2.192641 -5.656130 
C   -4.361928 -1.943931 0.017338 
C   2.970296 0.719337 5.230457 
C   6.223122 -1.099817 -0.543031 
C   -6.328432 2.180527 -5.230457 
C   -3.075606 -1.800047 0.543031 
C   2.565266 -0.178159 4.241525 
C   6.630801 -0.265291 -1.584873 
C   -6.733461 3.078023 -4.241525 
C   -2.667926 -2.634573 1.584873 
C   3.486889 -1.069012 3.694533 
C   5.745689 0.679012 -2.103825 
C   -5.811839 -1.830852 -3.694533 
C   -3.553039 2.220852 2.103825 
C   6.619987 -0.136739 -5.712180 
C   2.715780 0.137799 0.151268 
C   -2.678740 -2.763125 5.712180 
C   -6.582947 2.762065 -0.151268 
C   7.385695 1.036656 5.531440 
C   1.805083 -0.935056 0.128382 
C   -1.913033 1.863208 -5.531440 
C   -7.493645 -1.964808 -0.128382 
C   8.686934 1.103678 -5.344895 
C   0.540354 -0.803638 0.716993 
C   -0.611794 1.796186 5.344895 
C   -8.758374 -2.096226 -0.716993 
C   9.236569 0.006843 -4.667774 
C   0.173289 0.392687 1.349134 
C   -0.062159 -2.906707 4.667774 
C   -9.125439 2.507177 -1.349134 
C   8.466775 -1.151769 -4.492511 
C   1.087543 1.454459 1.400037 
C   -0.831953 -1.748095 4.492511 
C   -8.211185 1.445405 -1.400037 
C   7.170818 -1.225818 -5.014210 
C   2.346460 1.328478 0.803728 
C   -2.127910 -1.674045 5.014210 
C   -6.952268 1.571385 -0.803728 
H   7.468502 -0.690164 3.419792 
H   1.768845 0.547284 -2.137786 
H   -1.830225 -2.209700 -3.419792 
H   -7.529882 2.352580 2.137786 
H   8.929922 -2.180386 2.110162 
H   0.295245 2.117946 -3.337876 
H   -0.368805 -0.719477 -2.110162 
H   -9.003482 0.781917 3.337876 
H   8.070979 1.425488 1.275484 
H   1.201819 -1.520208 -4.207484 
H   -1.227749 1.474376 -1.275484 
H   -8.096909 -1.379656 4.207484 
H   5.737027 0.734829 1.830270 
H   3.601921 -0.958139 -3.826268 
H   -3.561701 2.165034 -1.830270 
H   -5.696807 -1.941724 3.826268 
H   4.296768 2.189816 3.202905 
H   5.061230 -2.499916 -2.568993 
H   -5.001960 0.710048 -3.202905 
H   -4.237498 -0.399948 2.568993 
H   4.618534 1.406202 -4.956672 
H   4.622514 -1.593532 0.810996 
H   -4.680194 1.493662 4.956672 
H   -4.676214 -1.306332 -0.810996 
H   2.272415 1.429982 5.675134 
H   6.889252 -1.859142 -0.131684 
H   -7.026312 1.469881 -5.675134 
H   -2.409475 -1.040721 0.131684 
H   1.542823 -0.164942 3.861572 
H   7.622024 -0.367408 -2.031506 
H   -7.755904 3.064805 -3.861572 
H   -1.676703 -2.532455 2.031506 
H   3.166665 -1.723753 2.882116 
H   6.057973 1.280303 -2.960692 
H   -6.132063 -1.176110 -2.882116 
H   -3.240755 1.619560 2.960692 
H   6.970942 1.880716 4.970942 
H   2.071665 -1.853726 -0.404607 
H   -2.327785 1.019148 -4.970942 
H   -7.227062 -1.046138 0.404607 
H   -9.319092 2.010352 -5.503159 
H   -0.169086 -1.633052 0.650280 
H   -0.020364 0.889512 5.503159 
H   9.129642 -1.266812 -0.650280 
H   -8.334475 0.047196 -4.291668 
H   -0.825613 0.504734 1.784510 
H   0.964253 -2.947060 4.291668 
H   8.473115 2.395130 -1.784510 
H   8.871765 -2.000694 -3.934421 
H   0.815382 2.383814 1.907857 
H   -0.426962 -0.899169 3.934421 
H   -8.483345 0.516049 -1.907857 
H   6.571150 -2.130801 -4.875368 
H   3.058838 2.158321 0.833030 
H   -2.727578 -0.769063 4.875368 
H   -6.239890 0.741543 -0.833030 
128
i=27
C   5.765214 -2.004628 3.415262 
C   3.528434 1.825132 -2.255566 
C   -3.533514 -0.895236 -3.415262 
C   -5.770294 1.074732 2.255566 
C   7.093850 -1.643518 3.111805 
C   2.173974 1.515670 -2.490863 
C   -2.204878 -1.256345 -3.111805 
C   -7.124754 1.384193 2.490863 
C   7.919088 -2.490404 2.371180 
C   1.343655 2.398540 -3.181112 
C   -1.379639 -0.409459 -2.371180 
C   -7.955072 0.501323 3.181112 
C   7.435682 2.084954 1.899033 
C   1.848653 -2.192482 -3.669763 
C   -1.863045 0.814909 -1.899033 
C   -7.450074 -0.707381 3.669763 
C   6.121349 1.710233 2.192068 
C   3.191770 -1.874489 -3.453776 
C   -3.177378 1.189631 -2.192068 
C   -6.106957 -1.025375 3.453776 
C   5.301363 2.550165 2.946923 
C   4.018957 -2.752101 -2.750993 
C   -3.997365 0.349699 -2.946923 
C   -5.279771 -0.147763 2.750993 
C   4.835991 -1.077189 4.113024 
C   4.444953 0.864245 -1.589548 
C   -4.462737 -1.822675 -4.113024 
C   -4.853775 2.035619 1.589548 
C   5.238358 -0.174631 5.132452 
C   4.047249 0.028151 -0.512976 
C   -4.060369 -2.725232 -5.132452 
C   -5.251478 2.871712 0.512976 
C   4.305732 0.732094 5.658194 
C   4.943044 -0.931062 -0.019402 
C   -4.992996 2.167770 -5.658194 
C   -4.355684 -1.968802 0.019402 
C   2.980827 0.757385 5.222519 
C   6.233653 -1.061769 -0.535093 
C   -6.317901 2.142479 -5.222519 
C   -3.065075 -1.838095 0.535093 
C   2.575532 -0.133814 4.228296 
C   6.641067 -0.220946 -1.571644 
C   -6.723195 3.033678 -4.228296 
C   -2.657660 -2.678918 1.571644 
C   3.493504 -1.030012 3.684108 
C   5.752304 0.718012 -2.093400 
C   -5.805224 -1.869852 -3.684108 
C   -3.546424 2.181852 2.093400 
C   6.616283 -0.136845 -5.695246 
C   2.712076 0.137693 0.134334 
C   -2.682444 -2.763019 5.695246 
C   -6.586651 2.762171 -0.134334 
C   7.396490 1.026496 5.560545 
C   1.815878 -0.945216 0.099277 
C   -1.902238 1.873368 -5.560545 
C   -7.482850 -1.954648 -0.099277 
C   8.694078 1.073674 -5.308117 
C   0.547498 -0.833642 0.680215 
C   -0.604650 1.826190 5.308117 
C   -8.751230 -2.066222 -0.680215 
C   9.225456 -0.033110 -4.635494 
C   0.162176 0.352734 1.316854 
C   -0.073272 -2.866754 4.635494 
C   -9.136552 2.547130 -1.316854 
C   8.441216 -1.182038 -4.472667 
C   1.061984 1.424190 1.380193 
C   -0.857512 -1.717826 4.472667 
C   -8.236744 1.475674 -1.380193 
C   7.148963 -1.236084 -5.001827 
C   2.324605 1.318212 0.791345 
C   -2.149765 -1.663779 5.001827 
C   -6.974123 1.581651 -0.791345 
H   7.474640 -0.675876 3.433445 
H   1.774983 0.561572 -2.151439 
H   -1.824087 -2.223988 -3.433445 
H   -7.523744 2.338292 2.151439 
H   8.937278 -2.174142 2.134769 
H   0.302601 2.124190 -3.362483 
H   -0.361449 -0.725721 -2.134769 
H   -8.996126 0.775673 3.362483 
H   8.073572 1.434960 1.296598 
H   1.204412 -1.510736 -4.228598 
H   -1.225156 1.464904 -1.296598 
H   -8.094316 -1.389128 4.228598 
H   5.733005 0.757160 1.834027 
H   3.597899 -0.935808 -3.830025 
H   -3.565723 2.142703 -1.834027 
H   -5.700829 -1.964055 3.830025 
H   4.290841 2.220826 3.195126 
H   5.055303 -2.468906 -2.561214 
H   -5.007887 0.679038 -3.195126 
H   -4.243425 -0.430958 2.561214 
H   4.624302 1.424935 -4.949316 
H   4.628282 -1.574799 0.803640 
H   -4.674426 1.474929 4.949316 
H   -4.670446 -1.325065 -0.803640 
H   2.286121 1.472898 5.663863 
H   6.902958 -1.816226 -0.120413 
H   -7.012606 1.426965 -5.663863 
H   -2.395769 -1.083637 0.120413 
H   1.556211 -0.111707 3.841675 
H   7.635412 -0.314173 -2.011609 
H   -7.742516 3.011570 -3.841675 
H   -1.663315 -2.585690 2.011609 
H   3.174074 -1.679408 2.867246 
H   6.065382 1.324648 -2.945822 
H   -6.124654 -1.220455 -2.867246 
H   -3.233346 1.575215 2.945822 
H   6.996554 1.878017 5.002798 
H   2.097277 -1.856425 -0.436463 
H   -2.302173 1.021847 -5.002798 
H   -7.201450 -1.043439 0.436463 
H   -9.300147 1.972622 -5.457226 
H   -0.150141 -1.670782 0.604347 
H   -0.001419 0.927242 5.457226 
H   9.148587 -1.229082 -0.604347 
H   -8.348339 -0.007997 -4.253461 
H   -0.839477 0.449541 1.746303 
H   0.950389 -2.891867 4.253461 
H   8.459251 2.450323 -1.746303 
H   8.832923 -2.039006 -3.919604 
H   0.776540 2.345502 1.893040 
H   -0.465804 -0.860857 3.919604 
H   -8.522187 0.554361 -1.893040 
H   6.538024 -2.133553 -4.873939 
H   3.025712 2.155569 0.831601 
H   -2.760704 -0.766311 4.873939 
H   -6.273016 0.744295 -0.831601 
128
i=28
C   5.765849 -1.982191 3.418172 
C   3.529069 1.847569 -2.258476 
C   -3.532879 -0.917673 -3.418172 
C   -5.769659 1.052295 2.258476 
C   7.097713 -1.627537 3.123235 
C   2.177837 1.531651 -2.502293 
C   -2.201015 -1.272326 -3.123235 
C   -7.120891 1.368212 2.502293 
C   7.923586 -2.478921 2.388907 
C   1.348153 2.410023 -3.198839 
C   -1.375141 -0.420942 -2.388907 
C   -7.950574 0.489840 3.198839 
C   7.437481 2.098395 1.914697 
C   1.850452 -2.179041 -3.685427 
C   -1.861246 0.801468 -1.914697 
C   -7.448275 -0.720822 3.685427 
C   6.119550 1.730765 2.198101 
C   3.189971 -1.853957 -3.459809 
C   -3.179177 1.169099 -2.198101 
C   -6.108756 -1.045907 3.459809 
C   5.298664 2.575407 2.946447 
C   4.016258 -2.726859 -2.750517 
C   -4.000064 0.324457 -2.946447 
C   -5.282470 -0.173005 2.750517 
C   4.838214 -1.050571 4.111966 
C   4.447176 0.890863 -1.588490 
C   -4.460514 -1.849293 -4.111966 
C   -4.851552 2.009001 1.588490 
C   5.239998 -0.156321 5.138537 
C   4.048889 0.046461 -0.519061 
C   -4.058729 -2.743542 -5.138537 
C   -5.249838 2.853402 0.519061 
C   4.311976 0.756965 5.660258 
C   4.949288 -0.906191 -0.021466 
C   -4.986752 2.142899 -5.660258 
C   -4.349440 -1.993673 0.021466 
C   2.991358 0.795433 5.214581 
C   6.244184 -1.023721 -0.527155 
C   -6.307370 2.104431 -5.214581 
C   -3.054544 -1.876143 0.527155 
C   2.585798 -0.089469 4.215067 
C   6.651333 -0.176601 -1.558415 
C   -6.712929 2.989333 -4.215067 
C   -2.647394 -2.723263 1.558415 
C   3.500119 -0.991012 3.673683 
C   5.758919 0.757012 -2.082975 
C   -5.798609 -1.908852 -3.673683 
C   -3.539809 2.142852 2.082975 
C   6.612579 -0.136951 -5.678312 
C   2.708372 0.137587 0.117400 
C   -2.686148 -2.762913 5.678312 
C   -6.590355 2.762277 -0.117400 
C   7.407285 1.016336 5.589650 
C   1.826673 -0.955376 0.070172 
C   -1.891443 1.883528 -5.589650 
C   -7.472055 -1.944488 -0.070172 
C   8.701222 1.043670 -5.271339 
C   0.554642 -0.863646 0.643437 
C   -0.597506 1.856194 5.271339 
C   -8.744086 -2.036218 -0.643437 
C   9.214343 -0.073063 -4.603214 
C   0.151063 0.312781 1.284574 
C   -0.084385 -2.826801 4.603214 
C   -9.147665 2.587083 -1.284574 
C   8.415657 -1.212307 -4.452823 
C   1.036425 1.393921 1.360349 
C   -0.883071 -1.687557 4.452823 
C   -8.262303 1.505943 -1.360349 
C   7.127108 -1.246350 -4.989444 
C   2.302750 1.307946 0.778962 
C   -2.171620 -1.653513 4.989444 
C   -6.995978 1.591917 -0.778962 
H   7.480778 -0.661588 3.447098 
H   1.781121 0.575860 -2.165092 
H   -1.817949 -2.238276 -3.447098 
H   -7.517606 2.324004 2.165092 
H   8.944634 -2.167898 2.159376 
H   0.309957 2.130434 -3.387090 
H   -0.354093 -0.731965 -2.159376 
H   -8.988770 0.769429 3.387090 
H   8.076165 1.444432 1.317712 
H   1.207005 -1.501264 -4.249712 
H   -1.222563 1.455432 -1.317712 
H   -8.091723 -1.398600 4.249712 
H   5.728983 0.779491 1.837784 
H   3.593877 -0.913477 -3.833782 
H   -3.569745 2.120372 -1.837784 
H   -5.704851 -1.986386 3.833782 
H   4.284914 2.251836 3.187347 
H   5.049376 -2.437896 -2.553435 
H   -5.013814 0.648028 -3.187347 
H   -4.249352 -0.461968 2.553435 
H   4.630070 1.443668 -4.941960 
H   4.634050 -1.556066 0.796284 
H   -4.668658 1.456196 4.941960 
H   -4.664678 -1.343798 -0.796284 
H   2.299827 1.515814 5.652592 
H   6.916664 -1.773310 -0.109142 
H   -6.998900 1.384049 -5.652592 
H   -2.382063 -1.126553 0.109142 
H   1.569599 -0.058472 3.821778 
H   7.648800 -0.260938 -1.991712 
H   -7.729128 2.958335 -3.821778 
H   -1.649927 -2.638925 1.991712 
H   3.181483 -1.635063 2.852376 
H   6.072791 1.368993 -2.930952 
H   -6.117245 -1.264800 -2.852376 
H   -3.225937 1.530870 2.930952 
H   7.022166 1.875318 5.034654 
H   2.122889 -1.859124 -0.468319 
H   -2.276561 1.024546 -5.034654 
H   -7.175838 -1.040740 0.468319 
H   -9.281202 1.934892 -5.411293 
H   -0.131196 -1.708512 0.558414 
H   0.017526 0.964972 5.411293 
H   9.167532 -1.191352 -0.558414 
H   -8.362203 -0.063190 -4.215254 
H   -0.853341 0.394348 1.708096 
H   0.936525 -2.836674 4.215254 
H   8.445387 2.505516 -1.708096 
H   8.794081 -2.077318 -3.904787 
H   0.737698 2.307190 1.878223 
H   -0.504646 -0.822545 3.904787 
H   -8.561029 0.592673 -1.878223 
H   6.504898 -2.136305 -4.872510 
H   2.992586 2.152817 0.830172 
H   -2.793830 -0.763559 4.872510 
H   -6.306142 0.747047 -0.830172 
128
i=29
C   5.766484 -1.959754 3.421082 
C   3.529704 1.870006 -2.261386 
C   -3.532244 -0.940110 -3.421082 
C   -5.769024 1.029858 2.261386 
C   7.101576 -1.611556 3.134665 
C   2.181700 1.547632 -2.513723 
C   -2.197152 -1.288307 -3.134665 
C   -7.117028 1.352231 2.513723 
C   7.928084 -2.467438 2.406634 
C   1.352651 2.421506 -3.216566 
C   -1.370643 -0.432425 -2.406634 
C   -7.946076 0.478357 3.216566 
C   7.439280 2.111836 1.930361 
C   1.852251 -2.165600 -3.701091 
C   -1.859447 0.788027 -1.930361 
C   -7.446476 -0.734263 3.701091 
C   6.117751 1.751297 2.204134 
C   3.188172 -1.833425 -3.465842 
C   -3.180976 1.148567 -2.204134 
C   -6.110555 -1.066439 3.465842 
C   5.295965 2.600649 2.945971 
C   4.013559 -2.701617 -2.750041 
C   -4.002763 0.299215 -2.945971 
C   -5.285169 -0.198247 2.750041 
C   4.840437 -1.023953 4.110908 
C   4.449399 0.917481 -1.587432 
C   -4.458291 -1.875911 -4.110908 
C   -4.849329 1.982383 1.587432 
C   5.241638 -0.138011 5.144622 
C   4.050529 0.064771 -0.525146 
C   -4.057089 -2.761852 -5.144622 
C   -5.248198 2.835092 0.525146 
C   4.318220 0.781836 5.662322 
C   4.955532 -0.881320 -0.023530 
C   -4.980508 2.118028 -5.662322 
C   -4.343196 -2.018544 0.023530 
C   3.001889 0.833481 5.206643 
C   6.254715 -0.985673 -0.519217 
C   -6.296839 2.066383 -5.206643 
C   -3.044013 -1.914191 0.519217 
C   2.596064 -0.045124 4.201838 
C   6.661599 -0.132256 -1.545186 
C   -6.702663 2.944988 -4.201838 
C   -2.637128 -2.767608 1.545186 
C   3.506734 -0.952012 3.663258 
C   5.765534 0.796012 -2.072550 
C   -5.791994 -1.947852 -3.663258 
C   -3.533194 2.103852 2.072550 
C   6.608875 -0.137057 -5.661378 
C   2.704668 0.137481 0.100466 
C   -2.689852 -2.762807 5.661378 
C   -6.594059 2.762383 -0.100466 
C   7.418080 1.006176 5.618755 
C   1.837468 -0.965536 0.041067 
C   -1.880648 1.893688 -5.618755 
C   -7.461260 -1.934328 -0.041067 
C   8.708366 1.013666 -5.234561 
C   0.561786 -0.893650 0.606659 
C   -0.590362 1.886198 5.234561 
C   -8.736942 -2.006214 -0.606659 
C   9.203230 -0.113016 -4.570934 
C   0.139950 0.272828 1.252294 
C   -0.095498 -2.786848 4.570934 
C   -9.158778 2.627036 -1.252294 
C   8.390098 -1.242576 -4.432979 
C   1.010866 1.363652 1.340505 
C   -0.908630 -1.657288 4.432979 
C   -8.287862 1.536212 -1.340505 
C   7.105253 -1.256616 -4.977061 
C   2.280895 1.297680 0.766579 
C   -2.193475 -1.643247 4.977061 
C   -7.017833 1.602183 -0.766579 
H   7.486916 -0.647300 3.460751 
H   1.787259 0.590148 -2.178745 
H   -1.811811 -2.252564 -3.460751 
H   -7.511468 2.309716 2.178745 
H   8.951990 -2.161654 2.183983 
H   0.317313 2.136678 -3.411697 
H   -0.346737 -0.738209 -2.183983 
H   -8.981414 0.763185 3.411697 
H   8.078758 1.453904 1.338826 
H   1.209598 -1.491792 -4.270826 
H   -1.219970 1.445960 -1.338826 
H   -8.089130 -1.408072 4.270826 
H   5.724961 0.801822 1.841541 
H   3.589855 -0.891146 -3.837539 
H   -3.573767 2.098041 -1.841541 
H   -5.708873 -2.008717 3.837539 
H   4.278987 2.282846 3.179568 
H   5.043449 -2.406886 -2.545656 
H   -5.019741 0.617018 -3.179568 
H   -4.255279 -0.492978 2.545656 
H   4.635838 1.462401 -4.934604 
H   4.639818 -1.537333 0.788928 
H   -4.662890 1.437463 4.934604 
H   -4.658910 -1.362531 -0.788928 
H   2.313533 1.558730 5.641321 
H   6.930370 -1.730394 -0.097871 
H   -6.985194 1.341133 -5.641321 
H   -2.368357 -1.169469 0.097871 
H   1.582987 -0.005237 3.801881 
H   7.662188 -0.207703 -1.971815 
H   -7.715740 2.905100 -3.801881 
H   -1.636539 -2.692160 1.971815 
H   3.188892 -1.590718 2.837506 
H   6.080200 1.413338 -2.916082 
H   -6.109836 -1.309145 -2.837506 
H   -3.218528 1.486525 2.916082 
H   7.047778 1.872619 5.066510 
H   2.148501 -1.861823 -0.500175 
H   -2.250949 1.027245 -5.066510 
H   -7.150226 -1.038041 0.500175 
H   -9.262257 1.897162 -5.365360 
H   -0.112251 -1.746242 0.512481 
H   0.036471 1.002702 5.365360 
H   9.186477 -1.153622 -0.512481 
H   -8.376067 -0.118383 -4.177047 
H   -0.867205 0.339155 1.669889 
H   0.922661 -2.781481 4.177047 
H   8.431523 2.560709 -1.669889 
H   8.755239 -2.115630 -3.889970 
H   0.698856 2.268878 1.863406 
H   -0.543488 -0.784233 3.889970 
H   -8.599871 0.630985 -1.863406 
H   6.471772 -2.139057 -4.871081 
H   2.959460 2.150065 0.828743 
H   -2.826956 -0.760807 4.871081 
H   -6.339268 0.749799 -0.828743 
128
i=30
C   5.767119 -1.937317 3.423992 
C   3.530339 1.892443 -2.264296 
C   -3.531609 -0.962547 -3.423992 
C   -5.768389 1.007421 2.264296 
C   7.105439 -1.595575 3.146095 
C   2.185563 1.563613 -2.525153 
C   -2.193289 -1.304288 -3.146095 
C   -7.113165 1.336250 2.525153 
C   7.932582 -2.455955 2.424361 
C   1.357149 2.432989 -3.234293 
C   -1.366145 -0.443908 -2.424361 
C   -7.941578 0.466874 3.234293 
C   7.441079 2.125277 1.946025 
C   1.854050 -2.152159 -3.716755 
C   -1.857648 0.774586 -1.946025 
C   -7.444677 -0.747704 3.716755 
C   6.115952 1.771829 2.210167 
C   3.186373 -1.812893 -3.471875 
C   -3.182775 1.128035 -2.210167 
C   -6.112354 -1.086971 3.471875 
C   5.293266 2.625891 2.945495 
C   4.010860 -2.676375 -2.749565 
C   -4.005462 0.273973 -2.945495 
C   -5.287868 -0.223489 2.749565 
C   4.842660 -0.997335 4.109850 
C   4.451622 0.944099 -1.586374 
C   -4.456068 -1.902529 -4.109850 
C   -4.847106 1.955765 1.586374 
C   5.243278 -0.119701 5.150707 
C   4.052169 0.083081 -0.531231 
C   -4.055449 -2.780162 -5.150707 
C   -5.246558 2.816782 0.531231 
C   4.324464 0.806707 5.664386 
C   4.961776 -0.856449 -0.025594 
C   -4.974264 2.093157 -5.664386 
C   -4.336952 -2.043415 0.025594 
C   3.012420 0.871529 5.198705 
C   6.265246 -0.947625 -0.511279 
C   -6.286308 2.028335 -5.198705 
C   -3.033482 -1.952239 0.511279 
C   2.606330 -0.000779 4.188609 
C   6.671865 -0.087911 -1.531957 
C   -6.692397 2.900643 -4.188609 
C   -2.626862 -2.811953 1.531957 
C   3.513349 -0.913012 3.652833 
C   5.772149 0.835012 -2.062125 
C   -5.785379 -1.986852 -3.652833 
C   -3.526579 2.064852 2.062125 
C   6.605171 -0.137163 -5.644444 
C   2.700964 0.137375 0.083532 
C   -2.693556 -2.762701 5.644444 
C   -6.597763 2.762489 -0.083532 
C   7.428875 0.996016 5.647860 
C   1.848263 -0.975696 0.011962 
C   -1.869853 1.903848 -5.647860 
C   -7.450465 -1.924168 -0.011962 
C   8.715510 0.983662 -5.197783 
C   0.568930 -0.923654 0.569881 
C   -0.583218 1.916202 5.197783 
C   -8.729798 -1.976210 -0.569881 
C   9.192117 -0.152969 -4.538654 
C   0.128837 0.232875 1.220014 
C   -0.106611 -2.746895 4.538654 
C   -9.169891 2.666989 -1.220014 
C   8.364539 -1.272845 -4.413135 
C   0.985307 1.333383 1.320661 
C   -0.934189 -1.627019 4.413135 
C   -8.313421 1.566481 -1.320661 
C   7.083398 -1.266882 -4.964678 
C   2.259040 1.287414 0.754196 
C   -2.215330 -1.632981 4.964678 
C   -7.039688 1.612449 -0.754196 
H   7.493054 -0.633012 3.474404 
H   1.793397 0.604436 -2.192398 
H   -1.805673 -2.266852 -3.474404 
H   -7.505330 2.295428 2.192398 
H   8.959346 -2.155410 2.208590 
H   0.324669 2.142922 -3.436304 
H   -0.339381 -0.744453 -2.208590 
H   -8.974058 0.756941 3.436304 
H   8.081351 1.463376 1.359940 
H   1.212191 -1.482320 -4.291940 
H   -1.217377 1.436488 -1.359940 
H   -8.086537 -1.417544 4.291940 
H   5.720939 0.824153 1.845298 
H   3.585833 -0.868815 -3.841296 
H   -3.577789 2.075710 -1.845298 
H   -5.712895 -2.031048 3.841296 
H   4.273060 2.313856 3.171789 
H   5.037522 -2.375876 -2.537877 
H   -5.025668 0.586008 -3.171789 
H   -4.261206 -0.523988 2.537877 
H   4.641606 1.481134 -4.927248 
H   4.645586 -1.518600 0.781572 
H   -4.657122 1.418730 4.927248 
H   -4.653142 -1.381264 -0.781572 
H   2.327239 1.601646 5.630050 
H   6.944076 -1.687478 -0.086600 
H   -6.971488 1.298217 -5.630050 
H   -2.354651 -1.212385 0.086600 
H   1.596375 0.047998 3.781984 
H   7.675576 -0.154468 -1.951918 
H   -7.702352 2.851865 -3.781984 
H   -1.623151 -2.745395 1.951918 
H   3.196301 -1.546373 2.822636 
H   6.087609 1.457683 -2.901212 
H   -6.102427 -1.353490 -2.822636 
H   -3.211119 1.442180 2.901212 
H   7.073390 1.869920 5.098366 
H   2.174113 -1.864522 -0.532031 
H   -2.225337 1.029944 -5.098366 
H   -7.124614 -1.035342 0.532031 
H   -9.243312 1.859432 -5.319427 
H   -0.093306 -1.783972 0.466548 
H   0.055416 1.040432 5.319427 
H   9.205422 -1.115892 -0.466548 
H   -8.389931 -0.173576 -4.138840 
H   -0.881069 0.283962 1.631682 
H   0.908797 -2.726288 4.138840 
H   8.417659 2.615902 -1.631682 
H   8.716397 -2.153942 -3.875153 
H   0.660014 2.230566 1.848589 
H   -0.582330 -0.745921 3.875153 
H   -8.638713 0.669297 -1.848589 
H   6.438646 -2.141809 -4.869652 
H   2.926334 2.147313 0.827314 
H   -2.860082 -0.758055 4.869652 
H   -6.372394 0.752551 -0.827314 
128
i=31
C   5.767754 -1.914880 3.426902 
C   3.530974 1.914880 -2.267206 
C   -3.530974 -0.984984 -3.426902 
C   -5.767754 0.984984 2.267206 
C   7.109302 -1.579594 3.157525 
C   2.189426 1.579594 -2.536583 
C   -2.189426 -1.320269 -3.157525 
C   -7.109302 1.320269 2.536583 
C   7.937080 -2.444472 2.442088 
C   1.361647 2.444472 -3.252020 
C   -1.361647 -0.455391 -2.442088 
C   -7.937080 0.455391 3.252020 
C   7.442878 2.138718 1.961689 
C   1.855849 -2.138718 -3.732419 
C   -1.855849 0.761145 -1.961689 
C   -7.442878 -0.761145 3.732419 
C   6.114153 1.792361 2.216200 
C   3.184574 -1.792361 -3.477908 
C   -3.184574 1.107503 -2.216200 
C   -6.114153 -1.107503 3.477908 
C   5.290567 2.651133 2.945019 
C   4.008161 -2.651133 -2.749089 
C   -4.008161 0.248731 -2.945019 
C   -5.290567 -0.248731 2.749089 
C   4.844883 -0.970717 4.108792 
C   4.453845 0.970717 -1.585316 
C   -4.453845 -1.929147 -4.108792 
C   -4.844883 1.929147 1.585316 
C   5.244918 -0.101391 5.156792 
C   4.053809 0.101391 -0.537316 
C   -4.053809 -2.798472 -5.156792 
C   -5.244918 2.798472 0.537316 
C   4.330708 0.831578 5.666450 
C   4.968020 -0.831578 -0.027658 
C   -4.968020 2.068286 -5.666450 
C   -4.330708 -2.068286 0.027658 
C   3.022951 0.909577 5.190767 
C   6.275777 -0.909577 -0.503341 
C   -6.275777 1.990287 -5.190767 
C   -3.022951 -1.990287 0.503341 
C   2.616596 0.043566 4.175380 
C   6.682131 -0.043566 -1.518728 
C   -6.682131 2.856298 -4.175380 
C   -2.616596 -2.856298 1.518728 
C   3.519964 -0.874012 3.642408 
C   5.778764 0.874012 -2.051700 
C   -5.778764 -2.025852 -3.642408 
C   -3.519964 2.025852 2.051700 
C   6.601467 -0.137269 -5.627510 
C   2.697260 0.137269 0.066598 
C   -2.697260 -2.762595 5.627510 
C   -6.601467 2.762595 -0.066598 
C   7.439670 0.985856 5.676965 
C   1.859058 -0.985856 -0.017143 
C   -1.859058 1.914008 -5.676965 
C   -7.439670 -1.914008 0.017143 
C   8.722654 0.953658 -5.161005 
C   0.576074 -0.953658 0.533103 
C   -0.576074 1.946206 5.161005 
C   -8.722654 -1.946206 -0.533103 
C   9.181004 -0.192922 -4.506374 
C   0.117724 0.192922 1.187734 
C   -0.117724 -2.706942 4.506374 
C   -9.181004 2.706942 -1.187734 
C   8.338980 -1.303114 -4.393291 
C   0.959748 1.303114 1.300817 
C   -0.959748 -1.596750 4.393291 
C   -8.338980 1.596750 -1.300817 
C   7.061543 -1.277148 -4.952295 
C   2.237185 1.277148 0.741813 
C   -2.237185 -1.622715 4.952295 
C   -7.061543 1.622715 -0.741813 
H   7.499192 -0.618724 3.488057 
H   1.799535 0.618724 -2.206051 
H   -1.799535 -2.281140 -3.488057 
H   -7.499192 2.281140 2.206051 
H   8.966702 -2.149166 2.233197 
H   0.332025 2.149166 -3.460911 
H   -0.332025 -0.750697 -2.233197 
H   -8.966702 0.750697 3.460911 
H   8.083944 1.472848 1.381054 
H   1.214784 -1.472848 -4.313054 
H   -1.214784 1.427016 -1.381054 
H   -8.083944 -1.427016 4.313054 
H   5.716917 0.846484 1.849055 
H   3.581811 -0.846484 -3.845053 
H   -3.581811 2.053379 -1.849055 
H   -5.716917 -2.053379 3.845053 
H   4.267133 2.344866 3.164010 
H   5.031595 -2.344866 -2.530098 
H   -5.031595 0.554998 -3.164010 
H   -4.267133 -0.554998 2.530098 
H   4.647374 1.499867 -4.919892 
H   4.651354 -1.499867 0.774216 
H   -4.651354 1.399997 4.919892 
H   -4.647374 -1.399997 -0.774216 
H   2.340945 1.644562 5.618779 
H   6.957782 -1.644562 -0.075329 
H   -6.957782 1.255301 -5.618779 
H   -2.340945 -1.255301 0.075329 
H   1.609763 0.101233 3.762087 
H   7.688964 -0.101233 -1.932021 
H   -7.688964 2.798630 -3.762087 
H   -1.609763 -2.798630 1.932021 
H   3.203710 -1.502028 2.807766 
H   6.095018 1.502028 -2.886342 
H   -6.095018 -1.397835 -2.807766 
H   -3.203710 1.397835 2.886342 
H   7.099002 1.867221 5.130222 
H   2.199725 -1.867221 -0.563887 
H   -2.199725 1.032643 -5.130222 
H   -7.099002 -1.032643 0.563887 
H   -9.224367 1.821702 -5.273494 
H   -0.074361 -1.821702 0.420615 
H   0.074361 1.078162 5.273494 
H   9.224367 -1.078162 -0.420615 
H   -8.403795 -0.228769 -4.100633 
H   -0.894933 0.228769 1.593475 
H   0.894933 -2.671095 4.100633 
H   8.403795 2.671095 -1.593475 
H   8.677555 -2.192254 -3.860336 
H   0.621172 2.192254 1.833772 
H   -0.621172 -0.707609 3.860336 
H   -8.677555 0.707609 -1.833772 
H   6.405520 -2.144561 -4.868223 
H   2.893208 2.144561 0.825885 
H   -2.893208 -0.755303 4.868223 
H   -6.405520 0.755303 -0.825885 
128
i=32
C   5.768389 -1.892443 3.429812 
C   3.531609 1.937317 -2.270116 
C   -3.530339 -1.007421 -3.429812 
C   -5.767119 0.962547 2.270116 
C   7.113165 -1.563613 3.168955 
C   2.193289 1.595575 -2.548013 
C   -2.185563 -1.336250 -3.168955 
C   -7.105439 1.304288 2.548013 
C   7.941578 -2.432989 2.459815 
C   1.366145 2.455955 -3.269747 
C   -1.357149 -0.466874 -2.459815 
C   -7.932582 0.443908 3.269747 
C   7.444677 2.152159 1.977353 
C   1.857648 -2.125277 -3.748083 
C   -1.854050 0.747704 -1.977353 
C   -7.441079 -0.774586 3.748083 
C   6.112354 1.812893 2.222233 
C   3.182775 -1.771829 -3.483941 
C   -3.186373 1.086971 -2.222233 
C   -6.115952 -1.128035 3.483941 
C   5.287868 2.676375 2.944543 
C   4.005462 -2.625891 -2.748613 
C   -4.010860 0.223489 -2.944543 
C   -5.293266 -0.273973 2.748613 
C   4.847106 -0.944099 4.107734 
C   4.456068 0.997335 -1.584258 
C   -4.451622 -1.955765 -4.107734 
C   -4.842660 1.902529 1.584258 
C   5.246558 -0.083081 5.162877 
C   4.055449 0.119701 -0.543401 
C   -4.052169 -2.816782 -5.162877 
C   -5.243278 2.780162 0.543401 
C   4.336952 0.856449 5.668514 
C   4.974264 -0.806707 -0.029722 
C   -4.961776 2.043415 -5.668514 
C   -4.324464 -2.093157 0.029722 
C   3.033482 0.947625 5.182829 
C   6.286308 -0.871529 -0.495403 
C   -6.265246 1.952239 -5.182829 
C   -3.012420 -2.028335 0.495403 
C   2.626862 0.087911 4.162151 
C   6.692397 0.000779 -1.505499 
C   -6.671865 2.811953 -4.162151 
C   -2.606330 -2.900643 1.505499 
C   3.526579 -0.835012 3.631983 
C   5.785379 0.913012 -2.041275 
C   -5.772149 -2.064852 -3.631983 
C   -3.513349 1.986852 2.041275 
C   6.597763 -0.137375 -5.610576 
C   2.693556 0.137163 0.049664 
C   -2.700964 -2.762489 5.610576 
C   -6.605171 2.762701 -0.049664 
C   7.450465 0.975696 5.706070 
C   1.869853 -0.996016 -0.046248 
C   -1.848263 1.924168 -5.706070 
C   -7.428875 -1.903848 0.046248 
C   8.729798 0.923654 -5.124227 
C   0.583218 -0.983662 0.496325 
C   -0.568930 1.976210 5.124227 
C   -8.715510 -1.916202 -0.496325 
C   9.169891 -0.232875 -4.474094 
C   0.106611 0.152969 1.155454 
C   -0.128837 -2.666989 4.474094 
C   -9.192117 2.746895 -1.155454 
C   8.313421 -1.333383 -4.373447 
C   0.934189 1.272845 1.280973 
C   -0.985307 -1.566481 4.373447 
C   -8.364539 1.627019 -1.280973 
C   7.039688 -1.287414 -4.939912 
C   2.215330 1.266882 0.729430 
C   -2.259040 -1.612449 4.939912 
C   -7.083398 1.632981 -0.729430 
H   7.505330 -0.604436 3.501710 
H   1.805673 0.633012 -2.219704 
H   -1.793397 -2.295428 -3.501710 
H   -7.493054 2.266852 2.219704 
H   8.974058 -2.142922 2.257804 
H   0.339381 2.155410 -3.485518 
H   -0.324669 -0.756941 -2.257804 
H   -8.959346 0.744453 3.485518 
H   8.086537 1.482320 1.402168 
H   1.217377 -1.463376 -4.334168 
H   -1.212191 1.417544 -1.402168 
H   -8.081351 -1.436488 4.334168 
H   5.712895 0.868815 1.852812 
H   3.577789 -0.824153 -3.848810 
H   -3.585833 2.031048 -1.852812 
H   -5.720939 -2.075710 3.848810 
H   4.261206 2.375876 3.156231 
H   5.025668 -2.313856 -2.522319 
H   -5.037522 0.523988 -3.156231 
H   -4.273060 -0.586008 2.522319 
H   4.653142 1.518600 -4.912536 
H   4.657122 -1.481134 0.766860 
H   -4.645586 1.381264 4.912536 
H   -4.641606 -1.418730 -0.766860 
H   2.354651 1.687478 5.607508 
H   6.971488 -1.601646 -0.064058 
H   -6.944076 1.212385 -5.607508 
H   -2.327239 -1.298217 0.064058 
H   1.623151 0.154468 3.742190 
H   7.702352 -0.047998 -1.912124 
H   -7.675576 2.745395 -3.742190 
H   -1.596375 -2.851865 1.912124 
H   3.211119 -1.457683 2.792896 
H   6.102427 1.546373 -2.871472 
H   -6.087609 -1.442180 -2.792896 
H   -3.196301 1.353490 2.871472 
H   7.124614 1.864522 5.162078 
H   2.225337 -1.869920 -0.595743 
H   -2.174113 1.035342 -5.162078 
H   -7.073390 -1.029944 0.595743 
H   -9.205422 1.783972 -5.227561 
H   -0.055416 -1.859432 0.374682 
H   0.093306 1.115892 5.227561 
H   9.243312 -1.040432 -0.374682 
H   -8.417659 -0.283962 -4.062426 
H   -0.908797 0.173576 1.555268 
H   0.881069 -2.615902 4.062426 
H   8.389931 2.726288 -1.555268 
H   8.638713 -2.230566 -3.845519 
H   0.582330 2.153942 1.818955 
H   -0.660014 -0.669297 3.845519 
H   -8.716397 0.745921 -1.818955 
H   6.372394 -2.147313 -4.866794 
H   2.860082 2.141809 0.824456 
H   -2.926334 -0.752551 4.866794 
H   -6.438646 0.758055 -0.824456 
128
i=33
C   5.769024 -1.870006 3.432722 
C   3.532244 1.959754 -2.273026 
C   -3.529704 -1.029858 -3.432722 
C   -5.766484 0.940110 2.273026 
C   7.117028 -1.547632 3.180385 
C   2.197152 1.611556 -2.559443 
C   -2.181700 -1.352231 -3.180385 
C   -7.101576 1.288307 2.559443 
C   7.946076 -2.421506 2.477542 
C   1.370643 2.467438 -3.287474 
C   -1.352651 -0.478357 -2.477542 
C   -7.928084 0.432425 3.287474 
C   7.446476 2.165600 1.993017 
C   1.859447 -2.111836 -3.763747 
C   -1.852251 0.734263 -1.993017 
C   -7.439280 -0.788027 3.763747 
C   6.110555 1.833425 2.228266 
C   3.180976 -1.751297 -3.489974 
C   -3.188172 1.066439 -2.228266 
C   -6.117751 -1.148567 3.489974 
C   5.285169 2.701617 2.944067 
C   4.002763 -2.600649 -2.748137 
C   -4.013559 0.198247 -2.944067 
C   -5.295965 -0.299215 2.748137 
C   4.849329 -0.917481 4.106676 
C   4.458291 1.023953 -1.583200 
C   -4.449399 -1.982383 -4.106676 
C   -4.840437 1.875911 1.583200 
C   5.248198 -0.064771 5.168962 
C   4.057089 0.138011 -0.549486 
C   -4.050529 -2.835092 -5.168962 
C   -5.241638 2.761852 0.549486 
C   4.343196 0.881320 5.670578 
C   4.980508 -0.781836 -0.031786 
C   -4.955532 2.018544 -5.670578 
C   -4.318220 -2.118028 0.031786 
C   3.044013 0.985673 5.174891 
C   6.296839 -0.833481 -0.487465 
C   -6.254715 1.914191 -5.174891 
C   -3.001889 -2.066383 0.487465 
C   2.637128 0.132256 4.148922 
C   6.702663 0.045124 -1.492270 
C   -6.661599 2.767608 -4.148922 
C   -2.596064 -2.944988 1.492270 
C   3.533194 -0.796012 3.621558 
C   5.791994 0.952012 -2.030850 
C   -5.765534 -2.103852 -3.621558 
C   -3.506734 1.947852 2.030850 
C   6.594059 -0.137481 -5.593642 
C   2.689852 0.137057 0.032730 
C   -2.704668 -2.762383 5.593642 
C   -6.608875 2.762807 -0.032730 
C   7.461260 0.965536 5.735175 
C   1.880648 -1.006176 -0.075353 
C   -1.837468 1.934328 -5.735175 
C   -7.418080 -1.893688 0.075353 
C   8.736942 0.893650 -5.087449 
C   0.590362 -1.013666 0.459547 
C   -0.561786 2.006214 5.087449 
C   -8.708366 -1.886198 -0.459547 
C   9.158778 -0.272828 -4.441814 
C   0.095498 0.113016 1.123174 
C   -0.139950 -2.627036 4.441814 
C   -9.203230 2.786848 -1.123174 
C   8.287862 -1.363652 -4.353603 
C   0.908630 1.242576 1.261129 
C   -1.010866 -1.536212 4.353603 
C   -8.390098 1.657288 -1.261129 
C   7.017833 -1.297680 -4.927529 
C   2.193475 1.256616 0.717047 
C   -2.280895 -1.602183 4.927529 
C   -7.105253 1.643247 -0.717047 
H   7.511468 -0.590148 3.515363 
H   1.811811 0.647300 -2.233357 
H   -1.787259 -2.309716 -3.515363 
H   -7.486916 2.252564 2.233357 
H   8.981414 -2.136678 2.282411 
H   0.346737 2.161654 -3.510125 
H   -0.317313 -0.763185 -2.282411 
H   -8.951990 0.738209 3.510125 
H   8.089130 1.491792 1.423282 
H   1.219970 -1.453904 -4.355282 
H   -1.209598 1.408072 -1.423282 
H   -8.078758 -1.445960 4.355282 
H   5.708873 0.891146 1.856569 
H   3.573767 -0.801822 -3.852567 
H   -3.589855 2.008717 -1.856569 
H   -5.724961 -2.098041 3.852567 
H   4.255279 2.406886 3.148452 
H   5.019741 -2.282846 -2.514540 
H   -5.043449 0.492978 -3.148452 
H   -4.278987 -0.617018 2.514540 
H   4.658910 1.537333 -4.905180 
H   4.662890 -1.462401 0.759504 
H   -4.639818 1.362531 4.905180 
H   -4.635838 -1.437463 -0.759504 
H   2.368357 1.730394 5.596237 
H   6.985194 -1.558730 -0.052787 
H   -6.930370 1.169469 -5.596237 
H   -2.313533 -1.341133 0.052787 
H   1.636539 0.207703 3.722293 
H   7.715740 0.005237 -1.892227 
H   -7.662188 2.692160 -3.722293 
H   -1.582987 -2.905100 1.892227 
H   3.218528 -1.413338 2.778026 
H   6.109836 1.590718 -2.856602 
H   -6.080200 -1.486525 -2.778026 
H   -3.188892 1.309145 2.856602 
H   7.150226 1.861823 5.193934 
H   2.250949 -1.872619 -0.627599 
H   -2.148501 1.038041 -5.193934 
H   -7.047778 -1.027245 0.627599 
H   -9.186477 1.746242 -5.181628 
H   -0.036471 -1.897162 0.328749 
H   0.112251 1.153622 5.181628 
H   9.262257 -1.002702 -0.328749 
H   -8.431523 -0.339155 -4.024219 
H   -0.922661 0.118383 1.517061 
H   0.867205 -2.560709 4.024219 
H   8.376067 2.781481 -1.517061 
H   8.599871 -2.268878 -3.830702 
H   0.543488 2.115630 1.804138 
H   -0.698856 -0.630985 3.830702 
H   -8.755239 0.784233 -1.804138 
H   6.339268 -2.150065 -4.865365 
H   2.826956 2.139057 0.823027 
H   -2.959460 -0.749799 4.865365 
H   -6.471772 0.760807 -0.823027 
128
i=34
C   5.769659 -1.847569 3.435632 
C   3.532879 1.982191 -2.275936 
C   -3.529069 -1.052295 -3.435632 
C   -5.765849 0.917673 2.275936 
C   7.120891 -1.531651 3.191815 
C   2.201015 1.627537 -2.570873 
C   -2.177837 -1.368212 -3.191815 
C   -7.097713 1.272326 2.570873 
C   7.950574 -2.410023 2.495269 
C   1.375141 2.478921 -3.305201 
C   -1.348153 -0.489840 -2.495269 
C   -7.923586 0.420942 3.305201 
C   7.448275 2.179041 2.008681 
C   1.861246 -2.098395 -3.779411 
C   -1.850452 0.720822 -2.008681 
C   -7.437481 -0.801468 3.779411 
C   6.108756 1.853957 2.234299 
C   3.179177 -1.730765 -3.496007 
C   -3.189971 1.045907 -2.234299 
C   -6.119550 -1.169099 3.496007 
C   5.282470 2.726859 2.943591 
C   4.000064 -2.575407 -2.747661 
C   -4.016258 0.173005 -2.943591 
C   -5.298664 -0.324457 2.747661 
C   4.851552 -0.890863 4.105618 
C   4.460514 1.050571 -1.582142 
C   -4.447176 -2.009001 -4.105618 
C   -4.838214 1.849293 1.582142 
C   5.249838 -0.046461 5.175047 
C   4.058729 0.156321 -0.555571 
C   -4.048889 -2.853402 -5.175047 
C   -5.239998 2.743542 0.555571 
C   4.349440 0.906191 5.672642 
C   4.986752 -0.756965 -0.033850 
C   -4.949288 1.993673 -5.672642 
C   -4.311976 -2.142899 0.033850 
C   3.054544 1.023721 5.166953 
C   6.307370 -0.795433 -0.479527 
C   -6.244184 1.876143 -5.166953 
C   -2.991358 -2.104431 0.479527 
C   2.647394 0.176601 4.135693 
C   6.712929 0.089469 -1.479041 
C   -6.651333 2.723263 -4.135693 
C   -2.585798 -2.989333 1.479041 
C   3.539809 -0.757012 3.611133 
C   5.798609 0.991012 -2.020425 
C   -5.758919 -2.142852 -3.611133 
C   -3.500119 1.908852 2.020425 
C   6.590355 -0.137587 -5.576708 
C   2.686148 0.136951 0.015796 
C   -2.708372 -2.762277 5.576708 
C   -6.612579 2.762913 -0.015796 
C   7.472055 0.955376 5.764280 
C   1.891443 -1.016336 -0.104458 
C   -1.826673 1.944488 -5.764280 
C   -7.407285 -1.883528 0.104458 
C   8.744086 0.863646 -5.050671 
C   0.597506 -1.043670 0.422769 
C   -0.554642 2.036218 5.050671 
C   -8.701222 -1.856194 -0.422769 
C   9.147665 -0.312781 -4.409534 
C   0.084385 0.073063 1.090894 
C   -0.151063 -2.587083 4.409534 
C   -9.214343 2.826801 -1.090894 
C   8.262303 -1.393921 -4.333759 
C   0.883071 1.212307 1.241285 
C   -1.036425 -1.505943 4.333759 
C   -8.415657 1.687557 -1.241285 
C   6.995978 -1.307946 -4.915146 
C   2.171620 1.246350 0.704664 
C   -2.302750 -1.591917 4.915146 
C   -7.127108 1.653513 -0.704664 
H   7.517606 -0.575860 3.529016 
H   1.817949 0.661588 -2.247010 
H   -1.781121 -2.324004 -3.529016 
H   -7.480778 2.238276 2.247010 
H   8.988770 -2.130434 2.307018 
H   0.354093 2.167898 -3.534732 
H   -0.309957 -0.769429 -2.307018 
H   -8.944634 0.731965 3.534732 
H   8.091723 1.501264 1.444396 
H   1.222563 -1.444432 -4.376396 
H   -1.207005 1.398600 -1.444396 
H   -8.076165 -1.455432 4.376396 
H   5.704851 0.913477 1.860326 
H   3.569745 -0.779491 -3.856324 
H   -3.593877 1.986386 -1.860326 
H   -5.728983 -2.120372 3.856324 
H   4.249352 2.437896 3.140673 
H   5.013814 -2.251836 -2.506761 
H   -5.049376 0.461968 -3.140673 
H   -4.284914 -0.648028 2.506761 
H   4.664678 1.556066 -4.897824 
H   4.668658 -1.443668 0.752148 
H   -4.634050 1.343798 4.897824 
H   -4.630070 -1.456196 -0.752148 
H   2.382063 1.773310 5.584966 
H   6.998900 -1.515814 -0.041516 
H   -6.916664 1.126553 -5.584966 
H   -2.299827 -1.384049 0.041516 
H   1.649927 0.260938 3.702396 
H   7.729128 0.058472 -1.872330 
H   -7.648800 2.638925 -3.702396 
H   -1.569599 -2.958335 1.872330 
H   3.225937 -1.368993 2.763156 
H   6.117245 1.635063 -2.841732 
H   -6.072791 -1.530870 -2.763156 
H   -3.181483 1.264800 2.841732 
H   7.175838 1.859124 5.225790 
H   2.276561 -1.875318 -0.659455 
H   -2.122889 1.040740 -5.225790 
H   -7.022166 -1.024546 0.659455 
H   -9.167532 1.708512 -5.135695 
H   -0.017526 -1.934892 0.282816 
H   0.131196 1.191352 5.135695 
H   9.281202 -0.964972 -0.282816 
H   -8.445387 -0.394348 -3.986012 
H   -0.936525 0.063190 1.478854 
H   0.853341 -2.505516 3.986012 
H   8.362203 2.836674 -1.478854 
H   8.561029 -2.307190 -3.815885 
H   0.504646 2.077318 1.789321 
H   -0.737698 -0.592673 3.815885 
H   -8.794081 0.822545 -1.789321 
H   6.306142 -2.152817 -4.863936 
H   2.793830 2.136305 0.821598 
H   -2.992586 -0.747047 4.863936 
H   -6.504898 0.763559 -0.821598 
128
i=35
C   5.770294 -1.825132 3.438542 
C   3.533514 2.004628 -2.278846 
C   -3.528434 -1.074732 -3.438542 
C   -5.765214 0.895236 2.278846 
C   7.124754 -1.515670 3.203245 
C   2.204878 1.643518 -2.582303 
C   -2.173974 -1.384193 -3.203245 
C   -7.093850 1.256345 2.582303 
C   7.955072 -2.398540 2.512996 
C   1.379639 2.490404 -3.322928 
C   -1.343655 -0.501323 -2.512996 
C   -7.919088 0.409459 3.322928 
C   7.450074 2.192482 2.024345 
C   1.863045 -2.084954 -3.795075 
C   -1.848653 0.707381 -2.024345 
C   -7.435682 -0.814909 3.795075 
C   6.106957 1.874489 2.240332 
C   3.177378 -1.710233 -3.502040 
C   -3.191770 1.025375 -2.240332 
C   -6.121349 -1.189631 3.502040 
C   5.279771 2.752101 2.943115 
C   3.997365 -2.550165 -2.747185 
C   -4.018957 0.147763 -2.943115 
C   -5.301363 -0.349699 2.747185 
C   4.853775 -0.864245 4.104560 
C   4.462737 1.077189 -1.581084 
C   -4.444953 -2.035619 -4.104560 
C   -4.835991 1.822675 1.581084 
C   5.251478 -0.028151 5.181132 
C   4.060369 0.174631 -0.561656 
C   -4.047249 -2.871712 -5.181132 
C   -5.238358 2.725232 0.561656 
C   4.355684 0.931062 5.674706 
C   4.992996 -0.732094 -0.035914 
C   -4.943044 1.968802 -5.674706 
C   -4.305732 -2.167770 0.035914 
C   3.065075 1.061769 5.159015 
C   6.317901 -0.757385 -0.471589 
C   -6.233653 1.838095 -5.159015 
C   -2.980827 -2.142479 0.471589 
C   2.657660 0.220946 4.122464 
C   6.723195 0.133814 -1.465812 
C   -6.641067 2.678918 -4.122464 
C   -2.575532 -3.033678 1.465812 
C   3.546424 -0.718012 3.600708 
C   5.805224 1.030012 -2.010000 
C   -5.752304 -2.181852 -3.600708 
C   -3.493504 1.869852 2.010000 
C   6.586651 -0.137693 -5.559774 
C   2.682444 0.136845 -0.001138 
C   -2.712076 -2.762171 5.559774 
C   -6.616283 2.763019 0.001138 
C   7.482850 0.945216 5.793385 
C   1.902238 -1.026496 -0.133563 
C   -1.815878 1.954648 -5.793385 
C   -7.396490 -1.873368 0.133563 
C   8.751230 0.833642 -5.013893 
C   0.604650 -1.073674 0.385991 
C   -0.547498 2.066222 5.013893 
C   -8.694078 -1.826190 -0.385991 
C   9.136552 -0.352734 -4.377254 
C   0.073272 0.033110 1.058614 
C   -0.162176 -2.547130 4.377254 
C   -9.225456 2.866754 -1.058614 
C   8.236744 -1.424190 -4.313915 
C   0.857512 1.182038 1.221441 
C   -1.061984 -1.475674 4.313915 
C   -8.441216 1.717826 -1.221441 
C   6.974123 -1.318212 -4.902763 
C   2.149765 1.236084 0.692281 
C   -2.324605 -1.581651 4.902763 
C   -7.148963 1.663779 -0.692281 
H   7.523744 -0.561572 3.542669 
H   1.824087 0.675876 -2.260663 
H   -1.774983 -2.338292 -3.542669 
H   -7.474640 2.223988 2.260663 
H   8.996126 -2.124190 2.331625 
H   0.361449 2.174142 -3.559339 
H   -0.302601 -0.775673 -2.331625 
H   -8.937278 0.725721 3.559339 
H   8.094316 1.510736 1.465510 
H   1.225156 -1.434960 -4.397510 
H   -1.204412 1.389128 -1.465510 
H   -8.073572 -1.464904 4.397510 
H   5.700829 0.935808 1.864083 
H   3.565723 -0.757160 -3.860081 
H   -3.597899 1.964055 -1.864083 
H   -5.733005 -2.142703 3.860081 
H   4.243425 2.468906 3.132894 
H   5.007887 -2.220826 -2.498982 
H   -5.055303 0.430958 -3.132894 
H   -4.290841 -0.679038 2.498982 
H   4.670446 1.574799 -4.890468 
H   4.674426 -1.424935 0.744792 
H   -4.628282 1.325065 4.890468 
H   -4.624302 -1.474929 -0.744792 
H   2.395769 1.816226 5.573695 
H   7.012606 -1.472898 -0.030245 
H   -6.902958 1.083637 -5.573695 
H   -2.286121 -1.426965 0.030245 
H   1.663315 0.314173 3.682499 
H   7.742516 0.111707 -1.852433 
H   -7.635412 2.585690 -3.682499 
H   -1.556211 -3.011570 1.852433 
H   3.233346 -1.324648 2.748286 
H   6.124654 1.679408 -2.826862 
H   -6.065382 -1.575215 -2.748286 
H   -3.174074 1.220455 2.826862 
H   7.201450 1.856425 5.257646 
H   2.302173 -1.878017 -0.691311 
H   -2.097277 1.043439 -5.257646 
H   -6.996554 -1.021847 0.691311 
H   -9.148587 1.670782 -5.089762 
H   0.001419 -1.972622 0.236883 
H   0.150141 1.229082 5.089762 
H   9.300147 -0.927242 -0.236883 
H   -8.459251 -0.449541 -3.947805 
H   -0.950389 0.007997 1.440647 
H   0.839477 -2.450323 3.947805 
H   8.348339 2.891867 -1.440647 
H   8.522187 -2.345502 -3.801068 
H   0.465804 2.039006 1.774504 
H   -0.776540 -0.554361 3.801068 
H   -8.832923 0.860857 -1.774504 
H   6.273016 -2.155569 -4.862507 
H   2.760704 2.133553 0.820169 
H   -3.025712 -0.744295 4.862507 
H   -6.538024 0.766311 -0.820169 
128
i=36
C   5.770929 -1.802695 3.441452 
C   3.534149 2.027065 -2.281756 
C   -3.527799 -1.097169 -3.441452 
C   -5.764579 0.872799 2.281756 
C   7.128617 -1.499689 3.214675 
C   2.208741 1.659499 -2.593733 
C   -2.170111 -1.400174 -3.214675 
C   -7.089987 1.240364 2.593733 
C   7.959570 -2.387057 2.530723 
C   1.384137 2.501887 -3.340655 
C   -1.339157 -0.512806 -2.530723 
C   -7.914590 0.397976 3.340655 
C   7.451873 2.205923 2.040009 
C   1.864844 -2.071513 -3.810739 
C   -1.846854 0.693940 -2.040009 
C   -7.433883 -0.828350 3.810739 
C   6.105158 1.895021 2.246365 
C   3.175579 -1.689701 -3.508073 
C   -3.193569 1.004843 -2.246365 
C   -6.123148 -1.210163 3.508073 
C   5.277072 2.777343 2.942639 
C   3.994666 -2.524923 -2.746709 
C   -4.021656 0.122521 -2.942639 
C   -5.304062 -0.374941 2.746709 
C   4.855998 -0.837627 4.103502 
C   4.464960 1.103807 -1.580026 
C   -4.442730 -2.062237 -4.103502 
C   -4.833768 1.796057 1.580026 
C   5.253118 -0.009841 5.187217 
C   4.062009 0.192941 -0.567741 
C   -4.045609 -2.890022 -5.187217 
C   -5.236718 2.706922 0.567741 
C   4.361928 0.955933 5.676770 
C   4.999240 -0.707223 -0.037978 
C   -4.936800 1.943931 -5.676770 
C   -4.299488 -2.192641 0.037978 
C   3.075606 1.099817 5.151077 
C   6.328432 -0.719337 -0.463651 
C   -6.223122 1.800047 -5.151077 
C   -2.970296 -2.180527 0.463651 
C   2.667926 0.265291 4.109235 
C   6.733461 0.178159 -1.452583 
C   -6.630801 2.634573 -4.109235 
C   -2.565266 -3.078023 1.452583 
C   3.553039 -0.679012 3.590283 
C   5.811839 1.069012 -1.999575 
C   -5.745689 -2.220852 -3.590283 
C   -3.486889 1.830852 1.999575 
C   6.582947 -0.137799 -5.542840 
C   2.678740 0.136739 -0.018072 
C   -2.715780 -2.762065 5.542840 
C   -6.619987 2.763125 0.018072 
C   7.493645 0.935056 5.822490 
C   1.913033 -1.036656 -0.162668 
C   -1.805083 1.964808 -5.822490 
C   -7.385695 -1.863208 0.162668 
C   8.758374 0.803638 -4.977115 
C   0.611794 -1.103678 0.349213 
C   -0.540354 2.096226 4.977115 
C   -8.686934 -1.796186 -0.349213 
C   9.125439 -0.392687 -4.344974 
C   0.062159 -0.006843 1.026334 
C   -0.173289 -2.507177 4.344974 
C   -9.236569 2.906707 -1.026334 
C   8.211185 -1.454459 -4.294071 
C   0.831953 1.151769 1.201597 
C   -1.087543 -1.445405 4.294071 
C   -8.466775 1.748095 -1.201597 
C   6.952268 -1.328478 -4.890380 
C   2.127910 1.225818 0.679898 
C   -2.346460 -1.571385 4.890380 
C   -7.170818 1.674045 -0.679898 
H   7.529882 -0.547284 3.556322 
H   1.830225 0.690164 -2.274316 
H   -1.768845 -2.352580 -3.556322 
H   -7.468502 2.209700 2.274316 
H   9.003482 -2.117946 2.356232 
H   0.368805 2.180386 -3.583946 
H   -0.295245 -0.781917 -2.356232 
H   -8.929922 0.719477 3.583946 
H   8.096909 1.520208 1.486624 
H   1.227749 -1.425488 -4.418624 
H   -1.201819 1.379656 -1.486624 
H   -8.070979 -1.474376 4.418624 
H   5.696807 0.958139 1.867840 
H   3.561701 -0.734829 -3.863838 
H   -3.601921 1.941724 -1.867840 
H   -5.737027 -2.165034 3.863838 
H   4.237498 2.499916 3.125115 
H   5.001960 -2.189816 -2.491203 
H   -5.061230 0.399948 -3.125115 
H   -4.296768 -0.710048 2.491203 
H   4.676214 1.593532 -4.883112 
H   4.680194 -1.406202 0.737436 
H   -4.622514 1.306332 4.883112 
H   -4.618534 -1.493662 -0.737436 
H   2.409475 1.859142 5.562424 
H   7.026312 -1.429982 -0.018974 
H   -6.889252 1.040721 -5.562424 
H   -2.272415 -1.469881 0.018974 
H   1.676703 0.367408 3.662602 
H   7.755904 0.164942 -1.832536 
H   -7.622024 2.532455 -3.662602 
H   -1.542823 -3.064805 1.832536 
H   3.240755 -1.280303 2.733416 
H   6.132063 1.723753 -2.811992 
H   -6.057973 -1.619560 -2.733416 
H   -3.166665 1.176110 2.811992 
H   7.227062 1.853726 5.289502 
H   2.327785 -1.880716 -0.723167 
H   -2.071665 1.046138 -5.289502 
H   -6.970942 -1.019148 0.723167 
H   -9.129642 1.633052 -5.043829 
H   0.020364 -2.010352 0.190950 
H   0.169086 1.266812 5.043829 
H   9.319092 -0.889512 -0.190950 
H   -8.473115 -0.504734 -3.909598 
H   -0.964253 -0.047196 1.402440 
H   0.825613 -2.395130 3.909598 
H   8.334475 2.947060 -1.402440 
H   8.483345 -2.383814 -3.786251 
H   0.426962 2.000694 1.759687 
H   -0.815382 -0.516049 3.786251 
H   -8.871765 0.899169 -1.759687 
H   6.239890 -2.158321 -4.861078 
H   2.727578 2.130801 0.818740 
H   -3.058838 -0.741543 4.861078 
H   -6.571150 0.769063 -0.818740 
128
i=37
C   5.771564 -1.780258 3.444362 
C   3.534784 2.049502 -2.284666 
C   -3.527164 -1.119606 -3.444362 
C   -5.763944 0.850362 2.284666 
C   7.132480 -1.483708 3.226105 
C   2.212604 1.675480 -2.605163 
C   -2.166248 -1.416155 -3.226105 
C   -7.086124 1.224383 2.605163 
C   7.964068 -2.375574 2.548450 
C   1.388635 2.513370 -3.358382 
C   -1.334659 -0.524289 -2.548450 
C   -7.910092 0.386493 3.358382 
C   7.453672 2.219364 2.055673 
C   1.866643 -2.058072 -3.826403 
C   -1.845055 0.680499 -2.055673 
C   -7.432084 -0.841791 3.826403 
C   6.103359 1.915553 2.252398 
C   3.173780 -1.669169 -3.514106 
C   -3.195368 0.984311 -2.252398 
C   -6.124947 -1.230695 3.514106 
C   5.274373 2.802585 2.942163 
C   3.991967 -2.499681 -2.746233 
C   -4.024355 0.097279 -2.942163 
C   -5.306761 -0.400183 2.746233 
C   4.858221 -0.811009 4.102444 
C   4.467183 1.130425 -1.578968 
C   -4.440507 -2.088855 -4.102444 
C   -4.831545 1.769439 1.578968 
C   5.254758 0.008469 5.193302 
C   4.063649 0.211251 -0.573826 
C   -4.043969 -2.908332 -5.193302 
C   -5.235078 2.688612 0.573826 
C   4.368172 0.980804 5.678834 
C   5.005484 -0.682352 -0.040042 
C   -4.930556 1.919060 -5.678834 
C   -4.293244 -2.217512 0.040042 
C   3.086137 1.137865 5.143139 
C   6.338963 -0.681289 -0.455713 
C   -6.212591 1.761999 -5.143139 
C   -2.959765 -2.218575 0.455713 
C   2.678192 0.309636 4.096006 
C   6.743727 0.222504 -1.439354 
C   -6.620535 2.590228 -4.096006 
C   -2.555000 -3.122368 1.439354 
C   3.559654 -0.640012 3.579858 
C   5.818454 1.108012 -1.989150 
C   -5.739074 -2.259852 -3.579858 
C   -3.480274 1.791852 1.989150 
C   6.579243 -0.137905 -5.525906 
C   2.675036 0.136633 -0.035006 
C   -2.719484 -2.761959 5.525906 
C   -6.623691 2.763231 0.035006 
C   7.504440 0.924896 5.851595 
C   1.923828 -1.046816 -0.191773 
C   -1.794288 1.974968 -5.851595 
C   -7.374900 -1.853048 0.191773 
C   8.765518 0.773634 -4.940337 
C   0.618938 -1.133682 0.312435 
C   -0.533210 2.126230 4.940337 
C   -8.679790 -1.766182 -0.312435 
C   9.114326 -0.432640 -4.312694 
C   0.051046 -0.046796 0.994054 
C   -0.184402 -2.467224 4.312694 
C   -9.247682 2.946660 -0.994054 
C   8.185626 -1.484728 -4.274227 
C   0.806394 1.121500 1.181753 
C   -1.113102 -1.415136 4.274227 
C   -8.492334 1.778364 -1.181753 
C   6.930413 -1.338744 -4.877997 
C   2.106055 1.215552 0.667515 
C   -2.368315 -1.561119 4.877997 
C   -7.192673 1.684311 -0.667515 
H   7.536020 -0.532996 3.569975 
H   1.836363 0.704452 -2.287969 
H   -1.762707 -2.366868 -3.569975 
H   -7.462364 2.195412 2.287969 
H   9.010838 -2.111702 2.380839 
H   0.376161 2.186630 -3.608553 
H   -0.287889 -0.788161 -2.380839 
H   -8.922566 0.713233 3.608553 
H   8.099502 1.529680 1.507738 
H   1.230342 -1.416016 -4.439738 
H   -1.199226 1.370184 -1.507738 
H   -8.068386 -1.483848 4.439738 
H   5.692785 0.980470 1.871597 
H   3.557679 -0.712498 -3.867595 
H   -3.605943 1.919393 -1.871597 
H   -5.741049 -2.187365 3.867595 
H   4.231571 2.530926 3.117336 
H   4.996033 -2.158806 -2.483424 
H   -5.067157 0.368938 -3.117336 
H   -4.302695 -0.741058 2.483424 
H   4.681982 1.612265 -4.875756 
H   4.685962 -1.387469 0.730080 
H   -4.616746 1.287599 4.875756 
H   -4.612766 -1.512395 -0.730080 
H   2.423181 1.902058 5.551153 
H   7.040018 -1.387066 -0.007703 
H   -6.875546 0.997805 -5.551153 
H   -2.258709 -1.512797 0.007703 
H   1.690091 0.420643 3.642705 
H   7.769292 0.218177 -1.812639 
H   -7.608636 2.479220 -3.642705 
H   -1.529435 -3.118040 1.812639 
H   3.248164 -1.235958 2.718546 
H   6.139472 1.768098 -2.797122 
H   -6.050564 -1.663905 -2.718546 
H   -3.159256 1.131765 2.797122 
H   7.252674 1.851027 5.321358 
H   2.353397 -1.883415 -0.755023 
H   -2.046053 1.048837 -5.321358 
H   -6.945330 -1.016449 0.755023 
H   -9.110697 1.595322 -4.997896 
H   0.039309 -2.048082 0.145017 
H   0.188031 1.304542 4.997896 
H   9.338037 -0.851782 -0.145017 
H   -8.486979 -0.559927 -3.871391 
H   -0.978117 -0.102389 1.364233 
H   0.811749 -2.339937 3.871391 
H   8.320611 3.002253 -1.364233 
H   8.444503 -2.422126 -3.771434 
H   0.388120 1.962382 1.744870 
H   -0.854224 -0.477737 3.771434 
H   -8.910607 0.937481 -1.744870 
H   6.206764 -2.161073 -4.859649 
H   2.694452 2.128049 0.817311 
H   -3.091964 -0.738791 4.859649 
H   -6.604276 0.771815 -0.817311 
128
i=38
C   5.772199 -1.757821 3.447272 
C   3.535419 2.071939 -2.287576 
C   -3.526529 -1.142043 -3.447272 
C   -5.763309 0.827925 2.287576 
C   7.136343 -1.467727 3.237535 
C   2.216467 1.691461 -2.616593 
C   -2.162385 -1.432136 -3.237535 
C   -7.082261 1.208402 2.616593 
C   7.968566 -2.364091 2.566177 
C   1.393133 2.524853 -3.376109 
C   -1.330161 -0.535772 -2.566177 
C   -7.905594 0.375010 3.376109 
C   7.455471 2.232805 2.071337 
C   1.868442 -2.044631 -3.842067 
C   -1.843256 0.667058 -2.071337 
C   -7.430285 -0.855232 3.842067 
C   6.101560 1.936085 2.258431 
C   3.171981 -1.648637 -3.520139 
C   -3.197167 0.963779 -2.258431 
C   -6.126746 -1.251227 3.520139 
C   5.271674 2.827827 2.941687 
C   3.989268 -2.474439 -2.745757 
C   -4.027054 0.072037 -2.941687 
C   -5.309460 -0.425425 2.745757 
C   4.860444 -0.784391 4.101386 
C   4.469406 1.157043 -1.577910 
C   -4.438284 -2.115473 -4.101386 
C   -4.829322 1.742821 1.577910 
C   5.256398 0.026779 5.199387 
C   4.065289 0.229561 -0.579911 
C   -4.042329 -2.926642 -5.199387 
C   -5.233438 2.670302 0.579911 
C   4.374416 1.005675 5.680898 
C   5.011728 -0.657481 -0.042106 
C   -4.924312 1.894189 -5.680898 
C   -4.287000 -2.242383 0.042106 
C   3.096668 1.175913 5.135201 
C   6.349494 -0.643241 -0.447775 
C   -6.202060 1.723951 -5.135201 
C   -2.949234 -2.256623 0.447775 
C   2.688458 0.353981 4.082777 
C   6.753993 0.266849 -1.426125 
C   -6.610269 2.545883 -4.082777 
C   -2.544734 -3.166713 1.426125 
C   3.566269 -0.601012 3.569433 
C   5.825069 1.147012 -1.978725 
C   -5.732459 -2.298852 -3.569433 
C   -3.473659 1.752852 1.978725 
C   6.575539 -0.138011 -5.508972 
C   2.671332 0.136527 -0.051940 
C   -2.723188 -2.761853 5.508972 
C   -6.627395 2.763337 0.051940 
C   7.515235 0.914736 5.880700 
C   1.934623 -1.056976 -0.220878 
C   -1.783493 1.985128 -5.880700 
C   -7.364105 -1.842888 0.220878 
C   8.772662 0.743630 -4.903559 
C   0.626082 -1.163686 0.275657 
C   -0.526066 2.156234 4.903559 
C   -8.672646 -1.736178 -0.275657 
C   9.103213 -0.472593 -4.280414 
C   0.039933 -0.086749 0.961774 
C   -0.195515 -2.427271 4.280414 
C   -9.258795 2.986613 -0.961774 
C   8.160067 -1.514997 -4.254383 
C   0.780835 1.091231 1.161909 
C   -1.138661 -1.384867 4.254383 
C   -8.517893 1.808633 -1.161909 
C   6.908558 -1.349010 -4.865614 
C   2.084200 1.205286 0.655132 
C   -2.390170 -1.550853 4.865614 
C   -7.214528 1.694577 -0.655132 
H   7.542158 -0.518708 3.583628 
H   1.842501 0.718740 -2.301622 
H   -1.756569 -2.381156 -3.583628 
H   -7.456226 2.181124 2.301622 
H   9.018194 -2.105458 2.405446 
H   0.383517 2.192874 -3.633160 
H   -0.280533 -0.794405 -2.405446 
H   -8.915210 0.706989 3.633160 
H   8.102095 1.539152 1.528852 
H   1.232935 -1.406544 -4.460852 
H   -1.196633 1.360712 -1.528852 
H   -8.065793 -1.493320 4.460852 
H   5.688763 1.002801 1.875354 
H   3.553657 -0.690167 -3.871352 
H   -3.609965 1.897062 -1.875354 
H   -5.745071 -2.209696 3.871352 
H   4.225644 2.561936 3.109557 
H   4.990106 -2.127796 -2.475645 
H   -5.073084 0.337928 -3.109557 
H   -4.308622 -0.772068 2.475645 
H   4.687750 1.630998 -4.868400 
H   4.691730 -1.368736 0.722724 
H   -4.610978 1.268866 4.868400 
H   -4.606998 -1.531128 -0.722724 
H   2.436887 1.944974 5.539882 
H   7.053724 -1.344150 0.003568 
H   -6.861840 0.954889 -5.539882 
H   -2.245003 -1.555713 -0.003568 
H   1.703479 0.473878 3.622808 
H   7.782680 0.271412 -1.792742 
H   -7.595248 2.425985 -3.622808 
H   -1.516047 -3.171275 1.792742 
H   3.255573 -1.191613 2.703676 
H   6.146881 1.812443 -2.782252 
H   -6.043155 -1.708250 -2.703676 
H   -3.151847 1.087420 2.782252 
H   7.278286 1.848328 5.353214 
H   2.379009 -1.886114 -0.786879 
H   -2.020441 1.051536 -5.353214 
H   -6.919718 -1.013750 0.786879 
H   -9.091752 1.557592 -4.951963 
H   0.058254 -2.085812 0.099084 
H   0.206976 1.342272 4.951963 
H   9.356982 -0.814052 -0.099084 
H   -8.500843 -0.615120 -3.833184 
H   -0.991981 -0.157582 1.326026 
H   0.797885 -2.284744 3.833184 
H   8.306747 3.057446 -1.326026 
H   8.405661 -2.460438 -3.756617 
H   0.349278 1.924070 1.730053 
H   -0.893066 -0.439425 3.756617 
H   -8.949449 0.975793 -1.730053 
H   6.173638 -2.163825 -4.858220 
H   2.661326 2.125297 0.815882 
H   -3.125090 -0.736039 4.858220 
H   -6.637402 0.774567 -0.815882 
128
i=39
C   5.772834 -1.735384 3.450182 
C   3.536054 2.094376 -2.290486 
C   -3.525894 -1.164480 -3.450182 
C   -5.762674 0.805488 2.290486 
C   7.140206 -1.451746 3.248965 
C   2.220330 1.707442 -2.628023 
C   -2.158522 -1.448117 -3.248965 
C   -7.078398 1.192421 2.628023 
C   7.973064 -2.352608 2.583904 
C   1.397631 2.536336 -3.393836 
C   -1.325663 -0.547255 -2.583904 
C   -7.901096 0.363527 3.393836 
C   7.457270 2.246246 2.087001 
C   1.870241 -2.031190 -3.857731 
C   -1.841457 0.653617 -2.087001 
C   -7.428486 -0.868673 3.857731 
C   6.099761 1.956617 2.264464 
C   3.170182 -1.628105 -3.526172 
C   -3.198966 0.943247 -2.264464 
C   -6.128545 -1.271759 3.526172 
C   5.268975 2.853069 2.941211 
C   3.986569 -2.449197 -2.745281 
C   -4.029753 0.046795 -2.941211 
C   -5.312159 -0.450667 2.745281 
C   4.862667 -0.757773 4.100328 
C   4.471629 1.183661 -1.576852 
C   -4.436061 -2.142091 -4.100328 
C   -4.827099 1.716203 1.576852 
C   5.258038 0.045089 5.205472 
C   4.066929 0.247871 -0.585996 
C   -4.040689 -2.944952 -5.205472 
C   -5.231798 2.651992 0.585996 
C   4.380660 1.030546 5.682962 
C   5.017972 -0.632610 -0.044170 
C   -4.918068 1.869318 -5.682962 
C   -4.280756 -2.267254 0.044170 
C   3.107199 1.213961 5.127263 
C   6.360025 -0.605193 -0.439837 
C   -6.191529 1.685903 -5.127263 
C   -2.938703 -2.294671 0.439837 
C   2.698724 0.398326 4.069548 
C   6.764259 0.311194 -1.412896 
C   -6.600003 2.501538 -4.069548 
C   -2.534468 -3.211058 1.412896 
C   3.572884 -0.562012 3.559008 
C   5.831684 1.186012 -1.968300 
C   -5.725844 -2.337852 -3.559008 
C   -3.467044 1.713852 1.968300 
C   6.571835 -0.138117 -5.492038 
C   2.667628 0.136421 -0.068874 
C   -2.726892 -2.761747 5.492038 
C   -6.631099 2.763443 0.068874 
C   7.526030 0.904576 5.909805 
C   1.945418 -1.067136 -0.249983 
C   -1.772698 1.995288 -5.909805 
C   -7.353310 -1.832728 0.249983 
C   8.779806 0.713626 -4.866781 
C   0.633226 -1.193690 0.238879 
C   -0.518922 2.186238 4.866781 
C   -8.665502 -1.706174 -0.238879 
C   9.092100 -0.512546 -4.248134 
C   0.028820 -0.126702 0.929494 
C   -0.206628 -2.387318 4.248134 
C   -9.269908 3.026566 -0.929494 
C   8.134508 -1.545266 -4.234539 
C   0.755276 1.060962 1.142065 
C   -1.164220 -1.354598 4.234539 
C   -8.543452 1.838902 -1.142065 
C   6.886703 -1.359276 -4.853231 
C   2.062345 1.195020 0.642749 
C   -2.412025 -1.540587 4.853231 
C   -7.236383 1.704843 -0.642749 
H   7.548296 -0.504420 3.597281 
H   1.848639 0.733028 -2.315275 
H   -1.750431 -2.395444 -3.597281 
H   -7.450088 2.166836 2.315275 
H   9.025550 -2.099214 2.430053 
H   0.390873 2.199118 -3.657767 
H   -0.273177 -0.800649 -2.430053 
H   -8.907854 0.700745 3.657767 
H   8.104688 1.548624 1.549966 
H   1.235528 -1.397072 -4.481966 
H   -1.194040 1.351240 -1.549966 
H   -8.063200 -1.502792 4.481966 
H   5.684741 1.025132 1.879111 
H   3.549635 -0.667836 -3.875109 
H   -3.613987 1.874731 -1.879111 
H   -5.749093 -2.232027 3.875109 
H   4.219717 2.592946 3.101778 
H   4.984179 -2.096786 -2.467866 
H   -5.079011 0.306918 -3.101778 
H   -4.314549 -0.803078 2.467866 
H   4.693518 1.649731 -4.861044 
H   4.697498 -1.350003 0.715368 
H   -4.605210 1.250133 4.861044 
H   -4.601230 -1.549861 -0.715368 
H   2.450593 1.987890 5.528611 
H   7.067430 -1.301234 0.014839 
H   -6.848134 0.911973 -5.528611 
H   -2.231297 -1.598629 -0.014839 
H   1.716867 0.527113 3.602911 
H   7.796068 0.324647 -1.772845 
H   -7.581860 2.372750 -3.602911 
H   -1.502659 -3.224510 1.772845 
H   3.262982 -1.147268 2.688806 
H   6.154290 1.856788 -2.767382 
H   -6.035746 -1.752595 -2.688806 
H   -3.144438 1.043075 2.767382 
H   7.303898 1.845629 5.385070 
H   2.404621 -1.888813 -0.818735 
H   -1.994829 1.054235 -5.385070 
H   -6.894106 -1.011051 0.818735 
H   -9.072807 1.519862 -4.906030 
H   0.077199 -2.123542 0.053151 
H   0.225921 1.380002 4.906030 
H   9.375927 -0.776322 -0.053151 
H   -8.514707 -0.670313 -3.794977 
H   -1.005845 -0.212775 1.287819 
H   0.784021 -2.229551 3.794977 
H   8.292883 3.112639 -1.287819 
H   8.366819 -2.498750 -3.741800 
H   0.310436 1.885758 1.715236 
H   -0.931908 -0.401113 3.741800 
H   -8.988291 1.014105 -1.715236 
H   6.140512 -2.166577 -4.856791 
H   2.628200 2.122545 0.814453 
H   -3.158216 -0.733287 4.856791 
H   -6.670528 0.777319 -0.814453 
128
i=40
C   5.773469 -1.712947 3.453092 
C   3.536689 2.116813 -2.293396 
C   -3.525259 -1.186917 -3.453092 
C   -5.762039 0.783051 2.293396 
C   7.144069 -1.435765 3.260395 
C   2.224193 1.723423 -2.639453 
C   -2.154659 -1.464098 -3.260395 
C   -7.074535 1.176440 2.639453 
C   7.977562 -2.341125 2.601631 
C   1.402129 2.547819 -3.411563 
C   -1.321165 -0.558738 -2.601631 
C   -7.896598 0.352044 3.411563 
C   7.459069 2.259687 2.102665 
C   1.872040 -2.017749 -3.873395 
C   -1.839658 0.640176 -2.102665 
C   -7.426687 -0.882114 3.873395 
C   6.097962 1.977149 2.270497 
C   3.168383 -1.607573 -3.532205 
C   -3.200765 0.922715 -2.270497 
C   -6.130344 -1.292291 3.532205 
C   5.266276 2.878311 2.940735 
C   3.983870 -2.423955 -2.744805 
C   -4.032452 0.021553 -2.940735 
C   -5.314858 -0.475909 2.744805 
C   4.864890 -0.731155 4.099270 
C   4.473852 1.210279 -1.575794 
C   -4.433838 -2.168709 -4.099270 
C   -4.824876 1.689585 1.575794 
C   5.259678 0.063399 5.211557 
C   4.068569 0.266181 -0.592081 
C   -4.039049 -2.963262 -5.211557 
C   -5.230158 2.633682 0.592081 
C   4.386904 1.055417 5.685026 
C   5.024216 -0.607739 -0.046234 
C   -4.911824 1.844447 -5.685026 
C   -4.274512 -2.292125 0.046234 
C   3.117730 1.252009 5.119325 
C   6.370556 -0.567145 -0.431899 
C   -6.180998 1.647855 -5.119325 
C   -2.928172 -2.332719 0.431899 
C   2.708990 0.442671 4.056319 
C   6.774525 0.355539 -1.399667 
C   -6.589737 2.457193 -4.056319 
C   -2.524202 -3.255403 1.399667 
C   3.579499 -0.523012 3.548583 
C   5.838299 1.225012 -1.957875 
C   -5.719229 -2.376852 -3.548583 
C   -3.460429 1.674852 1.957875 
C   6.568131 -0.138223 -5.475104 
C   2.663924 0.136315 -0.085808 
C   -2.730596 -2.761641 5.475104 
C   -6.634803 2.763549 0.085808 
C   7.536825 0.894416 5.938910 
C   1.956213 -1.077296 -0.279088 
C   -1.761903 2.005448 -5.938910 
C   -7.342515 -1.822568 0.279088 
C   8.786950 0.683622 -4.830003 
C   0.640370 -1.223694 0.202101 
C   -0.511778 2.216242 4.830003 
C   -8.658358 -1.676170 -0.202101 
C   9.080987 -0.552499 -4.215854 
C   0.017707 -0.166655 0.897214 
C   -0.217741 -2.347365 4.215854 
C   -9.281021 3.066519 -0.897214 
C   8.108949 -1.575535 -4.214695 
C   0.729717 1.030693 1.122221 
C   -1.189779 -1.324329 4.214695 
C   -8.569011 1.869171 -1.122221 
C   6.864848 -1.369542 -4.840848 
C   2.040490 1.184754 0.630366 
C   -2.433880 -1.530321 4.840848 
C   -7.258238 1.715109 -0.630366 
H   7.554434 -0.490132 3.610934 
H   1.854777 0.747316 -2.328928 
H   -1.744293 -2.409732 -3.610934 
H   -7.443950 2.152548 2.328928 
H   9.032906 -2.092970 2.454660 
H   0.398229 2.205362 -3.682374 
H   -0.265821 -0.806893 -2.454660 
H   -8.900498 0.694501 3.682374 
H   8.107281 1.558096 1.571080 
H   1.238121 -1.387600 -4.503080 
H   -1.191447 1.341768 -1.571080 
H   -8.060607 -1.512264 4.503080 
H   5.680719 1.047463 1.882868 
H   3.545613 -0.645505 -3.878866 
H   -3.618009 1.852400 -1.882868 
H   -5.753115 -2.254358 3.878866 
H   4.213790 2.623956 3.093999 
H   4.978252 -2.065776 -2.460087 
H   -5.084938 0.275908 -3.093999 
H   -4.320476 -0.834088 2.460087 
H   4.699286 1.668464 -4.853688 
H   4.703266 -1.331270 0.708012 
H   -4.599442 1.231400 4.853688 
H   -4.595462 -1.568594 -0.708012 
H   2.464299 2.030806 5.517340 
H   7.081136 -1.258318 0.026110 
H   -6.834428 0.869057 -5.517340 
H   -2.217591 -1.641545 -0.026110 
H   1.730255 0.580348 3.583014 
H   7.809456 0.377882 -1.752948 
H   -7.568472 2.319515 -3.583014 
H   -1.489271 -3.277745 1.752948 
H   3.270391 -1.102923 2.673936 
H   6.161699 1.901133 -2.752512 
H   -6.028337 -1.796940 -2.673936 
H   -3.137029 0.998730 2.752512 
H   7.329510 1.842930 5.416926 
H   2.430233 -1.891512 -0.850591 
H   -1.969217 1.056934 -5.416926 
H   -6.868494 -1.008352 0.850591 
H   -9.053862 1.482132 -4.860097 
H   0.096144 -2.161272 0.007218 
H   0.244866 1.417732 4.860097 
H   9.394872 -0.738592 -0.007218 
H   -8.528571 -0.725506 -3.756770 
H   -1.019709 -0.267968 1.249612 
H   0.770157 -2.174358 3.756770 
H   8.279019 3.167832 -1.249612 
H   8.327977 -2.537062 -3.726983 
H   0.271594 1.847446 1.700419 
H   -0.970750 -0.362801 3.726983 
H   -9.027133 1.052417 -1.700419 
H   6.107386 -2.169329 -4.855362 
H   2.595074 2.119793 0.813024 
H   -3.191342 -0.730535 4.855362 
H   -6.703654 0.780071 -0.813024 
