# Supplementary material for: Is Ortho-Terphenyl a Rigid Glass Former?
Source: J Phys Chem Lett. 2024 Jul 1;15(27):7020–7. doi: 10.1021/acs.jpclett.4c01217 (PMC11247491; doi:10.1021/acs.jpclett.4c01217)
Supplement: Supplementary file 2 — jz4c01217_si_002.zip [file jz4c01217_si_002.zip › xyz files for modes/for mode contribution/f39.xyz]

128
i=1
C   5.764574 -1.850320 3.345942 
C   3.527794 1.979440 -2.186246 
C   -3.534154 -1.049544 -3.345942 
C   -5.770934 0.920424 2.186246 
C   7.180212 -1.640444 3.275535 
C   2.260336 1.518744 -2.654593 
C   -2.118516 -1.259419 -3.275535 
C   -7.038392 1.381119 2.654593 
C   8.027040 -2.559832 2.645818 
C   1.451607 2.329112 -3.455750 
C   -1.271687 -0.340031 -2.645818 
C   -7.847120 0.570751 3.455750 
C   7.471978 2.113318 2.002439 
C   1.884949 -2.164118 -3.773169 
C   -1.826749 0.786545 -2.002439 
C   -7.413778 -0.735745 3.773169 
C   6.058063 1.910901 2.009820 
C   3.128484 -1.673821 -3.271528 
C   -3.240664 0.988963 -2.009820 
C   -6.170243 -1.226043 3.271528 
C   5.228127 2.800363 2.694189 
C   3.945721 -2.501903 -2.498259 
C   -4.070601 0.099501 -2.694189 
C   -5.353007 -0.397961 2.498259 
C   4.851763 -0.925207 4.071222 
C   4.460725 1.016227 -1.547746 
C   -4.446965 -1.974657 -4.071222 
C   -4.838003 1.883637 1.547746 
C   5.277728 -0.045301 5.105462 
C   4.086619 0.157481 -0.485986 
C   -4.020999 -2.854562 -5.105462 
C   -5.212108 2.742382 0.485986 
C   4.349758 0.823108 5.708260 
C   4.987070 -0.840048 -0.069468 
C   -4.948970 2.076756 -5.708260 
C   -4.311658 -2.059816 0.069468 
C   2.982201 0.793157 5.380737 
C   6.235027 -1.025997 -0.693311 
C   -6.316527 2.106707 -5.380737 
C   -3.063701 -1.873867 0.693311 
C   2.542506 -0.099314 4.403460 
C   6.608041 -0.186446 -1.746808 
C   -6.756221 2.999178 -4.403460 
C   -2.690686 -2.713418 1.746808 
C   3.470754 -0.914232 3.741898 
C   5.729554 0.833792 -2.151190 
C   -5.827974 -1.985632 -3.741898 
C   -3.569174 2.066072 2.151190 
C   6.636397 -0.082769 -5.685720 
C   2.732190 0.191769 0.124808 
C   -2.662330 -2.817095 5.685720 
C   -6.566537 2.708095 -0.124808 
C   7.495230 1.027666 5.687015 
C   1.914618 -0.944046 -0.027193 
C   -1.803498 1.872198 -5.687015 
C   -7.384110 -1.955818 0.027193 
C   8.750704 0.952598 -5.084805 
C   0.604124 -0.954718 0.456903 
C   -0.548024 1.947266 5.084805 
C   -8.694604 -1.945146 -0.456903 
C   9.164604 -0.223082 -4.451344 
C   0.101324 0.162762 1.132704 
C   -0.134124 -2.676782 4.451344 
C   -9.197404 2.737102 -1.132704 
C   8.299820 -1.324284 -4.416571 
C   0.920588 1.281944 1.324097 
C   -0.998908 -1.575580 4.416571 
C   -8.378140 1.617920 -1.324097 
C   7.046193 -1.250158 -5.022145 
C   2.221835 1.304138 0.811663 
C   -2.252535 -1.649705 5.022145 
C   -7.076893 1.595725 -0.811663 
H   7.632542 -0.741494 3.708727 
H   1.932885 0.495954 -2.426721 
H   -1.666185 -2.158370 -3.708727 
H   -7.365842 2.403910 2.426721 
H   9.122282 -2.362956 2.621087 
H   0.487605 1.935376 -3.848801 
H   -0.176445 -0.536907 -2.621087 
H   -8.811122 0.964487 3.848801 
H   8.135274 1.403528 1.496944 
H   1.266114 -1.542168 -4.428944 
H   -1.163454 1.496336 -1.496944 
H   -8.032614 -1.357696 4.428944 
H   5.611607 1.032224 1.521495 
H   3.476501 -0.660744 -3.517493 
H   -3.687121 1.867639 -1.521495 
H   -5.822227 -2.239119 3.517493 
H   4.154423 2.559186 2.778770 
H   4.918885 -2.130546 -2.144858 
H   -5.144305 0.340678 -2.778770 
H   -4.379843 -0.769318 2.144858 
H   4.695534 1.497747 -4.895022 
H   4.699514 -1.501987 0.749346 
H   -4.603194 1.402117 4.895022 
H   -4.599214 -1.397877 -0.749346 
H   2.279565 1.456172 5.896069 
H   6.896402 -1.832952 -0.352619 
H   -7.019162 1.443691 -5.896069 
H   -2.402325 -1.066911 0.352619 
H   1.482763 -0.131607 4.105527 
H   7.561964 -0.334073 -2.275461 
H   -7.815964 3.031470 -4.105527 
H   -1.736763 -2.565790 2.275461 
H   3.112690 -1.535368 2.918896 
H   6.003998 1.468688 -2.997472 
H   -6.186038 -1.364495 -2.918896 
H   -3.294730 1.431175 2.997472 
H   7.198492 1.933371 5.151392 
H   2.299215 -1.801071 -0.585057 
H   -2.100235 0.966493 -5.151392 
H   -6.999512 -1.098793 0.585057 
H   -9.179387 1.815352 -5.131674 
H   -0.029381 -1.828052 0.278795 
H   0.119341 1.084512 5.131674 
H   9.269347 -1.071812 -0.278795 
H   -8.438725 -0.281689 -4.002203 
H   -0.929863 0.175849 1.495045 
H   0.860003 -2.618175 4.002203 
H   8.368865 2.724015 -1.495045 
H   8.590245 -2.236174 -3.890496 
H   0.533862 2.148334 1.863932 
H   -0.708482 -0.663689 3.890496 
H   -8.764865 0.751529 -1.863932 
H   6.360540 -2.099581 -4.980933 
H   2.848228 2.189541 0.938595 
H   -2.938188 -0.800283 4.980933 
H   -6.450500 0.710323 -0.938595 
128
i=2
C   5.764892 -1.856776 3.354038 
C   3.528112 1.972984 -2.194342 
C   -3.533836 -1.043088 -3.354038 
C   -5.770616 0.926880 2.194342 
C   7.173121 -1.634359 3.263734 
C   2.253245 1.524829 -2.642792 
C   -2.125607 -1.265504 -3.263734 
C   -7.045483 1.375034 2.642792 
C   8.018044 -2.548296 2.625445 
C   1.442611 2.340648 -3.435377 
C   -1.280683 -0.351567 -2.625445 
C   -7.856116 0.559215 3.435377 
C   7.469068 2.115858 1.998364 
C   1.882039 -2.161578 -3.769094 
C   -1.829659 0.784005 -1.998364 
C   -7.416688 -0.738285 3.769094 
C   6.063672 1.899047 2.030458 
C   3.134093 -1.685675 -3.292166 
C   -3.235055 1.000817 -2.030458 
C   -6.164634 -1.214189 3.292166 
C   5.234371 2.785440 2.719272 
C   3.951965 -2.516826 -2.523342 
C   -4.064357 0.114424 -2.719272 
C   -5.346763 -0.383038 2.523342 
C   4.851075 -0.929758 4.074979 
C   4.460037 1.011676 -1.551503 
C   -4.447653 -1.970106 -4.074979 
C   -4.838691 1.888188 1.551503 
C   5.274447 -0.050910 5.110595 
C   4.083338 0.151872 -0.491119 
C   -4.024280 -2.848953 -5.110595 
C   -5.215389 2.747991 0.491119 
C   4.347853 0.823955 5.704079 
C   4.985165 -0.839201 -0.065287 
C   -4.950875 2.075909 -5.704079 
C   -4.313563 -2.060663 0.065287 
C   2.986276 0.804799 5.361740 
C   6.239102 -1.014355 -0.674314 
C   -6.312452 2.095065 -5.361740 
C   -3.059626 -1.885509 0.674314 
C   2.549915 -0.085026 4.380652 
C   6.615450 -0.172158 -1.724000 
C   -6.748812 2.984890 -4.380652 
C   -2.683277 -2.727706 1.724000 
C   3.475675 -0.910210 3.731949 
C   5.734475 0.837814 -2.141241 
C   -5.823053 -1.989654 -3.731949 
C   -3.564253 2.062050 2.141241 
C   6.632904 -0.088219 -5.679899 
C   2.728697 0.186319 0.118987 
C   -2.665823 -2.811645 5.679899 
C   -6.570030 2.713545 -0.118987 
C   7.489674 1.023485 5.686010 
C   1.909062 -0.948227 -0.026188 
C   -1.809054 1.876379 -5.686010 
C   -7.389666 -1.951637 0.026188 
C   8.747899 0.952704 -5.092425 
C   0.601319 -0.954612 0.464523 
C   -0.550829 1.947160 5.092425 
C   -8.697409 -1.945252 -0.464523 
C   9.166244 -0.220066 -4.456847 
C   0.102964 0.165778 1.138207 
C   -0.132484 -2.679798 4.456847 
C   -9.195764 2.734086 -1.138207 
C   8.303736 -1.322167 -4.414243 
C   0.924504 1.284061 1.321769 
C   -0.994992 -1.577697 4.414243 
C   -8.374224 1.615803 -1.321769 
C   7.047728 -1.252857 -5.015160 
C   2.223370 1.301439 0.804678 
C   -2.251000 -1.647006 5.015160 
C   -7.075358 1.598424 -0.804678 
H   7.619207 -0.729217 3.686660 
H   1.919550 0.508231 -2.404654 
H   -1.679520 -2.170647 -3.686660 
H   -7.379177 2.391633 2.404654 
H   9.106724 -2.341577 2.582298 
H   0.472047 1.956755 -3.810012 
H   -0.192003 -0.558286 -2.582298 
H   -8.826680 0.943108 3.810012 
H   8.130141 1.410460 1.485355 
H   1.260981 -1.535236 -4.417355 
H   -1.168587 1.489404 -1.485355 
H   -8.037747 -1.364628 4.417355 
H   5.622138 1.013650 1.554251 
H   3.487032 -0.679318 -3.550249 
H   -3.676590 1.886213 -1.554251 
H   -5.811696 -2.220545 3.550249 
H   4.165694 2.537754 2.817294 
H   4.930156 -2.151978 -2.183382 
H   -5.133034 0.362110 -2.817294 
H   -4.368572 -0.747886 2.183382 
H   4.690718 1.497959 -4.897509 
H   4.694698 -1.501775 0.751833 
H   -4.608010 1.401905 4.897509 
H   -4.604030 -1.398089 -0.751833 
H   2.285703 1.475011 5.868340 
H   6.902540 -1.814113 -0.324890 
H   -7.013024 1.424852 -5.868340 
H   -2.396187 -1.085750 0.324890 
H   1.495463 -0.108323 4.071183 
H   7.574664 -0.310789 -2.241117 
H   -7.803264 3.008186 -4.071183 
H   -1.724063 -2.589074 2.241117 
H   3.121792 -1.532034 2.907783 
H   6.013100 1.472022 -2.986359 
H   -6.176936 -1.367829 -2.907783 
H   -3.285628 1.427841 2.986359 
H   7.188543 1.926756 5.149275 
H   2.289266 -1.807686 -0.582940 
H   -2.110184 0.973108 -5.149275 
H   -7.009461 -1.092178 0.582940 
H   -9.183885 1.815987 -5.145856 
H   -0.033879 -1.827417 0.292977 
H   0.114843 1.083877 5.145856 
H   9.264849 -1.072447 -0.292977 
H   -8.435232 -0.276397 -4.012046 
H   -0.926370 0.181141 1.504888 
H   0.863496 -2.623467 4.012046 
H   8.372358 2.718723 -1.504888 
H   8.598976 -2.231782 -3.887480 
H   0.542593 2.152726 1.860916 
H   -0.699751 -0.668081 3.887480 
H   -8.756134 0.747137 -1.860916 
H   6.365038 -2.104079 -4.969662 
H   2.852726 2.185043 0.927324 
H   -2.933690 -0.795785 4.969662 
H   -6.446002 0.714821 -0.927324 
128
i=3
C   5.765210 -1.863232 3.362134 
C   3.528430 1.966528 -2.202438 
C   -3.533518 -1.036632 -3.362134 
C   -5.770298 0.933336 2.202438 
C   7.166030 -1.628274 3.251933 
C   2.246154 1.530914 -2.630991 
C   -2.132698 -1.271589 -3.251933 
C   -7.052574 1.368949 2.630991 
C   8.009048 -2.536760 2.605072 
C   1.433615 2.352184 -3.415004 
C   -1.289679 -0.363103 -2.605072 
C   -7.865112 0.547679 3.415004 
C   7.466158 2.118398 1.994289 
C   1.879129 -2.159038 -3.765019 
C   -1.832569 0.781465 -1.994289 
C   -7.419598 -0.740825 3.765019 
C   6.069281 1.887193 2.051096 
C   3.139702 -1.697529 -3.312804 
C   -3.229446 1.012671 -2.051096 
C   -6.159025 -1.202335 3.312804 
C   5.240615 2.770517 2.744355 
C   3.958209 -2.531749 -2.548425 
C   -4.058113 0.129347 -2.744355 
C   -5.340519 -0.368115 2.548425 
C   4.850387 -0.934309 4.078736 
C   4.459349 1.007125 -1.555260 
C   -4.448341 -1.965555 -4.078736 
C   -4.839379 1.892739 1.555260 
C   5.271166 -0.056519 5.115728 
C   4.080057 0.146263 -0.496252 
C   -4.027561 -2.843344 -5.115728 
C   -5.218670 2.753600 0.496252 
C   4.345948 0.824802 5.699898 
C   4.983260 -0.838354 -0.061106 
C   -4.952780 2.075062 -5.699898 
C   -4.315468 -2.061510 0.061106 
C   2.990351 0.816441 5.342743 
C   6.243177 -1.002713 -0.655317 
C   -6.308377 2.083423 -5.342743 
C   -3.055551 -1.897151 0.655317 
C   2.557324 -0.070738 4.357844 
C   6.622859 -0.157870 -1.701192 
C   -6.741403 2.970602 -4.357844 
C   -2.675868 -2.741994 1.701192 
C   3.480596 -0.906188 3.722000 
C   5.739396 0.841836 -2.131292 
C   -5.818132 -1.993676 -3.722000 
C   -3.559332 2.058028 2.131292 
C   6.629411 -0.093669 -5.674078 
C   2.725204 0.180869 0.113166 
C   -2.669316 -2.806195 5.674078 
C   -6.573523 2.718995 -0.113166 
C   7.484118 1.019304 5.685005 
C   1.903506 -0.952408 -0.025183 
C   -1.814610 1.880560 -5.685005 
C   -7.395222 -1.947456 0.025183 
C   8.745094 0.952810 -5.100045 
C   0.598514 -0.954506 0.472143 
C   -0.553634 1.947054 5.100045 
C   -8.700214 -1.945358 -0.472143 
C   9.167884 -0.217050 -4.462350 
C   0.104604 0.168794 1.143710 
C   -0.130844 -2.682814 4.462350 
C   -9.194124 2.731070 -1.143710 
C   8.307652 -1.320050 -4.411915 
C   0.928420 1.286178 1.319441 
C   -0.991076 -1.579814 4.411915 
C   -8.370308 1.613686 -1.319441 
C   7.049263 -1.255556 -5.008175 
C   2.224905 1.298740 0.797693 
C   -2.249465 -1.644307 5.008175 
C   -7.073823 1.601123 -0.797693 
H   7.605872 -0.716940 3.664593 
H   1.906215 0.520508 -2.382587 
H   -1.692855 -2.182924 -3.664593 
H   -7.392512 2.379356 2.382587 
H   9.091166 -2.320198 2.543509 
H   0.456489 1.978134 -3.771223 
H   -0.207561 -0.579665 -2.543509 
H   -8.842238 0.921729 3.771223 
H   8.125008 1.417392 1.473766 
H   1.255848 -1.528304 -4.405766 
H   -1.173720 1.482472 -1.473766 
H   -8.042880 -1.371560 4.405766 
H   5.632669 0.995076 1.587007 
H   3.497563 -0.697892 -3.583005 
H   -3.666059 1.904787 -1.587007 
H   -5.801165 -2.201971 3.583005 
H   4.176965 2.516322 2.855818 
H   4.941427 -2.173410 -2.221906 
H   -5.121763 0.383542 -2.855818 
H   -4.357301 -0.726454 2.221906 
H   4.685902 1.498171 -4.899996 
H   4.689882 -1.501563 0.754320 
H   -4.612826 1.401693 4.899996 
H   -4.608846 -1.398301 -0.754320 
H   2.291841 1.493850 5.840611 
H   6.908678 -1.795274 -0.297161 
H   -7.006886 1.406013 -5.840611 
H   -2.390049 -1.104589 0.297161 
H   1.508163 -0.085039 4.036839 
H   7.587364 -0.287505 -2.206773 
H   -7.790564 2.984902 -4.036839 
H   -1.711363 -2.612358 2.206773 
H   3.130894 -1.528700 2.896670 
H   6.022202 1.475356 -2.975246 
H   -6.167834 -1.371163 -2.896670 
H   -3.276526 1.424507 2.975246 
H   7.178594 1.920141 5.147158 
H   2.279317 -1.814301 -0.580823 
H   -2.120133 0.979723 -5.147158 
H   -7.019410 -1.085563 0.580823 
H   -9.188383 1.816622 -5.160038 
H   -0.038377 -1.826782 0.307159 
H   0.110345 1.083242 5.160038 
H   9.260351 -1.073082 -0.307159 
H   -8.431739 -0.271105 -4.021889 
H   -0.922877 0.186433 1.514731 
H   0.866989 -2.628759 4.021889 
H   8.375851 2.713431 -1.514731 
H   8.607707 -2.227390 -3.884464 
H   0.551324 2.157118 1.857900 
H   -0.691020 -0.672473 3.884464 
H   -8.747403 0.742745 -1.857900 
H   6.369536 -2.108577 -4.958391 
H   2.857224 2.180545 0.916053 
H   -2.929192 -0.791287 4.958391 
H   -6.441504 0.719319 -0.916053 
128
i=4
C   5.765528 -1.869688 3.370230 
C   3.528748 1.960072 -2.210534 
C   -3.533200 -1.030176 -3.370230 
C   -5.769980 0.939792 2.210534 
C   7.158939 -1.622189 3.240132 
C   2.239063 1.536999 -2.619190 
C   -2.139789 -1.277674 -3.240132 
C   -7.059665 1.362864 2.619190 
C   8.000052 -2.525224 2.584699 
C   1.424619 2.363720 -3.394631 
C   -1.298675 -0.374639 -2.584699 
C   -7.874108 0.536143 3.394631 
C   7.463248 2.120938 1.990214 
C   1.876219 -2.156498 -3.760944 
C   -1.835479 0.778925 -1.990214 
C   -7.422508 -0.743365 3.760944 
C   6.074890 1.875339 2.071734 
C   3.145311 -1.709383 -3.333442 
C   -3.223837 1.024525 -2.071734 
C   -6.153416 -1.190481 3.333442 
C   5.246859 2.755594 2.769438 
C   3.964453 -2.546672 -2.573508 
C   -4.051869 0.144270 -2.769438 
C   -5.334275 -0.353192 2.573508 
C   4.849699 -0.938860 4.082493 
C   4.458661 1.002574 -1.559017 
C   -4.449029 -1.961004 -4.082493 
C   -4.840067 1.897290 1.559017 
C   5.267885 -0.062128 5.120861 
C   4.076776 0.140654 -0.501385 
C   -4.030842 -2.837735 -5.120861 
C   -5.221951 2.759209 0.501385 
C   4.344043 0.825649 5.695717 
C   4.981355 -0.837507 -0.056925 
C   -4.954685 2.074215 -5.695717 
C   -4.317373 -2.062357 0.056925 
C   2.994426 0.828083 5.323746 
C   6.247252 -0.991071 -0.636320 
C   -6.304302 2.071781 -5.323746 
C   -3.051476 -1.908793 0.636320 
C   2.564733 -0.056450 4.335036 
C   6.630268 -0.143582 -1.678384 
C   -6.733994 2.956314 -4.335036 
C   -2.668459 -2.756282 1.678384 
C   3.485517 -0.902166 3.712051 
C   5.744317 0.845858 -2.121343 
C   -5.813211 -1.997698 -3.712051 
C   -3.554411 2.054006 2.121343 
C   6.625918 -0.099119 -5.668257 
C   2.721711 0.175419 0.107345 
C   -2.672809 -2.800745 5.668257 
C   -6.577016 2.724445 -0.107345 
C   7.478562 1.015123 5.684000 
C   1.897950 -0.956589 -0.024178 
C   -1.820166 1.884741 -5.684000 
C   -7.400778 -1.943275 0.024178 
C   8.742289 0.952916 -5.107665 
C   0.595709 -0.954400 0.479763 
C   -0.556439 1.946948 5.107665 
C   -8.703019 -1.945464 -0.479763 
C   9.169524 -0.214034 -4.467853 
C   0.106244 0.171810 1.149213 
C   -0.129204 -2.685830 4.467853 
C   -9.192484 2.728054 -1.149213 
C   8.311568 -1.317933 -4.409587 
C   0.932336 1.288295 1.317113 
C   -0.987160 -1.581931 4.409587 
C   -8.366392 1.611569 -1.317113 
C   7.050798 -1.258255 -5.001190 
C   2.226440 1.296041 0.790708 
C   -2.247930 -1.641608 5.001190 
C   -7.072288 1.603822 -0.790708 
H   7.592537 -0.704663 3.642526 
H   1.892880 0.532785 -2.360520 
H   -1.706190 -2.195201 -3.642526 
H   -7.405847 2.367079 2.360520 
H   9.075608 -2.298819 2.504720 
H   0.440931 1.999513 -3.732434 
H   -0.223119 -0.601044 -2.504720 
H   -8.857796 0.900350 3.732434 
H   8.119875 1.424324 1.462177 
H   1.250715 -1.521372 -4.394177 
H   -1.178853 1.475540 -1.462177 
H   -8.048013 -1.378492 4.394177 
H   5.643200 0.976502 1.619763 
H   3.508094 -0.716466 -3.615761 
H   -3.655528 1.923361 -1.619763 
H   -5.790634 -2.183397 3.615761 
H   4.188236 2.494890 2.894342 
H   4.952698 -2.194842 -2.260430 
H   -5.110492 0.404974 -2.894342 
H   -4.346030 -0.705022 2.260430 
H   4.681086 1.498383 -4.902483 
H   4.685066 -1.501351 0.756807 
H   -4.617642 1.401481 4.902483 
H   -4.613662 -1.398513 -0.756807 
H   2.297979 1.512689 5.812882 
H   6.914816 -1.776435 -0.269432 
H   -7.000748 1.387174 -5.812882 
H   -2.383911 -1.123428 0.269432 
H   1.520863 -0.061755 4.002495 
H   7.600064 -0.264221 -2.172429 
H   -7.777864 2.961618 -4.002495 
H   -1.698663 -2.635642 2.172429 
H   3.139996 -1.525366 2.885557 
H   6.031304 1.478690 -2.964133 
H   -6.158732 -1.374497 -2.885557 
H   -3.267424 1.421173 2.964133 
H   7.168645 1.913526 5.145041 
H   2.269368 -1.820916 -0.578706 
H   -2.130082 0.986338 -5.145041 
H   -7.029359 -1.078948 0.578706 
H   -9.192881 1.817257 -5.174220 
H   -0.042875 -1.826147 0.321341 
H   0.105847 1.082607 5.174220 
H   9.255853 -1.073717 -0.321341 
H   -8.428246 -0.265813 -4.031732 
H   -0.919384 0.191725 1.524574 
H   0.870482 -2.634051 4.031732 
H   8.379344 2.708139 -1.524574 
H   8.616438 -2.222998 -3.881448 
H   0.560055 2.161510 1.854884 
H   -0.682289 -0.676865 3.881448 
H   -8.738672 0.738353 -1.854884 
H   6.374034 -2.113075 -4.947120 
H   2.861722 2.176047 0.904782 
H   -2.924694 -0.786789 4.947120 
H   -6.437006 0.723817 -0.904782 
128
i=5
C   5.765846 -1.876144 3.378326 
C   3.529066 1.953616 -2.218630 
C   -3.532882 -1.023720 -3.378326 
C   -5.769662 0.946248 2.218630 
C   7.151848 -1.616104 3.228331 
C   2.231972 1.543084 -2.607389 
C   -2.146880 -1.283759 -3.228331 
C   -7.066756 1.356779 2.607389 
C   7.991056 -2.513688 2.564326 
C   1.415623 2.375256 -3.374258 
C   -1.307671 -0.386175 -2.564326 
C   -7.883104 0.524607 3.374258 
C   7.460338 2.123478 1.986139 
C   1.873309 -2.153958 -3.756869 
C   -1.838389 0.776385 -1.986139 
C   -7.425418 -0.745905 3.756869 
C   6.080499 1.863485 2.092372 
C   3.150920 -1.721237 -3.354080 
C   -3.218228 1.036379 -2.092372 
C   -6.147807 -1.178627 3.354080 
C   5.253103 2.740671 2.794521 
C   3.970697 -2.561595 -2.598591 
C   -4.045625 0.159193 -2.794521 
C   -5.328031 -0.338269 2.598591 
C   4.849011 -0.943411 4.086250 
C   4.457973 0.998023 -1.562774 
C   -4.449717 -1.956453 -4.086250 
C   -4.840755 1.901841 1.562774 
C   5.264604 -0.067737 5.125994 
C   4.073495 0.135045 -0.506518 
C   -4.034123 -2.832126 -5.125994 
C   -5.225232 2.764818 0.506518 
C   4.342138 0.826496 5.691536 
C   4.979450 -0.836660 -0.052744 
C   -4.956590 2.073368 -5.691536 
C   -4.319278 -2.063204 0.052744 
C   2.998501 0.839725 5.304749 
C   6.251327 -0.979429 -0.617323 
C   -6.300227 2.060139 -5.304749 
C   -3.047401 -1.920435 0.617323 
C   2.572142 -0.042162 4.312228 
C   6.637677 -0.129294 -1.655576 
C   -6.726585 2.942026 -4.312228 
C   -2.661050 -2.770570 1.655576 
C   3.490438 -0.898144 3.702102 
C   5.749238 0.849880 -2.111394 
C   -5.808290 -2.001720 -3.702102 
C   -3.549490 2.049984 2.111394 
C   6.622425 -0.104569 -5.662436 
C   2.718218 0.169969 0.101524 
C   -2.676302 -2.795295 5.662436 
C   -6.580509 2.729895 -0.101524 
C   7.473006 1.010942 5.682995 
C   1.892394 -0.960770 -0.023173 
C   -1.825722 1.888922 -5.682995 
C   -7.406334 -1.939094 0.023173 
C   8.739484 0.953022 -5.115285 
C   0.592904 -0.954294 0.487383 
C   -0.559244 1.946842 5.115285 
C   -8.705824 -1.945570 -0.487383 
C   9.171164 -0.211018 -4.473356 
C   0.107884 0.174826 1.154716 
C   -0.127564 -2.688846 4.473356 
C   -9.190844 2.725038 -1.154716 
C   8.315484 -1.315816 -4.407259 
C   0.936252 1.290412 1.314785 
C   -0.983244 -1.584048 4.407259 
C   -8.362476 1.609452 -1.314785 
C   7.052333 -1.260954 -4.994205 
C   2.227975 1.293342 0.783723 
C   -2.246395 -1.638909 4.994205 
C   -7.070753 1.606521 -0.783723 
H   7.579202 -0.692386 3.620459 
H   1.879545 0.545062 -2.338453 
H   -1.719525 -2.207478 -3.620459 
H   -7.419182 2.354802 2.338453 
H   9.060050 -2.277440 2.465931 
H   0.425373 2.020892 -3.693645 
H   -0.238677 -0.622423 -2.465931 
H   -8.873354 0.878971 3.693645 
H   8.114742 1.431256 1.450588 
H   1.245582 -1.514440 -4.382588 
H   -1.183986 1.468608 -1.450588 
H   -8.053146 -1.385424 4.382588 
H   5.653731 0.957928 1.652519 
H   3.518625 -0.735040 -3.648517 
H   -3.644997 1.941935 -1.652519 
H   -5.780103 -2.164823 3.648517 
H   4.199507 2.473458 2.932866 
H   4.963969 -2.216274 -2.298954 
H   -5.099221 0.426406 -2.932866 
H   -4.334759 -0.683590 2.298954 
H   4.676270 1.498595 -4.904970 
H   4.680250 -1.501139 0.759294 
H   -4.622458 1.401269 4.904970 
H   -4.618478 -1.398725 -0.759294 
H   2.304117 1.531528 5.785153 
H   6.920954 -1.757596 -0.241703 
H   -6.994610 1.368335 -5.785153 
H   -2.377773 -1.142267 0.241703 
H   1.533563 -0.038471 3.968151 
H   7.612764 -0.240937 -2.138085 
H   -7.765164 2.938334 -3.968151 
H   -1.685963 -2.658926 2.138085 
H   3.149098 -1.522032 2.874444 
H   6.040406 1.482024 -2.953020 
H   -6.149630 -1.377831 -2.874444 
H   -3.258322 1.417839 2.953020 
H   7.158696 1.906911 5.142924 
H   2.259419 -1.827531 -0.576589 
H   -2.140031 0.992953 -5.142924 
H   -7.039308 -1.072333 0.576589 
H   -9.197379 1.817892 -5.188402 
H   -0.047373 -1.825512 0.335523 
H   0.101349 1.081972 5.188402 
H   9.251355 -1.074352 -0.335523 
H   -8.424753 -0.260521 -4.041575 
H   -0.915891 0.197017 1.534417 
H   0.873975 -2.639343 4.041575 
H   8.382837 2.702847 -1.534417 
H   8.625169 -2.218606 -3.878432 
H   0.568786 2.165902 1.851868 
H   -0.673558 -0.681257 3.878432 
H   -8.729941 0.733961 -1.851868 
H   6.378532 -2.117573 -4.935849 
H   2.866220 2.171549 0.893511 
H   -2.920196 -0.782291 4.935849 
H   -6.432508 0.728315 -0.893511 
128
i=6
C   5.766164 -1.882600 3.386422 
C   3.529384 1.947160 -2.226726 
C   -3.532564 -1.017264 -3.386422 
C   -5.769344 0.952704 2.226726 
C   7.144757 -1.610019 3.216530 
C   2.224881 1.549169 -2.595588 
C   -2.153971 -1.289844 -3.216530 
C   -7.073847 1.350694 2.595588 
C   7.982060 -2.502152 2.543953 
C   1.406627 2.386792 -3.353885 
C   -1.316667 -0.397711 -2.543953 
C   -7.892100 0.513071 3.353885 
C   7.457428 2.126018 1.982064 
C   1.870399 -2.151418 -3.752794 
C   -1.841299 0.773845 -1.982064 
C   -7.428328 -0.748445 3.752794 
C   6.086108 1.851631 2.113010 
C   3.156529 -1.733091 -3.374718 
C   -3.212619 1.048233 -2.113010 
C   -6.142198 -1.166773 3.374718 
C   5.259347 2.725748 2.819604 
C   3.976941 -2.576518 -2.623674 
C   -4.039381 0.174116 -2.819604 
C   -5.321787 -0.323346 2.623674 
C   4.848323 -0.947962 4.090007 
C   4.457285 0.993472 -1.566531 
C   -4.450405 -1.951902 -4.090007 
C   -4.841443 1.906392 1.566531 
C   5.261323 -0.073346 5.131127 
C   4.070214 0.129436 -0.511651 
C   -4.037404 -2.826517 -5.131127 
C   -5.228513 2.770427 0.511651 
C   4.340233 0.827343 5.687355 
C   4.977545 -0.835813 -0.048563 
C   -4.958495 2.072521 -5.687355 
C   -4.321183 -2.064051 0.048563 
C   3.002576 0.851367 5.285752 
C   6.255402 -0.967787 -0.598326 
C   -6.296152 2.048497 -5.285752 
C   -3.043326 -1.932077 0.598326 
C   2.579551 -0.027874 4.289420 
C   6.645086 -0.115006 -1.632768 
C   -6.719176 2.927738 -4.289420 
C   -2.653641 -2.784858 1.632768 
C   3.495359 -0.894122 3.692153 
C   5.754159 0.853902 -2.101445 
C   -5.803369 -2.005742 -3.692153 
C   -3.544569 2.045962 2.101445 
C   6.618932 -0.110019 -5.656615 
C   2.714725 0.164519 0.095703 
C   -2.679795 -2.789845 5.656615 
C   -6.584002 2.735345 -0.095703 
C   7.467450 1.006761 5.681990 
C   1.886838 -0.964951 -0.022168 
C   -1.831278 1.893103 -5.681990 
C   -7.411890 -1.934913 0.022168 
C   8.736679 0.953128 -5.122905 
C   0.590099 -0.954188 0.495003 
C   -0.562049 1.946736 5.122905 
C   -8.708629 -1.945676 -0.495003 
C   9.172804 -0.208002 -4.478859 
C   0.109524 0.177842 1.160219 
C   -0.125924 -2.691862 4.478859 
C   -9.189204 2.722022 -1.160219 
C   8.319400 -1.313699 -4.404931 
C   0.940168 1.292529 1.312457 
C   -0.979328 -1.586165 4.404931 
C   -8.358560 1.607335 -1.312457 
C   7.053868 -1.263653 -4.987220 
C   2.229510 1.290643 0.776738 
C   -2.244860 -1.636210 4.987220 
C   -7.069218 1.609220 -0.776738 
H   7.565867 -0.680109 3.598392 
H   1.866210 0.557339 -2.316386 
H   -1.732860 -2.219755 -3.598392 
H   -7.432517 2.342525 2.316386 
H   9.044492 -2.256061 2.427142 
H   0.409815 2.042271 -3.654856 
H   -0.254235 -0.643802 -2.427142 
H   -8.888912 0.857592 3.654856 
H   8.109609 1.438188 1.438999 
H   1.240449 -1.507508 -4.370999 
H   -1.189119 1.461676 -1.438999 
H   -8.058279 -1.392356 4.370999 
H   5.664262 0.939354 1.685275 
H   3.529156 -0.753614 -3.681273 
H   -3.634466 1.960509 -1.685275 
H   -5.769572 -2.146249 3.681273 
H   4.210778 2.452026 2.971390 
H   4.975240 -2.237706 -2.337478 
H   -5.087950 0.447838 -2.971390 
H   -4.323488 -0.662158 2.337478 
H   4.671454 1.498807 -4.907457 
H   4.675434 -1.500927 0.761781 
H   -4.627274 1.401057 4.907457 
H   -4.623294 -1.398937 -0.761781 
H   2.310255 1.550367 5.757424 
H   6.927092 -1.738757 -0.213974 
H   -6.988472 1.349496 -5.757424 
H   -2.371635 -1.161106 0.213974 
H   1.546263 -0.015187 3.933807 
H   7.625464 -0.217653 -2.103741 
H   -7.752464 2.915050 -3.933807 
H   -1.673263 -2.682210 2.103741 
H   3.158200 -1.518698 2.863331 
H   6.049508 1.485358 -2.941907 
H   -6.140528 -1.381165 -2.863331 
H   -3.249220 1.414505 2.941907 
H   7.148747 1.900296 5.140807 
H   2.249470 -1.834146 -0.574472 
H   -2.149980 0.999568 -5.140807 
H   -7.049257 -1.065718 0.574472 
H   -9.201877 1.818527 -5.202584 
H   -0.051871 -1.824877 0.349705 
H   0.096851 1.081337 5.202584 
H   9.246857 -1.074987 -0.349705 
H   -8.421260 -0.255229 -4.051418 
H   -0.912398 0.202309 1.544260 
H   0.877468 -2.644635 4.051418 
H   8.386330 2.697555 -1.544260 
H   8.633900 -2.214214 -3.875416 
H   0.577517 2.170294 1.848852 
H   -0.664827 -0.685649 3.875416 
H   -8.721210 0.729569 -1.848852 
H   6.383030 -2.122071 -4.924578 
H   2.870718 2.167051 0.882240 
H   -2.915698 -0.777793 4.924578 
H   -6.428010 0.732813 -0.882240 
128
i=7
C   5.766482 -1.889056 3.394518 
C   3.529702 1.940704 -2.234822 
C   -3.532246 -1.010808 -3.394518 
C   -5.769026 0.959160 2.234822 
C   7.137666 -1.603934 3.204729 
C   2.217790 1.555254 -2.583787 
C   -2.161062 -1.295929 -3.204729 
C   -7.080938 1.344609 2.583787 
C   7.973064 -2.490616 2.523580 
C   1.397631 2.398328 -3.333512 
C   -1.325663 -0.409247 -2.523580 
C   -7.901096 0.501535 3.333512 
C   7.454518 2.128558 1.977989 
C   1.867489 -2.148878 -3.748719 
C   -1.844209 0.771305 -1.977989 
C   -7.431238 -0.750985 3.748719 
C   6.091717 1.839777 2.133648 
C   3.162138 -1.744945 -3.395356 
C   -3.207010 1.060087 -2.133648 
C   -6.136589 -1.154919 3.395356 
C   5.265591 2.710825 2.844687 
C   3.983185 -2.591441 -2.648757 
C   -4.033137 0.189039 -2.844687 
C   -5.315543 -0.308423 2.648757 
C   4.847635 -0.952513 4.093764 
C   4.456597 0.988921 -1.570288 
C   -4.451093 -1.947351 -4.093764 
C   -4.842131 1.910943 1.570288 
C   5.258042 -0.078955 5.136260 
C   4.066933 0.123827 -0.516784 
C   -4.040685 -2.820908 -5.136260 
C   -5.231794 2.776036 0.516784 
C   4.338328 0.828190 5.683174 
C   4.975640 -0.834966 -0.044382 
C   -4.960400 2.071674 -5.683174 
C   -4.323088 -2.064898 0.044382 
C   3.006651 0.863009 5.266755 
C   6.259477 -0.956145 -0.579329 
C   -6.292077 2.036855 -5.266755 
C   -3.039251 -1.943719 0.579329 
C   2.586960 -0.013586 4.266612 
C   6.652495 -0.100718 -1.609960 
C   -6.711767 2.913450 -4.266612 
C   -2.646232 -2.799146 1.609960 
C   3.500280 -0.890100 3.682204 
C   5.759080 0.857924 -2.091496 
C   -5.798448 -2.009764 -3.682204 
C   -3.539648 2.041940 2.091496 
C   6.615439 -0.115469 -5.650794 
C   2.711232 0.159069 0.089882 
C   -2.683288 -2.784395 5.650794 
C   -6.587495 2.740795 -0.089882 
C   7.461894 1.002580 5.680985 
C   1.881282 -0.969132 -0.021163 
C   -1.836834 1.897284 -5.680985 
C   -7.417446 -1.930732 0.021163 
C   8.733874 0.953234 -5.130525 
C   0.587294 -0.954082 0.502623 
C   -0.564854 1.946630 5.130525 
C   -8.711434 -1.945782 -0.502623 
C   9.174444 -0.204986 -4.484362 
C   0.111164 0.180858 1.165722 
C   -0.124284 -2.694878 4.484362 
C   -9.187564 2.719006 -1.165722 
C   8.323316 -1.311582 -4.402603 
C   0.944084 1.294646 1.310129 
C   -0.975412 -1.588282 4.402603 
C   -8.354644 1.605218 -1.310129 
C   7.055403 -1.266352 -4.980235 
C   2.231045 1.287944 0.769753 
C   -2.243325 -1.633511 4.980235 
C   -7.067683 1.611919 -0.769753 
H   7.552532 -0.667832 3.576325 
H   1.852875 0.569616 -2.294319 
H   -1.746195 -2.232032 -3.576325 
H   -7.445852 2.330248 2.294319 
H   9.028934 -2.234682 2.388353 
H   0.394257 2.063650 -3.616067 
H   -0.269793 -0.665181 -2.388353 
H   -8.904470 0.836213 3.616067 
H   8.104476 1.445120 1.427410 
H   1.235316 -1.500576 -4.359410 
H   -1.194252 1.454744 -1.427410 
H   -8.063412 -1.399288 4.359410 
H   5.674793 0.920780 1.718031 
H   3.539687 -0.772188 -3.714029 
H   -3.623935 1.979083 -1.718031 
H   -5.759041 -2.127675 3.714029 
H   4.222049 2.430594 3.009914 
H   4.986511 -2.259138 -2.376002 
H   -5.076679 0.469270 -3.009914 
H   -4.312217 -0.640726 2.376002 
H   4.666638 1.499019 -4.909944 
H   4.670618 -1.500715 0.764268 
H   -4.632090 1.400845 4.909944 
H   -4.628110 -1.399149 -0.764268 
H   2.316393 1.569206 5.729695 
H   6.933230 -1.719918 -0.186245 
H   -6.982334 1.330657 -5.729695 
H   -2.365497 -1.179945 0.186245 
H   1.558963 0.008097 3.899463 
H   7.638164 -0.194369 -2.069397 
H   -7.739764 2.891766 -3.899463 
H   -1.660563 -2.705494 2.069397 
H   3.167302 -1.515364 2.852218 
H   6.058610 1.488692 -2.930794 
H   -6.131426 -1.384499 -2.852218 
H   -3.240118 1.411171 2.930794 
H   7.138798 1.893681 5.138690 
H   2.239521 -1.840761 -0.572355 
H   -2.159929 1.006183 -5.138690 
H   -7.059206 -1.059103 0.572355 
H   -9.206375 1.819162 -5.216766 
H   -0.056369 -1.824242 0.363887 
H   0.092353 1.080702 5.216766 
H   9.242359 -1.075622 -0.363887 
H   -8.417767 -0.249937 -4.061261 
H   -0.908905 0.207601 1.554103 
H   0.880961 -2.649927 4.061261 
H   8.389823 2.692263 -1.554103 
H   8.642631 -2.209822 -3.872400 
H   0.586248 2.174686 1.845836 
H   -0.656096 -0.690041 3.872400 
H   -8.712479 0.725177 -1.845836 
H   6.387528 -2.126569 -4.913307 
H   2.875216 2.162553 0.870969 
H   -2.911200 -0.773295 4.913307 
H   -6.423512 0.737311 -0.870969 
128
i=8
C   5.766800 -1.895512 3.402614 
C   3.530020 1.934248 -2.242918 
C   -3.531928 -1.004352 -3.402614 
C   -5.768708 0.965616 2.242918 
C   7.130575 -1.597849 3.192928 
C   2.210699 1.561339 -2.571986 
C   -2.168153 -1.302014 -3.192928 
C   -7.088029 1.338524 2.571986 
C   7.964068 -2.479080 2.503207 
C   1.388635 2.409864 -3.313139 
C   -1.334659 -0.420783 -2.503207 
C   -7.910092 0.489999 3.313139 
C   7.451608 2.131098 1.973914 
C   1.864579 -2.146338 -3.744644 
C   -1.847119 0.768765 -1.973914 
C   -7.434148 -0.753525 3.744644 
C   6.097326 1.827923 2.154286 
C   3.167747 -1.756799 -3.415994 
C   -3.201401 1.071941 -2.154286 
C   -6.130980 -1.143065 3.415994 
C   5.271835 2.695902 2.869770 
C   3.989429 -2.606364 -2.673840 
C   -4.026893 0.203962 -2.869770 
C   -5.309299 -0.293500 2.673840 
C   4.846947 -0.957064 4.097521 
C   4.455909 0.984370 -1.574045 
C   -4.451781 -1.942800 -4.097521 
C   -4.842819 1.915494 1.574045 
C   5.254761 -0.084564 5.141393 
C   4.063652 0.118218 -0.521917 
C   -4.043966 -2.815299 -5.141393 
C   -5.235075 2.781645 0.521917 
C   4.336423 0.829037 5.678993 
C   4.973735 -0.834119 -0.040201 
C   -4.962305 2.070827 -5.678993 
C   -4.324993 -2.065745 0.040201 
C   3.010726 0.874651 5.247758 
C   6.263552 -0.944503 -0.560332 
C   -6.288002 2.025213 -5.247758 
C   -3.035176 -1.955361 0.560332 
C   2.594369 0.000702 4.243804 
C   6.659904 -0.086430 -1.587152 
C   -6.704358 2.899162 -4.243804 
C   -2.638823 -2.813434 1.587152 
C   3.505201 -0.886078 3.672255 
C   5.764001 0.861946 -2.081547 
C   -5.793527 -2.013786 -3.672255 
C   -3.534727 2.037918 2.081547 
C   6.611946 -0.120919 -5.644973 
C   2.707739 0.153619 0.084061 
C   -2.686781 -2.778945 5.644973 
C   -6.590988 2.746245 -0.084061 
C   7.456338 0.998399 5.679980 
C   1.875726 -0.973313 -0.020158 
C   -1.842390 1.901465 -5.679980 
C   -7.423002 -1.926551 0.020158 
C   8.731069 0.953340 -5.138145 
C   0.584489 -0.953976 0.510243 
C   -0.567659 1.946524 5.138145 
C   -8.714239 -1.945888 -0.510243 
C   9.176084 -0.201970 -4.489865 
C   0.112804 0.183874 1.171225 
C   -0.122644 -2.697894 4.489865 
C   -9.185924 2.715990 -1.171225 
C   8.327232 -1.309465 -4.400275 
C   0.948000 1.296763 1.307801 
C   -0.971496 -1.590399 4.400275 
C   -8.350728 1.603101 -1.307801 
C   7.056938 -1.269051 -4.973250 
C   2.232580 1.285245 0.762768 
C   -2.241790 -1.630812 4.973250 
C   -7.066148 1.614618 -0.762768 
H   7.539197 -0.655555 3.554258 
H   1.839540 0.581893 -2.272252 
H   -1.759530 -2.244309 -3.554258 
H   -7.459187 2.317971 2.272252 
H   9.013376 -2.213303 2.349564 
H   0.378699 2.085029 -3.577278 
H   -0.285351 -0.686560 -2.349564 
H   -8.920028 0.814834 3.577278 
H   8.099343 1.452052 1.415821 
H   1.230183 -1.493644 -4.347821 
H   -1.199385 1.447812 -1.415821 
H   -8.068545 -1.406220 4.347821 
H   5.685324 0.902206 1.750787 
H   3.550218 -0.790762 -3.746785 
H   -3.613404 1.997657 -1.750787 
H   -5.748510 -2.109101 3.746785 
H   4.233320 2.409162 3.048438 
H   4.997782 -2.280570 -2.414526 
H   -5.065408 0.490702 -3.048438 
H   -4.300946 -0.619294 2.414526 
H   4.661822 1.499231 -4.912431 
H   4.665802 -1.500503 0.766755 
H   -4.636906 1.400633 4.912431 
H   -4.632926 -1.399361 -0.766755 
H   2.322531 1.588045 5.701966 
H   6.939368 -1.701079 -0.158516 
H   -6.976196 1.311818 -5.701966 
H   -2.359359 -1.198784 0.158516 
H   1.571663 0.031381 3.865119 
H   7.650864 -0.171085 -2.035053 
H   -7.727064 2.868482 -3.865119 
H   -1.647863 -2.728778 2.035053 
H   3.176404 -1.512030 2.841105 
H   6.067712 1.492026 -2.919681 
H   -6.122324 -1.387833 -2.841105 
H   -3.231016 1.407837 2.919681 
H   7.128849 1.887066 5.136573 
H   2.229572 -1.847376 -0.570238 
H   -2.169878 1.012798 -5.136573 
H   -7.069155 -1.052488 0.570238 
H   -9.210873 1.819797 -5.230948 
H   -0.060867 -1.823607 0.378069 
H   0.087855 1.080067 5.230948 
H   9.237861 -1.076257 -0.378069 
H   -8.414274 -0.244645 -4.071104 
H   -0.905412 0.212893 1.563946 
H   0.884454 -2.655219 4.071104 
H   8.393316 2.686971 -1.563946 
H   8.651362 -2.205430 -3.869384 
H   0.594979 2.179078 1.842820 
H   -0.647365 -0.694433 3.869384 
H   -8.703748 0.720785 -1.842820 
H   6.392026 -2.131067 -4.902036 
H   2.879714 2.158055 0.859698 
H   -2.906702 -0.768797 4.902036 
H   -6.419014 0.741809 -0.859698 
128
i=9
C   5.767118 -1.901968 3.410710 
C   3.530338 1.927792 -2.251014 
C   -3.531610 -0.997896 -3.410710 
C   -5.768390 0.972072 2.251014 
C   7.123484 -1.591764 3.181127 
C   2.203608 1.567424 -2.560185 
C   -2.175244 -1.308099 -3.181127 
C   -7.095120 1.332439 2.560185 
C   7.955072 -2.467544 2.482834 
C   1.379639 2.421400 -3.292766 
C   -1.343655 -0.432319 -2.482834 
C   -7.919088 0.478463 3.292766 
C   7.448698 2.133638 1.969839 
C   1.861669 -2.143798 -3.740569 
C   -1.850029 0.766225 -1.969839 
C   -7.437058 -0.756065 3.740569 
C   6.102935 1.816069 2.174924 
C   3.173356 -1.768653 -3.436632 
C   -3.195792 1.083795 -2.174924 
C   -6.125371 -1.131211 3.436632 
C   5.278079 2.680979 2.894853 
C   3.995673 -2.621287 -2.698923 
C   -4.020649 0.218885 -2.894853 
C   -5.303055 -0.278577 2.698923 
C   4.846259 -0.961615 4.101278 
C   4.455221 0.979819 -1.577802 
C   -4.452469 -1.938249 -4.101278 
C   -4.843507 1.920045 1.577802 
C   5.251480 -0.090173 5.146526 
C   4.060371 0.112609 -0.527050 
C   -4.047247 -2.809690 -5.146526 
C   -5.238356 2.787254 0.527050 
C   4.334518 0.829884 5.674812 
C   4.971830 -0.833272 -0.036020 
C   -4.964210 2.069980 -5.674812 
C   -4.326898 -2.066592 0.036020 
C   3.014801 0.886293 5.228761 
C   6.267627 -0.932861 -0.541335 
C   -6.283927 2.013571 -5.228761 
C   -3.031101 -1.967003 0.541335 
C   2.601778 0.014990 4.220996 
C   6.667313 -0.072142 -1.564344 
C   -6.696949 2.884874 -4.220996 
C   -2.631414 -2.827722 1.564344 
C   3.510122 -0.882056 3.662306 
C   5.768922 0.865968 -2.071598 
C   -5.788606 -2.017808 -3.662306 
C   -3.529806 2.033896 2.071598 
C   6.608453 -0.126369 -5.639152 
C   2.704246 0.148169 0.078240 
C   -2.690274 -2.773495 5.639152 
C   -6.594481 2.751695 -0.078240 
C   7.450782 0.994218 5.678975 
C   1.870170 -0.977494 -0.019153 
C   -1.847946 1.905646 -5.678975 
C   -7.428558 -1.922370 0.019153 
C   8.728264 0.953446 -5.145765 
C   0.581684 -0.953870 0.517863 
C   -0.570464 1.946418 5.145765 
C   -8.717044 -1.945994 -0.517863 
C   9.177724 -0.198954 -4.495368 
C   0.114444 0.186890 1.176728 
C   -0.121004 -2.700910 4.495368 
C   -9.184284 2.712974 -1.176728 
C   8.331148 -1.307348 -4.397947 
C   0.951916 1.298880 1.305473 
C   -0.967580 -1.592516 4.397947 
C   -8.346812 1.600984 -1.305473 
C   7.058473 -1.271750 -4.966265 
C   2.234115 1.282546 0.755783 
C   -2.240255 -1.628113 4.966265 
C   -7.064613 1.617317 -0.755783 
H   7.525862 -0.643278 3.532191 
H   1.826205 0.594170 -2.250185 
H   -1.772865 -2.256586 -3.532191 
H   -7.472522 2.305694 2.250185 
H   8.997818 -2.191924 2.310775 
H   0.363141 2.106408 -3.538489 
H   -0.300909 -0.707939 -2.310775 
H   -8.935586 0.793455 3.538489 
H   8.094210 1.458984 1.404232 
H   1.225050 -1.486712 -4.336232 
H   -1.204518 1.440880 -1.404232 
H   -8.073678 -1.413152 4.336232 
H   5.695855 0.883632 1.783543 
H   3.560749 -0.809336 -3.779541 
H   -3.602873 2.016231 -1.783543 
H   -5.737979 -2.090527 3.779541 
H   4.244591 2.387730 3.086962 
H   5.009053 -2.302002 -2.453050 
H   -5.054137 0.512134 -3.086962 
H   -4.289675 -0.597862 2.453050 
H   4.657006 1.499443 -4.914918 
H   4.660986 -1.500291 0.769242 
H   -4.641722 1.400421 4.914918 
H   -4.637742 -1.399573 -0.769242 
H   2.328669 1.606884 5.674237 
H   6.945506 -1.682240 -0.130787 
H   -6.970058 1.292979 -5.674237 
H   -2.353221 -1.217623 0.130787 
H   1.584363 0.054665 3.830775 
H   7.663564 -0.147801 -2.000709 
H   -7.714364 2.845198 -3.830775 
H   -1.635163 -2.752062 2.000709 
H   3.185506 -1.508696 2.829992 
H   6.076814 1.495360 -2.908568 
H   -6.113222 -1.391167 -2.829992 
H   -3.221914 1.404503 2.908568 
H   7.118900 1.880451 5.134456 
H   2.219623 -1.853991 -0.568121 
H   -2.179827 1.019413 -5.134456 
H   -7.079104 -1.045873 0.568121 
H   -9.215371 1.820432 -5.245130 
H   -0.065365 -1.822972 0.392251 
H   0.083357 1.079432 5.245130 
H   9.233363 -1.076892 -0.392251 
H   -8.410781 -0.239353 -4.080947 
H   -0.901919 0.218185 1.573789 
H   0.887947 -2.660511 4.080947 
H   8.396809 2.681679 -1.573789 
H   8.660093 -2.201038 -3.866368 
H   0.603710 2.183470 1.839804 
H   -0.638634 -0.698825 3.866368 
H   -8.695017 0.716393 -1.839804 
H   6.396524 -2.135565 -4.890765 
H   2.884212 2.153557 0.848427 
H   -2.902204 -0.764299 4.890765 
H   -6.414516 0.746307 -0.848427 
128
i=10
C   5.767436 -1.908424 3.418806 
C   3.530656 1.921336 -2.259110 
C   -3.531292 -0.991440 -3.418806 
C   -5.768072 0.978528 2.259110 
C   7.116393 -1.585679 3.169326 
C   2.196517 1.573509 -2.548384 
C   -2.182335 -1.314184 -3.169326 
C   -7.102211 1.326354 2.548384 
C   7.946076 -2.456008 2.462461 
C   1.370643 2.432936 -3.272393 
C   -1.352651 -0.443855 -2.462461 
C   -7.928084 0.466927 3.272393 
C   7.445788 2.136178 1.965764 
C   1.858759 -2.141258 -3.736494 
C   -1.852939 0.763685 -1.965764 
C   -7.439968 -0.758605 3.736494 
C   6.108544 1.804215 2.195562 
C   3.178965 -1.780507 -3.457270 
C   -3.190183 1.095649 -2.195562 
C   -6.119762 -1.119357 3.457270 
C   5.284323 2.666056 2.919936 
C   4.001917 -2.636210 -2.724006 
C   -4.014405 0.233808 -2.919936 
C   -5.296811 -0.263654 2.724006 
C   4.845571 -0.966166 4.105035 
C   4.454533 0.975268 -1.581559 
C   -4.453157 -1.933698 -4.105035 
C   -4.844195 1.924596 1.581559 
C   5.248199 -0.095782 5.151659 
C   4.057090 0.107000 -0.532183 
C   -4.050528 -2.804081 -5.151659 
C   -5.241637 2.792863 0.532183 
C   4.332613 0.830731 5.670631 
C   4.969925 -0.832425 -0.031839 
C   -4.966115 2.069133 -5.670631 
C   -4.328803 -2.067439 0.031839 
C   3.018876 0.897935 5.209764 
C   6.271702 -0.921219 -0.522338 
C   -6.279852 2.001929 -5.209764 
C   -3.027026 -1.978645 0.522338 
C   2.609187 0.029278 4.198188 
C   6.674722 -0.057854 -1.541536 
C   -6.689540 2.870586 -4.198188 
C   -2.624005 -2.842010 1.541536 
C   3.515043 -0.878034 3.652357 
C   5.773843 0.869990 -2.061649 
C   -5.783685 -2.021830 -3.652357 
C   -3.524885 2.029874 2.061649 
C   6.604960 -0.131819 -5.633331 
C   2.700753 0.142719 0.072419 
C   -2.693767 -2.768045 5.633331 
C   -6.597974 2.757145 -0.072419 
C   7.445226 0.990037 5.677970 
C   1.864614 -0.981675 -0.018148 
C   -1.853502 1.909827 -5.677970 
C   -7.434114 -1.918189 0.018148 
C   8.725459 0.953552 -5.153385 
C   0.578879 -0.953764 0.525483 
C   -0.573269 1.946312 5.153385 
C   -8.719849 -1.946100 -0.525483 
C   9.179364 -0.195938 -4.500871 
C   0.116084 0.189906 1.182231 
C   -0.119364 -2.703926 4.500871 
C   -9.182644 2.709958 -1.182231 
C   8.335064 -1.305231 -4.395619 
C   0.955832 1.300997 1.303145 
C   -0.963664 -1.594633 4.395619 
C   -8.342896 1.598867 -1.303145 
C   7.060008 -1.274449 -4.959280 
C   2.235650 1.279847 0.748798 
C   -2.238720 -1.625414 4.959280 
C   -7.063078 1.620016 -0.748798 
H   7.512527 -0.631001 3.510124 
H   1.812870 0.606447 -2.228118 
H   -1.786200 -2.268863 -3.510124 
H   -7.485857 2.293417 2.228118 
H   8.982260 -2.170545 2.271986 
H   0.347583 2.127787 -3.499700 
H   -0.316467 -0.729318 -2.271986 
H   -8.951144 0.772076 3.499700 
H   8.089077 1.465916 1.392643 
H   1.219917 -1.479780 -4.324643 
H   -1.209651 1.433948 -1.392643 
H   -8.078811 -1.420084 4.324643 
H   5.706386 0.865058 1.816299 
H   3.571280 -0.827910 -3.812297 
H   -3.592342 2.034805 -1.816299 
H   -5.727448 -2.071953 3.812297 
H   4.255862 2.366298 3.125486 
H   5.020324 -2.323434 -2.491574 
H   -5.042866 0.533566 -3.125486 
H   -4.278404 -0.576430 2.491574 
H   4.652190 1.499655 -4.917405 
H   4.656170 -1.500079 0.771729 
H   -4.646538 1.400209 4.917405 
H   -4.642558 -1.399785 -0.771729 
H   2.334807 1.625723 5.646508 
H   6.951644 -1.663401 -0.103058 
H   -6.963920 1.274140 -5.646508 
H   -2.347083 -1.236462 0.103058 
H   1.597063 0.077949 3.796431 
H   7.676264 -0.124517 -1.966365 
H   -7.701664 2.821914 -3.796431 
H   -1.622463 -2.775346 1.966365 
H   3.194608 -1.505362 2.818879 
H   6.085916 1.498694 -2.897455 
H   -6.104120 -1.394501 -2.818879 
H   -3.212812 1.401169 2.897455 
H   7.108951 1.873836 5.132339 
H   2.209674 -1.860606 -0.566004 
H   -2.189776 1.026028 -5.132339 
H   -7.089053 -1.039258 0.566004 
H   -9.219869 1.821067 -5.259312 
H   -0.069863 -1.822337 0.406433 
H   0.078859 1.078797 5.259312 
H   9.228865 -1.077527 -0.406433 
H   -8.407288 -0.234061 -4.090790 
H   -0.898426 0.223477 1.583632 
H   0.891440 -2.665803 4.090790 
H   8.400302 2.676387 -1.583632 
H   8.668824 -2.196646 -3.863352 
H   0.612441 2.187862 1.836788 
H   -0.629903 -0.703217 3.863352 
H   -8.686286 0.712001 -1.836788 
H   6.401022 -2.140063 -4.879494 
H   2.888710 2.149059 0.837156 
H   -2.897706 -0.759801 4.879494 
H   -6.410018 0.750805 -0.837156 
128
i=11
C   5.767754 -1.914880 3.426902 
C   3.530974 1.914880 -2.267206 
C   -3.530974 -0.984984 -3.426902 
C   -5.767754 0.984984 2.267206 
C   7.109302 -1.579594 3.157525 
C   2.189426 1.579594 -2.536583 
C   -2.189426 -1.320269 -3.157525 
C   -7.109302 1.320269 2.536583 
C   7.937080 -2.444472 2.442088 
C   1.361647 2.444472 -3.252020 
C   -1.361647 -0.455391 -2.442088 
C   -7.937080 0.455391 3.252020 
C   7.442878 2.138718 1.961689 
C   1.855849 -2.138718 -3.732419 
C   -1.855849 0.761145 -1.961689 
C   -7.442878 -0.761145 3.732419 
C   6.114153 1.792361 2.216200 
C   3.184574 -1.792361 -3.477908 
C   -3.184574 1.107503 -2.216200 
C   -6.114153 -1.107503 3.477908 
C   5.290567 2.651133 2.945019 
C   4.008161 -2.651133 -2.749089 
C   -4.008161 0.248731 -2.945019 
C   -5.290567 -0.248731 2.749089 
C   4.844883 -0.970717 4.108792 
C   4.453845 0.970717 -1.585316 
C   -4.453845 -1.929147 -4.108792 
C   -4.844883 1.929147 1.585316 
C   5.244918 -0.101391 5.156792 
C   4.053809 0.101391 -0.537316 
C   -4.053809 -2.798472 -5.156792 
C   -5.244918 2.798472 0.537316 
C   4.330708 0.831578 5.666450 
C   4.968020 -0.831578 -0.027658 
C   -4.968020 2.068286 -5.666450 
C   -4.330708 -2.068286 0.027658 
C   3.022951 0.909577 5.190767 
C   6.275777 -0.909577 -0.503341 
C   -6.275777 1.990287 -5.190767 
C   -3.022951 -1.990287 0.503341 
C   2.616596 0.043566 4.175380 
C   6.682131 -0.043566 -1.518728 
C   -6.682131 2.856298 -4.175380 
C   -2.616596 -2.856298 1.518728 
C   3.519964 -0.874012 3.642408 
C   5.778764 0.874012 -2.051700 
C   -5.778764 -2.025852 -3.642408 
C   -3.519964 2.025852 2.051700 
C   6.601467 -0.137269 -5.627510 
C   2.697260 0.137269 0.066598 
C   -2.697260 -2.762595 5.627510 
C   -6.601467 2.762595 -0.066598 
C   7.439670 0.985856 5.676965 
C   1.859058 -0.985856 -0.017143 
C   -1.859058 1.914008 -5.676965 
C   -7.439670 -1.914008 0.017143 
C   8.722654 0.953658 -5.161005 
C   0.576074 -0.953658 0.533103 
C   -0.576074 1.946206 5.161005 
C   -8.722654 -1.946206 -0.533103 
C   9.181004 -0.192922 -4.506374 
C   0.117724 0.192922 1.187734 
C   -0.117724 -2.706942 4.506374 
C   -9.181004 2.706942 -1.187734 
C   8.338980 -1.303114 -4.393291 
C   0.959748 1.303114 1.300817 
C   -0.959748 -1.596750 4.393291 
C   -8.338980 1.596750 -1.300817 
C   7.061543 -1.277148 -4.952295 
C   2.237185 1.277148 0.741813 
C   -2.237185 -1.622715 4.952295 
C   -7.061543 1.622715 -0.741813 
H   7.499192 -0.618724 3.488057 
H   1.799535 0.618724 -2.206051 
H   -1.799535 -2.281140 -3.488057 
H   -7.499192 2.281140 2.206051 
H   8.966702 -2.149166 2.233197 
H   0.332025 2.149166 -3.460911 
H   -0.332025 -0.750697 -2.233197 
H   -8.966702 0.750697 3.460911 
H   8.083944 1.472848 1.381054 
H   1.214784 -1.472848 -4.313054 
H   -1.214784 1.427016 -1.381054 
H   -8.083944 -1.427016 4.313054 
H   5.716917 0.846484 1.849055 
H   3.581811 -0.846484 -3.845053 
H   -3.581811 2.053379 -1.849055 
H   -5.716917 -2.053379 3.845053 
H   4.267133 2.344866 3.164010 
H   5.031595 -2.344866 -2.530098 
H   -5.031595 0.554998 -3.164010 
H   -4.267133 -0.554998 2.530098 
H   4.647374 1.499867 -4.919892 
H   4.651354 -1.499867 0.774216 
H   -4.651354 1.399997 4.919892 
H   -4.647374 -1.399997 -0.774216 
H   2.340945 1.644562 5.618779 
H   6.957782 -1.644562 -0.075329 
H   -6.957782 1.255301 -5.618779 
H   -2.340945 -1.255301 0.075329 
H   1.609763 0.101233 3.762087 
H   7.688964 -0.101233 -1.932021 
H   -7.688964 2.798630 -3.762087 
H   -1.609763 -2.798630 1.932021 
H   3.203710 -1.502028 2.807766 
H   6.095018 1.502028 -2.886342 
H   -6.095018 -1.397835 -2.807766 
H   -3.203710 1.397835 2.886342 
H   7.099002 1.867221 5.130222 
H   2.199725 -1.867221 -0.563887 
H   -2.199725 1.032643 -5.130222 
H   -7.099002 -1.032643 0.563887 
H   -9.224367 1.821702 -5.273494 
H   -0.074361 -1.821702 0.420615 
H   0.074361 1.078162 5.273494 
H   9.224367 -1.078162 -0.420615 
H   -8.403795 -0.228769 -4.100633 
H   -0.894933 0.228769 1.593475 
H   0.894933 -2.671095 4.100633 
H   8.403795 2.671095 -1.593475 
H   8.677555 -2.192254 -3.860336 
H   0.621172 2.192254 1.833772 
H   -0.621172 -0.707609 3.860336 
H   -8.677555 0.707609 -1.833772 
H   6.405520 -2.144561 -4.868223 
H   2.893208 2.144561 0.825885 
H   -2.893208 -0.755303 4.868223 
H   -6.405520 0.755303 -0.825885 
128
i=12
C   5.768072 -1.921336 3.434998 
C   3.531292 1.908424 -2.275302 
C   -3.530656 -0.978528 -3.434998 
C   -5.767436 0.991440 2.275302 
C   7.102211 -1.573509 3.145724 
C   2.182335 1.585679 -2.524782 
C   -2.196517 -1.326354 -3.145724 
C   -7.116393 1.314184 2.524782 
C   7.928084 -2.432936 2.421715 
C   1.352651 2.456008 -3.231647 
C   -1.370643 -0.466927 -2.421715 
C   -7.946076 0.443855 3.231647 
C   7.439968 2.141258 1.957614 
C   1.852939 -2.136178 -3.728344 
C   -1.858759 0.758605 -1.957614 
C   -7.445788 -0.763685 3.728344 
C   6.119762 1.780507 2.236838 
C   3.190183 -1.804215 -3.498546 
C   -3.178965 1.119357 -2.236838 
C   -6.108544 -1.095649 3.498546 
C   5.296811 2.636210 2.970102 
C   4.014405 -2.666056 -2.774172 
C   -4.001917 0.263654 -2.970102 
C   -5.284323 -0.233808 2.774172 
C   4.844195 -0.975268 4.112549 
C   4.453157 0.966166 -1.589073 
C   -4.454533 -1.924596 -4.112549 
C   -4.845571 1.933698 1.589073 
C   5.241637 -0.107000 5.161925 
C   4.050528 0.095782 -0.542449 
C   -4.057090 -2.792863 -5.161925 
C   -5.248199 2.804081 0.542449 
C   4.328803 0.832425 5.662269 
C   4.966115 -0.830731 -0.023477 
C   -4.969925 2.067439 -5.662269 
C   -4.332613 -2.069133 0.023477 
C   3.027026 0.921219 5.171770 
C   6.279852 -0.897935 -0.484344 
C   -6.271702 1.978645 -5.171770 
C   -3.018876 -2.001929 0.484344 
C   2.624005 0.057854 4.152572 
C   6.689540 -0.029278 -1.495920 
C   -6.674722 2.842010 -4.152572 
C   -2.609187 -2.870586 1.495920 
C   3.524885 -0.869990 3.632459 
C   5.783685 0.878034 -2.041751 
C   -5.773843 -2.029874 -3.632459 
C   -3.515043 2.021830 2.041751 
C   6.597974 -0.142719 -5.621689 
C   2.693767 0.131819 0.060777 
C   -2.700753 -2.757145 5.621689 
C   -6.604960 2.768045 -0.060777 
C   7.434114 0.981675 5.675960 
C   1.853502 -0.990037 -0.016138 
C   -1.864614 1.918189 -5.675960 
C   -7.445226 -1.909827 0.016138 
C   8.719849 0.953764 -5.168625 
C   0.573269 -0.953552 0.540723 
C   -0.578879 1.946100 5.168625 
C   -8.725459 -1.946312 -0.540723 
C   9.182644 -0.189906 -4.511877 
C   0.119364 0.195938 1.193237 
C   -0.116084 -2.709958 4.511877 
C   -9.179364 2.703926 -1.193237 
C   8.342896 -1.300997 -4.390963 
C   0.963664 1.305231 1.298489 
C   -0.955832 -1.598867 4.390963 
C   -8.335064 1.594633 -1.298489 
C   7.063078 -1.279847 -4.945310 
C   2.238720 1.274449 0.734828 
C   -2.235650 -1.620016 4.945310 
C   -7.060008 1.625414 -0.734828 
H   7.485857 -0.606447 3.465990 
H   1.786200 0.631001 -2.183984 
H   -1.812870 -2.293417 -3.465990 
H   -7.512527 2.268863 2.183984 
H   8.951144 -2.127787 2.194408 
H   0.316467 2.170545 -3.422122 
H   -0.347583 -0.772076 -2.194408 
H   -8.982260 0.729318 3.422122 
H   8.078811 1.479780 1.369465 
H   1.209651 -1.465916 -4.301465 
H   -1.219917 1.420084 -1.369465 
H   -8.089077 -1.433948 4.301465 
H   5.727448 0.827910 1.881811 
H   3.592342 -0.865058 -3.877809 
H   -3.571280 2.071953 -1.881811 
H   -5.706386 -2.034805 3.877809 
H   4.278404 2.323434 3.202534 
H   5.042866 -2.366298 -2.568622 
H   -5.020324 0.576430 -3.202534 
H   -4.255862 -0.533566 2.568622 
H   4.642558 1.500079 -4.922379 
H   4.646538 -1.499655 0.776703 
H   -4.656170 1.399785 4.922379 
H   -4.652190 -1.400209 -0.776703 
H   2.347083 1.663401 5.591050 
H   6.963920 -1.625723 -0.047600 
H   -6.951644 1.236462 -5.591050 
H   -2.334807 -1.274140 0.047600 
H   1.622463 0.124517 3.727743 
H   7.701664 -0.077949 -1.897677 
H   -7.676264 2.775346 -3.727743 
H   -1.597063 -2.821914 1.897677 
H   3.212812 -1.498694 2.796653 
H   6.104120 1.505362 -2.875229 
H   -6.085916 -1.401169 -2.796653 
H   -3.194608 1.394501 2.875229 
H   7.089053 1.860606 5.128105 
H   2.189776 -1.873836 -0.561770 
H   -2.209674 1.039258 -5.128105 
H   -7.108951 -1.026028 0.561770 
H   -9.228865 1.822337 -5.287676 
H   -0.078859 -1.821067 0.434797 
H   0.069863 1.077527 5.287676 
H   9.219869 -1.078797 -0.434797 
H   -8.400302 -0.223477 -4.110476 
H   -0.891440 0.234061 1.603318 
H   0.898426 -2.676387 4.110476 
H   8.407288 2.665803 -1.603318 
H   8.686286 -2.187862 -3.857320 
H   0.629903 2.196646 1.830756 
H   -0.612441 -0.712001 3.857320 
H   -8.668824 0.703217 -1.830756 
H   6.410018 -2.149059 -4.856952 
H   2.897706 2.140063 0.814614 
H   -2.888710 -0.750805 4.856952 
H   -6.401022 0.759801 -0.814614 
128
i=13
C   5.768390 -1.927792 3.443094 
C   3.531610 1.901968 -2.283398 
C   -3.530338 -0.972072 -3.443094 
C   -5.767118 0.997896 2.283398 
C   7.095120 -1.567424 3.133923 
C   2.175244 1.591764 -2.512981 
C   -2.203608 -1.332439 -3.133923 
C   -7.123484 1.308099 2.512981 
C   7.919088 -2.421400 2.401342 
C   1.343655 2.467544 -3.211274 
C   -1.379639 -0.478463 -2.401342 
C   -7.955072 0.432319 3.211274 
C   7.437058 2.143798 1.953539 
C   1.850029 -2.133638 -3.724269 
C   -1.861669 0.756065 -1.953539 
C   -7.448698 -0.766225 3.724269 
C   6.125371 1.768653 2.257476 
C   3.195792 -1.816069 -3.519184 
C   -3.173356 1.131211 -2.257476 
C   -6.102935 -1.083795 3.519184 
C   5.303055 2.621287 2.995185 
C   4.020649 -2.680979 -2.799255 
C   -3.995673 0.278577 -2.995185 
C   -5.278079 -0.218885 2.799255 
C   4.843507 -0.979819 4.116306 
C   4.452469 0.961615 -1.592830 
C   -4.455221 -1.920045 -4.116306 
C   -4.846259 1.938249 1.592830 
C   5.238356 -0.112609 5.167058 
C   4.047247 0.090173 -0.547582 
C   -4.060371 -2.787254 -5.167058 
C   -5.251480 2.809690 0.547582 
C   4.326898 0.833272 5.658088 
C   4.964210 -0.829884 -0.019296 
C   -4.971830 2.066592 -5.658088 
C   -4.334518 -2.069980 0.019296 
C   3.031101 0.932861 5.152773 
C   6.283927 -0.886293 -0.465347 
C   -6.267627 1.967003 -5.152773 
C   -3.014801 -2.013571 0.465347 
C   2.631414 0.072142 4.129764 
C   6.696949 -0.014990 -1.473112 
C   -6.667313 2.827722 -4.129764 
C   -2.601778 -2.884874 1.473112 
C   3.529806 -0.865968 3.622510 
C   5.788606 0.882056 -2.031802 
C   -5.768922 -2.033896 -3.622510 
C   -3.510122 2.017808 2.031802 
C   6.594481 -0.148169 -5.615868 
C   2.690274 0.126369 0.054956 
C   -2.704246 -2.751695 5.615868 
C   -6.608453 2.773495 -0.054956 
C   7.428558 0.977494 5.674955 
C   1.847946 -0.994218 -0.015133 
C   -1.870170 1.922370 -5.674955 
C   -7.450782 -1.905646 0.015133 
C   8.717044 0.953870 -5.176245 
C   0.570464 -0.953446 0.548343 
C   -0.581684 1.945994 5.176245 
C   -8.728264 -1.946418 -0.548343 
C   9.184284 -0.186890 -4.517380 
C   0.121004 0.198954 1.198740 
C   -0.114444 -2.712974 4.517380 
C   -9.177724 2.700910 -1.198740 
C   8.346812 -1.298880 -4.388635 
C   0.967580 1.307348 1.296161 
C   -0.951916 -1.600984 4.388635 
C   -8.331148 1.592516 -1.296161 
C   7.064613 -1.282546 -4.938325 
C   2.240255 1.271750 0.727843 
C   -2.234115 -1.617317 4.938325 
C   -7.058473 1.628113 -0.727843 
H   7.472522 -0.594170 3.443923 
H   1.772865 0.643278 -2.161917 
H   -1.826205 -2.305694 -3.443923 
H   -7.525862 2.256586 2.161917 
H   8.935586 -2.106408 2.155619 
H   0.300909 2.191924 -3.383333 
H   -0.363141 -0.793455 -2.155619 
H   -8.997818 0.707939 3.383333 
H   8.073678 1.486712 1.357876 
H   1.204518 -1.458984 -4.289876 
H   -1.225050 1.413152 -1.357876 
H   -8.094210 -1.440880 4.289876 
H   5.737979 0.809336 1.914567 
H   3.602873 -0.883632 -3.910565 
H   -3.560749 2.090527 -1.914567 
H   -5.695855 -2.016231 3.910565 
H   4.289675 2.302002 3.241058 
H   5.054137 -2.387730 -2.607146 
H   -5.009053 0.597862 -3.241058 
H   -4.244591 -0.512134 2.607146 
H   4.637742 1.500291 -4.924866 
H   4.641722 -1.499443 0.779190 
H   -4.660986 1.399573 4.924866 
H   -4.657006 -1.400421 -0.779190 
H   2.353221 1.682240 5.563321 
H   6.970058 -1.606884 -0.019871 
H   -6.945506 1.217623 -5.563321 
H   -2.328669 -1.292979 0.019871 
H   1.635163 0.147801 3.693399 
H   7.714364 -0.054665 -1.863333 
H   -7.663564 2.752062 -3.693399 
H   -1.584363 -2.845198 1.863333 
H   3.221914 -1.495360 2.785540 
H   6.113222 1.508696 -2.864116 
H   -6.076814 -1.404503 -2.785540 
H   -3.185506 1.391167 2.864116 
H   7.079104 1.853991 5.125988 
H   2.179827 -1.880451 -0.559653 
H   -2.219623 1.045873 -5.125988 
H   -7.118900 -1.019413 0.559653 
H   -9.233363 1.822972 -5.301858 
H   -0.083357 -1.820432 0.448979 
H   0.065365 1.076892 5.301858 
H   9.215371 -1.079432 -0.448979 
H   -8.396809 -0.218185 -4.120319 
H   -0.887947 0.239353 1.613161 
H   0.901919 -2.681679 4.120319 
H   8.410781 2.660511 -1.613161 
H   8.695017 -2.183470 -3.854304 
H   0.638634 2.201038 1.827740 
H   -0.603710 -0.716393 3.854304 
H   -8.660093 0.698825 -1.827740 
H   6.414516 -2.153557 -4.845681 
H   2.902204 2.135565 0.803343 
H   -2.884212 -0.746307 4.845681 
H   -6.396524 0.764299 -0.803343 
128
i=14
C   5.768708 -1.934248 3.451190 
C   3.531928 1.895512 -2.291494 
C   -3.530020 -0.965616 -3.451190 
C   -5.766800 1.004352 2.291494 
C   7.088029 -1.561339 3.122122 
C   2.168153 1.597849 -2.501180 
C   -2.210699 -1.338524 -3.122122 
C   -7.130575 1.302014 2.501180 
C   7.910092 -2.409864 2.380969 
C   1.334659 2.479080 -3.190901 
C   -1.388635 -0.489999 -2.380969 
C   -7.964068 0.420783 3.190901 
C   7.434148 2.146338 1.949464 
C   1.847119 -2.131098 -3.720194 
C   -1.864579 0.753525 -1.949464 
C   -7.451608 -0.768765 3.720194 
C   6.130980 1.756799 2.278114 
C   3.201401 -1.827923 -3.539822 
C   -3.167747 1.143065 -2.278114 
C   -6.097326 -1.071941 3.539822 
C   5.309299 2.606364 3.020268 
C   4.026893 -2.695902 -2.824338 
C   -3.989429 0.293500 -3.020268 
C   -5.271835 -0.203962 2.824338 
C   4.842819 -0.984370 4.120063 
C   4.451781 0.957064 -1.596587 
C   -4.455909 -1.915494 -4.120063 
C   -4.846947 1.942800 1.596587 
C   5.235075 -0.118218 5.172191 
C   4.043966 0.084564 -0.552715 
C   -4.063652 -2.781645 -5.172191 
C   -5.254761 2.815299 0.552715 
C   4.324993 0.834119 5.653907 
C   4.962305 -0.829037 -0.015115 
C   -4.973735 2.065745 -5.653907 
C   -4.336423 -2.070827 0.015115 
C   3.035176 0.944503 5.133776 
C   6.288002 -0.874651 -0.446350 
C   -6.263552 1.955361 -5.133776 
C   -3.010726 -2.025213 0.446350 
C   2.638823 0.086430 4.106956 
C   6.704358 -0.000702 -1.450304 
C   -6.659904 2.813434 -4.106956 
C   -2.594369 -2.899162 1.450304 
C   3.534727 -0.861946 3.612561 
C   5.793527 0.886078 -2.021853 
C   -5.764001 -2.037918 -3.612561 
C   -3.505201 2.013786 2.021853 
C   6.590988 -0.153619 -5.610047 
C   2.686781 0.120919 0.049135 
C   -2.707739 -2.746245 5.610047 
C   -6.611946 2.778945 -0.049135 
C   7.423002 0.973313 5.673950 
C   1.842390 -0.998399 -0.014128 
C   -1.875726 1.926551 -5.673950 
C   -7.456338 -1.901465 0.014128 
C   8.714239 0.953976 -5.183865 
C   0.567659 -0.953340 0.555963 
C   -0.584489 1.945888 5.183865 
C   -8.731069 -1.946524 -0.555963 
C   9.185924 -0.183874 -4.522883 
C   0.122644 0.201970 1.204243 
C   -0.112804 -2.715990 4.522883 
C   -9.176084 2.697894 -1.204243 
C   8.350728 -1.296763 -4.386307 
C   0.971496 1.309465 1.293833 
C   -0.948000 -1.603101 4.386307 
C   -8.327232 1.590399 -1.293833 
C   7.066148 -1.285245 -4.931340 
C   2.241790 1.269051 0.720858 
C   -2.232580 -1.614618 4.931340 
C   -7.056938 1.630812 -0.720858 
H   7.459187 -0.581893 3.421856 
H   1.759530 0.655555 -2.139850 
H   -1.839540 -2.317971 -3.421856 
H   -7.539197 2.244309 2.139850 
H   8.920028 -2.085029 2.116830 
H   0.285351 2.213303 -3.344544 
H   -0.378699 -0.814834 -2.116830 
H   -9.013376 0.686560 3.344544 
H   8.068545 1.493644 1.346287 
H   1.199385 -1.452052 -4.278287 
H   -1.230183 1.406220 -1.346287 
H   -8.099343 -1.447812 4.278287 
H   5.748510 0.790762 1.947323 
H   3.613404 -0.902206 -3.943321 
H   -3.550218 2.109101 -1.947323 
H   -5.685324 -1.997657 3.943321 
H   4.300946 2.280570 3.279582 
H   5.065408 -2.409162 -2.645670 
H   -4.997782 0.619294 -3.279582 
H   -4.233320 -0.490702 2.645670 
H   4.632926 1.500503 -4.927353 
H   4.636906 -1.499231 0.781677 
H   -4.665802 1.399361 4.927353 
H   -4.661822 -1.400633 -0.781677 
H   2.359359 1.701079 5.535592 
H   6.976196 -1.588045 0.007858 
H   -6.939368 1.198784 -5.535592 
H   -2.322531 -1.311818 -0.007858 
H   1.647863 0.171085 3.659055 
H   7.727064 -0.031381 -1.828989 
H   -7.650864 2.728778 -3.659055 
H   -1.571663 -2.868482 1.828989 
H   3.231016 -1.492026 2.774427 
H   6.122324 1.512030 -2.853003 
H   -6.067712 -1.407837 -2.774427 
H   -3.176404 1.387833 2.853003 
H   7.069155 1.847376 5.123871 
H   2.169878 -1.887066 -0.557536 
H   -2.229572 1.052488 -5.123871 
H   -7.128849 -1.012798 0.557536 
H   -9.237861 1.823607 -5.316040 
H   -0.087855 -1.819797 0.463161 
H   0.060867 1.076257 5.316040 
H   9.210873 -1.080067 -0.463161 
H   -8.393316 -0.212893 -4.130162 
H   -0.884454 0.244645 1.623004 
H   0.905412 -2.686971 4.130162 
H   8.414274 2.655219 -1.623004 
H   8.703748 -2.179078 -3.851288 
H   0.647365 2.205430 1.824724 
H   -0.594979 -0.720785 3.851288 
H   -8.651362 0.694433 -1.824724 
H   6.419014 -2.158055 -4.834410 
H   2.906702 2.131067 0.792072 
H   -2.879714 -0.741809 4.834410 
H   -6.392026 0.768797 -0.792072 
128
i=15
C   5.769026 -1.940704 3.459286 
C   3.532246 1.889056 -2.299590 
C   -3.529702 -0.959160 -3.459286 
C   -5.766482 1.010808 2.299590 
C   7.080938 -1.555254 3.110321 
C   2.161062 1.603934 -2.489379 
C   -2.217790 -1.344609 -3.110321 
C   -7.137666 1.295929 2.489379 
C   7.901096 -2.398328 2.360596 
C   1.325663 2.490616 -3.170528 
C   -1.397631 -0.501535 -2.360596 
C   -7.973064 0.409247 3.170528 
C   7.431238 2.148878 1.945389 
C   1.844209 -2.128558 -3.716119 
C   -1.867489 0.750985 -1.945389 
C   -7.454518 -0.771305 3.716119 
C   6.136589 1.744945 2.298752 
C   3.207010 -1.839777 -3.560460 
C   -3.162138 1.154919 -2.298752 
C   -6.091717 -1.060087 3.560460 
C   5.315543 2.591441 3.045351 
C   4.033137 -2.710825 -2.849421 
C   -3.983185 0.308423 -3.045351 
C   -5.265591 -0.189039 2.849421 
C   4.842131 -0.988921 4.123820 
C   4.451093 0.952513 -1.600344 
C   -4.456597 -1.910943 -4.123820 
C   -4.847635 1.947351 1.600344 
C   5.231794 -0.123827 5.177324 
C   4.040685 0.078955 -0.557848 
C   -4.066933 -2.776036 -5.177324 
C   -5.258042 2.820908 0.557848 
C   4.323088 0.834966 5.649726 
C   4.960400 -0.828190 -0.010934 
C   -4.975640 2.064898 -5.649726 
C   -4.338328 -2.071674 0.010934 
C   3.039251 0.956145 5.114779 
C   6.292077 -0.863009 -0.427353 
C   -6.259477 1.943719 -5.114779 
C   -3.006651 -2.036855 0.427353 
C   2.646232 0.100718 4.084148 
C   6.711767 0.013586 -1.427496 
C   -6.652495 2.799146 -4.084148 
C   -2.586960 -2.913450 1.427496 
C   3.539648 -0.857924 3.602612 
C   5.798448 0.890100 -2.011904 
C   -5.759080 -2.041940 -3.602612 
C   -3.500280 2.009764 2.011904 
C   6.587495 -0.159069 -5.604226 
C   2.683288 0.115469 0.043314 
C   -2.711232 -2.740795 5.604226 
C   -6.615439 2.784395 -0.043314 
C   7.417446 0.969132 5.672945 
C   1.836834 -1.002580 -0.013123 
C   -1.881282 1.930732 -5.672945 
C   -7.461894 -1.897284 0.013123 
C   8.711434 0.954082 -5.191485 
C   0.564854 -0.953234 0.563583 
C   -0.587294 1.945782 5.191485 
C   -8.733874 -1.946630 -0.563583 
C   9.187564 -0.180858 -4.528386 
C   0.124284 0.204986 1.209746 
C   -0.111164 -2.719006 4.528386 
C   -9.174444 2.694878 -1.209746 
C   8.354644 -1.294646 -4.383979 
C   0.975412 1.311582 1.291505 
C   -0.944084 -1.605218 4.383979 
C   -8.323316 1.588282 -1.291505 
C   7.067683 -1.287944 -4.924355 
C   2.243325 1.266352 0.713873 
C   -2.231045 -1.611919 4.924355 
C   -7.055403 1.633511 -0.713873 
H   7.445852 -0.569616 3.399789 
H   1.746195 0.667832 -2.117783 
H   -1.852875 -2.330248 -3.399789 
H   -7.552532 2.232032 2.117783 
H   8.904470 -2.063650 2.078041 
H   0.269793 2.234682 -3.305755 
H   -0.394257 -0.836213 -2.078041 
H   -9.028934 0.665181 3.305755 
H   8.063412 1.500576 1.334698 
H   1.194252 -1.445120 -4.266698 
H   -1.235316 1.399288 -1.334698 
H   -8.104476 -1.454744 4.266698 
H   5.759041 0.772188 1.980079 
H   3.623935 -0.920780 -3.976077 
H   -3.539687 2.127675 -1.980079 
H   -5.674793 -1.979083 3.976077 
H   4.312217 2.259138 3.318106 
H   5.076679 -2.430594 -2.684194 
H   -4.986511 0.640726 -3.318106 
H   -4.222049 -0.469270 2.684194 
H   4.628110 1.500715 -4.929840 
H   4.632090 -1.499019 0.784164 
H   -4.670618 1.399149 4.929840 
H   -4.666638 -1.400845 -0.784164 
H   2.365497 1.719918 5.507863 
H   6.982334 -1.569206 0.035587 
H   -6.933230 1.179945 -5.507863 
H   -2.316393 -1.330657 -0.035587 
H   1.660563 0.194369 3.624711 
H   7.739764 -0.008097 -1.794645 
H   -7.638164 2.705494 -3.624711 
H   -1.558963 -2.891766 1.794645 
H   3.240118 -1.488692 2.763314 
H   6.131426 1.515364 -2.841890 
H   -6.058610 -1.411171 -2.763314 
H   -3.167302 1.384499 2.841890 
H   7.059206 1.840761 5.121754 
H   2.159929 -1.893681 -0.555419 
H   -2.239521 1.059103 -5.121754 
H   -7.138798 -1.006183 0.555419 
H   -9.242359 1.824242 -5.330222 
H   -0.092353 -1.819162 0.477343 
H   0.056369 1.075622 5.330222 
H   9.206375 -1.080702 -0.477343 
H   -8.389823 -0.207601 -4.140005 
H   -0.880961 0.249937 1.632847 
H   0.908905 -2.692263 4.140005 
H   8.417767 2.649927 -1.632847 
H   8.712479 -2.174686 -3.848272 
H   0.656096 2.209822 1.821708 
H   -0.586248 -0.725177 3.848272 
H   -8.642631 0.690041 -1.821708 
H   6.423512 -2.162553 -4.823139 
H   2.911200 2.126569 0.780801 
H   -2.875216 -0.737311 4.823139 
H   -6.387528 0.773295 -0.780801 
128
i=16
C   5.769344 -1.947160 3.467382 
C   3.532564 1.882600 -2.307686 
C   -3.529384 -0.952704 -3.467382 
C   -5.766164 1.017264 2.307686 
C   7.073847 -1.549169 3.098520 
C   2.153971 1.610019 -2.477578 
C   -2.224881 -1.350694 -3.098520 
C   -7.144757 1.289844 2.477578 
C   7.892100 -2.386792 2.340223 
C   1.316667 2.502152 -3.150155 
C   -1.406627 -0.513071 -2.340223 
C   -7.982060 0.397711 3.150155 
C   7.428328 2.151418 1.941314 
C   1.841299 -2.126018 -3.712044 
C   -1.870399 0.748445 -1.941314 
C   -7.457428 -0.773845 3.712044 
C   6.142198 1.733091 2.319390 
C   3.212619 -1.851631 -3.581098 
C   -3.156529 1.166773 -2.319390 
C   -6.086108 -1.048233 3.581098 
C   5.321787 2.576518 3.070434 
C   4.039381 -2.725748 -2.874504 
C   -3.976941 0.323346 -3.070434 
C   -5.259347 -0.174116 2.874504 
C   4.841443 -0.993472 4.127577 
C   4.450405 0.947962 -1.604101 
C   -4.457285 -1.906392 -4.127577 
C   -4.848323 1.951902 1.604101 
C   5.228513 -0.129436 5.182457 
C   4.037404 0.073346 -0.562981 
C   -4.070214 -2.770427 -5.182457 
C   -5.261323 2.826517 0.562981 
C   4.321183 0.835813 5.645545 
C   4.958495 -0.827343 -0.006753 
C   -4.977545 2.064051 -5.645545 
C   -4.340233 -2.072521 0.006753 
C   3.043326 0.967787 5.095782 
C   6.296152 -0.851367 -0.408356 
C   -6.255402 1.932077 -5.095782 
C   -3.002576 -2.048497 0.408356 
C   2.653641 0.115006 4.061340 
C   6.719176 0.027874 -1.404688 
C   -6.645086 2.784858 -4.061340 
C   -2.579551 -2.927738 1.404688 
C   3.544569 -0.853902 3.592663 
C   5.803369 0.894122 -2.001955 
C   -5.754159 -2.045962 -3.592663 
C   -3.495359 2.005742 2.001955 
C   6.584002 -0.164519 -5.598405 
C   2.679795 0.110019 0.037493 
C   -2.714725 -2.735345 5.598405 
C   -6.618932 2.789845 -0.037493 
C   7.411890 0.964951 5.671940 
C   1.831278 -1.006761 -0.012118 
C   -1.886838 1.934913 -5.671940 
C   -7.467450 -1.893103 0.012118 
C   8.708629 0.954188 -5.199105 
C   0.562049 -0.953128 0.571203 
C   -0.590099 1.945676 5.199105 
C   -8.736679 -1.946736 -0.571203 
C   9.189204 -0.177842 -4.533889 
C   0.125924 0.208002 1.215249 
C   -0.109524 -2.722022 4.533889 
C   -9.172804 2.691862 -1.215249 
C   8.358560 -1.292529 -4.381651 
C   0.979328 1.313699 1.289177 
C   -0.940168 -1.607335 4.381651 
C   -8.319400 1.586165 -1.289177 
C   7.069218 -1.290643 -4.917370 
C   2.244860 1.263653 0.706888 
C   -2.229510 -1.609220 4.917370 
C   -7.053868 1.636210 -0.706888 
H   7.432517 -0.557339 3.377722 
H   1.732860 0.680109 -2.095716 
H   -1.866210 -2.342525 -3.377722 
H   -7.565867 2.219755 2.095716 
H   8.888912 -2.042271 2.039252 
H   0.254235 2.256061 -3.266966 
H   -0.409815 -0.857592 -2.039252 
H   -9.044492 0.643802 3.266966 
H   8.058279 1.507508 1.323109 
H   1.189119 -1.438188 -4.255109 
H   -1.240449 1.392356 -1.323109 
H   -8.109609 -1.461676 4.255109 
H   5.769572 0.753614 2.012835 
H   3.634466 -0.939354 -4.008833 
H   -3.529156 2.146249 -2.012835 
H   -5.664262 -1.960509 4.008833 
H   4.323488 2.237706 3.356630 
H   5.087950 -2.452026 -2.722718 
H   -4.975240 0.662158 -3.356630 
H   -4.210778 -0.447838 2.722718 
H   4.623294 1.500927 -4.932327 
H   4.627274 -1.498807 0.786651 
H   -4.675434 1.398937 4.932327 
H   -4.671454 -1.401057 -0.786651 
H   2.371635 1.738757 5.480134 
H   6.988472 -1.550367 0.063316 
H   -6.927092 1.161106 -5.480134 
H   -2.310255 -1.349496 -0.063316 
H   1.673263 0.217653 3.590367 
H   7.752464 0.015187 -1.760301 
H   -7.625464 2.682210 -3.590367 
H   -1.546263 -2.915050 1.760301 
H   3.249220 -1.485358 2.752201 
H   6.140528 1.518698 -2.830777 
H   -6.049508 -1.414505 -2.752201 
H   -3.158200 1.381165 2.830777 
H   7.049257 1.834146 5.119637 
H   2.149980 -1.900296 -0.553302 
H   -2.249470 1.065718 -5.119637 
H   -7.148747 -0.999568 0.553302 
H   -9.246857 1.824877 -5.344404 
H   -0.096851 -1.818527 0.491525 
H   0.051871 1.074987 5.344404 
H   9.201877 -1.081337 -0.491525 
H   -8.386330 -0.202309 -4.149848 
H   -0.877468 0.255229 1.642690 
H   0.912398 -2.697555 4.149848 
H   8.421260 2.644635 -1.642690 
H   8.721210 -2.170294 -3.845256 
H   0.664827 2.214214 1.818692 
H   -0.577517 -0.729569 3.845256 
H   -8.633900 0.685649 -1.818692 
H   6.428010 -2.167051 -4.811868 
H   2.915698 2.122071 0.769530 
H   -2.870718 -0.732813 4.811868 
H   -6.383030 0.777793 -0.769530 
128
i=17
C   5.769662 -1.953616 3.475478 
C   3.532882 1.876144 -2.315782 
C   -3.529066 -0.946248 -3.475478 
C   -5.765846 1.023720 2.315782 
C   7.066756 -1.543084 3.086719 
C   2.146880 1.616104 -2.465777 
C   -2.231972 -1.356779 -3.086719 
C   -7.151848 1.283759 2.465777 
C   7.883104 -2.375256 2.319850 
C   1.307671 2.513688 -3.129782 
C   -1.415623 -0.524607 -2.319850 
C   -7.991056 0.386175 3.129782 
C   7.425418 2.153958 1.937239 
C   1.838389 -2.123478 -3.707969 
C   -1.873309 0.745905 -1.937239 
C   -7.460338 -0.776385 3.707969 
C   6.147807 1.721237 2.340028 
C   3.218228 -1.863485 -3.601736 
C   -3.150920 1.178627 -2.340028 
C   -6.080499 -1.036379 3.601736 
C   5.328031 2.561595 3.095517 
C   4.045625 -2.740671 -2.899587 
C   -3.970697 0.338269 -3.095517 
C   -5.253103 -0.159193 2.899587 
C   4.840755 -0.998023 4.131334 
C   4.449717 0.943411 -1.607858 
C   -4.457973 -1.901841 -4.131334 
C   -4.849011 1.956453 1.607858 
C   5.225232 -0.135045 5.187590 
C   4.034123 0.067737 -0.568114 
C   -4.073495 -2.764818 -5.187590 
C   -5.264604 2.832126 0.568114 
C   4.319278 0.836660 5.641364 
C   4.956590 -0.826496 -0.002572 
C   -4.979450 2.063204 -5.641364 
C   -4.342138 -2.073368 0.002572 
C   3.047401 0.979429 5.076785 
C   6.300227 -0.839725 -0.389359 
C   -6.251327 1.920435 -5.076785 
C   -2.998501 -2.060139 0.389359 
C   2.661050 0.129294 4.038532 
C   6.726585 0.042162 -1.381880 
C   -6.637677 2.770570 -4.038532 
C   -2.572142 -2.942026 1.381880 
C   3.549490 -0.849880 3.582714 
C   5.808290 0.898144 -1.992006 
C   -5.749238 -2.049984 -3.582714 
C   -3.490438 2.001720 1.992006 
C   6.580509 -0.169969 -5.592584 
C   2.676302 0.104569 0.031672 
C   -2.718218 -2.729895 5.592584 
C   -6.622425 2.795295 -0.031672 
C   7.406334 0.960770 5.670935 
C   1.825722 -1.010942 -0.011113 
C   -1.892394 1.939094 -5.670935 
C   -7.473006 -1.888922 0.011113 
C   8.705824 0.954294 -5.206725 
C   0.559244 -0.953022 0.578823 
C   -0.592904 1.945570 5.206725 
C   -8.739484 -1.946842 -0.578823 
C   9.190844 -0.174826 -4.539392 
C   0.127564 0.211018 1.220752 
C   -0.107884 -2.725038 4.539392 
C   -9.171164 2.688846 -1.220752 
C   8.362476 -1.290412 -4.379323 
C   0.983244 1.315816 1.286849 
C   -0.936252 -1.609452 4.379323 
C   -8.315484 1.584048 -1.286849 
C   7.070753 -1.293342 -4.910385 
C   2.246395 1.260954 0.699903 
C   -2.227975 -1.606521 4.910385 
C   -7.052333 1.638909 -0.699903 
H   7.419182 -0.545062 3.355655 
H   1.719525 0.692386 -2.073649 
H   -1.879545 -2.354802 -3.355655 
H   -7.579202 2.207478 2.073649 
H   8.873354 -2.020892 2.000463 
H   0.238677 2.277440 -3.228177 
H   -0.425373 -0.878971 -2.000463 
H   -9.060050 0.622423 3.228177 
H   8.053146 1.514440 1.311520 
H   1.183986 -1.431256 -4.243520 
H   -1.245582 1.385424 -1.311520 
H   -8.114742 -1.468608 4.243520 
H   5.780103 0.735040 2.045591 
H   3.644997 -0.957928 -4.041589 
H   -3.518625 2.164823 -2.045591 
H   -5.653731 -1.941935 4.041589 
H   4.334759 2.216274 3.395154 
H   5.099221 -2.473458 -2.761242 
H   -4.963969 0.683590 -3.395154 
H   -4.199507 -0.426406 2.761242 
H   4.618478 1.501139 -4.934814 
H   4.622458 -1.498595 0.789138 
H   -4.680250 1.398725 4.934814 
H   -4.676270 -1.401269 -0.789138 
H   2.377773 1.757596 5.452405 
H   6.994610 -1.531528 0.091045 
H   -6.920954 1.142267 -5.452405 
H   -2.304117 -1.368335 -0.091045 
H   1.685963 0.240937 3.556023 
H   7.765164 0.038471 -1.725957 
H   -7.612764 2.658926 -3.556023 
H   -1.533563 -2.938334 1.725957 
H   3.258322 -1.482024 2.741088 
H   6.149630 1.522032 -2.819664 
H   -6.040406 -1.417839 -2.741088 
H   -3.149098 1.377831 2.819664 
H   7.039308 1.827531 5.117520 
H   2.140031 -1.906911 -0.551185 
H   -2.259419 1.072333 -5.117520 
H   -7.158696 -0.992953 0.551185 
H   -9.251355 1.825512 -5.358586 
H   -0.101349 -1.817892 0.505707 
H   0.047373 1.074352 5.358586 
H   9.197379 -1.081972 -0.505707 
H   -8.382837 -0.197017 -4.159691 
H   -0.873975 0.260521 1.652533 
H   0.915891 -2.702847 4.159691 
H   8.424753 2.639343 -1.652533 
H   8.729941 -2.165902 -3.842240 
H   0.673558 2.218606 1.815676 
H   -0.568786 -0.733961 3.842240 
H   -8.625169 0.681257 -1.815676 
H   6.432508 -2.171549 -4.800597 
H   2.920196 2.117573 0.758259 
H   -2.866220 -0.728315 4.800597 
H   -6.378532 0.782291 -0.758259 
128
i=18
C   5.769980 -1.960072 3.483574 
C   3.533200 1.869688 -2.323878 
C   -3.528748 -0.939792 -3.483574 
C   -5.765528 1.030176 2.323878 
C   7.059665 -1.536999 3.074918 
C   2.139789 1.622189 -2.453976 
C   -2.239063 -1.362864 -3.074918 
C   -7.158939 1.277674 2.453976 
C   7.874108 -2.363720 2.299477 
C   1.298675 2.525224 -3.109409 
C   -1.424619 -0.536143 -2.299477 
C   -8.000052 0.374639 3.109409 
C   7.422508 2.156498 1.933164 
C   1.835479 -2.120938 -3.703894 
C   -1.876219 0.743365 -1.933164 
C   -7.463248 -0.778925 3.703894 
C   6.153416 1.709383 2.360666 
C   3.223837 -1.875339 -3.622374 
C   -3.145311 1.190481 -2.360666 
C   -6.074890 -1.024525 3.622374 
C   5.334275 2.546672 3.120600 
C   4.051869 -2.755594 -2.924670 
C   -3.964453 0.353192 -3.120600 
C   -5.246859 -0.144270 2.924670 
C   4.840067 -1.002574 4.135091 
C   4.449029 0.938860 -1.611615 
C   -4.458661 -1.897290 -4.135091 
C   -4.849699 1.961004 1.611615 
C   5.221951 -0.140654 5.192723 
C   4.030842 0.062128 -0.573247 
C   -4.076776 -2.759209 -5.192723 
C   -5.267885 2.837735 0.573247 
C   4.317373 0.837507 5.637183 
C   4.954685 -0.825649 0.001609 
C   -4.981355 2.062357 -5.637183 
C   -4.344043 -2.074215 -0.001609 
C   3.051476 0.991071 5.057788 
C   6.304302 -0.828083 -0.370362 
C   -6.247252 1.908793 -5.057788 
C   -2.994426 -2.071781 0.370362 
C   2.668459 0.143582 4.015724 
C   6.733994 0.056450 -1.359072 
C   -6.630268 2.756282 -4.015724 
C   -2.564733 -2.956314 1.359072 
C   3.554411 -0.845858 3.572765 
C   5.813211 0.902166 -1.982057 
C   -5.744317 -2.054006 -3.572765 
C   -3.485517 1.997698 1.982057 
C   6.577016 -0.175419 -5.586763 
C   2.672809 0.099119 0.025851 
C   -2.721711 -2.724445 5.586763 
C   -6.625918 2.800745 -0.025851 
C   7.400778 0.956589 5.669930 
C   1.820166 -1.015123 -0.010108 
C   -1.897950 1.943275 -5.669930 
C   -7.478562 -1.884741 0.010108 
C   8.703019 0.954400 -5.214345 
C   0.556439 -0.952916 0.586443 
C   -0.595709 1.945464 5.214345 
C   -8.742289 -1.946948 -0.586443 
C   9.192484 -0.171810 -4.544895 
C   0.129204 0.214034 1.226255 
C   -0.106244 -2.728054 4.544895 
C   -9.169524 2.685830 -1.226255 
C   8.366392 -1.288295 -4.376995 
C   0.987160 1.317933 1.284521 
C   -0.932336 -1.611569 4.376995 
C   -8.311568 1.581931 -1.284521 
C   7.072288 -1.296041 -4.903400 
C   2.247930 1.258255 0.692918 
C   -2.226440 -1.603822 4.903400 
C   -7.050798 1.641608 -0.692918 
H   7.405847 -0.532785 3.333588 
H   1.706190 0.704663 -2.051582 
H   -1.892880 -2.367079 -3.333588 
H   -7.592537 2.195201 2.051582 
H   8.857796 -1.999513 1.961674 
H   0.223119 2.298819 -3.189388 
H   -0.440931 -0.900350 -1.961674 
H   -9.075608 0.601044 3.189388 
H   8.048013 1.521372 1.299931 
H   1.178853 -1.424324 -4.231931 
H   -1.250715 1.378492 -1.299931 
H   -8.119875 -1.475540 4.231931 
H   5.790634 0.716466 2.078347 
H   3.655528 -0.976502 -4.074345 
H   -3.508094 2.183397 -2.078347 
H   -5.643200 -1.923361 4.074345 
H   4.346030 2.194842 3.433678 
H   5.110492 -2.494890 -2.799766 
H   -4.952698 0.705022 -3.433678 
H   -4.188236 -0.404974 2.799766 
H   4.613662 1.501351 -4.937301 
H   4.617642 -1.498383 0.791625 
H   -4.685066 1.398513 4.937301 
H   -4.681086 -1.401481 -0.791625 
H   2.383911 1.776435 5.424676 
H   7.000748 -1.512689 0.118774 
H   -6.914816 1.123428 -5.424676 
H   -2.297979 -1.387174 -0.118774 
H   1.698663 0.264221 3.521679 
H   7.777864 0.061755 -1.691613 
H   -7.600064 2.635642 -3.521679 
H   -1.520863 -2.961618 1.691613 
H   3.267424 -1.478690 2.729975 
H   6.158732 1.525366 -2.808551 
H   -6.031304 -1.421173 -2.729975 
H   -3.139996 1.374497 2.808551 
H   7.029359 1.820916 5.115403 
H   2.130082 -1.913526 -0.549068 
H   -2.269368 1.078948 -5.115403 
H   -7.168645 -0.986338 0.549068 
H   -9.255853 1.826147 -5.372768 
H   -0.105847 -1.817257 0.519889 
H   0.042875 1.073717 5.372768 
H   9.192881 -1.082607 -0.519889 
H   -8.379344 -0.191725 -4.169534 
H   -0.870482 0.265813 1.662376 
H   0.919384 -2.708139 4.169534 
H   8.428246 2.634051 -1.662376 
H   8.738672 -2.161510 -3.839224 
H   0.682289 2.222998 1.812660 
H   -0.560055 -0.738353 3.839224 
H   -8.616438 0.676865 -1.812660 
H   6.437006 -2.176047 -4.789326 
H   2.924694 2.113075 0.746988 
H   -2.861722 -0.723817 4.789326 
H   -6.374034 0.786789 -0.746988 
128
i=19
C   5.770298 -1.966528 3.491670 
C   3.533518 1.863232 -2.331974 
C   -3.528430 -0.933336 -3.491670 
C   -5.765210 1.036632 2.331974 
C   7.052574 -1.530914 3.063117 
C   2.132698 1.628274 -2.442175 
C   -2.246154 -1.368949 -3.063117 
C   -7.166030 1.271589 2.442175 
C   7.865112 -2.352184 2.279104 
C   1.289679 2.536760 -3.089036 
C   -1.433615 -0.547679 -2.279104 
C   -8.009048 0.363103 3.089036 
C   7.419598 2.159038 1.929089 
C   1.832569 -2.118398 -3.699819 
C   -1.879129 0.740825 -1.929089 
C   -7.466158 -0.781465 3.699819 
C   6.159025 1.697529 2.381304 
C   3.229446 -1.887193 -3.643012 
C   -3.139702 1.202335 -2.381304 
C   -6.069281 -1.012671 3.643012 
C   5.340519 2.531749 3.145683 
C   4.058113 -2.770517 -2.949753 
C   -3.958209 0.368115 -3.145683 
C   -5.240615 -0.129347 2.949753 
C   4.839379 -1.007125 4.138848 
C   4.448341 0.934309 -1.615372 
C   -4.459349 -1.892739 -4.138848 
C   -4.850387 1.965555 1.615372 
C   5.218670 -0.146263 5.197856 
C   4.027561 0.056519 -0.578380 
C   -4.080057 -2.753600 -5.197856 
C   -5.271166 2.843344 0.578380 
C   4.315468 0.838354 5.633002 
C   4.952780 -0.824802 0.005790 
C   -4.983260 2.061510 -5.633002 
C   -4.345948 -2.075062 -0.005790 
C   3.055551 1.002713 5.038791 
C   6.308377 -0.816441 -0.351365 
C   -6.243177 1.897151 -5.038791 
C   -2.990351 -2.083423 0.351365 
C   2.675868 0.157870 3.992916 
C   6.741403 0.070738 -1.336264 
C   -6.622859 2.741994 -3.992916 
C   -2.557324 -2.970602 1.336264 
C   3.559332 -0.841836 3.562816 
C   5.818132 0.906188 -1.972108 
C   -5.739396 -2.058028 -3.562816 
C   -3.480596 1.993676 1.972108 
C   6.573523 -0.180869 -5.580942 
C   2.669316 0.093669 0.020030 
C   -2.725204 -2.718995 5.580942 
C   -6.629411 2.806195 -0.020030 
C   7.395222 0.952408 5.668925 
C   1.814610 -1.019304 -0.009103 
C   -1.903506 1.947456 -5.668925 
C   -7.484118 -1.880560 0.009103 
C   8.700214 0.954506 -5.221965 
C   0.553634 -0.952810 0.594063 
C   -0.598514 1.945358 5.221965 
C   -8.745094 -1.947054 -0.594063 
C   9.194124 -0.168794 -4.550398 
C   0.130844 0.217050 1.231758 
C   -0.104604 -2.731070 4.550398 
C   -9.167884 2.682814 -1.231758 
C   8.370308 -1.286178 -4.374667 
C   0.991076 1.320050 1.282193 
C   -0.928420 -1.613686 4.374667 
C   -8.307652 1.579814 -1.282193 
C   7.073823 -1.298740 -4.896415 
C   2.249465 1.255556 0.685933 
C   -2.224905 -1.601123 4.896415 
C   -7.049263 1.644307 -0.685933 
H   7.392512 -0.520508 3.311521 
H   1.692855 0.716940 -2.029515 
H   -1.906215 -2.379356 -3.311521 
H   -7.605872 2.182924 2.029515 
H   8.842238 -1.978134 1.922885 
H   0.207561 2.320198 -3.150599 
H   -0.456489 -0.921729 -1.922885 
H   -9.091166 0.579665 3.150599 
H   8.042880 1.528304 1.288342 
H   1.173720 -1.417392 -4.220342 
H   -1.255848 1.371560 -1.288342 
H   -8.125008 -1.482472 4.220342 
H   5.801165 0.697892 2.111103 
H   3.666059 -0.995076 -4.107101 
H   -3.497563 2.201971 -2.111103 
H   -5.632669 -1.904787 4.107101 
H   4.357301 2.173410 3.472202 
H   5.121763 -2.516322 -2.838290 
H   -4.941427 0.726454 -3.472202 
H   -4.176965 -0.383542 2.838290 
H   4.608846 1.501563 -4.939788 
H   4.612826 -1.498171 0.794112 
H   -4.689882 1.398301 4.939788 
H   -4.685902 -1.401693 -0.794112 
H   2.390049 1.795274 5.396947 
H   7.006886 -1.493850 0.146503 
H   -6.908678 1.104589 -5.396947 
H   -2.291841 -1.406013 -0.146503 
H   1.711363 0.287505 3.487335 
H   7.790564 0.085039 -1.657269 
H   -7.587364 2.612358 -3.487335 
H   -1.508163 -2.984902 1.657269 
H   3.276526 -1.475356 2.718862 
H   6.167834 1.528700 -2.797438 
H   -6.022202 -1.424507 -2.718862 
H   -3.130894 1.371163 2.797438 
H   7.019410 1.814301 5.113286 
H   2.120133 -1.920141 -0.546951 
H   -2.279317 1.085563 -5.113286 
H   -7.178594 -0.979723 0.546951 
H   -9.260351 1.826782 -5.386950 
H   -0.110345 -1.816622 0.534071 
H   0.038377 1.073082 5.386950 
H   9.188383 -1.083242 -0.534071 
H   -8.375851 -0.186433 -4.179377 
H   -0.866989 0.271105 1.672219 
H   0.922877 -2.713431 4.179377 
H   8.431739 2.628759 -1.672219 
H   8.747403 -2.157118 -3.836208 
H   0.691020 2.227390 1.809644 
H   -0.551324 -0.742745 3.836208 
H   -8.607707 0.672473 -1.809644 
H   6.441504 -2.180545 -4.778055 
H   2.929192 2.108577 0.735717 
H   -2.857224 -0.719319 4.778055 
H   -6.369536 0.791287 -0.735717 
128
i=20
C   5.770616 -1.972984 3.499766 
C   3.533836 1.856776 -2.340070 
C   -3.528112 -0.926880 -3.499766 
C   -5.764892 1.043088 2.340070 
C   7.045483 -1.524829 3.051316 
C   2.125607 1.634359 -2.430374 
C   -2.253245 -1.375034 -3.051316 
C   -7.173121 1.265504 2.430374 
C   7.856116 -2.340648 2.258731 
C   1.280683 2.548296 -3.068663 
C   -1.442611 -0.559215 -2.258731 
C   -8.018044 0.351567 3.068663 
C   7.416688 2.161578 1.925014 
C   1.829659 -2.115858 -3.695744 
C   -1.882039 0.738285 -1.925014 
C   -7.469068 -0.784005 3.695744 
C   6.164634 1.685675 2.401942 
C   3.235055 -1.899047 -3.663650 
C   -3.134093 1.214189 -2.401942 
C   -6.063672 -1.000817 3.663650 
C   5.346763 2.516826 3.170766 
C   4.064357 -2.785440 -2.974836 
C   -3.951965 0.383038 -3.170766 
C   -5.234371 -0.114424 2.974836 
C   4.838691 -1.011676 4.142605 
C   4.447653 0.929758 -1.619129 
C   -4.460037 -1.888188 -4.142605 
C   -4.851075 1.970106 1.619129 
C   5.215389 -0.151872 5.202989 
C   4.024280 0.050910 -0.583513 
C   -4.083338 -2.747991 -5.202989 
C   -5.274447 2.848953 0.583513 
C   4.313563 0.839201 5.628821 
C   4.950875 -0.823955 0.009971 
C   -4.985165 2.060663 -5.628821 
C   -4.347853 -2.075909 -0.009971 
C   3.059626 1.014355 5.019794 
C   6.312452 -0.804799 -0.332368 
C   -6.239102 1.885509 -5.019794 
C   -2.986276 -2.095065 0.332368 
C   2.683277 0.172158 3.970108 
C   6.748812 0.085026 -1.313456 
C   -6.615450 2.727706 -3.970108 
C   -2.549915 -2.984890 1.313456 
C   3.564253 -0.837814 3.552867 
C   5.823053 0.910210 -1.962159 
C   -5.734475 -2.062050 -3.552867 
C   -3.475675 1.989654 1.962159 
C   6.570030 -0.186319 -5.575121 
C   2.665823 0.088219 0.014209 
C   -2.728697 -2.713545 5.575121 
C   -6.632904 2.811645 -0.014209 
C   7.389666 0.948227 5.667920 
C   1.809054 -1.023485 -0.008098 
C   -1.909062 1.951637 -5.667920 
C   -7.489674 -1.876379 0.008098 
C   8.697409 0.954612 -5.229585 
C   0.550829 -0.952704 0.601683 
C   -0.601319 1.945252 5.229585 
C   -8.747899 -1.947160 -0.601683 
C   9.195764 -0.165778 -4.555901 
C   0.132484 0.220066 1.237261 
C   -0.102964 -2.734086 4.555901 
C   -9.166244 2.679798 -1.237261 
C   8.374224 -1.284061 -4.372339 
C   0.994992 1.322167 1.279865 
C   -0.924504 -1.615803 4.372339 
C   -8.303736 1.577697 -1.279865 
C   7.075358 -1.301439 -4.889430 
C   2.251000 1.252857 0.678948 
C   -2.223370 -1.598424 4.889430 
C   -7.047728 1.647006 -0.678948 
H   7.379177 -0.508231 3.289454 
H   1.679520 0.729217 -2.007448 
H   -1.919550 -2.391633 -3.289454 
H   -7.619207 2.170647 2.007448 
H   8.826680 -1.956755 1.884096 
H   0.192003 2.341577 -3.111810 
H   -0.472047 -0.943108 -1.884096 
H   -9.106724 0.558286 3.111810 
H   8.037747 1.535236 1.276753 
H   1.168587 -1.410460 -4.208753 
H   -1.260981 1.364628 -1.276753 
H   -8.130141 -1.489404 4.208753 
H   5.811696 0.679318 2.143859 
H   3.676590 -1.013650 -4.139857 
H   -3.487032 2.220545 -2.143859 
H   -5.622138 -1.886213 4.139857 
H   4.368572 2.151978 3.510726 
H   5.133034 -2.537754 -2.876814 
H   -4.930156 0.747886 -3.510726 
H   -4.165694 -0.362110 2.876814 
H   4.604030 1.501775 -4.942275 
H   4.608010 -1.497959 0.796599 
H   -4.694698 1.398089 4.942275 
H   -4.690718 -1.401905 -0.796599 
H   2.396187 1.814113 5.369218 
H   7.013024 -1.475011 0.174232 
H   -6.902540 1.085750 -5.369218 
H   -2.285703 -1.424852 -0.174232 
H   1.724063 0.310789 3.452991 
H   7.803264 0.108323 -1.622925 
H   -7.574664 2.589074 -3.452991 
H   -1.495463 -3.008186 1.622925 
H   3.285628 -1.472022 2.707749 
H   6.176936 1.532034 -2.786325 
H   -6.013100 -1.427841 -2.707749 
H   -3.121792 1.367829 2.786325 
H   7.009461 1.807686 5.111169 
H   2.110184 -1.926756 -0.544834 
H   -2.289266 1.092178 -5.111169 
H   -7.188543 -0.973108 0.544834 
H   -9.264849 1.827417 -5.401132 
H   -0.114843 -1.815987 0.548253 
H   0.033879 1.072447 5.401132 
H   9.183885 -1.083877 -0.548253 
H   -8.372358 -0.181141 -4.189220 
H   -0.863496 0.276397 1.682062 
H   0.926370 -2.718723 4.189220 
H   8.435232 2.623467 -1.682062 
H   8.756134 -2.152726 -3.833192 
H   0.699751 2.231782 1.806628 
H   -0.542593 -0.747137 3.833192 
H   -8.598976 0.668081 -1.806628 
H   6.446002 -2.185043 -4.766784 
H   2.933690 2.104079 0.724446 
H   -2.852726 -0.714821 4.766784 
H   -6.365038 0.795785 -0.724446 
128
i=21
C   5.770934 -1.979440 3.507862 
C   3.534154 1.850320 -2.348166 
C   -3.527794 -0.920424 -3.507862 
C   -5.764574 1.049544 2.348166 
C   7.038392 -1.518744 3.039515 
C   2.118516 1.640444 -2.418573 
C   -2.260336 -1.381119 -3.039515 
C   -7.180212 1.259419 2.418573 
C   7.847120 -2.329112 2.238358 
C   1.271687 2.559832 -3.048290 
C   -1.451607 -0.570751 -2.238358 
C   -8.027040 0.340031 3.048290 
C   7.413778 2.164118 1.920939 
C   1.826749 -2.113318 -3.691669 
C   -1.884949 0.735745 -1.920939 
C   -7.471978 -0.786545 3.691669 
C   6.170243 1.673821 2.422580 
C   3.240664 -1.910901 -3.684288 
C   -3.128484 1.226043 -2.422580 
C   -6.058063 -0.988963 3.684288 
C   5.353007 2.501903 3.195849 
C   4.070601 -2.800363 -2.999919 
C   -3.945721 0.397961 -3.195849 
C   -5.228127 -0.099501 2.999919 
C   4.838003 -1.016227 4.146362 
C   4.446965 0.925207 -1.622886 
C   -4.460725 -1.883637 -4.146362 
C   -4.851763 1.974657 1.622886 
C   5.212108 -0.157481 5.208122 
C   4.020999 0.045301 -0.588646 
C   -4.086619 -2.742382 -5.208122 
C   -5.277728 2.854562 0.588646 
C   4.311658 0.840048 5.624640 
C   4.948970 -0.823108 0.014152 
C   -4.987070 2.059816 -5.624640 
C   -4.349758 -2.076756 -0.014152 
C   3.063701 1.025997 5.000797 
C   6.316527 -0.793157 -0.313371 
C   -6.235027 1.873867 -5.000797 
C   -2.982201 -2.106707 0.313371 
C   2.690686 0.186446 3.947300 
C   6.756221 0.099314 -1.290648 
C   -6.608041 2.713418 -3.947300 
C   -2.542506 -2.999178 1.290648 
C   3.569174 -0.833792 3.542918 
C   5.827974 0.914232 -1.952210 
C   -5.729554 -2.066072 -3.542918 
C   -3.470754 1.985632 1.952210 
C   6.566537 -0.191769 -5.569300 
C   2.662330 0.082769 0.008388 
C   -2.732190 -2.708095 5.569300 
C   -6.636397 2.817095 -0.008388 
C   7.384110 0.944046 5.666915 
C   1.803498 -1.027666 -0.007093 
C   -1.914618 1.955818 -5.666915 
C   -7.495230 -1.872198 0.007093 
C   8.694604 0.954718 -5.237205 
C   0.548024 -0.952598 0.609303 
C   -0.604124 1.945146 5.237205 
C   -8.750704 -1.947266 -0.609303 
C   9.197404 -0.162762 -4.561404 
C   0.134124 0.223082 1.242764 
C   -0.101324 -2.737102 4.561404 
C   -9.164604 2.676782 -1.242764 
C   8.378140 -1.281944 -4.370011 
C   0.998908 1.324284 1.277537 
C   -0.920588 -1.617920 4.370011 
C   -8.299820 1.575580 -1.277537 
C   7.076893 -1.304138 -4.882445 
C   2.252535 1.250158 0.671963 
C   -2.221835 -1.595725 4.882445 
C   -7.046193 1.649705 -0.671963 
H   7.365842 -0.495954 3.267387 
H   1.666185 0.741494 -1.985381 
H   -1.932885 -2.403910 -3.267387 
H   -7.632542 2.158370 1.985381 
H   8.811122 -1.935376 1.845307 
H   0.176445 2.362956 -3.073021 
H   -0.487605 -0.964487 -1.845307 
H   -9.122282 0.536907 3.073021 
H   8.032614 1.542168 1.265164 
H   1.163454 -1.403528 -4.197164 
H   -1.266114 1.357696 -1.265164 
H   -8.135274 -1.496336 4.197164 
H   5.822227 0.660744 2.176615 
H   3.687121 -1.032224 -4.172613 
H   -3.476501 2.239119 -2.176615 
H   -5.611607 -1.867639 4.172613 
H   4.379843 2.130546 3.549250 
H   5.144305 -2.559186 -2.915338 
H   -4.918885 0.769318 -3.549250 
H   -4.154423 -0.340678 2.915338 
H   4.599214 1.501987 -4.944762 
H   4.603194 -1.497747 0.799086 
H   -4.699514 1.397877 4.944762 
H   -4.695534 -1.402117 -0.799086 
H   2.402325 1.832952 5.341489 
H   7.019162 -1.456172 0.201961 
H   -6.896402 1.066911 -5.341489 
H   -2.279565 -1.443691 -0.201961 
H   1.736763 0.334073 3.418647 
H   7.815964 0.131607 -1.588581 
H   -7.561964 2.565790 -3.418647 
H   -1.482763 -3.031470 1.588581 
H   3.294730 -1.468688 2.696636 
H   6.186038 1.535368 -2.775212 
H   -6.003998 -1.431175 -2.696636 
H   -3.112690 1.364495 2.775212 
H   6.999512 1.801071 5.109052 
H   2.100235 -1.933371 -0.542717 
H   -2.299215 1.098793 -5.109052 
H   -7.198492 -0.966493 0.542717 
H   -9.269347 1.828052 -5.415314 
H   -0.119341 -1.815352 0.562435 
H   0.029381 1.071812 5.415314 
H   9.179387 -1.084512 -0.562435 
H   -8.368865 -0.175849 -4.199063 
H   -0.860003 0.281689 1.691905 
H   0.929863 -2.724015 4.199063 
H   8.438725 2.618175 -1.691905 
H   8.764865 -2.148334 -3.830176 
H   0.708482 2.236174 1.803612 
H   -0.533862 -0.751529 3.830176 
H   -8.590245 0.663689 -1.803612 
H   6.450500 -2.189541 -4.755513 
H   2.938188 2.099581 0.713175 
H   -2.848228 -0.710323 4.755513 
H   -6.360540 0.800283 -0.713175 
128
i=22
C   5.770616 -1.972984 3.499766 
C   3.533836 1.856776 -2.340070 
C   -3.528112 -0.926880 -3.499766 
C   -5.764892 1.043088 2.340070 
C   7.045483 -1.524829 3.051316 
C   2.125607 1.634359 -2.430374 
C   -2.253245 -1.375034 -3.051316 
C   -7.173121 1.265504 2.430374 
C   7.856116 -2.340648 2.258731 
C   1.280683 2.548296 -3.068663 
C   -1.442611 -0.559215 -2.258731 
C   -8.018044 0.351567 3.068663 
C   7.416688 2.161578 1.925014 
C   1.829659 -2.115858 -3.695744 
C   -1.882039 0.738285 -1.925014 
C   -7.469068 -0.784005 3.695744 
C   6.164634 1.685675 2.401942 
C   3.235055 -1.899047 -3.663650 
C   -3.134093 1.214189 -2.401942 
C   -6.063672 -1.000817 3.663650 
C   5.346763 2.516826 3.170766 
C   4.064357 -2.785440 -2.974836 
C   -3.951965 0.383038 -3.170766 
C   -5.234371 -0.114424 2.974836 
C   4.838691 -1.011676 4.142605 
C   4.447653 0.929758 -1.619129 
C   -4.460037 -1.888188 -4.142605 
C   -4.851075 1.970106 1.619129 
C   5.215389 -0.151872 5.202989 
C   4.024280 0.050910 -0.583513 
C   -4.083338 -2.747991 -5.202989 
C   -5.274447 2.848953 0.583513 
C   4.313563 0.839201 5.628821 
C   4.950875 -0.823955 0.009971 
C   -4.985165 2.060663 -5.628821 
C   -4.347853 -2.075909 -0.009971 
C   3.059626 1.014355 5.019794 
C   6.312452 -0.804799 -0.332368 
C   -6.239102 1.885509 -5.019794 
C   -2.986276 -2.095065 0.332368 
C   2.683277 0.172158 3.970108 
C   6.748812 0.085026 -1.313456 
C   -6.615450 2.727706 -3.970108 
C   -2.549915 -2.984890 1.313456 
C   3.564253 -0.837814 3.552867 
C   5.823053 0.910210 -1.962159 
C   -5.734475 -2.062050 -3.552867 
C   -3.475675 1.989654 1.962159 
C   6.570030 -0.186319 -5.575121 
C   2.665823 0.088219 0.014209 
C   -2.728697 -2.713545 5.575121 
C   -6.632904 2.811645 -0.014209 
C   7.389666 0.948227 5.667920 
C   1.809054 -1.023485 -0.008098 
C   -1.909062 1.951637 -5.667920 
C   -7.489674 -1.876379 0.008098 
C   8.697409 0.954612 -5.229585 
C   0.550829 -0.952704 0.601683 
C   -0.601319 1.945252 5.229585 
C   -8.747899 -1.947160 -0.601683 
C   9.195764 -0.165778 -4.555901 
C   0.132484 0.220066 1.237261 
C   -0.102964 -2.734086 4.555901 
C   -9.166244 2.679798 -1.237261 
C   8.374224 -1.284061 -4.372339 
C   0.994992 1.322167 1.279865 
C   -0.924504 -1.615803 4.372339 
C   -8.303736 1.577697 -1.279865 
C   7.075358 -1.301439 -4.889430 
C   2.251000 1.252857 0.678948 
C   -2.223370 -1.598424 4.889430 
C   -7.047728 1.647006 -0.678948 
H   7.379177 -0.508231 3.289454 
H   1.679520 0.729217 -2.007448 
H   -1.919550 -2.391633 -3.289454 
H   -7.619207 2.170647 2.007448 
H   8.826680 -1.956755 1.884096 
H   0.192003 2.341577 -3.111810 
H   -0.472047 -0.943108 -1.884096 
H   -9.106724 0.558286 3.111810 
H   8.037747 1.535236 1.276753 
H   1.168587 -1.410460 -4.208753 
H   -1.260981 1.364628 -1.276753 
H   -8.130141 -1.489404 4.208753 
H   5.811696 0.679318 2.143859 
H   3.676590 -1.013650 -4.139857 
H   -3.487032 2.220545 -2.143859 
H   -5.622138 -1.886213 4.139857 
H   4.368572 2.151978 3.510726 
H   5.133034 -2.537754 -2.876814 
H   -4.930156 0.747886 -3.510726 
H   -4.165694 -0.362110 2.876814 
H   4.604030 1.501775 -4.942275 
H   4.608010 -1.497959 0.796599 
H   -4.694698 1.398089 4.942275 
H   -4.690718 -1.401905 -0.796599 
H   2.396187 1.814113 5.369218 
H   7.013024 -1.475011 0.174232 
H   -6.902540 1.085750 -5.369218 
H   -2.285703 -1.424852 -0.174232 
H   1.724063 0.310789 3.452991 
H   7.803264 0.108323 -1.622925 
H   -7.574664 2.589074 -3.452991 
H   -1.495463 -3.008186 1.622925 
H   3.285628 -1.472022 2.707749 
H   6.176936 1.532034 -2.786325 
H   -6.013100 -1.427841 -2.707749 
H   -3.121792 1.367829 2.786325 
H   7.009461 1.807686 5.111169 
H   2.110184 -1.926756 -0.544834 
H   -2.289266 1.092178 -5.111169 
H   -7.188543 -0.973108 0.544834 
H   -9.264849 1.827417 -5.401132 
H   -0.114843 -1.815987 0.548253 
H   0.033879 1.072447 5.401132 
H   9.183885 -1.083877 -0.548253 
H   -8.372358 -0.181141 -4.189220 
H   -0.863496 0.276397 1.682062 
H   0.926370 -2.718723 4.189220 
H   8.435232 2.623467 -1.682062 
H   8.756134 -2.152726 -3.833192 
H   0.699751 2.231782 1.806628 
H   -0.542593 -0.747137 3.833192 
H   -8.598976 0.668081 -1.806628 
H   6.446002 -2.185043 -4.766784 
H   2.933690 2.104079 0.724446 
H   -2.852726 -0.714821 4.766784 
H   -6.365038 0.795785 -0.724446 
128
i=23
C   5.770298 -1.966528 3.491670 
C   3.533518 1.863232 -2.331974 
C   -3.528430 -0.933336 -3.491670 
C   -5.765210 1.036632 2.331974 
C   7.052574 -1.530914 3.063117 
C   2.132698 1.628274 -2.442175 
C   -2.246154 -1.368949 -3.063117 
C   -7.166030 1.271589 2.442175 
C   7.865112 -2.352184 2.279104 
C   1.289679 2.536760 -3.089036 
C   -1.433615 -0.547679 -2.279104 
C   -8.009048 0.363103 3.089036 
C   7.419598 2.159038 1.929089 
C   1.832569 -2.118398 -3.699819 
C   -1.879129 0.740825 -1.929089 
C   -7.466158 -0.781465 3.699819 
C   6.159025 1.697529 2.381304 
C   3.229446 -1.887193 -3.643012 
C   -3.139702 1.202335 -2.381304 
C   -6.069281 -1.012671 3.643012 
C   5.340519 2.531749 3.145683 
C   4.058113 -2.770517 -2.949753 
C   -3.958209 0.368115 -3.145683 
C   -5.240615 -0.129347 2.949753 
C   4.839379 -1.007125 4.138848 
C   4.448341 0.934309 -1.615372 
C   -4.459349 -1.892739 -4.138848 
C   -4.850387 1.965555 1.615372 
C   5.218670 -0.146263 5.197856 
C   4.027561 0.056519 -0.578380 
C   -4.080057 -2.753600 -5.197856 
C   -5.271166 2.843344 0.578380 
C   4.315468 0.838354 5.633002 
C   4.952780 -0.824802 0.005790 
C   -4.983260 2.061510 -5.633002 
C   -4.345948 -2.075062 -0.005790 
C   3.055551 1.002713 5.038791 
C   6.308377 -0.816441 -0.351365 
C   -6.243177 1.897151 -5.038791 
C   -2.990351 -2.083423 0.351365 
C   2.675868 0.157870 3.992916 
C   6.741403 0.070738 -1.336264 
C   -6.622859 2.741994 -3.992916 
C   -2.557324 -2.970602 1.336264 
C   3.559332 -0.841836 3.562816 
C   5.818132 0.906188 -1.972108 
C   -5.739396 -2.058028 -3.562816 
C   -3.480596 1.993676 1.972108 
C   6.573523 -0.180869 -5.580942 
C   2.669316 0.093669 0.020030 
C   -2.725204 -2.718995 5.580942 
C   -6.629411 2.806195 -0.020030 
C   7.395222 0.952408 5.668925 
C   1.814610 -1.019304 -0.009103 
C   -1.903506 1.947456 -5.668925 
C   -7.484118 -1.880560 0.009103 
C   8.700214 0.954506 -5.221965 
C   0.553634 -0.952810 0.594063 
C   -0.598514 1.945358 5.221965 
C   -8.745094 -1.947054 -0.594063 
C   9.194124 -0.168794 -4.550398 
C   0.130844 0.217050 1.231758 
C   -0.104604 -2.731070 4.550398 
C   -9.167884 2.682814 -1.231758 
C   8.370308 -1.286178 -4.374667 
C   0.991076 1.320050 1.282193 
C   -0.928420 -1.613686 4.374667 
C   -8.307652 1.579814 -1.282193 
C   7.073823 -1.298740 -4.896415 
C   2.249465 1.255556 0.685933 
C   -2.224905 -1.601123 4.896415 
C   -7.049263 1.644307 -0.685933 
H   7.392512 -0.520508 3.311521 
H   1.692855 0.716940 -2.029515 
H   -1.906215 -2.379356 -3.311521 
H   -7.605872 2.182924 2.029515 
H   8.842238 -1.978134 1.922885 
H   0.207561 2.320198 -3.150599 
H   -0.456489 -0.921729 -1.922885 
H   -9.091166 0.579665 3.150599 
H   8.042880 1.528304 1.288342 
H   1.173720 -1.417392 -4.220342 
H   -1.255848 1.371560 -1.288342 
H   -8.125008 -1.482472 4.220342 
H   5.801165 0.697892 2.111103 
H   3.666059 -0.995076 -4.107101 
H   -3.497563 2.201971 -2.111103 
H   -5.632669 -1.904787 4.107101 
H   4.357301 2.173410 3.472202 
H   5.121763 -2.516322 -2.838290 
H   -4.941427 0.726454 -3.472202 
H   -4.176965 -0.383542 2.838290 
H   4.608846 1.501563 -4.939788 
H   4.612826 -1.498171 0.794112 
H   -4.689882 1.398301 4.939788 
H   -4.685902 -1.401693 -0.794112 
H   2.390049 1.795274 5.396947 
H   7.006886 -1.493850 0.146503 
H   -6.908678 1.104589 -5.396947 
H   -2.291841 -1.406013 -0.146503 
H   1.711363 0.287505 3.487335 
H   7.790564 0.085039 -1.657269 
H   -7.587364 2.612358 -3.487335 
H   -1.508163 -2.984902 1.657269 
H   3.276526 -1.475356 2.718862 
H   6.167834 1.528700 -2.797438 
H   -6.022202 -1.424507 -2.718862 
H   -3.130894 1.371163 2.797438 
H   7.019410 1.814301 5.113286 
H   2.120133 -1.920141 -0.546951 
H   -2.279317 1.085563 -5.113286 
H   -7.178594 -0.979723 0.546951 
H   -9.260351 1.826782 -5.386950 
H   -0.110345 -1.816622 0.534071 
H   0.038377 1.073082 5.386950 
H   9.188383 -1.083242 -0.534071 
H   -8.375851 -0.186433 -4.179377 
H   -0.866989 0.271105 1.672219 
H   0.922877 -2.713431 4.179377 
H   8.431739 2.628759 -1.672219 
H   8.747403 -2.157118 -3.836208 
H   0.691020 2.227390 1.809644 
H   -0.551324 -0.742745 3.836208 
H   -8.607707 0.672473 -1.809644 
H   6.441504 -2.180545 -4.778055 
H   2.929192 2.108577 0.735717 
H   -2.857224 -0.719319 4.778055 
H   -6.369536 0.791287 -0.735717 
128
i=24
C   5.769980 -1.960072 3.483574 
C   3.533200 1.869688 -2.323878 
C   -3.528748 -0.939792 -3.483574 
C   -5.765528 1.030176 2.323878 
C   7.059665 -1.536999 3.074918 
C   2.139789 1.622189 -2.453976 
C   -2.239063 -1.362864 -3.074918 
C   -7.158939 1.277674 2.453976 
C   7.874108 -2.363720 2.299477 
C   1.298675 2.525224 -3.109409 
C   -1.424619 -0.536143 -2.299477 
C   -8.000052 0.374639 3.109409 
C   7.422508 2.156498 1.933164 
C   1.835479 -2.120938 -3.703894 
C   -1.876219 0.743365 -1.933164 
C   -7.463248 -0.778925 3.703894 
C   6.153416 1.709383 2.360666 
C   3.223837 -1.875339 -3.622374 
C   -3.145311 1.190481 -2.360666 
C   -6.074890 -1.024525 3.622374 
C   5.334275 2.546672 3.120600 
C   4.051869 -2.755594 -2.924670 
C   -3.964453 0.353192 -3.120600 
C   -5.246859 -0.144270 2.924670 
C   4.840067 -1.002574 4.135091 
C   4.449029 0.938860 -1.611615 
C   -4.458661 -1.897290 -4.135091 
C   -4.849699 1.961004 1.611615 
C   5.221951 -0.140654 5.192723 
C   4.030842 0.062128 -0.573247 
C   -4.076776 -2.759209 -5.192723 
C   -5.267885 2.837735 0.573247 
C   4.317373 0.837507 5.637183 
C   4.954685 -0.825649 0.001609 
C   -4.981355 2.062357 -5.637183 
C   -4.344043 -2.074215 -0.001609 
C   3.051476 0.991071 5.057788 
C   6.304302 -0.828083 -0.370362 
C   -6.247252 1.908793 -5.057788 
C   -2.994426 -2.071781 0.370362 
C   2.668459 0.143582 4.015724 
C   6.733994 0.056450 -1.359072 
C   -6.630268 2.756282 -4.015724 
C   -2.564733 -2.956314 1.359072 
C   3.554411 -0.845858 3.572765 
C   5.813211 0.902166 -1.982057 
C   -5.744317 -2.054006 -3.572765 
C   -3.485517 1.997698 1.982057 
C   6.577016 -0.175419 -5.586763 
C   2.672809 0.099119 0.025851 
C   -2.721711 -2.724445 5.586763 
C   -6.625918 2.800745 -0.025851 
C   7.400778 0.956589 5.669930 
C   1.820166 -1.015123 -0.010108 
C   -1.897950 1.943275 -5.669930 
C   -7.478562 -1.884741 0.010108 
C   8.703019 0.954400 -5.214345 
C   0.556439 -0.952916 0.586443 
C   -0.595709 1.945464 5.214345 
C   -8.742289 -1.946948 -0.586443 
C   9.192484 -0.171810 -4.544895 
C   0.129204 0.214034 1.226255 
C   -0.106244 -2.728054 4.544895 
C   -9.169524 2.685830 -1.226255 
C   8.366392 -1.288295 -4.376995 
C   0.987160 1.317933 1.284521 
C   -0.932336 -1.611569 4.376995 
C   -8.311568 1.581931 -1.284521 
C   7.072288 -1.296041 -4.903400 
C   2.247930 1.258255 0.692918 
C   -2.226440 -1.603822 4.903400 
C   -7.050798 1.641608 -0.692918 
H   7.405847 -0.532785 3.333588 
H   1.706190 0.704663 -2.051582 
H   -1.892880 -2.367079 -3.333588 
H   -7.592537 2.195201 2.051582 
H   8.857796 -1.999513 1.961674 
H   0.223119 2.298819 -3.189388 
H   -0.440931 -0.900350 -1.961674 
H   -9.075608 0.601044 3.189388 
H   8.048013 1.521372 1.299931 
H   1.178853 -1.424324 -4.231931 
H   -1.250715 1.378492 -1.299931 
H   -8.119875 -1.475540 4.231931 
H   5.790634 0.716466 2.078347 
H   3.655528 -0.976502 -4.074345 
H   -3.508094 2.183397 -2.078347 
H   -5.643200 -1.923361 4.074345 
H   4.346030 2.194842 3.433678 
H   5.110492 -2.494890 -2.799766 
H   -4.952698 0.705022 -3.433678 
H   -4.188236 -0.404974 2.799766 
H   4.613662 1.501351 -4.937301 
H   4.617642 -1.498383 0.791625 
H   -4.685066 1.398513 4.937301 
H   -4.681086 -1.401481 -0.791625 
H   2.383911 1.776435 5.424676 
H   7.000748 -1.512689 0.118774 
H   -6.914816 1.123428 -5.424676 
H   -2.297979 -1.387174 -0.118774 
H   1.698663 0.264221 3.521679 
H   7.777864 0.061755 -1.691613 
H   -7.600064 2.635642 -3.521679 
H   -1.520863 -2.961618 1.691613 
H   3.267424 -1.478690 2.729975 
H   6.158732 1.525366 -2.808551 
H   -6.031304 -1.421173 -2.729975 
H   -3.139996 1.374497 2.808551 
H   7.029359 1.820916 5.115403 
H   2.130082 -1.913526 -0.549068 
H   -2.269368 1.078948 -5.115403 
H   -7.168645 -0.986338 0.549068 
H   -9.255853 1.826147 -5.372768 
H   -0.105847 -1.817257 0.519889 
H   0.042875 1.073717 5.372768 
H   9.192881 -1.082607 -0.519889 
H   -8.379344 -0.191725 -4.169534 
H   -0.870482 0.265813 1.662376 
H   0.919384 -2.708139 4.169534 
H   8.428246 2.634051 -1.662376 
H   8.738672 -2.161510 -3.839224 
H   0.682289 2.222998 1.812660 
H   -0.560055 -0.738353 3.839224 
H   -8.616438 0.676865 -1.812660 
H   6.437006 -2.176047 -4.789326 
H   2.924694 2.113075 0.746988 
H   -2.861722 -0.723817 4.789326 
H   -6.374034 0.786789 -0.746988 
128
i=25
C   5.769662 -1.953616 3.475478 
C   3.532882 1.876144 -2.315782 
C   -3.529066 -0.946248 -3.475478 
C   -5.765846 1.023720 2.315782 
C   7.066756 -1.543084 3.086719 
C   2.146880 1.616104 -2.465777 
C   -2.231972 -1.356779 -3.086719 
C   -7.151848 1.283759 2.465777 
C   7.883104 -2.375256 2.319850 
C   1.307671 2.513688 -3.129782 
C   -1.415623 -0.524607 -2.319850 
C   -7.991056 0.386175 3.129782 
C   7.425418 2.153958 1.937239 
C   1.838389 -2.123478 -3.707969 
C   -1.873309 0.745905 -1.937239 
C   -7.460338 -0.776385 3.707969 
C   6.147807 1.721237 2.340028 
C   3.218228 -1.863485 -3.601736 
C   -3.150920 1.178627 -2.340028 
C   -6.080499 -1.036379 3.601736 
C   5.328031 2.561595 3.095517 
C   4.045625 -2.740671 -2.899587 
C   -3.970697 0.338269 -3.095517 
C   -5.253103 -0.159193 2.899587 
C   4.840755 -0.998023 4.131334 
C   4.449717 0.943411 -1.607858 
C   -4.457973 -1.901841 -4.131334 
C   -4.849011 1.956453 1.607858 
C   5.225232 -0.135045 5.187590 
C   4.034123 0.067737 -0.568114 
C   -4.073495 -2.764818 -5.187590 
C   -5.264604 2.832126 0.568114 
C   4.319278 0.836660 5.641364 
C   4.956590 -0.826496 -0.002572 
C   -4.979450 2.063204 -5.641364 
C   -4.342138 -2.073368 0.002572 
C   3.047401 0.979429 5.076785 
C   6.300227 -0.839725 -0.389359 
C   -6.251327 1.920435 -5.076785 
C   -2.998501 -2.060139 0.389359 
C   2.661050 0.129294 4.038532 
C   6.726585 0.042162 -1.381880 
C   -6.637677 2.770570 -4.038532 
C   -2.572142 -2.942026 1.381880 
C   3.549490 -0.849880 3.582714 
C   5.808290 0.898144 -1.992006 
C   -5.749238 -2.049984 -3.582714 
C   -3.490438 2.001720 1.992006 
C   6.580509 -0.169969 -5.592584 
C   2.676302 0.104569 0.031672 
C   -2.718218 -2.729895 5.592584 
C   -6.622425 2.795295 -0.031672 
C   7.406334 0.960770 5.670935 
C   1.825722 -1.010942 -0.011113 
C   -1.892394 1.939094 -5.670935 
C   -7.473006 -1.888922 0.011113 
C   8.705824 0.954294 -5.206725 
C   0.559244 -0.953022 0.578823 
C   -0.592904 1.945570 5.206725 
C   -8.739484 -1.946842 -0.578823 
C   9.190844 -0.174826 -4.539392 
C   0.127564 0.211018 1.220752 
C   -0.107884 -2.725038 4.539392 
C   -9.171164 2.688846 -1.220752 
C   8.362476 -1.290412 -4.379323 
C   0.983244 1.315816 1.286849 
C   -0.936252 -1.609452 4.379323 
C   -8.315484 1.584048 -1.286849 
C   7.070753 -1.293342 -4.910385 
C   2.246395 1.260954 0.699903 
C   -2.227975 -1.606521 4.910385 
C   -7.052333 1.638909 -0.699903 
H   7.419182 -0.545062 3.355655 
H   1.719525 0.692386 -2.073649 
H   -1.879545 -2.354802 -3.355655 
H   -7.579202 2.207478 2.073649 
H   8.873354 -2.020892 2.000463 
H   0.238677 2.277440 -3.228177 
H   -0.425373 -0.878971 -2.000463 
H   -9.060050 0.622423 3.228177 
H   8.053146 1.514440 1.311520 
H   1.183986 -1.431256 -4.243520 
H   -1.245582 1.385424 -1.311520 
H   -8.114742 -1.468608 4.243520 
H   5.780103 0.735040 2.045591 
H   3.644997 -0.957928 -4.041589 
H   -3.518625 2.164823 -2.045591 
H   -5.653731 -1.941935 4.041589 
H   4.334759 2.216274 3.395154 
H   5.099221 -2.473458 -2.761242 
H   -4.963969 0.683590 -3.395154 
H   -4.199507 -0.426406 2.761242 
H   4.618478 1.501139 -4.934814 
H   4.622458 -1.498595 0.789138 
H   -4.680250 1.398725 4.934814 
H   -4.676270 -1.401269 -0.789138 
H   2.377773 1.757596 5.452405 
H   6.994610 -1.531528 0.091045 
H   -6.920954 1.142267 -5.452405 
H   -2.304117 -1.368335 -0.091045 
H   1.685963 0.240937 3.556023 
H   7.765164 0.038471 -1.725957 
H   -7.612764 2.658926 -3.556023 
H   -1.533563 -2.938334 1.725957 
H   3.258322 -1.482024 2.741088 
H   6.149630 1.522032 -2.819664 
H   -6.040406 -1.417839 -2.741088 
H   -3.149098 1.377831 2.819664 
H   7.039308 1.827531 5.117520 
H   2.140031 -1.906911 -0.551185 
H   -2.259419 1.072333 -5.117520 
H   -7.158696 -0.992953 0.551185 
H   -9.251355 1.825512 -5.358586 
H   -0.101349 -1.817892 0.505707 
H   0.047373 1.074352 5.358586 
H   9.197379 -1.081972 -0.505707 
H   -8.382837 -0.197017 -4.159691 
H   -0.873975 0.260521 1.652533 
H   0.915891 -2.702847 4.159691 
H   8.424753 2.639343 -1.652533 
H   8.729941 -2.165902 -3.842240 
H   0.673558 2.218606 1.815676 
H   -0.568786 -0.733961 3.842240 
H   -8.625169 0.681257 -1.815676 
H   6.432508 -2.171549 -4.800597 
H   2.920196 2.117573 0.758259 
H   -2.866220 -0.728315 4.800597 
H   -6.378532 0.782291 -0.758259 
128
i=26
C   5.769344 -1.947160 3.467382 
C   3.532564 1.882600 -2.307686 
C   -3.529384 -0.952704 -3.467382 
C   -5.766164 1.017264 2.307686 
C   7.073847 -1.549169 3.098520 
C   2.153971 1.610019 -2.477578 
C   -2.224881 -1.350694 -3.098520 
C   -7.144757 1.289844 2.477578 
C   7.892100 -2.386792 2.340223 
C   1.316667 2.502152 -3.150155 
C   -1.406627 -0.513071 -2.340223 
C   -7.982060 0.397711 3.150155 
C   7.428328 2.151418 1.941314 
C   1.841299 -2.126018 -3.712044 
C   -1.870399 0.748445 -1.941314 
C   -7.457428 -0.773845 3.712044 
C   6.142198 1.733091 2.319390 
C   3.212619 -1.851631 -3.581098 
C   -3.156529 1.166773 -2.319390 
C   -6.086108 -1.048233 3.581098 
C   5.321787 2.576518 3.070434 
C   4.039381 -2.725748 -2.874504 
C   -3.976941 0.323346 -3.070434 
C   -5.259347 -0.174116 2.874504 
C   4.841443 -0.993472 4.127577 
C   4.450405 0.947962 -1.604101 
C   -4.457285 -1.906392 -4.127577 
C   -4.848323 1.951902 1.604101 
C   5.228513 -0.129436 5.182457 
C   4.037404 0.073346 -0.562981 
C   -4.070214 -2.770427 -5.182457 
C   -5.261323 2.826517 0.562981 
C   4.321183 0.835813 5.645545 
C   4.958495 -0.827343 -0.006753 
C   -4.977545 2.064051 -5.645545 
C   -4.340233 -2.072521 0.006753 
C   3.043326 0.967787 5.095782 
C   6.296152 -0.851367 -0.408356 
C   -6.255402 1.932077 -5.095782 
C   -3.002576 -2.048497 0.408356 
C   2.653641 0.115006 4.061340 
C   6.719176 0.027874 -1.404688 
C   -6.645086 2.784858 -4.061340 
C   -2.579551 -2.927738 1.404688 
C   3.544569 -0.853902 3.592663 
C   5.803369 0.894122 -2.001955 
C   -5.754159 -2.045962 -3.592663 
C   -3.495359 2.005742 2.001955 
C   6.584002 -0.164519 -5.598405 
C   2.679795 0.110019 0.037493 
C   -2.714725 -2.735345 5.598405 
C   -6.618932 2.789845 -0.037493 
C   7.411890 0.964951 5.671940 
C   1.831278 -1.006761 -0.012118 
C   -1.886838 1.934913 -5.671940 
C   -7.467450 -1.893103 0.012118 
C   8.708629 0.954188 -5.199105 
C   0.562049 -0.953128 0.571203 
C   -0.590099 1.945676 5.199105 
C   -8.736679 -1.946736 -0.571203 
C   9.189204 -0.177842 -4.533889 
C   0.125924 0.208002 1.215249 
C   -0.109524 -2.722022 4.533889 
C   -9.172804 2.691862 -1.215249 
C   8.358560 -1.292529 -4.381651 
C   0.979328 1.313699 1.289177 
C   -0.940168 -1.607335 4.381651 
C   -8.319400 1.586165 -1.289177 
C   7.069218 -1.290643 -4.917370 
C   2.244860 1.263653 0.706888 
C   -2.229510 -1.609220 4.917370 
C   -7.053868 1.636210 -0.706888 
H   7.432517 -0.557339 3.377722 
H   1.732860 0.680109 -2.095716 
H   -1.866210 -2.342525 -3.377722 
H   -7.565867 2.219755 2.095716 
H   8.888912 -2.042271 2.039252 
H   0.254235 2.256061 -3.266966 
H   -0.409815 -0.857592 -2.039252 
H   -9.044492 0.643802 3.266966 
H   8.058279 1.507508 1.323109 
H   1.189119 -1.438188 -4.255109 
H   -1.240449 1.392356 -1.323109 
H   -8.109609 -1.461676 4.255109 
H   5.769572 0.753614 2.012835 
H   3.634466 -0.939354 -4.008833 
H   -3.529156 2.146249 -2.012835 
H   -5.664262 -1.960509 4.008833 
H   4.323488 2.237706 3.356630 
H   5.087950 -2.452026 -2.722718 
H   -4.975240 0.662158 -3.356630 
H   -4.210778 -0.447838 2.722718 
H   4.623294 1.500927 -4.932327 
H   4.627274 -1.498807 0.786651 
H   -4.675434 1.398937 4.932327 
H   -4.671454 -1.401057 -0.786651 
H   2.371635 1.738757 5.480134 
H   6.988472 -1.550367 0.063316 
H   -6.927092 1.161106 -5.480134 
H   -2.310255 -1.349496 -0.063316 
H   1.673263 0.217653 3.590367 
H   7.752464 0.015187 -1.760301 
H   -7.625464 2.682210 -3.590367 
H   -1.546263 -2.915050 1.760301 
H   3.249220 -1.485358 2.752201 
H   6.140528 1.518698 -2.830777 
H   -6.049508 -1.414505 -2.752201 
H   -3.158200 1.381165 2.830777 
H   7.049257 1.834146 5.119637 
H   2.149980 -1.900296 -0.553302 
H   -2.249470 1.065718 -5.119637 
H   -7.148747 -0.999568 0.553302 
H   -9.246857 1.824877 -5.344404 
H   -0.096851 -1.818527 0.491525 
H   0.051871 1.074987 5.344404 
H   9.201877 -1.081337 -0.491525 
H   -8.386330 -0.202309 -4.149848 
H   -0.877468 0.255229 1.642690 
H   0.912398 -2.697555 4.149848 
H   8.421260 2.644635 -1.642690 
H   8.721210 -2.170294 -3.845256 
H   0.664827 2.214214 1.818692 
H   -0.577517 -0.729569 3.845256 
H   -8.633900 0.685649 -1.818692 
H   6.428010 -2.167051 -4.811868 
H   2.915698 2.122071 0.769530 
H   -2.870718 -0.732813 4.811868 
H   -6.383030 0.777793 -0.769530 
128
i=27
C   5.769026 -1.940704 3.459286 
C   3.532246 1.889056 -2.299590 
C   -3.529702 -0.959160 -3.459286 
C   -5.766482 1.010808 2.299590 
C   7.080938 -1.555254 3.110321 
C   2.161062 1.603934 -2.489379 
C   -2.217790 -1.344609 -3.110321 
C   -7.137666 1.295929 2.489379 
C   7.901096 -2.398328 2.360596 
C   1.325663 2.490616 -3.170528 
C   -1.397631 -0.501535 -2.360596 
C   -7.973064 0.409247 3.170528 
C   7.431238 2.148878 1.945389 
C   1.844209 -2.128558 -3.716119 
C   -1.867489 0.750985 -1.945389 
C   -7.454518 -0.771305 3.716119 
C   6.136589 1.744945 2.298752 
C   3.207010 -1.839777 -3.560460 
C   -3.162138 1.154919 -2.298752 
C   -6.091717 -1.060087 3.560460 
C   5.315543 2.591441 3.045351 
C   4.033137 -2.710825 -2.849421 
C   -3.983185 0.308423 -3.045351 
C   -5.265591 -0.189039 2.849421 
C   4.842131 -0.988921 4.123820 
C   4.451093 0.952513 -1.600344 
C   -4.456597 -1.910943 -4.123820 
C   -4.847635 1.947351 1.600344 
C   5.231794 -0.123827 5.177324 
C   4.040685 0.078955 -0.557848 
C   -4.066933 -2.776036 -5.177324 
C   -5.258042 2.820908 0.557848 
C   4.323088 0.834966 5.649726 
C   4.960400 -0.828190 -0.010934 
C   -4.975640 2.064898 -5.649726 
C   -4.338328 -2.071674 0.010934 
C   3.039251 0.956145 5.114779 
C   6.292077 -0.863009 -0.427353 
C   -6.259477 1.943719 -5.114779 
C   -3.006651 -2.036855 0.427353 
C   2.646232 0.100718 4.084148 
C   6.711767 0.013586 -1.427496 
C   -6.652495 2.799146 -4.084148 
C   -2.586960 -2.913450 1.427496 
C   3.539648 -0.857924 3.602612 
C   5.798448 0.890100 -2.011904 
C   -5.759080 -2.041940 -3.602612 
C   -3.500280 2.009764 2.011904 
C   6.587495 -0.159069 -5.604226 
C   2.683288 0.115469 0.043314 
C   -2.711232 -2.740795 5.604226 
C   -6.615439 2.784395 -0.043314 
C   7.417446 0.969132 5.672945 
C   1.836834 -1.002580 -0.013123 
C   -1.881282 1.930732 -5.672945 
C   -7.461894 -1.897284 0.013123 
C   8.711434 0.954082 -5.191485 
C   0.564854 -0.953234 0.563583 
C   -0.587294 1.945782 5.191485 
C   -8.733874 -1.946630 -0.563583 
C   9.187564 -0.180858 -4.528386 
C   0.124284 0.204986 1.209746 
C   -0.111164 -2.719006 4.528386 
C   -9.174444 2.694878 -1.209746 
C   8.354644 -1.294646 -4.383979 
C   0.975412 1.311582 1.291505 
C   -0.944084 -1.605218 4.383979 
C   -8.323316 1.588282 -1.291505 
C   7.067683 -1.287944 -4.924355 
C   2.243325 1.266352 0.713873 
C   -2.231045 -1.611919 4.924355 
C   -7.055403 1.633511 -0.713873 
H   7.445852 -0.569616 3.399789 
H   1.746195 0.667832 -2.117783 
H   -1.852875 -2.330248 -3.399789 
H   -7.552532 2.232032 2.117783 
H   8.904470 -2.063650 2.078041 
H   0.269793 2.234682 -3.305755 
H   -0.394257 -0.836213 -2.078041 
H   -9.028934 0.665181 3.305755 
H   8.063412 1.500576 1.334698 
H   1.194252 -1.445120 -4.266698 
H   -1.235316 1.399288 -1.334698 
H   -8.104476 -1.454744 4.266698 
H   5.759041 0.772188 1.980079 
H   3.623935 -0.920780 -3.976077 
H   -3.539687 2.127675 -1.980079 
H   -5.674793 -1.979083 3.976077 
H   4.312217 2.259138 3.318106 
H   5.076679 -2.430594 -2.684194 
H   -4.986511 0.640726 -3.318106 
H   -4.222049 -0.469270 2.684194 
H   4.628110 1.500715 -4.929840 
H   4.632090 -1.499019 0.784164 
H   -4.670618 1.399149 4.929840 
H   -4.666638 -1.400845 -0.784164 
H   2.365497 1.719918 5.507863 
H   6.982334 -1.569206 0.035587 
H   -6.933230 1.179945 -5.507863 
H   -2.316393 -1.330657 -0.035587 
H   1.660563 0.194369 3.624711 
H   7.739764 -0.008097 -1.794645 
H   -7.638164 2.705494 -3.624711 
H   -1.558963 -2.891766 1.794645 
H   3.240118 -1.488692 2.763314 
H   6.131426 1.515364 -2.841890 
H   -6.058610 -1.411171 -2.763314 
H   -3.167302 1.384499 2.841890 
H   7.059206 1.840761 5.121754 
H   2.159929 -1.893681 -0.555419 
H   -2.239521 1.059103 -5.121754 
H   -7.138798 -1.006183 0.555419 
H   -9.242359 1.824242 -5.330222 
H   -0.092353 -1.819162 0.477343 
H   0.056369 1.075622 5.330222 
H   9.206375 -1.080702 -0.477343 
H   -8.389823 -0.207601 -4.140005 
H   -0.880961 0.249937 1.632847 
H   0.908905 -2.692263 4.140005 
H   8.417767 2.649927 -1.632847 
H   8.712479 -2.174686 -3.848272 
H   0.656096 2.209822 1.821708 
H   -0.586248 -0.725177 3.848272 
H   -8.642631 0.690041 -1.821708 
H   6.423512 -2.162553 -4.823139 
H   2.911200 2.126569 0.780801 
H   -2.875216 -0.737311 4.823139 
H   -6.387528 0.773295 -0.780801 
128
i=28
C   5.768708 -1.934248 3.451190 
C   3.531928 1.895512 -2.291494 
C   -3.530020 -0.965616 -3.451190 
C   -5.766800 1.004352 2.291494 
C   7.088029 -1.561339 3.122122 
C   2.168153 1.597849 -2.501180 
C   -2.210699 -1.338524 -3.122122 
C   -7.130575 1.302014 2.501180 
C   7.910092 -2.409864 2.380969 
C   1.334659 2.479080 -3.190901 
C   -1.388635 -0.489999 -2.380969 
C   -7.964068 0.420783 3.190901 
C   7.434148 2.146338 1.949464 
C   1.847119 -2.131098 -3.720194 
C   -1.864579 0.753525 -1.949464 
C   -7.451608 -0.768765 3.720194 
C   6.130980 1.756799 2.278114 
C   3.201401 -1.827923 -3.539822 
C   -3.167747 1.143065 -2.278114 
C   -6.097326 -1.071941 3.539822 
C   5.309299 2.606364 3.020268 
C   4.026893 -2.695902 -2.824338 
C   -3.989429 0.293500 -3.020268 
C   -5.271835 -0.203962 2.824338 
C   4.842819 -0.984370 4.120063 
C   4.451781 0.957064 -1.596587 
C   -4.455909 -1.915494 -4.120063 
C   -4.846947 1.942800 1.596587 
C   5.235075 -0.118218 5.172191 
C   4.043966 0.084564 -0.552715 
C   -4.063652 -2.781645 -5.172191 
C   -5.254761 2.815299 0.552715 
C   4.324993 0.834119 5.653907 
C   4.962305 -0.829037 -0.015115 
C   -4.973735 2.065745 -5.653907 
C   -4.336423 -2.070827 0.015115 
C   3.035176 0.944503 5.133776 
C   6.288002 -0.874651 -0.446350 
C   -6.263552 1.955361 -5.133776 
C   -3.010726 -2.025213 0.446350 
C   2.638823 0.086430 4.106956 
C   6.704358 -0.000702 -1.450304 
C   -6.659904 2.813434 -4.106956 
C   -2.594369 -2.899162 1.450304 
C   3.534727 -0.861946 3.612561 
C   5.793527 0.886078 -2.021853 
C   -5.764001 -2.037918 -3.612561 
C   -3.505201 2.013786 2.021853 
C   6.590988 -0.153619 -5.610047 
C   2.686781 0.120919 0.049135 
C   -2.707739 -2.746245 5.610047 
C   -6.611946 2.778945 -0.049135 
C   7.423002 0.973313 5.673950 
C   1.842390 -0.998399 -0.014128 
C   -1.875726 1.926551 -5.673950 
C   -7.456338 -1.901465 0.014128 
C   8.714239 0.953976 -5.183865 
C   0.567659 -0.953340 0.555963 
C   -0.584489 1.945888 5.183865 
C   -8.731069 -1.946524 -0.555963 
C   9.185924 -0.183874 -4.522883 
C   0.122644 0.201970 1.204243 
C   -0.112804 -2.715990 4.522883 
C   -9.176084 2.697894 -1.204243 
C   8.350728 -1.296763 -4.386307 
C   0.971496 1.309465 1.293833 
C   -0.948000 -1.603101 4.386307 
C   -8.327232 1.590399 -1.293833 
C   7.066148 -1.285245 -4.931340 
C   2.241790 1.269051 0.720858 
C   -2.232580 -1.614618 4.931340 
C   -7.056938 1.630812 -0.720858 
H   7.459187 -0.581893 3.421856 
H   1.759530 0.655555 -2.139850 
H   -1.839540 -2.317971 -3.421856 
H   -7.539197 2.244309 2.139850 
H   8.920028 -2.085029 2.116830 
H   0.285351 2.213303 -3.344544 
H   -0.378699 -0.814834 -2.116830 
H   -9.013376 0.686560 3.344544 
H   8.068545 1.493644 1.346287 
H   1.199385 -1.452052 -4.278287 
H   -1.230183 1.406220 -1.346287 
H   -8.099343 -1.447812 4.278287 
H   5.748510 0.790762 1.947323 
H   3.613404 -0.902206 -3.943321 
H   -3.550218 2.109101 -1.947323 
H   -5.685324 -1.997657 3.943321 
H   4.300946 2.280570 3.279582 
H   5.065408 -2.409162 -2.645670 
H   -4.997782 0.619294 -3.279582 
H   -4.233320 -0.490702 2.645670 
H   4.632926 1.500503 -4.927353 
H   4.636906 -1.499231 0.781677 
H   -4.665802 1.399361 4.927353 
H   -4.661822 -1.400633 -0.781677 
H   2.359359 1.701079 5.535592 
H   6.976196 -1.588045 0.007858 
H   -6.939368 1.198784 -5.535592 
H   -2.322531 -1.311818 -0.007858 
H   1.647863 0.171085 3.659055 
H   7.727064 -0.031381 -1.828989 
H   -7.650864 2.728778 -3.659055 
H   -1.571663 -2.868482 1.828989 
H   3.231016 -1.492026 2.774427 
H   6.122324 1.512030 -2.853003 
H   -6.067712 -1.407837 -2.774427 
H   -3.176404 1.387833 2.853003 
H   7.069155 1.847376 5.123871 
H   2.169878 -1.887066 -0.557536 
H   -2.229572 1.052488 -5.123871 
H   -7.128849 -1.012798 0.557536 
H   -9.237861 1.823607 -5.316040 
H   -0.087855 -1.819797 0.463161 
H   0.060867 1.076257 5.316040 
H   9.210873 -1.080067 -0.463161 
H   -8.393316 -0.212893 -4.130162 
H   -0.884454 0.244645 1.623004 
H   0.905412 -2.686971 4.130162 
H   8.414274 2.655219 -1.623004 
H   8.703748 -2.179078 -3.851288 
H   0.647365 2.205430 1.824724 
H   -0.594979 -0.720785 3.851288 
H   -8.651362 0.694433 -1.824724 
H   6.419014 -2.158055 -4.834410 
H   2.906702 2.131067 0.792072 
H   -2.879714 -0.741809 4.834410 
H   -6.392026 0.768797 -0.792072 
128
i=29
C   5.768390 -1.927792 3.443094 
C   3.531610 1.901968 -2.283398 
C   -3.530338 -0.972072 -3.443094 
C   -5.767118 0.997896 2.283398 
C   7.095120 -1.567424 3.133923 
C   2.175244 1.591764 -2.512981 
C   -2.203608 -1.332439 -3.133923 
C   -7.123484 1.308099 2.512981 
C   7.919088 -2.421400 2.401342 
C   1.343655 2.467544 -3.211274 
C   -1.379639 -0.478463 -2.401342 
C   -7.955072 0.432319 3.211274 
C   7.437058 2.143798 1.953539 
C   1.850029 -2.133638 -3.724269 
C   -1.861669 0.756065 -1.953539 
C   -7.448698 -0.766225 3.724269 
C   6.125371 1.768653 2.257476 
C   3.195792 -1.816069 -3.519184 
C   -3.173356 1.131211 -2.257476 
C   -6.102935 -1.083795 3.519184 
C   5.303055 2.621287 2.995185 
C   4.020649 -2.680979 -2.799255 
C   -3.995673 0.278577 -2.995185 
C   -5.278079 -0.218885 2.799255 
C   4.843507 -0.979819 4.116306 
C   4.452469 0.961615 -1.592830 
C   -4.455221 -1.920045 -4.116306 
C   -4.846259 1.938249 1.592830 
C   5.238356 -0.112609 5.167058 
C   4.047247 0.090173 -0.547582 
C   -4.060371 -2.787254 -5.167058 
C   -5.251480 2.809690 0.547582 
C   4.326898 0.833272 5.658088 
C   4.964210 -0.829884 -0.019296 
C   -4.971830 2.066592 -5.658088 
C   -4.334518 -2.069980 0.019296 
C   3.031101 0.932861 5.152773 
C   6.283927 -0.886293 -0.465347 
C   -6.267627 1.967003 -5.152773 
C   -3.014801 -2.013571 0.465347 
C   2.631414 0.072142 4.129764 
C   6.696949 -0.014990 -1.473112 
C   -6.667313 2.827722 -4.129764 
C   -2.601778 -2.884874 1.473112 
C   3.529806 -0.865968 3.622510 
C   5.788606 0.882056 -2.031802 
C   -5.768922 -2.033896 -3.622510 
C   -3.510122 2.017808 2.031802 
C   6.594481 -0.148169 -5.615868 
C   2.690274 0.126369 0.054956 
C   -2.704246 -2.751695 5.615868 
C   -6.608453 2.773495 -0.054956 
C   7.428558 0.977494 5.674955 
C   1.847946 -0.994218 -0.015133 
C   -1.870170 1.922370 -5.674955 
C   -7.450782 -1.905646 0.015133 
C   8.717044 0.953870 -5.176245 
C   0.570464 -0.953446 0.548343 
C   -0.581684 1.945994 5.176245 
C   -8.728264 -1.946418 -0.548343 
C   9.184284 -0.186890 -4.517380 
C   0.121004 0.198954 1.198740 
C   -0.114444 -2.712974 4.517380 
C   -9.177724 2.700910 -1.198740 
C   8.346812 -1.298880 -4.388635 
C   0.967580 1.307348 1.296161 
C   -0.951916 -1.600984 4.388635 
C   -8.331148 1.592516 -1.296161 
C   7.064613 -1.282546 -4.938325 
C   2.240255 1.271750 0.727843 
C   -2.234115 -1.617317 4.938325 
C   -7.058473 1.628113 -0.727843 
H   7.472522 -0.594170 3.443923 
H   1.772865 0.643278 -2.161917 
H   -1.826205 -2.305694 -3.443923 
H   -7.525862 2.256586 2.161917 
H   8.935586 -2.106408 2.155619 
H   0.300909 2.191924 -3.383333 
H   -0.363141 -0.793455 -2.155619 
H   -8.997818 0.707939 3.383333 
H   8.073678 1.486712 1.357876 
H   1.204518 -1.458984 -4.289876 
H   -1.225050 1.413152 -1.357876 
H   -8.094210 -1.440880 4.289876 
H   5.737979 0.809336 1.914567 
H   3.602873 -0.883632 -3.910565 
H   -3.560749 2.090527 -1.914567 
H   -5.695855 -2.016231 3.910565 
H   4.289675 2.302002 3.241058 
H   5.054137 -2.387730 -2.607146 
H   -5.009053 0.597862 -3.241058 
H   -4.244591 -0.512134 2.607146 
H   4.637742 1.500291 -4.924866 
H   4.641722 -1.499443 0.779190 
H   -4.660986 1.399573 4.924866 
H   -4.657006 -1.400421 -0.779190 
H   2.353221 1.682240 5.563321 
H   6.970058 -1.606884 -0.019871 
H   -6.945506 1.217623 -5.563321 
H   -2.328669 -1.292979 0.019871 
H   1.635163 0.147801 3.693399 
H   7.714364 -0.054665 -1.863333 
H   -7.663564 2.752062 -3.693399 
H   -1.584363 -2.845198 1.863333 
H   3.221914 -1.495360 2.785540 
H   6.113222 1.508696 -2.864116 
H   -6.076814 -1.404503 -2.785540 
H   -3.185506 1.391167 2.864116 
H   7.079104 1.853991 5.125988 
H   2.179827 -1.880451 -0.559653 
H   -2.219623 1.045873 -5.125988 
H   -7.118900 -1.019413 0.559653 
H   -9.233363 1.822972 -5.301858 
H   -0.083357 -1.820432 0.448979 
H   0.065365 1.076892 5.301858 
H   9.215371 -1.079432 -0.448979 
H   -8.396809 -0.218185 -4.120319 
H   -0.887947 0.239353 1.613161 
H   0.901919 -2.681679 4.120319 
H   8.410781 2.660511 -1.613161 
H   8.695017 -2.183470 -3.854304 
H   0.638634 2.201038 1.827740 
H   -0.603710 -0.716393 3.854304 
H   -8.660093 0.698825 -1.827740 
H   6.414516 -2.153557 -4.845681 
H   2.902204 2.135565 0.803343 
H   -2.884212 -0.746307 4.845681 
H   -6.396524 0.764299 -0.803343 
128
i=30
C   5.768072 -1.921336 3.434998 
C   3.531292 1.908424 -2.275302 
C   -3.530656 -0.978528 -3.434998 
C   -5.767436 0.991440 2.275302 
C   7.102211 -1.573509 3.145724 
C   2.182335 1.585679 -2.524782 
C   -2.196517 -1.326354 -3.145724 
C   -7.116393 1.314184 2.524782 
C   7.928084 -2.432936 2.421715 
C   1.352651 2.456008 -3.231647 
C   -1.370643 -0.466927 -2.421715 
C   -7.946076 0.443855 3.231647 
C   7.439968 2.141258 1.957614 
C   1.852939 -2.136178 -3.728344 
C   -1.858759 0.758605 -1.957614 
C   -7.445788 -0.763685 3.728344 
C   6.119762 1.780507 2.236838 
C   3.190183 -1.804215 -3.498546 
C   -3.178965 1.119357 -2.236838 
C   -6.108544 -1.095649 3.498546 
C   5.296811 2.636210 2.970102 
C   4.014405 -2.666056 -2.774172 
C   -4.001917 0.263654 -2.970102 
C   -5.284323 -0.233808 2.774172 
C   4.844195 -0.975268 4.112549 
C   4.453157 0.966166 -1.589073 
C   -4.454533 -1.924596 -4.112549 
C   -4.845571 1.933698 1.589073 
C   5.241637 -0.107000 5.161925 
C   4.050528 0.095782 -0.542449 
C   -4.057090 -2.792863 -5.161925 
C   -5.248199 2.804081 0.542449 
C   4.328803 0.832425 5.662269 
C   4.966115 -0.830731 -0.023477 
C   -4.969925 2.067439 -5.662269 
C   -4.332613 -2.069133 0.023477 
C   3.027026 0.921219 5.171770 
C   6.279852 -0.897935 -0.484344 
C   -6.271702 1.978645 -5.171770 
C   -3.018876 -2.001929 0.484344 
C   2.624005 0.057854 4.152572 
C   6.689540 -0.029278 -1.495920 
C   -6.674722 2.842010 -4.152572 
C   -2.609187 -2.870586 1.495920 
C   3.524885 -0.869990 3.632459 
C   5.783685 0.878034 -2.041751 
C   -5.773843 -2.029874 -3.632459 
C   -3.515043 2.021830 2.041751 
C   6.597974 -0.142719 -5.621689 
C   2.693767 0.131819 0.060777 
C   -2.700753 -2.757145 5.621689 
C   -6.604960 2.768045 -0.060777 
C   7.434114 0.981675 5.675960 
C   1.853502 -0.990037 -0.016138 
C   -1.864614 1.918189 -5.675960 
C   -7.445226 -1.909827 0.016138 
C   8.719849 0.953764 -5.168625 
C   0.573269 -0.953552 0.540723 
C   -0.578879 1.946100 5.168625 
C   -8.725459 -1.946312 -0.540723 
C   9.182644 -0.189906 -4.511877 
C   0.119364 0.195938 1.193237 
C   -0.116084 -2.709958 4.511877 
C   -9.179364 2.703926 -1.193237 
C   8.342896 -1.300997 -4.390963 
C   0.963664 1.305231 1.298489 
C   -0.955832 -1.598867 4.390963 
C   -8.335064 1.594633 -1.298489 
C   7.063078 -1.279847 -4.945310 
C   2.238720 1.274449 0.734828 
C   -2.235650 -1.620016 4.945310 
C   -7.060008 1.625414 -0.734828 
H   7.485857 -0.606447 3.465990 
H   1.786200 0.631001 -2.183984 
H   -1.812870 -2.293417 -3.465990 
H   -7.512527 2.268863 2.183984 
H   8.951144 -2.127787 2.194408 
H   0.316467 2.170545 -3.422122 
H   -0.347583 -0.772076 -2.194408 
H   -8.982260 0.729318 3.422122 
H   8.078811 1.479780 1.369465 
H   1.209651 -1.465916 -4.301465 
H   -1.219917 1.420084 -1.369465 
H   -8.089077 -1.433948 4.301465 
H   5.727448 0.827910 1.881811 
H   3.592342 -0.865058 -3.877809 
H   -3.571280 2.071953 -1.881811 
H   -5.706386 -2.034805 3.877809 
H   4.278404 2.323434 3.202534 
H   5.042866 -2.366298 -2.568622 
H   -5.020324 0.576430 -3.202534 
H   -4.255862 -0.533566 2.568622 
H   4.642558 1.500079 -4.922379 
H   4.646538 -1.499655 0.776703 
H   -4.656170 1.399785 4.922379 
H   -4.652190 -1.400209 -0.776703 
H   2.347083 1.663401 5.591050 
H   6.963920 -1.625723 -0.047600 
H   -6.951644 1.236462 -5.591050 
H   -2.334807 -1.274140 0.047600 
H   1.622463 0.124517 3.727743 
H   7.701664 -0.077949 -1.897677 
H   -7.676264 2.775346 -3.727743 
H   -1.597063 -2.821914 1.897677 
H   3.212812 -1.498694 2.796653 
H   6.104120 1.505362 -2.875229 
H   -6.085916 -1.401169 -2.796653 
H   -3.194608 1.394501 2.875229 
H   7.089053 1.860606 5.128105 
H   2.189776 -1.873836 -0.561770 
H   -2.209674 1.039258 -5.128105 
H   -7.108951 -1.026028 0.561770 
H   -9.228865 1.822337 -5.287676 
H   -0.078859 -1.821067 0.434797 
H   0.069863 1.077527 5.287676 
H   9.219869 -1.078797 -0.434797 
H   -8.400302 -0.223477 -4.110476 
H   -0.891440 0.234061 1.603318 
H   0.898426 -2.676387 4.110476 
H   8.407288 2.665803 -1.603318 
H   8.686286 -2.187862 -3.857320 
H   0.629903 2.196646 1.830756 
H   -0.612441 -0.712001 3.857320 
H   -8.668824 0.703217 -1.830756 
H   6.410018 -2.149059 -4.856952 
H   2.897706 2.140063 0.814614 
H   -2.888710 -0.750805 4.856952 
H   -6.401022 0.759801 -0.814614 
128
i=31
C   5.767754 -1.914880 3.426902 
C   3.530974 1.914880 -2.267206 
C   -3.530974 -0.984984 -3.426902 
C   -5.767754 0.984984 2.267206 
C   7.109302 -1.579594 3.157525 
C   2.189426 1.579594 -2.536583 
C   -2.189426 -1.320269 -3.157525 
C   -7.109302 1.320269 2.536583 
C   7.937080 -2.444472 2.442088 
C   1.361647 2.444472 -3.252020 
C   -1.361647 -0.455391 -2.442088 
C   -7.937080 0.455391 3.252020 
C   7.442878 2.138718 1.961689 
C   1.855849 -2.138718 -3.732419 
C   -1.855849 0.761145 -1.961689 
C   -7.442878 -0.761145 3.732419 
C   6.114153 1.792361 2.216200 
C   3.184574 -1.792361 -3.477908 
C   -3.184574 1.107503 -2.216200 
C   -6.114153 -1.107503 3.477908 
C   5.290567 2.651133 2.945019 
C   4.008161 -2.651133 -2.749089 
C   -4.008161 0.248731 -2.945019 
C   -5.290567 -0.248731 2.749089 
C   4.844883 -0.970717 4.108792 
C   4.453845 0.970717 -1.585316 
C   -4.453845 -1.929147 -4.108792 
C   -4.844883 1.929147 1.585316 
C   5.244918 -0.101391 5.156792 
C   4.053809 0.101391 -0.537316 
C   -4.053809 -2.798472 -5.156792 
C   -5.244918 2.798472 0.537316 
C   4.330708 0.831578 5.666450 
C   4.968020 -0.831578 -0.027658 
C   -4.968020 2.068286 -5.666450 
C   -4.330708 -2.068286 0.027658 
C   3.022951 0.909577 5.190767 
C   6.275777 -0.909577 -0.503341 
C   -6.275777 1.990287 -5.190767 
C   -3.022951 -1.990287 0.503341 
C   2.616596 0.043566 4.175380 
C   6.682131 -0.043566 -1.518728 
C   -6.682131 2.856298 -4.175380 
C   -2.616596 -2.856298 1.518728 
C   3.519964 -0.874012 3.642408 
C   5.778764 0.874012 -2.051700 
C   -5.778764 -2.025852 -3.642408 
C   -3.519964 2.025852 2.051700 
C   6.601467 -0.137269 -5.627510 
C   2.697260 0.137269 0.066598 
C   -2.697260 -2.762595 5.627510 
C   -6.601467 2.762595 -0.066598 
C   7.439670 0.985856 5.676965 
C   1.859058 -0.985856 -0.017143 
C   -1.859058 1.914008 -5.676965 
C   -7.439670 -1.914008 0.017143 
C   8.722654 0.953658 -5.161005 
C   0.576074 -0.953658 0.533103 
C   -0.576074 1.946206 5.161005 
C   -8.722654 -1.946206 -0.533103 
C   9.181004 -0.192922 -4.506374 
C   0.117724 0.192922 1.187734 
C   -0.117724 -2.706942 4.506374 
C   -9.181004 2.706942 -1.187734 
C   8.338980 -1.303114 -4.393291 
C   0.959748 1.303114 1.300817 
C   -0.959748 -1.596750 4.393291 
C   -8.338980 1.596750 -1.300817 
C   7.061543 -1.277148 -4.952295 
C   2.237185 1.277148 0.741813 
C   -2.237185 -1.622715 4.952295 
C   -7.061543 1.622715 -0.741813 
H   7.499192 -0.618724 3.488057 
H   1.799535 0.618724 -2.206051 
H   -1.799535 -2.281140 -3.488057 
H   -7.499192 2.281140 2.206051 
H   8.966702 -2.149166 2.233197 
H   0.332025 2.149166 -3.460911 
H   -0.332025 -0.750697 -2.233197 
H   -8.966702 0.750697 3.460911 
H   8.083944 1.472848 1.381054 
H   1.214784 -1.472848 -4.313054 
H   -1.214784 1.427016 -1.381054 
H   -8.083944 -1.427016 4.313054 
H   5.716917 0.846484 1.849055 
H   3.581811 -0.846484 -3.845053 
H   -3.581811 2.053379 -1.849055 
H   -5.716917 -2.053379 3.845053 
H   4.267133 2.344866 3.164010 
H   5.031595 -2.344866 -2.530098 
H   -5.031595 0.554998 -3.164010 
H   -4.267133 -0.554998 2.530098 
H   4.647374 1.499867 -4.919892 
H   4.651354 -1.499867 0.774216 
H   -4.651354 1.399997 4.919892 
H   -4.647374 -1.399997 -0.774216 
H   2.340945 1.644562 5.618779 
H   6.957782 -1.644562 -0.075329 
H   -6.957782 1.255301 -5.618779 
H   -2.340945 -1.255301 0.075329 
H   1.609763 0.101233 3.762087 
H   7.688964 -0.101233 -1.932021 
H   -7.688964 2.798630 -3.762087 
H   -1.609763 -2.798630 1.932021 
H   3.203710 -1.502028 2.807766 
H   6.095018 1.502028 -2.886342 
H   -6.095018 -1.397835 -2.807766 
H   -3.203710 1.397835 2.886342 
H   7.099002 1.867221 5.130222 
H   2.199725 -1.867221 -0.563887 
H   -2.199725 1.032643 -5.130222 
H   -7.099002 -1.032643 0.563887 
H   -9.224367 1.821702 -5.273494 
H   -0.074361 -1.821702 0.420615 
H   0.074361 1.078162 5.273494 
H   9.224367 -1.078162 -0.420615 
H   -8.403795 -0.228769 -4.100633 
H   -0.894933 0.228769 1.593475 
H   0.894933 -2.671095 4.100633 
H   8.403795 2.671095 -1.593475 
H   8.677555 -2.192254 -3.860336 
H   0.621172 2.192254 1.833772 
H   -0.621172 -0.707609 3.860336 
H   -8.677555 0.707609 -1.833772 
H   6.405520 -2.144561 -4.868223 
H   2.893208 2.144561 0.825885 
H   -2.893208 -0.755303 4.868223 
H   -6.405520 0.755303 -0.825885 
128
i=32
C   5.767436 -1.908424 3.418806 
C   3.530656 1.921336 -2.259110 
C   -3.531292 -0.991440 -3.418806 
C   -5.768072 0.978528 2.259110 
C   7.116393 -1.585679 3.169326 
C   2.196517 1.573509 -2.548384 
C   -2.182335 -1.314184 -3.169326 
C   -7.102211 1.326354 2.548384 
C   7.946076 -2.456008 2.462461 
C   1.370643 2.432936 -3.272393 
C   -1.352651 -0.443855 -2.462461 
C   -7.928084 0.466927 3.272393 
C   7.445788 2.136178 1.965764 
C   1.858759 -2.141258 -3.736494 
C   -1.852939 0.763685 -1.965764 
C   -7.439968 -0.758605 3.736494 
C   6.108544 1.804215 2.195562 
C   3.178965 -1.780507 -3.457270 
C   -3.190183 1.095649 -2.195562 
C   -6.119762 -1.119357 3.457270 
C   5.284323 2.666056 2.919936 
C   4.001917 -2.636210 -2.724006 
C   -4.014405 0.233808 -2.919936 
C   -5.296811 -0.263654 2.724006 
C   4.845571 -0.966166 4.105035 
C   4.454533 0.975268 -1.581559 
C   -4.453157 -1.933698 -4.105035 
C   -4.844195 1.924596 1.581559 
C   5.248199 -0.095782 5.151659 
C   4.057090 0.107000 -0.532183 
C   -4.050528 -2.804081 -5.151659 
C   -5.241637 2.792863 0.532183 
C   4.332613 0.830731 5.670631 
C   4.969925 -0.832425 -0.031839 
C   -4.966115 2.069133 -5.670631 
C   -4.328803 -2.067439 0.031839 
C   3.018876 0.897935 5.209764 
C   6.271702 -0.921219 -0.522338 
C   -6.279852 2.001929 -5.209764 
C   -3.027026 -1.978645 0.522338 
C   2.609187 0.029278 4.198188 
C   6.674722 -0.057854 -1.541536 
C   -6.689540 2.870586 -4.198188 
C   -2.624005 -2.842010 1.541536 
C   3.515043 -0.878034 3.652357 
C   5.773843 0.869990 -2.061649 
C   -5.783685 -2.021830 -3.652357 
C   -3.524885 2.029874 2.061649 
C   6.604960 -0.131819 -5.633331 
C   2.700753 0.142719 0.072419 
C   -2.693767 -2.768045 5.633331 
C   -6.597974 2.757145 -0.072419 
C   7.445226 0.990037 5.677970 
C   1.864614 -0.981675 -0.018148 
C   -1.853502 1.909827 -5.677970 
C   -7.434114 -1.918189 0.018148 
C   8.725459 0.953552 -5.153385 
C   0.578879 -0.953764 0.525483 
C   -0.573269 1.946312 5.153385 
C   -8.719849 -1.946100 -0.525483 
C   9.179364 -0.195938 -4.500871 
C   0.116084 0.189906 1.182231 
C   -0.119364 -2.703926 4.500871 
C   -9.182644 2.709958 -1.182231 
C   8.335064 -1.305231 -4.395619 
C   0.955832 1.300997 1.303145 
C   -0.963664 -1.594633 4.395619 
C   -8.342896 1.598867 -1.303145 
C   7.060008 -1.274449 -4.959280 
C   2.235650 1.279847 0.748798 
C   -2.238720 -1.625414 4.959280 
C   -7.063078 1.620016 -0.748798 
H   7.512527 -0.631001 3.510124 
H   1.812870 0.606447 -2.228118 
H   -1.786200 -2.268863 -3.510124 
H   -7.485857 2.293417 2.228118 
H   8.982260 -2.170545 2.271986 
H   0.347583 2.127787 -3.499700 
H   -0.316467 -0.729318 -2.271986 
H   -8.951144 0.772076 3.499700 
H   8.089077 1.465916 1.392643 
H   1.219917 -1.479780 -4.324643 
H   -1.209651 1.433948 -1.392643 
H   -8.078811 -1.420084 4.324643 
H   5.706386 0.865058 1.816299 
H   3.571280 -0.827910 -3.812297 
H   -3.592342 2.034805 -1.816299 
H   -5.727448 -2.071953 3.812297 
H   4.255862 2.366298 3.125486 
H   5.020324 -2.323434 -2.491574 
H   -5.042866 0.533566 -3.125486 
H   -4.278404 -0.576430 2.491574 
H   4.652190 1.499655 -4.917405 
H   4.656170 -1.500079 0.771729 
H   -4.646538 1.400209 4.917405 
H   -4.642558 -1.399785 -0.771729 
H   2.334807 1.625723 5.646508 
H   6.951644 -1.663401 -0.103058 
H   -6.963920 1.274140 -5.646508 
H   -2.347083 -1.236462 0.103058 
H   1.597063 0.077949 3.796431 
H   7.676264 -0.124517 -1.966365 
H   -7.701664 2.821914 -3.796431 
H   -1.622463 -2.775346 1.966365 
H   3.194608 -1.505362 2.818879 
H   6.085916 1.498694 -2.897455 
H   -6.104120 -1.394501 -2.818879 
H   -3.212812 1.401169 2.897455 
H   7.108951 1.873836 5.132339 
H   2.209674 -1.860606 -0.566004 
H   -2.189776 1.026028 -5.132339 
H   -7.089053 -1.039258 0.566004 
H   -9.219869 1.821067 -5.259312 
H   -0.069863 -1.822337 0.406433 
H   0.078859 1.078797 5.259312 
H   9.228865 -1.077527 -0.406433 
H   -8.407288 -0.234061 -4.090790 
H   -0.898426 0.223477 1.583632 
H   0.891440 -2.665803 4.090790 
H   8.400302 2.676387 -1.583632 
H   8.668824 -2.196646 -3.863352 
H   0.612441 2.187862 1.836788 
H   -0.629903 -0.703217 3.863352 
H   -8.686286 0.712001 -1.836788 
H   6.401022 -2.140063 -4.879494 
H   2.888710 2.149059 0.837156 
H   -2.897706 -0.759801 4.879494 
H   -6.410018 0.750805 -0.837156 
128
i=33
C   5.767118 -1.901968 3.410710 
C   3.530338 1.927792 -2.251014 
C   -3.531610 -0.997896 -3.410710 
C   -5.768390 0.972072 2.251014 
C   7.123484 -1.591764 3.181127 
C   2.203608 1.567424 -2.560185 
C   -2.175244 -1.308099 -3.181127 
C   -7.095120 1.332439 2.560185 
C   7.955072 -2.467544 2.482834 
C   1.379639 2.421400 -3.292766 
C   -1.343655 -0.432319 -2.482834 
C   -7.919088 0.478463 3.292766 
C   7.448698 2.133638 1.969839 
C   1.861669 -2.143798 -3.740569 
C   -1.850029 0.766225 -1.969839 
C   -7.437058 -0.756065 3.740569 
C   6.102935 1.816069 2.174924 
C   3.173356 -1.768653 -3.436632 
C   -3.195792 1.083795 -2.174924 
C   -6.125371 -1.131211 3.436632 
C   5.278079 2.680979 2.894853 
C   3.995673 -2.621287 -2.698923 
C   -4.020649 0.218885 -2.894853 
C   -5.303055 -0.278577 2.698923 
C   4.846259 -0.961615 4.101278 
C   4.455221 0.979819 -1.577802 
C   -4.452469 -1.938249 -4.101278 
C   -4.843507 1.920045 1.577802 
C   5.251480 -0.090173 5.146526 
C   4.060371 0.112609 -0.527050 
C   -4.047247 -2.809690 -5.146526 
C   -5.238356 2.787254 0.527050 
C   4.334518 0.829884 5.674812 
C   4.971830 -0.833272 -0.036020 
C   -4.964210 2.069980 -5.674812 
C   -4.326898 -2.066592 0.036020 
C   3.014801 0.886293 5.228761 
C   6.267627 -0.932861 -0.541335 
C   -6.283927 2.013571 -5.228761 
C   -3.031101 -1.967003 0.541335 
C   2.601778 0.014990 4.220996 
C   6.667313 -0.072142 -1.564344 
C   -6.696949 2.884874 -4.220996 
C   -2.631414 -2.827722 1.564344 
C   3.510122 -0.882056 3.662306 
C   5.768922 0.865968 -2.071598 
C   -5.788606 -2.017808 -3.662306 
C   -3.529806 2.033896 2.071598 
C   6.608453 -0.126369 -5.639152 
C   2.704246 0.148169 0.078240 
C   -2.690274 -2.773495 5.639152 
C   -6.594481 2.751695 -0.078240 
C   7.450782 0.994218 5.678975 
C   1.870170 -0.977494 -0.019153 
C   -1.847946 1.905646 -5.678975 
C   -7.428558 -1.922370 0.019153 
C   8.728264 0.953446 -5.145765 
C   0.581684 -0.953870 0.517863 
C   -0.570464 1.946418 5.145765 
C   -8.717044 -1.945994 -0.517863 
C   9.177724 -0.198954 -4.495368 
C   0.114444 0.186890 1.176728 
C   -0.121004 -2.700910 4.495368 
C   -9.184284 2.712974 -1.176728 
C   8.331148 -1.307348 -4.397947 
C   0.951916 1.298880 1.305473 
C   -0.967580 -1.592516 4.397947 
C   -8.346812 1.600984 -1.305473 
C   7.058473 -1.271750 -4.966265 
C   2.234115 1.282546 0.755783 
C   -2.240255 -1.628113 4.966265 
C   -7.064613 1.617317 -0.755783 
H   7.525862 -0.643278 3.532191 
H   1.826205 0.594170 -2.250185 
H   -1.772865 -2.256586 -3.532191 
H   -7.472522 2.305694 2.250185 
H   8.997818 -2.191924 2.310775 
H   0.363141 2.106408 -3.538489 
H   -0.300909 -0.707939 -2.310775 
H   -8.935586 0.793455 3.538489 
H   8.094210 1.458984 1.404232 
H   1.225050 -1.486712 -4.336232 
H   -1.204518 1.440880 -1.404232 
H   -8.073678 -1.413152 4.336232 
H   5.695855 0.883632 1.783543 
H   3.560749 -0.809336 -3.779541 
H   -3.602873 2.016231 -1.783543 
H   -5.737979 -2.090527 3.779541 
H   4.244591 2.387730 3.086962 
H   5.009053 -2.302002 -2.453050 
H   -5.054137 0.512134 -3.086962 
H   -4.289675 -0.597862 2.453050 
H   4.657006 1.499443 -4.914918 
H   4.660986 -1.500291 0.769242 
H   -4.641722 1.400421 4.914918 
H   -4.637742 -1.399573 -0.769242 
H   2.328669 1.606884 5.674237 
H   6.945506 -1.682240 -0.130787 
H   -6.970058 1.292979 -5.674237 
H   -2.353221 -1.217623 0.130787 
H   1.584363 0.054665 3.830775 
H   7.663564 -0.147801 -2.000709 
H   -7.714364 2.845198 -3.830775 
H   -1.635163 -2.752062 2.000709 
H   3.185506 -1.508696 2.829992 
H   6.076814 1.495360 -2.908568 
H   -6.113222 -1.391167 -2.829992 
H   -3.221914 1.404503 2.908568 
H   7.118900 1.880451 5.134456 
H   2.219623 -1.853991 -0.568121 
H   -2.179827 1.019413 -5.134456 
H   -7.079104 -1.045873 0.568121 
H   -9.215371 1.820432 -5.245130 
H   -0.065365 -1.822972 0.392251 
H   0.083357 1.079432 5.245130 
H   9.233363 -1.076892 -0.392251 
H   -8.410781 -0.239353 -4.080947 
H   -0.901919 0.218185 1.573789 
H   0.887947 -2.660511 4.080947 
H   8.396809 2.681679 -1.573789 
H   8.660093 -2.201038 -3.866368 
H   0.603710 2.183470 1.839804 
H   -0.638634 -0.698825 3.866368 
H   -8.695017 0.716393 -1.839804 
H   6.396524 -2.135565 -4.890765 
H   2.884212 2.153557 0.848427 
H   -2.902204 -0.764299 4.890765 
H   -6.414516 0.746307 -0.848427 
128
i=34
C   5.766800 -1.895512 3.402614 
C   3.530020 1.934248 -2.242918 
C   -3.531928 -1.004352 -3.402614 
C   -5.768708 0.965616 2.242918 
C   7.130575 -1.597849 3.192928 
C   2.210699 1.561339 -2.571986 
C   -2.168153 -1.302014 -3.192928 
C   -7.088029 1.338524 2.571986 
C   7.964068 -2.479080 2.503207 
C   1.388635 2.409864 -3.313139 
C   -1.334659 -0.420783 -2.503207 
C   -7.910092 0.489999 3.313139 
C   7.451608 2.131098 1.973914 
C   1.864579 -2.146338 -3.744644 
C   -1.847119 0.768765 -1.973914 
C   -7.434148 -0.753525 3.744644 
C   6.097326 1.827923 2.154286 
C   3.167747 -1.756799 -3.415994 
C   -3.201401 1.071941 -2.154286 
C   -6.130980 -1.143065 3.415994 
C   5.271835 2.695902 2.869770 
C   3.989429 -2.606364 -2.673840 
C   -4.026893 0.203962 -2.869770 
C   -5.309299 -0.293500 2.673840 
C   4.846947 -0.957064 4.097521 
C   4.455909 0.984370 -1.574045 
C   -4.451781 -1.942800 -4.097521 
C   -4.842819 1.915494 1.574045 
C   5.254761 -0.084564 5.141393 
C   4.063652 0.118218 -0.521917 
C   -4.043966 -2.815299 -5.141393 
C   -5.235075 2.781645 0.521917 
C   4.336423 0.829037 5.678993 
C   4.973735 -0.834119 -0.040201 
C   -4.962305 2.070827 -5.678993 
C   -4.324993 -2.065745 0.040201 
C   3.010726 0.874651 5.247758 
C   6.263552 -0.944503 -0.560332 
C   -6.288002 2.025213 -5.247758 
C   -3.035176 -1.955361 0.560332 
C   2.594369 0.000702 4.243804 
C   6.659904 -0.086430 -1.587152 
C   -6.704358 2.899162 -4.243804 
C   -2.638823 -2.813434 1.587152 
C   3.505201 -0.886078 3.672255 
C   5.764001 0.861946 -2.081547 
C   -5.793527 -2.013786 -3.672255 
C   -3.534727 2.037918 2.081547 
C   6.611946 -0.120919 -5.644973 
C   2.707739 0.153619 0.084061 
C   -2.686781 -2.778945 5.644973 
C   -6.590988 2.746245 -0.084061 
C   7.456338 0.998399 5.679980 
C   1.875726 -0.973313 -0.020158 
C   -1.842390 1.901465 -5.679980 
C   -7.423002 -1.926551 0.020158 
C   8.731069 0.953340 -5.138145 
C   0.584489 -0.953976 0.510243 
C   -0.567659 1.946524 5.138145 
C   -8.714239 -1.945888 -0.510243 
C   9.176084 -0.201970 -4.489865 
C   0.112804 0.183874 1.171225 
C   -0.122644 -2.697894 4.489865 
C   -9.185924 2.715990 -1.171225 
C   8.327232 -1.309465 -4.400275 
C   0.948000 1.296763 1.307801 
C   -0.971496 -1.590399 4.400275 
C   -8.350728 1.603101 -1.307801 
C   7.056938 -1.269051 -4.973250 
C   2.232580 1.285245 0.762768 
C   -2.241790 -1.630812 4.973250 
C   -7.066148 1.614618 -0.762768 
H   7.539197 -0.655555 3.554258 
H   1.839540 0.581893 -2.272252 
H   -1.759530 -2.244309 -3.554258 
H   -7.459187 2.317971 2.272252 
H   9.013376 -2.213303 2.349564 
H   0.378699 2.085029 -3.577278 
H   -0.285351 -0.686560 -2.349564 
H   -8.920028 0.814834 3.577278 
H   8.099343 1.452052 1.415821 
H   1.230183 -1.493644 -4.347821 
H   -1.199385 1.447812 -1.415821 
H   -8.068545 -1.406220 4.347821 
H   5.685324 0.902206 1.750787 
H   3.550218 -0.790762 -3.746785 
H   -3.613404 1.997657 -1.750787 
H   -5.748510 -2.109101 3.746785 
H   4.233320 2.409162 3.048438 
H   4.997782 -2.280570 -2.414526 
H   -5.065408 0.490702 -3.048438 
H   -4.300946 -0.619294 2.414526 
H   4.661822 1.499231 -4.912431 
H   4.665802 -1.500503 0.766755 
H   -4.636906 1.400633 4.912431 
H   -4.632926 -1.399361 -0.766755 
H   2.322531 1.588045 5.701966 
H   6.939368 -1.701079 -0.158516 
H   -6.976196 1.311818 -5.701966 
H   -2.359359 -1.198784 0.158516 
H   1.571663 0.031381 3.865119 
H   7.650864 -0.171085 -2.035053 
H   -7.727064 2.868482 -3.865119 
H   -1.647863 -2.728778 2.035053 
H   3.176404 -1.512030 2.841105 
H   6.067712 1.492026 -2.919681 
H   -6.122324 -1.387833 -2.841105 
H   -3.231016 1.407837 2.919681 
H   7.128849 1.887066 5.136573 
H   2.229572 -1.847376 -0.570238 
H   -2.169878 1.012798 -5.136573 
H   -7.069155 -1.052488 0.570238 
H   -9.210873 1.819797 -5.230948 
H   -0.060867 -1.823607 0.378069 
H   0.087855 1.080067 5.230948 
H   9.237861 -1.076257 -0.378069 
H   -8.414274 -0.244645 -4.071104 
H   -0.905412 0.212893 1.563946 
H   0.884454 -2.655219 4.071104 
H   8.393316 2.686971 -1.563946 
H   8.651362 -2.205430 -3.869384 
H   0.594979 2.179078 1.842820 
H   -0.647365 -0.694433 3.869384 
H   -8.703748 0.720785 -1.842820 
H   6.392026 -2.131067 -4.902036 
H   2.879714 2.158055 0.859698 
H   -2.906702 -0.768797 4.902036 
H   -6.419014 0.741809 -0.859698 
128
i=35
C   5.766482 -1.889056 3.394518 
C   3.529702 1.940704 -2.234822 
C   -3.532246 -1.010808 -3.394518 
C   -5.769026 0.959160 2.234822 
C   7.137666 -1.603934 3.204729 
C   2.217790 1.555254 -2.583787 
C   -2.161062 -1.295929 -3.204729 
C   -7.080938 1.344609 2.583787 
C   7.973064 -2.490616 2.523580 
C   1.397631 2.398328 -3.333512 
C   -1.325663 -0.409247 -2.523580 
C   -7.901096 0.501535 3.333512 
C   7.454518 2.128558 1.977989 
C   1.867489 -2.148878 -3.748719 
C   -1.844209 0.771305 -1.977989 
C   -7.431238 -0.750985 3.748719 
C   6.091717 1.839777 2.133648 
C   3.162138 -1.744945 -3.395356 
C   -3.207010 1.060087 -2.133648 
C   -6.136589 -1.154919 3.395356 
C   5.265591 2.710825 2.844687 
C   3.983185 -2.591441 -2.648757 
C   -4.033137 0.189039 -2.844687 
C   -5.315543 -0.308423 2.648757 
C   4.847635 -0.952513 4.093764 
C   4.456597 0.988921 -1.570288 
C   -4.451093 -1.947351 -4.093764 
C   -4.842131 1.910943 1.570288 
C   5.258042 -0.078955 5.136260 
C   4.066933 0.123827 -0.516784 
C   -4.040685 -2.820908 -5.136260 
C   -5.231794 2.776036 0.516784 
C   4.338328 0.828190 5.683174 
C   4.975640 -0.834966 -0.044382 
C   -4.960400 2.071674 -5.683174 
C   -4.323088 -2.064898 0.044382 
C   3.006651 0.863009 5.266755 
C   6.259477 -0.956145 -0.579329 
C   -6.292077 2.036855 -5.266755 
C   -3.039251 -1.943719 0.579329 
C   2.586960 -0.013586 4.266612 
C   6.652495 -0.100718 -1.609960 
C   -6.711767 2.913450 -4.266612 
C   -2.646232 -2.799146 1.609960 
C   3.500280 -0.890100 3.682204 
C   5.759080 0.857924 -2.091496 
C   -5.798448 -2.009764 -3.682204 
C   -3.539648 2.041940 2.091496 
C   6.615439 -0.115469 -5.650794 
C   2.711232 0.159069 0.089882 
C   -2.683288 -2.784395 5.650794 
C   -6.587495 2.740795 -0.089882 
C   7.461894 1.002580 5.680985 
C   1.881282 -0.969132 -0.021163 
C   -1.836834 1.897284 -5.680985 
C   -7.417446 -1.930732 0.021163 
C   8.733874 0.953234 -5.130525 
C   0.587294 -0.954082 0.502623 
C   -0.564854 1.946630 5.130525 
C   -8.711434 -1.945782 -0.502623 
C   9.174444 -0.204986 -4.484362 
C   0.111164 0.180858 1.165722 
C   -0.124284 -2.694878 4.484362 
C   -9.187564 2.719006 -1.165722 
C   8.323316 -1.311582 -4.402603 
C   0.944084 1.294646 1.310129 
C   -0.975412 -1.588282 4.402603 
C   -8.354644 1.605218 -1.310129 
C   7.055403 -1.266352 -4.980235 
C   2.231045 1.287944 0.769753 
C   -2.243325 -1.633511 4.980235 
C   -7.067683 1.611919 -0.769753 
H   7.552532 -0.667832 3.576325 
H   1.852875 0.569616 -2.294319 
H   -1.746195 -2.232032 -3.576325 
H   -7.445852 2.330248 2.294319 
H   9.028934 -2.234682 2.388353 
H   0.394257 2.063650 -3.616067 
H   -0.269793 -0.665181 -2.388353 
H   -8.904470 0.836213 3.616067 
H   8.104476 1.445120 1.427410 
H   1.235316 -1.500576 -4.359410 
H   -1.194252 1.454744 -1.427410 
H   -8.063412 -1.399288 4.359410 
H   5.674793 0.920780 1.718031 
H   3.539687 -0.772188 -3.714029 
H   -3.623935 1.979083 -1.718031 
H   -5.759041 -2.127675 3.714029 
H   4.222049 2.430594 3.009914 
H   4.986511 -2.259138 -2.376002 
H   -5.076679 0.469270 -3.009914 
H   -4.312217 -0.640726 2.376002 
H   4.666638 1.499019 -4.909944 
H   4.670618 -1.500715 0.764268 
H   -4.632090 1.400845 4.909944 
H   -4.628110 -1.399149 -0.764268 
H   2.316393 1.569206 5.729695 
H   6.933230 -1.719918 -0.186245 
H   -6.982334 1.330657 -5.729695 
H   -2.365497 -1.179945 0.186245 
H   1.558963 0.008097 3.899463 
H   7.638164 -0.194369 -2.069397 
H   -7.739764 2.891766 -3.899463 
H   -1.660563 -2.705494 2.069397 
H   3.167302 -1.515364 2.852218 
H   6.058610 1.488692 -2.930794 
H   -6.131426 -1.384499 -2.852218 
H   -3.240118 1.411171 2.930794 
H   7.138798 1.893681 5.138690 
H   2.239521 -1.840761 -0.572355 
H   -2.159929 1.006183 -5.138690 
H   -7.059206 -1.059103 0.572355 
H   -9.206375 1.819162 -5.216766 
H   -0.056369 -1.824242 0.363887 
H   0.092353 1.080702 5.216766 
H   9.242359 -1.075622 -0.363887 
H   -8.417767 -0.249937 -4.061261 
H   -0.908905 0.207601 1.554103 
H   0.880961 -2.649927 4.061261 
H   8.389823 2.692263 -1.554103 
H   8.642631 -2.209822 -3.872400 
H   0.586248 2.174686 1.845836 
H   -0.656096 -0.690041 3.872400 
H   -8.712479 0.725177 -1.845836 
H   6.387528 -2.126569 -4.913307 
H   2.875216 2.162553 0.870969 
H   -2.911200 -0.773295 4.913307 
H   -6.423512 0.737311 -0.870969 
128
i=36
C   5.766164 -1.882600 3.386422 
C   3.529384 1.947160 -2.226726 
C   -3.532564 -1.017264 -3.386422 
C   -5.769344 0.952704 2.226726 
C   7.144757 -1.610019 3.216530 
C   2.224881 1.549169 -2.595588 
C   -2.153971 -1.289844 -3.216530 
C   -7.073847 1.350694 2.595588 
C   7.982060 -2.502152 2.543953 
C   1.406627 2.386792 -3.353885 
C   -1.316667 -0.397711 -2.543953 
C   -7.892100 0.513071 3.353885 
C   7.457428 2.126018 1.982064 
C   1.870399 -2.151418 -3.752794 
C   -1.841299 0.773845 -1.982064 
C   -7.428328 -0.748445 3.752794 
C   6.086108 1.851631 2.113010 
C   3.156529 -1.733091 -3.374718 
C   -3.212619 1.048233 -2.113010 
C   -6.142198 -1.166773 3.374718 
C   5.259347 2.725748 2.819604 
C   3.976941 -2.576518 -2.623674 
C   -4.039381 0.174116 -2.819604 
C   -5.321787 -0.323346 2.623674 
C   4.848323 -0.947962 4.090007 
C   4.457285 0.993472 -1.566531 
C   -4.450405 -1.951902 -4.090007 
C   -4.841443 1.906392 1.566531 
C   5.261323 -0.073346 5.131127 
C   4.070214 0.129436 -0.511651 
C   -4.037404 -2.826517 -5.131127 
C   -5.228513 2.770427 0.511651 
C   4.340233 0.827343 5.687355 
C   4.977545 -0.835813 -0.048563 
C   -4.958495 2.072521 -5.687355 
C   -4.321183 -2.064051 0.048563 
C   3.002576 0.851367 5.285752 
C   6.255402 -0.967787 -0.598326 
C   -6.296152 2.048497 -5.285752 
C   -3.043326 -1.932077 0.598326 
C   2.579551 -0.027874 4.289420 
C   6.645086 -0.115006 -1.632768 
C   -6.719176 2.927738 -4.289420 
C   -2.653641 -2.784858 1.632768 
C   3.495359 -0.894122 3.692153 
C   5.754159 0.853902 -2.101445 
C   -5.803369 -2.005742 -3.692153 
C   -3.544569 2.045962 2.101445 
C   6.618932 -0.110019 -5.656615 
C   2.714725 0.164519 0.095703 
C   -2.679795 -2.789845 5.656615 
C   -6.584002 2.735345 -0.095703 
C   7.467450 1.006761 5.681990 
C   1.886838 -0.964951 -0.022168 
C   -1.831278 1.893103 -5.681990 
C   -7.411890 -1.934913 0.022168 
C   8.736679 0.953128 -5.122905 
C   0.590099 -0.954188 0.495003 
C   -0.562049 1.946736 5.122905 
C   -8.708629 -1.945676 -0.495003 
C   9.172804 -0.208002 -4.478859 
C   0.109524 0.177842 1.160219 
C   -0.125924 -2.691862 4.478859 
C   -9.189204 2.722022 -1.160219 
C   8.319400 -1.313699 -4.404931 
C   0.940168 1.292529 1.312457 
C   -0.979328 -1.586165 4.404931 
C   -8.358560 1.607335 -1.312457 
C   7.053868 -1.263653 -4.987220 
C   2.229510 1.290643 0.776738 
C   -2.244860 -1.636210 4.987220 
C   -7.069218 1.609220 -0.776738 
H   7.565867 -0.680109 3.598392 
H   1.866210 0.557339 -2.316386 
H   -1.732860 -2.219755 -3.598392 
H   -7.432517 2.342525 2.316386 
H   9.044492 -2.256061 2.427142 
H   0.409815 2.042271 -3.654856 
H   -0.254235 -0.643802 -2.427142 
H   -8.888912 0.857592 3.654856 
H   8.109609 1.438188 1.438999 
H   1.240449 -1.507508 -4.370999 
H   -1.189119 1.461676 -1.438999 
H   -8.058279 -1.392356 4.370999 
H   5.664262 0.939354 1.685275 
H   3.529156 -0.753614 -3.681273 
H   -3.634466 1.960509 -1.685275 
H   -5.769572 -2.146249 3.681273 
H   4.210778 2.452026 2.971390 
H   4.975240 -2.237706 -2.337478 
H   -5.087950 0.447838 -2.971390 
H   -4.323488 -0.662158 2.337478 
H   4.671454 1.498807 -4.907457 
H   4.675434 -1.500927 0.761781 
H   -4.627274 1.401057 4.907457 
H   -4.623294 -1.398937 -0.761781 
H   2.310255 1.550367 5.757424 
H   6.927092 -1.738757 -0.213974 
H   -6.988472 1.349496 -5.757424 
H   -2.371635 -1.161106 0.213974 
H   1.546263 -0.015187 3.933807 
H   7.625464 -0.217653 -2.103741 
H   -7.752464 2.915050 -3.933807 
H   -1.673263 -2.682210 2.103741 
H   3.158200 -1.518698 2.863331 
H   6.049508 1.485358 -2.941907 
H   -6.140528 -1.381165 -2.863331 
H   -3.249220 1.414505 2.941907 
H   7.148747 1.900296 5.140807 
H   2.249470 -1.834146 -0.574472 
H   -2.149980 0.999568 -5.140807 
H   -7.049257 -1.065718 0.574472 
H   -9.201877 1.818527 -5.202584 
H   -0.051871 -1.824877 0.349705 
H   0.096851 1.081337 5.202584 
H   9.246857 -1.074987 -0.349705 
H   -8.421260 -0.255229 -4.051418 
H   -0.912398 0.202309 1.544260 
H   0.877468 -2.644635 4.051418 
H   8.386330 2.697555 -1.544260 
H   8.633900 -2.214214 -3.875416 
H   0.577517 2.170294 1.848852 
H   -0.664827 -0.685649 3.875416 
H   -8.721210 0.729569 -1.848852 
H   6.383030 -2.122071 -4.924578 
H   2.870718 2.167051 0.882240 
H   -2.915698 -0.777793 4.924578 
H   -6.428010 0.732813 -0.882240 
128
i=37
C   5.765846 -1.876144 3.378326 
C   3.529066 1.953616 -2.218630 
C   -3.532882 -1.023720 -3.378326 
C   -5.769662 0.946248 2.218630 
C   7.151848 -1.616104 3.228331 
C   2.231972 1.543084 -2.607389 
C   -2.146880 -1.283759 -3.228331 
C   -7.066756 1.356779 2.607389 
C   7.991056 -2.513688 2.564326 
C   1.415623 2.375256 -3.374258 
C   -1.307671 -0.386175 -2.564326 
C   -7.883104 0.524607 3.374258 
C   7.460338 2.123478 1.986139 
C   1.873309 -2.153958 -3.756869 
C   -1.838389 0.776385 -1.986139 
C   -7.425418 -0.745905 3.756869 
C   6.080499 1.863485 2.092372 
C   3.150920 -1.721237 -3.354080 
C   -3.218228 1.036379 -2.092372 
C   -6.147807 -1.178627 3.354080 
C   5.253103 2.740671 2.794521 
C   3.970697 -2.561595 -2.598591 
C   -4.045625 0.159193 -2.794521 
C   -5.328031 -0.338269 2.598591 
C   4.849011 -0.943411 4.086250 
C   4.457973 0.998023 -1.562774 
C   -4.449717 -1.956453 -4.086250 
C   -4.840755 1.901841 1.562774 
C   5.264604 -0.067737 5.125994 
C   4.073495 0.135045 -0.506518 
C   -4.034123 -2.832126 -5.125994 
C   -5.225232 2.764818 0.506518 
C   4.342138 0.826496 5.691536 
C   4.979450 -0.836660 -0.052744 
C   -4.956590 2.073368 -5.691536 
C   -4.319278 -2.063204 0.052744 
C   2.998501 0.839725 5.304749 
C   6.251327 -0.979429 -0.617323 
C   -6.300227 2.060139 -5.304749 
C   -3.047401 -1.920435 0.617323 
C   2.572142 -0.042162 4.312228 
C   6.637677 -0.129294 -1.655576 
C   -6.726585 2.942026 -4.312228 
C   -2.661050 -2.770570 1.655576 
C   3.490438 -0.898144 3.702102 
C   5.749238 0.849880 -2.111394 
C   -5.808290 -2.001720 -3.702102 
C   -3.549490 2.049984 2.111394 
C   6.622425 -0.104569 -5.662436 
C   2.718218 0.169969 0.101524 
C   -2.676302 -2.795295 5.662436 
C   -6.580509 2.729895 -0.101524 
C   7.473006 1.010942 5.682995 
C   1.892394 -0.960770 -0.023173 
C   -1.825722 1.888922 -5.682995 
C   -7.406334 -1.939094 0.023173 
C   8.739484 0.953022 -5.115285 
C   0.592904 -0.954294 0.487383 
C   -0.559244 1.946842 5.115285 
C   -8.705824 -1.945570 -0.487383 
C   9.171164 -0.211018 -4.473356 
C   0.107884 0.174826 1.154716 
C   -0.127564 -2.688846 4.473356 
C   -9.190844 2.725038 -1.154716 
C   8.315484 -1.315816 -4.407259 
C   0.936252 1.290412 1.314785 
C   -0.983244 -1.584048 4.407259 
C   -8.362476 1.609452 -1.314785 
C   7.052333 -1.260954 -4.994205 
C   2.227975 1.293342 0.783723 
C   -2.246395 -1.638909 4.994205 
C   -7.070753 1.606521 -0.783723 
H   7.579202 -0.692386 3.620459 
H   1.879545 0.545062 -2.338453 
H   -1.719525 -2.207478 -3.620459 
H   -7.419182 2.354802 2.338453 
H   9.060050 -2.277440 2.465931 
H   0.425373 2.020892 -3.693645 
H   -0.238677 -0.622423 -2.465931 
H   -8.873354 0.878971 3.693645 
H   8.114742 1.431256 1.450588 
H   1.245582 -1.514440 -4.382588 
H   -1.183986 1.468608 -1.450588 
H   -8.053146 -1.385424 4.382588 
H   5.653731 0.957928 1.652519 
H   3.518625 -0.735040 -3.648517 
H   -3.644997 1.941935 -1.652519 
H   -5.780103 -2.164823 3.648517 
H   4.199507 2.473458 2.932866 
H   4.963969 -2.216274 -2.298954 
H   -5.099221 0.426406 -2.932866 
H   -4.334759 -0.683590 2.298954 
H   4.676270 1.498595 -4.904970 
H   4.680250 -1.501139 0.759294 
H   -4.622458 1.401269 4.904970 
H   -4.618478 -1.398725 -0.759294 
H   2.304117 1.531528 5.785153 
H   6.920954 -1.757596 -0.241703 
H   -6.994610 1.368335 -5.785153 
H   -2.377773 -1.142267 0.241703 
H   1.533563 -0.038471 3.968151 
H   7.612764 -0.240937 -2.138085 
H   -7.765164 2.938334 -3.968151 
H   -1.685963 -2.658926 2.138085 
H   3.149098 -1.522032 2.874444 
H   6.040406 1.482024 -2.953020 
H   -6.149630 -1.377831 -2.874444 
H   -3.258322 1.417839 2.953020 
H   7.158696 1.906911 5.142924 
H   2.259419 -1.827531 -0.576589 
H   -2.140031 0.992953 -5.142924 
H   -7.039308 -1.072333 0.576589 
H   -9.197379 1.817892 -5.188402 
H   -0.047373 -1.825512 0.335523 
H   0.101349 1.081972 5.188402 
H   9.251355 -1.074352 -0.335523 
H   -8.424753 -0.260521 -4.041575 
H   -0.915891 0.197017 1.534417 
H   0.873975 -2.639343 4.041575 
H   8.382837 2.702847 -1.534417 
H   8.625169 -2.218606 -3.878432 
H   0.568786 2.165902 1.851868 
H   -0.673558 -0.681257 3.878432 
H   -8.729941 0.733961 -1.851868 
H   6.378532 -2.117573 -4.935849 
H   2.866220 2.171549 0.893511 
H   -2.920196 -0.782291 4.935849 
H   -6.432508 0.728315 -0.893511 
128
i=38
C   5.765528 -1.869688 3.370230 
C   3.528748 1.960072 -2.210534 
C   -3.533200 -1.030176 -3.370230 
C   -5.769980 0.939792 2.210534 
C   7.158939 -1.622189 3.240132 
C   2.239063 1.536999 -2.619190 
C   -2.139789 -1.277674 -3.240132 
C   -7.059665 1.362864 2.619190 
C   8.000052 -2.525224 2.584699 
C   1.424619 2.363720 -3.394631 
C   -1.298675 -0.374639 -2.584699 
C   -7.874108 0.536143 3.394631 
C   7.463248 2.120938 1.990214 
C   1.876219 -2.156498 -3.760944 
C   -1.835479 0.778925 -1.990214 
C   -7.422508 -0.743365 3.760944 
C   6.074890 1.875339 2.071734 
C   3.145311 -1.709383 -3.333442 
C   -3.223837 1.024525 -2.071734 
C   -6.153416 -1.190481 3.333442 
C   5.246859 2.755594 2.769438 
C   3.964453 -2.546672 -2.573508 
C   -4.051869 0.144270 -2.769438 
C   -5.334275 -0.353192 2.573508 
C   4.849699 -0.938860 4.082493 
C   4.458661 1.002574 -1.559017 
C   -4.449029 -1.961004 -4.082493 
C   -4.840067 1.897290 1.559017 
C   5.267885 -0.062128 5.120861 
C   4.076776 0.140654 -0.501385 
C   -4.030842 -2.837735 -5.120861 
C   -5.221951 2.759209 0.501385 
C   4.344043 0.825649 5.695717 
C   4.981355 -0.837507 -0.056925 
C   -4.954685 2.074215 -5.695717 
C   -4.317373 -2.062357 0.056925 
C   2.994426 0.828083 5.323746 
C   6.247252 -0.991071 -0.636320 
C   -6.304302 2.071781 -5.323746 
C   -3.051476 -1.908793 0.636320 
C   2.564733 -0.056450 4.335036 
C   6.630268 -0.143582 -1.678384 
C   -6.733994 2.956314 -4.335036 
C   -2.668459 -2.756282 1.678384 
C   3.485517 -0.902166 3.712051 
C   5.744317 0.845858 -2.121343 
C   -5.813211 -1.997698 -3.712051 
C   -3.554411 2.054006 2.121343 
C   6.625918 -0.099119 -5.668257 
C   2.721711 0.175419 0.107345 
C   -2.672809 -2.800745 5.668257 
C   -6.577016 2.724445 -0.107345 
C   7.478562 1.015123 5.684000 
C   1.897950 -0.956589 -0.024178 
C   -1.820166 1.884741 -5.684000 
C   -7.400778 -1.943275 0.024178 
C   8.742289 0.952916 -5.107665 
C   0.595709 -0.954400 0.479763 
C   -0.556439 1.946948 5.107665 
C   -8.703019 -1.945464 -0.479763 
C   9.169524 -0.214034 -4.467853 
C   0.106244 0.171810 1.149213 
C   -0.129204 -2.685830 4.467853 
C   -9.192484 2.728054 -1.149213 
C   8.311568 -1.317933 -4.409587 
C   0.932336 1.288295 1.317113 
C   -0.987160 -1.581931 4.409587 
C   -8.366392 1.611569 -1.317113 
C   7.050798 -1.258255 -5.001190 
C   2.226440 1.296041 0.790708 
C   -2.247930 -1.641608 5.001190 
C   -7.072288 1.603822 -0.790708 
H   7.592537 -0.704663 3.642526 
H   1.892880 0.532785 -2.360520 
H   -1.706190 -2.195201 -3.642526 
H   -7.405847 2.367079 2.360520 
H   9.075608 -2.298819 2.504720 
H   0.440931 1.999513 -3.732434 
H   -0.223119 -0.601044 -2.504720 
H   -8.857796 0.900350 3.732434 
H   8.119875 1.424324 1.462177 
H   1.250715 -1.521372 -4.394177 
H   -1.178853 1.475540 -1.462177 
H   -8.048013 -1.378492 4.394177 
H   5.643200 0.976502 1.619763 
H   3.508094 -0.716466 -3.615761 
H   -3.655528 1.923361 -1.619763 
H   -5.790634 -2.183397 3.615761 
H   4.188236 2.494890 2.894342 
H   4.952698 -2.194842 -2.260430 
H   -5.110492 0.404974 -2.894342 
H   -4.346030 -0.705022 2.260430 
H   4.681086 1.498383 -4.902483 
H   4.685066 -1.501351 0.756807 
H   -4.617642 1.401481 4.902483 
H   -4.613662 -1.398513 -0.756807 
H   2.297979 1.512689 5.812882 
H   6.914816 -1.776435 -0.269432 
H   -7.000748 1.387174 -5.812882 
H   -2.383911 -1.123428 0.269432 
H   1.520863 -0.061755 4.002495 
H   7.600064 -0.264221 -2.172429 
H   -7.777864 2.961618 -4.002495 
H   -1.698663 -2.635642 2.172429 
H   3.139996 -1.525366 2.885557 
H   6.031304 1.478690 -2.964133 
H   -6.158732 -1.374497 -2.885557 
H   -3.267424 1.421173 2.964133 
H   7.168645 1.913526 5.145041 
H   2.269368 -1.820916 -0.578706 
H   -2.130082 0.986338 -5.145041 
H   -7.029359 -1.078948 0.578706 
H   -9.192881 1.817257 -5.174220 
H   -0.042875 -1.826147 0.321341 
H   0.105847 1.082607 5.174220 
H   9.255853 -1.073717 -0.321341 
H   -8.428246 -0.265813 -4.031732 
H   -0.919384 0.191725 1.524574 
H   0.870482 -2.634051 4.031732 
H   8.379344 2.708139 -1.524574 
H   8.616438 -2.222998 -3.881448 
H   0.560055 2.161510 1.854884 
H   -0.682289 -0.676865 3.881448 
H   -8.738672 0.738353 -1.854884 
H   6.374034 -2.113075 -4.947120 
H   2.861722 2.176047 0.904782 
H   -2.924694 -0.786789 4.947120 
H   -6.437006 0.723817 -0.904782 
128
i=39
C   5.765210 -1.863232 3.362134 
C   3.528430 1.966528 -2.202438 
C   -3.533518 -1.036632 -3.362134 
C   -5.770298 0.933336 2.202438 
C   7.166030 -1.628274 3.251933 
C   2.246154 1.530914 -2.630991 
C   -2.132698 -1.271589 -3.251933 
C   -7.052574 1.368949 2.630991 
C   8.009048 -2.536760 2.605072 
C   1.433615 2.352184 -3.415004 
C   -1.289679 -0.363103 -2.605072 
C   -7.865112 0.547679 3.415004 
C   7.466158 2.118398 1.994289 
C   1.879129 -2.159038 -3.765019 
C   -1.832569 0.781465 -1.994289 
C   -7.419598 -0.740825 3.765019 
C   6.069281 1.887193 2.051096 
C   3.139702 -1.697529 -3.312804 
C   -3.229446 1.012671 -2.051096 
C   -6.159025 -1.202335 3.312804 
C   5.240615 2.770517 2.744355 
C   3.958209 -2.531749 -2.548425 
C   -4.058113 0.129347 -2.744355 
C   -5.340519 -0.368115 2.548425 
C   4.850387 -0.934309 4.078736 
C   4.459349 1.007125 -1.555260 
C   -4.448341 -1.965555 -4.078736 
C   -4.839379 1.892739 1.555260 
C   5.271166 -0.056519 5.115728 
C   4.080057 0.146263 -0.496252 
C   -4.027561 -2.843344 -5.115728 
C   -5.218670 2.753600 0.496252 
C   4.345948 0.824802 5.699898 
C   4.983260 -0.838354 -0.061106 
C   -4.952780 2.075062 -5.699898 
C   -4.315468 -2.061510 0.061106 
C   2.990351 0.816441 5.342743 
C   6.243177 -1.002713 -0.655317 
C   -6.308377 2.083423 -5.342743 
C   -3.055551 -1.897151 0.655317 
C   2.557324 -0.070738 4.357844 
C   6.622859 -0.157870 -1.701192 
C   -6.741403 2.970602 -4.357844 
C   -2.675868 -2.741994 1.701192 
C   3.480596 -0.906188 3.722000 
C   5.739396 0.841836 -2.131292 
C   -5.818132 -1.993676 -3.722000 
C   -3.559332 2.058028 2.131292 
C   6.629411 -0.093669 -5.674078 
C   2.725204 0.180869 0.113166 
C   -2.669316 -2.806195 5.674078 
C   -6.573523 2.718995 -0.113166 
C   7.484118 1.019304 5.685005 
C   1.903506 -0.952408 -0.025183 
C   -1.814610 1.880560 -5.685005 
C   -7.395222 -1.947456 0.025183 
C   8.745094 0.952810 -5.100045 
C   0.598514 -0.954506 0.472143 
C   -0.553634 1.947054 5.100045 
C   -8.700214 -1.945358 -0.472143 
C   9.167884 -0.217050 -4.462350 
C   0.104604 0.168794 1.143710 
C   -0.130844 -2.682814 4.462350 
C   -9.194124 2.731070 -1.143710 
C   8.307652 -1.320050 -4.411915 
C   0.928420 1.286178 1.319441 
C   -0.991076 -1.579814 4.411915 
C   -8.370308 1.613686 -1.319441 
C   7.049263 -1.255556 -5.008175 
C   2.224905 1.298740 0.797693 
C   -2.249465 -1.644307 5.008175 
C   -7.073823 1.601123 -0.797693 
H   7.605872 -0.716940 3.664593 
H   1.906215 0.520508 -2.382587 
H   -1.692855 -2.182924 -3.664593 
H   -7.392512 2.379356 2.382587 
H   9.091166 -2.320198 2.543509 
H   0.456489 1.978134 -3.771223 
H   -0.207561 -0.579665 -2.543509 
H   -8.842238 0.921729 3.771223 
H   8.125008 1.417392 1.473766 
H   1.255848 -1.528304 -4.405766 
H   -1.173720 1.482472 -1.473766 
H   -8.042880 -1.371560 4.405766 
H   5.632669 0.995076 1.587007 
H   3.497563 -0.697892 -3.583005 
H   -3.666059 1.904787 -1.587007 
H   -5.801165 -2.201971 3.583005 
H   4.176965 2.516322 2.855818 
H   4.941427 -2.173410 -2.221906 
H   -5.121763 0.383542 -2.855818 
H   -4.357301 -0.726454 2.221906 
H   4.685902 1.498171 -4.899996 
H   4.689882 -1.501563 0.754320 
H   -4.612826 1.401693 4.899996 
H   -4.608846 -1.398301 -0.754320 
H   2.291841 1.493850 5.840611 
H   6.908678 -1.795274 -0.297161 
H   -7.006886 1.406013 -5.840611 
H   -2.390049 -1.104589 0.297161 
H   1.508163 -0.085039 4.036839 
H   7.587364 -0.287505 -2.206773 
H   -7.790564 2.984902 -4.036839 
H   -1.711363 -2.612358 2.206773 
H   3.130894 -1.528700 2.896670 
H   6.022202 1.475356 -2.975246 
H   -6.167834 -1.371163 -2.896670 
H   -3.276526 1.424507 2.975246 
H   7.178594 1.920141 5.147158 
H   2.279317 -1.814301 -0.580823 
H   -2.120133 0.979723 -5.147158 
H   -7.019410 -1.085563 0.580823 
H   -9.188383 1.816622 -5.160038 
H   -0.038377 -1.826782 0.307159 
H   0.110345 1.083242 5.160038 
H   9.260351 -1.073082 -0.307159 
H   -8.431739 -0.271105 -4.021889 
H   -0.922877 0.186433 1.514731 
H   0.866989 -2.628759 4.021889 
H   8.375851 2.713431 -1.514731 
H   8.607707 -2.227390 -3.884464 
H   0.551324 2.157118 1.857900 
H   -0.691020 -0.672473 3.884464 
H   -8.747403 0.742745 -1.857900 
H   6.369536 -2.108577 -4.958391 
H   2.857224 2.180545 0.916053 
H   -2.929192 -0.791287 4.958391 
H   -6.441504 0.719319 -0.916053 
128
i=40
C   5.764892 -1.856776 3.354038 
C   3.528112 1.972984 -2.194342 
C   -3.533836 -1.043088 -3.354038 
C   -5.770616 0.926880 2.194342 
C   7.173121 -1.634359 3.263734 
C   2.253245 1.524829 -2.642792 
C   -2.125607 -1.265504 -3.263734 
C   -7.045483 1.375034 2.642792 
C   8.018044 -2.548296 2.625445 
C   1.442611 2.340648 -3.435377 
C   -1.280683 -0.351567 -2.625445 
C   -7.856116 0.559215 3.435377 
C   7.469068 2.115858 1.998364 
C   1.882039 -2.161578 -3.769094 
C   -1.829659 0.784005 -1.998364 
C   -7.416688 -0.738285 3.769094 
C   6.063672 1.899047 2.030458 
C   3.134093 -1.685675 -3.292166 
C   -3.235055 1.000817 -2.030458 
C   -6.164634 -1.214189 3.292166 
C   5.234371 2.785440 2.719272 
C   3.951965 -2.516826 -2.523342 
C   -4.064357 0.114424 -2.719272 
C   -5.346763 -0.383038 2.523342 
C   4.851075 -0.929758 4.074979 
C   4.460037 1.011676 -1.551503 
C   -4.447653 -1.970106 -4.074979 
C   -4.838691 1.888188 1.551503 
C   5.274447 -0.050910 5.110595 
C   4.083338 0.151872 -0.491119 
C   -4.024280 -2.848953 -5.110595 
C   -5.215389 2.747991 0.491119 
C   4.347853 0.823955 5.704079 
C   4.985165 -0.839201 -0.065287 
C   -4.950875 2.075909 -5.704079 
C   -4.313563 -2.060663 0.065287 
C   2.986276 0.804799 5.361740 
C   6.239102 -1.014355 -0.674314 
C   -6.312452 2.095065 -5.361740 
C   -3.059626 -1.885509 0.674314 
C   2.549915 -0.085026 4.380652 
C   6.615450 -0.172158 -1.724000 
C   -6.748812 2.984890 -4.380652 
C   -2.683277 -2.727706 1.724000 
C   3.475675 -0.910210 3.731949 
C   5.734475 0.837814 -2.141241 
C   -5.823053 -1.989654 -3.731949 
C   -3.564253 2.062050 2.141241 
C   6.632904 -0.088219 -5.679899 
C   2.728697 0.186319 0.118987 
C   -2.665823 -2.811645 5.679899 
C   -6.570030 2.713545 -0.118987 
C   7.489674 1.023485 5.686010 
C   1.909062 -0.948227 -0.026188 
C   -1.809054 1.876379 -5.686010 
C   -7.389666 -1.951637 0.026188 
C   8.747899 0.952704 -5.092425 
C   0.601319 -0.954612 0.464523 
C   -0.550829 1.947160 5.092425 
C   -8.697409 -1.945252 -0.464523 
C   9.166244 -0.220066 -4.456847 
C   0.102964 0.165778 1.138207 
C   -0.132484 -2.679798 4.456847 
C   -9.195764 2.734086 -1.138207 
C   8.303736 -1.322167 -4.414243 
C   0.924504 1.284061 1.321769 
C   -0.994992 -1.577697 4.414243 
C   -8.374224 1.615803 -1.321769 
C   7.047728 -1.252857 -5.015160 
C   2.223370 1.301439 0.804678 
C   -2.251000 -1.647006 5.015160 
C   -7.075358 1.598424 -0.804678 
H   7.619207 -0.729217 3.686660 
H   1.919550 0.508231 -2.404654 
H   -1.679520 -2.170647 -3.686660 
H   -7.379177 2.391633 2.404654 
H   9.106724 -2.341577 2.582298 
H   0.472047 1.956755 -3.810012 
H   -0.192003 -0.558286 -2.582298 
H   -8.826680 0.943108 3.810012 
H   8.130141 1.410460 1.485355 
H   1.260981 -1.535236 -4.417355 
H   -1.168587 1.489404 -1.485355 
H   -8.037747 -1.364628 4.417355 
H   5.622138 1.013650 1.554251 
H   3.487032 -0.679318 -3.550249 
H   -3.676590 1.886213 -1.554251 
H   -5.811696 -2.220545 3.550249 
H   4.165694 2.537754 2.817294 
H   4.930156 -2.151978 -2.183382 
H   -5.133034 0.362110 -2.817294 
H   -4.368572 -0.747886 2.183382 
H   4.690718 1.497959 -4.897509 
H   4.694698 -1.501775 0.751833 
H   -4.608010 1.401905 4.897509 
H   -4.604030 -1.398089 -0.751833 
H   2.285703 1.475011 5.868340 
H   6.902540 -1.814113 -0.324890 
H   -7.013024 1.424852 -5.868340 
H   -2.396187 -1.085750 0.324890 
H   1.495463 -0.108323 4.071183 
H   7.574664 -0.310789 -2.241117 
H   -7.803264 3.008186 -4.071183 
H   -1.724063 -2.589074 2.241117 
H   3.121792 -1.532034 2.907783 
H   6.013100 1.472022 -2.986359 
H   -6.176936 -1.367829 -2.907783 
H   -3.285628 1.427841 2.986359 
H   7.188543 1.926756 5.149275 
H   2.289266 -1.807686 -0.582940 
H   -2.110184 0.973108 -5.149275 
H   -7.009461 -1.092178 0.582940 
H   -9.183885 1.815987 -5.145856 
H   -0.033879 -1.827417 0.292977 
H   0.114843 1.083877 5.145856 
H   9.264849 -1.072447 -0.292977 
H   -8.435232 -0.276397 -4.012046 
H   -0.926370 0.181141 1.504888 
H   0.863496 -2.623467 4.012046 
H   8.372358 2.718723 -1.504888 
H   8.598976 -2.231782 -3.887480 
H   0.542593 2.152726 1.860916 
H   -0.699751 -0.668081 3.887480 
H   -8.756134 0.747137 -1.860916 
H   6.365038 -2.104079 -4.969662 
H   2.852726 2.185043 0.927324 
H   -2.933690 -0.795785 4.969662 
H   -6.446002 0.714821 -0.927324 
