# Supplementary material for: Is Ortho-Terphenyl a Rigid Glass Former?
Source: J Phys Chem Lett. 2024 Jul 1;15(27):7020–7. doi: 10.1021/acs.jpclett.4c01217 (PMC11247491; doi:10.1021/acs.jpclett.4c01217)
Supplement: Supplementary file 2 — jz4c01217_si_002.zip [file jz4c01217_si_002.zip › xyz files for modes/for mode contribution/f14.xyz]

128
i=1
C   6.002184 -1.841850 3.381922 
C   3.765404 1.987910 -2.222226 
C   -3.765404 -0.911954 -3.471882 
C   -6.002184 1.058014 2.312186 
C   7.330502 -1.402844 3.173925 
C   2.410626 1.756344 -2.552983 
C   -2.410626 -1.143519 -3.141125 
C   -7.330502 1.497019 2.520183 
C   8.249290 -2.189942 2.473308 
C   1.673857 2.699002 -3.283240 
C   -1.673857 -0.200861 -2.410868 
C   -8.249290 0.709921 3.220800 
C   7.866218 2.363618 1.954809 
C   2.279189 -1.913818 -3.725539 
C   -2.279189 0.986045 -1.968569 
C   -7.866218 -0.536245 3.739299 
C   6.556543 1.906661 2.160110 
C   3.626964 -1.678061 -3.421818 
C   -3.626964 1.221803 -2.272290 
C   -6.556543 -0.993203 3.533998 
C   5.638237 2.692943 2.869879 
C   4.355831 -2.609323 -2.673949 
C   -4.355831 0.290541 -3.020159 
C   -5.638237 -0.206921 2.824229 
C   4.987763 -0.953787 4.019362 
C   4.596725 0.987647 -1.495886 
C   -4.596725 -1.912217 -4.198222 
C   -4.987763 1.946077 1.674746 
C   5.294128 -0.096101 5.112342 
C   4.103019 0.106681 -0.492866 
C   -4.103019 -2.793182 -5.201242 
C   -5.294128 2.803762 0.581766 
C   4.334938 0.822048 5.566960 
C   4.972250 -0.841108 0.071832 
C   -4.972250 2.058756 -5.765940 
C   -4.334938 -2.077816 0.127148 
C   3.060521 0.881527 4.996557 
C   6.313347 -0.937627 -0.309131 
C   -6.313347 1.962237 -5.384977 
C   -3.060521 -2.018337 0.697551 
C   2.733546 0.009696 3.953130 
C   6.799081 -0.077436 -1.296478 
C   -6.799081 2.822428 -4.397630 
C   -2.733546 -2.890168 1.740978 
C   3.690884 -0.886182 3.469898 
C   5.949684 0.861842 -1.879190 
C   -5.949684 -2.038022 -3.814918 
C   -3.690884 2.013682 2.224210 
C   6.592997 -0.183839 -5.552900 
C   2.688790 0.090699 -0.008012 
C   -2.688790 -2.809165 5.702120 
C   -6.592997 2.716025 -0.141208 
C   7.487830 0.902246 5.853715 
C   1.907218 -1.069466 -0.193893 
C   -1.907218 1.830398 -5.500215 
C   -7.487830 -1.997618 -0.159607 
C   8.736944 0.779028 -4.911235 
C   0.590364 -1.128288 0.283333 
C   -0.590364 1.771576 5.410775 
C   -8.736944 -2.120836 -0.782873 
C   9.100564 -0.421002 -4.285704 
C   0.037284 -0.035158 0.967064 
C   -0.037284 -2.935022 4.727044 
C   -9.100564 2.478862 -1.408404 
C   8.192400 -1.488854 -4.258351 
C   0.813168 1.117374 1.165877 
C   -0.813168 -1.782490 4.528231 
C   -8.192400 1.411010 -1.435757 
C   6.950413 -1.373458 -4.890915 
C   2.126055 1.180838 0.680433 
C   -2.126055 -1.719025 5.013675 
C   -6.950413 1.526405 -0.803193 
H   7.635722 -0.418694 3.535687 
H   1.936065 0.818754 -2.253681 
H   -1.936065 -2.081110 -3.440427 
H   -7.635722 2.481170 2.158421 
H   9.260392 -1.806256 2.303047 
H   0.625715 2.492076 -3.530761 
H   -0.625715 -0.407787 -2.163347 
H   -9.260392 1.093607 3.391061 
H   8.578194 1.763368 1.378404 
H   1.709034 -1.182328 -4.310404 
H   -1.709034 1.717536 -1.383704 
H   -8.578194 -1.136496 4.315704 
H   6.243447 0.936444 1.761745 
H   4.108341 -0.756524 -3.757743 
H   -4.108341 2.143339 -1.936365 
H   -6.243447 -1.963419 3.932363 
H   4.626973 2.308886 3.042830 
H   5.391435 -2.380846 -2.408918 
H   -5.391435 0.519018 -3.285190 
H   -4.626973 -0.590978 2.651278 
H   4.581754 1.478697 -4.979692 
H   4.585734 -1.521037 0.834016 
H   -4.585734 1.378827 4.860092 
H   -4.581754 -1.421167 -0.714416 
H   2.336715 1.600642 5.385939 
H   6.953552 -1.688482 0.157511 
H   -6.953552 1.211381 -5.851619 
H   -2.336715 -1.299221 0.308169 
H   1.749463 0.049373 3.480567 
H   7.828664 -0.153093 -1.650501 
H   -7.828664 2.746770 -4.043607 
H   -1.749463 -2.850490 2.213541 
H   3.435490 -1.524788 2.619906 
H   6.326798 1.479268 -2.698482 
H   -6.326798 -1.420595 -2.995626 
H   -3.435490 1.375075 3.074202 
H   7.226002 1.820121 5.317022 
H   2.326725 -1.914321 -0.750687 
H   -2.326725 0.985543 -4.943422 
H   -7.226002 -1.079743 0.377087 
H   -9.156107 1.612682 -4.960754 
H   -0.006101 -2.030722 0.107875 
H   0.006101 0.869142 5.586234 
H   9.156107 -1.287182 -0.733355 
H   -8.500635 -0.530399 -3.846103 
H   -0.991773 -0.072861 1.338945 
H   0.991773 -2.972725 4.355163 
H   8.500635 2.369465 -1.848005 
H   8.457945 -2.418744 -3.749206 
H   0.401562 1.965764 1.722642 
H   -0.401562 -0.934099 3.971466 
H   -8.457945 0.481119 -1.944902 
H   6.244650 -2.210181 -4.887273 
H   2.732338 2.078941 0.844935 
H   -2.732338 -0.820923 4.849173 
H   -6.244650 0.689683 -0.806835 
128
i=2
C   5.978741 -1.849153 3.386420 
C   3.741961 1.980607 -2.226724 
C   -3.741961 -0.919257 -3.467384 
C   -5.978741 1.050711 2.307688 
C   7.308382 -1.420519 3.172285 
C   2.388506 1.738669 -2.551343 
C   -2.388506 -1.161194 -3.142765 
C   -7.308382 1.479344 2.521823 
C   8.218069 -2.215395 2.470186 
C   1.642636 2.673549 -3.280118 
C   -1.642636 -0.226314 -2.413990 
C   -8.218069 0.684468 3.223922 
C   7.823884 2.341128 1.955497 
C   2.236855 -1.936308 -3.726227 
C   -2.236855 0.963555 -1.967881 
C   -7.823884 -0.558735 3.738611 
C   6.512304 1.895231 2.165719 
C   3.582725 -1.689491 -3.427427 
C   -3.582725 1.210373 -2.266681 
C   -6.512304 -1.004633 3.528389 
C   5.603470 2.688762 2.877393 
C   4.321064 -2.613504 -2.681463 
C   -4.321064 0.286360 -3.012645 
C   -5.603470 -0.211102 2.816715 
C   4.973475 -0.955480 4.028305 
C   4.582437 0.985954 -1.504829 
C   -4.582437 -1.913910 -4.189279 
C   -4.973475 1.944384 1.665803 
C   5.289207 -0.096630 5.116787 
C   4.098098 0.106152 -0.497311 
C   -4.098098 -2.793711 -5.196797 
C   -5.289207 2.803233 0.577321 
C   4.334515 0.823001 5.576909 
C   4.971827 -0.840155 0.061883 
C   -4.971827 2.059709 -5.755991 
C   -4.334515 -2.076863 0.117199 
C   3.056764 0.884332 5.015978 
C   6.309590 -0.934822 -0.328552 
C   -6.309590 1.965042 -5.365556 
C   -3.056764 -2.015532 0.678130 
C   2.721851 0.013083 3.975355 
C   6.787386 -0.074049 -1.318703 
C   -6.787386 2.825815 -4.375405 
C   -2.721851 -2.886781 1.718753 
C   3.673792 -0.884965 3.487149 
C   5.932592 0.863059 -1.896441 
C   -5.932592 -2.036805 -3.797667 
C   -3.673792 2.014899 2.206959 
C   6.593844 -0.179182 -5.560361 
C   2.689637 0.095356 -0.000551 
C   -2.689637 -2.804508 5.694659 
C   -6.593844 2.720682 -0.133747 
C   7.483014 0.910607 5.836040 
C   1.902402 -1.061105 -0.176218 
C   -1.902402 1.838759 -5.517890 
C   -7.483014 -1.989257 -0.141932 
C   8.735515 0.796491 -4.936212 
C   0.588935 -1.110825 0.308310 
C   -0.588935 1.789039 5.385798 
C   -8.735515 -2.103373 -0.757896 
C   9.108608 -0.398194 -4.307771 
C   0.045328 -0.012350 0.989131 
C   -0.045328 -2.912214 4.704977 
C   -9.108608 2.501670 -1.386337 
C   8.207058 -1.470280 -4.271845 
C   0.827826 1.135948 1.179371 
C   -0.827826 -1.763916 4.514737 
C   -8.207058 1.429584 -1.422263 
C   6.961526 -1.363827 -4.897053 
C   2.137168 1.190469 0.686571 
C   -2.137168 -1.709394 5.007537 
C   -6.961526 1.536036 -0.797055 
H   7.622069 -0.438697 3.530924 
H   1.922412 0.798751 -2.248918 
H   -1.922412 -2.101113 -3.445190 
H   -7.622069 2.461167 2.163184 
H   9.231023 -1.840547 2.296062 
H   0.596346 2.457785 -3.523776 
H   -0.596346 -0.442078 -2.170332 
H   -9.231023 1.059316 3.398046 
H   8.528769 1.734316 1.378669 
H   1.659609 -1.211380 -4.310669 
H   -1.659609 1.688484 -1.383439 
H   -8.528769 -1.165548 4.315439 
H   6.190794 0.927448 1.770476 
H   4.055688 -0.765520 -3.766474 
H   -4.055688 2.134343 -1.927634 
H   -6.190794 -1.972415 3.923632 
H   4.590989 2.312484 3.054948 
H   5.355451 -2.377248 -2.421036 
H   -5.355451 0.522616 -3.273072 
H   -4.590989 -0.587380 2.639160 
H   4.588316 1.480814 -4.973712 
H   4.592296 -1.518920 0.828036 
H   -4.592296 1.380944 4.866072 
H   -4.588316 -1.419050 -0.720396 
H   2.337138 1.605034 5.409223 
H   6.953975 -1.684090 0.134227 
H   -6.953975 1.215773 -5.828335 
H   -2.337138 -1.294829 0.284885 
H   1.735493 0.054559 3.508719 
H   7.814694 -0.147907 -1.678653 
H   -7.814694 2.751956 -4.015455 
H   -1.735493 -2.845304 2.185389 
H   3.412312 -1.522512 2.638692 
H   6.303620 1.481544 -2.717268 
H   -6.303620 -1.418319 -2.976840 
H   -3.412312 1.377351 3.055416 
H   7.213302 1.824831 5.298342 
H   2.314025 -1.909611 -0.732007 
H   -2.314025 0.990253 -4.962102 
H   -7.213302 -1.075033 0.395767 
H   -9.162933 1.633584 -4.992028 
H   -0.012927 -2.009820 0.139149 
H   0.012927 0.890044 5.554960 
H   9.162933 -1.266280 -0.702081 
H   -8.490951 -0.500236 -3.871556 
H   -0.982089 -0.042698 1.364398 
H   0.982089 -2.942562 4.329710 
H   8.490951 2.399628 -1.822552 
H   8.479906 -2.396095 -3.760319 
H   0.423523 1.988413 1.733755 
H   -0.423523 -0.911450 3.960353 
H   -8.479906 0.503768 -1.933789 
H   6.260737 -2.203619 -4.885368 
H   2.748425 2.085503 0.843030 
H   -2.748425 -0.814361 4.851078 
H   -6.260737 0.696245 -0.808740 
128
i=3
C   5.955298 -1.856456 3.390918 
C   3.718518 1.973304 -2.231222 
C   -3.718518 -0.926560 -3.462886 
C   -5.955298 1.043408 2.303190 
C   7.286262 -1.438194 3.170645 
C   2.366386 1.720994 -2.549703 
C   -2.366386 -1.178869 -3.144405 
C   -7.286262 1.461669 2.523463 
C   8.186848 -2.240848 2.467064 
C   1.611415 2.648096 -3.276996 
C   -1.611415 -0.251767 -2.417112 
C   -8.186848 0.659015 3.227044 
C   7.781550 2.318638 1.956185 
C   2.194521 -1.958798 -3.726915 
C   -2.194521 0.941065 -1.967193 
C   -7.781550 -0.581225 3.737923 
C   6.468065 1.883801 2.171328 
C   3.538486 -1.700921 -3.433036 
C   -3.538486 1.198943 -2.261072 
C   -6.468065 -1.016063 3.522780 
C   5.568703 2.684581 2.884907 
C   4.286297 -2.617685 -2.688977 
C   -4.286297 0.282179 -3.005131 
C   -5.568703 -0.215283 2.809201 
C   4.959187 -0.957173 4.037248 
C   4.568149 0.984261 -1.513772 
C   -4.568149 -1.915603 -4.180336 
C   -4.959187 1.942691 1.656860 
C   5.284286 -0.097159 5.121232 
C   4.093177 0.105623 -0.501756 
C   -4.093177 -2.794240 -5.192352 
C   -5.284286 2.802704 0.572876 
C   4.334092 0.823954 5.586858 
C   4.971404 -0.839202 0.051934 
C   -4.971404 2.060662 -5.746042 
C   -4.334092 -2.075910 0.107250 
C   3.053007 0.887137 5.035399 
C   6.305833 -0.932017 -0.347973 
C   -6.305833 1.967847 -5.346135 
C   -3.053007 -2.012727 0.658709 
C   2.710156 0.016470 3.997580 
C   6.775691 -0.070662 -1.340928 
C   -6.775691 2.829202 -4.353180 
C   -2.710156 -2.883394 1.696528 
C   3.656700 -0.883748 3.504400 
C   5.915500 0.864276 -1.913692 
C   -5.915500 -2.035588 -3.780416 
C   -3.656700 2.016116 2.189708 
C   6.594691 -0.174525 -5.567822 
C   2.690484 0.100013 0.006910 
C   -2.690484 -2.799851 5.687198 
C   -6.594691 2.725339 -0.126286 
C   7.478198 0.918968 5.818365 
C   1.897586 -1.052744 -0.158543 
C   -1.897586 1.847120 -5.535565 
C   -7.478198 -1.980896 -0.124257 
C   8.734086 0.813954 -4.961189 
C   0.587506 -1.093362 0.333287 
C   -0.587506 1.806502 5.360821 
C   -8.734086 -2.085910 -0.732919 
C   9.116652 -0.375386 -4.329838 
C   0.053372 0.010458 1.011198 
C   -0.053372 -2.889406 4.682910 
C   -9.116652 2.524478 -1.364270 
C   8.221716 -1.451706 -4.285339 
C   0.842484 1.154522 1.192865 
C   -0.842484 -1.745342 4.501243 
C   -8.221716 1.448158 -1.408769 
C   6.972639 -1.354196 -4.903191 
C   2.148281 1.200100 0.692709 
C   -2.148281 -1.699763 5.001399 
C   -6.972639 1.545667 -0.790917 
H   7.608416 -0.458700 3.526161 
H   1.908759 0.778748 -2.244155 
H   -1.908759 -2.121116 -3.449953 
H   -7.608416 2.441164 2.167947 
H   9.201654 -1.874838 2.289077 
H   0.566977 2.423494 -3.516791 
H   -0.566977 -0.476369 -2.177317 
H   -9.201654 1.025025 3.405031 
H   8.479344 1.705264 1.378934 
H   1.610184 -1.240432 -4.310934 
H   -1.610184 1.659432 -1.383174 
H   -8.479344 -1.194600 4.315174 
H   6.138141 0.918452 1.779207 
H   4.003035 -0.774516 -3.775205 
H   -4.003035 2.125347 -1.918903 
H   -6.138141 -1.981411 3.914901 
H   4.555005 2.316082 3.067066 
H   5.319467 -2.373650 -2.433154 
H   -5.319467 0.526214 -3.260954 
H   -4.555005 -0.583782 2.627042 
H   4.594878 1.482931 -4.967732 
H   4.598858 -1.516803 0.822056 
H   -4.598858 1.383061 4.872052 
H   -4.594878 -1.416933 -0.726376 
H   2.337561 1.609426 5.432507 
H   6.954398 -1.679698 0.110943 
H   -6.954398 1.220165 -5.805051 
H   -2.337561 -1.290437 0.261601 
H   1.721523 0.059745 3.536871 
H   7.800724 -0.142721 -1.706805 
H   -7.800724 2.757142 -3.987303 
H   -1.721523 -2.840118 2.157237 
H   3.389134 -1.520236 2.657478 
H   6.280442 1.483820 -2.736054 
H   -6.280442 -1.416043 -2.958054 
H   -3.389134 1.379627 3.036630 
H   7.200602 1.829541 5.279662 
H   2.301325 -1.904901 -0.713327 
H   -2.301325 0.994963 -4.980782 
H   -7.200602 -1.070323 0.414447 
H   -9.169759 1.654486 -5.023302 
H   -0.019753 -1.988918 0.170423 
H   0.019753 0.910946 5.523686 
H   9.169759 -1.245378 -0.670807 
H   -8.481267 -0.470073 -3.897009 
H   -0.972405 -0.012535 1.389851 
H   0.972405 -2.912399 4.304257 
H   8.481267 2.429791 -1.797099 
H   8.501867 -2.373446 -3.771432 
H   0.445484 2.011062 1.744868 
H   -0.445484 -0.888801 3.949240 
H   -8.501867 0.526417 -1.922676 
H   6.276824 -2.197057 -4.883463 
H   2.764512 2.092065 0.841125 
H   -2.764512 -0.807799 4.852983 
H   -6.276824 0.702807 -0.810645 
128
i=4
C   5.931855 -1.863759 3.395416 
C   3.695075 1.966001 -2.235720 
C   -3.695075 -0.933863 -3.458388 
C   -5.931855 1.036105 2.298692 
C   7.264142 -1.455869 3.169005 
C   2.344266 1.703319 -2.548063 
C   -2.344266 -1.196544 -3.146045 
C   -7.264142 1.443994 2.525103 
C   8.155627 -2.266301 2.463942 
C   1.580194 2.622643 -3.273874 
C   -1.580194 -0.277220 -2.420234 
C   -8.155627 0.633562 3.230166 
C   7.739216 2.296148 1.956873 
C   2.152187 -1.981288 -3.727603 
C   -2.152187 0.918575 -1.966505 
C   -7.739216 -0.603715 3.737235 
C   6.423826 1.872371 2.176937 
C   3.494247 -1.712351 -3.438645 
C   -3.494247 1.187513 -2.255463 
C   -6.423826 -1.027493 3.517171 
C   5.533936 2.680400 2.892421 
C   4.251530 -2.621866 -2.696491 
C   -4.251530 0.277998 -2.997617 
C   -5.533936 -0.219464 2.801687 
C   4.944899 -0.958866 4.046191 
C   4.553861 0.982568 -1.522715 
C   -4.553861 -1.917296 -4.171393 
C   -4.944899 1.940998 1.647917 
C   5.279365 -0.097688 5.125677 
C   4.088256 0.105094 -0.506201 
C   -4.088256 -2.794769 -5.187907 
C   -5.279365 2.802175 0.568431 
C   4.333669 0.824907 5.596807 
C   4.970981 -0.838249 0.041985 
C   -4.970981 2.061615 -5.736093 
C   -4.333669 -2.074957 0.097301 
C   3.049250 0.889942 5.054820 
C   6.302076 -0.929212 -0.367394 
C   -6.302076 1.970652 -5.326714 
C   -3.049250 -2.009922 0.639288 
C   2.698461 0.019857 4.019805 
C   6.763996 -0.067275 -1.363153 
C   -6.763996 2.832589 -4.330955 
C   -2.698461 -2.880007 1.674303 
C   3.639608 -0.882531 3.521651 
C   5.898408 0.865493 -1.930943 
C   -5.898408 -2.034371 -3.763165 
C   -3.639608 2.017333 2.172457 
C   6.595538 -0.169868 -5.575283 
C   2.691331 0.104670 0.014371 
C   -2.691331 -2.795194 5.679737 
C   -6.595538 2.729996 -0.118825 
C   7.473382 0.927329 5.800690 
C   1.892770 -1.044383 -0.140868 
C   -1.892770 1.855481 -5.553240 
C   -7.473382 -1.972535 -0.106582 
C   8.732657 0.831417 -4.986166 
C   0.586077 -1.075899 0.358264 
C   -0.586077 1.823965 5.335844 
C   -8.732657 -2.068447 -0.707942 
C   9.124696 -0.352578 -4.351905 
C   0.061416 0.033266 1.033265 
C   -0.061416 -2.866598 4.660843 
C   -9.124696 2.547286 -1.342203 
C   8.236374 -1.433132 -4.298833 
C   0.857142 1.173096 1.206359 
C   -0.857142 -1.726768 4.487749 
C   -8.236374 1.466732 -1.395275 
C   6.983752 -1.344565 -4.909329 
C   2.159394 1.209731 0.698847 
C   -2.159394 -1.690132 4.995261 
C   -6.983752 1.555298 -0.784779 
H   7.594763 -0.478703 3.521398 
H   1.895106 0.758745 -2.239392 
H   -1.895106 -2.141119 -3.454716 
H   -7.594763 2.421161 2.172710 
H   9.172285 -1.909129 2.282092 
H   0.537608 2.389203 -3.509806 
H   -0.537608 -0.510660 -2.184302 
H   -9.172285 0.990734 3.412016 
H   8.429919 1.676212 1.379199 
H   1.560759 -1.269484 -4.311199 
H   -1.560759 1.630380 -1.382909 
H   -8.429919 -1.223652 4.314909 
H   6.085488 0.909456 1.787938 
H   3.950382 -0.783512 -3.783936 
H   -3.950382 2.116351 -1.910172 
H   -6.085488 -1.990407 3.906170 
H   4.519021 2.319680 3.079184 
H   5.283483 -2.370052 -2.445272 
H   -5.283483 0.529812 -3.248836 
H   -4.519021 -0.580184 2.614924 
H   4.601440 1.485048 -4.961752 
H   4.605420 -1.514686 0.816076 
H   -4.605420 1.385178 4.878032 
H   -4.601440 -1.414816 -0.732356 
H   2.337984 1.613818 5.455791 
H   6.954821 -1.675306 0.087659 
H   -6.954821 1.224557 -5.781767 
H   -2.337984 -1.286045 0.238317 
H   1.707553 0.064931 3.565023 
H   7.786754 -0.137535 -1.734957 
H   -7.786754 2.762328 -3.959151 
H   -1.707553 -2.834932 2.129085 
H   3.365956 -1.517960 2.676264 
H   6.257264 1.486096 -2.754840 
H   -6.257264 -1.413767 -2.939268 
H   -3.365956 1.381903 3.017844 
H   7.187902 1.834251 5.260982 
H   2.288625 -1.900191 -0.694647 
H   -2.288625 0.999673 -4.999462 
H   -7.187902 -1.065613 0.433127 
H   -9.176585 1.675388 -5.054576 
H   -0.026579 -1.968016 0.201697 
H   0.026579 0.931848 5.492412 
H   9.176585 -1.224476 -0.639533 
H   -8.471583 -0.439910 -3.922462 
H   -0.962721 0.017628 1.415304 
H   0.962721 -2.882236 4.278804 
H   8.471583 2.459954 -1.771646 
H   8.523828 -2.350797 -3.782545 
H   0.467445 2.033711 1.755981 
H   -0.467445 -0.866152 3.938127 
H   -8.523828 0.549066 -1.911563 
H   6.292911 -2.190495 -4.881558 
H   2.780599 2.098627 0.839220 
H   -2.780599 -0.801237 4.854888 
H   -6.292911 0.709369 -0.812550 
128
i=5
C   5.908412 -1.871062 3.399914 
C   3.671632 1.958698 -2.240218 
C   -3.671632 -0.941166 -3.453890 
C   -5.908412 1.028802 2.294194 
C   7.242022 -1.473544 3.167365 
C   2.322146 1.685644 -2.546423 
C   -2.322146 -1.214219 -3.147685 
C   -7.242022 1.426319 2.526743 
C   8.124406 -2.291754 2.460820 
C   1.548973 2.597190 -3.270752 
C   -1.548973 -0.302673 -2.423356 
C   -8.124406 0.608109 3.233288 
C   7.696882 2.273658 1.957561 
C   2.109853 -2.003778 -3.728291 
C   -2.109853 0.896085 -1.965817 
C   -7.696882 -0.626205 3.736547 
C   6.379587 1.860941 2.182546 
C   3.450008 -1.723781 -3.444254 
C   -3.450008 1.176083 -2.249854 
C   -6.379587 -1.038923 3.511562 
C   5.499169 2.676219 2.899935 
C   4.216763 -2.626047 -2.704005 
C   -4.216763 0.273817 -2.990103 
C   -5.499169 -0.223645 2.794173 
C   4.930611 -0.960559 4.055134 
C   4.539573 0.980875 -1.531658 
C   -4.539573 -1.918989 -4.162450 
C   -4.930611 1.939305 1.638974 
C   5.274444 -0.098217 5.130122 
C   4.083335 0.104565 -0.510646 
C   -4.083335 -2.795298 -5.183462 
C   -5.274444 2.801646 0.563986 
C   4.333246 0.825860 5.606756 
C   4.970558 -0.837296 0.032036 
C   -4.970558 2.062568 -5.726144 
C   -4.333246 -2.074004 0.087352 
C   3.045493 0.892747 5.074241 
C   6.298319 -0.926407 -0.386815 
C   -6.298319 1.973457 -5.307293 
C   -3.045493 -2.007117 0.619867 
C   2.686766 0.023244 4.042030 
C   6.752301 -0.063888 -1.385378 
C   -6.752301 2.835976 -4.308730 
C   -2.686766 -2.876620 1.652078 
C   3.622516 -0.881314 3.538902 
C   5.881316 0.866710 -1.948194 
C   -5.881316 -2.033154 -3.745914 
C   -3.622516 2.018550 2.155206 
C   6.596385 -0.165211 -5.582744 
C   2.692178 0.109327 0.021832 
C   -2.692178 -2.790537 5.672276 
C   -6.596385 2.734653 -0.111364 
C   7.468566 0.935690 5.783015 
C   1.887954 -1.036022 -0.123193 
C   -1.887954 1.863842 -5.570915 
C   -7.468566 -1.964174 -0.088907 
C   8.731228 0.848880 -5.011143 
C   0.584648 -1.058436 0.383241 
C   -0.584648 1.841428 5.310867 
C   -8.731228 -2.050984 -0.682965 
C   9.132740 -0.329770 -4.373972 
C   0.069460 0.056074 1.055332 
C   -0.069460 -2.843790 4.638776 
C   -9.132740 2.570094 -1.320136 
C   8.251032 -1.414558 -4.312327 
C   0.871800 1.191670 1.219853 
C   -0.871800 -1.708194 4.474255 
C   -8.251032 1.485306 -1.381781 
C   6.994865 -1.334934 -4.915467 
C   2.170507 1.219362 0.704985 
C   -2.170507 -1.680501 4.989123 
C   -6.994865 1.564929 -0.778641 
H   7.581110 -0.498706 3.516635 
H   1.881453 0.738742 -2.234629 
H   -1.881453 -2.161122 -3.459479 
H   -7.581110 2.401158 2.177473 
H   9.142916 -1.943420 2.275107 
H   0.508239 2.354912 -3.502821 
H   -0.508239 -0.544951 -2.191287 
H   -9.142916 0.956443 3.419001 
H   8.380494 1.647160 1.379464 
H   1.511334 -1.298536 -4.311464 
H   -1.511334 1.601328 -1.382644 
H   -8.380494 -1.252704 4.314644 
H   6.032835 0.900460 1.796669 
H   3.897729 -0.792508 -3.792667 
H   -3.897729 2.107355 -1.901441 
H   -6.032835 -1.999403 3.897439 
H   4.483037 2.323278 3.091302 
H   5.247499 -2.366454 -2.457390 
H   -5.247499 0.533410 -3.236718 
H   -4.483037 -0.576586 2.602806 
H   4.608002 1.487165 -4.955772 
H   4.611982 -1.512569 0.810096 
H   -4.611982 1.387295 4.884012 
H   -4.608002 -1.412699 -0.738336 
H   2.338407 1.618210 5.479075 
H   6.955244 -1.670914 0.064375 
H   -6.955244 1.228949 -5.758483 
H   -2.338407 -1.281653 0.215033 
H   1.693583 0.070117 3.593175 
H   7.772784 -0.132349 -1.763109 
H   -7.772784 2.767514 -3.930999 
H   -1.693583 -2.829746 2.100933 
H   3.342778 -1.515684 2.695050 
H   6.234086 1.488372 -2.773626 
H   -6.234086 -1.411491 -2.920482 
H   -3.342778 1.384179 2.999058 
H   7.175202 1.838961 5.242302 
H   2.275925 -1.895481 -0.675967 
H   -2.275925 1.004383 -5.018142 
H   -7.175202 -1.060903 0.451807 
H   -9.183411 1.696290 -5.085850 
H   -0.033405 -1.947114 0.232971 
H   0.033405 0.952750 5.461138 
H   9.183411 -1.203574 -0.608259 
H   -8.461899 -0.409747 -3.947915 
H   -0.953037 0.047791 1.440757 
H   0.953037 -2.852073 4.253351 
H   8.461899 2.490117 -1.746193 
H   8.545789 -2.328148 -3.793658 
H   0.489406 2.056360 1.767094 
H   -0.489406 -0.843503 3.927014 
H   -8.545789 0.571715 -1.900450 
H   6.308998 -2.183933 -4.879653 
H   2.796686 2.105189 0.837315 
H   -2.796686 -0.794675 4.856793 
H   -6.308998 0.715931 -0.814455 
128
i=6
C   5.884969 -1.878365 3.404412 
C   3.648189 1.951395 -2.244716 
C   -3.648189 -0.948469 -3.449392 
C   -5.884969 1.021499 2.289696 
C   7.219902 -1.491219 3.165725 
C   2.300026 1.667969 -2.544783 
C   -2.300026 -1.231894 -3.149325 
C   -7.219902 1.408644 2.528383 
C   8.093185 -2.317207 2.457698 
C   1.517752 2.571737 -3.267630 
C   -1.517752 -0.328126 -2.426478 
C   -8.093185 0.582656 3.236410 
C   7.654548 2.251168 1.958249 
C   2.067519 -2.026268 -3.728979 
C   -2.067519 0.873595 -1.965129 
C   -7.654548 -0.648695 3.735859 
C   6.335348 1.849511 2.188155 
C   3.405769 -1.735211 -3.449863 
C   -3.405769 1.164653 -2.244245 
C   -6.335348 -1.050353 3.505953 
C   5.464402 2.672038 2.907449 
C   4.181996 -2.630228 -2.711519 
C   -4.181996 0.269636 -2.982589 
C   -5.464402 -0.227826 2.786659 
C   4.916323 -0.962252 4.064077 
C   4.525285 0.979182 -1.540601 
C   -4.525285 -1.920682 -4.153507 
C   -4.916323 1.937612 1.630031 
C   5.269523 -0.098746 5.134567 
C   4.078414 0.104036 -0.515091 
C   -4.078414 -2.795827 -5.179017 
C   -5.269523 2.801117 0.559541 
C   4.332823 0.826813 5.616705 
C   4.970135 -0.836343 0.022087 
C   -4.970135 2.063521 -5.716195 
C   -4.332823 -2.073051 0.077403 
C   3.041736 0.895552 5.093662 
C   6.294562 -0.923602 -0.406236 
C   -6.294562 1.976262 -5.287872 
C   -3.041736 -2.004312 0.600446 
C   2.675071 0.026631 4.064255 
C   6.740606 -0.060501 -1.407603 
C   -6.740606 2.839363 -4.286505 
C   -2.675071 -2.873233 1.629853 
C   3.605424 -0.880097 3.556153 
C   5.864224 0.867927 -1.965445 
C   -5.864224 -2.031937 -3.728663 
C   -3.605424 2.019767 2.137955 
C   6.597232 -0.160554 -5.590205 
C   2.693025 0.113984 0.029293 
C   -2.693025 -2.785880 5.664815 
C   -6.597232 2.739310 -0.103903 
C   7.463750 0.944051 5.765340 
C   1.883138 -1.027661 -0.105518 
C   -1.883138 1.872203 -5.588590 
C   -7.463750 -1.955813 -0.071232 
C   8.729799 0.866343 -5.036120 
C   0.583219 -1.040973 0.408218 
C   -0.583219 1.858891 5.285890 
C   -8.729799 -2.033521 -0.657988 
C   9.140784 -0.306962 -4.396039 
C   0.077504 0.078882 1.077399 
C   -0.077504 -2.820982 4.616709 
C   -9.140784 2.592902 -1.298069 
C   8.265690 -1.395984 -4.325821 
C   0.886458 1.210244 1.233347 
C   -0.886458 -1.689620 4.460761 
C   -8.265690 1.503880 -1.368287 
C   7.005978 -1.325303 -4.921605 
C   2.181620 1.228993 0.711123 
C   -2.181620 -1.670870 4.982985 
C   -7.005978 1.574560 -0.772503 
H   7.567457 -0.518709 3.511872 
H   1.867800 0.718739 -2.229866 
H   -1.867800 -2.181125 -3.464242 
H   -7.567457 2.381155 2.182236 
H   9.113547 -1.977711 2.268122 
H   0.478870 2.320621 -3.495836 
H   -0.478870 -0.579242 -2.198272 
H   -9.113547 0.922152 3.425986 
H   8.331069 1.618108 1.379729 
H   1.461909 -1.327588 -4.311729 
H   -1.461909 1.572276 -1.382379 
H   -8.331069 -1.281756 4.314379 
H   5.980182 0.891464 1.805400 
H   3.845076 -0.801504 -3.801398 
H   -3.845076 2.098359 -1.892710 
H   -5.980182 -2.008399 3.888708 
H   4.447053 2.326876 3.103420 
H   5.211515 -2.362856 -2.469508 
H   -5.211515 0.537008 -3.224600 
H   -4.447053 -0.572988 2.590688 
H   4.614564 1.489282 -4.949792 
H   4.618544 -1.510452 0.804116 
H   -4.618544 1.389412 4.889992 
H   -4.614564 -1.410582 -0.744316 
H   2.338830 1.622602 5.502359 
H   6.955667 -1.666522 0.041091 
H   -6.955667 1.233341 -5.735199 
H   -2.338830 -1.277261 0.191749 
H   1.679613 0.075303 3.621327 
H   7.758814 -0.127163 -1.791261 
H   -7.758814 2.772700 -3.902847 
H   -1.679613 -2.824560 2.072781 
H   3.319600 -1.513408 2.713836 
H   6.210908 1.490648 -2.792412 
H   -6.210908 -1.409215 -2.901696 
H   -3.319600 1.386455 2.980272 
H   7.162502 1.843671 5.223622 
H   2.263225 -1.890771 -0.657287 
H   -2.263225 1.009093 -5.036822 
H   -7.162502 -1.056193 0.470487 
H   -9.190237 1.717192 -5.117124 
H   -0.040231 -1.926212 0.264245 
H   0.040231 0.973652 5.429864 
H   9.190237 -1.182672 -0.576985 
H   -8.452215 -0.379584 -3.973368 
H   -0.943353 0.077954 1.466210 
H   0.943353 -2.821910 4.227898 
H   8.452215 2.520280 -1.720740 
H   8.567750 -2.305499 -3.804771 
H   0.511367 2.079009 1.778207 
H   -0.511367 -0.820854 3.915901 
H   -8.567750 0.594364 -1.889337 
H   6.325085 -2.177371 -4.877748 
H   2.812773 2.111751 0.835410 
H   -2.812773 -0.788113 4.858698 
H   -6.325085 0.722493 -0.816360 
128
i=7
C   5.861526 -1.885668 3.408910 
C   3.624746 1.944092 -2.249214 
C   -3.624746 -0.955772 -3.444894 
C   -5.861526 1.014196 2.285198 
C   7.197782 -1.508894 3.164085 
C   2.277906 1.650294 -2.543143 
C   -2.277906 -1.249569 -3.150965 
C   -7.197782 1.390969 2.530023 
C   8.061964 -2.342660 2.454576 
C   1.486531 2.546284 -3.264508 
C   -1.486531 -0.353579 -2.429600 
C   -8.061964 0.557203 3.239532 
C   7.612214 2.228678 1.958937 
C   2.025185 -2.048758 -3.729667 
C   -2.025185 0.851105 -1.964441 
C   -7.612214 -0.671185 3.735171 
C   6.291109 1.838081 2.193764 
C   3.361530 -1.746641 -3.455472 
C   -3.361530 1.153223 -2.238636 
C   -6.291109 -1.061783 3.500344 
C   5.429635 2.667857 2.914963 
C   4.147229 -2.634409 -2.719033 
C   -4.147229 0.265455 -2.975075 
C   -5.429635 -0.232007 2.779145 
C   4.902035 -0.963945 4.073020 
C   4.510997 0.977489 -1.549544 
C   -4.510997 -1.922375 -4.144564 
C   -4.902035 1.935919 1.621088 
C   5.264602 -0.099275 5.139012 
C   4.073493 0.103507 -0.519536 
C   -4.073493 -2.796356 -5.174572 
C   -5.264602 2.800588 0.555096 
C   4.332400 0.827766 5.626654 
C   4.969712 -0.835390 0.012138 
C   -4.969712 2.064474 -5.706246 
C   -4.332400 -2.072098 0.067454 
C   3.037979 0.898357 5.113083 
C   6.290805 -0.920797 -0.425657 
C   -6.290805 1.979067 -5.268451 
C   -3.037979 -2.001507 0.581025 
C   2.663376 0.030018 4.086480 
C   6.728911 -0.057114 -1.429828 
C   -6.728911 2.842750 -4.264280 
C   -2.663376 -2.869846 1.607628 
C   3.588332 -0.878880 3.573404 
C   5.847132 0.869144 -1.982696 
C   -5.847132 -2.030720 -3.711412 
C   -3.588332 2.020984 2.120704 
C   6.598079 -0.155897 -5.597666 
C   2.693872 0.118641 0.036754 
C   -2.693872 -2.781223 5.657354 
C   -6.598079 2.743967 -0.096442 
C   7.458934 0.952412 5.747665 
C   1.878322 -1.019300 -0.087843 
C   -1.878322 1.880564 -5.606265 
C   -7.458934 -1.947452 -0.053557 
C   8.728370 0.883806 -5.061097 
C   0.581790 -1.023510 0.433195 
C   -0.581790 1.876354 5.260913 
C   -8.728370 -2.016058 -0.633011 
C   9.148828 -0.284154 -4.418106 
C   0.085548 0.101690 1.099466 
C   -0.085548 -2.798174 4.594642 
C   -9.148828 2.615710 -1.276002 
C   8.280348 -1.377410 -4.339315 
C   0.901116 1.228818 1.246841 
C   -0.901116 -1.671046 4.447267 
C   -8.280348 1.522454 -1.354793 
C   7.017091 -1.315672 -4.927743 
C   2.192733 1.238624 0.717261 
C   -2.192733 -1.661239 4.976847 
C   -7.017091 1.584191 -0.766365 
H   7.553804 -0.538712 3.507109 
H   1.854147 0.698736 -2.225103 
H   -1.854147 -2.201128 -3.469005 
H   -7.553804 2.361152 2.186999 
H   9.084178 -2.012002 2.261137 
H   0.449501 2.286330 -3.488851 
H   -0.449501 -0.613533 -2.205257 
H   -9.084178 0.887861 3.432971 
H   8.281644 1.589056 1.379994 
H   1.412484 -1.356640 -4.311994 
H   -1.412484 1.543224 -1.382114 
H   -8.281644 -1.310808 4.314114 
H   5.927529 0.882468 1.814131 
H   3.792423 -0.810500 -3.810129 
H   -3.792423 2.089363 -1.883979 
H   -5.927529 -2.017395 3.879977 
H   4.411069 2.330474 3.115538 
H   5.175531 -2.359258 -2.481626 
H   -5.175531 0.540606 -3.212482 
H   -4.411069 -0.569390 2.578570 
H   4.621126 1.491399 -4.943812 
H   4.625106 -1.508335 0.798136 
H   -4.625106 1.391529 4.895972 
H   -4.621126 -1.408465 -0.750296 
H   2.339253 1.626994 5.525643 
H   6.956090 -1.662130 0.017807 
H   -6.956090 1.237733 -5.711915 
H   -2.339253 -1.272869 0.168465 
H   1.665643 0.080489 3.649479 
H   7.744844 -0.121977 -1.819413 
H   -7.744844 2.777886 -3.874695 
H   -1.665643 -2.819374 2.044629 
H   3.296422 -1.511132 2.732622 
H   6.187730 1.492924 -2.811198 
H   -6.187730 -1.406939 -2.882910 
H   -3.296422 1.388731 2.961486 
H   7.149802 1.848381 5.204942 
H   2.250525 -1.886061 -0.638607 
H   -2.250525 1.013803 -5.055502 
H   -7.149802 -1.051483 0.489167 
H   -9.197063 1.738094 -5.148398 
H   -0.047057 -1.905310 0.295519 
H   0.047057 0.994554 5.398590 
H   9.197063 -1.161770 -0.545711 
H   -8.442531 -0.349421 -3.998821 
H   -0.933669 0.108117 1.491663 
H   0.933669 -2.791747 4.202445 
H   8.442531 2.550443 -1.695287 
H   8.589711 -2.282850 -3.815884 
H   0.533328 2.101658 1.789320 
H   -0.533328 -0.798205 3.904788 
H   -8.589711 0.617013 -1.878224 
H   6.341172 -2.170809 -4.875843 
H   2.828860 2.118313 0.833505 
H   -2.828860 -0.781551 4.860603 
H   -6.341172 0.729055 -0.818265 
128
i=8
C   5.838083 -1.892971 3.413408 
C   3.601303 1.936789 -2.253712 
C   -3.601303 -0.963075 -3.440396 
C   -5.838083 1.006893 2.280700 
C   7.175662 -1.526569 3.162445 
C   2.255786 1.632619 -2.541503 
C   -2.255786 -1.267244 -3.152605 
C   -7.175662 1.373294 2.531663 
C   8.030743 -2.368113 2.451454 
C   1.455310 2.520831 -3.261386 
C   -1.455310 -0.379032 -2.432722 
C   -8.030743 0.531750 3.242654 
C   7.569880 2.206188 1.959625 
C   1.982851 -2.071248 -3.730355 
C   -1.982851 0.828615 -1.963753 
C   -7.569880 -0.693675 3.734483 
C   6.246870 1.826651 2.199373 
C   3.317291 -1.758071 -3.461081 
C   -3.317291 1.141793 -2.233027 
C   -6.246870 -1.073213 3.494735 
C   5.394868 2.663676 2.922477 
C   4.112462 -2.638590 -2.726547 
C   -4.112462 0.261274 -2.967561 
C   -5.394868 -0.236188 2.771631 
C   4.887747 -0.965638 4.081963 
C   4.496709 0.975796 -1.558487 
C   -4.496709 -1.924068 -4.135621 
C   -4.887747 1.934226 1.612145 
C   5.259681 -0.099804 5.143457 
C   4.068572 0.102978 -0.523981 
C   -4.068572 -2.796885 -5.170127 
C   -5.259681 2.800059 0.550651 
C   4.331977 0.828719 5.636603 
C   4.969289 -0.834437 0.002189 
C   -4.969289 2.065427 -5.696297 
C   -4.331977 -2.071145 0.057505 
C   3.034222 0.901162 5.132504 
C   6.287048 -0.917992 -0.445078 
C   -6.287048 1.981872 -5.249030 
C   -3.034222 -1.998702 0.561604 
C   2.651681 0.033405 4.108705 
C   6.717216 -0.053727 -1.452053 
C   -6.717216 2.846137 -4.242055 
C   -2.651681 -2.866459 1.585403 
C   3.571240 -0.877663 3.590655 
C   5.830040 0.870361 -1.999947 
C   -5.830040 -2.029503 -3.694161 
C   -3.571240 2.022201 2.103453 
C   6.598926 -0.151240 -5.605127 
C   2.694719 0.123298 0.044215 
C   -2.694719 -2.776566 5.649893 
C   -6.598926 2.748624 -0.088981 
C   7.454118 0.960773 5.729990 
C   1.873506 -1.010939 -0.070168 
C   -1.873506 1.888925 -5.623940 
C   -7.454118 -1.939091 -0.035882 
C   8.726941 0.901269 -5.086074 
C   0.580361 -1.006047 0.458172 
C   -0.580361 1.893817 5.235936 
C   -8.726941 -1.998595 -0.608034 
C   9.156872 -0.261346 -4.440173 
C   0.093592 0.124498 1.121533 
C   -0.093592 -2.775366 4.572575 
C   -9.156872 2.638518 -1.253935 
C   8.295006 -1.358836 -4.352809 
C   0.915774 1.247392 1.260335 
C   -0.915774 -1.652472 4.433773 
C   -8.295006 1.541028 -1.341299 
C   7.028204 -1.306041 -4.933881 
C   2.203846 1.248255 0.723399 
C   -2.203846 -1.651608 4.970709 
C   -7.028204 1.593822 -0.760227 
H   7.540151 -0.558715 3.502346 
H   1.840494 0.678733 -2.220340 
H   -1.840494 -2.221131 -3.473768 
H   -7.540151 2.341149 2.191762 
H   9.054809 -2.046293 2.254152 
H   0.420132 2.252039 -3.481866 
H   -0.420132 -0.647824 -2.212242 
H   -9.054809 0.853570 3.439956 
H   8.232219 1.560004 1.380259 
H   1.363059 -1.385692 -4.312259 
H   -1.363059 1.514172 -1.381849 
H   -8.232219 -1.339860 4.313849 
H   5.874876 0.873472 1.822862 
H   3.739770 -0.819496 -3.818860 
H   -3.739770 2.080367 -1.875248 
H   -5.874876 -2.026391 3.871246 
H   4.375085 2.334072 3.127656 
H   5.139547 -2.355660 -2.493744 
H   -5.139547 0.544204 -3.200364 
H   -4.375085 -0.565792 2.566452 
H   4.627688 1.493516 -4.937832 
H   4.631668 -1.506218 0.792156 
H   -4.631668 1.393646 4.901952 
H   -4.627688 -1.406348 -0.756276 
H   2.339676 1.631386 5.548927 
H   6.956513 -1.657738 -0.005477 
H   -6.956513 1.242125 -5.688631 
H   -2.339676 -1.268477 0.145181 
H   1.651673 0.085675 3.677631 
H   7.730874 -0.116791 -1.847565 
H   -7.730874 2.783072 -3.846543 
H   -1.651673 -2.814188 2.016477 
H   3.273244 -1.508856 2.751408 
H   6.164552 1.495200 -2.829984 
H   -6.164552 -1.404663 -2.864124 
H   -3.273244 1.391007 2.942700 
H   7.137102 1.853091 5.186262 
H   2.237825 -1.881351 -0.619927 
H   -2.237825 1.018513 -5.074182 
H   -7.137102 -1.046773 0.507847 
H   -9.203889 1.758996 -5.179672 
H   -0.053883 -1.884408 0.326793 
H   0.053883 1.015456 5.367316 
H   9.203889 -1.140868 -0.514437 
H   -8.432847 -0.319258 -4.024274 
H   -0.923985 0.138280 1.517116 
H   0.923985 -2.761584 4.176992 
H   8.432847 2.580606 -1.669834 
H   8.611672 -2.260201 -3.826997 
H   0.555289 2.124307 1.800433 
H   -0.555289 -0.775556 3.893675 
H   -8.611672 0.639662 -1.867111 
H   6.357259 -2.164247 -4.873938 
H   2.844947 2.124875 0.831600 
H   -2.844947 -0.774989 4.862508 
H   -6.357259 0.735617 -0.820170 
128
i=9
C   5.814640 -1.900274 3.417906 
C   3.577860 1.929486 -2.258210 
C   -3.577860 -0.970378 -3.435898 
C   -5.814640 0.999590 2.276202 
C   7.153542 -1.544244 3.160805 
C   2.233666 1.614944 -2.539863 
C   -2.233666 -1.284919 -3.154245 
C   -7.153542 1.355619 2.533303 
C   7.999522 -2.393566 2.448332 
C   1.424089 2.495378 -3.258264 
C   -1.424089 -0.404485 -2.435844 
C   -7.999522 0.506297 3.245776 
C   7.527546 2.183698 1.960313 
C   1.940517 -2.093738 -3.731043 
C   -1.940517 0.806125 -1.963065 
C   -7.527546 -0.716165 3.733795 
C   6.202631 1.815221 2.204982 
C   3.273052 -1.769501 -3.466690 
C   -3.273052 1.130363 -2.227418 
C   -6.202631 -1.084643 3.489126 
C   5.360101 2.659495 2.929991 
C   4.077695 -2.642771 -2.734061 
C   -4.077695 0.257093 -2.960047 
C   -5.360101 -0.240369 2.764117 
C   4.873459 -0.967331 4.090906 
C   4.482421 0.974103 -1.567430 
C   -4.482421 -1.925761 -4.126678 
C   -4.873459 1.932533 1.603202 
C   5.254760 -0.100333 5.147902 
C   4.063651 0.102449 -0.528426 
C   -4.063651 -2.797414 -5.165682 
C   -5.254760 2.799530 0.546206 
C   4.331554 0.829672 5.646552 
C   4.968866 -0.833484 -0.007760 
C   -4.968866 2.066380 -5.686348 
C   -4.331554 -2.070192 0.047556 
C   3.030465 0.903967 5.151925 
C   6.283291 -0.915187 -0.464499 
C   -6.283291 1.984677 -5.229609 
C   -3.030465 -1.995897 0.542183 
C   2.639986 0.036792 4.130930 
C   6.705521 -0.050340 -1.474278 
C   -6.705521 2.849524 -4.219830 
C   -2.639986 -2.863072 1.563178 
C   3.554148 -0.876446 3.607906 
C   5.812948 0.871578 -2.017198 
C   -5.812948 -2.028286 -3.676910 
C   -3.554148 2.023418 2.086202 
C   6.599773 -0.146583 -5.612588 
C   2.695566 0.127955 0.051676 
C   -2.695566 -2.771909 5.642432 
C   -6.599773 2.753281 -0.081520 
C   7.449302 0.969134 5.712315 
C   1.868690 -1.002578 -0.052493 
C   -1.868690 1.897286 -5.641615 
C   -7.449302 -1.930730 -0.018207 
C   8.725512 0.918732 -5.111051 
C   0.578932 -0.988584 0.483149 
C   -0.578932 1.911280 5.210959 
C   -8.725512 -1.981132 -0.583057 
C   9.164916 -0.238538 -4.462240 
C   0.101636 0.147306 1.143600 
C   -0.101636 -2.752558 4.550508 
C   -9.164916 2.661326 -1.231868 
C   8.309664 -1.340262 -4.366303 
C   0.930432 1.265966 1.273829 
C   -0.930432 -1.633898 4.420279 
C   -8.309664 1.559602 -1.327805 
C   7.039317 -1.296410 -4.940019 
C   2.214959 1.257886 0.729537 
C   -2.214959 -1.641977 4.964571 
C   -7.039317 1.603453 -0.754089 
H   7.526498 -0.578718 3.497583 
H   1.826841 0.658730 -2.215577 
H   -1.826841 -2.241134 -3.478531 
H   -7.526498 2.321146 2.196525 
H   9.025440 -2.080584 2.247167 
H   0.390763 2.217748 -3.474881 
H   -0.390763 -0.682115 -2.219227 
H   -9.025440 0.819279 3.446941 
H   8.182794 1.530952 1.380524 
H   1.313634 -1.414744 -4.312524 
H   -1.313634 1.485120 -1.381584 
H   -8.182794 -1.368912 4.313584 
H   5.822223 0.864476 1.831593 
H   3.687117 -0.828492 -3.827591 
H   -3.687117 2.071371 -1.866517 
H   -5.822223 -2.035387 3.862515 
H   4.339101 2.337670 3.139774 
H   5.103563 -2.352062 -2.505862 
H   -5.103563 0.547802 -3.188246 
H   -4.339101 -0.562194 2.554334 
H   4.634250 1.495633 -4.931852 
H   4.638230 -1.504101 0.786176 
H   -4.638230 1.395763 4.907932 
H   -4.634250 -1.404231 -0.762256 
H   2.340099 1.635778 5.572211 
H   6.956936 -1.653346 -0.028761 
H   -6.956936 1.246517 -5.665347 
H   -2.340099 -1.264085 0.121897 
H   1.637703 0.090861 3.705783 
H   7.716904 -0.111605 -1.875717 
H   -7.716904 2.788258 -3.818391 
H   -1.637703 -2.809002 1.988325 
H   3.250066 -1.506580 2.770194 
H   6.141374 1.497476 -2.848770 
H   -6.141374 -1.402387 -2.845338 
H   -3.250066 1.393283 2.923914 
H   7.124402 1.857801 5.167582 
H   2.225125 -1.876641 -0.601247 
H   -2.225125 1.023223 -5.092862 
H   -7.124402 -1.042063 0.526527 
H   -9.210715 1.779898 -5.210946 
H   -0.060709 -1.863506 0.358067 
H   0.060709 1.036358 5.336042 
H   9.210715 -1.119966 -0.483163 
H   -8.423163 -0.289095 -4.049727 
H   -0.914301 0.168443 1.542569 
H   0.914301 -2.731421 4.151539 
H   8.423163 2.610769 -1.644381 
H   8.633633 -2.237552 -3.838110 
H   0.577250 2.146956 1.811546 
H   -0.577250 -0.752907 3.882562 
H   -8.633633 0.662311 -1.855998 
H   6.373346 -2.157685 -4.872033 
H   2.861034 2.131437 0.829695 
H   -2.861034 -0.768427 4.864413 
H   -6.373346 0.742179 -0.822075 
128
i=10
C   5.791197 -1.907577 3.422404 
C   3.554417 1.922183 -2.262708 
C   -3.554417 -0.977681 -3.431400 
C   -5.791197 0.992287 2.271704 
C   7.131422 -1.561919 3.159165 
C   2.211546 1.597269 -2.538223 
C   -2.211546 -1.302594 -3.155885 
C   -7.131422 1.337944 2.534943 
C   7.968301 -2.419019 2.445210 
C   1.392868 2.469925 -3.255142 
C   -1.392868 -0.429938 -2.438966 
C   -7.968301 0.480844 3.248898 
C   7.485212 2.161208 1.961001 
C   1.898183 -2.116228 -3.731731 
C   -1.898183 0.783635 -1.962377 
C   -7.485212 -0.738655 3.733107 
C   6.158392 1.803791 2.210591 
C   3.228813 -1.780931 -3.472299 
C   -3.228813 1.118933 -2.221809 
C   -6.158392 -1.096073 3.483517 
C   5.325334 2.655314 2.937505 
C   4.042928 -2.646952 -2.741575 
C   -4.042928 0.252912 -2.952533 
C   -5.325334 -0.244550 2.756603 
C   4.859171 -0.969024 4.099849 
C   4.468133 0.972410 -1.576373 
C   -4.468133 -1.927454 -4.117735 
C   -4.859171 1.930840 1.594259 
C   5.249839 -0.100862 5.152347 
C   4.058730 0.101920 -0.532871 
C   -4.058730 -2.797943 -5.161237 
C   -5.249839 2.799001 0.541761 
C   4.331131 0.830625 5.656501 
C   4.968443 -0.832531 -0.017709 
C   -4.968443 2.067333 -5.676399 
C   -4.331131 -2.069239 0.037607 
C   3.026708 0.906772 5.171346 
C   6.279534 -0.912382 -0.483920 
C   -6.279534 1.987482 -5.210188 
C   -3.026708 -1.993092 0.522762 
C   2.628291 0.040179 4.153155 
C   6.693826 -0.046953 -1.496503 
C   -6.693826 2.852911 -4.197605 
C   -2.628291 -2.859685 1.540953 
C   3.537056 -0.875229 3.625157 
C   5.795856 0.872795 -2.034449 
C   -5.795856 -2.027069 -3.659659 
C   -3.537056 2.024635 2.068951 
C   6.600620 -0.141926 -5.620049 
C   2.696413 0.132612 0.059137 
C   -2.696413 -2.767252 5.634971 
C   -6.600620 2.757938 -0.074059 
C   7.444486 0.977495 5.694640 
C   1.863874 -0.994217 -0.034818 
C   -1.863874 1.905647 -5.659290 
C   -7.444486 -1.922369 -0.000532 
C   8.724083 0.936195 -5.136028 
C   0.577503 -0.971121 0.508126 
C   -0.577503 1.928743 5.185982 
C   -8.724083 -1.963669 -0.558080 
C   9.172960 -0.215730 -4.484307 
C   0.109680 0.170114 1.165667 
C   -0.109680 -2.729750 4.528441 
C   -9.172960 2.684134 -1.209801 
C   8.324322 -1.321688 -4.379797 
C   0.945090 1.284540 1.287323 
C   -0.945090 -1.615324 4.406785 
C   -8.324322 1.578176 -1.314311 
C   7.050430 -1.286779 -4.946157 
C   2.226072 1.267517 0.735675 
C   -2.226072 -1.632346 4.958433 
C   -7.050430 1.613084 -0.747951 
H   7.512845 -0.598721 3.492820 
H   1.813188 0.638727 -2.210814 
H   -1.813188 -2.261137 -3.483294 
H   -7.512845 2.301143 2.201288 
H   8.996071 -2.114875 2.240182 
H   0.361394 2.183457 -3.467896 
H   -0.361394 -0.716406 -2.226212 
H   -8.996071 0.784988 3.453926 
H   8.133369 1.501900 1.380789 
H   1.264209 -1.443796 -4.312789 
H   -1.264209 1.456068 -1.381319 
H   -8.133369 -1.397964 4.313319 
H   5.769570 0.855480 1.840324 
H   3.634464 -0.837488 -3.836322 
H   -3.634464 2.062375 -1.857786 
H   -5.769570 -2.044383 3.853784 
H   4.303117 2.341268 3.151892 
H   5.067579 -2.348464 -2.517980 
H   -5.067579 0.551400 -3.176128 
H   -4.303117 -0.558596 2.542216 
H   4.640812 1.497750 -4.925872 
H   4.644792 -1.501984 0.780196 
H   -4.644792 1.397880 4.913912 
H   -4.640812 -1.402114 -0.768236 
H   2.340522 1.640170 5.595495 
H   6.957359 -1.648954 -0.052045 
H   -6.957359 1.250909 -5.642063 
H   -2.340522 -1.259693 0.098613 
H   1.623733 0.096047 3.733935 
H   7.702934 -0.106419 -1.903869 
H   -7.702934 2.793444 -3.790239 
H   -1.623733 -2.803816 1.960173 
H   3.226888 -1.504304 2.788980 
H   6.118196 1.499752 -2.867556 
H   -6.118196 -1.400111 -2.826552 
H   -3.226888 1.395559 2.905128 
H   7.111702 1.862511 5.148902 
H   2.212425 -1.871931 -0.582567 
H   -2.212425 1.027933 -5.111542 
H   -7.111702 -1.037353 0.545207 
H   -9.217541 1.800800 -5.242220 
H   -0.067535 -1.842604 0.389341 
H   0.067535 1.057260 5.304768 
H   9.217541 -1.099064 -0.451889 
H   -8.413479 -0.258932 -4.075180 
H   -0.904617 0.198606 1.568022 
H   0.904617 -2.701258 4.126086 
H   8.413479 2.640932 -1.618928 
H   8.655594 -2.214903 -3.849223 
H   0.599211 2.169605 1.822659 
H   -0.599211 -0.730258 3.871449 
H   -8.655594 0.684960 -1.844885 
H   6.389433 -2.151123 -4.870128 
H   2.877121 2.137999 0.827790 
H   -2.877121 -0.761865 4.866318 
H   -6.389433 0.748741 -0.823980 
128
i=11
C   5.767754 -1.914880 3.426902 
C   3.530974 1.914880 -2.267206 
C   -3.530974 -0.984984 -3.426902 
C   -5.767754 0.984984 2.267206 
C   7.109302 -1.579594 3.157525 
C   2.189426 1.579594 -2.536583 
C   -2.189426 -1.320269 -3.157525 
C   -7.109302 1.320269 2.536583 
C   7.937080 -2.444472 2.442088 
C   1.361647 2.444472 -3.252020 
C   -1.361647 -0.455391 -2.442088 
C   -7.937080 0.455391 3.252020 
C   7.442878 2.138718 1.961689 
C   1.855849 -2.138718 -3.732419 
C   -1.855849 0.761145 -1.961689 
C   -7.442878 -0.761145 3.732419 
C   6.114153 1.792361 2.216200 
C   3.184574 -1.792361 -3.477908 
C   -3.184574 1.107503 -2.216200 
C   -6.114153 -1.107503 3.477908 
C   5.290567 2.651133 2.945019 
C   4.008161 -2.651133 -2.749089 
C   -4.008161 0.248731 -2.945019 
C   -5.290567 -0.248731 2.749089 
C   4.844883 -0.970717 4.108792 
C   4.453845 0.970717 -1.585316 
C   -4.453845 -1.929147 -4.108792 
C   -4.844883 1.929147 1.585316 
C   5.244918 -0.101391 5.156792 
C   4.053809 0.101391 -0.537316 
C   -4.053809 -2.798472 -5.156792 
C   -5.244918 2.798472 0.537316 
C   4.330708 0.831578 5.666450 
C   4.968020 -0.831578 -0.027658 
C   -4.968020 2.068286 -5.666450 
C   -4.330708 -2.068286 0.027658 
C   3.022951 0.909577 5.190767 
C   6.275777 -0.909577 -0.503341 
C   -6.275777 1.990287 -5.190767 
C   -3.022951 -1.990287 0.503341 
C   2.616596 0.043566 4.175380 
C   6.682131 -0.043566 -1.518728 
C   -6.682131 2.856298 -4.175380 
C   -2.616596 -2.856298 1.518728 
C   3.519964 -0.874012 3.642408 
C   5.778764 0.874012 -2.051700 
C   -5.778764 -2.025852 -3.642408 
C   -3.519964 2.025852 2.051700 
C   6.601467 -0.137269 -5.627510 
C   2.697260 0.137269 0.066598 
C   -2.697260 -2.762595 5.627510 
C   -6.601467 2.762595 -0.066598 
C   7.439670 0.985856 5.676965 
C   1.859058 -0.985856 -0.017143 
C   -1.859058 1.914008 -5.676965 
C   -7.439670 -1.914008 0.017143 
C   8.722654 0.953658 -5.161005 
C   0.576074 -0.953658 0.533103 
C   -0.576074 1.946206 5.161005 
C   -8.722654 -1.946206 -0.533103 
C   9.181004 -0.192922 -4.506374 
C   0.117724 0.192922 1.187734 
C   -0.117724 -2.706942 4.506374 
C   -9.181004 2.706942 -1.187734 
C   8.338980 -1.303114 -4.393291 
C   0.959748 1.303114 1.300817 
C   -0.959748 -1.596750 4.393291 
C   -8.338980 1.596750 -1.300817 
C   7.061543 -1.277148 -4.952295 
C   2.237185 1.277148 0.741813 
C   -2.237185 -1.622715 4.952295 
C   -7.061543 1.622715 -0.741813 
H   7.499192 -0.618724 3.488057 
H   1.799535 0.618724 -2.206051 
H   -1.799535 -2.281140 -3.488057 
H   -7.499192 2.281140 2.206051 
H   8.966702 -2.149166 2.233197 
H   0.332025 2.149166 -3.460911 
H   -0.332025 -0.750697 -2.233197 
H   -8.966702 0.750697 3.460911 
H   8.083944 1.472848 1.381054 
H   1.214784 -1.472848 -4.313054 
H   -1.214784 1.427016 -1.381054 
H   -8.083944 -1.427016 4.313054 
H   5.716917 0.846484 1.849055 
H   3.581811 -0.846484 -3.845053 
H   -3.581811 2.053379 -1.849055 
H   -5.716917 -2.053379 3.845053 
H   4.267133 2.344866 3.164010 
H   5.031595 -2.344866 -2.530098 
H   -5.031595 0.554998 -3.164010 
H   -4.267133 -0.554998 2.530098 
H   4.647374 1.499867 -4.919892 
H   4.651354 -1.499867 0.774216 
H   -4.651354 1.399997 4.919892 
H   -4.647374 -1.399997 -0.774216 
H   2.340945 1.644562 5.618779 
H   6.957782 -1.644562 -0.075329 
H   -6.957782 1.255301 -5.618779 
H   -2.340945 -1.255301 0.075329 
H   1.609763 0.101233 3.762087 
H   7.688964 -0.101233 -1.932021 
H   -7.688964 2.798630 -3.762087 
H   -1.609763 -2.798630 1.932021 
H   3.203710 -1.502028 2.807766 
H   6.095018 1.502028 -2.886342 
H   -6.095018 -1.397835 -2.807766 
H   -3.203710 1.397835 2.886342 
H   7.099002 1.867221 5.130222 
H   2.199725 -1.867221 -0.563887 
H   -2.199725 1.032643 -5.130222 
H   -7.099002 -1.032643 0.563887 
H   -9.224367 1.821702 -5.273494 
H   -0.074361 -1.821702 0.420615 
H   0.074361 1.078162 5.273494 
H   9.224367 -1.078162 -0.420615 
H   -8.403795 -0.228769 -4.100633 
H   -0.894933 0.228769 1.593475 
H   0.894933 -2.671095 4.100633 
H   8.403795 2.671095 -1.593475 
H   8.677555 -2.192254 -3.860336 
H   0.621172 2.192254 1.833772 
H   -0.621172 -0.707609 3.860336 
H   -8.677555 0.707609 -1.833772 
H   6.405520 -2.144561 -4.868223 
H   2.893208 2.144561 0.825885 
H   -2.893208 -0.755303 4.868223 
H   -6.405520 0.755303 -0.825885 
128
i=12
C   5.744311 -1.922183 3.431400 
C   3.507531 1.907577 -2.271704 
C   -3.507531 -0.992287 -3.422404 
C   -5.744311 0.977681 2.262708 
C   7.087182 -1.597269 3.155885 
C   2.167306 1.561919 -2.534943 
C   -2.167306 -1.337944 -3.159165 
C   -7.087182 1.302594 2.538223 
C   7.905859 -2.469925 2.438966 
C   1.330426 2.419019 -3.248898 
C   -1.330426 -0.480844 -2.445210 
C   -7.905859 0.429938 3.255142 
C   7.400544 2.116228 1.962377 
C   1.813515 -2.161208 -3.733107 
C   -1.813515 0.738655 -1.961001 
C   -7.400544 -0.783635 3.731731 
C   6.069914 1.780931 2.221809 
C   3.140335 -1.803791 -3.483517 
C   -3.140335 1.096073 -2.210591 
C   -6.069914 -1.118933 3.472299 
C   5.255800 2.646952 2.952533 
C   3.973394 -2.655314 -2.756603 
C   -3.973394 0.244550 -2.937505 
C   -5.255800 -0.252912 2.741575 
C   4.830595 -0.972410 4.117735 
C   4.439557 0.969024 -1.594259 
C   -4.439557 -1.930840 -4.099849 
C   -4.830595 1.927454 1.576373 
C   5.239997 -0.101920 5.161237 
C   4.048888 0.100862 -0.541761 
C   -4.048888 -2.799001 -5.152347 
C   -5.239997 2.797943 0.532871 
C   4.330285 0.832531 5.676399 
C   4.967597 -0.830625 -0.037607 
C   -4.967597 2.069239 -5.656501 
C   -4.330285 -2.067333 0.017709 
C   3.019194 0.912382 5.210188 
C   6.272020 -0.906772 -0.522762 
C   -6.272020 1.993092 -5.171346 
C   -3.019194 -1.987482 0.483920 
C   2.604901 0.046953 4.197605 
C   6.670436 -0.040179 -1.540953 
C   -6.670436 2.859685 -4.153155 
C   -2.604901 -2.852911 1.496503 
C   3.502872 -0.872795 3.659659 
C   5.761672 0.875229 -2.068951 
C   -5.761672 -2.024635 -3.625157 
C   -3.502872 2.027069 2.034449 
C   6.602314 -0.132612 -5.634971 
C   2.698107 0.141926 0.074059 
C   -2.698107 -2.757938 5.620049 
C   -6.602314 2.767252 -0.059137 
C   7.434854 0.994217 5.659290 
C   1.854242 -0.977495 0.000532 
C   -1.854242 1.922369 -5.694640 
C   -7.434854 -1.905647 0.034818 
C   8.721225 0.971121 -5.185982 
C   0.574645 -0.936195 0.558080 
C   -0.574645 1.963669 5.136028 
C   -8.721225 -1.928743 -0.508126 
C   9.189048 -0.170114 -4.528441 
C   0.125768 0.215730 1.209801 
C   -0.125768 -2.684134 4.484307 
C   -9.189048 2.729750 -1.165667 
C   8.353638 -1.284540 -4.406785 
C   0.974406 1.321688 1.314311 
C   -0.974406 -1.578176 4.379797 
C   -8.353638 1.615324 -1.287323 
C   7.072656 -1.267517 -4.958433 
C   2.248298 1.286779 0.747951 
C   -2.248298 -1.613084 4.946157 
C   -7.072656 1.632346 -0.735675 
H   7.485539 -0.638727 3.483294 
H   1.785882 0.598721 -2.201288 
H   -1.785882 -2.301143 -3.492820 
H   -7.485539 2.261137 2.210814 
H   8.937333 -2.183457 2.226212 
H   0.302656 2.114875 -3.453926 
H   -0.302656 -0.784988 -2.240182 
H   -8.937333 0.716406 3.467896 
H   8.034519 1.443796 1.381319 
H   1.165359 -1.501900 -4.313319 
H   -1.165359 1.397964 -1.380789 
H   -8.034519 -1.456068 4.312789 
H   5.664264 0.837488 1.857786 
H   3.529158 -0.855480 -3.853784 
H   -3.529158 2.044383 -1.840324 
H   -5.664264 -2.062375 3.836322 
H   4.231149 2.348464 3.176128 
H   4.995611 -2.341268 -2.542216 
H   -4.995611 0.558596 -3.151892 
H   -4.231149 -0.551400 2.517980 
H   4.653936 1.501984 -4.913912 
H   4.657916 -1.497750 0.768236 
H   -4.657916 1.402114 4.925872 
H   -4.653936 -1.397880 -0.780196 
H   2.341368 1.648954 5.642063 
H   6.958205 -1.640170 -0.098613 
H   -6.958205 1.259693 -5.595495 
H   -2.341368 -1.250909 0.052045 
H   1.595793 0.106419 3.790239 
H   7.674994 -0.096047 -1.960173 
H   -7.674994 2.803816 -3.733935 
H   -1.595793 -2.793444 1.903869 
H   3.180532 -1.499752 2.826552 
H   6.071840 1.504304 -2.905128 
H   -6.071840 -1.395559 -2.788980 
H   -3.180532 1.400111 2.867556 
H   7.086302 1.871931 5.111542 
H   2.187025 -1.862511 -0.545207 
H   -2.187025 1.037353 -5.148902 
H   -7.086302 -1.027933 0.582567 
H   -9.231193 1.842604 -5.304768 
H   -0.081187 -1.800800 0.451889 
H   0.081187 1.099064 5.242220 
H   9.231193 -1.057260 -0.389341 
H   -8.394111 -0.198606 -4.126086 
H   -0.885249 0.258932 1.618928 
H   0.885249 -2.640932 4.075180 
H   8.394111 2.701258 -1.568022 
H   8.699516 -2.169605 -3.871449 
H   0.643133 2.214903 1.844885 
H   -0.643133 -0.684960 3.849223 
H   -8.699516 0.730258 -1.822659 
H   6.421607 -2.137999 -4.866318 
H   2.909295 2.151123 0.823980 
H   -2.909295 -0.748741 4.870128 
H   -6.421607 0.761865 -0.827790 
128
i=13
C   5.720868 -1.929486 3.435898 
C   3.484088 1.900274 -2.276202 
C   -3.484088 -0.999590 -3.417906 
C   -5.720868 0.970378 2.258210 
C   7.065062 -1.614944 3.154245 
C   2.145186 1.544244 -2.533303 
C   -2.145186 -1.355619 -3.160805 
C   -7.065062 1.284919 2.539863 
C   7.874638 -2.495378 2.435844 
C   1.299205 2.393566 -3.245776 
C   -1.299205 -0.506297 -2.448332 
C   -7.874638 0.404485 3.258264 
C   7.358210 2.093738 1.963065 
C   1.771181 -2.183698 -3.733795 
C   -1.771181 0.716165 -1.960313 
C   -7.358210 -0.806125 3.731043 
C   6.025675 1.769501 2.227418 
C   3.096096 -1.815221 -3.489126 
C   -3.096096 1.084643 -2.204982 
C   -6.025675 -1.130363 3.466690 
C   5.221033 2.642771 2.960047 
C   3.938627 -2.659495 -2.764117 
C   -3.938627 0.240369 -2.929991 
C   -5.221033 -0.257093 2.734061 
C   4.816307 -0.974103 4.126678 
C   4.425269 0.967331 -1.603202 
C   -4.425269 -1.932533 -4.090906 
C   -4.816307 1.925761 1.567430 
C   5.235076 -0.102449 5.165682 
C   4.043967 0.100333 -0.546206 
C   -4.043967 -2.799530 -5.147902 
C   -5.235076 2.797414 0.528426 
C   4.329862 0.833484 5.686348 
C   4.967174 -0.829672 -0.047556 
C   -4.967174 2.070192 -5.646552 
C   -4.329862 -2.066380 0.007760 
C   3.015437 0.915187 5.229609 
C   6.268263 -0.903967 -0.542183 
C   -6.268263 1.995897 -5.151925 
C   -3.015437 -1.984677 0.464499 
C   2.593206 0.050340 4.219830 
C   6.658741 -0.036792 -1.563178 
C   -6.658741 2.863072 -4.130930 
C   -2.593206 -2.849524 1.474278 
C   3.485780 -0.871578 3.676910 
C   5.744580 0.876446 -2.086202 
C   -5.744580 -2.023418 -3.607906 
C   -3.485780 2.028286 2.017198 
C   6.603161 -0.127955 -5.642432 
C   2.698954 0.146583 0.081520 
C   -2.698954 -2.753281 5.612588 
C   -6.603161 2.771909 -0.051676 
C   7.430038 1.002578 5.641615 
C   1.849426 -0.969134 0.018207 
C   -1.849426 1.930730 -5.712315 
C   -7.430038 -1.897286 0.052493 
C   8.719796 0.988584 -5.210959 
C   0.573216 -0.918732 0.583057 
C   -0.573216 1.981132 5.111051 
C   -8.719796 -1.911280 -0.483149 
C   9.197092 -0.147306 -4.550508 
C   0.133812 0.238538 1.231868 
C   -0.133812 -2.661326 4.462240 
C   -9.197092 2.752558 -1.143600 
C   8.368296 -1.265966 -4.420279 
C   0.989064 1.340262 1.327805 
C   -0.989064 -1.559602 4.366303 
C   -8.368296 1.633898 -1.273829 
C   7.083769 -1.257886 -4.964571 
C   2.259411 1.296410 0.754089 
C   -2.259411 -1.603453 4.940019 
C   -7.083769 1.641977 -0.729537 
H   7.471886 -0.658730 3.478531 
H   1.772229 0.578718 -2.196525 
H   -1.772229 -2.321146 -3.497583 
H   -7.471886 2.241134 2.215577 
H   8.907964 -2.217748 2.219227 
H   0.273287 2.080584 -3.446941 
H   -0.273287 -0.819279 -2.247167 
H   -8.907964 0.682115 3.474881 
H   7.985094 1.414744 1.381584 
H   1.115934 -1.530952 -4.313584 
H   -1.115934 1.368912 -1.380524 
H   -7.985094 -1.485120 4.312524 
H   5.611611 0.828492 1.866517 
H   3.476505 -0.864476 -3.862515 
H   -3.476505 2.035387 -1.831593 
H   -5.611611 -2.071371 3.827591 
H   4.195165 2.352062 3.188246 
H   4.959627 -2.337670 -2.554334 
H   -4.959627 0.562194 -3.139774 
H   -4.195165 -0.547802 2.505862 
H   4.660498 1.504101 -4.907932 
H   4.664478 -1.495633 0.762256 
H   -4.664478 1.404231 4.931852 
H   -4.660498 -1.395763 -0.786176 
H   2.341791 1.653346 5.665347 
H   6.958628 -1.635778 -0.121897 
H   -6.958628 1.264085 -5.572211 
H   -2.341791 -1.246517 0.028761 
H   1.581823 0.111605 3.818391 
H   7.661024 -0.090861 -1.988325 
H   -7.661024 2.809002 -3.705783 
H   -1.581823 -2.788258 1.875717 
H   3.157354 -1.497476 2.845338 
H   6.048662 1.506580 -2.923914 
H   -6.048662 -1.393283 -2.770194 
H   -3.157354 1.402387 2.848770 
H   7.073602 1.876641 5.092862 
H   2.174325 -1.857801 -0.526527 
H   -2.174325 1.042063 -5.167582 
H   -7.073602 -1.023223 0.601247 
H   -9.238019 1.863506 -5.336042 
H   -0.088013 -1.779898 0.483163 
H   0.088013 1.119966 5.210946 
H   9.238019 -1.036358 -0.358067 
H   -8.384427 -0.168443 -4.151539 
H   -0.875565 0.289095 1.644381 
H   0.875565 -2.610769 4.049727 
H   8.384427 2.731421 -1.542569 
H   8.721477 -2.146956 -3.882562 
H   0.665094 2.237552 1.855998 
H   -0.665094 -0.662311 3.838110 
H   -8.721477 0.752907 -1.811546 
H   6.437694 -2.131437 -4.864413 
H   2.925382 2.157685 0.822075 
H   -2.925382 -0.742179 4.872033 
H   -6.437694 0.768427 -0.829695 
128
i=14
C   5.697425 -1.936789 3.440396 
C   3.460645 1.892971 -2.280700 
C   -3.460645 -1.006893 -3.413408 
C   -5.697425 0.963075 2.253712 
C   7.042942 -1.632619 3.152605 
C   2.123066 1.526569 -2.531663 
C   -2.123066 -1.373294 -3.162445 
C   -7.042942 1.267244 2.541503 
C   7.843417 -2.520831 2.432722 
C   1.267984 2.368113 -3.242654 
C   -1.267984 -0.531750 -2.451454 
C   -7.843417 0.379032 3.261386 
C   7.315876 2.071248 1.963753 
C   1.728847 -2.206188 -3.734483 
C   -1.728847 0.693675 -1.959625 
C   -7.315876 -0.828615 3.730355 
C   5.981436 1.758071 2.233027 
C   3.051857 -1.826651 -3.494735 
C   -3.051857 1.073213 -2.199373 
C   -5.981436 -1.141793 3.461081 
C   5.186266 2.638590 2.967561 
C   3.903860 -2.663676 -2.771631 
C   -3.903860 0.236188 -2.922477 
C   -5.186266 -0.261274 2.726547 
C   4.802019 -0.975796 4.135621 
C   4.410981 0.965638 -1.612145 
C   -4.410981 -1.934226 -4.081963 
C   -4.802019 1.924068 1.558487 
C   5.230155 -0.102978 5.170127 
C   4.039046 0.099804 -0.550651 
C   -4.039046 -2.800059 -5.143457 
C   -5.230155 2.796885 0.523981 
C   4.329439 0.834437 5.696297 
C   4.966751 -0.828719 -0.057505 
C   -4.966751 2.071145 -5.636603 
C   -4.329439 -2.065427 -0.002189 
C   3.011680 0.917992 5.249030 
C   6.264506 -0.901162 -0.561604 
C   -6.264506 1.998702 -5.132504 
C   -3.011680 -1.981872 0.445078 
C   2.581511 0.053727 4.242055 
C   6.647046 -0.033405 -1.585403 
C   -6.647046 2.866459 -4.108705 
C   -2.581511 -2.846137 1.452053 
C   3.468688 -0.870361 3.694161 
C   5.727488 0.877663 -2.103453 
C   -5.727488 -2.022201 -3.590655 
C   -3.468688 2.029503 1.999947 
C   6.604008 -0.123298 -5.649893 
C   2.699801 0.151240 0.088981 
C   -2.699801 -2.748624 5.605127 
C   -6.604008 2.776566 -0.044215 
C   7.425222 1.010939 5.623940 
C   1.844610 -0.960773 0.035882 
C   -1.844610 1.939091 -5.729990 
C   -7.425222 -1.888925 0.070168 
C   8.718367 1.006047 -5.235936 
C   0.571787 -0.901269 0.608034 
C   -0.571787 1.998595 5.086074 
C   -8.718367 -1.893817 -0.458172 
C   9.205136 -0.124498 -4.572575 
C   0.141856 0.261346 1.253935 
C   -0.141856 -2.638518 4.440173 
C   -9.205136 2.775366 -1.121533 
C   8.382954 -1.247392 -4.433773 
C   1.003722 1.358836 1.341299 
C   -1.003722 -1.541028 4.352809 
C   -8.382954 1.652472 -1.260335 
C   7.094882 -1.248255 -4.970709 
C   2.270524 1.306041 0.760227 
C   -2.270524 -1.593822 4.933881 
C   -7.094882 1.651608 -0.723399 
H   7.458233 -0.678733 3.473768 
H   1.758576 0.558715 -2.191762 
H   -1.758576 -2.341149 -3.502346 
H   -7.458233 2.221131 2.220340 
H   8.878595 -2.252039 2.212242 
H   0.243918 2.046293 -3.439956 
H   -0.243918 -0.853570 -2.254152 
H   -8.878595 0.647824 3.481866 
H   7.935669 1.385692 1.381849 
H   1.066509 -1.560004 -4.313849 
H   -1.066509 1.339860 -1.380259 
H   -7.935669 -1.514172 4.312259 
H   5.558958 0.819496 1.875248 
H   3.423852 -0.873472 -3.871246 
H   -3.423852 2.026391 -1.822862 
H   -5.558958 -2.080367 3.818860 
H   4.159181 2.355660 3.200364 
H   4.923643 -2.334072 -2.566452 
H   -4.923643 0.565792 -3.127656 
H   -4.159181 -0.544204 2.493744 
H   4.667060 1.506218 -4.901952 
H   4.671040 -1.493516 0.756276 
H   -4.671040 1.406348 4.937832 
H   -4.667060 -1.393646 -0.792156 
H   2.342214 1.657738 5.688631 
H   6.959051 -1.631386 -0.145181 
H   -6.959051 1.268477 -5.548927 
H   -2.342214 -1.242125 0.005477 
H   1.567853 0.116791 3.846543 
H   7.647054 -0.085675 -2.016477 
H   -7.647054 2.814188 -3.677631 
H   -1.567853 -2.783072 1.847565 
H   3.134176 -1.495200 2.864124 
H   6.025484 1.508856 -2.942700 
H   -6.025484 -1.391007 -2.751408 
H   -3.134176 1.404663 2.829984 
H   7.060902 1.881351 5.074182 
H   2.161625 -1.853091 -0.507847 
H   -2.161625 1.046773 -5.186262 
H   -7.060902 -1.018513 0.619927 
H   -9.244845 1.884408 -5.367316 
H   -0.094839 -1.758996 0.514437 
H   0.094839 1.140868 5.179672 
H   9.244845 -1.015456 -0.326793 
H   -8.374743 -0.138280 -4.176992 
H   -0.865881 0.319258 1.669834 
H   0.865881 -2.580606 4.024274 
H   8.374743 2.761584 -1.517116 
H   8.743438 -2.124307 -3.893675 
H   0.687055 2.260201 1.867111 
H   -0.687055 -0.639662 3.826997 
H   -8.743438 0.775556 -1.800433 
H   6.453781 -2.124875 -4.862508 
H   2.941469 2.164247 0.820170 
H   -2.941469 -0.735617 4.873938 
H   -6.453781 0.774989 -0.831600 
128
i=15
C   5.673982 -1.944092 3.444894 
C   3.437202 1.885668 -2.285198 
C   -3.437202 -1.014196 -3.408910 
C   -5.673982 0.955772 2.249214 
C   7.020822 -1.650294 3.150965 
C   2.100946 1.508894 -2.530023 
C   -2.100946 -1.390969 -3.164085 
C   -7.020822 1.249569 2.543143 
C   7.812196 -2.546284 2.429600 
C   1.236763 2.342660 -3.239532 
C   -1.236763 -0.557203 -2.454576 
C   -7.812196 0.353579 3.264508 
C   7.273542 2.048758 1.964441 
C   1.686513 -2.228678 -3.735171 
C   -1.686513 0.671185 -1.958937 
C   -7.273542 -0.851105 3.729667 
C   5.937197 1.746641 2.238636 
C   3.007618 -1.838081 -3.500344 
C   -3.007618 1.061783 -2.193764 
C   -5.937197 -1.153223 3.455472 
C   5.151499 2.634409 2.975075 
C   3.869093 -2.667857 -2.779145 
C   -3.869093 0.232007 -2.914963 
C   -5.151499 -0.265455 2.719033 
C   4.787731 -0.977489 4.144564 
C   4.396693 0.963945 -1.621088 
C   -4.396693 -1.935919 -4.073020 
C   -4.787731 1.922375 1.549544 
C   5.225234 -0.103507 5.174572 
C   4.034125 0.099275 -0.555096 
C   -4.034125 -2.800588 -5.139012 
C   -5.225234 2.796356 0.519536 
C   4.329016 0.835390 5.706246 
C   4.966328 -0.827766 -0.067454 
C   -4.966328 2.072098 -5.626654 
C   -4.329016 -2.064474 -0.012138 
C   3.007923 0.920797 5.268451 
C   6.260749 -0.898357 -0.581025 
C   -6.260749 2.001507 -5.113083 
C   -3.007923 -1.979067 0.425657 
C   2.569816 0.057114 4.264280 
C   6.635351 -0.030018 -1.607628 
C   -6.635351 2.869846 -4.086480 
C   -2.569816 -2.842750 1.429828 
C   3.451596 -0.869144 3.711412 
C   5.710396 0.878880 -2.120704 
C   -5.710396 -2.020984 -3.573404 
C   -3.451596 2.030720 1.982696 
C   6.604855 -0.118641 -5.657354 
C   2.700648 0.155897 0.096442 
C   -2.700648 -2.743967 5.597666 
C   -6.604855 2.781223 -0.036754 
C   7.420406 1.019300 5.606265 
C   1.839794 -0.952412 0.053557 
C   -1.839794 1.947452 -5.747665 
C   -7.420406 -1.880564 0.087843 
C   8.716938 1.023510 -5.260913 
C   0.570358 -0.883806 0.633011 
C   -0.570358 2.016058 5.061097 
C   -8.716938 -1.876354 -0.433195 
C   9.213180 -0.101690 -4.594642 
C   0.149900 0.284154 1.276002 
C   -0.149900 -2.615710 4.418106 
C   -9.213180 2.798174 -1.099466 
C   8.397612 -1.228818 -4.447267 
C   1.018380 1.377410 1.354793 
C   -1.018380 -1.522454 4.339315 
C   -8.397612 1.671046 -1.246841 
C   7.105995 -1.238624 -4.976847 
C   2.281637 1.315672 0.766365 
C   -2.281637 -1.584191 4.927743 
C   -7.105995 1.661239 -0.717261 
H   7.444580 -0.698736 3.469005 
H   1.744923 0.538712 -2.186999 
H   -1.744923 -2.361152 -3.507109 
H   -7.444580 2.201128 2.225103 
H   8.849226 -2.286330 2.205257 
H   0.214549 2.012002 -3.432971 
H   -0.214549 -0.887861 -2.261137 
H   -8.849226 0.613533 3.488851 
H   7.886244 1.356640 1.382114 
H   1.017084 -1.589056 -4.314114 
H   -1.017084 1.310808 -1.379994 
H   -7.886244 -1.543224 4.311994 
H   5.506305 0.810500 1.883979 
H   3.371199 -0.882468 -3.879977 
H   -3.371199 2.017395 -1.814131 
H   -5.506305 -2.089363 3.810129 
H   4.123197 2.359258 3.212482 
H   4.887659 -2.330474 -2.578570 
H   -4.887659 0.569390 -3.115538 
H   -4.123197 -0.540606 2.481626 
H   4.673622 1.508335 -4.895972 
H   4.677602 -1.491399 0.750296 
H   -4.677602 1.408465 4.943812 
H   -4.673622 -1.391529 -0.798136 
H   2.342637 1.662130 5.711915 
H   6.959474 -1.626994 -0.168465 
H   -6.959474 1.272869 -5.525643 
H   -2.342637 -1.237733 -0.017807 
H   1.553883 0.121977 3.874695 
H   7.633084 -0.080489 -2.044629 
H   -7.633084 2.819374 -3.649479 
H   -1.553883 -2.777886 1.819413 
H   3.110998 -1.492924 2.882910 
H   6.002306 1.511132 -2.961486 
H   -6.002306 -1.388731 -2.732622 
H   -3.110998 1.406939 2.811198 
H   7.048202 1.886061 5.055502 
H   2.148925 -1.848381 -0.489167 
H   -2.148925 1.051483 -5.204942 
H   -7.048202 -1.013803 0.638607 
H   -9.251671 1.905310 -5.398590 
H   -0.101665 -1.738094 0.545711 
H   0.101665 1.161770 5.148398 
H   9.251671 -0.994554 -0.295519 
H   -8.365059 -0.108117 -4.202445 
H   -0.856197 0.349421 1.695287 
H   0.856197 -2.550443 3.998821 
H   8.365059 2.791747 -1.491663 
H   8.765399 -2.101658 -3.904788 
H   0.709016 2.282850 1.878224 
H   -0.709016 -0.617013 3.815884 
H   -8.765399 0.798205 -1.789320 
H   6.469868 -2.118313 -4.860603 
H   2.957556 2.170809 0.818265 
H   -2.957556 -0.729055 4.875843 
H   -6.469868 0.781551 -0.833505 
128
i=16
C   5.650539 -1.951395 3.449392 
C   3.413759 1.878365 -2.289696 
C   -3.413759 -1.021499 -3.404412 
C   -5.650539 0.948469 2.244716 
C   6.998702 -1.667969 3.149325 
C   2.078826 1.491219 -2.528383 
C   -2.078826 -1.408644 -3.165725 
C   -6.998702 1.231894 2.544783 
C   7.780975 -2.571737 2.426478 
C   1.205542 2.317207 -3.236410 
C   -1.205542 -0.582656 -2.457698 
C   -7.780975 0.328126 3.267630 
C   7.231208 2.026268 1.965129 
C   1.644179 -2.251168 -3.735859 
C   -1.644179 0.648695 -1.958249 
C   -7.231208 -0.873595 3.728979 
C   5.892958 1.735211 2.244245 
C   2.963379 -1.849511 -3.505953 
C   -2.963379 1.050353 -2.188155 
C   -5.892958 -1.164653 3.449863 
C   5.116732 2.630228 2.982589 
C   3.834326 -2.672038 -2.786659 
C   -3.834326 0.227826 -2.907449 
C   -5.116732 -0.269636 2.711519 
C   4.773443 -0.979182 4.153507 
C   4.382405 0.962252 -1.630031 
C   -4.382405 -1.937612 -4.064077 
C   -4.773443 1.920682 1.540601 
C   5.220313 -0.104036 5.179017 
C   4.029204 0.098746 -0.559541 
C   -4.029204 -2.801117 -5.134567 
C   -5.220313 2.795827 0.515091 
C   4.328593 0.836343 5.716195 
C   4.965905 -0.826813 -0.077403 
C   -4.965905 2.073051 -5.616705 
C   -4.328593 -2.063521 -0.022087 
C   3.004166 0.923602 5.287872 
C   6.256992 -0.895552 -0.600446 
C   -6.256992 2.004312 -5.093662 
C   -3.004166 -1.976262 0.406236 
C   2.558121 0.060501 4.286505 
C   6.623656 -0.026631 -1.629853 
C   -6.623656 2.873233 -4.064255 
C   -2.558121 -2.839363 1.407603 
C   3.434504 -0.867927 3.728663 
C   5.693304 0.880097 -2.137955 
C   -5.693304 -2.019767 -3.556153 
C   -3.434504 2.031937 1.965445 
C   6.605702 -0.113984 -5.664815 
C   2.701495 0.160554 0.103903 
C   -2.701495 -2.739310 5.590205 
C   -6.605702 2.785880 -0.029293 
C   7.415590 1.027661 5.588590 
C   1.834978 -0.944051 0.071232 
C   -1.834978 1.955813 -5.765340 
C   -7.415590 -1.872203 0.105518 
C   8.715509 1.040973 -5.285890 
C   0.568929 -0.866343 0.657988 
C   -0.568929 2.033521 5.036120 
C   -8.715509 -1.858891 -0.408218 
C   9.221224 -0.078882 -4.616709 
C   0.157944 0.306962 1.298069 
C   -0.157944 -2.592902 4.396039 
C   -9.221224 2.820982 -1.077399 
C   8.412270 -1.210244 -4.460761 
C   1.033038 1.395984 1.368287 
C   -1.033038 -1.503880 4.325821 
C   -8.412270 1.689620 -1.233347 
C   7.117108 -1.228993 -4.982985 
C   2.292750 1.325303 0.772503 
C   -2.292750 -1.574560 4.921605 
C   -7.117108 1.670870 -0.711123 
H   7.430927 -0.718739 3.464242 
H   1.731270 0.518709 -2.182236 
H   -1.731270 -2.381155 -3.511872 
H   -7.430927 2.181125 2.229866 
H   8.819857 -2.320621 2.198272 
H   0.185180 1.977711 -3.425986 
H   -0.185180 -0.922152 -2.268122 
H   -8.819857 0.579242 3.495836 
H   7.836819 1.327588 1.382379 
H   0.967659 -1.618108 -4.314379 
H   -0.967659 1.281756 -1.379729 
H   -7.836819 -1.572276 4.311729 
H   5.453652 0.801504 1.892710 
H   3.318546 -0.891464 -3.888708 
H   -3.318546 2.008399 -1.805400 
H   -5.453652 -2.098359 3.801398 
H   4.087213 2.362856 3.224600 
H   4.851675 -2.326876 -2.590688 
H   -4.851675 0.572988 -3.103420 
H   -4.087213 -0.537008 2.469508 
H   4.680184 1.510452 -4.889992 
H   4.684164 -1.489282 0.744316 
H   -4.684164 1.410582 4.949792 
H   -4.680184 -1.389412 -0.804116 
H   2.343060 1.666522 5.735199 
H   6.959897 -1.622602 -0.191749 
H   -6.959897 1.277261 -5.502359 
H   -2.343060 -1.233341 -0.041091 
H   1.539913 0.127163 3.902847 
H   7.619114 -0.075303 -2.072781 
H   -7.619114 2.824560 -3.621327 
H   -1.539913 -2.772700 1.791261 
H   3.087820 -1.490648 2.901696 
H   5.979128 1.513408 -2.980272 
H   -5.979128 -1.386455 -2.713836 
H   -3.087820 1.409215 2.792412 
H   7.035502 1.890771 5.036822 
H   2.136225 -1.843671 -0.470487 
H   -2.136225 1.056193 -5.223622 
H   -7.035502 -1.009093 0.657287 
H   -9.258497 1.926212 -5.429864 
H   -0.108491 -1.717192 0.576985 
H   0.108491 1.182672 5.117124 
H   9.258497 -0.973652 -0.264245 
H   -8.355375 -0.077954 -4.227898 
H   -0.846513 0.379584 1.720740 
H   0.846513 -2.520280 3.973368 
H   8.355375 2.821910 -1.466210 
H   8.787360 -2.079009 -3.915901 
H   0.730977 2.305499 1.889337 
H   -0.730977 -0.594364 3.804771 
H   -8.787360 0.820854 -1.778207 
H   6.485955 -2.111751 -4.858698 
H   2.973643 2.177371 0.816360 
H   -2.973643 -0.722493 4.877748 
H   -6.485955 0.788113 -0.835410 
128
i=17
C   5.627096 -1.958698 3.453890 
C   3.390316 1.871062 -2.294194 
C   -3.390316 -1.028802 -3.399914 
C   -5.627096 0.941166 2.240218 
C   6.976582 -1.685644 3.147685 
C   2.056706 1.473544 -2.526743 
C   -2.056706 -1.426319 -3.167365 
C   -6.976582 1.214219 2.546423 
C   7.749754 -2.597190 2.423356 
C   1.174321 2.291754 -3.233288 
C   -1.174321 -0.608109 -2.460820 
C   -7.749754 0.302673 3.270752 
C   7.188874 2.003778 1.965817 
C   1.601845 -2.273658 -3.736547 
C   -1.601845 0.626205 -1.957561 
C   -7.188874 -0.896085 3.728291 
C   5.848719 1.723781 2.249854 
C   2.919140 -1.860941 -3.511562 
C   -2.919140 1.038923 -2.182546 
C   -5.848719 -1.176083 3.444254 
C   5.081965 2.626047 2.990103 
C   3.799559 -2.676219 -2.794173 
C   -3.799559 0.223645 -2.899935 
C   -5.081965 -0.273817 2.704005 
C   4.759155 -0.980875 4.162450 
C   4.368117 0.960559 -1.638974 
C   -4.368117 -1.939305 -4.055134 
C   -4.759155 1.918989 1.531658 
C   5.215392 -0.104565 5.183462 
C   4.024283 0.098217 -0.563986 
C   -4.024283 -2.801646 -5.130122 
C   -5.215392 2.795298 0.510646 
C   4.328170 0.837296 5.726144 
C   4.965482 -0.825860 -0.087352 
C   -4.965482 2.074004 -5.606756 
C   -4.328170 -2.062568 -0.032036 
C   3.000409 0.926407 5.307293 
C   6.253235 -0.892747 -0.619867 
C   -6.253235 2.007117 -5.074241 
C   -3.000409 -1.973457 0.386815 
C   2.546426 0.063888 4.308730 
C   6.611961 -0.023244 -1.652078 
C   -6.611961 2.876620 -4.042030 
C   -2.546426 -2.835976 1.385378 
C   3.417412 -0.866710 3.745914 
C   5.676212 0.881314 -2.155206 
C   -5.676212 -2.018550 -3.538902 
C   -3.417412 2.033154 1.948194 
C   6.606549 -0.109327 -5.672276 
C   2.702342 0.165211 0.111364 
C   -2.702342 -2.734653 5.582744 
C   -6.606549 2.790537 -0.021832 
C   7.410774 1.036022 5.570915 
C   1.830162 -0.935690 0.088907 
C   -1.830162 1.964174 -5.783015 
C   -7.410774 -1.863842 0.123193 
C   8.714080 1.058436 -5.310867 
C   0.567500 -0.848880 0.682965 
C   -0.567500 2.050984 5.011143 
C   -8.714080 -1.841428 -0.383241 
C   9.229268 -0.056074 -4.638776 
C   0.165988 0.329770 1.320136 
C   -0.165988 -2.570094 4.373972 
C   -9.229268 2.843790 -1.055332 
C   8.426928 -1.191670 -4.474255 
C   1.047696 1.414558 1.381781 
C   -1.047696 -1.485306 4.312327 
C   -8.426928 1.708194 -1.219853 
C   7.128221 -1.219362 -4.989123 
C   2.303863 1.334934 0.778641 
C   -2.303863 -1.564929 4.915467 
C   -7.128221 1.680501 -0.704985 
H   7.417274 -0.738742 3.459479 
H   1.717617 0.498706 -2.177473 
H   -1.717617 -2.401158 -3.516635 
H   -7.417274 2.161122 2.234629 
H   8.790488 -2.354912 2.191287 
H   0.155811 1.943420 -3.419001 
H   -0.155811 -0.956443 -2.275107 
H   -8.790488 0.544951 3.502821 
H   7.787394 1.298536 1.382644 
H   0.918234 -1.647160 -4.314644 
H   -0.918234 1.252704 -1.379464 
H   -7.787394 -1.601328 4.311464 
H   5.400999 0.792508 1.901441 
H   3.265893 -0.900460 -3.897439 
H   -3.265893 1.999403 -1.796669 
H   -5.400999 -2.107355 3.792667 
H   4.051229 2.366454 3.236718 
H   4.815691 -2.323278 -2.602806 
H   -4.815691 0.576586 -3.091302 
H   -4.051229 -0.533410 2.457390 
H   4.686746 1.512569 -4.884012 
H   4.690726 -1.487165 0.738336 
H   -4.690726 1.412699 4.955772 
H   -4.686746 -1.387295 -0.810096 
H   2.343483 1.670914 5.758483 
H   6.960320 -1.618210 -0.215033 
H   -6.960320 1.281653 -5.479075 
H   -2.343483 -1.228949 -0.064375 
H   1.525943 0.132349 3.930999 
H   7.605144 -0.070117 -2.100933 
H   -7.605144 2.829746 -3.593175 
H   -1.525943 -2.767514 1.763109 
H   3.064642 -1.488372 2.920482 
H   5.955950 1.515684 -2.999058 
H   -5.955950 -1.384179 -2.695050 
H   -3.064642 1.411491 2.773626 
H   7.022802 1.895481 5.018142 
H   2.123525 -1.838961 -0.451807 
H   -2.123525 1.060903 -5.242302 
H   -7.022802 -1.004383 0.675967 
H   -9.265323 1.947114 -5.461138 
H   -0.115317 -1.696290 0.608259 
H   0.115317 1.203574 5.085850 
H   9.265323 -0.952750 -0.232971 
H   -8.345691 -0.047791 -4.253351 
H   -0.836829 0.409747 1.746193 
H   0.836829 -2.490117 3.947915 
H   8.345691 2.852073 -1.440757 
H   8.809321 -2.056360 -3.927014 
H   0.752938 2.328148 1.900450 
H   -0.752938 -0.571715 3.793658 
H   -8.809321 0.843503 -1.767094 
H   6.502042 -2.105189 -4.856793 
H   2.989730 2.183933 0.814455 
H   -2.989730 -0.715931 4.879653 
H   -6.502042 0.794675 -0.837315 
128
i=18
C   5.603653 -1.966001 3.458388 
C   3.366873 1.863759 -2.298692 
C   -3.366873 -1.036105 -3.395416 
C   -5.603653 0.933863 2.235720 
C   6.954462 -1.703319 3.146045 
C   2.034586 1.455869 -2.525103 
C   -2.034586 -1.443994 -3.169005 
C   -6.954462 1.196544 2.548063 
C   7.718533 -2.622643 2.420234 
C   1.143100 2.266301 -3.230166 
C   -1.143100 -0.633562 -2.463942 
C   -7.718533 0.277220 3.273874 
C   7.146540 1.981288 1.966505 
C   1.559511 -2.296148 -3.737235 
C   -1.559511 0.603715 -1.956873 
C   -7.146540 -0.918575 3.727603 
C   5.804480 1.712351 2.255463 
C   2.874901 -1.872371 -3.517171 
C   -2.874901 1.027493 -2.176937 
C   -5.804480 -1.187513 3.438645 
C   5.047198 2.621866 2.997617 
C   3.764792 -2.680400 -2.801687 
C   -3.764792 0.219464 -2.892421 
C   -5.047198 -0.277998 2.696491 
C   4.744867 -0.982568 4.171393 
C   4.353829 0.958866 -1.647917 
C   -4.353829 -1.940998 -4.046191 
C   -4.744867 1.917296 1.522715 
C   5.210471 -0.105094 5.187907 
C   4.019362 0.097688 -0.568431 
C   -4.019362 -2.802175 -5.125677 
C   -5.210471 2.794769 0.506201 
C   4.327747 0.838249 5.736093 
C   4.965059 -0.824907 -0.097301 
C   -4.965059 2.074957 -5.596807 
C   -4.327747 -2.061615 -0.041985 
C   2.996652 0.929212 5.326714 
C   6.249478 -0.889942 -0.639288 
C   -6.249478 2.009922 -5.054820 
C   -2.996652 -1.970652 0.367394 
C   2.534731 0.067275 4.330955 
C   6.600266 -0.019857 -1.674303 
C   -6.600266 2.880007 -4.019805 
C   -2.534731 -2.832589 1.363153 
C   3.400320 -0.865493 3.763165 
C   5.659120 0.882531 -2.172457 
C   -5.659120 -2.017333 -3.521651 
C   -3.400320 2.034371 1.930943 
C   6.607396 -0.104670 -5.679737 
C   2.703189 0.169868 0.118825 
C   -2.703189 -2.729996 5.575283 
C   -6.607396 2.795194 -0.014371 
C   7.405958 1.044383 5.553240 
C   1.825346 -0.927329 0.106582 
C   -1.825346 1.972535 -5.800690 
C   -7.405958 -1.855481 0.140868 
C   8.712651 1.075899 -5.335844 
C   0.566071 -0.831417 0.707942 
C   -0.566071 2.068447 4.986166 
C   -8.712651 -1.823965 -0.358264 
C   9.237312 -0.033266 -4.660843 
C   0.174032 0.352578 1.342203 
C   -0.174032 -2.547286 4.351905 
C   -9.237312 2.866598 -1.033265 
C   8.441586 -1.173096 -4.487749 
C   1.062354 1.433132 1.395275 
C   -1.062354 -1.466732 4.298833 
C   -8.441586 1.726768 -1.206359 
C   7.139334 -1.209731 -4.995261 
C   2.314976 1.344565 0.784779 
C   -2.314976 -1.555298 4.909329 
C   -7.139334 1.690132 -0.698847 
H   7.403621 -0.758745 3.454716 
H   1.703964 0.478703 -2.172710 
H   -1.703964 -2.421161 -3.521398 
H   -7.403621 2.141119 2.239392 
H   8.761119 -2.389203 2.184302 
H   0.126442 1.909129 -3.412016 
H   -0.126442 -0.990734 -2.282092 
H   -8.761119 0.510660 3.509806 
H   7.737969 1.269484 1.382909 
H   0.868809 -1.676212 -4.314909 
H   -0.868809 1.223652 -1.379199 
H   -7.737969 -1.630380 4.311199 
H   5.348346 0.783512 1.910172 
H   3.213240 -0.909456 -3.906170 
H   -3.213240 1.990407 -1.787938 
H   -5.348346 -2.116351 3.783936 
H   4.015245 2.370052 3.248836 
H   4.779707 -2.319680 -2.614924 
H   -4.779707 0.580184 -3.079184 
H   -4.015245 -0.529812 2.445272 
H   4.693308 1.514686 -4.878032 
H   4.697288 -1.485048 0.732356 
H   -4.697288 1.414816 4.961752 
H   -4.693308 -1.385178 -0.816076 
H   2.343906 1.675306 5.781767 
H   6.960743 -1.613818 -0.238317 
H   -6.960743 1.286045 -5.455791 
H   -2.343906 -1.224557 -0.087659 
H   1.511973 0.137535 3.959151 
H   7.591174 -0.064931 -2.129085 
H   -7.591174 2.834932 -3.565023 
H   -1.511973 -2.762328 1.734957 
H   3.041464 -1.486096 2.939268 
H   5.932772 1.517960 -3.017844 
H   -5.932772 -1.381903 -2.676264 
H   -3.041464 1.413767 2.754840 
H   7.010102 1.900191 4.999462 
H   2.110825 -1.834251 -0.433127 
H   -2.110825 1.065613 -5.260982 
H   -7.010102 -0.999673 0.694647 
H   -9.272149 1.968016 -5.492412 
H   -0.122143 -1.675388 0.639533 
H   0.122143 1.224476 5.054576 
H   9.272149 -0.931848 -0.201697 
H   -8.336007 -0.017628 -4.278804 
H   -0.827145 0.439910 1.771646 
H   0.827145 -2.459954 3.922462 
H   8.336007 2.882236 -1.415304 
H   8.831282 -2.033711 -3.938127 
H   0.774899 2.350797 1.911563 
H   -0.774899 -0.549066 3.782545 
H   -8.831282 0.866152 -1.755981 
H   6.518129 -2.098627 -4.854888 
H   3.005817 2.190495 0.812550 
H   -3.005817 -0.709369 4.881558 
H   -6.518129 0.801237 -0.839220 
128
i=19
C   5.580210 -1.973304 3.462886 
C   3.343430 1.856456 -2.303190 
C   -3.343430 -1.043408 -3.390918 
C   -5.580210 0.926560 2.231222 
C   6.932342 -1.720994 3.144405 
C   2.012466 1.438194 -2.523463 
C   -2.012466 -1.461669 -3.170645 
C   -6.932342 1.178869 2.549703 
C   7.687312 -2.648096 2.417112 
C   1.111879 2.240848 -3.227044 
C   -1.111879 -0.659015 -2.467064 
C   -7.687312 0.251767 3.276996 
C   7.104206 1.958798 1.967193 
C   1.517177 -2.318638 -3.737923 
C   -1.517177 0.581225 -1.956185 
C   -7.104206 -0.941065 3.726915 
C   5.760241 1.700921 2.261072 
C   2.830662 -1.883801 -3.522780 
C   -2.830662 1.016063 -2.171328 
C   -5.760241 -1.198943 3.433036 
C   5.012431 2.617685 3.005131 
C   3.730025 -2.684581 -2.809201 
C   -3.730025 0.215283 -2.884907 
C   -5.012431 -0.282179 2.688977 
C   4.730579 -0.984261 4.180336 
C   4.339541 0.957173 -1.656860 
C   -4.339541 -1.942691 -4.037248 
C   -4.730579 1.915603 1.513772 
C   5.205550 -0.105623 5.192352 
C   4.014441 0.097159 -0.572876 
C   -4.014441 -2.802704 -5.121232 
C   -5.205550 2.794240 0.501756 
C   4.327324 0.839202 5.746042 
C   4.964636 -0.823954 -0.107250 
C   -4.964636 2.075910 -5.586858 
C   -4.327324 -2.060662 -0.051934 
C   2.992895 0.932017 5.346135 
C   6.245721 -0.887137 -0.658709 
C   -6.245721 2.012727 -5.035399 
C   -2.992895 -1.967847 0.347973 
C   2.523036 0.070662 4.353180 
C   6.588571 -0.016470 -1.696528 
C   -6.588571 2.883394 -3.997580 
C   -2.523036 -2.829202 1.340928 
C   3.383228 -0.864276 3.780416 
C   5.642028 0.883748 -2.189708 
C   -5.642028 -2.016116 -3.504400 
C   -3.383228 2.035588 1.913692 
C   6.608243 -0.100013 -5.687198 
C   2.704036 0.174525 0.126286 
C   -2.704036 -2.725339 5.567822 
C   -6.608243 2.799851 -0.006910 
C   7.401142 1.052744 5.535565 
C   1.820530 -0.918968 0.124257 
C   -1.820530 1.980896 -5.818365 
C   -7.401142 -1.847120 0.158543 
C   8.711222 1.093362 -5.360821 
C   0.564642 -0.813954 0.732919 
C   -0.564642 2.085910 4.961189 
C   -8.711222 -1.806502 -0.333287 
C   9.245356 -0.010458 -4.682910 
C   0.182076 0.375386 1.364270 
C   -0.182076 -2.524478 4.329838 
C   -9.245356 2.889406 -1.011198 
C   8.456244 -1.154522 -4.501243 
C   1.077012 1.451706 1.408769 
C   -1.077012 -1.448158 4.285339 
C   -8.456244 1.745342 -1.192865 
C   7.150447 -1.200100 -5.001399 
C   2.326089 1.354196 0.790917 
C   -2.326089 -1.545667 4.903191 
C   -7.150447 1.699763 -0.692709 
H   7.389968 -0.778748 3.449953 
H   1.690311 0.458700 -2.167947 
H   -1.690311 -2.441164 -3.526161 
H   -7.389968 2.121116 2.244155 
H   8.731750 -2.423494 2.177317 
H   0.097073 1.874838 -3.405031 
H   -0.097073 -1.025025 -2.289077 
H   -8.731750 0.476369 3.516791 
H   7.688544 1.240432 1.383174 
H   0.819384 -1.705264 -4.315174 
H   -0.819384 1.194600 -1.378934 
H   -7.688544 -1.659432 4.310934 
H   5.295693 0.774516 1.918903 
H   3.160587 -0.918452 -3.914901 
H   -3.160587 1.981411 -1.779207 
H   -5.295693 -2.125347 3.775205 
H   3.979261 2.373650 3.260954 
H   4.743723 -2.316082 -2.627042 
H   -4.743723 0.583782 -3.067066 
H   -3.979261 -0.526214 2.433154 
H   4.699870 1.516803 -4.872052 
H   4.703850 -1.482931 0.726376 
H   -4.703850 1.416933 4.967732 
H   -4.699870 -1.383061 -0.822056 
H   2.344329 1.679698 5.805051 
H   6.961166 -1.609426 -0.261601 
H   -6.961166 1.290437 -5.432507 
H   -2.344329 -1.220165 -0.110943 
H   1.498003 0.142721 3.987303 
H   7.577204 -0.059745 -2.157237 
H   -7.577204 2.840118 -3.536871 
H   -1.498003 -2.757142 1.706805 
H   3.018286 -1.483820 2.958054 
H   5.909594 1.520236 -3.036630 
H   -5.909594 -1.379627 -2.657478 
H   -3.018286 1.416043 2.736054 
H   6.997402 1.904901 4.980782 
H   2.098125 -1.829541 -0.414447 
H   -2.098125 1.070323 -5.279662 
H   -6.997402 -0.994963 0.713327 
H   -9.278975 1.988918 -5.523686 
H   -0.128969 -1.654486 0.670807 
H   0.128969 1.245378 5.023302 
H   9.278975 -0.910946 -0.170423 
H   -8.326323 0.012535 -4.304257 
H   -0.817461 0.470073 1.797099 
H   0.817461 -2.429791 3.897009 
H   8.326323 2.912399 -1.389851 
H   8.853243 -2.011062 -3.949240 
H   0.796860 2.373446 1.922676 
H   -0.796860 -0.526417 3.771432 
H   -8.853243 0.888801 -1.744868 
H   6.534216 -2.092065 -4.852983 
H   3.021904 2.197057 0.810645 
H   -3.021904 -0.702807 4.883463 
H   -6.534216 0.807799 -0.841125 
128
i=20
C   5.556767 -1.980607 3.467384 
C   3.319987 1.849153 -2.307688 
C   -3.319987 -1.050711 -3.386420 
C   -5.556767 0.919257 2.226724 
C   6.910222 -1.738669 3.142765 
C   1.990346 1.420519 -2.521823 
C   -1.990346 -1.479344 -3.172285 
C   -6.910222 1.161194 2.551343 
C   7.656091 -2.673549 2.413990 
C   1.080658 2.215395 -3.223922 
C   -1.080658 -0.684468 -2.470186 
C   -7.656091 0.226314 3.280118 
C   7.061872 1.936308 1.967881 
C   1.474843 -2.341128 -3.738611 
C   -1.474843 0.558735 -1.955497 
C   -7.061872 -0.963555 3.726227 
C   5.716002 1.689491 2.266681 
C   2.786423 -1.895231 -3.528389 
C   -2.786423 1.004633 -2.165719 
C   -5.716002 -1.210373 3.427427 
C   4.977664 2.613504 3.012645 
C   3.695258 -2.688762 -2.816715 
C   -3.695258 0.211102 -2.877393 
C   -4.977664 -0.286360 2.681463 
C   4.716291 -0.985954 4.189279 
C   4.325253 0.955480 -1.665803 
C   -4.325253 -1.944384 -4.028305 
C   -4.716291 1.913910 1.504829 
C   5.200629 -0.106152 5.196797 
C   4.009520 0.096630 -0.577321 
C   -4.009520 -2.803233 -5.116787 
C   -5.200629 2.793711 0.497311 
C   4.326901 0.840155 5.755991 
C   4.964213 -0.823001 -0.117199 
C   -4.964213 2.076863 -5.576909 
C   -4.326901 -2.059709 -0.061883 
C   2.989138 0.934822 5.365556 
C   6.241964 -0.884332 -0.678130 
C   -6.241964 2.015532 -5.015978 
C   -2.989138 -1.965042 0.328552 
C   2.511341 0.074049 4.375405 
C   6.576876 -0.013083 -1.718753 
C   -6.576876 2.886781 -3.975355 
C   -2.511341 -2.825815 1.318703 
C   3.366136 -0.863059 3.797667 
C   5.624936 0.884965 -2.206959 
C   -5.624936 -2.014899 -3.487149 
C   -3.366136 2.036805 1.896441 
C   6.609090 -0.095356 -5.694659 
C   2.704883 0.179182 0.133747 
C   -2.704883 -2.720682 5.560361 
C   -6.609090 2.804508 0.000551 
C   7.396326 1.061105 5.517890 
C   1.815714 -0.910607 0.141932 
C   -1.815714 1.989257 -5.836040 
C   -7.396326 -1.838759 0.176218 
C   8.709793 1.110825 -5.385798 
C   0.563213 -0.796491 0.757896 
C   -0.563213 2.103373 4.936212 
C   -8.709793 -1.789039 -0.308310 
C   9.253400 0.012350 -4.704977 
C   0.190120 0.398194 1.386337 
C   -0.190120 -2.501670 4.307771 
C   -9.253400 2.912214 -0.989131 
C   8.470902 -1.135948 -4.514737 
C   1.091670 1.470280 1.422263 
C   -1.091670 -1.429584 4.271845 
C   -8.470902 1.763916 -1.179371 
C   7.161560 -1.190469 -5.007537 
C   2.337202 1.363827 0.797055 
C   -2.337202 -1.536036 4.897053 
C   -7.161560 1.709394 -0.686571 
H   7.376315 -0.798751 3.445190 
H   1.676658 0.438697 -2.163184 
H   -1.676658 -2.461167 -3.530924 
H   -7.376315 2.101113 2.248918 
H   8.702381 -2.457785 2.170332 
H   0.067704 1.840547 -3.398046 
H   -0.067704 -1.059316 -2.296062 
H   -8.702381 0.442078 3.523776 
H   7.639119 1.211380 1.383439 
H   0.769959 -1.734316 -4.315439 
H   -0.769959 1.165548 -1.378669 
H   -7.639119 -1.688484 4.310669 
H   5.243040 0.765520 1.927634 
H   3.107934 -0.927448 -3.923632 
H   -3.107934 1.972415 -1.770476 
H   -5.243040 -2.134343 3.766474 
H   3.943277 2.377248 3.273072 
H   4.707739 -2.312484 -2.639160 
H   -4.707739 0.587380 -3.054948 
H   -3.943277 -0.522616 2.421036 
H   4.706432 1.518920 -4.866072 
H   4.710412 -1.480814 0.720396 
H   -4.710412 1.419050 4.973712 
H   -4.706432 -1.380944 -0.828036 
H   2.344752 1.684090 5.828335 
H   6.961589 -1.605034 -0.284885 
H   -6.961589 1.294829 -5.409223 
H   -2.344752 -1.215773 -0.134227 
H   1.484033 0.147907 4.015455 
H   7.563234 -0.054559 -2.185389 
H   -7.563234 2.845304 -3.508719 
H   -1.484033 -2.751956 1.678653 
H   2.995108 -1.481544 2.976840 
H   5.886416 1.522512 -3.055416 
H   -5.886416 -1.377351 -2.638692 
H   -2.995108 1.418319 2.717268 
H   6.984702 1.909611 4.962102 
H   2.085425 -1.824831 -0.395767 
H   -2.085425 1.075033 -5.298342 
H   -6.984702 -0.990253 0.732007 
H   -9.285801 2.009820 -5.554960 
H   -0.135795 -1.633584 0.702081 
H   0.135795 1.266280 4.992028 
H   9.285801 -0.890044 -0.139149 
H   -8.316639 0.042698 -4.329710 
H   -0.807777 0.500236 1.822552 
H   0.807777 -2.399628 3.871556 
H   8.316639 2.942562 -1.364398 
H   8.875204 -1.988413 -3.960353 
H   0.818821 2.396095 1.933789 
H   -0.818821 -0.503768 3.760319 
H   -8.875204 0.911450 -1.733755 
H   6.550303 -2.085503 -4.851078 
H   3.037991 2.203619 0.808740 
H   -3.037991 -0.696245 4.885368 
H   -6.550303 0.814361 -0.843030 
128
i=21
C   5.533324 -1.987910 3.471882 
C   3.296544 1.841850 -2.312186 
C   -3.296544 -1.058014 -3.381922 
C   -5.533324 0.911954 2.222226 
C   6.888102 -1.756344 3.141125 
C   1.968226 1.402844 -2.520183 
C   -1.968226 -1.497019 -3.173925 
C   -6.888102 1.143519 2.552983 
C   7.624870 -2.699002 2.410868 
C   1.049437 2.189942 -3.220800 
C   -1.049437 -0.709921 -2.473308 
C   -7.624870 0.200861 3.283240 
C   7.019538 1.913818 1.968569 
C   1.432509 -2.363618 -3.739299 
C   -1.432509 0.536245 -1.954809 
C   -7.019538 -0.986045 3.725539 
C   5.671763 1.678061 2.272290 
C   2.742184 -1.906661 -3.533998 
C   -2.742184 0.993203 -2.160110 
C   -5.671763 -1.221803 3.421818 
C   4.942897 2.609323 3.020159 
C   3.660491 -2.692943 -2.824229 
C   -3.660491 0.206921 -2.869879 
C   -4.942897 -0.290541 2.673949 
C   4.702003 -0.987647 4.198222 
C   4.310965 0.953787 -1.674746 
C   -4.310965 -1.946077 -4.019362 
C   -4.702003 1.912217 1.495886 
C   5.195708 -0.106681 5.201242 
C   4.004599 0.096101 -0.581766 
C   -4.004599 -2.803762 -5.112342 
C   -5.195708 2.793182 0.492866 
C   4.326478 0.841108 5.765940 
C   4.963790 -0.822048 -0.127148 
C   -4.963790 2.077816 -5.566960 
C   -4.326478 -2.058756 -0.071832 
C   2.985381 0.937627 5.384977 
C   6.238207 -0.881527 -0.697551 
C   -6.238207 2.018337 -4.996557 
C   -2.985381 -1.962237 0.309131 
C   2.499646 0.077436 4.397630 
C   6.565181 -0.009696 -1.740978 
C   -6.565181 2.890168 -3.953130 
C   -2.499646 -2.822428 1.296478 
C   3.349044 -0.861842 3.814918 
C   5.607844 0.886182 -2.224210 
C   -5.607844 -2.013682 -3.469898 
C   -3.349044 2.038022 1.879190 
C   6.609937 -0.090699 -5.702120 
C   2.705730 0.183839 0.141208 
C   -2.705730 -2.716025 5.552900 
C   -6.609937 2.809165 0.008012 
C   7.391510 1.069466 5.500215 
C   1.810898 -0.902246 0.159607 
C   -1.810898 1.997618 -5.853715 
C   -7.391510 -1.830398 0.193893 
C   8.708364 1.128288 -5.410775 
C   0.561784 -0.779028 0.782873 
C   -0.561784 2.120836 4.911235 
C   -8.708364 -1.771576 -0.283333 
C   9.261444 0.035158 -4.727044 
C   0.198164 0.421002 1.408404 
C   -0.198164 -2.478862 4.285704 
C   -9.261444 2.935022 -0.967064 
C   8.485560 -1.117374 -4.528231 
C   1.106328 1.488854 1.435757 
C   -1.106328 -1.411010 4.258351 
C   -8.485560 1.782490 -1.165877 
C   7.172673 -1.180838 -5.013675 
C   2.348315 1.373458 0.803193 
C   -2.348315 -1.526405 4.890915 
C   -7.172673 1.719025 -0.680433 
H   7.362662 -0.818754 3.440427 
H   1.663005 0.418694 -2.158421 
H   -1.663005 -2.481170 -3.535687 
H   -7.362662 2.081110 2.253681 
H   8.673012 -2.492076 2.163347 
H   0.038335 1.806256 -3.391061 
H   -0.038335 -1.093607 -2.303047 
H   -8.673012 0.407787 3.530761 
H   7.589694 1.182328 1.383704 
H   0.720534 -1.763368 -4.315704 
H   -0.720534 1.136496 -1.378404 
H   -7.589694 -1.717536 4.310404 
H   5.190387 0.756524 1.936365 
H   3.055281 -0.936444 -3.932363 
H   -3.055281 1.963419 -1.761745 
H   -5.190387 -2.143339 3.757743 
H   3.907293 2.380846 3.285190 
H   4.671755 -2.308886 -2.651278 
H   -4.671755 0.590978 -3.042830 
H   -3.907293 -0.519018 2.408918 
H   4.712994 1.521037 -4.860092 
H   4.716974 -1.478697 0.714416 
H   -4.716974 1.421167 4.979692 
H   -4.712994 -1.378827 -0.834016 
H   2.345175 1.688482 5.851619 
H   6.962012 -1.600642 -0.308169 
H   -6.962012 1.299221 -5.385939 
H   -2.345175 -1.211381 -0.157511 
H   1.470063 0.153093 4.043607 
H   7.549264 -0.049373 -2.213541 
H   -7.549264 2.850490 -3.480567 
H   -1.470063 -2.746770 1.650501 
H   2.971930 -1.479268 2.995626 
H   5.863238 1.524788 -3.074202 
H   -5.863238 -1.375075 -2.619906 
H   -2.971930 1.420595 2.698482 
H   6.972002 1.914321 4.943422 
H   2.072725 -1.820121 -0.377087 
H   -2.072725 1.079743 -5.317022 
H   -6.972002 -0.985543 0.750687 
H   -9.292627 2.030722 -5.586234 
H   -0.142621 -1.612682 0.733355 
H   0.142621 1.287182 4.960754 
H   9.292627 -0.869142 -0.107875 
H   -8.306955 0.072861 -4.355163 
H   -0.798093 0.530399 1.848005 
H   0.798093 -2.369465 3.846103 
H   8.306955 2.972725 -1.338945 
H   8.897165 -1.965764 -3.971466 
H   0.840782 2.418744 1.944902 
H   -0.840782 -0.481119 3.749206 
H   -8.897165 0.934099 -1.722642 
H   6.566390 -2.078941 -4.849173 
H   3.054078 2.210181 0.806835 
H   -3.054078 -0.689683 4.887273 
H   -6.566390 0.820923 -0.844935 
128
i=22
C   5.556767 -1.980607 3.467384 
C   3.319987 1.849153 -2.307688 
C   -3.319987 -1.050711 -3.386420 
C   -5.556767 0.919257 2.226724 
C   6.910222 -1.738669 3.142765 
C   1.990346 1.420519 -2.521823 
C   -1.990346 -1.479344 -3.172285 
C   -6.910222 1.161194 2.551343 
C   7.656091 -2.673549 2.413990 
C   1.080658 2.215395 -3.223922 
C   -1.080658 -0.684468 -2.470186 
C   -7.656091 0.226314 3.280118 
C   7.061872 1.936308 1.967881 
C   1.474843 -2.341128 -3.738611 
C   -1.474843 0.558735 -1.955497 
C   -7.061872 -0.963555 3.726227 
C   5.716002 1.689491 2.266681 
C   2.786423 -1.895231 -3.528389 
C   -2.786423 1.004633 -2.165719 
C   -5.716002 -1.210373 3.427427 
C   4.977664 2.613504 3.012645 
C   3.695258 -2.688762 -2.816715 
C   -3.695258 0.211102 -2.877393 
C   -4.977664 -0.286360 2.681463 
C   4.716291 -0.985954 4.189279 
C   4.325253 0.955480 -1.665803 
C   -4.325253 -1.944384 -4.028305 
C   -4.716291 1.913910 1.504829 
C   5.200629 -0.106152 5.196797 
C   4.009520 0.096630 -0.577321 
C   -4.009520 -2.803233 -5.116787 
C   -5.200629 2.793711 0.497311 
C   4.326901 0.840155 5.755991 
C   4.964213 -0.823001 -0.117199 
C   -4.964213 2.076863 -5.576909 
C   -4.326901 -2.059709 -0.061883 
C   2.989138 0.934822 5.365556 
C   6.241964 -0.884332 -0.678130 
C   -6.241964 2.015532 -5.015978 
C   -2.989138 -1.965042 0.328552 
C   2.511341 0.074049 4.375405 
C   6.576876 -0.013083 -1.718753 
C   -6.576876 2.886781 -3.975355 
C   -2.511341 -2.825815 1.318703 
C   3.366136 -0.863059 3.797667 
C   5.624936 0.884965 -2.206959 
C   -5.624936 -2.014899 -3.487149 
C   -3.366136 2.036805 1.896441 
C   6.609090 -0.095356 -5.694659 
C   2.704883 0.179182 0.133747 
C   -2.704883 -2.720682 5.560361 
C   -6.609090 2.804508 0.000551 
C   7.396326 1.061105 5.517890 
C   1.815714 -0.910607 0.141932 
C   -1.815714 1.989257 -5.836040 
C   -7.396326 -1.838759 0.176218 
C   8.709793 1.110825 -5.385798 
C   0.563213 -0.796491 0.757896 
C   -0.563213 2.103373 4.936212 
C   -8.709793 -1.789039 -0.308310 
C   9.253400 0.012350 -4.704977 
C   0.190120 0.398194 1.386337 
C   -0.190120 -2.501670 4.307771 
C   -9.253400 2.912214 -0.989131 
C   8.470902 -1.135948 -4.514737 
C   1.091670 1.470280 1.422263 
C   -1.091670 -1.429584 4.271845 
C   -8.470902 1.763916 -1.179371 
C   7.161560 -1.190469 -5.007537 
C   2.337202 1.363827 0.797055 
C   -2.337202 -1.536036 4.897053 
C   -7.161560 1.709394 -0.686571 
H   7.376315 -0.798751 3.445190 
H   1.676658 0.438697 -2.163184 
H   -1.676658 -2.461167 -3.530924 
H   -7.376315 2.101113 2.248918 
H   8.702381 -2.457785 2.170332 
H   0.067704 1.840547 -3.398046 
H   -0.067704 -1.059316 -2.296062 
H   -8.702381 0.442078 3.523776 
H   7.639119 1.211380 1.383439 
H   0.769959 -1.734316 -4.315439 
H   -0.769959 1.165548 -1.378669 
H   -7.639119 -1.688484 4.310669 
H   5.243040 0.765520 1.927634 
H   3.107934 -0.927448 -3.923632 
H   -3.107934 1.972415 -1.770476 
H   -5.243040 -2.134343 3.766474 
H   3.943277 2.377248 3.273072 
H   4.707739 -2.312484 -2.639160 
H   -4.707739 0.587380 -3.054948 
H   -3.943277 -0.522616 2.421036 
H   4.706432 1.518920 -4.866072 
H   4.710412 -1.480814 0.720396 
H   -4.710412 1.419050 4.973712 
H   -4.706432 -1.380944 -0.828036 
H   2.344752 1.684090 5.828335 
H   6.961589 -1.605034 -0.284885 
H   -6.961589 1.294829 -5.409223 
H   -2.344752 -1.215773 -0.134227 
H   1.484033 0.147907 4.015455 
H   7.563234 -0.054559 -2.185389 
H   -7.563234 2.845304 -3.508719 
H   -1.484033 -2.751956 1.678653 
H   2.995108 -1.481544 2.976840 
H   5.886416 1.522512 -3.055416 
H   -5.886416 -1.377351 -2.638692 
H   -2.995108 1.418319 2.717268 
H   6.984702 1.909611 4.962102 
H   2.085425 -1.824831 -0.395767 
H   -2.085425 1.075033 -5.298342 
H   -6.984702 -0.990253 0.732007 
H   -9.285801 2.009820 -5.554960 
H   -0.135795 -1.633584 0.702081 
H   0.135795 1.266280 4.992028 
H   9.285801 -0.890044 -0.139149 
H   -8.316639 0.042698 -4.329710 
H   -0.807777 0.500236 1.822552 
H   0.807777 -2.399628 3.871556 
H   8.316639 2.942562 -1.364398 
H   8.875204 -1.988413 -3.960353 
H   0.818821 2.396095 1.933789 
H   -0.818821 -0.503768 3.760319 
H   -8.875204 0.911450 -1.733755 
H   6.550303 -2.085503 -4.851078 
H   3.037991 2.203619 0.808740 
H   -3.037991 -0.696245 4.885368 
H   -6.550303 0.814361 -0.843030 
128
i=23
C   5.580210 -1.973304 3.462886 
C   3.343430 1.856456 -2.303190 
C   -3.343430 -1.043408 -3.390918 
C   -5.580210 0.926560 2.231222 
C   6.932342 -1.720994 3.144405 
C   2.012466 1.438194 -2.523463 
C   -2.012466 -1.461669 -3.170645 
C   -6.932342 1.178869 2.549703 
C   7.687312 -2.648096 2.417112 
C   1.111879 2.240848 -3.227044 
C   -1.111879 -0.659015 -2.467064 
C   -7.687312 0.251767 3.276996 
C   7.104206 1.958798 1.967193 
C   1.517177 -2.318638 -3.737923 
C   -1.517177 0.581225 -1.956185 
C   -7.104206 -0.941065 3.726915 
C   5.760241 1.700921 2.261072 
C   2.830662 -1.883801 -3.522780 
C   -2.830662 1.016063 -2.171328 
C   -5.760241 -1.198943 3.433036 
C   5.012431 2.617685 3.005131 
C   3.730025 -2.684581 -2.809201 
C   -3.730025 0.215283 -2.884907 
C   -5.012431 -0.282179 2.688977 
C   4.730579 -0.984261 4.180336 
C   4.339541 0.957173 -1.656860 
C   -4.339541 -1.942691 -4.037248 
C   -4.730579 1.915603 1.513772 
C   5.205550 -0.105623 5.192352 
C   4.014441 0.097159 -0.572876 
C   -4.014441 -2.802704 -5.121232 
C   -5.205550 2.794240 0.501756 
C   4.327324 0.839202 5.746042 
C   4.964636 -0.823954 -0.107250 
C   -4.964636 2.075910 -5.586858 
C   -4.327324 -2.060662 -0.051934 
C   2.992895 0.932017 5.346135 
C   6.245721 -0.887137 -0.658709 
C   -6.245721 2.012727 -5.035399 
C   -2.992895 -1.967847 0.347973 
C   2.523036 0.070662 4.353180 
C   6.588571 -0.016470 -1.696528 
C   -6.588571 2.883394 -3.997580 
C   -2.523036 -2.829202 1.340928 
C   3.383228 -0.864276 3.780416 
C   5.642028 0.883748 -2.189708 
C   -5.642028 -2.016116 -3.504400 
C   -3.383228 2.035588 1.913692 
C   6.608243 -0.100013 -5.687198 
C   2.704036 0.174525 0.126286 
C   -2.704036 -2.725339 5.567822 
C   -6.608243 2.799851 -0.006910 
C   7.401142 1.052744 5.535565 
C   1.820530 -0.918968 0.124257 
C   -1.820530 1.980896 -5.818365 
C   -7.401142 -1.847120 0.158543 
C   8.711222 1.093362 -5.360821 
C   0.564642 -0.813954 0.732919 
C   -0.564642 2.085910 4.961189 
C   -8.711222 -1.806502 -0.333287 
C   9.245356 -0.010458 -4.682910 
C   0.182076 0.375386 1.364270 
C   -0.182076 -2.524478 4.329838 
C   -9.245356 2.889406 -1.011198 
C   8.456244 -1.154522 -4.501243 
C   1.077012 1.451706 1.408769 
C   -1.077012 -1.448158 4.285339 
C   -8.456244 1.745342 -1.192865 
C   7.150447 -1.200100 -5.001399 
C   2.326089 1.354196 0.790917 
C   -2.326089 -1.545667 4.903191 
C   -7.150447 1.699763 -0.692709 
H   7.389968 -0.778748 3.449953 
H   1.690311 0.458700 -2.167947 
H   -1.690311 -2.441164 -3.526161 
H   -7.389968 2.121116 2.244155 
H   8.731750 -2.423494 2.177317 
H   0.097073 1.874838 -3.405031 
H   -0.097073 -1.025025 -2.289077 
H   -8.731750 0.476369 3.516791 
H   7.688544 1.240432 1.383174 
H   0.819384 -1.705264 -4.315174 
H   -0.819384 1.194600 -1.378934 
H   -7.688544 -1.659432 4.310934 
H   5.295693 0.774516 1.918903 
H   3.160587 -0.918452 -3.914901 
H   -3.160587 1.981411 -1.779207 
H   -5.295693 -2.125347 3.775205 
H   3.979261 2.373650 3.260954 
H   4.743723 -2.316082 -2.627042 
H   -4.743723 0.583782 -3.067066 
H   -3.979261 -0.526214 2.433154 
H   4.699870 1.516803 -4.872052 
H   4.703850 -1.482931 0.726376 
H   -4.703850 1.416933 4.967732 
H   -4.699870 -1.383061 -0.822056 
H   2.344329 1.679698 5.805051 
H   6.961166 -1.609426 -0.261601 
H   -6.961166 1.290437 -5.432507 
H   -2.344329 -1.220165 -0.110943 
H   1.498003 0.142721 3.987303 
H   7.577204 -0.059745 -2.157237 
H   -7.577204 2.840118 -3.536871 
H   -1.498003 -2.757142 1.706805 
H   3.018286 -1.483820 2.958054 
H   5.909594 1.520236 -3.036630 
H   -5.909594 -1.379627 -2.657478 
H   -3.018286 1.416043 2.736054 
H   6.997402 1.904901 4.980782 
H   2.098125 -1.829541 -0.414447 
H   -2.098125 1.070323 -5.279662 
H   -6.997402 -0.994963 0.713327 
H   -9.278975 1.988918 -5.523686 
H   -0.128969 -1.654486 0.670807 
H   0.128969 1.245378 5.023302 
H   9.278975 -0.910946 -0.170423 
H   -8.326323 0.012535 -4.304257 
H   -0.817461 0.470073 1.797099 
H   0.817461 -2.429791 3.897009 
H   8.326323 2.912399 -1.389851 
H   8.853243 -2.011062 -3.949240 
H   0.796860 2.373446 1.922676 
H   -0.796860 -0.526417 3.771432 
H   -8.853243 0.888801 -1.744868 
H   6.534216 -2.092065 -4.852983 
H   3.021904 2.197057 0.810645 
H   -3.021904 -0.702807 4.883463 
H   -6.534216 0.807799 -0.841125 
128
i=24
C   5.603653 -1.966001 3.458388 
C   3.366873 1.863759 -2.298692 
C   -3.366873 -1.036105 -3.395416 
C   -5.603653 0.933863 2.235720 
C   6.954462 -1.703319 3.146045 
C   2.034586 1.455869 -2.525103 
C   -2.034586 -1.443994 -3.169005 
C   -6.954462 1.196544 2.548063 
C   7.718533 -2.622643 2.420234 
C   1.143100 2.266301 -3.230166 
C   -1.143100 -0.633562 -2.463942 
C   -7.718533 0.277220 3.273874 
C   7.146540 1.981288 1.966505 
C   1.559511 -2.296148 -3.737235 
C   -1.559511 0.603715 -1.956873 
C   -7.146540 -0.918575 3.727603 
C   5.804480 1.712351 2.255463 
C   2.874901 -1.872371 -3.517171 
C   -2.874901 1.027493 -2.176937 
C   -5.804480 -1.187513 3.438645 
C   5.047198 2.621866 2.997617 
C   3.764792 -2.680400 -2.801687 
C   -3.764792 0.219464 -2.892421 
C   -5.047198 -0.277998 2.696491 
C   4.744867 -0.982568 4.171393 
C   4.353829 0.958866 -1.647917 
C   -4.353829 -1.940998 -4.046191 
C   -4.744867 1.917296 1.522715 
C   5.210471 -0.105094 5.187907 
C   4.019362 0.097688 -0.568431 
C   -4.019362 -2.802175 -5.125677 
C   -5.210471 2.794769 0.506201 
C   4.327747 0.838249 5.736093 
C   4.965059 -0.824907 -0.097301 
C   -4.965059 2.074957 -5.596807 
C   -4.327747 -2.061615 -0.041985 
C   2.996652 0.929212 5.326714 
C   6.249478 -0.889942 -0.639288 
C   -6.249478 2.009922 -5.054820 
C   -2.996652 -1.970652 0.367394 
C   2.534731 0.067275 4.330955 
C   6.600266 -0.019857 -1.674303 
C   -6.600266 2.880007 -4.019805 
C   -2.534731 -2.832589 1.363153 
C   3.400320 -0.865493 3.763165 
C   5.659120 0.882531 -2.172457 
C   -5.659120 -2.017333 -3.521651 
C   -3.400320 2.034371 1.930943 
C   6.607396 -0.104670 -5.679737 
C   2.703189 0.169868 0.118825 
C   -2.703189 -2.729996 5.575283 
C   -6.607396 2.795194 -0.014371 
C   7.405958 1.044383 5.553240 
C   1.825346 -0.927329 0.106582 
C   -1.825346 1.972535 -5.800690 
C   -7.405958 -1.855481 0.140868 
C   8.712651 1.075899 -5.335844 
C   0.566071 -0.831417 0.707942 
C   -0.566071 2.068447 4.986166 
C   -8.712651 -1.823965 -0.358264 
C   9.237312 -0.033266 -4.660843 
C   0.174032 0.352578 1.342203 
C   -0.174032 -2.547286 4.351905 
C   -9.237312 2.866598 -1.033265 
C   8.441586 -1.173096 -4.487749 
C   1.062354 1.433132 1.395275 
C   -1.062354 -1.466732 4.298833 
C   -8.441586 1.726768 -1.206359 
C   7.139334 -1.209731 -4.995261 
C   2.314976 1.344565 0.784779 
C   -2.314976 -1.555298 4.909329 
C   -7.139334 1.690132 -0.698847 
H   7.403621 -0.758745 3.454716 
H   1.703964 0.478703 -2.172710 
H   -1.703964 -2.421161 -3.521398 
H   -7.403621 2.141119 2.239392 
H   8.761119 -2.389203 2.184302 
H   0.126442 1.909129 -3.412016 
H   -0.126442 -0.990734 -2.282092 
H   -8.761119 0.510660 3.509806 
H   7.737969 1.269484 1.382909 
H   0.868809 -1.676212 -4.314909 
H   -0.868809 1.223652 -1.379199 
H   -7.737969 -1.630380 4.311199 
H   5.348346 0.783512 1.910172 
H   3.213240 -0.909456 -3.906170 
H   -3.213240 1.990407 -1.787938 
H   -5.348346 -2.116351 3.783936 
H   4.015245 2.370052 3.248836 
H   4.779707 -2.319680 -2.614924 
H   -4.779707 0.580184 -3.079184 
H   -4.015245 -0.529812 2.445272 
H   4.693308 1.514686 -4.878032 
H   4.697288 -1.485048 0.732356 
H   -4.697288 1.414816 4.961752 
H   -4.693308 -1.385178 -0.816076 
H   2.343906 1.675306 5.781767 
H   6.960743 -1.613818 -0.238317 
H   -6.960743 1.286045 -5.455791 
H   -2.343906 -1.224557 -0.087659 
H   1.511973 0.137535 3.959151 
H   7.591174 -0.064931 -2.129085 
H   -7.591174 2.834932 -3.565023 
H   -1.511973 -2.762328 1.734957 
H   3.041464 -1.486096 2.939268 
H   5.932772 1.517960 -3.017844 
H   -5.932772 -1.381903 -2.676264 
H   -3.041464 1.413767 2.754840 
H   7.010102 1.900191 4.999462 
H   2.110825 -1.834251 -0.433127 
H   -2.110825 1.065613 -5.260982 
H   -7.010102 -0.999673 0.694647 
H   -9.272149 1.968016 -5.492412 
H   -0.122143 -1.675388 0.639533 
H   0.122143 1.224476 5.054576 
H   9.272149 -0.931848 -0.201697 
H   -8.336007 -0.017628 -4.278804 
H   -0.827145 0.439910 1.771646 
H   0.827145 -2.459954 3.922462 
H   8.336007 2.882236 -1.415304 
H   8.831282 -2.033711 -3.938127 
H   0.774899 2.350797 1.911563 
H   -0.774899 -0.549066 3.782545 
H   -8.831282 0.866152 -1.755981 
H   6.518129 -2.098627 -4.854888 
H   3.005817 2.190495 0.812550 
H   -3.005817 -0.709369 4.881558 
H   -6.518129 0.801237 -0.839220 
128
i=25
C   5.627096 -1.958698 3.453890 
C   3.390316 1.871062 -2.294194 
C   -3.390316 -1.028802 -3.399914 
C   -5.627096 0.941166 2.240218 
C   6.976582 -1.685644 3.147685 
C   2.056706 1.473544 -2.526743 
C   -2.056706 -1.426319 -3.167365 
C   -6.976582 1.214219 2.546423 
C   7.749754 -2.597190 2.423356 
C   1.174321 2.291754 -3.233288 
C   -1.174321 -0.608109 -2.460820 
C   -7.749754 0.302673 3.270752 
C   7.188874 2.003778 1.965817 
C   1.601845 -2.273658 -3.736547 
C   -1.601845 0.626205 -1.957561 
C   -7.188874 -0.896085 3.728291 
C   5.848719 1.723781 2.249854 
C   2.919140 -1.860941 -3.511562 
C   -2.919140 1.038923 -2.182546 
C   -5.848719 -1.176083 3.444254 
C   5.081965 2.626047 2.990103 
C   3.799559 -2.676219 -2.794173 
C   -3.799559 0.223645 -2.899935 
C   -5.081965 -0.273817 2.704005 
C   4.759155 -0.980875 4.162450 
C   4.368117 0.960559 -1.638974 
C   -4.368117 -1.939305 -4.055134 
C   -4.759155 1.918989 1.531658 
C   5.215392 -0.104565 5.183462 
C   4.024283 0.098217 -0.563986 
C   -4.024283 -2.801646 -5.130122 
C   -5.215392 2.795298 0.510646 
C   4.328170 0.837296 5.726144 
C   4.965482 -0.825860 -0.087352 
C   -4.965482 2.074004 -5.606756 
C   -4.328170 -2.062568 -0.032036 
C   3.000409 0.926407 5.307293 
C   6.253235 -0.892747 -0.619867 
C   -6.253235 2.007117 -5.074241 
C   -3.000409 -1.973457 0.386815 
C   2.546426 0.063888 4.308730 
C   6.611961 -0.023244 -1.652078 
C   -6.611961 2.876620 -4.042030 
C   -2.546426 -2.835976 1.385378 
C   3.417412 -0.866710 3.745914 
C   5.676212 0.881314 -2.155206 
C   -5.676212 -2.018550 -3.538902 
C   -3.417412 2.033154 1.948194 
C   6.606549 -0.109327 -5.672276 
C   2.702342 0.165211 0.111364 
C   -2.702342 -2.734653 5.582744 
C   -6.606549 2.790537 -0.021832 
C   7.410774 1.036022 5.570915 
C   1.830162 -0.935690 0.088907 
C   -1.830162 1.964174 -5.783015 
C   -7.410774 -1.863842 0.123193 
C   8.714080 1.058436 -5.310867 
C   0.567500 -0.848880 0.682965 
C   -0.567500 2.050984 5.011143 
C   -8.714080 -1.841428 -0.383241 
C   9.229268 -0.056074 -4.638776 
C   0.165988 0.329770 1.320136 
C   -0.165988 -2.570094 4.373972 
C   -9.229268 2.843790 -1.055332 
C   8.426928 -1.191670 -4.474255 
C   1.047696 1.414558 1.381781 
C   -1.047696 -1.485306 4.312327 
C   -8.426928 1.708194 -1.219853 
C   7.128221 -1.219362 -4.989123 
C   2.303863 1.334934 0.778641 
C   -2.303863 -1.564929 4.915467 
C   -7.128221 1.680501 -0.704985 
H   7.417274 -0.738742 3.459479 
H   1.717617 0.498706 -2.177473 
H   -1.717617 -2.401158 -3.516635 
H   -7.417274 2.161122 2.234629 
H   8.790488 -2.354912 2.191287 
H   0.155811 1.943420 -3.419001 
H   -0.155811 -0.956443 -2.275107 
H   -8.790488 0.544951 3.502821 
H   7.787394 1.298536 1.382644 
H   0.918234 -1.647160 -4.314644 
H   -0.918234 1.252704 -1.379464 
H   -7.787394 -1.601328 4.311464 
H   5.400999 0.792508 1.901441 
H   3.265893 -0.900460 -3.897439 
H   -3.265893 1.999403 -1.796669 
H   -5.400999 -2.107355 3.792667 
H   4.051229 2.366454 3.236718 
H   4.815691 -2.323278 -2.602806 
H   -4.815691 0.576586 -3.091302 
H   -4.051229 -0.533410 2.457390 
H   4.686746 1.512569 -4.884012 
H   4.690726 -1.487165 0.738336 
H   -4.690726 1.412699 4.955772 
H   -4.686746 -1.387295 -0.810096 
H   2.343483 1.670914 5.758483 
H   6.960320 -1.618210 -0.215033 
H   -6.960320 1.281653 -5.479075 
H   -2.343483 -1.228949 -0.064375 
H   1.525943 0.132349 3.930999 
H   7.605144 -0.070117 -2.100933 
H   -7.605144 2.829746 -3.593175 
H   -1.525943 -2.767514 1.763109 
H   3.064642 -1.488372 2.920482 
H   5.955950 1.515684 -2.999058 
H   -5.955950 -1.384179 -2.695050 
H   -3.064642 1.411491 2.773626 
H   7.022802 1.895481 5.018142 
H   2.123525 -1.838961 -0.451807 
H   -2.123525 1.060903 -5.242302 
H   -7.022802 -1.004383 0.675967 
H   -9.265323 1.947114 -5.461138 
H   -0.115317 -1.696290 0.608259 
H   0.115317 1.203574 5.085850 
H   9.265323 -0.952750 -0.232971 
H   -8.345691 -0.047791 -4.253351 
H   -0.836829 0.409747 1.746193 
H   0.836829 -2.490117 3.947915 
H   8.345691 2.852073 -1.440757 
H   8.809321 -2.056360 -3.927014 
H   0.752938 2.328148 1.900450 
H   -0.752938 -0.571715 3.793658 
H   -8.809321 0.843503 -1.767094 
H   6.502042 -2.105189 -4.856793 
H   2.989730 2.183933 0.814455 
H   -2.989730 -0.715931 4.879653 
H   -6.502042 0.794675 -0.837315 
128
i=26
C   5.650539 -1.951395 3.449392 
C   3.413759 1.878365 -2.289696 
C   -3.413759 -1.021499 -3.404412 
C   -5.650539 0.948469 2.244716 
C   6.998702 -1.667969 3.149325 
C   2.078826 1.491219 -2.528383 
C   -2.078826 -1.408644 -3.165725 
C   -6.998702 1.231894 2.544783 
C   7.780975 -2.571737 2.426478 
C   1.205542 2.317207 -3.236410 
C   -1.205542 -0.582656 -2.457698 
C   -7.780975 0.328126 3.267630 
C   7.231208 2.026268 1.965129 
C   1.644179 -2.251168 -3.735859 
C   -1.644179 0.648695 -1.958249 
C   -7.231208 -0.873595 3.728979 
C   5.892958 1.735211 2.244245 
C   2.963379 -1.849511 -3.505953 
C   -2.963379 1.050353 -2.188155 
C   -5.892958 -1.164653 3.449863 
C   5.116732 2.630228 2.982589 
C   3.834326 -2.672038 -2.786659 
C   -3.834326 0.227826 -2.907449 
C   -5.116732 -0.269636 2.711519 
C   4.773443 -0.979182 4.153507 
C   4.382405 0.962252 -1.630031 
C   -4.382405 -1.937612 -4.064077 
C   -4.773443 1.920682 1.540601 
C   5.220313 -0.104036 5.179017 
C   4.029204 0.098746 -0.559541 
C   -4.029204 -2.801117 -5.134567 
C   -5.220313 2.795827 0.515091 
C   4.328593 0.836343 5.716195 
C   4.965905 -0.826813 -0.077403 
C   -4.965905 2.073051 -5.616705 
C   -4.328593 -2.063521 -0.022087 
C   3.004166 0.923602 5.287872 
C   6.256992 -0.895552 -0.600446 
C   -6.256992 2.004312 -5.093662 
C   -3.004166 -1.976262 0.406236 
C   2.558121 0.060501 4.286505 
C   6.623656 -0.026631 -1.629853 
C   -6.623656 2.873233 -4.064255 
C   -2.558121 -2.839363 1.407603 
C   3.434504 -0.867927 3.728663 
C   5.693304 0.880097 -2.137955 
C   -5.693304 -2.019767 -3.556153 
C   -3.434504 2.031937 1.965445 
C   6.605702 -0.113984 -5.664815 
C   2.701495 0.160554 0.103903 
C   -2.701495 -2.739310 5.590205 
C   -6.605702 2.785880 -0.029293 
C   7.415590 1.027661 5.588590 
C   1.834978 -0.944051 0.071232 
C   -1.834978 1.955813 -5.765340 
C   -7.415590 -1.872203 0.105518 
C   8.715509 1.040973 -5.285890 
C   0.568929 -0.866343 0.657988 
C   -0.568929 2.033521 5.036120 
C   -8.715509 -1.858891 -0.408218 
C   9.221224 -0.078882 -4.616709 
C   0.157944 0.306962 1.298069 
C   -0.157944 -2.592902 4.396039 
C   -9.221224 2.820982 -1.077399 
C   8.412270 -1.210244 -4.460761 
C   1.033038 1.395984 1.368287 
C   -1.033038 -1.503880 4.325821 
C   -8.412270 1.689620 -1.233347 
C   7.117108 -1.228993 -4.982985 
C   2.292750 1.325303 0.772503 
C   -2.292750 -1.574560 4.921605 
C   -7.117108 1.670870 -0.711123 
H   7.430927 -0.718739 3.464242 
H   1.731270 0.518709 -2.182236 
H   -1.731270 -2.381155 -3.511872 
H   -7.430927 2.181125 2.229866 
H   8.819857 -2.320621 2.198272 
H   0.185180 1.977711 -3.425986 
H   -0.185180 -0.922152 -2.268122 
H   -8.819857 0.579242 3.495836 
H   7.836819 1.327588 1.382379 
H   0.967659 -1.618108 -4.314379 
H   -0.967659 1.281756 -1.379729 
H   -7.836819 -1.572276 4.311729 
H   5.453652 0.801504 1.892710 
H   3.318546 -0.891464 -3.888708 
H   -3.318546 2.008399 -1.805400 
H   -5.453652 -2.098359 3.801398 
H   4.087213 2.362856 3.224600 
H   4.851675 -2.326876 -2.590688 
H   -4.851675 0.572988 -3.103420 
H   -4.087213 -0.537008 2.469508 
H   4.680184 1.510452 -4.889992 
H   4.684164 -1.489282 0.744316 
H   -4.684164 1.410582 4.949792 
H   -4.680184 -1.389412 -0.804116 
H   2.343060 1.666522 5.735199 
H   6.959897 -1.622602 -0.191749 
H   -6.959897 1.277261 -5.502359 
H   -2.343060 -1.233341 -0.041091 
H   1.539913 0.127163 3.902847 
H   7.619114 -0.075303 -2.072781 
H   -7.619114 2.824560 -3.621327 
H   -1.539913 -2.772700 1.791261 
H   3.087820 -1.490648 2.901696 
H   5.979128 1.513408 -2.980272 
H   -5.979128 -1.386455 -2.713836 
H   -3.087820 1.409215 2.792412 
H   7.035502 1.890771 5.036822 
H   2.136225 -1.843671 -0.470487 
H   -2.136225 1.056193 -5.223622 
H   -7.035502 -1.009093 0.657287 
H   -9.258497 1.926212 -5.429864 
H   -0.108491 -1.717192 0.576985 
H   0.108491 1.182672 5.117124 
H   9.258497 -0.973652 -0.264245 
H   -8.355375 -0.077954 -4.227898 
H   -0.846513 0.379584 1.720740 
H   0.846513 -2.520280 3.973368 
H   8.355375 2.821910 -1.466210 
H   8.787360 -2.079009 -3.915901 
H   0.730977 2.305499 1.889337 
H   -0.730977 -0.594364 3.804771 
H   -8.787360 0.820854 -1.778207 
H   6.485955 -2.111751 -4.858698 
H   2.973643 2.177371 0.816360 
H   -2.973643 -0.722493 4.877748 
H   -6.485955 0.788113 -0.835410 
128
i=27
C   5.673982 -1.944092 3.444894 
C   3.437202 1.885668 -2.285198 
C   -3.437202 -1.014196 -3.408910 
C   -5.673982 0.955772 2.249214 
C   7.020822 -1.650294 3.150965 
C   2.100946 1.508894 -2.530023 
C   -2.100946 -1.390969 -3.164085 
C   -7.020822 1.249569 2.543143 
C   7.812196 -2.546284 2.429600 
C   1.236763 2.342660 -3.239532 
C   -1.236763 -0.557203 -2.454576 
C   -7.812196 0.353579 3.264508 
C   7.273542 2.048758 1.964441 
C   1.686513 -2.228678 -3.735171 
C   -1.686513 0.671185 -1.958937 
C   -7.273542 -0.851105 3.729667 
C   5.937197 1.746641 2.238636 
C   3.007618 -1.838081 -3.500344 
C   -3.007618 1.061783 -2.193764 
C   -5.937197 -1.153223 3.455472 
C   5.151499 2.634409 2.975075 
C   3.869093 -2.667857 -2.779145 
C   -3.869093 0.232007 -2.914963 
C   -5.151499 -0.265455 2.719033 
C   4.787731 -0.977489 4.144564 
C   4.396693 0.963945 -1.621088 
C   -4.396693 -1.935919 -4.073020 
C   -4.787731 1.922375 1.549544 
C   5.225234 -0.103507 5.174572 
C   4.034125 0.099275 -0.555096 
C   -4.034125 -2.800588 -5.139012 
C   -5.225234 2.796356 0.519536 
C   4.329016 0.835390 5.706246 
C   4.966328 -0.827766 -0.067454 
C   -4.966328 2.072098 -5.626654 
C   -4.329016 -2.064474 -0.012138 
C   3.007923 0.920797 5.268451 
C   6.260749 -0.898357 -0.581025 
C   -6.260749 2.001507 -5.113083 
C   -3.007923 -1.979067 0.425657 
C   2.569816 0.057114 4.264280 
C   6.635351 -0.030018 -1.607628 
C   -6.635351 2.869846 -4.086480 
C   -2.569816 -2.842750 1.429828 
C   3.451596 -0.869144 3.711412 
C   5.710396 0.878880 -2.120704 
C   -5.710396 -2.020984 -3.573404 
C   -3.451596 2.030720 1.982696 
C   6.604855 -0.118641 -5.657354 
C   2.700648 0.155897 0.096442 
C   -2.700648 -2.743967 5.597666 
C   -6.604855 2.781223 -0.036754 
C   7.420406 1.019300 5.606265 
C   1.839794 -0.952412 0.053557 
C   -1.839794 1.947452 -5.747665 
C   -7.420406 -1.880564 0.087843 
C   8.716938 1.023510 -5.260913 
C   0.570358 -0.883806 0.633011 
C   -0.570358 2.016058 5.061097 
C   -8.716938 -1.876354 -0.433195 
C   9.213180 -0.101690 -4.594642 
C   0.149900 0.284154 1.276002 
C   -0.149900 -2.615710 4.418106 
C   -9.213180 2.798174 -1.099466 
C   8.397612 -1.228818 -4.447267 
C   1.018380 1.377410 1.354793 
C   -1.018380 -1.522454 4.339315 
C   -8.397612 1.671046 -1.246841 
C   7.105995 -1.238624 -4.976847 
C   2.281637 1.315672 0.766365 
C   -2.281637 -1.584191 4.927743 
C   -7.105995 1.661239 -0.717261 
H   7.444580 -0.698736 3.469005 
H   1.744923 0.538712 -2.186999 
H   -1.744923 -2.361152 -3.507109 
H   -7.444580 2.201128 2.225103 
H   8.849226 -2.286330 2.205257 
H   0.214549 2.012002 -3.432971 
H   -0.214549 -0.887861 -2.261137 
H   -8.849226 0.613533 3.488851 
H   7.886244 1.356640 1.382114 
H   1.017084 -1.589056 -4.314114 
H   -1.017084 1.310808 -1.379994 
H   -7.886244 -1.543224 4.311994 
H   5.506305 0.810500 1.883979 
H   3.371199 -0.882468 -3.879977 
H   -3.371199 2.017395 -1.814131 
H   -5.506305 -2.089363 3.810129 
H   4.123197 2.359258 3.212482 
H   4.887659 -2.330474 -2.578570 
H   -4.887659 0.569390 -3.115538 
H   -4.123197 -0.540606 2.481626 
H   4.673622 1.508335 -4.895972 
H   4.677602 -1.491399 0.750296 
H   -4.677602 1.408465 4.943812 
H   -4.673622 -1.391529 -0.798136 
H   2.342637 1.662130 5.711915 
H   6.959474 -1.626994 -0.168465 
H   -6.959474 1.272869 -5.525643 
H   -2.342637 -1.237733 -0.017807 
H   1.553883 0.121977 3.874695 
H   7.633084 -0.080489 -2.044629 
H   -7.633084 2.819374 -3.649479 
H   -1.553883 -2.777886 1.819413 
H   3.110998 -1.492924 2.882910 
H   6.002306 1.511132 -2.961486 
H   -6.002306 -1.388731 -2.732622 
H   -3.110998 1.406939 2.811198 
H   7.048202 1.886061 5.055502 
H   2.148925 -1.848381 -0.489167 
H   -2.148925 1.051483 -5.204942 
H   -7.048202 -1.013803 0.638607 
H   -9.251671 1.905310 -5.398590 
H   -0.101665 -1.738094 0.545711 
H   0.101665 1.161770 5.148398 
H   9.251671 -0.994554 -0.295519 
H   -8.365059 -0.108117 -4.202445 
H   -0.856197 0.349421 1.695287 
H   0.856197 -2.550443 3.998821 
H   8.365059 2.791747 -1.491663 
H   8.765399 -2.101658 -3.904788 
H   0.709016 2.282850 1.878224 
H   -0.709016 -0.617013 3.815884 
H   -8.765399 0.798205 -1.789320 
H   6.469868 -2.118313 -4.860603 
H   2.957556 2.170809 0.818265 
H   -2.957556 -0.729055 4.875843 
H   -6.469868 0.781551 -0.833505 
128
i=28
C   5.697425 -1.936789 3.440396 
C   3.460645 1.892971 -2.280700 
C   -3.460645 -1.006893 -3.413408 
C   -5.697425 0.963075 2.253712 
C   7.042942 -1.632619 3.152605 
C   2.123066 1.526569 -2.531663 
C   -2.123066 -1.373294 -3.162445 
C   -7.042942 1.267244 2.541503 
C   7.843417 -2.520831 2.432722 
C   1.267984 2.368113 -3.242654 
C   -1.267984 -0.531750 -2.451454 
C   -7.843417 0.379032 3.261386 
C   7.315876 2.071248 1.963753 
C   1.728847 -2.206188 -3.734483 
C   -1.728847 0.693675 -1.959625 
C   -7.315876 -0.828615 3.730355 
C   5.981436 1.758071 2.233027 
C   3.051857 -1.826651 -3.494735 
C   -3.051857 1.073213 -2.199373 
C   -5.981436 -1.141793 3.461081 
C   5.186266 2.638590 2.967561 
C   3.903860 -2.663676 -2.771631 
C   -3.903860 0.236188 -2.922477 
C   -5.186266 -0.261274 2.726547 
C   4.802019 -0.975796 4.135621 
C   4.410981 0.965638 -1.612145 
C   -4.410981 -1.934226 -4.081963 
C   -4.802019 1.924068 1.558487 
C   5.230155 -0.102978 5.170127 
C   4.039046 0.099804 -0.550651 
C   -4.039046 -2.800059 -5.143457 
C   -5.230155 2.796885 0.523981 
C   4.329439 0.834437 5.696297 
C   4.966751 -0.828719 -0.057505 
C   -4.966751 2.071145 -5.636603 
C   -4.329439 -2.065427 -0.002189 
C   3.011680 0.917992 5.249030 
C   6.264506 -0.901162 -0.561604 
C   -6.264506 1.998702 -5.132504 
C   -3.011680 -1.981872 0.445078 
C   2.581511 0.053727 4.242055 
C   6.647046 -0.033405 -1.585403 
C   -6.647046 2.866459 -4.108705 
C   -2.581511 -2.846137 1.452053 
C   3.468688 -0.870361 3.694161 
C   5.727488 0.877663 -2.103453 
C   -5.727488 -2.022201 -3.590655 
C   -3.468688 2.029503 1.999947 
C   6.604008 -0.123298 -5.649893 
C   2.699801 0.151240 0.088981 
C   -2.699801 -2.748624 5.605127 
C   -6.604008 2.776566 -0.044215 
C   7.425222 1.010939 5.623940 
C   1.844610 -0.960773 0.035882 
C   -1.844610 1.939091 -5.729990 
C   -7.425222 -1.888925 0.070168 
C   8.718367 1.006047 -5.235936 
C   0.571787 -0.901269 0.608034 
C   -0.571787 1.998595 5.086074 
C   -8.718367 -1.893817 -0.458172 
C   9.205136 -0.124498 -4.572575 
C   0.141856 0.261346 1.253935 
C   -0.141856 -2.638518 4.440173 
C   -9.205136 2.775366 -1.121533 
C   8.382954 -1.247392 -4.433773 
C   1.003722 1.358836 1.341299 
C   -1.003722 -1.541028 4.352809 
C   -8.382954 1.652472 -1.260335 
C   7.094882 -1.248255 -4.970709 
C   2.270524 1.306041 0.760227 
C   -2.270524 -1.593822 4.933881 
C   -7.094882 1.651608 -0.723399 
H   7.458233 -0.678733 3.473768 
H   1.758576 0.558715 -2.191762 
H   -1.758576 -2.341149 -3.502346 
H   -7.458233 2.221131 2.220340 
H   8.878595 -2.252039 2.212242 
H   0.243918 2.046293 -3.439956 
H   -0.243918 -0.853570 -2.254152 
H   -8.878595 0.647824 3.481866 
H   7.935669 1.385692 1.381849 
H   1.066509 -1.560004 -4.313849 
H   -1.066509 1.339860 -1.380259 
H   -7.935669 -1.514172 4.312259 
H   5.558958 0.819496 1.875248 
H   3.423852 -0.873472 -3.871246 
H   -3.423852 2.026391 -1.822862 
H   -5.558958 -2.080367 3.818860 
H   4.159181 2.355660 3.200364 
H   4.923643 -2.334072 -2.566452 
H   -4.923643 0.565792 -3.127656 
H   -4.159181 -0.544204 2.493744 
H   4.667060 1.506218 -4.901952 
H   4.671040 -1.493516 0.756276 
H   -4.671040 1.406348 4.937832 
H   -4.667060 -1.393646 -0.792156 
H   2.342214 1.657738 5.688631 
H   6.959051 -1.631386 -0.145181 
H   -6.959051 1.268477 -5.548927 
H   -2.342214 -1.242125 0.005477 
H   1.567853 0.116791 3.846543 
H   7.647054 -0.085675 -2.016477 
H   -7.647054 2.814188 -3.677631 
H   -1.567853 -2.783072 1.847565 
H   3.134176 -1.495200 2.864124 
H   6.025484 1.508856 -2.942700 
H   -6.025484 -1.391007 -2.751408 
H   -3.134176 1.404663 2.829984 
H   7.060902 1.881351 5.074182 
H   2.161625 -1.853091 -0.507847 
H   -2.161625 1.046773 -5.186262 
H   -7.060902 -1.018513 0.619927 
H   -9.244845 1.884408 -5.367316 
H   -0.094839 -1.758996 0.514437 
H   0.094839 1.140868 5.179672 
H   9.244845 -1.015456 -0.326793 
H   -8.374743 -0.138280 -4.176992 
H   -0.865881 0.319258 1.669834 
H   0.865881 -2.580606 4.024274 
H   8.374743 2.761584 -1.517116 
H   8.743438 -2.124307 -3.893675 
H   0.687055 2.260201 1.867111 
H   -0.687055 -0.639662 3.826997 
H   -8.743438 0.775556 -1.800433 
H   6.453781 -2.124875 -4.862508 
H   2.941469 2.164247 0.820170 
H   -2.941469 -0.735617 4.873938 
H   -6.453781 0.774989 -0.831600 
128
i=29
C   5.720868 -1.929486 3.435898 
C   3.484088 1.900274 -2.276202 
C   -3.484088 -0.999590 -3.417906 
C   -5.720868 0.970378 2.258210 
C   7.065062 -1.614944 3.154245 
C   2.145186 1.544244 -2.533303 
C   -2.145186 -1.355619 -3.160805 
C   -7.065062 1.284919 2.539863 
C   7.874638 -2.495378 2.435844 
C   1.299205 2.393566 -3.245776 
C   -1.299205 -0.506297 -2.448332 
C   -7.874638 0.404485 3.258264 
C   7.358210 2.093738 1.963065 
C   1.771181 -2.183698 -3.733795 
C   -1.771181 0.716165 -1.960313 
C   -7.358210 -0.806125 3.731043 
C   6.025675 1.769501 2.227418 
C   3.096096 -1.815221 -3.489126 
C   -3.096096 1.084643 -2.204982 
C   -6.025675 -1.130363 3.466690 
C   5.221033 2.642771 2.960047 
C   3.938627 -2.659495 -2.764117 
C   -3.938627 0.240369 -2.929991 
C   -5.221033 -0.257093 2.734061 
C   4.816307 -0.974103 4.126678 
C   4.425269 0.967331 -1.603202 
C   -4.425269 -1.932533 -4.090906 
C   -4.816307 1.925761 1.567430 
C   5.235076 -0.102449 5.165682 
C   4.043967 0.100333 -0.546206 
C   -4.043967 -2.799530 -5.147902 
C   -5.235076 2.797414 0.528426 
C   4.329862 0.833484 5.686348 
C   4.967174 -0.829672 -0.047556 
C   -4.967174 2.070192 -5.646552 
C   -4.329862 -2.066380 0.007760 
C   3.015437 0.915187 5.229609 
C   6.268263 -0.903967 -0.542183 
C   -6.268263 1.995897 -5.151925 
C   -3.015437 -1.984677 0.464499 
C   2.593206 0.050340 4.219830 
C   6.658741 -0.036792 -1.563178 
C   -6.658741 2.863072 -4.130930 
C   -2.593206 -2.849524 1.474278 
C   3.485780 -0.871578 3.676910 
C   5.744580 0.876446 -2.086202 
C   -5.744580 -2.023418 -3.607906 
C   -3.485780 2.028286 2.017198 
C   6.603161 -0.127955 -5.642432 
C   2.698954 0.146583 0.081520 
C   -2.698954 -2.753281 5.612588 
C   -6.603161 2.771909 -0.051676 
C   7.430038 1.002578 5.641615 
C   1.849426 -0.969134 0.018207 
C   -1.849426 1.930730 -5.712315 
C   -7.430038 -1.897286 0.052493 
C   8.719796 0.988584 -5.210959 
C   0.573216 -0.918732 0.583057 
C   -0.573216 1.981132 5.111051 
C   -8.719796 -1.911280 -0.483149 
C   9.197092 -0.147306 -4.550508 
C   0.133812 0.238538 1.231868 
C   -0.133812 -2.661326 4.462240 
C   -9.197092 2.752558 -1.143600 
C   8.368296 -1.265966 -4.420279 
C   0.989064 1.340262 1.327805 
C   -0.989064 -1.559602 4.366303 
C   -8.368296 1.633898 -1.273829 
C   7.083769 -1.257886 -4.964571 
C   2.259411 1.296410 0.754089 
C   -2.259411 -1.603453 4.940019 
C   -7.083769 1.641977 -0.729537 
H   7.471886 -0.658730 3.478531 
H   1.772229 0.578718 -2.196525 
H   -1.772229 -2.321146 -3.497583 
H   -7.471886 2.241134 2.215577 
H   8.907964 -2.217748 2.219227 
H   0.273287 2.080584 -3.446941 
H   -0.273287 -0.819279 -2.247167 
H   -8.907964 0.682115 3.474881 
H   7.985094 1.414744 1.381584 
H   1.115934 -1.530952 -4.313584 
H   -1.115934 1.368912 -1.380524 
H   -7.985094 -1.485120 4.312524 
H   5.611611 0.828492 1.866517 
H   3.476505 -0.864476 -3.862515 
H   -3.476505 2.035387 -1.831593 
H   -5.611611 -2.071371 3.827591 
H   4.195165 2.352062 3.188246 
H   4.959627 -2.337670 -2.554334 
H   -4.959627 0.562194 -3.139774 
H   -4.195165 -0.547802 2.505862 
H   4.660498 1.504101 -4.907932 
H   4.664478 -1.495633 0.762256 
H   -4.664478 1.404231 4.931852 
H   -4.660498 -1.395763 -0.786176 
H   2.341791 1.653346 5.665347 
H   6.958628 -1.635778 -0.121897 
H   -6.958628 1.264085 -5.572211 
H   -2.341791 -1.246517 0.028761 
H   1.581823 0.111605 3.818391 
H   7.661024 -0.090861 -1.988325 
H   -7.661024 2.809002 -3.705783 
H   -1.581823 -2.788258 1.875717 
H   3.157354 -1.497476 2.845338 
H   6.048662 1.506580 -2.923914 
H   -6.048662 -1.393283 -2.770194 
H   -3.157354 1.402387 2.848770 
H   7.073602 1.876641 5.092862 
H   2.174325 -1.857801 -0.526527 
H   -2.174325 1.042063 -5.167582 
H   -7.073602 -1.023223 0.601247 
H   -9.238019 1.863506 -5.336042 
H   -0.088013 -1.779898 0.483163 
H   0.088013 1.119966 5.210946 
H   9.238019 -1.036358 -0.358067 
H   -8.384427 -0.168443 -4.151539 
H   -0.875565 0.289095 1.644381 
H   0.875565 -2.610769 4.049727 
H   8.384427 2.731421 -1.542569 
H   8.721477 -2.146956 -3.882562 
H   0.665094 2.237552 1.855998 
H   -0.665094 -0.662311 3.838110 
H   -8.721477 0.752907 -1.811546 
H   6.437694 -2.131437 -4.864413 
H   2.925382 2.157685 0.822075 
H   -2.925382 -0.742179 4.872033 
H   -6.437694 0.768427 -0.829695 
128
i=30
C   5.744311 -1.922183 3.431400 
C   3.507531 1.907577 -2.271704 
C   -3.507531 -0.992287 -3.422404 
C   -5.744311 0.977681 2.262708 
C   7.087182 -1.597269 3.155885 
C   2.167306 1.561919 -2.534943 
C   -2.167306 -1.337944 -3.159165 
C   -7.087182 1.302594 2.538223 
C   7.905859 -2.469925 2.438966 
C   1.330426 2.419019 -3.248898 
C   -1.330426 -0.480844 -2.445210 
C   -7.905859 0.429938 3.255142 
C   7.400544 2.116228 1.962377 
C   1.813515 -2.161208 -3.733107 
C   -1.813515 0.738655 -1.961001 
C   -7.400544 -0.783635 3.731731 
C   6.069914 1.780931 2.221809 
C   3.140335 -1.803791 -3.483517 
C   -3.140335 1.096073 -2.210591 
C   -6.069914 -1.118933 3.472299 
C   5.255800 2.646952 2.952533 
C   3.973394 -2.655314 -2.756603 
C   -3.973394 0.244550 -2.937505 
C   -5.255800 -0.252912 2.741575 
C   4.830595 -0.972410 4.117735 
C   4.439557 0.969024 -1.594259 
C   -4.439557 -1.930840 -4.099849 
C   -4.830595 1.927454 1.576373 
C   5.239997 -0.101920 5.161237 
C   4.048888 0.100862 -0.541761 
C   -4.048888 -2.799001 -5.152347 
C   -5.239997 2.797943 0.532871 
C   4.330285 0.832531 5.676399 
C   4.967597 -0.830625 -0.037607 
C   -4.967597 2.069239 -5.656501 
C   -4.330285 -2.067333 0.017709 
C   3.019194 0.912382 5.210188 
C   6.272020 -0.906772 -0.522762 
C   -6.272020 1.993092 -5.171346 
C   -3.019194 -1.987482 0.483920 
C   2.604901 0.046953 4.197605 
C   6.670436 -0.040179 -1.540953 
C   -6.670436 2.859685 -4.153155 
C   -2.604901 -2.852911 1.496503 
C   3.502872 -0.872795 3.659659 
C   5.761672 0.875229 -2.068951 
C   -5.761672 -2.024635 -3.625157 
C   -3.502872 2.027069 2.034449 
C   6.602314 -0.132612 -5.634971 
C   2.698107 0.141926 0.074059 
C   -2.698107 -2.757938 5.620049 
C   -6.602314 2.767252 -0.059137 
C   7.434854 0.994217 5.659290 
C   1.854242 -0.977495 0.000532 
C   -1.854242 1.922369 -5.694640 
C   -7.434854 -1.905647 0.034818 
C   8.721225 0.971121 -5.185982 
C   0.574645 -0.936195 0.558080 
C   -0.574645 1.963669 5.136028 
C   -8.721225 -1.928743 -0.508126 
C   9.189048 -0.170114 -4.528441 
C   0.125768 0.215730 1.209801 
C   -0.125768 -2.684134 4.484307 
C   -9.189048 2.729750 -1.165667 
C   8.353638 -1.284540 -4.406785 
C   0.974406 1.321688 1.314311 
C   -0.974406 -1.578176 4.379797 
C   -8.353638 1.615324 -1.287323 
C   7.072656 -1.267517 -4.958433 
C   2.248298 1.286779 0.747951 
C   -2.248298 -1.613084 4.946157 
C   -7.072656 1.632346 -0.735675 
H   7.485539 -0.638727 3.483294 
H   1.785882 0.598721 -2.201288 
H   -1.785882 -2.301143 -3.492820 
H   -7.485539 2.261137 2.210814 
H   8.937333 -2.183457 2.226212 
H   0.302656 2.114875 -3.453926 
H   -0.302656 -0.784988 -2.240182 
H   -8.937333 0.716406 3.467896 
H   8.034519 1.443796 1.381319 
H   1.165359 -1.501900 -4.313319 
H   -1.165359 1.397964 -1.380789 
H   -8.034519 -1.456068 4.312789 
H   5.664264 0.837488 1.857786 
H   3.529158 -0.855480 -3.853784 
H   -3.529158 2.044383 -1.840324 
H   -5.664264 -2.062375 3.836322 
H   4.231149 2.348464 3.176128 
H   4.995611 -2.341268 -2.542216 
H   -4.995611 0.558596 -3.151892 
H   -4.231149 -0.551400 2.517980 
H   4.653936 1.501984 -4.913912 
H   4.657916 -1.497750 0.768236 
H   -4.657916 1.402114 4.925872 
H   -4.653936 -1.397880 -0.780196 
H   2.341368 1.648954 5.642063 
H   6.958205 -1.640170 -0.098613 
H   -6.958205 1.259693 -5.595495 
H   -2.341368 -1.250909 0.052045 
H   1.595793 0.106419 3.790239 
H   7.674994 -0.096047 -1.960173 
H   -7.674994 2.803816 -3.733935 
H   -1.595793 -2.793444 1.903869 
H   3.180532 -1.499752 2.826552 
H   6.071840 1.504304 -2.905128 
H   -6.071840 -1.395559 -2.788980 
H   -3.180532 1.400111 2.867556 
H   7.086302 1.871931 5.111542 
H   2.187025 -1.862511 -0.545207 
H   -2.187025 1.037353 -5.148902 
H   -7.086302 -1.027933 0.582567 
H   -9.231193 1.842604 -5.304768 
H   -0.081187 -1.800800 0.451889 
H   0.081187 1.099064 5.242220 
H   9.231193 -1.057260 -0.389341 
H   -8.394111 -0.198606 -4.126086 
H   -0.885249 0.258932 1.618928 
H   0.885249 -2.640932 4.075180 
H   8.394111 2.701258 -1.568022 
H   8.699516 -2.169605 -3.871449 
H   0.643133 2.214903 1.844885 
H   -0.643133 -0.684960 3.849223 
H   -8.699516 0.730258 -1.822659 
H   6.421607 -2.137999 -4.866318 
H   2.909295 2.151123 0.823980 
H   -2.909295 -0.748741 4.870128 
H   -6.421607 0.761865 -0.827790 
128
i=31
C   5.767754 -1.914880 3.426902 
C   3.530974 1.914880 -2.267206 
C   -3.530974 -0.984984 -3.426902 
C   -5.767754 0.984984 2.267206 
C   7.109302 -1.579594 3.157525 
C   2.189426 1.579594 -2.536583 
C   -2.189426 -1.320269 -3.157525 
C   -7.109302 1.320269 2.536583 
C   7.937080 -2.444472 2.442088 
C   1.361647 2.444472 -3.252020 
C   -1.361647 -0.455391 -2.442088 
C   -7.937080 0.455391 3.252020 
C   7.442878 2.138718 1.961689 
C   1.855849 -2.138718 -3.732419 
C   -1.855849 0.761145 -1.961689 
C   -7.442878 -0.761145 3.732419 
C   6.114153 1.792361 2.216200 
C   3.184574 -1.792361 -3.477908 
C   -3.184574 1.107503 -2.216200 
C   -6.114153 -1.107503 3.477908 
C   5.290567 2.651133 2.945019 
C   4.008161 -2.651133 -2.749089 
C   -4.008161 0.248731 -2.945019 
C   -5.290567 -0.248731 2.749089 
C   4.844883 -0.970717 4.108792 
C   4.453845 0.970717 -1.585316 
C   -4.453845 -1.929147 -4.108792 
C   -4.844883 1.929147 1.585316 
C   5.244918 -0.101391 5.156792 
C   4.053809 0.101391 -0.537316 
C   -4.053809 -2.798472 -5.156792 
C   -5.244918 2.798472 0.537316 
C   4.330708 0.831578 5.666450 
C   4.968020 -0.831578 -0.027658 
C   -4.968020 2.068286 -5.666450 
C   -4.330708 -2.068286 0.027658 
C   3.022951 0.909577 5.190767 
C   6.275777 -0.909577 -0.503341 
C   -6.275777 1.990287 -5.190767 
C   -3.022951 -1.990287 0.503341 
C   2.616596 0.043566 4.175380 
C   6.682131 -0.043566 -1.518728 
C   -6.682131 2.856298 -4.175380 
C   -2.616596 -2.856298 1.518728 
C   3.519964 -0.874012 3.642408 
C   5.778764 0.874012 -2.051700 
C   -5.778764 -2.025852 -3.642408 
C   -3.519964 2.025852 2.051700 
C   6.601467 -0.137269 -5.627510 
C   2.697260 0.137269 0.066598 
C   -2.697260 -2.762595 5.627510 
C   -6.601467 2.762595 -0.066598 
C   7.439670 0.985856 5.676965 
C   1.859058 -0.985856 -0.017143 
C   -1.859058 1.914008 -5.676965 
C   -7.439670 -1.914008 0.017143 
C   8.722654 0.953658 -5.161005 
C   0.576074 -0.953658 0.533103 
C   -0.576074 1.946206 5.161005 
C   -8.722654 -1.946206 -0.533103 
C   9.181004 -0.192922 -4.506374 
C   0.117724 0.192922 1.187734 
C   -0.117724 -2.706942 4.506374 
C   -9.181004 2.706942 -1.187734 
C   8.338980 -1.303114 -4.393291 
C   0.959748 1.303114 1.300817 
C   -0.959748 -1.596750 4.393291 
C   -8.338980 1.596750 -1.300817 
C   7.061543 -1.277148 -4.952295 
C   2.237185 1.277148 0.741813 
C   -2.237185 -1.622715 4.952295 
C   -7.061543 1.622715 -0.741813 
H   7.499192 -0.618724 3.488057 
H   1.799535 0.618724 -2.206051 
H   -1.799535 -2.281140 -3.488057 
H   -7.499192 2.281140 2.206051 
H   8.966702 -2.149166 2.233197 
H   0.332025 2.149166 -3.460911 
H   -0.332025 -0.750697 -2.233197 
H   -8.966702 0.750697 3.460911 
H   8.083944 1.472848 1.381054 
H   1.214784 -1.472848 -4.313054 
H   -1.214784 1.427016 -1.381054 
H   -8.083944 -1.427016 4.313054 
H   5.716917 0.846484 1.849055 
H   3.581811 -0.846484 -3.845053 
H   -3.581811 2.053379 -1.849055 
H   -5.716917 -2.053379 3.845053 
H   4.267133 2.344866 3.164010 
H   5.031595 -2.344866 -2.530098 
H   -5.031595 0.554998 -3.164010 
H   -4.267133 -0.554998 2.530098 
H   4.647374 1.499867 -4.919892 
H   4.651354 -1.499867 0.774216 
H   -4.651354 1.399997 4.919892 
H   -4.647374 -1.399997 -0.774216 
H   2.340945 1.644562 5.618779 
H   6.957782 -1.644562 -0.075329 
H   -6.957782 1.255301 -5.618779 
H   -2.340945 -1.255301 0.075329 
H   1.609763 0.101233 3.762087 
H   7.688964 -0.101233 -1.932021 
H   -7.688964 2.798630 -3.762087 
H   -1.609763 -2.798630 1.932021 
H   3.203710 -1.502028 2.807766 
H   6.095018 1.502028 -2.886342 
H   -6.095018 -1.397835 -2.807766 
H   -3.203710 1.397835 2.886342 
H   7.099002 1.867221 5.130222 
H   2.199725 -1.867221 -0.563887 
H   -2.199725 1.032643 -5.130222 
H   -7.099002 -1.032643 0.563887 
H   -9.224367 1.821702 -5.273494 
H   -0.074361 -1.821702 0.420615 
H   0.074361 1.078162 5.273494 
H   9.224367 -1.078162 -0.420615 
H   -8.403795 -0.228769 -4.100633 
H   -0.894933 0.228769 1.593475 
H   0.894933 -2.671095 4.100633 
H   8.403795 2.671095 -1.593475 
H   8.677555 -2.192254 -3.860336 
H   0.621172 2.192254 1.833772 
H   -0.621172 -0.707609 3.860336 
H   -8.677555 0.707609 -1.833772 
H   6.405520 -2.144561 -4.868223 
H   2.893208 2.144561 0.825885 
H   -2.893208 -0.755303 4.868223 
H   -6.405520 0.755303 -0.825885 
128
i=32
C   5.791197 -1.907577 3.422404 
C   3.554417 1.922183 -2.262708 
C   -3.554417 -0.977681 -3.431400 
C   -5.791197 0.992287 2.271704 
C   7.131422 -1.561919 3.159165 
C   2.211546 1.597269 -2.538223 
C   -2.211546 -1.302594 -3.155885 
C   -7.131422 1.337944 2.534943 
C   7.968301 -2.419019 2.445210 
C   1.392868 2.469925 -3.255142 
C   -1.392868 -0.429938 -2.438966 
C   -7.968301 0.480844 3.248898 
C   7.485212 2.161208 1.961001 
C   1.898183 -2.116228 -3.731731 
C   -1.898183 0.783635 -1.962377 
C   -7.485212 -0.738655 3.733107 
C   6.158392 1.803791 2.210591 
C   3.228813 -1.780931 -3.472299 
C   -3.228813 1.118933 -2.221809 
C   -6.158392 -1.096073 3.483517 
C   5.325334 2.655314 2.937505 
C   4.042928 -2.646952 -2.741575 
C   -4.042928 0.252912 -2.952533 
C   -5.325334 -0.244550 2.756603 
C   4.859171 -0.969024 4.099849 
C   4.468133 0.972410 -1.576373 
C   -4.468133 -1.927454 -4.117735 
C   -4.859171 1.930840 1.594259 
C   5.249839 -0.100862 5.152347 
C   4.058730 0.101920 -0.532871 
C   -4.058730 -2.797943 -5.161237 
C   -5.249839 2.799001 0.541761 
C   4.331131 0.830625 5.656501 
C   4.968443 -0.832531 -0.017709 
C   -4.968443 2.067333 -5.676399 
C   -4.331131 -2.069239 0.037607 
C   3.026708 0.906772 5.171346 
C   6.279534 -0.912382 -0.483920 
C   -6.279534 1.987482 -5.210188 
C   -3.026708 -1.993092 0.522762 
C   2.628291 0.040179 4.153155 
C   6.693826 -0.046953 -1.496503 
C   -6.693826 2.852911 -4.197605 
C   -2.628291 -2.859685 1.540953 
C   3.537056 -0.875229 3.625157 
C   5.795856 0.872795 -2.034449 
C   -5.795856 -2.027069 -3.659659 
C   -3.537056 2.024635 2.068951 
C   6.600620 -0.141926 -5.620049 
C   2.696413 0.132612 0.059137 
C   -2.696413 -2.767252 5.634971 
C   -6.600620 2.757938 -0.074059 
C   7.444486 0.977495 5.694640 
C   1.863874 -0.994217 -0.034818 
C   -1.863874 1.905647 -5.659290 
C   -7.444486 -1.922369 -0.000532 
C   8.724083 0.936195 -5.136028 
C   0.577503 -0.971121 0.508126 
C   -0.577503 1.928743 5.185982 
C   -8.724083 -1.963669 -0.558080 
C   9.172960 -0.215730 -4.484307 
C   0.109680 0.170114 1.165667 
C   -0.109680 -2.729750 4.528441 
C   -9.172960 2.684134 -1.209801 
C   8.324322 -1.321688 -4.379797 
C   0.945090 1.284540 1.287323 
C   -0.945090 -1.615324 4.406785 
C   -8.324322 1.578176 -1.314311 
C   7.050430 -1.286779 -4.946157 
C   2.226072 1.267517 0.735675 
C   -2.226072 -1.632346 4.958433 
C   -7.050430 1.613084 -0.747951 
H   7.512845 -0.598721 3.492820 
H   1.813188 0.638727 -2.210814 
H   -1.813188 -2.261137 -3.483294 
H   -7.512845 2.301143 2.201288 
H   8.996071 -2.114875 2.240182 
H   0.361394 2.183457 -3.467896 
H   -0.361394 -0.716406 -2.226212 
H   -8.996071 0.784988 3.453926 
H   8.133369 1.501900 1.380789 
H   1.264209 -1.443796 -4.312789 
H   -1.264209 1.456068 -1.381319 
H   -8.133369 -1.397964 4.313319 
H   5.769570 0.855480 1.840324 
H   3.634464 -0.837488 -3.836322 
H   -3.634464 2.062375 -1.857786 
H   -5.769570 -2.044383 3.853784 
H   4.303117 2.341268 3.151892 
H   5.067579 -2.348464 -2.517980 
H   -5.067579 0.551400 -3.176128 
H   -4.303117 -0.558596 2.542216 
H   4.640812 1.497750 -4.925872 
H   4.644792 -1.501984 0.780196 
H   -4.644792 1.397880 4.913912 
H   -4.640812 -1.402114 -0.768236 
H   2.340522 1.640170 5.595495 
H   6.957359 -1.648954 -0.052045 
H   -6.957359 1.250909 -5.642063 
H   -2.340522 -1.259693 0.098613 
H   1.623733 0.096047 3.733935 
H   7.702934 -0.106419 -1.903869 
H   -7.702934 2.793444 -3.790239 
H   -1.623733 -2.803816 1.960173 
H   3.226888 -1.504304 2.788980 
H   6.118196 1.499752 -2.867556 
H   -6.118196 -1.400111 -2.826552 
H   -3.226888 1.395559 2.905128 
H   7.111702 1.862511 5.148902 
H   2.212425 -1.871931 -0.582567 
H   -2.212425 1.027933 -5.111542 
H   -7.111702 -1.037353 0.545207 
H   -9.217541 1.800800 -5.242220 
H   -0.067535 -1.842604 0.389341 
H   0.067535 1.057260 5.304768 
H   9.217541 -1.099064 -0.451889 
H   -8.413479 -0.258932 -4.075180 
H   -0.904617 0.198606 1.568022 
H   0.904617 -2.701258 4.126086 
H   8.413479 2.640932 -1.618928 
H   8.655594 -2.214903 -3.849223 
H   0.599211 2.169605 1.822659 
H   -0.599211 -0.730258 3.871449 
H   -8.655594 0.684960 -1.844885 
H   6.389433 -2.151123 -4.870128 
H   2.877121 2.137999 0.827790 
H   -2.877121 -0.761865 4.866318 
H   -6.389433 0.748741 -0.823980 
128
i=33
C   5.814640 -1.900274 3.417906 
C   3.577860 1.929486 -2.258210 
C   -3.577860 -0.970378 -3.435898 
C   -5.814640 0.999590 2.276202 
C   7.153542 -1.544244 3.160805 
C   2.233666 1.614944 -2.539863 
C   -2.233666 -1.284919 -3.154245 
C   -7.153542 1.355619 2.533303 
C   7.999522 -2.393566 2.448332 
C   1.424089 2.495378 -3.258264 
C   -1.424089 -0.404485 -2.435844 
C   -7.999522 0.506297 3.245776 
C   7.527546 2.183698 1.960313 
C   1.940517 -2.093738 -3.731043 
C   -1.940517 0.806125 -1.963065 
C   -7.527546 -0.716165 3.733795 
C   6.202631 1.815221 2.204982 
C   3.273052 -1.769501 -3.466690 
C   -3.273052 1.130363 -2.227418 
C   -6.202631 -1.084643 3.489126 
C   5.360101 2.659495 2.929991 
C   4.077695 -2.642771 -2.734061 
C   -4.077695 0.257093 -2.960047 
C   -5.360101 -0.240369 2.764117 
C   4.873459 -0.967331 4.090906 
C   4.482421 0.974103 -1.567430 
C   -4.482421 -1.925761 -4.126678 
C   -4.873459 1.932533 1.603202 
C   5.254760 -0.100333 5.147902 
C   4.063651 0.102449 -0.528426 
C   -4.063651 -2.797414 -5.165682 
C   -5.254760 2.799530 0.546206 
C   4.331554 0.829672 5.646552 
C   4.968866 -0.833484 -0.007760 
C   -4.968866 2.066380 -5.686348 
C   -4.331554 -2.070192 0.047556 
C   3.030465 0.903967 5.151925 
C   6.283291 -0.915187 -0.464499 
C   -6.283291 1.984677 -5.229609 
C   -3.030465 -1.995897 0.542183 
C   2.639986 0.036792 4.130930 
C   6.705521 -0.050340 -1.474278 
C   -6.705521 2.849524 -4.219830 
C   -2.639986 -2.863072 1.563178 
C   3.554148 -0.876446 3.607906 
C   5.812948 0.871578 -2.017198 
C   -5.812948 -2.028286 -3.676910 
C   -3.554148 2.023418 2.086202 
C   6.599773 -0.146583 -5.612588 
C   2.695566 0.127955 0.051676 
C   -2.695566 -2.771909 5.642432 
C   -6.599773 2.753281 -0.081520 
C   7.449302 0.969134 5.712315 
C   1.868690 -1.002578 -0.052493 
C   -1.868690 1.897286 -5.641615 
C   -7.449302 -1.930730 -0.018207 
C   8.725512 0.918732 -5.111051 
C   0.578932 -0.988584 0.483149 
C   -0.578932 1.911280 5.210959 
C   -8.725512 -1.981132 -0.583057 
C   9.164916 -0.238538 -4.462240 
C   0.101636 0.147306 1.143600 
C   -0.101636 -2.752558 4.550508 
C   -9.164916 2.661326 -1.231868 
C   8.309664 -1.340262 -4.366303 
C   0.930432 1.265966 1.273829 
C   -0.930432 -1.633898 4.420279 
C   -8.309664 1.559602 -1.327805 
C   7.039317 -1.296410 -4.940019 
C   2.214959 1.257886 0.729537 
C   -2.214959 -1.641977 4.964571 
C   -7.039317 1.603453 -0.754089 
H   7.526498 -0.578718 3.497583 
H   1.826841 0.658730 -2.215577 
H   -1.826841 -2.241134 -3.478531 
H   -7.526498 2.321146 2.196525 
H   9.025440 -2.080584 2.247167 
H   0.390763 2.217748 -3.474881 
H   -0.390763 -0.682115 -2.219227 
H   -9.025440 0.819279 3.446941 
H   8.182794 1.530952 1.380524 
H   1.313634 -1.414744 -4.312524 
H   -1.313634 1.485120 -1.381584 
H   -8.182794 -1.368912 4.313584 
H   5.822223 0.864476 1.831593 
H   3.687117 -0.828492 -3.827591 
H   -3.687117 2.071371 -1.866517 
H   -5.822223 -2.035387 3.862515 
H   4.339101 2.337670 3.139774 
H   5.103563 -2.352062 -2.505862 
H   -5.103563 0.547802 -3.188246 
H   -4.339101 -0.562194 2.554334 
H   4.634250 1.495633 -4.931852 
H   4.638230 -1.504101 0.786176 
H   -4.638230 1.395763 4.907932 
H   -4.634250 -1.404231 -0.762256 
H   2.340099 1.635778 5.572211 
H   6.956936 -1.653346 -0.028761 
H   -6.956936 1.246517 -5.665347 
H   -2.340099 -1.264085 0.121897 
H   1.637703 0.090861 3.705783 
H   7.716904 -0.111605 -1.875717 
H   -7.716904 2.788258 -3.818391 
H   -1.637703 -2.809002 1.988325 
H   3.250066 -1.506580 2.770194 
H   6.141374 1.497476 -2.848770 
H   -6.141374 -1.402387 -2.845338 
H   -3.250066 1.393283 2.923914 
H   7.124402 1.857801 5.167582 
H   2.225125 -1.876641 -0.601247 
H   -2.225125 1.023223 -5.092862 
H   -7.124402 -1.042063 0.526527 
H   -9.210715 1.779898 -5.210946 
H   -0.060709 -1.863506 0.358067 
H   0.060709 1.036358 5.336042 
H   9.210715 -1.119966 -0.483163 
H   -8.423163 -0.289095 -4.049727 
H   -0.914301 0.168443 1.542569 
H   0.914301 -2.731421 4.151539 
H   8.423163 2.610769 -1.644381 
H   8.633633 -2.237552 -3.838110 
H   0.577250 2.146956 1.811546 
H   -0.577250 -0.752907 3.882562 
H   -8.633633 0.662311 -1.855998 
H   6.373346 -2.157685 -4.872033 
H   2.861034 2.131437 0.829695 
H   -2.861034 -0.768427 4.864413 
H   -6.373346 0.742179 -0.822075 
128
i=34
C   5.838083 -1.892971 3.413408 
C   3.601303 1.936789 -2.253712 
C   -3.601303 -0.963075 -3.440396 
C   -5.838083 1.006893 2.280700 
C   7.175662 -1.526569 3.162445 
C   2.255786 1.632619 -2.541503 
C   -2.255786 -1.267244 -3.152605 
C   -7.175662 1.373294 2.531663 
C   8.030743 -2.368113 2.451454 
C   1.455310 2.520831 -3.261386 
C   -1.455310 -0.379032 -2.432722 
C   -8.030743 0.531750 3.242654 
C   7.569880 2.206188 1.959625 
C   1.982851 -2.071248 -3.730355 
C   -1.982851 0.828615 -1.963753 
C   -7.569880 -0.693675 3.734483 
C   6.246870 1.826651 2.199373 
C   3.317291 -1.758071 -3.461081 
C   -3.317291 1.141793 -2.233027 
C   -6.246870 -1.073213 3.494735 
C   5.394868 2.663676 2.922477 
C   4.112462 -2.638590 -2.726547 
C   -4.112462 0.261274 -2.967561 
C   -5.394868 -0.236188 2.771631 
C   4.887747 -0.965638 4.081963 
C   4.496709 0.975796 -1.558487 
C   -4.496709 -1.924068 -4.135621 
C   -4.887747 1.934226 1.612145 
C   5.259681 -0.099804 5.143457 
C   4.068572 0.102978 -0.523981 
C   -4.068572 -2.796885 -5.170127 
C   -5.259681 2.800059 0.550651 
C   4.331977 0.828719 5.636603 
C   4.969289 -0.834437 0.002189 
C   -4.969289 2.065427 -5.696297 
C   -4.331977 -2.071145 0.057505 
C   3.034222 0.901162 5.132504 
C   6.287048 -0.917992 -0.445078 
C   -6.287048 1.981872 -5.249030 
C   -3.034222 -1.998702 0.561604 
C   2.651681 0.033405 4.108705 
C   6.717216 -0.053727 -1.452053 
C   -6.717216 2.846137 -4.242055 
C   -2.651681 -2.866459 1.585403 
C   3.571240 -0.877663 3.590655 
C   5.830040 0.870361 -1.999947 
C   -5.830040 -2.029503 -3.694161 
C   -3.571240 2.022201 2.103453 
C   6.598926 -0.151240 -5.605127 
C   2.694719 0.123298 0.044215 
C   -2.694719 -2.776566 5.649893 
C   -6.598926 2.748624 -0.088981 
C   7.454118 0.960773 5.729990 
C   1.873506 -1.010939 -0.070168 
C   -1.873506 1.888925 -5.623940 
C   -7.454118 -1.939091 -0.035882 
C   8.726941 0.901269 -5.086074 
C   0.580361 -1.006047 0.458172 
C   -0.580361 1.893817 5.235936 
C   -8.726941 -1.998595 -0.608034 
C   9.156872 -0.261346 -4.440173 
C   0.093592 0.124498 1.121533 
C   -0.093592 -2.775366 4.572575 
C   -9.156872 2.638518 -1.253935 
C   8.295006 -1.358836 -4.352809 
C   0.915774 1.247392 1.260335 
C   -0.915774 -1.652472 4.433773 
C   -8.295006 1.541028 -1.341299 
C   7.028204 -1.306041 -4.933881 
C   2.203846 1.248255 0.723399 
C   -2.203846 -1.651608 4.970709 
C   -7.028204 1.593822 -0.760227 
H   7.540151 -0.558715 3.502346 
H   1.840494 0.678733 -2.220340 
H   -1.840494 -2.221131 -3.473768 
H   -7.540151 2.341149 2.191762 
H   9.054809 -2.046293 2.254152 
H   0.420132 2.252039 -3.481866 
H   -0.420132 -0.647824 -2.212242 
H   -9.054809 0.853570 3.439956 
H   8.232219 1.560004 1.380259 
H   1.363059 -1.385692 -4.312259 
H   -1.363059 1.514172 -1.381849 
H   -8.232219 -1.339860 4.313849 
H   5.874876 0.873472 1.822862 
H   3.739770 -0.819496 -3.818860 
H   -3.739770 2.080367 -1.875248 
H   -5.874876 -2.026391 3.871246 
H   4.375085 2.334072 3.127656 
H   5.139547 -2.355660 -2.493744 
H   -5.139547 0.544204 -3.200364 
H   -4.375085 -0.565792 2.566452 
H   4.627688 1.493516 -4.937832 
H   4.631668 -1.506218 0.792156 
H   -4.631668 1.393646 4.901952 
H   -4.627688 -1.406348 -0.756276 
H   2.339676 1.631386 5.548927 
H   6.956513 -1.657738 -0.005477 
H   -6.956513 1.242125 -5.688631 
H   -2.339676 -1.268477 0.145181 
H   1.651673 0.085675 3.677631 
H   7.730874 -0.116791 -1.847565 
H   -7.730874 2.783072 -3.846543 
H   -1.651673 -2.814188 2.016477 
H   3.273244 -1.508856 2.751408 
H   6.164552 1.495200 -2.829984 
H   -6.164552 -1.404663 -2.864124 
H   -3.273244 1.391007 2.942700 
H   7.137102 1.853091 5.186262 
H   2.237825 -1.881351 -0.619927 
H   -2.237825 1.018513 -5.074182 
H   -7.137102 -1.046773 0.507847 
H   -9.203889 1.758996 -5.179672 
H   -0.053883 -1.884408 0.326793 
H   0.053883 1.015456 5.367316 
H   9.203889 -1.140868 -0.514437 
H   -8.432847 -0.319258 -4.024274 
H   -0.923985 0.138280 1.517116 
H   0.923985 -2.761584 4.176992 
H   8.432847 2.580606 -1.669834 
H   8.611672 -2.260201 -3.826997 
H   0.555289 2.124307 1.800433 
H   -0.555289 -0.775556 3.893675 
H   -8.611672 0.639662 -1.867111 
H   6.357259 -2.164247 -4.873938 
H   2.844947 2.124875 0.831600 
H   -2.844947 -0.774989 4.862508 
H   -6.357259 0.735617 -0.820170 
128
i=35
C   5.861526 -1.885668 3.408910 
C   3.624746 1.944092 -2.249214 
C   -3.624746 -0.955772 -3.444894 
C   -5.861526 1.014196 2.285198 
C   7.197782 -1.508894 3.164085 
C   2.277906 1.650294 -2.543143 
C   -2.277906 -1.249569 -3.150965 
C   -7.197782 1.390969 2.530023 
C   8.061964 -2.342660 2.454576 
C   1.486531 2.546284 -3.264508 
C   -1.486531 -0.353579 -2.429600 
C   -8.061964 0.557203 3.239532 
C   7.612214 2.228678 1.958937 
C   2.025185 -2.048758 -3.729667 
C   -2.025185 0.851105 -1.964441 
C   -7.612214 -0.671185 3.735171 
C   6.291109 1.838081 2.193764 
C   3.361530 -1.746641 -3.455472 
C   -3.361530 1.153223 -2.238636 
C   -6.291109 -1.061783 3.500344 
C   5.429635 2.667857 2.914963 
C   4.147229 -2.634409 -2.719033 
C   -4.147229 0.265455 -2.975075 
C   -5.429635 -0.232007 2.779145 
C   4.902035 -0.963945 4.073020 
C   4.510997 0.977489 -1.549544 
C   -4.510997 -1.922375 -4.144564 
C   -4.902035 1.935919 1.621088 
C   5.264602 -0.099275 5.139012 
C   4.073493 0.103507 -0.519536 
C   -4.073493 -2.796356 -5.174572 
C   -5.264602 2.800588 0.555096 
C   4.332400 0.827766 5.626654 
C   4.969712 -0.835390 0.012138 
C   -4.969712 2.064474 -5.706246 
C   -4.332400 -2.072098 0.067454 
C   3.037979 0.898357 5.113083 
C   6.290805 -0.920797 -0.425657 
C   -6.290805 1.979067 -5.268451 
C   -3.037979 -2.001507 0.581025 
C   2.663376 0.030018 4.086480 
C   6.728911 -0.057114 -1.429828 
C   -6.728911 2.842750 -4.264280 
C   -2.663376 -2.869846 1.607628 
C   3.588332 -0.878880 3.573404 
C   5.847132 0.869144 -1.982696 
C   -5.847132 -2.030720 -3.711412 
C   -3.588332 2.020984 2.120704 
C   6.598079 -0.155897 -5.597666 
C   2.693872 0.118641 0.036754 
C   -2.693872 -2.781223 5.657354 
C   -6.598079 2.743967 -0.096442 
C   7.458934 0.952412 5.747665 
C   1.878322 -1.019300 -0.087843 
C   -1.878322 1.880564 -5.606265 
C   -7.458934 -1.947452 -0.053557 
C   8.728370 0.883806 -5.061097 
C   0.581790 -1.023510 0.433195 
C   -0.581790 1.876354 5.260913 
C   -8.728370 -2.016058 -0.633011 
C   9.148828 -0.284154 -4.418106 
C   0.085548 0.101690 1.099466 
C   -0.085548 -2.798174 4.594642 
C   -9.148828 2.615710 -1.276002 
C   8.280348 -1.377410 -4.339315 
C   0.901116 1.228818 1.246841 
C   -0.901116 -1.671046 4.447267 
C   -8.280348 1.522454 -1.354793 
C   7.017091 -1.315672 -4.927743 
C   2.192733 1.238624 0.717261 
C   -2.192733 -1.661239 4.976847 
C   -7.017091 1.584191 -0.766365 
H   7.553804 -0.538712 3.507109 
H   1.854147 0.698736 -2.225103 
H   -1.854147 -2.201128 -3.469005 
H   -7.553804 2.361152 2.186999 
H   9.084178 -2.012002 2.261137 
H   0.449501 2.286330 -3.488851 
H   -0.449501 -0.613533 -2.205257 
H   -9.084178 0.887861 3.432971 
H   8.281644 1.589056 1.379994 
H   1.412484 -1.356640 -4.311994 
H   -1.412484 1.543224 -1.382114 
H   -8.281644 -1.310808 4.314114 
H   5.927529 0.882468 1.814131 
H   3.792423 -0.810500 -3.810129 
H   -3.792423 2.089363 -1.883979 
H   -5.927529 -2.017395 3.879977 
H   4.411069 2.330474 3.115538 
H   5.175531 -2.359258 -2.481626 
H   -5.175531 0.540606 -3.212482 
H   -4.411069 -0.569390 2.578570 
H   4.621126 1.491399 -4.943812 
H   4.625106 -1.508335 0.798136 
H   -4.625106 1.391529 4.895972 
H   -4.621126 -1.408465 -0.750296 
H   2.339253 1.626994 5.525643 
H   6.956090 -1.662130 0.017807 
H   -6.956090 1.237733 -5.711915 
H   -2.339253 -1.272869 0.168465 
H   1.665643 0.080489 3.649479 
H   7.744844 -0.121977 -1.819413 
H   -7.744844 2.777886 -3.874695 
H   -1.665643 -2.819374 2.044629 
H   3.296422 -1.511132 2.732622 
H   6.187730 1.492924 -2.811198 
H   -6.187730 -1.406939 -2.882910 
H   -3.296422 1.388731 2.961486 
H   7.149802 1.848381 5.204942 
H   2.250525 -1.886061 -0.638607 
H   -2.250525 1.013803 -5.055502 
H   -7.149802 -1.051483 0.489167 
H   -9.197063 1.738094 -5.148398 
H   -0.047057 -1.905310 0.295519 
H   0.047057 0.994554 5.398590 
H   9.197063 -1.161770 -0.545711 
H   -8.442531 -0.349421 -3.998821 
H   -0.933669 0.108117 1.491663 
H   0.933669 -2.791747 4.202445 
H   8.442531 2.550443 -1.695287 
H   8.589711 -2.282850 -3.815884 
H   0.533328 2.101658 1.789320 
H   -0.533328 -0.798205 3.904788 
H   -8.589711 0.617013 -1.878224 
H   6.341172 -2.170809 -4.875843 
H   2.828860 2.118313 0.833505 
H   -2.828860 -0.781551 4.860603 
H   -6.341172 0.729055 -0.818265 
128
i=36
C   5.884969 -1.878365 3.404412 
C   3.648189 1.951395 -2.244716 
C   -3.648189 -0.948469 -3.449392 
C   -5.884969 1.021499 2.289696 
C   7.219902 -1.491219 3.165725 
C   2.300026 1.667969 -2.544783 
C   -2.300026 -1.231894 -3.149325 
C   -7.219902 1.408644 2.528383 
C   8.093185 -2.317207 2.457698 
C   1.517752 2.571737 -3.267630 
C   -1.517752 -0.328126 -2.426478 
C   -8.093185 0.582656 3.236410 
C   7.654548 2.251168 1.958249 
C   2.067519 -2.026268 -3.728979 
C   -2.067519 0.873595 -1.965129 
C   -7.654548 -0.648695 3.735859 
C   6.335348 1.849511 2.188155 
C   3.405769 -1.735211 -3.449863 
C   -3.405769 1.164653 -2.244245 
C   -6.335348 -1.050353 3.505953 
C   5.464402 2.672038 2.907449 
C   4.181996 -2.630228 -2.711519 
C   -4.181996 0.269636 -2.982589 
C   -5.464402 -0.227826 2.786659 
C   4.916323 -0.962252 4.064077 
C   4.525285 0.979182 -1.540601 
C   -4.525285 -1.920682 -4.153507 
C   -4.916323 1.937612 1.630031 
C   5.269523 -0.098746 5.134567 
C   4.078414 0.104036 -0.515091 
C   -4.078414 -2.795827 -5.179017 
C   -5.269523 2.801117 0.559541 
C   4.332823 0.826813 5.616705 
C   4.970135 -0.836343 0.022087 
C   -4.970135 2.063521 -5.716195 
C   -4.332823 -2.073051 0.077403 
C   3.041736 0.895552 5.093662 
C   6.294562 -0.923602 -0.406236 
C   -6.294562 1.976262 -5.287872 
C   -3.041736 -2.004312 0.600446 
C   2.675071 0.026631 4.064255 
C   6.740606 -0.060501 -1.407603 
C   -6.740606 2.839363 -4.286505 
C   -2.675071 -2.873233 1.629853 
C   3.605424 -0.880097 3.556153 
C   5.864224 0.867927 -1.965445 
C   -5.864224 -2.031937 -3.728663 
C   -3.605424 2.019767 2.137955 
C   6.597232 -0.160554 -5.590205 
C   2.693025 0.113984 0.029293 
C   -2.693025 -2.785880 5.664815 
C   -6.597232 2.739310 -0.103903 
C   7.463750 0.944051 5.765340 
C   1.883138 -1.027661 -0.105518 
C   -1.883138 1.872203 -5.588590 
C   -7.463750 -1.955813 -0.071232 
C   8.729799 0.866343 -5.036120 
C   0.583219 -1.040973 0.408218 
C   -0.583219 1.858891 5.285890 
C   -8.729799 -2.033521 -0.657988 
C   9.140784 -0.306962 -4.396039 
C   0.077504 0.078882 1.077399 
C   -0.077504 -2.820982 4.616709 
C   -9.140784 2.592902 -1.298069 
C   8.265690 -1.395984 -4.325821 
C   0.886458 1.210244 1.233347 
C   -0.886458 -1.689620 4.460761 
C   -8.265690 1.503880 -1.368287 
C   7.005978 -1.325303 -4.921605 
C   2.181620 1.228993 0.711123 
C   -2.181620 -1.670870 4.982985 
C   -7.005978 1.574560 -0.772503 
H   7.567457 -0.518709 3.511872 
H   1.867800 0.718739 -2.229866 
H   -1.867800 -2.181125 -3.464242 
H   -7.567457 2.381155 2.182236 
H   9.113547 -1.977711 2.268122 
H   0.478870 2.320621 -3.495836 
H   -0.478870 -0.579242 -2.198272 
H   -9.113547 0.922152 3.425986 
H   8.331069 1.618108 1.379729 
H   1.461909 -1.327588 -4.311729 
H   -1.461909 1.572276 -1.382379 
H   -8.331069 -1.281756 4.314379 
H   5.980182 0.891464 1.805400 
H   3.845076 -0.801504 -3.801398 
H   -3.845076 2.098359 -1.892710 
H   -5.980182 -2.008399 3.888708 
H   4.447053 2.326876 3.103420 
H   5.211515 -2.362856 -2.469508 
H   -5.211515 0.537008 -3.224600 
H   -4.447053 -0.572988 2.590688 
H   4.614564 1.489282 -4.949792 
H   4.618544 -1.510452 0.804116 
H   -4.618544 1.389412 4.889992 
H   -4.614564 -1.410582 -0.744316 
H   2.338830 1.622602 5.502359 
H   6.955667 -1.666522 0.041091 
H   -6.955667 1.233341 -5.735199 
H   -2.338830 -1.277261 0.191749 
H   1.679613 0.075303 3.621327 
H   7.758814 -0.127163 -1.791261 
H   -7.758814 2.772700 -3.902847 
H   -1.679613 -2.824560 2.072781 
H   3.319600 -1.513408 2.713836 
H   6.210908 1.490648 -2.792412 
H   -6.210908 -1.409215 -2.901696 
H   -3.319600 1.386455 2.980272 
H   7.162502 1.843671 5.223622 
H   2.263225 -1.890771 -0.657287 
H   -2.263225 1.009093 -5.036822 
H   -7.162502 -1.056193 0.470487 
H   -9.190237 1.717192 -5.117124 
H   -0.040231 -1.926212 0.264245 
H   0.040231 0.973652 5.429864 
H   9.190237 -1.182672 -0.576985 
H   -8.452215 -0.379584 -3.973368 
H   -0.943353 0.077954 1.466210 
H   0.943353 -2.821910 4.227898 
H   8.452215 2.520280 -1.720740 
H   8.567750 -2.305499 -3.804771 
H   0.511367 2.079009 1.778207 
H   -0.511367 -0.820854 3.915901 
H   -8.567750 0.594364 -1.889337 
H   6.325085 -2.177371 -4.877748 
H   2.812773 2.111751 0.835410 
H   -2.812773 -0.788113 4.858698 
H   -6.325085 0.722493 -0.816360 
128
i=37
C   5.908412 -1.871062 3.399914 
C   3.671632 1.958698 -2.240218 
C   -3.671632 -0.941166 -3.453890 
C   -5.908412 1.028802 2.294194 
C   7.242022 -1.473544 3.167365 
C   2.322146 1.685644 -2.546423 
C   -2.322146 -1.214219 -3.147685 
C   -7.242022 1.426319 2.526743 
C   8.124406 -2.291754 2.460820 
C   1.548973 2.597190 -3.270752 
C   -1.548973 -0.302673 -2.423356 
C   -8.124406 0.608109 3.233288 
C   7.696882 2.273658 1.957561 
C   2.109853 -2.003778 -3.728291 
C   -2.109853 0.896085 -1.965817 
C   -7.696882 -0.626205 3.736547 
C   6.379587 1.860941 2.182546 
C   3.450008 -1.723781 -3.444254 
C   -3.450008 1.176083 -2.249854 
C   -6.379587 -1.038923 3.511562 
C   5.499169 2.676219 2.899935 
C   4.216763 -2.626047 -2.704005 
C   -4.216763 0.273817 -2.990103 
C   -5.499169 -0.223645 2.794173 
C   4.930611 -0.960559 4.055134 
C   4.539573 0.980875 -1.531658 
C   -4.539573 -1.918989 -4.162450 
C   -4.930611 1.939305 1.638974 
C   5.274444 -0.098217 5.130122 
C   4.083335 0.104565 -0.510646 
C   -4.083335 -2.795298 -5.183462 
C   -5.274444 2.801646 0.563986 
C   4.333246 0.825860 5.606756 
C   4.970558 -0.837296 0.032036 
C   -4.970558 2.062568 -5.726144 
C   -4.333246 -2.074004 0.087352 
C   3.045493 0.892747 5.074241 
C   6.298319 -0.926407 -0.386815 
C   -6.298319 1.973457 -5.307293 
C   -3.045493 -2.007117 0.619867 
C   2.686766 0.023244 4.042030 
C   6.752301 -0.063888 -1.385378 
C   -6.752301 2.835976 -4.308730 
C   -2.686766 -2.876620 1.652078 
C   3.622516 -0.881314 3.538902 
C   5.881316 0.866710 -1.948194 
C   -5.881316 -2.033154 -3.745914 
C   -3.622516 2.018550 2.155206 
C   6.596385 -0.165211 -5.582744 
C   2.692178 0.109327 0.021832 
C   -2.692178 -2.790537 5.672276 
C   -6.596385 2.734653 -0.111364 
C   7.468566 0.935690 5.783015 
C   1.887954 -1.036022 -0.123193 
C   -1.887954 1.863842 -5.570915 
C   -7.468566 -1.964174 -0.088907 
C   8.731228 0.848880 -5.011143 
C   0.584648 -1.058436 0.383241 
C   -0.584648 1.841428 5.310867 
C   -8.731228 -2.050984 -0.682965 
C   9.132740 -0.329770 -4.373972 
C   0.069460 0.056074 1.055332 
C   -0.069460 -2.843790 4.638776 
C   -9.132740 2.570094 -1.320136 
C   8.251032 -1.414558 -4.312327 
C   0.871800 1.191670 1.219853 
C   -0.871800 -1.708194 4.474255 
C   -8.251032 1.485306 -1.381781 
C   6.994865 -1.334934 -4.915467 
C   2.170507 1.219362 0.704985 
C   -2.170507 -1.680501 4.989123 
C   -6.994865 1.564929 -0.778641 
H   7.581110 -0.498706 3.516635 
H   1.881453 0.738742 -2.234629 
H   -1.881453 -2.161122 -3.459479 
H   -7.581110 2.401158 2.177473 
H   9.142916 -1.943420 2.275107 
H   0.508239 2.354912 -3.502821 
H   -0.508239 -0.544951 -2.191287 
H   -9.142916 0.956443 3.419001 
H   8.380494 1.647160 1.379464 
H   1.511334 -1.298536 -4.311464 
H   -1.511334 1.601328 -1.382644 
H   -8.380494 -1.252704 4.314644 
H   6.032835 0.900460 1.796669 
H   3.897729 -0.792508 -3.792667 
H   -3.897729 2.107355 -1.901441 
H   -6.032835 -1.999403 3.897439 
H   4.483037 2.323278 3.091302 
H   5.247499 -2.366454 -2.457390 
H   -5.247499 0.533410 -3.236718 
H   -4.483037 -0.576586 2.602806 
H   4.608002 1.487165 -4.955772 
H   4.611982 -1.512569 0.810096 
H   -4.611982 1.387295 4.884012 
H   -4.608002 -1.412699 -0.738336 
H   2.338407 1.618210 5.479075 
H   6.955244 -1.670914 0.064375 
H   -6.955244 1.228949 -5.758483 
H   -2.338407 -1.281653 0.215033 
H   1.693583 0.070117 3.593175 
H   7.772784 -0.132349 -1.763109 
H   -7.772784 2.767514 -3.930999 
H   -1.693583 -2.829746 2.100933 
H   3.342778 -1.515684 2.695050 
H   6.234086 1.488372 -2.773626 
H   -6.234086 -1.411491 -2.920482 
H   -3.342778 1.384179 2.999058 
H   7.175202 1.838961 5.242302 
H   2.275925 -1.895481 -0.675967 
H   -2.275925 1.004383 -5.018142 
H   -7.175202 -1.060903 0.451807 
H   -9.183411 1.696290 -5.085850 
H   -0.033405 -1.947114 0.232971 
H   0.033405 0.952750 5.461138 
H   9.183411 -1.203574 -0.608259 
H   -8.461899 -0.409747 -3.947915 
H   -0.953037 0.047791 1.440757 
H   0.953037 -2.852073 4.253351 
H   8.461899 2.490117 -1.746193 
H   8.545789 -2.328148 -3.793658 
H   0.489406 2.056360 1.767094 
H   -0.489406 -0.843503 3.927014 
H   -8.545789 0.571715 -1.900450 
H   6.308998 -2.183933 -4.879653 
H   2.796686 2.105189 0.837315 
H   -2.796686 -0.794675 4.856793 
H   -6.308998 0.715931 -0.814455 
128
i=38
C   5.931855 -1.863759 3.395416 
C   3.695075 1.966001 -2.235720 
C   -3.695075 -0.933863 -3.458388 
C   -5.931855 1.036105 2.298692 
C   7.264142 -1.455869 3.169005 
C   2.344266 1.703319 -2.548063 
C   -2.344266 -1.196544 -3.146045 
C   -7.264142 1.443994 2.525103 
C   8.155627 -2.266301 2.463942 
C   1.580194 2.622643 -3.273874 
C   -1.580194 -0.277220 -2.420234 
C   -8.155627 0.633562 3.230166 
C   7.739216 2.296148 1.956873 
C   2.152187 -1.981288 -3.727603 
C   -2.152187 0.918575 -1.966505 
C   -7.739216 -0.603715 3.737235 
C   6.423826 1.872371 2.176937 
C   3.494247 -1.712351 -3.438645 
C   -3.494247 1.187513 -2.255463 
C   -6.423826 -1.027493 3.517171 
C   5.533936 2.680400 2.892421 
C   4.251530 -2.621866 -2.696491 
C   -4.251530 0.277998 -2.997617 
C   -5.533936 -0.219464 2.801687 
C   4.944899 -0.958866 4.046191 
C   4.553861 0.982568 -1.522715 
C   -4.553861 -1.917296 -4.171393 
C   -4.944899 1.940998 1.647917 
C   5.279365 -0.097688 5.125677 
C   4.088256 0.105094 -0.506201 
C   -4.088256 -2.794769 -5.187907 
C   -5.279365 2.802175 0.568431 
C   4.333669 0.824907 5.596807 
C   4.970981 -0.838249 0.041985 
C   -4.970981 2.061615 -5.736093 
C   -4.333669 -2.074957 0.097301 
C   3.049250 0.889942 5.054820 
C   6.302076 -0.929212 -0.367394 
C   -6.302076 1.970652 -5.326714 
C   -3.049250 -2.009922 0.639288 
C   2.698461 0.019857 4.019805 
C   6.763996 -0.067275 -1.363153 
C   -6.763996 2.832589 -4.330955 
C   -2.698461 -2.880007 1.674303 
C   3.639608 -0.882531 3.521651 
C   5.898408 0.865493 -1.930943 
C   -5.898408 -2.034371 -3.763165 
C   -3.639608 2.017333 2.172457 
C   6.595538 -0.169868 -5.575283 
C   2.691331 0.104670 0.014371 
C   -2.691331 -2.795194 5.679737 
C   -6.595538 2.729996 -0.118825 
C   7.473382 0.927329 5.800690 
C   1.892770 -1.044383 -0.140868 
C   -1.892770 1.855481 -5.553240 
C   -7.473382 -1.972535 -0.106582 
C   8.732657 0.831417 -4.986166 
C   0.586077 -1.075899 0.358264 
C   -0.586077 1.823965 5.335844 
C   -8.732657 -2.068447 -0.707942 
C   9.124696 -0.352578 -4.351905 
C   0.061416 0.033266 1.033265 
C   -0.061416 -2.866598 4.660843 
C   -9.124696 2.547286 -1.342203 
C   8.236374 -1.433132 -4.298833 
C   0.857142 1.173096 1.206359 
C   -0.857142 -1.726768 4.487749 
C   -8.236374 1.466732 -1.395275 
C   6.983752 -1.344565 -4.909329 
C   2.159394 1.209731 0.698847 
C   -2.159394 -1.690132 4.995261 
C   -6.983752 1.555298 -0.784779 
H   7.594763 -0.478703 3.521398 
H   1.895106 0.758745 -2.239392 
H   -1.895106 -2.141119 -3.454716 
H   -7.594763 2.421161 2.172710 
H   9.172285 -1.909129 2.282092 
H   0.537608 2.389203 -3.509806 
H   -0.537608 -0.510660 -2.184302 
H   -9.172285 0.990734 3.412016 
H   8.429919 1.676212 1.379199 
H   1.560759 -1.269484 -4.311199 
H   -1.560759 1.630380 -1.382909 
H   -8.429919 -1.223652 4.314909 
H   6.085488 0.909456 1.787938 
H   3.950382 -0.783512 -3.783936 
H   -3.950382 2.116351 -1.910172 
H   -6.085488 -1.990407 3.906170 
H   4.519021 2.319680 3.079184 
H   5.283483 -2.370052 -2.445272 
H   -5.283483 0.529812 -3.248836 
H   -4.519021 -0.580184 2.614924 
H   4.601440 1.485048 -4.961752 
H   4.605420 -1.514686 0.816076 
H   -4.605420 1.385178 4.878032 
H   -4.601440 -1.414816 -0.732356 
H   2.337984 1.613818 5.455791 
H   6.954821 -1.675306 0.087659 
H   -6.954821 1.224557 -5.781767 
H   -2.337984 -1.286045 0.238317 
H   1.707553 0.064931 3.565023 
H   7.786754 -0.137535 -1.734957 
H   -7.786754 2.762328 -3.959151 
H   -1.707553 -2.834932 2.129085 
H   3.365956 -1.517960 2.676264 
H   6.257264 1.486096 -2.754840 
H   -6.257264 -1.413767 -2.939268 
H   -3.365956 1.381903 3.017844 
H   7.187902 1.834251 5.260982 
H   2.288625 -1.900191 -0.694647 
H   -2.288625 0.999673 -4.999462 
H   -7.187902 -1.065613 0.433127 
H   -9.176585 1.675388 -5.054576 
H   -0.026579 -1.968016 0.201697 
H   0.026579 0.931848 5.492412 
H   9.176585 -1.224476 -0.639533 
H   -8.471583 -0.439910 -3.922462 
H   -0.962721 0.017628 1.415304 
H   0.962721 -2.882236 4.278804 
H   8.471583 2.459954 -1.771646 
H   8.523828 -2.350797 -3.782545 
H   0.467445 2.033711 1.755981 
H   -0.467445 -0.866152 3.938127 
H   -8.523828 0.549066 -1.911563 
H   6.292911 -2.190495 -4.881558 
H   2.780599 2.098627 0.839220 
H   -2.780599 -0.801237 4.854888 
H   -6.292911 0.709369 -0.812550 
128
i=39
C   5.955298 -1.856456 3.390918 
C   3.718518 1.973304 -2.231222 
C   -3.718518 -0.926560 -3.462886 
C   -5.955298 1.043408 2.303190 
C   7.286262 -1.438194 3.170645 
C   2.366386 1.720994 -2.549703 
C   -2.366386 -1.178869 -3.144405 
C   -7.286262 1.461669 2.523463 
C   8.186848 -2.240848 2.467064 
C   1.611415 2.648096 -3.276996 
C   -1.611415 -0.251767 -2.417112 
C   -8.186848 0.659015 3.227044 
C   7.781550 2.318638 1.956185 
C   2.194521 -1.958798 -3.726915 
C   -2.194521 0.941065 -1.967193 
C   -7.781550 -0.581225 3.737923 
C   6.468065 1.883801 2.171328 
C   3.538486 -1.700921 -3.433036 
C   -3.538486 1.198943 -2.261072 
C   -6.468065 -1.016063 3.522780 
C   5.568703 2.684581 2.884907 
C   4.286297 -2.617685 -2.688977 
C   -4.286297 0.282179 -3.005131 
C   -5.568703 -0.215283 2.809201 
C   4.959187 -0.957173 4.037248 
C   4.568149 0.984261 -1.513772 
C   -4.568149 -1.915603 -4.180336 
C   -4.959187 1.942691 1.656860 
C   5.284286 -0.097159 5.121232 
C   4.093177 0.105623 -0.501756 
C   -4.093177 -2.794240 -5.192352 
C   -5.284286 2.802704 0.572876 
C   4.334092 0.823954 5.586858 
C   4.971404 -0.839202 0.051934 
C   -4.971404 2.060662 -5.746042 
C   -4.334092 -2.075910 0.107250 
C   3.053007 0.887137 5.035399 
C   6.305833 -0.932017 -0.347973 
C   -6.305833 1.967847 -5.346135 
C   -3.053007 -2.012727 0.658709 
C   2.710156 0.016470 3.997580 
C   6.775691 -0.070662 -1.340928 
C   -6.775691 2.829202 -4.353180 
C   -2.710156 -2.883394 1.696528 
C   3.656700 -0.883748 3.504400 
C   5.915500 0.864276 -1.913692 
C   -5.915500 -2.035588 -3.780416 
C   -3.656700 2.016116 2.189708 
C   6.594691 -0.174525 -5.567822 
C   2.690484 0.100013 0.006910 
C   -2.690484 -2.799851 5.687198 
C   -6.594691 2.725339 -0.126286 
C   7.478198 0.918968 5.818365 
C   1.897586 -1.052744 -0.158543 
C   -1.897586 1.847120 -5.535565 
C   -7.478198 -1.980896 -0.124257 
C   8.734086 0.813954 -4.961189 
C   0.587506 -1.093362 0.333287 
C   -0.587506 1.806502 5.360821 
C   -8.734086 -2.085910 -0.732919 
C   9.116652 -0.375386 -4.329838 
C   0.053372 0.010458 1.011198 
C   -0.053372 -2.889406 4.682910 
C   -9.116652 2.524478 -1.364270 
C   8.221716 -1.451706 -4.285339 
C   0.842484 1.154522 1.192865 
C   -0.842484 -1.745342 4.501243 
C   -8.221716 1.448158 -1.408769 
C   6.972639 -1.354196 -4.903191 
C   2.148281 1.200100 0.692709 
C   -2.148281 -1.699763 5.001399 
C   -6.972639 1.545667 -0.790917 
H   7.608416 -0.458700 3.526161 
H   1.908759 0.778748 -2.244155 
H   -1.908759 -2.121116 -3.449953 
H   -7.608416 2.441164 2.167947 
H   9.201654 -1.874838 2.289077 
H   0.566977 2.423494 -3.516791 
H   -0.566977 -0.476369 -2.177317 
H   -9.201654 1.025025 3.405031 
H   8.479344 1.705264 1.378934 
H   1.610184 -1.240432 -4.310934 
H   -1.610184 1.659432 -1.383174 
H   -8.479344 -1.194600 4.315174 
H   6.138141 0.918452 1.779207 
H   4.003035 -0.774516 -3.775205 
H   -4.003035 2.125347 -1.918903 
H   -6.138141 -1.981411 3.914901 
H   4.555005 2.316082 3.067066 
H   5.319467 -2.373650 -2.433154 
H   -5.319467 0.526214 -3.260954 
H   -4.555005 -0.583782 2.627042 
H   4.594878 1.482931 -4.967732 
H   4.598858 -1.516803 0.822056 
H   -4.598858 1.383061 4.872052 
H   -4.594878 -1.416933 -0.726376 
H   2.337561 1.609426 5.432507 
H   6.954398 -1.679698 0.110943 
H   -6.954398 1.220165 -5.805051 
H   -2.337561 -1.290437 0.261601 
H   1.721523 0.059745 3.536871 
H   7.800724 -0.142721 -1.706805 
H   -7.800724 2.757142 -3.987303 
H   -1.721523 -2.840118 2.157237 
H   3.389134 -1.520236 2.657478 
H   6.280442 1.483820 -2.736054 
H   -6.280442 -1.416043 -2.958054 
H   -3.389134 1.379627 3.036630 
H   7.200602 1.829541 5.279662 
H   2.301325 -1.904901 -0.713327 
H   -2.301325 0.994963 -4.980782 
H   -7.200602 -1.070323 0.414447 
H   -9.169759 1.654486 -5.023302 
H   -0.019753 -1.988918 0.170423 
H   0.019753 0.910946 5.523686 
H   9.169759 -1.245378 -0.670807 
H   -8.481267 -0.470073 -3.897009 
H   -0.972405 -0.012535 1.389851 
H   0.972405 -2.912399 4.304257 
H   8.481267 2.429791 -1.797099 
H   8.501867 -2.373446 -3.771432 
H   0.445484 2.011062 1.744868 
H   -0.445484 -0.888801 3.949240 
H   -8.501867 0.526417 -1.922676 
H   6.276824 -2.197057 -4.883463 
H   2.764512 2.092065 0.841125 
H   -2.764512 -0.807799 4.852983 
H   -6.276824 0.702807 -0.810645 
128
i=40
C   5.978741 -1.849153 3.386420 
C   3.741961 1.980607 -2.226724 
C   -3.741961 -0.919257 -3.467384 
C   -5.978741 1.050711 2.307688 
C   7.308382 -1.420519 3.172285 
C   2.388506 1.738669 -2.551343 
C   -2.388506 -1.161194 -3.142765 
C   -7.308382 1.479344 2.521823 
C   8.218069 -2.215395 2.470186 
C   1.642636 2.673549 -3.280118 
C   -1.642636 -0.226314 -2.413990 
C   -8.218069 0.684468 3.223922 
C   7.823884 2.341128 1.955497 
C   2.236855 -1.936308 -3.726227 
C   -2.236855 0.963555 -1.967881 
C   -7.823884 -0.558735 3.738611 
C   6.512304 1.895231 2.165719 
C   3.582725 -1.689491 -3.427427 
C   -3.582725 1.210373 -2.266681 
C   -6.512304 -1.004633 3.528389 
C   5.603470 2.688762 2.877393 
C   4.321064 -2.613504 -2.681463 
C   -4.321064 0.286360 -3.012645 
C   -5.603470 -0.211102 2.816715 
C   4.973475 -0.955480 4.028305 
C   4.582437 0.985954 -1.504829 
C   -4.582437 -1.913910 -4.189279 
C   -4.973475 1.944384 1.665803 
C   5.289207 -0.096630 5.116787 
C   4.098098 0.106152 -0.497311 
C   -4.098098 -2.793711 -5.196797 
C   -5.289207 2.803233 0.577321 
C   4.334515 0.823001 5.576909 
C   4.971827 -0.840155 0.061883 
C   -4.971827 2.059709 -5.755991 
C   -4.334515 -2.076863 0.117199 
C   3.056764 0.884332 5.015978 
C   6.309590 -0.934822 -0.328552 
C   -6.309590 1.965042 -5.365556 
C   -3.056764 -2.015532 0.678130 
C   2.721851 0.013083 3.975355 
C   6.787386 -0.074049 -1.318703 
C   -6.787386 2.825815 -4.375405 
C   -2.721851 -2.886781 1.718753 
C   3.673792 -0.884965 3.487149 
C   5.932592 0.863059 -1.896441 
C   -5.932592 -2.036805 -3.797667 
C   -3.673792 2.014899 2.206959 
C   6.593844 -0.179182 -5.560361 
C   2.689637 0.095356 -0.000551 
C   -2.689637 -2.804508 5.694659 
C   -6.593844 2.720682 -0.133747 
C   7.483014 0.910607 5.836040 
C   1.902402 -1.061105 -0.176218 
C   -1.902402 1.838759 -5.517890 
C   -7.483014 -1.989257 -0.141932 
C   8.735515 0.796491 -4.936212 
C   0.588935 -1.110825 0.308310 
C   -0.588935 1.789039 5.385798 
C   -8.735515 -2.103373 -0.757896 
C   9.108608 -0.398194 -4.307771 
C   0.045328 -0.012350 0.989131 
C   -0.045328 -2.912214 4.704977 
C   -9.108608 2.501670 -1.386337 
C   8.207058 -1.470280 -4.271845 
C   0.827826 1.135948 1.179371 
C   -0.827826 -1.763916 4.514737 
C   -8.207058 1.429584 -1.422263 
C   6.961526 -1.363827 -4.897053 
C   2.137168 1.190469 0.686571 
C   -2.137168 -1.709394 5.007537 
C   -6.961526 1.536036 -0.797055 
H   7.622069 -0.438697 3.530924 
H   1.922412 0.798751 -2.248918 
H   -1.922412 -2.101113 -3.445190 
H   -7.622069 2.461167 2.163184 
H   9.231023 -1.840547 2.296062 
H   0.596346 2.457785 -3.523776 
H   -0.596346 -0.442078 -2.170332 
H   -9.231023 1.059316 3.398046 
H   8.528769 1.734316 1.378669 
H   1.659609 -1.211380 -4.310669 
H   -1.659609 1.688484 -1.383439 
H   -8.528769 -1.165548 4.315439 
H   6.190794 0.927448 1.770476 
H   4.055688 -0.765520 -3.766474 
H   -4.055688 2.134343 -1.927634 
H   -6.190794 -1.972415 3.923632 
H   4.590989 2.312484 3.054948 
H   5.355451 -2.377248 -2.421036 
H   -5.355451 0.522616 -3.273072 
H   -4.590989 -0.587380 2.639160 
H   4.588316 1.480814 -4.973712 
H   4.592296 -1.518920 0.828036 
H   -4.592296 1.380944 4.866072 
H   -4.588316 -1.419050 -0.720396 
H   2.337138 1.605034 5.409223 
H   6.953975 -1.684090 0.134227 
H   -6.953975 1.215773 -5.828335 
H   -2.337138 -1.294829 0.284885 
H   1.735493 0.054559 3.508719 
H   7.814694 -0.147907 -1.678653 
H   -7.814694 2.751956 -4.015455 
H   -1.735493 -2.845304 2.185389 
H   3.412312 -1.522512 2.638692 
H   6.303620 1.481544 -2.717268 
H   -6.303620 -1.418319 -2.976840 
H   -3.412312 1.377351 3.055416 
H   7.213302 1.824831 5.298342 
H   2.314025 -1.909611 -0.732007 
H   -2.314025 0.990253 -4.962102 
H   -7.213302 -1.075033 0.395767 
H   -9.162933 1.633584 -4.992028 
H   -0.012927 -2.009820 0.139149 
H   0.012927 0.890044 5.554960 
H   9.162933 -1.266280 -0.702081 
H   -8.490951 -0.500236 -3.871556 
H   -0.982089 -0.042698 1.364398 
H   0.982089 -2.942562 4.329710 
H   8.490951 2.399628 -1.822552 
H   8.479906 -2.396095 -3.760319 
H   0.423523 1.988413 1.733755 
H   -0.423523 -0.911450 3.960353 
H   -8.479906 0.503768 -1.933789 
H   6.260737 -2.203619 -4.885368 
H   2.748425 2.085503 0.843030 
H   -2.748425 -0.814361 4.851078 
H   -6.260737 0.696245 -0.808740 
