# Supplementary material for: Is Ortho-Terphenyl a Rigid Glass Former?
Source: J Phys Chem Lett. 2024 Jul 1;15(27):7020–7. doi: 10.1021/acs.jpclett.4c01217 (PMC11247491; doi:10.1021/acs.jpclett.4c01217)
Supplement: Supplementary file 2 — jz4c01217_si_002.zip [file jz4c01217_si_002.zip › xyz files for modes/for Raman active/f32.xyz]

128
i=1
C   5.729124 -1.838150 3.294612 
C   3.569604 1.838150 -2.399496 
C   -3.492344 -0.908254 -3.559192 
C   -5.806384 0.908254 2.134916 
C   7.079672 -1.515034 3.049575 
C   2.219056 1.515034 -2.644533 
C   -2.159796 -1.255709 -3.265475 
C   -7.138932 1.255709 2.428633 
C   7.969890 -2.461402 2.506118 
C   1.328837 2.461402 -3.187990 
C   -1.394457 -0.472321 -2.378058 
C   -7.904270 0.472321 3.316050 
C   7.515908 2.061458 2.136849 
C   1.782819 -2.061458 -3.557259 
C   -1.928879 0.683885 -1.786529 
C   -7.369848 -0.683885 3.907579 
C   6.159133 1.757961 2.302460 
C   3.139594 -1.757961 -3.391648 
C   -3.229554 1.073103 -2.129940 
C   -6.069173 -1.073103 3.564168 
C   5.282097 2.686063 2.889459 
C   4.016631 -2.686063 -2.804649 
C   -3.999691 0.283661 -3.000579 
C   -5.299037 -0.283661 2.693529 
C   4.816833 -0.908807 4.008252 
C   4.481895 0.908807 -1.685856 
C   -4.425795 -1.867237 -4.209332 
C   -4.872933 1.867237 1.484776 
C   5.296248 -0.006671 5.000682 
C   4.002479 0.006671 -0.693426 
C   -4.105139 -2.703752 -5.312902 
C   -5.193588 2.703752 0.381206 
C   4.382038 0.846928 5.650580 
C   4.916690 -0.846928 -0.043528 
C   -5.019350 2.083636 -5.682320 
C   -4.279378 -2.083636 0.011788 
C   2.983791 0.787337 5.400317 
C   6.314937 -0.787337 -0.293791 
C   -6.236617 1.868047 -4.981217 
C   -3.062111 -1.868047 0.712891 
C   2.499646 -0.119954 4.451080 
C   6.799081 0.119954 -1.243028 
C   -6.565181 2.692778 -3.899680 
C   -2.733546 -2.692778 1.794428 
C   3.409894 -0.932752 3.748248 
C   5.888834 0.932752 -1.945860 
C   -5.668694 -2.084592 -3.536568 
C   -3.630034 2.084592 2.157540 
C   6.671847 -0.060009 -5.820660 
C   2.626880 0.060009 -0.126552 
C   -2.767640 -2.685335 5.434360 
C   -6.531087 2.685335 -0.259748 
C   7.569320 1.021836 5.544145 
C   1.729408 -1.021836 -0.149963 
C   -1.988708 1.949988 -5.809785 
C   -7.310020 -1.949988 -0.115677 
C   8.797794 0.929848 -5.162065 
C   0.500934 -0.929848 0.532043 
C   -0.651214 1.922396 5.159945 
C   -8.647514 -1.922396 -0.534163 
C   9.134434 -0.229432 -4.444464 
C   0.164294 0.229432 1.249644 
C   -0.071154 -2.743452 4.568284 
C   -9.227574 2.743452 -1.125824 
C   8.238440 -1.307344 -4.416051 
C   1.060288 1.307344 1.278057 
C   -0.859208 -1.600980 4.370531 
C   -8.439520 1.600980 -1.323577 
C   7.022383 -1.221588 -5.105755 
C   2.276345 1.221588 0.588353 
C   -2.198025 -1.567155 4.798835 
C   -7.100703 1.567155 -0.895273 
H   7.443632 -0.517654 3.300727 
H   1.855095 0.517654 -2.393381 
H   -1.743975 -2.180070 -3.675387 
H   -7.554752 2.180070 2.018721 
H   9.019092 -2.188856 2.357027 
H   0.279635 2.188856 -3.337081 
H   -0.384415 -0.790387 -2.109367 
H   -8.914312 0.790387 3.584741 
H   8.207244 1.317798 1.701734 
H   1.091484 -1.317798 -3.992374 
H   -1.338084 1.271966 -1.060374 
H   -7.960644 -1.271966 4.633734 
H   5.785707 0.778744 1.995105 
H   3.513021 -0.778744 -3.699003 
H   -3.650601 1.985639 -1.703005 
H   -5.648127 -1.985639 3.991103 
H   4.250733 2.385086 3.084100 
H   5.047995 -2.385086 -2.610008 
H   -5.015195 0.595218 -3.243920 
H   -4.283533 -0.595218 2.450188 
H   4.764854 1.528447 -4.973342 
H   4.533874 -1.528447 0.720766 
H   -4.768834 1.428577 4.866442 
H   -4.529894 -1.428577 -0.827666 
H   2.288025 1.433952 5.957979 
H   7.010702 -1.433952 0.263871 
H   -6.904862 1.044691 -5.279579 
H   -2.393865 -1.044691 0.414529 
H   1.414493 -0.170767 4.215067 
H   7.884234 0.170767 -1.479041 
H   -7.493694 2.526630 -3.309107 
H   -1.805033 -2.526630 2.385001 
H   3.016380 -1.586168 2.960696 
H   6.282348 1.586168 -2.733412 
H   -5.907688 -1.481975 -2.654836 
H   -3.391040 1.481975 3.039272 
H   7.316492 1.926491 4.980462 
H   1.982235 -1.926491 -0.713647 
H   -2.417215 1.091913 -5.279982 
H   -6.881512 -1.091913 0.414127 
H   -9.099477 1.770902 -5.203644 
H   -0.199251 -1.770902 0.490465 
H   -0.050529 1.027362 5.343344 
H   9.349257 -1.027362 -0.350765 
H   -8.496405 -0.305499 -3.924943 
H   -0.802323 0.305499 1.769165 
H   0.987543 -2.747825 4.276323 
H   8.311185 2.747825 -1.417785 
H   8.490755 -2.211304 -3.851866 
H   0.807972 2.211304 1.842242 
H   -0.434372 -0.726659 3.868806 
H   -8.864355 0.726659 -1.825302 
H   6.312910 -2.054601 -5.081483 
H   2.985818 2.054601 0.612625 
H   -2.800598 -0.665343 4.654963 
H   -6.498130 0.665343 -1.039145 
128
i=2
C   5.732987 -1.845823 3.307841 
C   3.565741 1.845823 -2.386267 
C   -3.496207 -0.915927 -3.545963 
C   -5.802521 0.915927 2.148145 
C   7.082635 -1.521490 3.060370 
C   2.216093 1.521490 -2.633738 
C   -2.162759 -1.262165 -3.254680 
C   -7.135969 1.262165 2.439428 
C   7.966609 -2.459709 2.499715 
C   1.332118 2.459709 -3.194393 
C   -1.391176 -0.470628 -2.384461 
C   -7.907551 0.470628 3.309647 
C   7.508605 2.069184 2.119333 
C   1.790122 -2.069184 -3.574775 
C   -1.921576 0.691611 -1.804045 
C   -7.377151 -0.691611 3.890063 
C   6.154635 1.761401 2.293834 
C   3.144092 -1.761401 -3.400274 
C   -3.225056 1.076543 -2.138566 
C   -6.073671 -1.076543 3.555542 
C   5.282944 2.682570 2.895015 
C   4.015784 -2.682570 -2.799093 
C   -4.000538 0.280168 -2.995023 
C   -5.298190 -0.280168 2.699085 
C   4.819638 -0.914998 4.018306 
C   4.479090 0.914998 -1.675802 
C   -4.428600 -1.873428 -4.199278 
C   -4.870128 1.873428 1.494830 
C   5.291115 -0.016143 5.016293 
C   4.007612 0.016143 -0.677815 
C   -4.100006 -2.713224 -5.297291 
C   -5.198721 2.713224 0.396817 
C   4.376905 0.845393 5.652167 
C   4.921823 -0.845393 -0.041941 
C   -5.014217 2.082101 -5.680733 
C   -4.284511 -2.082101 0.013375 
C   2.987707 0.799561 5.379362 
C   6.311021 -0.799561 -0.314746 
C   -6.240533 1.880271 -5.002172 
C   -3.058195 -1.880271 0.691936 
C   2.511341 -0.103602 4.423510 
C   6.787386 0.103602 -1.270598 
C   -6.576876 2.709130 -3.927250 
C   -2.721851 -2.709130 1.766858 
C   3.420901 -0.926878 3.737664 
C   5.877827 0.926878 -1.956444 
C   -5.679701 -2.078718 -3.547152 
C   -3.619027 2.078718 2.146956 
C   6.664809 -0.067735 -5.801345 
C   2.633918 0.067735 -0.107237 
C   -2.760602 -2.693061 5.453675 
C   -6.538125 2.693061 -0.240433 
C   7.556355 1.018238 5.557427 
C   1.742373 -1.018238 -0.136681 
C   -1.975743 1.946390 -5.796503 
C   -7.322985 -1.946390 -0.102395 
C   8.790280 0.932229 -5.161959 
C   0.508448 -0.932229 0.532149 
C   -0.643700 1.924777 5.160051 
C   -8.655028 -1.924777 -0.534057 
C   9.139091 -0.225781 -4.450655 
C   0.159637 0.225781 1.243453 
C   -0.075811 -2.739801 4.562093 
C   -9.222917 2.739801 -1.132015 
C   8.248494 -1.306921 -4.413775 
C   1.050234 1.306921 1.280333 
C   -0.869262 -1.600557 4.372807 
C   -8.429466 1.600557 -1.321301 
C   7.026299 -1.227144 -5.090409 
C   2.272429 1.227144 0.603699 
C   -2.201941 -1.572711 4.814181 
C   -7.096787 1.572711 -0.879927 
H   7.449188 -0.527761 3.319460 
H   1.849539 0.527761 -2.374648 
H   -1.749531 -2.190177 -3.656654 
H   -7.549196 2.190177 2.037454 
H   9.013853 -2.184887 2.344644 
H   0.284874 2.184887 -3.349464 
H   -0.379176 -0.786418 -2.121750 
H   -8.919551 0.786418 3.572358 
H   8.194914 1.333303 1.669666 
H   1.103814 -1.333303 -4.024442 
H   -1.325754 1.287471 -1.092442 
H   -7.972974 -1.287471 4.601666 
H   5.778828 0.785518 1.980500 
H   3.519900 -0.785518 -3.713608 
H   -3.643722 1.992413 -1.717610 
H   -5.655006 -1.992413 3.976498 
H   4.252373 2.381064 3.092091 
H   5.046355 -2.381064 -2.602017 
H   -5.016835 0.591196 -3.235929 
H   -4.281893 -0.591196 2.458179 
H   4.753106 1.525589 -4.967997 
H   4.545622 -1.525589 0.726111 
H   -4.757086 1.425719 4.871787 
H   -4.541642 -1.425719 -0.822321 
H   2.293317 1.455013 5.924059 
H   7.005410 -1.455013 0.229951 
H   -6.910154 1.065752 -5.313499 
H   -2.388573 -1.065752 0.380609 
H   1.434020 -0.143567 4.169769 
H   7.864707 0.143567 -1.524339 
H   -7.513221 2.553830 -3.354405 
H   -1.785506 -2.553830 2.339703 
H   3.035113 -1.577754 2.945403 
H   6.263615 1.577754 -2.748705 
H   -5.926421 -1.473561 -2.670129 
H   -3.372307 1.473561 3.023979 
H   7.294743 1.920564 4.995438 
H   2.003984 -1.920564 -0.698671 
H   -2.395466 1.085986 -5.265006 
H   -6.903261 -1.085986 0.429103 
H   -9.111966 1.775982 -5.210629 
H   -0.186762 -1.775982 0.483480 
H   -0.038040 1.032442 5.336359 
H   9.336768 -1.032442 -0.357750 
H   -8.487144 -0.297826 -3.942512 
H   -0.811584 0.297826 1.751596 
H   0.978282 -2.740152 4.258754 
H   8.320446 2.740152 -1.435354 
H   8.509435 -2.209399 -3.852713 
H   0.789292 2.209399 1.841395 
H   -0.453052 -0.724754 3.867959 
H   -8.845675 0.724754 -1.826149 
H   6.322171 -2.063597 -5.060157 
H   2.976557 2.063597 0.633951 
H   -2.809859 -0.674339 4.676289 
H   -6.488869 0.674339 -1.017819 
128
i=3
C   5.736850 -1.853496 3.321070 
C   3.561878 1.853496 -2.373038 
C   -3.500070 -0.923600 -3.532734 
C   -5.798658 0.923600 2.161374 
C   7.085598 -1.527946 3.071165 
C   2.213130 1.527946 -2.622943 
C   -2.165722 -1.268621 -3.243885 
C   -7.133006 1.268621 2.450223 
C   7.963328 -2.458016 2.493312 
C   1.335399 2.458016 -3.200796 
C   -1.387895 -0.468935 -2.390864 
C   -7.910832 0.468935 3.303244 
C   7.501302 2.076910 2.101817 
C   1.797425 -2.076910 -3.592291 
C   -1.914273 0.699337 -1.821561 
C   -7.384454 -0.699337 3.872547 
C   6.150137 1.764841 2.285208 
C   3.148590 -1.764841 -3.408900 
C   -3.220558 1.079983 -2.147192 
C   -6.078169 -1.079983 3.546916 
C   5.283791 2.679077 2.900571 
C   4.014937 -2.679077 -2.793537 
C   -4.001385 0.276675 -2.989467 
C   -5.297343 -0.276675 2.704641 
C   4.822443 -0.921189 4.028360 
C   4.476285 0.921189 -1.665748 
C   -4.431405 -1.879619 -4.189224 
C   -4.867323 1.879619 1.504884 
C   5.285982 -0.025615 5.031904 
C   4.012745 0.025615 -0.662204 
C   -4.094873 -2.722696 -5.281680 
C   -5.203854 2.722696 0.412428 
C   4.371772 0.843858 5.653754 
C   4.926956 -0.843858 -0.040354 
C   -5.009084 2.080566 -5.679146 
C   -4.289644 -2.080566 0.014962 
C   2.991623 0.811785 5.358407 
C   6.307105 -0.811785 -0.335701 
C   -6.244449 1.892495 -5.023127 
C   -3.054279 -1.892495 0.670981 
C   2.523036 -0.087250 4.395940 
C   6.775691 0.087250 -1.298168 
C   -6.588571 2.725482 -3.954820 
C   -2.710156 -2.725482 1.739288 
C   3.431908 -0.921004 3.727080 
C   5.866820 0.921004 -1.967028 
C   -5.690708 -2.072844 -3.557736 
C   -3.608020 2.072844 2.136372 
C   6.657771 -0.075461 -5.782030 
C   2.640956 0.075461 -0.087922 
C   -2.753564 -2.700787 5.472990 
C   -6.545163 2.700787 -0.221118 
C   7.543390 1.014640 5.570709 
C   1.755338 -1.014640 -0.123399 
C   -1.962778 1.942792 -5.783221 
C   -7.335950 -1.942792 -0.089113 
C   8.782766 0.934610 -5.161853 
C   0.515962 -0.934610 0.532255 
C   -0.636186 1.927158 5.160157 
C   -8.662542 -1.927158 -0.533951 
C   9.143748 -0.222130 -4.456846 
C   0.154980 0.222130 1.237262 
C   -0.080468 -2.736150 4.555902 
C   -9.218260 2.736150 -1.138206 
C   8.258548 -1.306498 -4.411499 
C   1.040180 1.306498 1.282609 
C   -0.879316 -1.600134 4.375083 
C   -8.419412 1.600134 -1.319025 
C   7.030215 -1.232700 -5.075063 
C   2.268513 1.232700 0.619045 
C   -2.205857 -1.578267 4.829527 
C   -7.092871 1.578267 -0.864581 
H   7.454744 -0.537868 3.338193 
H   1.843983 0.537868 -2.355915 
H   -1.755087 -2.200284 -3.637921 
H   -7.543640 2.200284 2.056187 
H   9.008614 -2.180918 2.332261 
H   0.290113 2.180918 -3.361847 
H   -0.373937 -0.782449 -2.134133 
H   -8.924790 0.782449 3.559975 
H   8.182584 1.348808 1.637598 
H   1.116144 -1.348808 -4.056510 
H   -1.313424 1.302976 -1.124510 
H   -7.985304 -1.302976 4.569598 
H   5.771949 0.792292 1.965895 
H   3.526779 -0.792292 -3.728213 
H   -3.636843 1.999187 -1.732215 
H   -5.661885 -1.999187 3.961893 
H   4.254013 2.377042 3.100082 
H   5.044715 -2.377042 -2.594026 
H   -5.018475 0.587174 -3.227938 
H   -4.280253 -0.587174 2.466170 
H   4.741358 1.522731 -4.962652 
H   4.557370 -1.522731 0.731456 
H   -4.745338 1.422861 4.877132 
H   -4.553390 -1.422861 -0.816976 
H   2.298609 1.476074 5.890139 
H   7.000118 -1.476074 0.196031 
H   -6.915446 1.086813 -5.347419 
H   -2.383281 -1.086813 0.346689 
H   1.453547 -0.116367 4.124471 
H   7.845180 0.116367 -1.569637 
H   -7.532748 2.581030 -3.399703 
H   -1.765979 -2.581030 2.294405 
H   3.053846 -1.569340 2.930110 
H   6.244882 1.569340 -2.763998 
H   -5.945154 -1.465147 -2.685422 
H   -3.353574 1.465147 3.008686 
H   7.272994 1.914637 5.010414 
H   2.025733 -1.914637 -0.683695 
H   -2.373717 1.080059 -5.250030 
H   -6.925010 -1.080059 0.444079 
H   -9.124455 1.781062 -5.217614 
H   -0.174273 -1.781062 0.476495 
H   -0.025551 1.037522 5.329374 
H   9.324279 -1.037522 -0.364735 
H   -8.477883 -0.290153 -3.960081 
H   -0.820845 0.290153 1.734027 
H   0.969021 -2.732479 4.241185 
H   8.329707 2.732479 -1.452923 
H   8.528115 -2.207494 -3.853560 
H   0.770612 2.207494 1.840548 
H   -0.471732 -0.722849 3.867112 
H   -8.826995 0.722849 -1.826996 
H   6.331432 -2.072593 -5.038831 
H   2.967296 2.072593 0.655277 
H   -2.819120 -0.683335 4.697615 
H   -6.479608 0.683335 -0.996493 
128
i=4
C   5.740713 -1.861169 3.334299 
C   3.558015 1.861169 -2.359809 
C   -3.503933 -0.931273 -3.519505 
C   -5.794795 0.931273 2.174603 
C   7.088561 -1.534402 3.081960 
C   2.210167 1.534402 -2.612148 
C   -2.168685 -1.275077 -3.233090 
C   -7.130043 1.275077 2.461018 
C   7.960047 -2.456323 2.486909 
C   1.338680 2.456323 -3.207199 
C   -1.384614 -0.467242 -2.397267 
C   -7.914113 0.467242 3.296841 
C   7.493999 2.084636 2.084301 
C   1.804728 -2.084636 -3.609807 
C   -1.906970 0.707063 -1.839077 
C   -7.391757 -0.707063 3.855031 
C   6.145639 1.768281 2.276582 
C   3.153088 -1.768281 -3.417526 
C   -3.216060 1.083423 -2.155818 
C   -6.082667 -1.083423 3.538290 
C   5.284638 2.675584 2.906127 
C   4.014090 -2.675584 -2.787981 
C   -4.002232 0.273182 -2.983911 
C   -5.296496 -0.273182 2.710197 
C   4.825248 -0.927380 4.038414 
C   4.473480 0.927380 -1.655694 
C   -4.434210 -1.885810 -4.179170 
C   -4.864518 1.885810 1.514938 
C   5.280849 -0.035087 5.047515 
C   4.017878 0.035087 -0.646593 
C   -4.089740 -2.732168 -5.266069 
C   -5.208987 2.732168 0.428039 
C   4.366639 0.842323 5.655341 
C   4.932089 -0.842323 -0.038767 
C   -5.003951 2.079031 -5.677559 
C   -4.294777 -2.079031 0.016549 
C   2.995539 0.824009 5.337452 
C   6.303189 -0.824009 -0.356656 
C   -6.248365 1.904719 -5.044082 
C   -3.050363 -1.904719 0.650026 
C   2.534731 -0.070898 4.368370 
C   6.763996 0.070898 -1.325738 
C   -6.600266 2.741834 -3.982390 
C   -2.698461 -2.741834 1.711718 
C   3.442915 -0.915130 3.716496 
C   5.855813 0.915130 -1.977612 
C   -5.701715 -2.066970 -3.568320 
C   -3.597013 2.066970 2.125788 
C   6.650733 -0.083187 -5.762715 
C   2.647994 0.083187 -0.068607 
C   -2.746526 -2.708513 5.492305 
C   -6.552201 2.708513 -0.201803 
C   7.530425 1.011042 5.583991 
C   1.768303 -1.011042 -0.110117 
C   -1.949813 1.939194 -5.769939 
C   -7.348915 -1.939194 -0.075831 
C   8.775252 0.936991 -5.161747 
C   0.523476 -0.936991 0.532361 
C   -0.628672 1.929539 5.160263 
C   -8.670056 -1.929539 -0.533845 
C   9.148405 -0.218479 -4.463037 
C   0.150323 0.218479 1.231071 
C   -0.085125 -2.732499 4.549711 
C   -9.213603 2.732499 -1.144397 
C   8.268602 -1.306075 -4.409223 
C   1.030126 1.306075 1.284885 
C   -0.889370 -1.599711 4.377359 
C   -8.409358 1.599711 -1.316749 
C   7.034131 -1.238256 -5.059717 
C   2.264597 1.238256 0.634391 
C   -2.209773 -1.583823 4.844873 
C   -7.088955 1.583823 -0.849235 
H   7.460300 -0.547975 3.356926 
H   1.838427 0.547975 -2.337182 
H   -1.760643 -2.210391 -3.619188 
H   -7.538084 2.210391 2.074920 
H   9.003375 -2.176949 2.319878 
H   0.295352 2.176949 -3.374230 
H   -0.368698 -0.778480 -2.146516 
H   -8.930029 0.778480 3.547592 
H   8.170254 1.364313 1.605530 
H   1.128474 -1.364313 -4.088578 
H   -1.301094 1.318481 -1.156578 
H   -7.997634 -1.318481 4.537530 
H   5.765070 0.799066 1.951290 
H   3.533658 -0.799066 -3.742818 
H   -3.629964 2.005961 -1.746820 
H   -5.668764 -2.005961 3.947288 
H   4.255653 2.373020 3.108073 
H   5.043075 -2.373020 -2.586035 
H   -5.020115 0.583152 -3.219947 
H   -4.278613 -0.583152 2.474161 
H   4.729610 1.519873 -4.957307 
H   4.569118 -1.519873 0.736801 
H   -4.733590 1.420003 4.882477 
H   -4.565138 -1.420003 -0.811631 
H   2.303901 1.497135 5.856219 
H   6.994826 -1.497135 0.162111 
H   -6.920738 1.107874 -5.381339 
H   -2.377989 -1.107874 0.312769 
H   1.473074 -0.089167 4.079173 
H   7.825653 0.089167 -1.614935 
H   -7.552275 2.608230 -3.445001 
H   -1.746452 -2.608230 2.249107 
H   3.072579 -1.560926 2.914817 
H   6.226149 1.560926 -2.779291 
H   -5.963887 -1.456733 -2.700715 
H   -3.334841 1.456733 2.993393 
H   7.251245 1.908710 5.025390 
H   2.047482 -1.908710 -0.668719 
H   -2.351968 1.074132 -5.235054 
H   -6.946759 -1.074132 0.459055 
H   -9.136944 1.786142 -5.224599 
H   -0.161784 -1.786142 0.469510 
H   -0.013062 1.042602 5.322389 
H   9.311790 -1.042602 -0.371720 
H   -8.468622 -0.282480 -3.977650 
H   -0.830106 0.282480 1.716458 
H   0.959760 -2.724806 4.223616 
H   8.338968 2.724806 -1.470492 
H   8.546795 -2.205589 -3.854407 
H   0.751932 2.205589 1.839701 
H   -0.490412 -0.720944 3.866265 
H   -8.808315 0.720944 -1.827843 
H   6.340693 -2.081589 -5.017505 
H   2.958035 2.081589 0.676603 
H   -2.828381 -0.692331 4.718941 
H   -6.470347 0.692331 -0.975167 
128
i=5
C   5.744576 -1.868842 3.347528 
C   3.554152 1.868842 -2.346580 
C   -3.507796 -0.938946 -3.506276 
C   -5.790932 0.938946 2.187832 
C   7.091524 -1.540858 3.092755 
C   2.207204 1.540858 -2.601353 
C   -2.171648 -1.281533 -3.222295 
C   -7.127080 1.281533 2.471813 
C   7.956766 -2.454630 2.480506 
C   1.341961 2.454630 -3.213602 
C   -1.381333 -0.465549 -2.403670 
C   -7.917394 0.465549 3.290438 
C   7.486696 2.092362 2.066785 
C   1.812031 -2.092362 -3.627323 
C   -1.899667 0.714789 -1.856593 
C   -7.399060 -0.714789 3.837515 
C   6.141141 1.771721 2.267956 
C   3.157586 -1.771721 -3.426152 
C   -3.211562 1.086863 -2.164444 
C   -6.087165 -1.086863 3.529664 
C   5.285485 2.672091 2.911683 
C   4.013243 -2.672091 -2.782425 
C   -4.003079 0.269689 -2.978355 
C   -5.295649 -0.269689 2.715753 
C   4.828053 -0.933571 4.048468 
C   4.470675 0.933571 -1.645640 
C   -4.437015 -1.892001 -4.169116 
C   -4.861713 1.892001 1.524992 
C   5.275716 -0.044559 5.063126 
C   4.023011 0.044559 -0.630982 
C   -4.084607 -2.741640 -5.250458 
C   -5.214120 2.741640 0.443650 
C   4.361506 0.840788 5.656928 
C   4.937222 -0.840788 -0.037180 
C   -4.998818 2.077496 -5.675972 
C   -4.299910 -2.077496 0.018136 
C   2.999455 0.836233 5.316497 
C   6.299273 -0.836233 -0.377611 
C   -6.252281 1.916943 -5.065037 
C   -3.046447 -1.916943 0.629071 
C   2.546426 -0.054546 4.340800 
C   6.752301 0.054546 -1.353308 
C   -6.611961 2.758186 -4.009960 
C   -2.686766 -2.758186 1.684148 
C   3.453922 -0.909256 3.705912 
C   5.844806 0.909256 -1.988196 
C   -5.712722 -2.061096 -3.578904 
C   -3.586006 2.061096 2.115204 
C   6.643695 -0.090913 -5.743400 
C   2.655032 0.090913 -0.049292 
C   -2.739488 -2.716239 5.511620 
C   -6.559239 2.716239 -0.182488 
C   7.517460 1.007444 5.597273 
C   1.781268 -1.007444 -0.096835 
C   -1.936848 1.935596 -5.756657 
C   -7.361880 -1.935596 -0.062549 
C   8.767738 0.939372 -5.161641 
C   0.530990 -0.939372 0.532467 
C   -0.621158 1.931920 5.160369 
C   -8.677570 -1.931920 -0.533739 
C   9.153062 -0.214828 -4.469228 
C   0.145666 0.214828 1.224880 
C   -0.089782 -2.728848 4.543520 
C   -9.208946 2.728848 -1.150588 
C   8.278656 -1.305652 -4.406947 
C   1.020072 1.305652 1.287161 
C   -0.899424 -1.599288 4.379635 
C   -8.399304 1.599288 -1.314473 
C   7.038047 -1.243812 -5.044371 
C   2.260681 1.243812 0.649737 
C   -2.213689 -1.589379 4.860219 
C   -7.085039 1.589379 -0.833889 
H   7.465856 -0.558082 3.375659 
H   1.832871 0.558082 -2.318449 
H   -1.766199 -2.220498 -3.600455 
H   -7.532528 2.220498 2.093653 
H   8.998136 -2.172980 2.307495 
H   0.300591 2.172980 -3.386613 
H   -0.363459 -0.774511 -2.158899 
H   -8.935268 0.774511 3.535209 
H   8.157924 1.379818 1.573462 
H   1.140804 -1.379818 -4.120646 
H   -1.288764 1.333986 -1.188646 
H   -8.009964 -1.333986 4.505462 
H   5.758191 0.805840 1.936685 
H   3.540537 -0.805840 -3.757423 
H   -3.623085 2.012735 -1.761425 
H   -5.675643 -2.012735 3.932683 
H   4.257293 2.368998 3.116064 
H   5.041435 -2.368998 -2.578044 
H   -5.021755 0.579130 -3.211956 
H   -4.276973 -0.579130 2.482152 
H   4.717862 1.517015 -4.951962 
H   4.580866 -1.517015 0.742146 
H   -4.721842 1.417145 4.887822 
H   -4.576886 -1.417145 -0.806286 
H   2.309193 1.518196 5.822299 
H   6.989534 -1.518196 0.128191 
H   -6.926030 1.128935 -5.415259 
H   -2.372697 -1.128935 0.278849 
H   1.492601 -0.061967 4.033875 
H   7.806126 0.061967 -1.660233 
H   -7.571802 2.635430 -3.490299 
H   -1.726925 -2.635430 2.203809 
H   3.091312 -1.552512 2.899524 
H   6.207416 1.552512 -2.794584 
H   -5.982620 -1.448319 -2.716008 
H   -3.316108 1.448319 2.978100 
H   7.229496 1.902783 5.040366 
H   2.069231 -1.902783 -0.653743 
H   -2.330219 1.068205 -5.220078 
H   -6.968508 -1.068205 0.474031 
H   -9.149433 1.791222 -5.231584 
H   -0.149295 -1.791222 0.462525 
H   -0.000573 1.047682 5.315404 
H   9.299301 -1.047682 -0.378705 
H   -8.459361 -0.274807 -3.995219 
H   -0.839367 0.274807 1.698889 
H   0.950499 -2.717133 4.206047 
H   8.348229 2.717133 -1.488061 
H   8.565475 -2.203684 -3.855254 
H   0.733252 2.203684 1.838854 
H   -0.509092 -0.719039 3.865418 
H   -8.789635 0.719039 -1.828690 
H   6.349954 -2.090585 -4.996179 
H   2.948774 2.090585 0.697929 
H   -2.837642 -0.701327 4.740267 
H   -6.461086 0.701327 -0.953841 
128
i=6
C   5.748439 -1.876515 3.360757 
C   3.550289 1.876515 -2.333351 
C   -3.511659 -0.946619 -3.493047 
C   -5.787069 0.946619 2.201061 
C   7.094487 -1.547314 3.103550 
C   2.204241 1.547314 -2.590558 
C   -2.174611 -1.287989 -3.211500 
C   -7.124117 1.287989 2.482608 
C   7.953485 -2.452937 2.474103 
C   1.345242 2.452937 -3.220005 
C   -1.378052 -0.463856 -2.410073 
C   -7.920675 0.463856 3.284035 
C   7.479393 2.100088 2.049269 
C   1.819334 -2.100088 -3.644839 
C   -1.892364 0.722515 -1.874109 
C   -7.406363 -0.722515 3.819999 
C   6.136643 1.775161 2.259330 
C   3.162084 -1.775161 -3.434778 
C   -3.207064 1.090303 -2.173070 
C   -6.091663 -1.090303 3.521038 
C   5.286332 2.668598 2.917239 
C   4.012396 -2.668598 -2.776869 
C   -4.003926 0.266196 -2.972799 
C   -5.294802 -0.266196 2.721309 
C   4.830858 -0.939762 4.058522 
C   4.467870 0.939762 -1.635586 
C   -4.439820 -1.898192 -4.159062 
C   -4.858908 1.898192 1.535046 
C   5.270583 -0.054031 5.078737 
C   4.028144 0.054031 -0.615371 
C   -4.079474 -2.751112 -5.234847 
C   -5.219253 2.751112 0.459261 
C   4.356373 0.839253 5.658515 
C   4.942355 -0.839253 -0.035593 
C   -4.993685 2.075961 -5.674385 
C   -4.305043 -2.075961 0.019723 
C   3.003371 0.848457 5.295542 
C   6.295357 -0.848457 -0.398566 
C   -6.256197 1.929167 -5.085992 
C   -3.042531 -1.929167 0.608116 
C   2.558121 -0.038194 4.313230 
C   6.740606 0.038194 -1.380878 
C   -6.623656 2.774538 -4.037530 
C   -2.675071 -2.774538 1.656578 
C   3.464929 -0.903382 3.695328 
C   5.833799 0.903382 -1.998780 
C   -5.723729 -2.055222 -3.589488 
C   -3.574999 2.055222 2.104620 
C   6.636657 -0.098639 -5.724085 
C   2.662070 0.098639 -0.029977 
C   -2.732450 -2.723965 5.530935 
C   -6.566277 2.723965 -0.163173 
C   7.504495 1.003846 5.610555 
C   1.794233 -1.003846 -0.083553 
C   -1.923883 1.931998 -5.743375 
C   -7.374845 -1.931998 -0.049267 
C   8.760224 0.941753 -5.161535 
C   0.538504 -0.941753 0.532573 
C   -0.613644 1.934301 5.160475 
C   -8.685084 -1.934301 -0.533633 
C   9.157719 -0.211177 -4.475419 
C   0.141009 0.211177 1.218689 
C   -0.094439 -2.725197 4.537329 
C   -9.204289 2.725197 -1.156779 
C   8.288710 -1.305229 -4.404671 
C   1.010018 1.305229 1.289437 
C   -0.909478 -1.598865 4.381911 
C   -8.389250 1.598865 -1.312197 
C   7.041963 -1.249368 -5.029025 
C   2.256765 1.249368 0.665083 
C   -2.217605 -1.594935 4.875565 
C   -7.081123 1.594935 -0.818543 
H   7.471412 -0.568189 3.394392 
H   1.827315 0.568189 -2.299716 
H   -1.771755 -2.230605 -3.581722 
H   -7.526972 2.230605 2.112386 
H   8.992897 -2.169011 2.295112 
H   0.305830 2.169011 -3.398996 
H   -0.358220 -0.770542 -2.171282 
H   -8.940507 0.770542 3.522826 
H   8.145594 1.395323 1.541394 
H   1.153134 -1.395323 -4.152714 
H   -1.276434 1.349491 -1.220714 
H   -8.022294 -1.349491 4.473394 
H   5.751312 0.812614 1.922080 
H   3.547416 -0.812614 -3.772028 
H   -3.616206 2.019509 -1.776030 
H   -5.682522 -2.019509 3.918078 
H   4.258933 2.364976 3.124055 
H   5.039795 -2.364976 -2.570053 
H   -5.023395 0.575108 -3.203965 
H   -4.275333 -0.575108 2.490143 
H   4.706114 1.514157 -4.946617 
H   4.592614 -1.514157 0.747491 
H   -4.710094 1.414287 4.893167 
H   -4.588634 -1.414287 -0.800941 
H   2.314485 1.539257 5.788379 
H   6.984242 -1.539257 0.094271 
H   -6.931322 1.149996 -5.449179 
H   -2.367405 -1.149996 0.244929 
H   1.512128 -0.034767 3.988577 
H   7.786599 0.034767 -1.705531 
H   -7.591329 2.662630 -3.535597 
H   -1.707398 -2.662630 2.158511 
H   3.110045 -1.544098 2.884231 
H   6.188683 1.544098 -2.809877 
H   -6.001353 -1.439905 -2.731301 
H   -3.297375 1.439905 2.962807 
H   7.207747 1.896856 5.055342 
H   2.090980 -1.896856 -0.638767 
H   -2.308470 1.062278 -5.205102 
H   -6.990257 -1.062278 0.489007 
H   -9.161922 1.796302 -5.238569 
H   -0.136806 -1.796302 0.455540 
H   0.011916 1.052762 5.308419 
H   9.286812 -1.052762 -0.385690 
H   -8.450100 -0.267134 -4.012788 
H   -0.848628 0.267134 1.681320 
H   0.941238 -2.709460 4.188478 
H   8.357490 2.709460 -1.505630 
H   8.584155 -2.201779 -3.856101 
H   0.714572 2.201779 1.838007 
H   -0.527772 -0.717134 3.864571 
H   -8.770955 0.717134 -1.829537 
H   6.359215 -2.099581 -4.974853 
H   2.939513 2.099581 0.719255 
H   -2.846903 -0.710323 4.761593 
H   -6.451825 0.710323 -0.932515 
128
i=7
C   5.752302 -1.884188 3.373986 
C   3.546426 1.884188 -2.320122 
C   -3.515522 -0.954292 -3.479818 
C   -5.783206 0.954292 2.214290 
C   7.097450 -1.553770 3.114345 
C   2.201278 1.553770 -2.579763 
C   -2.177574 -1.294445 -3.200705 
C   -7.121154 1.294445 2.493403 
C   7.950204 -2.451244 2.467700 
C   1.348523 2.451244 -3.226408 
C   -1.374771 -0.462163 -2.416476 
C   -7.923956 0.462163 3.277632 
C   7.472090 2.107814 2.031753 
C   1.826637 -2.107814 -3.662355 
C   -1.885061 0.730241 -1.891625 
C   -7.413666 -0.730241 3.802483 
C   6.132145 1.778601 2.250704 
C   3.166582 -1.778601 -3.443404 
C   -3.202566 1.093743 -2.181696 
C   -6.096161 -1.093743 3.512412 
C   5.287179 2.665105 2.922795 
C   4.011549 -2.665105 -2.771313 
C   -4.004773 0.262703 -2.967243 
C   -5.293955 -0.262703 2.726865 
C   4.833663 -0.945953 4.068576 
C   4.465065 0.945953 -1.625532 
C   -4.442625 -1.904383 -4.149008 
C   -4.856103 1.904383 1.545100 
C   5.265450 -0.063503 5.094348 
C   4.033277 0.063503 -0.599760 
C   -4.074341 -2.760584 -5.219236 
C   -5.224386 2.760584 0.474872 
C   4.351240 0.837718 5.660102 
C   4.947488 -0.837718 -0.034006 
C   -4.988552 2.074426 -5.672798 
C   -4.310176 -2.074426 0.021310 
C   3.007287 0.860681 5.274587 
C   6.291441 -0.860681 -0.419521 
C   -6.260113 1.941391 -5.106947 
C   -3.038615 -1.941391 0.587161 
C   2.569816 -0.021842 4.285660 
C   6.728911 0.021842 -1.408448 
C   -6.635351 2.790890 -4.065100 
C   -2.663376 -2.790890 1.629008 
C   3.475936 -0.897508 3.684744 
C   5.822792 0.897508 -2.009364 
C   -5.734736 -2.049348 -3.600072 
C   -3.563992 2.049348 2.094036 
C   6.629619 -0.106365 -5.704770 
C   2.669108 0.106365 -0.010662 
C   -2.725412 -2.731691 5.550250 
C   -6.573315 2.731691 -0.143858 
C   7.491530 1.000248 5.623837 
C   1.807198 -1.000248 -0.070271 
C   -1.910918 1.928400 -5.730093 
C   -7.387810 -1.928400 -0.035985 
C   8.752710 0.944134 -5.161429 
C   0.546018 -0.944134 0.532679 
C   -0.606130 1.936682 5.160581 
C   -8.692598 -1.936682 -0.533527 
C   9.162376 -0.207526 -4.481610 
C   0.136352 0.207526 1.212498 
C   -0.099096 -2.721546 4.531138 
C   -9.199632 2.721546 -1.162970 
C   8.298764 -1.304806 -4.402395 
C   0.999964 1.304806 1.291713 
C   -0.919532 -1.598442 4.384187 
C   -8.379196 1.598442 -1.309921 
C   7.045879 -1.254924 -5.013679 
C   2.252849 1.254924 0.680429 
C   -2.221521 -1.600491 4.890911 
C   -7.077207 1.600491 -0.803197 
H   7.476968 -0.578296 3.413125 
H   1.821759 0.578296 -2.280983 
H   -1.777311 -2.240712 -3.562989 
H   -7.521416 2.240712 2.131119 
H   8.987658 -2.165042 2.282729 
H   0.311069 2.165042 -3.411379 
H   -0.352981 -0.766573 -2.183665 
H   -8.945746 0.766573 3.510443 
H   8.133264 1.410828 1.509326 
H   1.165464 -1.410828 -4.184782 
H   -1.264104 1.364996 -1.252782 
H   -8.034624 -1.364996 4.441326 
H   5.744433 0.819388 1.907475 
H   3.554295 -0.819388 -3.786633 
H   -3.609327 2.026283 -1.790635 
H   -5.689401 -2.026283 3.903473 
H   4.260573 2.360954 3.132046 
H   5.038155 -2.360954 -2.562062 
H   -5.025035 0.571086 -3.195974 
H   -4.273693 -0.571086 2.498134 
H   4.694366 1.511299 -4.941272 
H   4.604362 -1.511299 0.752836 
H   -4.698346 1.411429 4.898512 
H   -4.600382 -1.411429 -0.795596 
H   2.319777 1.560318 5.754459 
H   6.978950 -1.560318 0.060351 
H   -6.936614 1.171057 -5.483099 
H   -2.362113 -1.171057 0.211009 
H   1.531655 -0.007567 3.943279 
H   7.767072 0.007567 -1.750829 
H   -7.610856 2.689830 -3.580895 
H   -1.687871 -2.689830 2.113213 
H   3.128778 -1.535684 2.868938 
H   6.169950 1.535684 -2.825170 
H   -6.020086 -1.431491 -2.746594 
H   -3.278642 1.431491 2.947514 
H   7.185998 1.890929 5.070318 
H   2.112729 -1.890929 -0.623791 
H   -2.286721 1.056351 -5.190126 
H   -7.012006 -1.056351 0.503983 
H   -9.174411 1.801382 -5.245554 
H   -0.124317 -1.801382 0.448555 
H   0.024405 1.057842 5.301434 
H   9.274323 -1.057842 -0.392675 
H   -8.440839 -0.259461 -4.030357 
H   -0.857889 0.259461 1.663751 
H   0.931977 -2.701787 4.170909 
H   8.366751 2.701787 -1.523199 
H   8.602835 -2.199874 -3.856948 
H   0.695892 2.199874 1.837160 
H   -0.546452 -0.715229 3.863724 
H   -8.752275 0.715229 -1.830384 
H   6.368476 -2.108577 -4.953527 
H   2.930252 2.108577 0.740581 
H   -2.856164 -0.719319 4.782919 
H   -6.442564 0.719319 -0.911189 
128
i=8
C   5.756165 -1.891861 3.387215 
C   3.542563 1.891861 -2.306893 
C   -3.519385 -0.961965 -3.466589 
C   -5.779343 0.961965 2.227519 
C   7.100413 -1.560226 3.125140 
C   2.198315 1.560226 -2.568968 
C   -2.180537 -1.300901 -3.189910 
C   -7.118191 1.300901 2.504198 
C   7.946923 -2.449551 2.461297 
C   1.351804 2.449551 -3.232811 
C   -1.371490 -0.460470 -2.422879 
C   -7.927237 0.460470 3.271229 
C   7.464787 2.115540 2.014237 
C   1.833940 -2.115540 -3.679871 
C   -1.877758 0.737967 -1.909141 
C   -7.420969 -0.737967 3.784967 
C   6.127647 1.782041 2.242078 
C   3.171080 -1.782041 -3.452030 
C   -3.198068 1.097183 -2.190322 
C   -6.100659 -1.097183 3.503786 
C   5.288026 2.661612 2.928351 
C   4.010702 -2.661612 -2.765757 
C   -4.005620 0.259210 -2.961687 
C   -5.293108 -0.259210 2.732421 
C   4.836468 -0.952144 4.078630 
C   4.462260 0.952144 -1.615478 
C   -4.445430 -1.910574 -4.138954 
C   -4.853298 1.910574 1.555154 
C   5.260317 -0.072975 5.109959 
C   4.038410 0.072975 -0.584149 
C   -4.069208 -2.770056 -5.203625 
C   -5.229519 2.770056 0.490483 
C   4.346107 0.836183 5.661689 
C   4.952621 -0.836183 -0.032419 
C   -4.983419 2.072891 -5.671211 
C   -4.315309 -2.072891 0.022897 
C   3.011203 0.872905 5.253632 
C   6.287525 -0.872905 -0.440476 
C   -6.264029 1.953615 -5.127902 
C   -3.034699 -1.953615 0.566206 
C   2.581511 -0.005490 4.258090 
C   6.717216 0.005490 -1.436018 
C   -6.647046 2.807242 -4.092670 
C   -2.651681 -2.807242 1.601438 
C   3.486943 -0.891634 3.674160 
C   5.811785 0.891634 -2.019948 
C   -5.745743 -2.043474 -3.610656 
C   -3.552985 2.043474 2.083452 
C   6.622581 -0.114091 -5.685455 
C   2.676146 0.114091 0.008653 
C   -2.718374 -2.739417 5.569565 
C   -6.580353 2.739417 -0.124543 
C   7.478565 0.996650 5.637119 
C   1.820163 -0.996650 -0.056989 
C   -1.897953 1.924802 -5.716811 
C   -7.400775 -1.924802 -0.022703 
C   8.745196 0.946515 -5.161323 
C   0.553532 -0.946515 0.532785 
C   -0.598616 1.939063 5.160687 
C   -8.700112 -1.939063 -0.533421 
C   9.167033 -0.203875 -4.487801 
C   0.131695 0.203875 1.206307 
C   -0.103753 -2.717895 4.524947 
C   -9.194975 2.717895 -1.169161 
C   8.308818 -1.304383 -4.400119 
C   0.989910 1.304383 1.293989 
C   -0.929586 -1.598019 4.386463 
C   -8.369142 1.598019 -1.307645 
C   7.049795 -1.260480 -4.998333 
C   2.248933 1.260480 0.695775 
C   -2.225437 -1.606047 4.906257 
C   -7.073291 1.606047 -0.787851 
H   7.482524 -0.588403 3.431858 
H   1.816203 0.588403 -2.262250 
H   -1.782867 -2.250819 -3.544256 
H   -7.515860 2.250819 2.149852 
H   8.982419 -2.161073 2.270346 
H   0.316308 2.161073 -3.423762 
H   -0.347742 -0.762604 -2.196048 
H   -8.950985 0.762604 3.498060 
H   8.120934 1.426333 1.477258 
H   1.177794 -1.426333 -4.216850 
H   -1.251774 1.380501 -1.284850 
H   -8.046954 -1.380501 4.409258 
H   5.737554 0.826162 1.892870 
H   3.561174 -0.826162 -3.801238 
H   -3.602448 2.033057 -1.805240 
H   -5.696280 -2.033057 3.888868 
H   4.262213 2.356932 3.140037 
H   5.036515 -2.356932 -2.554071 
H   -5.026675 0.567064 -3.187983 
H   -4.272053 -0.567064 2.506125 
H   4.682618 1.508441 -4.935927 
H   4.616110 -1.508441 0.758181 
H   -4.686598 1.408571 4.903857 
H   -4.612130 -1.408571 -0.790251 
H   2.325069 1.581379 5.720539 
H   6.973658 -1.581379 0.026431 
H   -6.941906 1.192118 -5.517019 
H   -2.356821 -1.192118 0.177089 
H   1.551182 0.019633 3.897981 
H   7.747545 -0.019633 -1.796127 
H   -7.630383 2.717030 -3.626193 
H   -1.668344 -2.717030 2.067915 
H   3.147511 -1.527270 2.853645 
H   6.151217 1.527270 -2.840463 
H   -6.038819 -1.423077 -2.761887 
H   -3.259909 1.423077 2.932221 
H   7.164249 1.885002 5.085294 
H   2.134478 -1.885002 -0.608815 
H   -2.264972 1.050424 -5.175150 
H   -7.033755 -1.050424 0.518959 
H   -9.186900 1.806462 -5.252539 
H   -0.111828 -1.806462 0.441570 
H   0.036894 1.062922 5.294449 
H   9.261834 -1.062922 -0.399660 
H   -8.431578 -0.251788 -4.047926 
H   -0.867150 0.251788 1.646182 
H   0.922716 -2.694114 4.153340 
H   8.376012 2.694114 -1.540768 
H   8.621515 -2.197969 -3.857795 
H   0.677212 2.197969 1.836313 
H   -0.565132 -0.713324 3.862877 
H   -8.733595 0.713324 -1.831231 
H   6.377737 -2.117573 -4.932201 
H   2.920991 2.117573 0.761907 
H   -2.865425 -0.728315 4.804245 
H   -6.433303 0.728315 -0.889863 
128
i=9
C   5.760028 -1.899534 3.400444 
C   3.538700 1.899534 -2.293664 
C   -3.523248 -0.969638 -3.453360 
C   -5.775480 0.969638 2.240748 
C   7.103376 -1.566682 3.135935 
C   2.195352 1.566682 -2.558173 
C   -2.183500 -1.307357 -3.179115 
C   -7.115228 1.307357 2.514993 
C   7.943642 -2.447858 2.454894 
C   1.355085 2.447858 -3.239214 
C   -1.368209 -0.458777 -2.429282 
C   -7.930518 0.458777 3.264826 
C   7.457484 2.123266 1.996721 
C   1.841243 -2.123266 -3.697387 
C   -1.870455 0.745693 -1.926657 
C   -7.428272 -0.745693 3.767451 
C   6.123149 1.785481 2.233452 
C   3.175578 -1.785481 -3.460656 
C   -3.193570 1.100623 -2.198948 
C   -6.105157 -1.100623 3.495160 
C   5.288873 2.658119 2.933907 
C   4.009855 -2.658119 -2.760201 
C   -4.006467 0.255717 -2.956131 
C   -5.292261 -0.255717 2.737977 
C   4.839273 -0.958335 4.088684 
C   4.459455 0.958335 -1.605424 
C   -4.448235 -1.916765 -4.128900 
C   -4.850493 1.916765 1.565208 
C   5.255184 -0.082447 5.125570 
C   4.043543 0.082447 -0.568538 
C   -4.064075 -2.779528 -5.188014 
C   -5.234652 2.779528 0.506094 
C   4.340974 0.834648 5.663276 
C   4.957754 -0.834648 -0.030832 
C   -4.978286 2.071356 -5.669624 
C   -4.320442 -2.071356 0.024484 
C   3.015119 0.885129 5.232677 
C   6.283609 -0.885129 -0.461431 
C   -6.267945 1.965839 -5.148857 
C   -3.030783 -1.965839 0.545251 
C   2.593206 0.010862 4.230520 
C   6.705521 -0.010862 -1.463588 
C   -6.658741 2.823594 -4.120240 
C   -2.639986 -2.823594 1.573868 
C   3.497950 -0.885760 3.663576 
C   5.800778 0.885760 -2.030532 
C   -5.756750 -2.037600 -3.621240 
C   -3.541978 2.037600 2.072868 
C   6.615543 -0.121817 -5.666140 
C   2.683184 0.121817 0.027968 
C   -2.711336 -2.747143 5.588880 
C   -6.587391 2.747143 -0.105228 
C   7.465600 0.993052 5.650401 
C   1.833128 -0.993052 -0.043707 
C   -1.884988 1.921204 -5.703529 
C   -7.413740 -1.921204 -0.009421 
C   8.737682 0.948896 -5.161217 
C   0.561046 -0.948896 0.532891 
C   -0.591102 1.941444 5.160793 
C   -8.707626 -1.941444 -0.533315 
C   9.171690 -0.200224 -4.493992 
C   0.127038 0.200224 1.200116 
C   -0.108410 -2.714244 4.518756 
C   -9.190318 2.714244 -1.175352 
C   8.318872 -1.303960 -4.397843 
C   0.979856 1.303960 1.296265 
C   -0.939640 -1.597596 4.388739 
C   -8.359088 1.597596 -1.305369 
C   7.053711 -1.266036 -4.982987 
C   2.245017 1.266036 0.711121 
C   -2.229353 -1.611603 4.921603 
C   -7.069375 1.611603 -0.772505 
H   7.488080 -0.598510 3.450591 
H   1.810647 0.598510 -2.243517 
H   -1.788423 -2.260926 -3.525523 
H   -7.510304 2.260926 2.168585 
H   8.977180 -2.157104 2.257963 
H   0.321547 2.157104 -3.436145 
H   -0.342503 -0.758635 -2.208431 
H   -8.956224 0.758635 3.485677 
H   8.108604 1.441838 1.445190 
H   1.190124 -1.441838 -4.248918 
H   -1.239444 1.396006 -1.316918 
H   -8.059284 -1.396006 4.377190 
H   5.730675 0.832936 1.878265 
H   3.568053 -0.832936 -3.815843 
H   -3.595569 2.039831 -1.819845 
H   -5.703159 -2.039831 3.874263 
H   4.263853 2.352910 3.148028 
H   5.034875 -2.352910 -2.546080 
H   -5.028315 0.563042 -3.179992 
H   -4.270413 -0.563042 2.514116 
H   4.670870 1.505583 -4.930582 
H   4.627858 -1.505583 0.763526 
H   -4.674850 1.405713 4.909202 
H   -4.623878 -1.405713 -0.784906 
H   2.330361 1.602440 5.686619 
H   6.968366 -1.602440 -0.007489 
H   -6.947198 1.213179 -5.550939 
H   -2.351529 -1.213179 0.143169 
H   1.570709 0.046833 3.852683 
H   7.728018 -0.046833 -1.841425 
H   -7.649910 2.744230 -3.671491 
H   -1.648817 -2.744230 2.022617 
H   3.166244 -1.518856 2.838352 
H   6.132484 1.518856 -2.855756 
H   -6.057552 -1.414663 -2.777180 
H   -3.241176 1.414663 2.916928 
H   7.142500 1.879075 5.100270 
H   2.156227 -1.879075 -0.593839 
H   -2.243223 1.044497 -5.160174 
H   -7.055504 -1.044497 0.533935 
H   -9.199389 1.811542 -5.259524 
H   -0.099339 -1.811542 0.434585 
H   0.049383 1.068002 5.287464 
H   9.249345 -1.068002 -0.406645 
H   -8.422317 -0.244115 -4.065495 
H   -0.876411 0.244115 1.628613 
H   0.913455 -2.686441 4.135771 
H   8.385273 2.686441 -1.558337 
H   8.640195 -2.196064 -3.858642 
H   0.658532 2.196064 1.835466 
H   -0.583812 -0.711419 3.862030 
H   -8.714915 0.711419 -1.832078 
H   6.386998 -2.126569 -4.910875 
H   2.911730 2.126569 0.783233 
H   -2.874686 -0.737311 4.825571 
H   -6.424042 0.737311 -0.868537 
128
i=10
C   5.763891 -1.907207 3.413673 
C   3.534837 1.907207 -2.280435 
C   -3.527111 -0.977311 -3.440131 
C   -5.771617 0.977311 2.253977 
C   7.106339 -1.573138 3.146730 
C   2.192389 1.573138 -2.547378 
C   -2.186463 -1.313813 -3.168320 
C   -7.112265 1.313813 2.525788 
C   7.940361 -2.446165 2.448491 
C   1.358366 2.446165 -3.245617 
C   -1.364928 -0.457084 -2.435685 
C   -7.933799 0.457084 3.258423 
C   7.450181 2.130992 1.979205 
C   1.848546 -2.130992 -3.714903 
C   -1.863152 0.753419 -1.944173 
C   -7.435575 -0.753419 3.749935 
C   6.118651 1.788921 2.224826 
C   3.180076 -1.788921 -3.469282 
C   -3.189072 1.104063 -2.207574 
C   -6.109655 -1.104063 3.486534 
C   5.289720 2.654626 2.939463 
C   4.009008 -2.654626 -2.754645 
C   -4.007314 0.252224 -2.950575 
C   -5.291414 -0.252224 2.743533 
C   4.842078 -0.964526 4.098738 
C   4.456650 0.964526 -1.595370 
C   -4.451040 -1.922956 -4.118846 
C   -4.847688 1.922956 1.575262 
C   5.250051 -0.091919 5.141181 
C   4.048676 0.091919 -0.552927 
C   -4.058942 -2.789000 -5.172403 
C   -5.239785 2.789000 0.521705 
C   4.335841 0.833113 5.664863 
C   4.962887 -0.833113 -0.029245 
C   -4.973153 2.069821 -5.668037 
C   -4.325575 -2.069821 0.026071 
C   3.019035 0.897353 5.211722 
C   6.279693 -0.897353 -0.482386 
C   -6.271861 1.978063 -5.169812 
C   -3.026867 -1.978063 0.524296 
C   2.604901 0.027214 4.202950 
C   6.693826 -0.027214 -1.491158 
C   -6.670436 2.839946 -4.147810 
C   -2.628291 -2.839946 1.546298 
C   3.508957 -0.879886 3.652992 
C   5.789771 0.879886 -2.041116 
C   -5.767757 -2.031726 -3.631824 
C   -3.530971 2.031726 2.062284 
C   6.608505 -0.129543 -5.646825 
C   2.690222 0.129543 0.047283 
C   -2.704298 -2.754869 5.608195 
C   -6.594429 2.754869 -0.085913 
C   7.452635 0.989454 5.663683 
C   1.846093 -0.989454 -0.030425 
C   -1.872023 1.917606 -5.690247 
C   -7.426705 -1.917606 0.003861 
C   8.730168 0.951277 -5.161111 
C   0.568560 -0.951277 0.532997 
C   -0.583588 1.943825 5.160899 
C   -8.715140 -1.943825 -0.533209 
C   9.176347 -0.196573 -4.500183 
C   0.122381 0.196573 1.193925 
C   -0.113067 -2.710593 4.512565 
C   -9.185661 2.710593 -1.181543 
C   8.328926 -1.303537 -4.395567 
C   0.969802 1.303537 1.298541 
C   -0.949694 -1.597173 4.391015 
C   -8.349034 1.597173 -1.303093 
C   7.057627 -1.271592 -4.967641 
C   2.241101 1.271592 0.726467 
C   -2.233269 -1.617159 4.936949 
C   -7.065459 1.617159 -0.757159 
H   7.493636 -0.608617 3.469324 
H   1.805091 0.608617 -2.224784 
H   -1.793979 -2.271033 -3.506790 
H   -7.504748 2.271033 2.187318 
H   8.971941 -2.153135 2.245580 
H   0.326786 2.153135 -3.448528 
H   -0.337264 -0.754666 -2.220814 
H   -8.961463 0.754666 3.473294 
H   8.096274 1.457343 1.413122 
H   1.202454 -1.457343 -4.280986 
H   -1.227114 1.411511 -1.348986 
H   -8.071614 -1.411511 4.345122 
H   5.723796 0.839710 1.863660 
H   3.574932 -0.839710 -3.830448 
H   -3.588690 2.046605 -1.834450 
H   -5.710038 -2.046605 3.859658 
H   4.265493 2.348888 3.156019 
H   5.033235 -2.348888 -2.538089 
H   -5.029955 0.559020 -3.172001 
H   -4.268773 -0.559020 2.522107 
H   4.659122 1.502725 -4.925237 
H   4.639606 -1.502725 0.768871 
H   -4.663102 1.402855 4.914547 
H   -4.635626 -1.402855 -0.779561 
H   2.335653 1.623501 5.652699 
H   6.963074 -1.623501 -0.041409 
H   -6.952490 1.234240 -5.584859 
H   -2.346237 -1.234240 0.109249 
H   1.590236 0.074033 3.807385 
H   7.708491 -0.074033 -1.886723 
H   -7.669437 2.771430 -3.716789 
H   -1.629290 -2.771430 1.977319 
H   3.184977 -1.510442 2.823059 
H   6.113751 1.510442 -2.871049 
H   -6.076285 -1.406249 -2.792473 
H   -3.222443 1.406249 2.901635 
H   7.120751 1.873148 5.115246 
H   2.177976 -1.873148 -0.578863 
H   -2.221474 1.038570 -5.145198 
H   -7.077253 -1.038570 0.548911 
H   -9.211878 1.816622 -5.266509 
H   -0.086850 -1.816622 0.427600 
H   0.061872 1.073082 5.280479 
H   9.236856 -1.073082 -0.413630 
H   -8.413056 -0.236442 -4.083064 
H   -0.885672 0.236442 1.611044 
H   0.904194 -2.678768 4.118202 
H   8.394534 2.678768 -1.575906 
H   8.658875 -2.194159 -3.859489 
H   0.639852 2.194159 1.834619 
H   -0.602492 -0.709514 3.861183 
H   -8.696235 0.709514 -1.832925 
H   6.396259 -2.135565 -4.889549 
H   2.902469 2.135565 0.804559 
H   -2.883947 -0.746307 4.846897 
H   -6.414781 0.746307 -0.847211 
128
i=11
C   5.767754 -1.914880 3.426902 
C   3.530974 1.914880 -2.267206 
C   -3.530974 -0.984984 -3.426902 
C   -5.767754 0.984984 2.267206 
C   7.109302 -1.579594 3.157525 
C   2.189426 1.579594 -2.536583 
C   -2.189426 -1.320269 -3.157525 
C   -7.109302 1.320269 2.536583 
C   7.937080 -2.444472 2.442088 
C   1.361647 2.444472 -3.252020 
C   -1.361647 -0.455391 -2.442088 
C   -7.937080 0.455391 3.252020 
C   7.442878 2.138718 1.961689 
C   1.855849 -2.138718 -3.732419 
C   -1.855849 0.761145 -1.961689 
C   -7.442878 -0.761145 3.732419 
C   6.114153 1.792361 2.216200 
C   3.184574 -1.792361 -3.477908 
C   -3.184574 1.107503 -2.216200 
C   -6.114153 -1.107503 3.477908 
C   5.290567 2.651133 2.945019 
C   4.008161 -2.651133 -2.749089 
C   -4.008161 0.248731 -2.945019 
C   -5.290567 -0.248731 2.749089 
C   4.844883 -0.970717 4.108792 
C   4.453845 0.970717 -1.585316 
C   -4.453845 -1.929147 -4.108792 
C   -4.844883 1.929147 1.585316 
C   5.244918 -0.101391 5.156792 
C   4.053809 0.101391 -0.537316 
C   -4.053809 -2.798472 -5.156792 
C   -5.244918 2.798472 0.537316 
C   4.330708 0.831578 5.666450 
C   4.968020 -0.831578 -0.027658 
C   -4.968020 2.068286 -5.666450 
C   -4.330708 -2.068286 0.027658 
C   3.022951 0.909577 5.190767 
C   6.275777 -0.909577 -0.503341 
C   -6.275777 1.990287 -5.190767 
C   -3.022951 -1.990287 0.503341 
C   2.616596 0.043566 4.175380 
C   6.682131 -0.043566 -1.518728 
C   -6.682131 2.856298 -4.175380 
C   -2.616596 -2.856298 1.518728 
C   3.519964 -0.874012 3.642408 
C   5.778764 0.874012 -2.051700 
C   -5.778764 -2.025852 -3.642408 
C   -3.519964 2.025852 2.051700 
C   6.601467 -0.137269 -5.627510 
C   2.697260 0.137269 0.066598 
C   -2.697260 -2.762595 5.627510 
C   -6.601467 2.762595 -0.066598 
C   7.439670 0.985856 5.676965 
C   1.859058 -0.985856 -0.017143 
C   -1.859058 1.914008 -5.676965 
C   -7.439670 -1.914008 0.017143 
C   8.722654 0.953658 -5.161005 
C   0.576074 -0.953658 0.533103 
C   -0.576074 1.946206 5.161005 
C   -8.722654 -1.946206 -0.533103 
C   9.181004 -0.192922 -4.506374 
C   0.117724 0.192922 1.187734 
C   -0.117724 -2.706942 4.506374 
C   -9.181004 2.706942 -1.187734 
C   8.338980 -1.303114 -4.393291 
C   0.959748 1.303114 1.300817 
C   -0.959748 -1.596750 4.393291 
C   -8.338980 1.596750 -1.300817 
C   7.061543 -1.277148 -4.952295 
C   2.237185 1.277148 0.741813 
C   -2.237185 -1.622715 4.952295 
C   -7.061543 1.622715 -0.741813 
H   7.499192 -0.618724 3.488057 
H   1.799535 0.618724 -2.206051 
H   -1.799535 -2.281140 -3.488057 
H   -7.499192 2.281140 2.206051 
H   8.966702 -2.149166 2.233197 
H   0.332025 2.149166 -3.460911 
H   -0.332025 -0.750697 -2.233197 
H   -8.966702 0.750697 3.460911 
H   8.083944 1.472848 1.381054 
H   1.214784 -1.472848 -4.313054 
H   -1.214784 1.427016 -1.381054 
H   -8.083944 -1.427016 4.313054 
H   5.716917 0.846484 1.849055 
H   3.581811 -0.846484 -3.845053 
H   -3.581811 2.053379 -1.849055 
H   -5.716917 -2.053379 3.845053 
H   4.267133 2.344866 3.164010 
H   5.031595 -2.344866 -2.530098 
H   -5.031595 0.554998 -3.164010 
H   -4.267133 -0.554998 2.530098 
H   4.647374 1.499867 -4.919892 
H   4.651354 -1.499867 0.774216 
H   -4.651354 1.399997 4.919892 
H   -4.647374 -1.399997 -0.774216 
H   2.340945 1.644562 5.618779 
H   6.957782 -1.644562 -0.075329 
H   -6.957782 1.255301 -5.618779 
H   -2.340945 -1.255301 0.075329 
H   1.609763 0.101233 3.762087 
H   7.688964 -0.101233 -1.932021 
H   -7.688964 2.798630 -3.762087 
H   -1.609763 -2.798630 1.932021 
H   3.203710 -1.502028 2.807766 
H   6.095018 1.502028 -2.886342 
H   -6.095018 -1.397835 -2.807766 
H   -3.203710 1.397835 2.886342 
H   7.099002 1.867221 5.130222 
H   2.199725 -1.867221 -0.563887 
H   -2.199725 1.032643 -5.130222 
H   -7.099002 -1.032643 0.563887 
H   -9.224367 1.821702 -5.273494 
H   -0.074361 -1.821702 0.420615 
H   0.074361 1.078162 5.273494 
H   9.224367 -1.078162 -0.420615 
H   -8.403795 -0.228769 -4.100633 
H   -0.894933 0.228769 1.593475 
H   0.894933 -2.671095 4.100633 
H   8.403795 2.671095 -1.593475 
H   8.677555 -2.192254 -3.860336 
H   0.621172 2.192254 1.833772 
H   -0.621172 -0.707609 3.860336 
H   -8.677555 0.707609 -1.833772 
H   6.405520 -2.144561 -4.868223 
H   2.893208 2.144561 0.825885 
H   -2.893208 -0.755303 4.868223 
H   -6.405520 0.755303 -0.825885 
128
i=12
C   5.771617 -1.922553 3.440131 
C   3.527111 1.922553 -2.253977 
C   -3.534837 -0.992657 -3.413673 
C   -5.763891 0.992657 2.280435 
C   7.112265 -1.586050 3.168320 
C   2.186463 1.586050 -2.525788 
C   -2.192389 -1.326725 -3.146730 
C   -7.106339 1.326725 2.547378 
C   7.933799 -2.442779 2.435685 
C   1.364928 2.442779 -3.258423 
C   -1.358366 -0.453698 -2.448491 
C   -7.940361 0.453698 3.245617 
C   7.435575 2.146444 1.944173 
C   1.863152 -2.146444 -3.749935 
C   -1.848546 0.768871 -1.979205 
C   -7.450181 -0.768871 3.714903 
C   6.109655 1.795801 2.207574 
C   3.189072 -1.795801 -3.486534 
C   -3.180076 1.110943 -2.224826 
C   -6.118651 -1.110943 3.469282 
C   5.291414 2.647640 2.950575 
C   4.007314 -2.647640 -2.743533 
C   -4.009008 0.245238 -2.939463 
C   -5.289720 -0.245238 2.754645 
C   4.847688 -0.976908 4.118846 
C   4.451040 0.976908 -1.575262 
C   -4.456650 -1.935338 -4.098738 
C   -4.842078 1.935338 1.595370 
C   5.239785 -0.110863 5.172403 
C   4.058942 0.110863 -0.521705 
C   -4.048676 -2.807944 -5.141181 
C   -5.250051 2.807944 0.552927 
C   4.325575 0.830043 5.668037 
C   4.973153 -0.830043 -0.026071 
C   -4.962887 2.066751 -5.664863 
C   -4.335841 -2.066751 0.029245 
C   3.026867 0.921801 5.169812 
C   6.271861 -0.921801 -0.524296 
C   -6.279693 2.002511 -5.211722 
C   -3.019035 -2.002511 0.482386 
C   2.628291 0.059918 4.147810 
C   6.670436 -0.059918 -1.546298 
C   -6.693826 2.872650 -4.202950 
C   -2.604901 -2.872650 1.491158 
C   3.530971 -0.868138 3.631824 
C   5.767757 0.868138 -2.062284 
C   -5.789771 -2.019978 -3.652992 
C   -3.508957 2.019978 2.041116 
C   6.594429 -0.144995 -5.608195 
C   2.704298 0.144995 0.085913 
C   -2.690222 -2.770321 5.646825 
C   -6.608505 2.770321 -0.047283 
C   7.426705 0.982258 5.690247 
C   1.872023 -0.982258 -0.003861 
C   -1.846093 1.910410 -5.663683 
C   -7.452635 -1.910410 0.030425 
C   8.715140 0.956039 -5.160899 
C   0.583588 -0.956039 0.533209 
C   -0.568560 1.948587 5.161111 
C   -8.730168 -1.948587 -0.532997 
C   9.185661 -0.189271 -4.512565 
C   0.113067 0.189271 1.181543 
C   -0.122381 -2.703291 4.500183 
C   -9.176347 2.703291 -1.193925 
C   8.349034 -1.302691 -4.391015 
C   0.949694 1.302691 1.303093 
C   -0.969802 -1.596327 4.395567 
C   -8.328926 1.596327 -1.298541 
C   7.065459 -1.282704 -4.936949 
C   2.233269 1.282704 0.757159 
C   -2.241101 -1.628271 4.967641 
C   -7.057627 1.628271 -0.726467 
H   7.504748 -0.628831 3.506790 
H   1.793979 0.628831 -2.187318 
H   -1.805091 -2.291247 -3.469324 
H   -7.493636 2.291247 2.224784 
H   8.961463 -2.145197 2.220814 
H   0.337264 2.145197 -3.473294 
H   -0.326786 -0.746728 -2.245580 
H   -8.971941 0.746728 3.448528 
H   8.071614 1.488353 1.348986 
H   1.227114 -1.488353 -4.345122 
H   -1.202454 1.442521 -1.413122 
H   -8.096274 -1.442521 4.280986 
H   5.710038 0.853258 1.834450 
H   3.588690 -0.853258 -3.859658 
H   -3.574932 2.060153 -1.863660 
H   -5.723796 -2.060153 3.830448 
H   4.268773 2.340844 3.172001 
H   5.029955 -2.340844 -2.522107 
H   -5.033235 0.550976 -3.156019 
H   -4.265493 -0.550976 2.538089 
H   4.635626 1.497009 -4.914547 
H   4.663102 -1.497009 0.779561 
H   -4.639606 1.397139 4.925237 
H   -4.659122 -1.397139 -0.768871 
H   2.346237 1.665623 5.584859 
H   6.952490 -1.665623 -0.109249 
H   -6.963074 1.276362 -5.652699 
H   -2.335653 -1.276362 0.041409 
H   1.629290 0.128433 3.716789 
H   7.669437 -0.128433 -1.977319 
H   -7.708491 2.825830 -3.807385 
H   -1.590236 -2.825830 1.886723 
H   3.222443 -1.493614 2.792473 
H   6.076285 1.493614 -2.901635 
H   -6.113751 -1.389421 -2.823059 
H   -3.184977 1.389421 2.871049 
H   7.077253 1.861294 5.145198 
H   2.221474 -1.861294 -0.548911 
H   -2.177976 1.026716 -5.115246 
H   -7.120751 -1.026716 0.578863 
H   -9.236856 1.826782 -5.280479 
H   -0.061872 -1.826782 0.413630 
H   0.086850 1.083242 5.266509 
H   9.211878 -1.083242 -0.427600 
H   -8.394534 -0.221096 -4.118202 
H   -0.904194 0.221096 1.575906 
H   0.885672 -2.663422 4.083064 
H   8.413056 2.663422 -1.611044 
H   8.696235 -2.190349 -3.861183 
H   0.602492 2.190349 1.832925 
H   -0.639852 -0.705704 3.859489 
H   -8.658875 0.705704 -1.834619 
H   6.414781 -2.153557 -4.846897 
H   2.883947 2.153557 0.847211 
H   -2.902469 -0.764299 4.889549 
H   -6.396259 0.764299 -0.804559 
128
i=13
C   5.775480 -1.930226 3.453360 
C   3.523248 1.930226 -2.240748 
C   -3.538700 -1.000330 -3.400444 
C   -5.760028 1.000330 2.293664 
C   7.115228 -1.592506 3.179115 
C   2.183500 1.592506 -2.514993 
C   -2.195352 -1.333181 -3.135935 
C   -7.103376 1.333181 2.558173 
C   7.930518 -2.441086 2.429282 
C   1.368209 2.441086 -3.264826 
C   -1.355085 -0.452005 -2.454894 
C   -7.943642 0.452005 3.239214 
C   7.428272 2.154170 1.926657 
C   1.870455 -2.154170 -3.767451 
C   -1.841243 0.776597 -1.996721 
C   -7.457484 -0.776597 3.697387 
C   6.105157 1.799241 2.198948 
C   3.193570 -1.799241 -3.495160 
C   -3.175578 1.114383 -2.233452 
C   -6.123149 -1.114383 3.460656 
C   5.292261 2.644147 2.956131 
C   4.006467 -2.644147 -2.737977 
C   -4.009855 0.241745 -2.933907 
C   -5.288873 -0.241745 2.760201 
C   4.850493 -0.983099 4.128900 
C   4.448235 0.983099 -1.565208 
C   -4.459455 -1.941529 -4.088684 
C   -4.839273 1.941529 1.605424 
C   5.234652 -0.120335 5.188014 
C   4.064075 0.120335 -0.506094 
C   -4.043543 -2.817416 -5.125570 
C   -5.255184 2.817416 0.568538 
C   4.320442 0.828508 5.669624 
C   4.978286 -0.828508 -0.024484 
C   -4.957754 2.065216 -5.663276 
C   -4.340974 -2.065216 0.030832 
C   3.030783 0.934025 5.148857 
C   6.267945 -0.934025 -0.545251 
C   -6.283609 2.014735 -5.232677 
C   -3.015119 -2.014735 0.461431 
C   2.639986 0.076270 4.120240 
C   6.658741 -0.076270 -1.573868 
C   -6.705521 2.889002 -4.230520 
C   -2.593206 -2.889002 1.463588 
C   3.541978 -0.862264 3.621240 
C   5.756750 0.862264 -2.072868 
C   -5.800778 -2.014104 -3.663576 
C   -3.497950 2.014104 2.030532 
C   6.587391 -0.152721 -5.588880 
C   2.711336 0.152721 0.105228 
C   -2.683184 -2.778047 5.666140 
C   -6.615543 2.778047 -0.027968 
C   7.413740 0.978660 5.703529 
C   1.884988 -0.978660 0.009421 
C   -1.833128 1.906812 -5.650401 
C   -7.465600 -1.906812 0.043707 
C   8.707626 0.958420 -5.160793 
C   0.591102 -0.958420 0.533315 
C   -0.561046 1.950968 5.161217 
C   -8.737682 -1.950968 -0.532891 
C   9.190318 -0.185620 -4.518756 
C   0.108410 0.185620 1.175352 
C   -0.127038 -2.699640 4.493992 
C   -9.171690 2.699640 -1.200116 
C   8.359088 -1.302268 -4.388739 
C   0.939640 1.302268 1.305369 
C   -0.979856 -1.595904 4.397843 
C   -8.318872 1.595904 -1.296265 
C   7.069375 -1.288260 -4.921603 
C   2.229353 1.288260 0.772505 
C   -2.245017 -1.633827 4.982987 
C   -7.053711 1.633827 -0.711121 
H   7.510304 -0.638938 3.525523 
H   1.788423 0.638938 -2.168585 
H   -1.810647 -2.301354 -3.450591 
H   -7.488080 2.301354 2.243517 
H   8.956224 -2.141228 2.208431 
H   0.342503 2.141228 -3.485677 
H   -0.321547 -0.742759 -2.257963 
H   -8.977180 0.742759 3.436145 
H   8.059284 1.503858 1.316918 
H   1.239444 -1.503858 -4.377190 
H   -1.190124 1.458026 -1.445190 
H   -8.108604 -1.458026 4.248918 
H   5.703159 0.860032 1.819845 
H   3.595569 -0.860032 -3.874263 
H   -3.568053 2.066927 -1.878265 
H   -5.730675 -2.066927 3.815843 
H   4.270413 2.336822 3.179992 
H   5.028315 -2.336822 -2.514116 
H   -5.034875 0.546954 -3.148028 
H   -4.263853 -0.546954 2.546080 
H   4.623878 1.494151 -4.909202 
H   4.674850 -1.494151 0.784906 
H   -4.627858 1.394281 4.930582 
H   -4.670870 -1.394281 -0.763526 
H   2.351529 1.686684 5.550939 
H   6.947198 -1.686684 -0.143169 
H   -6.968366 1.297423 -5.686619 
H   -2.330361 -1.297423 0.007489 
H   1.648817 0.155633 3.671491 
H   7.649910 -0.155633 -2.022617 
H   -7.728018 2.853030 -3.852683 
H   -1.570709 -2.853030 1.841425 
H   3.241176 -1.485200 2.777180 
H   6.057552 1.485200 -2.916928 
H   -6.132484 -1.381007 -2.838352 
H   -3.166244 1.381007 2.855756 
H   7.055504 1.855367 5.160174 
H   2.243223 -1.855367 -0.533935 
H   -2.156227 1.020789 -5.100270 
H   -7.142500 -1.020789 0.593839 
H   -9.249345 1.831862 -5.287464 
H   -0.049383 -1.831862 0.406645 
H   0.099339 1.088322 5.259524 
H   9.199389 -1.088322 -0.434585 
H   -8.385273 -0.213423 -4.135771 
H   -0.913455 0.213423 1.558337 
H   0.876411 -2.655749 4.065495 
H   8.422317 2.655749 -1.628613 
H   8.714915 -2.188444 -3.862030 
H   0.583812 2.188444 1.832078 
H   -0.658532 -0.703799 3.858642 
H   -8.640195 0.703799 -1.835466 
H   6.424042 -2.162553 -4.825571 
H   2.874686 2.162553 0.868537 
H   -2.911730 -0.773295 4.910875 
H   -6.386998 0.773295 -0.783233 
128
i=14
C   5.779343 -1.937899 3.466589 
C   3.519385 1.937899 -2.227519 
C   -3.542563 -1.008003 -3.387215 
C   -5.756165 1.008003 2.306893 
C   7.118191 -1.598962 3.189910 
C   2.180537 1.598962 -2.504198 
C   -2.198315 -1.339637 -3.125140 
C   -7.100413 1.339637 2.568968 
C   7.927237 -2.439393 2.422879 
C   1.371490 2.439393 -3.271229 
C   -1.351804 -0.450312 -2.461297 
C   -7.946923 0.450312 3.232811 
C   7.420969 2.161896 1.909141 
C   1.877758 -2.161896 -3.784967 
C   -1.833940 0.784323 -2.014237 
C   -7.464787 -0.784323 3.679871 
C   6.100659 1.802681 2.190322 
C   3.198068 -1.802681 -3.503786 
C   -3.171080 1.117823 -2.242078 
C   -6.127647 -1.117823 3.452030 
C   5.293108 2.640654 2.961687 
C   4.005620 -2.640654 -2.732421 
C   -4.010702 0.238252 -2.928351 
C   -5.288026 -0.238252 2.765757 
C   4.853298 -0.989290 4.138954 
C   4.445430 0.989290 -1.555154 
C   -4.462260 -1.947720 -4.078630 
C   -4.836468 1.947720 1.615478 
C   5.229519 -0.129807 5.203625 
C   4.069208 0.129807 -0.490483 
C   -4.038410 -2.826888 -5.109959 
C   -5.260317 2.826888 0.584149 
C   4.315309 0.826973 5.671211 
C   4.983419 -0.826973 -0.022897 
C   -4.952621 2.063681 -5.661689 
C   -4.346107 -2.063681 0.032419 
C   3.034699 0.946249 5.127902 
C   6.264029 -0.946249 -0.566206 
C   -6.287525 2.026959 -5.253632 
C   -3.011203 -2.026959 0.440476 
C   2.651681 0.092622 4.092670 
C   6.647046 -0.092622 -1.601438 
C   -6.717216 2.905354 -4.258090 
C   -2.581511 -2.905354 1.436018 
C   3.552985 -0.856390 3.610656 
C   5.745743 0.856390 -2.083452 
C   -5.811785 -2.008230 -3.674160 
C   -3.486943 2.008230 2.019948 
C   6.580353 -0.160447 -5.569565 
C   2.718374 0.160447 0.124543 
C   -2.676146 -2.785773 5.685455 
C   -6.622581 2.785773 -0.008653 
C   7.400775 0.975062 5.716811 
C   1.897953 -0.975062 0.022703 
C   -1.820163 1.903214 -5.637119 
C   -7.478565 -1.903214 0.056989 
C   8.700112 0.960801 -5.160687 
C   0.598616 -0.960801 0.533421 
C   -0.553532 1.953349 5.161323 
C   -8.745196 -1.953349 -0.532785 
C   9.194975 -0.181969 -4.524947 
C   0.103753 0.181969 1.169161 
C   -0.131695 -2.695989 4.487801 
C   -9.167033 2.695989 -1.206307 
C   8.369142 -1.301845 -4.386463 
C   0.929586 1.301845 1.307645 
C   -0.989910 -1.595481 4.400119 
C   -8.308818 1.595481 -1.293989 
C   7.073291 -1.293816 -4.906257 
C   2.225437 1.293816 0.787851 
C   -2.248933 -1.639383 4.998333 
C   -7.049795 1.639383 -0.695775 
H   7.515860 -0.649045 3.544256 
H   1.782867 0.649045 -2.149852 
H   -1.816203 -2.311461 -3.431858 
H   -7.482524 2.311461 2.262250 
H   8.950985 -2.137259 2.196048 
H   0.347742 2.137259 -3.498060 
H   -0.316308 -0.738790 -2.270346 
H   -8.982419 0.738790 3.423762 
H   8.046954 1.519363 1.284850 
H   1.251774 -1.519363 -4.409258 
H   -1.177794 1.473531 -1.477258 
H   -8.120934 -1.473531 4.216850 
H   5.696280 0.866806 1.805240 
H   3.602448 -0.866806 -3.888868 
H   -3.561174 2.073701 -1.892870 
H   -5.737554 -2.073701 3.801238 
H   4.272053 2.332800 3.187983 
H   5.026675 -2.332800 -2.506125 
H   -5.036515 0.542932 -3.140037 
H   -4.262213 -0.542932 2.554071 
H   4.612130 1.491293 -4.903857 
H   4.686598 -1.491293 0.790251 
H   -4.616110 1.391423 4.935927 
H   -4.682618 -1.391423 -0.758181 
H   2.356821 1.707745 5.517019 
H   6.941906 -1.707745 -0.177089 
H   -6.973658 1.318484 -5.720539 
H   -2.325069 -1.318484 -0.026431 
H   1.668344 0.182833 3.626193 
H   7.630383 -0.182833 -2.067915 
H   -7.747545 2.880230 -3.897981 
H   -1.551182 -2.880230 1.796127 
H   3.259909 -1.476786 2.761887 
H   6.038819 1.476786 -2.932221 
H   -6.151217 -1.372593 -2.853645 
H   -3.147511 1.372593 2.840463 
H   7.033755 1.849440 5.175150 
H   2.264972 -1.849440 -0.518959 
H   -2.134478 1.014862 -5.085294 
H   -7.164249 -1.014862 0.608815 
H   -9.261834 1.836942 -5.294449 
H   -0.036894 -1.836942 0.399660 
H   0.111828 1.093402 5.252539 
H   9.186900 -1.093402 -0.441570 
H   -8.376012 -0.205750 -4.153340 
H   -0.922716 0.205750 1.540768 
H   0.867150 -2.648076 4.047926 
H   8.431578 2.648076 -1.646182 
H   8.733595 -2.186539 -3.862877 
H   0.565132 2.186539 1.831231 
H   -0.677212 -0.701894 3.857795 
H   -8.621515 0.701894 -1.836313 
H   6.433303 -2.171549 -4.804245 
H   2.865425 2.171549 0.889863 
H   -2.920991 -0.782291 4.932201 
H   -6.377737 0.782291 -0.761907 
128
i=15
C   5.783206 -1.945572 3.479818 
C   3.515522 1.945572 -2.214290 
C   -3.546426 -1.015676 -3.373986 
C   -5.752302 1.015676 2.320122 
C   7.121154 -1.605418 3.200705 
C   2.177574 1.605418 -2.493403 
C   -2.201278 -1.346093 -3.114345 
C   -7.097450 1.346093 2.579763 
C   7.923956 -2.437700 2.416476 
C   1.374771 2.437700 -3.277632 
C   -1.348523 -0.448619 -2.467700 
C   -7.950204 0.448619 3.226408 
C   7.413666 2.169622 1.891625 
C   1.885061 -2.169622 -3.802483 
C   -1.826637 0.792049 -2.031753 
C   -7.472090 -0.792049 3.662355 
C   6.096161 1.806121 2.181696 
C   3.202566 -1.806121 -3.512412 
C   -3.166582 1.121263 -2.250704 
C   -6.132145 -1.121263 3.443404 
C   5.293955 2.637161 2.967243 
C   4.004773 -2.637161 -2.726865 
C   -4.011549 0.234759 -2.922795 
C   -5.287179 -0.234759 2.771313 
C   4.856103 -0.995481 4.149008 
C   4.442625 0.995481 -1.545100 
C   -4.465065 -1.953911 -4.068576 
C   -4.833663 1.953911 1.625532 
C   5.224386 -0.139279 5.219236 
C   4.074341 0.139279 -0.474872 
C   -4.033277 -2.836360 -5.094348 
C   -5.265450 2.836360 0.599760 
C   4.310176 0.825438 5.672798 
C   4.988552 -0.825438 -0.021310 
C   -4.947488 2.062146 -5.660102 
C   -4.351240 -2.062146 0.034006 
C   3.038615 0.958473 5.106947 
C   6.260113 -0.958473 -0.587161 
C   -6.291441 2.039183 -5.274587 
C   -3.007287 -2.039183 0.419521 
C   2.663376 0.108974 4.065100 
C   6.635351 -0.108974 -1.629008 
C   -6.728911 2.921706 -4.285660 
C   -2.569816 -2.921706 1.408448 
C   3.563992 -0.850516 3.600072 
C   5.734736 0.850516 -2.094036 
C   -5.822792 -2.002356 -3.684744 
C   -3.475936 2.002356 2.009364 
C   6.573315 -0.168173 -5.550250 
C   2.725412 0.168173 0.143858 
C   -2.669108 -2.793499 5.704770 
C   -6.629619 2.793499 0.010662 
C   7.387810 0.971464 5.730093 
C   1.910918 -0.971464 0.035985 
C   -1.807198 1.899616 -5.623837 
C   -7.491530 -1.899616 0.070271 
C   8.692598 0.963182 -5.160581 
C   0.606130 -0.963182 0.533527 
C   -0.546018 1.955730 5.161429 
C   -8.752710 -1.955730 -0.532679 
C   9.199632 -0.178318 -4.531138 
C   0.099096 0.178318 1.162970 
C   -0.136352 -2.692338 4.481610 
C   -9.162376 2.692338 -1.212498 
C   8.379196 -1.301422 -4.384187 
C   0.919532 1.301422 1.309921 
C   -0.999964 -1.595058 4.402395 
C   -8.298764 1.595058 -1.291713 
C   7.077207 -1.299372 -4.890911 
C   2.221521 1.299372 0.803197 
C   -2.252849 -1.644939 5.013679 
C   -7.045879 1.644939 -0.680429 
H   7.521416 -0.659152 3.562989 
H   1.777311 0.659152 -2.131119 
H   -1.821759 -2.321568 -3.413125 
H   -7.476968 2.321568 2.280983 
H   8.945746 -2.133290 2.183665 
H   0.352981 2.133290 -3.510443 
H   -0.311069 -0.734821 -2.282729 
H   -8.987658 0.734821 3.411379 
H   8.034624 1.534868 1.252782 
H   1.264104 -1.534868 -4.441326 
H   -1.165464 1.489036 -1.509326 
H   -8.133264 -1.489036 4.184782 
H   5.689401 0.873580 1.790635 
H   3.609327 -0.873580 -3.903473 
H   -3.554295 2.080475 -1.907475 
H   -5.744433 -2.080475 3.786633 
H   4.273693 2.328778 3.195974 
H   5.025035 -2.328778 -2.498134 
H   -5.038155 0.538910 -3.132046 
H   -4.260573 -0.538910 2.562062 
H   4.600382 1.488435 -4.898512 
H   4.698346 -1.488435 0.795596 
H   -4.604362 1.388565 4.941272 
H   -4.694366 -1.388565 -0.752836 
H   2.362113 1.728806 5.483099 
H   6.936614 -1.728806 -0.211009 
H   -6.978950 1.339545 -5.754459 
H   -2.319777 -1.339545 -0.060351 
H   1.687871 0.210033 3.580895 
H   7.610856 -0.210033 -2.113213 
H   -7.767072 2.907430 -3.943279 
H   -1.531655 -2.907430 1.750829 
H   3.278642 -1.468372 2.746594 
H   6.020086 1.468372 -2.947514 
H   -6.169950 -1.364179 -2.868938 
H   -3.128778 1.364179 2.825170 
H   7.012006 1.843513 5.190126 
H   2.286721 -1.843513 -0.503983 
H   -2.112729 1.008935 -5.070318 
H   -7.185998 -1.008935 0.623791 
H   -9.274323 1.842022 -5.301434 
H   -0.024405 -1.842022 0.392675 
H   0.124317 1.098482 5.245554 
H   9.174411 -1.098482 -0.448555 
H   -8.366751 -0.198077 -4.170909 
H   -0.931977 0.198077 1.523199 
H   0.857889 -2.640403 4.030357 
H   8.440839 2.640403 -1.663751 
H   8.752275 -2.184634 -3.863724 
H   0.546452 2.184634 1.830384 
H   -0.695892 -0.699989 3.856948 
H   -8.602835 0.699989 -1.837160 
H   6.442564 -2.180545 -4.782919 
H   2.856164 2.180545 0.911189 
H   -2.930252 -0.791287 4.953527 
H   -6.368476 0.791287 -0.740581 
128
i=16
C   5.787069 -1.953245 3.493047 
C   3.511659 1.953245 -2.201061 
C   -3.550289 -1.023349 -3.360757 
C   -5.748439 1.023349 2.333351 
C   7.124117 -1.611874 3.211500 
C   2.174611 1.611874 -2.482608 
C   -2.204241 -1.352549 -3.103550 
C   -7.094487 1.352549 2.590558 
C   7.920675 -2.436007 2.410073 
C   1.378052 2.436007 -3.284035 
C   -1.345242 -0.446926 -2.474103 
C   -7.953485 0.446926 3.220005 
C   7.406363 2.177348 1.874109 
C   1.892364 -2.177348 -3.819999 
C   -1.819334 0.799775 -2.049269 
C   -7.479393 -0.799775 3.644839 
C   6.091663 1.809561 2.173070 
C   3.207064 -1.809561 -3.521038 
C   -3.162084 1.124703 -2.259330 
C   -6.136643 -1.124703 3.434778 
C   5.294802 2.633668 2.972799 
C   4.003926 -2.633668 -2.721309 
C   -4.012396 0.231266 -2.917239 
C   -5.286332 -0.231266 2.776869 
C   4.858908 -1.001672 4.159062 
C   4.439820 1.001672 -1.535046 
C   -4.467870 -1.960102 -4.058522 
C   -4.830858 1.960102 1.635586 
C   5.219253 -0.148751 5.234847 
C   4.079474 0.148751 -0.459261 
C   -4.028144 -2.845832 -5.078737 
C   -5.270583 2.845832 0.615371 
C   4.305043 0.823903 5.674385 
C   4.993685 -0.823903 -0.019723 
C   -4.942355 2.060611 -5.658515 
C   -4.356373 -2.060611 0.035593 
C   3.042531 0.970697 5.085992 
C   6.256197 -0.970697 -0.608116 
C   -6.295357 2.051407 -5.295542 
C   -3.003371 -2.051407 0.398566 
C   2.675071 0.125326 4.037530 
C   6.623656 -0.125326 -1.656578 
C   -6.740606 2.938058 -4.313230 
C   -2.558121 -2.938058 1.380878 
C   3.574999 -0.844642 3.589488 
C   5.723729 0.844642 -2.104620 
C   -5.833799 -1.996482 -3.695328 
C   -3.464929 1.996482 1.998780 
C   6.566277 -0.175899 -5.530935 
C   2.732450 0.175899 0.163173 
C   -2.662070 -2.801225 5.724085 
C   -6.636657 2.801225 0.029977 
C   7.374845 0.967866 5.743375 
C   1.923883 -0.967866 0.049267 
C   -1.794233 1.896018 -5.610555 
C   -7.504495 -1.896018 0.083553 
C   8.685084 0.965563 -5.160475 
C   0.613644 -0.965563 0.533633 
C   -0.538504 1.958111 5.161535 
C   -8.760224 -1.958111 -0.532573 
C   9.204289 -0.174667 -4.537329 
C   0.094439 0.174667 1.156779 
C   -0.141009 -2.688687 4.475419 
C   -9.157719 2.688687 -1.218689 
C   8.389250 -1.300999 -4.381911 
C   0.909478 1.300999 1.312197 
C   -1.010018 -1.594635 4.404671 
C   -8.288710 1.594635 -1.289437 
C   7.081123 -1.304928 -4.875565 
C   2.217605 1.304928 0.818543 
C   -2.256765 -1.650495 5.029025 
C   -7.041963 1.650495 -0.665083 
H   7.526972 -0.669259 3.581722 
H   1.771755 0.669259 -2.112386 
H   -1.827315 -2.331675 -3.394392 
H   -7.471412 2.331675 2.299716 
H   8.940507 -2.129321 2.171282 
H   0.358220 2.129321 -3.522826 
H   -0.305830 -0.730852 -2.295112 
H   -8.992897 0.730852 3.398996 
H   8.022294 1.550373 1.220714 
H   1.276434 -1.550373 -4.473394 
H   -1.153134 1.504541 -1.541394 
H   -8.145594 -1.504541 4.152714 
H   5.682522 0.880354 1.776030 
H   3.616206 -0.880354 -3.918078 
H   -3.547416 2.087249 -1.922080 
H   -5.751312 -2.087249 3.772028 
H   4.275333 2.324756 3.203965 
H   5.023395 -2.324756 -2.490143 
H   -5.039795 0.534888 -3.124055 
H   -4.258933 -0.534888 2.570053 
H   4.588634 1.485577 -4.893167 
H   4.710094 -1.485577 0.800941 
H   -4.592614 1.385707 4.946617 
H   -4.706114 -1.385707 -0.747491 
H   2.367405 1.749867 5.449179 
H   6.931322 -1.749867 -0.244929 
H   -6.984242 1.360606 -5.788379 
H   -2.314485 -1.360606 -0.094271 
H   1.707398 0.237233 3.535597 
H   7.591329 -0.237233 -2.158511 
H   -7.786599 2.934630 -3.988577 
H   -1.512128 -2.934630 1.705531 
H   3.297375 -1.459958 2.731301 
H   6.001353 1.459958 -2.962807 
H   -6.188683 -1.355765 -2.884231 
H   -3.110045 1.355765 2.809877 
H   6.990257 1.837586 5.205102 
H   2.308470 -1.837586 -0.489007 
H   -2.090980 1.003008 -5.055342 
H   -7.207747 -1.003008 0.638767 
H   -9.286812 1.847102 -5.308419 
H   -0.011916 -1.847102 0.385690 
H   0.136806 1.103562 5.238569 
H   9.161922 -1.103562 -0.455540 
H   -8.357490 -0.190404 -4.188478 
H   -0.941238 0.190404 1.505630 
H   0.848628 -2.632730 4.012788 
H   8.450100 2.632730 -1.681320 
H   8.770955 -2.182729 -3.864571 
H   0.527772 2.182729 1.829537 
H   -0.714572 -0.698084 3.856101 
H   -8.584155 0.698084 -1.838007 
H   6.451825 -2.189541 -4.761593 
H   2.846903 2.189541 0.932515 
H   -2.939513 -0.800283 4.974853 
H   -6.359215 0.800283 -0.719255 
128
i=17
C   5.790932 -1.960918 3.506276 
C   3.507796 1.960918 -2.187832 
C   -3.554152 -1.031022 -3.347528 
C   -5.744576 1.031022 2.346580 
C   7.127080 -1.618330 3.222295 
C   2.171648 1.618330 -2.471813 
C   -2.207204 -1.359005 -3.092755 
C   -7.091524 1.359005 2.601353 
C   7.917394 -2.434314 2.403670 
C   1.381333 2.434314 -3.290438 
C   -1.341961 -0.445233 -2.480506 
C   -7.956766 0.445233 3.213602 
C   7.399060 2.185074 1.856593 
C   1.899667 -2.185074 -3.837515 
C   -1.812031 0.807501 -2.066785 
C   -7.486696 -0.807501 3.627323 
C   6.087165 1.813001 2.164444 
C   3.211562 -1.813001 -3.529664 
C   -3.157586 1.128143 -2.267956 
C   -6.141141 -1.128143 3.426152 
C   5.295649 2.630175 2.978355 
C   4.003079 -2.630175 -2.715753 
C   -4.013243 0.227773 -2.911683 
C   -5.285485 -0.227773 2.782425 
C   4.861713 -1.007863 4.169116 
C   4.437015 1.007863 -1.524992 
C   -4.470675 -1.966293 -4.048468 
C   -4.828053 1.966293 1.645640 
C   5.214120 -0.158223 5.250458 
C   4.084607 0.158223 -0.443650 
C   -4.023011 -2.855304 -5.063126 
C   -5.275716 2.855304 0.630982 
C   4.299910 0.822368 5.675972 
C   4.998818 -0.822368 -0.018136 
C   -4.937222 2.059076 -5.656928 
C   -4.361506 -2.059076 0.037180 
C   3.046447 0.982921 5.065037 
C   6.252281 -0.982921 -0.629071 
C   -6.299273 2.063631 -5.316497 
C   -2.999455 -2.063631 0.377611 
C   2.686766 0.141678 4.009960 
C   6.611961 -0.141678 -1.684148 
C   -6.752301 2.954410 -4.340800 
C   -2.546426 -2.954410 1.353308 
C   3.586006 -0.838768 3.578904 
C   5.712722 0.838768 -2.115204 
C   -5.844806 -1.990608 -3.705912 
C   -3.453922 1.990608 1.988196 
C   6.559239 -0.183625 -5.511620 
C   2.739488 0.183625 0.182488 
C   -2.655032 -2.808951 5.743400 
C   -6.643695 2.808951 0.049292 
C   7.361880 0.964268 5.756657 
C   1.936848 -0.964268 0.062549 
C   -1.781268 1.892420 -5.597273 
C   -7.517460 -1.892420 0.096835 
C   8.677570 0.967944 -5.160369 
C   0.621158 -0.967944 0.533739 
C   -0.530990 1.960492 5.161641 
C   -8.767738 -1.960492 -0.532467 
C   9.208946 -0.171016 -4.543520 
C   0.089782 0.171016 1.150588 
C   -0.145666 -2.685036 4.469228 
C   -9.153062 2.685036 -1.224880 
C   8.399304 -1.300576 -4.379635 
C   0.899424 1.300576 1.314473 
C   -1.020072 -1.594212 4.406947 
C   -8.278656 1.594212 -1.287161 
C   7.085039 -1.310484 -4.860219 
C   2.213689 1.310484 0.833889 
C   -2.260681 -1.656051 5.044371 
C   -7.038047 1.656051 -0.649737 
H   7.532528 -0.679366 3.600455 
H   1.766199 0.679366 -2.093653 
H   -1.832871 -2.341782 -3.375659 
H   -7.465856 2.341782 2.318449 
H   8.935268 -2.125352 2.158899 
H   0.363459 2.125352 -3.535209 
H   -0.300591 -0.726883 -2.307495 
H   -8.998136 0.726883 3.386613 
H   8.009964 1.565878 1.188646 
H   1.288764 -1.565878 -4.505462 
H   -1.140804 1.520046 -1.573462 
H   -8.157924 -1.520046 4.120646 
H   5.675643 0.887128 1.761425 
H   3.623085 -0.887128 -3.932683 
H   -3.540537 2.094023 -1.936685 
H   -5.758191 -2.094023 3.757423 
H   4.276973 2.320734 3.211956 
H   5.021755 -2.320734 -2.482152 
H   -5.041435 0.530866 -3.116064 
H   -4.257293 -0.530866 2.578044 
H   4.576886 1.482719 -4.887822 
H   4.721842 -1.482719 0.806286 
H   -4.580866 1.382849 4.951962 
H   -4.717862 -1.382849 -0.742146 
H   2.372697 1.770928 5.415259 
H   6.926030 -1.770928 -0.278849 
H   -6.989534 1.381667 -5.822299 
H   -2.309193 -1.381667 -0.128191 
H   1.726925 0.264433 3.490299 
H   7.571802 -0.264433 -2.203809 
H   -7.806126 2.961830 -4.033875 
H   -1.492601 -2.961830 1.660233 
H   3.316108 -1.451544 2.716008 
H   5.982620 1.451544 -2.978100 
H   -6.207416 -1.347351 -2.899524 
H   -3.091312 1.347351 2.794584 
H   6.968508 1.831659 5.220078 
H   2.330219 -1.831659 -0.474031 
H   -2.069231 0.997081 -5.040366 
H   -7.229496 -0.997081 0.653743 
H   -9.299301 1.852182 -5.315404 
H   0.000573 -1.852182 0.378705 
H   0.149295 1.108642 5.231584 
H   9.149433 -1.108642 -0.462525 
H   -8.348229 -0.182731 -4.206047 
H   -0.950499 0.182731 1.488061 
H   0.839367 -2.625057 3.995219 
H   8.459361 2.625057 -1.698889 
H   8.789635 -2.180824 -3.865418 
H   0.509092 2.180824 1.828690 
H   -0.733252 -0.696179 3.855254 
H   -8.565475 0.696179 -1.838854 
H   6.461086 -2.198537 -4.740267 
H   2.837642 2.198537 0.953841 
H   -2.948774 -0.809279 4.996179 
H   -6.349954 0.809279 -0.697929 
128
i=18
C   5.794795 -1.968591 3.519505 
C   3.503933 1.968591 -2.174603 
C   -3.558015 -1.038695 -3.334299 
C   -5.740713 1.038695 2.359809 
C   7.130043 -1.624786 3.233090 
C   2.168685 1.624786 -2.461018 
C   -2.210167 -1.365461 -3.081960 
C   -7.088561 1.365461 2.612148 
C   7.914113 -2.432621 2.397267 
C   1.384614 2.432621 -3.296841 
C   -1.338680 -0.443540 -2.486909 
C   -7.960047 0.443540 3.207199 
C   7.391757 2.192800 1.839077 
C   1.906970 -2.192800 -3.855031 
C   -1.804728 0.815227 -2.084301 
C   -7.493999 -0.815227 3.609807 
C   6.082667 1.816441 2.155818 
C   3.216060 -1.816441 -3.538290 
C   -3.153088 1.131583 -2.276582 
C   -6.145639 -1.131583 3.417526 
C   5.296496 2.626682 2.983911 
C   4.002232 -2.626682 -2.710197 
C   -4.014090 0.224280 -2.906127 
C   -5.284638 -0.224280 2.787981 
C   4.864518 -1.014054 4.179170 
C   4.434210 1.014054 -1.514938 
C   -4.473480 -1.972484 -4.038414 
C   -4.825248 1.972484 1.655694 
C   5.208987 -0.167695 5.266069 
C   4.089740 0.167695 -0.428039 
C   -4.017878 -2.864776 -5.047515 
C   -5.280849 2.864776 0.646593 
C   4.294777 0.820833 5.677559 
C   5.003951 -0.820833 -0.016549 
C   -4.932089 2.057541 -5.655341 
C   -4.366639 -2.057541 0.038767 
C   3.050363 0.995145 5.044082 
C   6.248365 -0.995145 -0.650026 
C   -6.303189 2.075855 -5.337452 
C   -2.995539 -2.075855 0.356656 
C   2.698461 0.158030 3.982390 
C   6.600266 -0.158030 -1.711718 
C   -6.763996 2.970762 -4.368370 
C   -2.534731 -2.970762 1.325738 
C   3.597013 -0.832894 3.568320 
C   5.701715 0.832894 -2.125788 
C   -5.855813 -1.984734 -3.716496 
C   -3.442915 1.984734 1.977612 
C   6.552201 -0.191351 -5.492305 
C   2.746526 0.191351 0.201803 
C   -2.647994 -2.816677 5.762715 
C   -6.650733 2.816677 0.068607 
C   7.348915 0.960670 5.769939 
C   1.949813 -0.960670 0.075831 
C   -1.768303 1.888822 -5.583991 
C   -7.530425 -1.888822 0.110117 
C   8.670056 0.970325 -5.160263 
C   0.628672 -0.970325 0.533845 
C   -0.523476 1.962873 5.161747 
C   -8.775252 -1.962873 -0.532361 
C   9.213603 -0.167365 -4.549711 
C   0.085125 0.167365 1.144397 
C   -0.150323 -2.681385 4.463037 
C   -9.148405 2.681385 -1.231071 
C   8.409358 -1.300153 -4.377359 
C   0.889370 1.300153 1.316749 
C   -1.030126 -1.593789 4.409223 
C   -8.268602 1.593789 -1.284885 
C   7.088955 -1.316040 -4.844873 
C   2.209773 1.316040 0.849235 
C   -2.264597 -1.661607 5.059717 
C   -7.034131 1.661607 -0.634391 
H   7.538084 -0.689473 3.619188 
H   1.760643 0.689473 -2.074920 
H   -1.838427 -2.351889 -3.356926 
H   -7.460300 2.351889 2.337182 
H   8.930029 -2.121383 2.146516 
H   0.368698 2.121383 -3.547592 
H   -0.295352 -0.722914 -2.319878 
H   -9.003375 0.722914 3.374230 
H   7.997634 1.581383 1.156578 
H   1.301094 -1.581383 -4.537530 
H   -1.128474 1.535551 -1.605530 
H   -8.170254 -1.535551 4.088578 
H   5.668764 0.893902 1.746820 
H   3.629964 -0.893902 -3.947288 
H   -3.533658 2.100797 -1.951290 
H   -5.765070 -2.100797 3.742818 
H   4.278613 2.316712 3.219947 
H   5.020115 -2.316712 -2.474161 
H   -5.043075 0.526844 -3.108073 
H   -4.255653 -0.526844 2.586035 
H   4.565138 1.479861 -4.882477 
H   4.733590 -1.479861 0.811631 
H   -4.569118 1.379991 4.957307 
H   -4.729610 -1.379991 -0.736801 
H   2.377989 1.791989 5.381339 
H   6.920738 -1.791989 -0.312769 
H   -6.994826 1.402728 -5.856219 
H   -2.303901 -1.402728 -0.162111 
H   1.746452 0.291633 3.445001 
H   7.552275 -0.291633 -2.249107 
H   -7.825653 2.989030 -4.079173 
H   -1.473074 -2.989030 1.614935 
H   3.334841 -1.443130 2.700715 
H   5.963887 1.443130 -2.993393 
H   -6.226149 -1.338937 -2.914817 
H   -3.072579 1.338937 2.779291 
H   6.946759 1.825732 5.235054 
H   2.351968 -1.825732 -0.459055 
H   -2.047482 0.991154 -5.025390 
H   -7.251245 -0.991154 0.668719 
H   -9.311790 1.857262 -5.322389 
H   0.013062 -1.857262 0.371720 
H   0.161784 1.113722 5.224599 
H   9.136944 -1.113722 -0.469510 
H   -8.338968 -0.175058 -4.223616 
H   -0.959760 0.175058 1.470492 
H   0.830106 -2.617384 3.977650 
H   8.468622 2.617384 -1.716458 
H   8.808315 -2.178919 -3.866265 
H   0.490412 2.178919 1.827843 
H   -0.751932 -0.694274 3.854407 
H   -8.546795 0.694274 -1.839701 
H   6.470347 -2.207533 -4.718941 
H   2.828381 2.207533 0.975167 
H   -2.958035 -0.818275 5.017505 
H   -6.340693 0.818275 -0.676603 
128
i=19
C   5.798658 -1.976264 3.532734 
C   3.500070 1.976264 -2.161374 
C   -3.561878 -1.046368 -3.321070 
C   -5.736850 1.046368 2.373038 
C   7.133006 -1.631242 3.243885 
C   2.165722 1.631242 -2.450223 
C   -2.213130 -1.371917 -3.071165 
C   -7.085598 1.371917 2.622943 
C   7.910832 -2.430928 2.390864 
C   1.387895 2.430928 -3.303244 
C   -1.335399 -0.441847 -2.493312 
C   -7.963328 0.441847 3.200796 
C   7.384454 2.200526 1.821561 
C   1.914273 -2.200526 -3.872547 
C   -1.797425 0.822953 -2.101817 
C   -7.501302 -0.822953 3.592291 
C   6.078169 1.819881 2.147192 
C   3.220558 -1.819881 -3.546916 
C   -3.148590 1.135023 -2.285208 
C   -6.150137 -1.135023 3.408900 
C   5.297343 2.623189 2.989467 
C   4.001385 -2.623189 -2.704641 
C   -4.014937 0.220787 -2.900571 
C   -5.283791 -0.220787 2.793537 
C   4.867323 -1.020245 4.189224 
C   4.431405 1.020245 -1.504884 
C   -4.476285 -1.978675 -4.028360 
C   -4.822443 1.978675 1.665748 
C   5.203854 -0.177167 5.281680 
C   4.094873 0.177167 -0.412428 
C   -4.012745 -2.874248 -5.031904 
C   -5.285982 2.874248 0.662204 
C   4.289644 0.819298 5.679146 
C   5.009084 -0.819298 -0.014962 
C   -4.926956 2.056006 -5.653754 
C   -4.371772 -2.056006 0.040354 
C   3.054279 1.007369 5.023127 
C   6.244449 -1.007369 -0.670981 
C   -6.307105 2.088079 -5.358407 
C   -2.991623 -2.088079 0.335701 
C   2.710156 0.174382 3.954820 
C   6.588571 -0.174382 -1.739288 
C   -6.775691 2.987114 -4.395940 
C   -2.523036 -2.987114 1.298168 
C   3.608020 -0.827020 3.557736 
C   5.690708 0.827020 -2.136372 
C   -5.866820 -1.978860 -3.727080 
C   -3.431908 1.978860 1.967028 
C   6.545163 -0.199077 -5.472990 
C   2.753564 0.199077 0.221118 
C   -2.640956 -2.824403 5.782030 
C   -6.657771 2.824403 0.087922 
C   7.335950 0.957072 5.783221 
C   1.962778 -0.957072 0.089113 
C   -1.755338 1.885224 -5.570709 
C   -7.543390 -1.885224 0.123399 
C   8.662542 0.972706 -5.160157 
C   0.636186 -0.972706 0.533951 
C   -0.515962 1.965254 5.161853 
C   -8.782766 -1.965254 -0.532255 
C   9.218260 -0.163714 -4.555902 
C   0.080468 0.163714 1.138206 
C   -0.154980 -2.677734 4.456846 
C   -9.143748 2.677734 -1.237262 
C   8.419412 -1.299730 -4.375083 
C   0.879316 1.299730 1.319025 
C   -1.040180 -1.593366 4.411499 
C   -8.258548 1.593366 -1.282609 
C   7.092871 -1.321596 -4.829527 
C   2.205857 1.321596 0.864581 
C   -2.268513 -1.667163 5.075063 
C   -7.030215 1.667163 -0.619045 
H   7.543640 -0.699580 3.637921 
H   1.755087 0.699580 -2.056187 
H   -1.843983 -2.361996 -3.338193 
H   -7.454744 2.361996 2.355915 
H   8.924790 -2.117414 2.134133 
H   0.373937 2.117414 -3.559975 
H   -0.290113 -0.718945 -2.332261 
H   -9.008614 0.718945 3.361847 
H   7.985304 1.596888 1.124510 
H   1.313424 -1.596888 -4.569598 
H   -1.116144 1.551056 -1.637598 
H   -8.182584 -1.551056 4.056510 
H   5.661885 0.900676 1.732215 
H   3.636843 -0.900676 -3.961893 
H   -3.526779 2.107571 -1.965895 
H   -5.771949 -2.107571 3.728213 
H   4.280253 2.312690 3.227938 
H   5.018475 -2.312690 -2.466170 
H   -5.044715 0.522822 -3.100082 
H   -4.254013 -0.522822 2.594026 
H   4.553390 1.477003 -4.877132 
H   4.745338 -1.477003 0.816976 
H   -4.557370 1.377133 4.962652 
H   -4.741358 -1.377133 -0.731456 
H   2.383281 1.813050 5.347419 
H   6.915446 -1.813050 -0.346689 
H   -7.000118 1.423789 -5.890139 
H   -2.298609 -1.423789 -0.196031 
H   1.765979 0.318833 3.399703 
H   7.532748 -0.318833 -2.294405 
H   -7.845180 3.016230 -4.124471 
H   -1.453547 -3.016230 1.569637 
H   3.353574 -1.434716 2.685422 
H   5.945154 1.434716 -3.008686 
H   -6.244882 -1.330523 -2.930110 
H   -3.053846 1.330523 2.763998 
H   6.925010 1.819805 5.250030 
H   2.373717 -1.819805 -0.444079 
H   -2.025733 0.985227 -5.010414 
H   -7.272994 -0.985227 0.683695 
H   -9.324279 1.862342 -5.329374 
H   0.025551 -1.862342 0.364735 
H   0.174273 1.118802 5.217614 
H   9.124455 -1.118802 -0.476495 
H   -8.329707 -0.167385 -4.241185 
H   -0.969021 0.167385 1.452923 
H   0.820845 -2.609711 3.960081 
H   8.477883 2.609711 -1.734027 
H   8.826995 -2.177014 -3.867112 
H   0.471732 2.177014 1.826996 
H   -0.770612 -0.692369 3.853560 
H   -8.528115 0.692369 -1.840548 
H   6.479608 -2.216529 -4.697615 
H   2.819120 2.216529 0.996493 
H   -2.967296 -0.827271 5.038831 
H   -6.331432 0.827271 -0.655277 
128
i=20
C   5.802521 -1.983937 3.545963 
C   3.496207 1.983937 -2.148145 
C   -3.565741 -1.054041 -3.307841 
C   -5.732987 1.054041 2.386267 
C   7.135969 -1.637698 3.254680 
C   2.162759 1.637698 -2.439428 
C   -2.216093 -1.378373 -3.060370 
C   -7.082635 1.378373 2.633738 
C   7.907551 -2.429235 2.384461 
C   1.391176 2.429235 -3.309647 
C   -1.332118 -0.440154 -2.499715 
C   -7.966609 0.440154 3.194393 
C   7.377151 2.208252 1.804045 
C   1.921576 -2.208252 -3.890063 
C   -1.790122 0.830679 -2.119333 
C   -7.508605 -0.830679 3.574775 
C   6.073671 1.823321 2.138566 
C   3.225056 -1.823321 -3.555542 
C   -3.144092 1.138463 -2.293834 
C   -6.154635 -1.138463 3.400274 
C   5.298190 2.619696 2.995023 
C   4.000538 -2.619696 -2.699085 
C   -4.015784 0.217294 -2.895015 
C   -5.282944 -0.217294 2.799093 
C   4.870128 -1.026436 4.199278 
C   4.428600 1.026436 -1.494830 
C   -4.479090 -1.984866 -4.018306 
C   -4.819638 1.984866 1.675802 
C   5.198721 -0.186639 5.297291 
C   4.100006 0.186639 -0.396817 
C   -4.007612 -2.883720 -5.016293 
C   -5.291115 2.883720 0.677815 
C   4.284511 0.817763 5.680733 
C   5.014217 -0.817763 -0.013375 
C   -4.921823 2.054471 -5.652167 
C   -4.376905 -2.054471 0.041941 
C   3.058195 1.019593 5.002172 
C   6.240533 -1.019593 -0.691936 
C   -6.311021 2.100303 -5.379362 
C   -2.987707 -2.100303 0.314746 
C   2.721851 0.190734 3.927250 
C   6.576876 -0.190734 -1.766858 
C   -6.787386 3.003466 -4.423510 
C   -2.511341 -3.003466 1.270598 
C   3.619027 -0.821146 3.547152 
C   5.679701 0.821146 -2.146956 
C   -5.877827 -1.972986 -3.737664 
C   -3.420901 1.972986 1.956444 
C   6.538125 -0.206803 -5.453675 
C   2.760602 0.206803 0.240433 
C   -2.633918 -2.832129 5.801345 
C   -6.664809 2.832129 0.107237 
C   7.322985 0.953474 5.796503 
C   1.975743 -0.953474 0.102395 
C   -1.742373 1.881626 -5.557427 
C   -7.556355 -1.881626 0.136681 
C   8.655028 0.975087 -5.160051 
C   0.643700 -0.975087 0.534057 
C   -0.508448 1.967635 5.161959 
C   -8.790280 -1.967635 -0.532149 
C   9.222917 -0.160063 -4.562093 
C   0.075811 0.160063 1.132015 
C   -0.159637 -2.674083 4.450655 
C   -9.139091 2.674083 -1.243453 
C   8.429466 -1.299307 -4.372807 
C   0.869262 1.299307 1.321301 
C   -1.050234 -1.592943 4.413775 
C   -8.248494 1.592943 -1.280333 
C   7.096787 -1.327152 -4.814181 
C   2.201941 1.327152 0.879927 
C   -2.272429 -1.672719 5.090409 
C   -7.026299 1.672719 -0.603699 
H   7.549196 -0.709687 3.656654 
H   1.749531 0.709687 -2.037454 
H   -1.849539 -2.372103 -3.319460 
H   -7.449188 2.372103 2.374648 
H   8.919551 -2.113445 2.121750 
H   0.379176 2.113445 -3.572358 
H   -0.284874 -0.714976 -2.344644 
H   -9.013853 0.714976 3.349464 
H   7.972974 1.612393 1.092442 
H   1.325754 -1.612393 -4.601666 
H   -1.103814 1.566561 -1.669666 
H   -8.194914 -1.566561 4.024442 
H   5.655006 0.907450 1.717610 
H   3.643722 -0.907450 -3.976498 
H   -3.519900 2.114345 -1.980500 
H   -5.778828 -2.114345 3.713608 
H   4.281893 2.308668 3.235929 
H   5.016835 -2.308668 -2.458179 
H   -5.046355 0.518800 -3.092091 
H   -4.252373 -0.518800 2.602017 
H   4.541642 1.474145 -4.871787 
H   4.757086 -1.474145 0.822321 
H   -4.545622 1.374275 4.967997 
H   -4.753106 -1.374275 -0.726111 
H   2.388573 1.834111 5.313499 
H   6.910154 -1.834111 -0.380609 
H   -7.005410 1.444850 -5.924059 
H   -2.293317 -1.444850 -0.229951 
H   1.785506 0.346033 3.354405 
H   7.513221 -0.346033 -2.339703 
H   -7.864707 3.043430 -4.169769 
H   -1.434020 -3.043430 1.524339 
H   3.372307 -1.426302 2.670129 
H   5.926421 1.426302 -3.023979 
H   -6.263615 -1.322109 -2.945403 
H   -3.035113 1.322109 2.748705 
H   6.903261 1.813878 5.265006 
H   2.395466 -1.813878 -0.429103 
H   -2.003984 0.979300 -4.995438 
H   -7.294743 -0.979300 0.698671 
H   -9.336768 1.867422 -5.336359 
H   0.038040 -1.867422 0.357750 
H   0.186762 1.123882 5.210629 
H   9.111966 -1.123882 -0.483480 
H   -8.320446 -0.159712 -4.258754 
H   -0.978282 0.159712 1.435354 
H   0.811584 -2.602038 3.942512 
H   8.487144 2.602038 -1.751596 
H   8.845675 -2.175109 -3.867959 
H   0.453052 2.175109 1.826149 
H   -0.789292 -0.690464 3.852713 
H   -8.509435 0.690464 -1.841395 
H   6.488869 -2.225525 -4.676289 
H   2.809859 2.225525 1.017819 
H   -2.976557 -0.836267 5.060157 
H   -6.322171 0.836267 -0.633951 
128
i=21
C   5.806384 -1.991610 3.559192 
C   3.492344 1.991610 -2.134916 
C   -3.569604 -1.061714 -3.294612 
C   -5.729124 1.061714 2.399496 
C   7.138932 -1.644154 3.265475 
C   2.159796 1.644154 -2.428633 
C   -2.219056 -1.384829 -3.049575 
C   -7.079672 1.384829 2.644533 
C   7.904270 -2.427542 2.378058 
C   1.394457 2.427542 -3.316050 
C   -1.328837 -0.438461 -2.506118 
C   -7.969890 0.438461 3.187990 
C   7.369848 2.215978 1.786529 
C   1.928879 -2.215978 -3.907579 
C   -1.782819 0.838405 -2.136849 
C   -7.515908 -0.838405 3.557259 
C   6.069173 1.826761 2.129940 
C   3.229554 -1.826761 -3.564168 
C   -3.139594 1.141903 -2.302460 
C   -6.159133 -1.141903 3.391648 
C   5.299037 2.616203 3.000579 
C   3.999691 -2.616203 -2.693529 
C   -4.016631 0.213801 -2.889459 
C   -5.282097 -0.213801 2.804649 
C   4.872933 -1.032627 4.209332 
C   4.425795 1.032627 -1.484776 
C   -4.481895 -1.991057 -4.008252 
C   -4.816833 1.991057 1.685856 
C   5.193588 -0.196111 5.312902 
C   4.105139 0.196111 -0.381206 
C   -4.002479 -2.893192 -5.000682 
C   -5.296248 2.893192 0.693426 
C   4.279378 0.816228 5.682320 
C   5.019350 -0.816228 -0.011788 
C   -4.916690 2.052936 -5.650580 
C   -4.382038 -2.052936 0.043528 
C   3.062111 1.031817 4.981217 
C   6.236617 -1.031817 -0.712891 
C   -6.314937 2.112527 -5.400317 
C   -2.983791 -2.112527 0.293791 
C   2.733546 0.207086 3.899680 
C   6.565181 -0.207086 -1.794428 
C   -6.799081 3.019818 -4.451080 
C   -2.499646 -3.019818 1.243028 
C   3.630034 -0.815272 3.536568 
C   5.668694 0.815272 -2.157540 
C   -5.888834 -1.967112 -3.748248 
C   -3.409894 1.967112 1.945860 
C   6.531087 -0.214529 -5.434360 
C   2.767640 0.214529 0.259748 
C   -2.626880 -2.839855 5.820660 
C   -6.671847 2.839855 0.126552 
C   7.310020 0.949876 5.809785 
C   1.988708 -0.949876 0.115677 
C   -1.729408 1.878028 -5.544145 
C   -7.569320 -1.878028 0.149963 
C   8.647514 0.977468 -5.159945 
C   0.651214 -0.977468 0.534163 
C   -0.500934 1.970016 5.162065 
C   -8.797794 -1.970016 -0.532043 
C   9.227574 -0.156412 -4.568284 
C   0.071154 0.156412 1.125824 
C   -0.164294 -2.670432 4.444464 
C   -9.134434 2.670432 -1.249644 
C   8.439520 -1.298884 -4.370531 
C   0.859208 1.298884 1.323577 
C   -1.060288 -1.592520 4.416051 
C   -8.238440 1.592520 -1.278057 
C   7.100703 -1.332708 -4.798835 
C   2.198025 1.332708 0.895273 
C   -2.276345 -1.678275 5.105755 
C   -7.022383 1.678275 -0.588353 
H   7.554752 -0.719794 3.675387 
H   1.743975 0.719794 -2.018721 
H   -1.855095 -2.382210 -3.300727 
H   -7.443632 2.382210 2.393381 
H   8.914312 -2.109476 2.109367 
H   0.384415 2.109476 -3.584741 
H   -0.279635 -0.711007 -2.357027 
H   -9.019092 0.711007 3.337081 
H   7.960644 1.627898 1.060374 
H   1.338084 -1.627898 -4.633734 
H   -1.091484 1.582066 -1.701734 
H   -8.207244 -1.582066 3.992374 
H   5.648127 0.914224 1.703005 
H   3.650601 -0.914224 -3.991103 
H   -3.513021 2.121119 -1.995105 
H   -5.785707 -2.121119 3.699003 
H   4.283533 2.304646 3.243920 
H   5.015195 -2.304646 -2.450188 
H   -5.047995 0.514778 -3.084100 
H   -4.250733 -0.514778 2.610008 
H   4.529894 1.471287 -4.866442 
H   4.768834 -1.471287 0.827666 
H   -4.533874 1.371417 4.973342 
H   -4.764854 -1.371417 -0.720766 
H   2.393865 1.855172 5.279579 
H   6.904862 -1.855172 -0.414529 
H   -7.010702 1.465911 -5.957979 
H   -2.288025 -1.465911 -0.263871 
H   1.805033 0.373233 3.309107 
H   7.493694 -0.373233 -2.385001 
H   -7.884234 3.070630 -4.215067 
H   -1.414493 -3.070630 1.479041 
H   3.391040 -1.417888 2.654836 
H   5.907688 1.417888 -3.039272 
H   -6.282348 -1.313695 -2.960696 
H   -3.016380 1.313695 2.733412 
H   6.881512 1.807951 5.279982 
H   2.417215 -1.807951 -0.414127 
H   -1.982235 0.973373 -4.980462 
H   -7.316492 -0.973373 0.713647 
H   -9.349257 1.872502 -5.343344 
H   0.050529 -1.872502 0.350765 
H   0.199251 1.128962 5.203644 
H   9.099477 -1.128962 -0.490465 
H   -8.311185 -0.152039 -4.276323 
H   -0.987543 0.152039 1.417785 
H   0.802323 -2.594365 3.924943 
H   8.496405 2.594365 -1.769165 
H   8.864355 -2.173204 -3.868806 
H   0.434372 2.173204 1.825302 
H   -0.807972 -0.688559 3.851866 
H   -8.490755 0.688559 -1.842242 
H   6.498130 -2.234521 -4.654963 
H   2.800598 2.234521 1.039145 
H   -2.985818 -0.845263 5.081483 
H   -6.312910 0.845263 -0.612625 
128
i=22
C   5.802521 -1.983937 3.545963 
C   3.496207 1.983937 -2.148145 
C   -3.565741 -1.054041 -3.307841 
C   -5.732987 1.054041 2.386267 
C   7.135969 -1.637698 3.254680 
C   2.162759 1.637698 -2.439428 
C   -2.216093 -1.378373 -3.060370 
C   -7.082635 1.378373 2.633738 
C   7.907551 -2.429235 2.384461 
C   1.391176 2.429235 -3.309647 
C   -1.332118 -0.440154 -2.499715 
C   -7.966609 0.440154 3.194393 
C   7.377151 2.208252 1.804045 
C   1.921576 -2.208252 -3.890063 
C   -1.790122 0.830679 -2.119333 
C   -7.508605 -0.830679 3.574775 
C   6.073671 1.823321 2.138566 
C   3.225056 -1.823321 -3.555542 
C   -3.144092 1.138463 -2.293834 
C   -6.154635 -1.138463 3.400274 
C   5.298190 2.619696 2.995023 
C   4.000538 -2.619696 -2.699085 
C   -4.015784 0.217294 -2.895015 
C   -5.282944 -0.217294 2.799093 
C   4.870128 -1.026436 4.199278 
C   4.428600 1.026436 -1.494830 
C   -4.479090 -1.984866 -4.018306 
C   -4.819638 1.984866 1.675802 
C   5.198721 -0.186639 5.297291 
C   4.100006 0.186639 -0.396817 
C   -4.007612 -2.883720 -5.016293 
C   -5.291115 2.883720 0.677815 
C   4.284511 0.817763 5.680733 
C   5.014217 -0.817763 -0.013375 
C   -4.921823 2.054471 -5.652167 
C   -4.376905 -2.054471 0.041941 
C   3.058195 1.019593 5.002172 
C   6.240533 -1.019593 -0.691936 
C   -6.311021 2.100303 -5.379362 
C   -2.987707 -2.100303 0.314746 
C   2.721851 0.190734 3.927250 
C   6.576876 -0.190734 -1.766858 
C   -6.787386 3.003466 -4.423510 
C   -2.511341 -3.003466 1.270598 
C   3.619027 -0.821146 3.547152 
C   5.679701 0.821146 -2.146956 
C   -5.877827 -1.972986 -3.737664 
C   -3.420901 1.972986 1.956444 
C   6.538125 -0.206803 -5.453675 
C   2.760602 0.206803 0.240433 
C   -2.633918 -2.832129 5.801345 
C   -6.664809 2.832129 0.107237 
C   7.322985 0.953474 5.796503 
C   1.975743 -0.953474 0.102395 
C   -1.742373 1.881626 -5.557427 
C   -7.556355 -1.881626 0.136681 
C   8.655028 0.975087 -5.160051 
C   0.643700 -0.975087 0.534057 
C   -0.508448 1.967635 5.161959 
C   -8.790280 -1.967635 -0.532149 
C   9.222917 -0.160063 -4.562093 
C   0.075811 0.160063 1.132015 
C   -0.159637 -2.674083 4.450655 
C   -9.139091 2.674083 -1.243453 
C   8.429466 -1.299307 -4.372807 
C   0.869262 1.299307 1.321301 
C   -1.050234 -1.592943 4.413775 
C   -8.248494 1.592943 -1.280333 
C   7.096787 -1.327152 -4.814181 
C   2.201941 1.327152 0.879927 
C   -2.272429 -1.672719 5.090409 
C   -7.026299 1.672719 -0.603699 
H   7.549196 -0.709687 3.656654 
H   1.749531 0.709687 -2.037454 
H   -1.849539 -2.372103 -3.319460 
H   -7.449188 2.372103 2.374648 
H   8.919551 -2.113445 2.121750 
H   0.379176 2.113445 -3.572358 
H   -0.284874 -0.714976 -2.344644 
H   -9.013853 0.714976 3.349464 
H   7.972974 1.612393 1.092442 
H   1.325754 -1.612393 -4.601666 
H   -1.103814 1.566561 -1.669666 
H   -8.194914 -1.566561 4.024442 
H   5.655006 0.907450 1.717610 
H   3.643722 -0.907450 -3.976498 
H   -3.519900 2.114345 -1.980500 
H   -5.778828 -2.114345 3.713608 
H   4.281893 2.308668 3.235929 
H   5.016835 -2.308668 -2.458179 
H   -5.046355 0.518800 -3.092091 
H   -4.252373 -0.518800 2.602017 
H   4.541642 1.474145 -4.871787 
H   4.757086 -1.474145 0.822321 
H   -4.545622 1.374275 4.967997 
H   -4.753106 -1.374275 -0.726111 
H   2.388573 1.834111 5.313499 
H   6.910154 -1.834111 -0.380609 
H   -7.005410 1.444850 -5.924059 
H   -2.293317 -1.444850 -0.229951 
H   1.785506 0.346033 3.354405 
H   7.513221 -0.346033 -2.339703 
H   -7.864707 3.043430 -4.169769 
H   -1.434020 -3.043430 1.524339 
H   3.372307 -1.426302 2.670129 
H   5.926421 1.426302 -3.023979 
H   -6.263615 -1.322109 -2.945403 
H   -3.035113 1.322109 2.748705 
H   6.903261 1.813878 5.265006 
H   2.395466 -1.813878 -0.429103 
H   -2.003984 0.979300 -4.995438 
H   -7.294743 -0.979300 0.698671 
H   -9.336768 1.867422 -5.336359 
H   0.038040 -1.867422 0.357750 
H   0.186762 1.123882 5.210629 
H   9.111966 -1.123882 -0.483480 
H   -8.320446 -0.159712 -4.258754 
H   -0.978282 0.159712 1.435354 
H   0.811584 -2.602038 3.942512 
H   8.487144 2.602038 -1.751596 
H   8.845675 -2.175109 -3.867959 
H   0.453052 2.175109 1.826149 
H   -0.789292 -0.690464 3.852713 
H   -8.509435 0.690464 -1.841395 
H   6.488869 -2.225525 -4.676289 
H   2.809859 2.225525 1.017819 
H   -2.976557 -0.836267 5.060157 
H   -6.322171 0.836267 -0.633951 
128
i=23
C   5.798658 -1.976264 3.532734 
C   3.500070 1.976264 -2.161374 
C   -3.561878 -1.046368 -3.321070 
C   -5.736850 1.046368 2.373038 
C   7.133006 -1.631242 3.243885 
C   2.165722 1.631242 -2.450223 
C   -2.213130 -1.371917 -3.071165 
C   -7.085598 1.371917 2.622943 
C   7.910832 -2.430928 2.390864 
C   1.387895 2.430928 -3.303244 
C   -1.335399 -0.441847 -2.493312 
C   -7.963328 0.441847 3.200796 
C   7.384454 2.200526 1.821561 
C   1.914273 -2.200526 -3.872547 
C   -1.797425 0.822953 -2.101817 
C   -7.501302 -0.822953 3.592291 
C   6.078169 1.819881 2.147192 
C   3.220558 -1.819881 -3.546916 
C   -3.148590 1.135023 -2.285208 
C   -6.150137 -1.135023 3.408900 
C   5.297343 2.623189 2.989467 
C   4.001385 -2.623189 -2.704641 
C   -4.014937 0.220787 -2.900571 
C   -5.283791 -0.220787 2.793537 
C   4.867323 -1.020245 4.189224 
C   4.431405 1.020245 -1.504884 
C   -4.476285 -1.978675 -4.028360 
C   -4.822443 1.978675 1.665748 
C   5.203854 -0.177167 5.281680 
C   4.094873 0.177167 -0.412428 
C   -4.012745 -2.874248 -5.031904 
C   -5.285982 2.874248 0.662204 
C   4.289644 0.819298 5.679146 
C   5.009084 -0.819298 -0.014962 
C   -4.926956 2.056006 -5.653754 
C   -4.371772 -2.056006 0.040354 
C   3.054279 1.007369 5.023127 
C   6.244449 -1.007369 -0.670981 
C   -6.307105 2.088079 -5.358407 
C   -2.991623 -2.088079 0.335701 
C   2.710156 0.174382 3.954820 
C   6.588571 -0.174382 -1.739288 
C   -6.775691 2.987114 -4.395940 
C   -2.523036 -2.987114 1.298168 
C   3.608020 -0.827020 3.557736 
C   5.690708 0.827020 -2.136372 
C   -5.866820 -1.978860 -3.727080 
C   -3.431908 1.978860 1.967028 
C   6.545163 -0.199077 -5.472990 
C   2.753564 0.199077 0.221118 
C   -2.640956 -2.824403 5.782030 
C   -6.657771 2.824403 0.087922 
C   7.335950 0.957072 5.783221 
C   1.962778 -0.957072 0.089113 
C   -1.755338 1.885224 -5.570709 
C   -7.543390 -1.885224 0.123399 
C   8.662542 0.972706 -5.160157 
C   0.636186 -0.972706 0.533951 
C   -0.515962 1.965254 5.161853 
C   -8.782766 -1.965254 -0.532255 
C   9.218260 -0.163714 -4.555902 
C   0.080468 0.163714 1.138206 
C   -0.154980 -2.677734 4.456846 
C   -9.143748 2.677734 -1.237262 
C   8.419412 -1.299730 -4.375083 
C   0.879316 1.299730 1.319025 
C   -1.040180 -1.593366 4.411499 
C   -8.258548 1.593366 -1.282609 
C   7.092871 -1.321596 -4.829527 
C   2.205857 1.321596 0.864581 
C   -2.268513 -1.667163 5.075063 
C   -7.030215 1.667163 -0.619045 
H   7.543640 -0.699580 3.637921 
H   1.755087 0.699580 -2.056187 
H   -1.843983 -2.361996 -3.338193 
H   -7.454744 2.361996 2.355915 
H   8.924790 -2.117414 2.134133 
H   0.373937 2.117414 -3.559975 
H   -0.290113 -0.718945 -2.332261 
H   -9.008614 0.718945 3.361847 
H   7.985304 1.596888 1.124510 
H   1.313424 -1.596888 -4.569598 
H   -1.116144 1.551056 -1.637598 
H   -8.182584 -1.551056 4.056510 
H   5.661885 0.900676 1.732215 
H   3.636843 -0.900676 -3.961893 
H   -3.526779 2.107571 -1.965895 
H   -5.771949 -2.107571 3.728213 
H   4.280253 2.312690 3.227938 
H   5.018475 -2.312690 -2.466170 
H   -5.044715 0.522822 -3.100082 
H   -4.254013 -0.522822 2.594026 
H   4.553390 1.477003 -4.877132 
H   4.745338 -1.477003 0.816976 
H   -4.557370 1.377133 4.962652 
H   -4.741358 -1.377133 -0.731456 
H   2.383281 1.813050 5.347419 
H   6.915446 -1.813050 -0.346689 
H   -7.000118 1.423789 -5.890139 
H   -2.298609 -1.423789 -0.196031 
H   1.765979 0.318833 3.399703 
H   7.532748 -0.318833 -2.294405 
H   -7.845180 3.016230 -4.124471 
H   -1.453547 -3.016230 1.569637 
H   3.353574 -1.434716 2.685422 
H   5.945154 1.434716 -3.008686 
H   -6.244882 -1.330523 -2.930110 
H   -3.053846 1.330523 2.763998 
H   6.925010 1.819805 5.250030 
H   2.373717 -1.819805 -0.444079 
H   -2.025733 0.985227 -5.010414 
H   -7.272994 -0.985227 0.683695 
H   -9.324279 1.862342 -5.329374 
H   0.025551 -1.862342 0.364735 
H   0.174273 1.118802 5.217614 
H   9.124455 -1.118802 -0.476495 
H   -8.329707 -0.167385 -4.241185 
H   -0.969021 0.167385 1.452923 
H   0.820845 -2.609711 3.960081 
H   8.477883 2.609711 -1.734027 
H   8.826995 -2.177014 -3.867112 
H   0.471732 2.177014 1.826996 
H   -0.770612 -0.692369 3.853560 
H   -8.528115 0.692369 -1.840548 
H   6.479608 -2.216529 -4.697615 
H   2.819120 2.216529 0.996493 
H   -2.967296 -0.827271 5.038831 
H   -6.331432 0.827271 -0.655277 
128
i=24
C   5.794795 -1.968591 3.519505 
C   3.503933 1.968591 -2.174603 
C   -3.558015 -1.038695 -3.334299 
C   -5.740713 1.038695 2.359809 
C   7.130043 -1.624786 3.233090 
C   2.168685 1.624786 -2.461018 
C   -2.210167 -1.365461 -3.081960 
C   -7.088561 1.365461 2.612148 
C   7.914113 -2.432621 2.397267 
C   1.384614 2.432621 -3.296841 
C   -1.338680 -0.443540 -2.486909 
C   -7.960047 0.443540 3.207199 
C   7.391757 2.192800 1.839077 
C   1.906970 -2.192800 -3.855031 
C   -1.804728 0.815227 -2.084301 
C   -7.493999 -0.815227 3.609807 
C   6.082667 1.816441 2.155818 
C   3.216060 -1.816441 -3.538290 
C   -3.153088 1.131583 -2.276582 
C   -6.145639 -1.131583 3.417526 
C   5.296496 2.626682 2.983911 
C   4.002232 -2.626682 -2.710197 
C   -4.014090 0.224280 -2.906127 
C   -5.284638 -0.224280 2.787981 
C   4.864518 -1.014054 4.179170 
C   4.434210 1.014054 -1.514938 
C   -4.473480 -1.972484 -4.038414 
C   -4.825248 1.972484 1.655694 
C   5.208987 -0.167695 5.266069 
C   4.089740 0.167695 -0.428039 
C   -4.017878 -2.864776 -5.047515 
C   -5.280849 2.864776 0.646593 
C   4.294777 0.820833 5.677559 
C   5.003951 -0.820833 -0.016549 
C   -4.932089 2.057541 -5.655341 
C   -4.366639 -2.057541 0.038767 
C   3.050363 0.995145 5.044082 
C   6.248365 -0.995145 -0.650026 
C   -6.303189 2.075855 -5.337452 
C   -2.995539 -2.075855 0.356656 
C   2.698461 0.158030 3.982390 
C   6.600266 -0.158030 -1.711718 
C   -6.763996 2.970762 -4.368370 
C   -2.534731 -2.970762 1.325738 
C   3.597013 -0.832894 3.568320 
C   5.701715 0.832894 -2.125788 
C   -5.855813 -1.984734 -3.716496 
C   -3.442915 1.984734 1.977612 
C   6.552201 -0.191351 -5.492305 
C   2.746526 0.191351 0.201803 
C   -2.647994 -2.816677 5.762715 
C   -6.650733 2.816677 0.068607 
C   7.348915 0.960670 5.769939 
C   1.949813 -0.960670 0.075831 
C   -1.768303 1.888822 -5.583991 
C   -7.530425 -1.888822 0.110117 
C   8.670056 0.970325 -5.160263 
C   0.628672 -0.970325 0.533845 
C   -0.523476 1.962873 5.161747 
C   -8.775252 -1.962873 -0.532361 
C   9.213603 -0.167365 -4.549711 
C   0.085125 0.167365 1.144397 
C   -0.150323 -2.681385 4.463037 
C   -9.148405 2.681385 -1.231071 
C   8.409358 -1.300153 -4.377359 
C   0.889370 1.300153 1.316749 
C   -1.030126 -1.593789 4.409223 
C   -8.268602 1.593789 -1.284885 
C   7.088955 -1.316040 -4.844873 
C   2.209773 1.316040 0.849235 
C   -2.264597 -1.661607 5.059717 
C   -7.034131 1.661607 -0.634391 
H   7.538084 -0.689473 3.619188 
H   1.760643 0.689473 -2.074920 
H   -1.838427 -2.351889 -3.356926 
H   -7.460300 2.351889 2.337182 
H   8.930029 -2.121383 2.146516 
H   0.368698 2.121383 -3.547592 
H   -0.295352 -0.722914 -2.319878 
H   -9.003375 0.722914 3.374230 
H   7.997634 1.581383 1.156578 
H   1.301094 -1.581383 -4.537530 
H   -1.128474 1.535551 -1.605530 
H   -8.170254 -1.535551 4.088578 
H   5.668764 0.893902 1.746820 
H   3.629964 -0.893902 -3.947288 
H   -3.533658 2.100797 -1.951290 
H   -5.765070 -2.100797 3.742818 
H   4.278613 2.316712 3.219947 
H   5.020115 -2.316712 -2.474161 
H   -5.043075 0.526844 -3.108073 
H   -4.255653 -0.526844 2.586035 
H   4.565138 1.479861 -4.882477 
H   4.733590 -1.479861 0.811631 
H   -4.569118 1.379991 4.957307 
H   -4.729610 -1.379991 -0.736801 
H   2.377989 1.791989 5.381339 
H   6.920738 -1.791989 -0.312769 
H   -6.994826 1.402728 -5.856219 
H   -2.303901 -1.402728 -0.162111 
H   1.746452 0.291633 3.445001 
H   7.552275 -0.291633 -2.249107 
H   -7.825653 2.989030 -4.079173 
H   -1.473074 -2.989030 1.614935 
H   3.334841 -1.443130 2.700715 
H   5.963887 1.443130 -2.993393 
H   -6.226149 -1.338937 -2.914817 
H   -3.072579 1.338937 2.779291 
H   6.946759 1.825732 5.235054 
H   2.351968 -1.825732 -0.459055 
H   -2.047482 0.991154 -5.025390 
H   -7.251245 -0.991154 0.668719 
H   -9.311790 1.857262 -5.322389 
H   0.013062 -1.857262 0.371720 
H   0.161784 1.113722 5.224599 
H   9.136944 -1.113722 -0.469510 
H   -8.338968 -0.175058 -4.223616 
H   -0.959760 0.175058 1.470492 
H   0.830106 -2.617384 3.977650 
H   8.468622 2.617384 -1.716458 
H   8.808315 -2.178919 -3.866265 
H   0.490412 2.178919 1.827843 
H   -0.751932 -0.694274 3.854407 
H   -8.546795 0.694274 -1.839701 
H   6.470347 -2.207533 -4.718941 
H   2.828381 2.207533 0.975167 
H   -2.958035 -0.818275 5.017505 
H   -6.340693 0.818275 -0.676603 
128
i=25
C   5.790932 -1.960918 3.506276 
C   3.507796 1.960918 -2.187832 
C   -3.554152 -1.031022 -3.347528 
C   -5.744576 1.031022 2.346580 
C   7.127080 -1.618330 3.222295 
C   2.171648 1.618330 -2.471813 
C   -2.207204 -1.359005 -3.092755 
C   -7.091524 1.359005 2.601353 
C   7.917394 -2.434314 2.403670 
C   1.381333 2.434314 -3.290438 
C   -1.341961 -0.445233 -2.480506 
C   -7.956766 0.445233 3.213602 
C   7.399060 2.185074 1.856593 
C   1.899667 -2.185074 -3.837515 
C   -1.812031 0.807501 -2.066785 
C   -7.486696 -0.807501 3.627323 
C   6.087165 1.813001 2.164444 
C   3.211562 -1.813001 -3.529664 
C   -3.157586 1.128143 -2.267956 
C   -6.141141 -1.128143 3.426152 
C   5.295649 2.630175 2.978355 
C   4.003079 -2.630175 -2.715753 
C   -4.013243 0.227773 -2.911683 
C   -5.285485 -0.227773 2.782425 
C   4.861713 -1.007863 4.169116 
C   4.437015 1.007863 -1.524992 
C   -4.470675 -1.966293 -4.048468 
C   -4.828053 1.966293 1.645640 
C   5.214120 -0.158223 5.250458 
C   4.084607 0.158223 -0.443650 
C   -4.023011 -2.855304 -5.063126 
C   -5.275716 2.855304 0.630982 
C   4.299910 0.822368 5.675972 
C   4.998818 -0.822368 -0.018136 
C   -4.937222 2.059076 -5.656928 
C   -4.361506 -2.059076 0.037180 
C   3.046447 0.982921 5.065037 
C   6.252281 -0.982921 -0.629071 
C   -6.299273 2.063631 -5.316497 
C   -2.999455 -2.063631 0.377611 
C   2.686766 0.141678 4.009960 
C   6.611961 -0.141678 -1.684148 
C   -6.752301 2.954410 -4.340800 
C   -2.546426 -2.954410 1.353308 
C   3.586006 -0.838768 3.578904 
C   5.712722 0.838768 -2.115204 
C   -5.844806 -1.990608 -3.705912 
C   -3.453922 1.990608 1.988196 
C   6.559239 -0.183625 -5.511620 
C   2.739488 0.183625 0.182488 
C   -2.655032 -2.808951 5.743400 
C   -6.643695 2.808951 0.049292 
C   7.361880 0.964268 5.756657 
C   1.936848 -0.964268 0.062549 
C   -1.781268 1.892420 -5.597273 
C   -7.517460 -1.892420 0.096835 
C   8.677570 0.967944 -5.160369 
C   0.621158 -0.967944 0.533739 
C   -0.530990 1.960492 5.161641 
C   -8.767738 -1.960492 -0.532467 
C   9.208946 -0.171016 -4.543520 
C   0.089782 0.171016 1.150588 
C   -0.145666 -2.685036 4.469228 
C   -9.153062 2.685036 -1.224880 
C   8.399304 -1.300576 -4.379635 
C   0.899424 1.300576 1.314473 
C   -1.020072 -1.594212 4.406947 
C   -8.278656 1.594212 -1.287161 
C   7.085039 -1.310484 -4.860219 
C   2.213689 1.310484 0.833889 
C   -2.260681 -1.656051 5.044371 
C   -7.038047 1.656051 -0.649737 
H   7.532528 -0.679366 3.600455 
H   1.766199 0.679366 -2.093653 
H   -1.832871 -2.341782 -3.375659 
H   -7.465856 2.341782 2.318449 
H   8.935268 -2.125352 2.158899 
H   0.363459 2.125352 -3.535209 
H   -0.300591 -0.726883 -2.307495 
H   -8.998136 0.726883 3.386613 
H   8.009964 1.565878 1.188646 
H   1.288764 -1.565878 -4.505462 
H   -1.140804 1.520046 -1.573462 
H   -8.157924 -1.520046 4.120646 
H   5.675643 0.887128 1.761425 
H   3.623085 -0.887128 -3.932683 
H   -3.540537 2.094023 -1.936685 
H   -5.758191 -2.094023 3.757423 
H   4.276973 2.320734 3.211956 
H   5.021755 -2.320734 -2.482152 
H   -5.041435 0.530866 -3.116064 
H   -4.257293 -0.530866 2.578044 
H   4.576886 1.482719 -4.887822 
H   4.721842 -1.482719 0.806286 
H   -4.580866 1.382849 4.951962 
H   -4.717862 -1.382849 -0.742146 
H   2.372697 1.770928 5.415259 
H   6.926030 -1.770928 -0.278849 
H   -6.989534 1.381667 -5.822299 
H   -2.309193 -1.381667 -0.128191 
H   1.726925 0.264433 3.490299 
H   7.571802 -0.264433 -2.203809 
H   -7.806126 2.961830 -4.033875 
H   -1.492601 -2.961830 1.660233 
H   3.316108 -1.451544 2.716008 
H   5.982620 1.451544 -2.978100 
H   -6.207416 -1.347351 -2.899524 
H   -3.091312 1.347351 2.794584 
H   6.968508 1.831659 5.220078 
H   2.330219 -1.831659 -0.474031 
H   -2.069231 0.997081 -5.040366 
H   -7.229496 -0.997081 0.653743 
H   -9.299301 1.852182 -5.315404 
H   0.000573 -1.852182 0.378705 
H   0.149295 1.108642 5.231584 
H   9.149433 -1.108642 -0.462525 
H   -8.348229 -0.182731 -4.206047 
H   -0.950499 0.182731 1.488061 
H   0.839367 -2.625057 3.995219 
H   8.459361 2.625057 -1.698889 
H   8.789635 -2.180824 -3.865418 
H   0.509092 2.180824 1.828690 
H   -0.733252 -0.696179 3.855254 
H   -8.565475 0.696179 -1.838854 
H   6.461086 -2.198537 -4.740267 
H   2.837642 2.198537 0.953841 
H   -2.948774 -0.809279 4.996179 
H   -6.349954 0.809279 -0.697929 
128
i=26
C   5.787069 -1.953245 3.493047 
C   3.511659 1.953245 -2.201061 
C   -3.550289 -1.023349 -3.360757 
C   -5.748439 1.023349 2.333351 
C   7.124117 -1.611874 3.211500 
C   2.174611 1.611874 -2.482608 
C   -2.204241 -1.352549 -3.103550 
C   -7.094487 1.352549 2.590558 
C   7.920675 -2.436007 2.410073 
C   1.378052 2.436007 -3.284035 
C   -1.345242 -0.446926 -2.474103 
C   -7.953485 0.446926 3.220005 
C   7.406363 2.177348 1.874109 
C   1.892364 -2.177348 -3.819999 
C   -1.819334 0.799775 -2.049269 
C   -7.479393 -0.799775 3.644839 
C   6.091663 1.809561 2.173070 
C   3.207064 -1.809561 -3.521038 
C   -3.162084 1.124703 -2.259330 
C   -6.136643 -1.124703 3.434778 
C   5.294802 2.633668 2.972799 
C   4.003926 -2.633668 -2.721309 
C   -4.012396 0.231266 -2.917239 
C   -5.286332 -0.231266 2.776869 
C   4.858908 -1.001672 4.159062 
C   4.439820 1.001672 -1.535046 
C   -4.467870 -1.960102 -4.058522 
C   -4.830858 1.960102 1.635586 
C   5.219253 -0.148751 5.234847 
C   4.079474 0.148751 -0.459261 
C   -4.028144 -2.845832 -5.078737 
C   -5.270583 2.845832 0.615371 
C   4.305043 0.823903 5.674385 
C   4.993685 -0.823903 -0.019723 
C   -4.942355 2.060611 -5.658515 
C   -4.356373 -2.060611 0.035593 
C   3.042531 0.970697 5.085992 
C   6.256197 -0.970697 -0.608116 
C   -6.295357 2.051407 -5.295542 
C   -3.003371 -2.051407 0.398566 
C   2.675071 0.125326 4.037530 
C   6.623656 -0.125326 -1.656578 
C   -6.740606 2.938058 -4.313230 
C   -2.558121 -2.938058 1.380878 
C   3.574999 -0.844642 3.589488 
C   5.723729 0.844642 -2.104620 
C   -5.833799 -1.996482 -3.695328 
C   -3.464929 1.996482 1.998780 
C   6.566277 -0.175899 -5.530935 
C   2.732450 0.175899 0.163173 
C   -2.662070 -2.801225 5.724085 
C   -6.636657 2.801225 0.029977 
C   7.374845 0.967866 5.743375 
C   1.923883 -0.967866 0.049267 
C   -1.794233 1.896018 -5.610555 
C   -7.504495 -1.896018 0.083553 
C   8.685084 0.965563 -5.160475 
C   0.613644 -0.965563 0.533633 
C   -0.538504 1.958111 5.161535 
C   -8.760224 -1.958111 -0.532573 
C   9.204289 -0.174667 -4.537329 
C   0.094439 0.174667 1.156779 
C   -0.141009 -2.688687 4.475419 
C   -9.157719 2.688687 -1.218689 
C   8.389250 -1.300999 -4.381911 
C   0.909478 1.300999 1.312197 
C   -1.010018 -1.594635 4.404671 
C   -8.288710 1.594635 -1.289437 
C   7.081123 -1.304928 -4.875565 
C   2.217605 1.304928 0.818543 
C   -2.256765 -1.650495 5.029025 
C   -7.041963 1.650495 -0.665083 
H   7.526972 -0.669259 3.581722 
H   1.771755 0.669259 -2.112386 
H   -1.827315 -2.331675 -3.394392 
H   -7.471412 2.331675 2.299716 
H   8.940507 -2.129321 2.171282 
H   0.358220 2.129321 -3.522826 
H   -0.305830 -0.730852 -2.295112 
H   -8.992897 0.730852 3.398996 
H   8.022294 1.550373 1.220714 
H   1.276434 -1.550373 -4.473394 
H   -1.153134 1.504541 -1.541394 
H   -8.145594 -1.504541 4.152714 
H   5.682522 0.880354 1.776030 
H   3.616206 -0.880354 -3.918078 
H   -3.547416 2.087249 -1.922080 
H   -5.751312 -2.087249 3.772028 
H   4.275333 2.324756 3.203965 
H   5.023395 -2.324756 -2.490143 
H   -5.039795 0.534888 -3.124055 
H   -4.258933 -0.534888 2.570053 
H   4.588634 1.485577 -4.893167 
H   4.710094 -1.485577 0.800941 
H   -4.592614 1.385707 4.946617 
H   -4.706114 -1.385707 -0.747491 
H   2.367405 1.749867 5.449179 
H   6.931322 -1.749867 -0.244929 
H   -6.984242 1.360606 -5.788379 
H   -2.314485 -1.360606 -0.094271 
H   1.707398 0.237233 3.535597 
H   7.591329 -0.237233 -2.158511 
H   -7.786599 2.934630 -3.988577 
H   -1.512128 -2.934630 1.705531 
H   3.297375 -1.459958 2.731301 
H   6.001353 1.459958 -2.962807 
H   -6.188683 -1.355765 -2.884231 
H   -3.110045 1.355765 2.809877 
H   6.990257 1.837586 5.205102 
H   2.308470 -1.837586 -0.489007 
H   -2.090980 1.003008 -5.055342 
H   -7.207747 -1.003008 0.638767 
H   -9.286812 1.847102 -5.308419 
H   -0.011916 -1.847102 0.385690 
H   0.136806 1.103562 5.238569 
H   9.161922 -1.103562 -0.455540 
H   -8.357490 -0.190404 -4.188478 
H   -0.941238 0.190404 1.505630 
H   0.848628 -2.632730 4.012788 
H   8.450100 2.632730 -1.681320 
H   8.770955 -2.182729 -3.864571 
H   0.527772 2.182729 1.829537 
H   -0.714572 -0.698084 3.856101 
H   -8.584155 0.698084 -1.838007 
H   6.451825 -2.189541 -4.761593 
H   2.846903 2.189541 0.932515 
H   -2.939513 -0.800283 4.974853 
H   -6.359215 0.800283 -0.719255 
128
i=27
C   5.783206 -1.945572 3.479818 
C   3.515522 1.945572 -2.214290 
C   -3.546426 -1.015676 -3.373986 
C   -5.752302 1.015676 2.320122 
C   7.121154 -1.605418 3.200705 
C   2.177574 1.605418 -2.493403 
C   -2.201278 -1.346093 -3.114345 
C   -7.097450 1.346093 2.579763 
C   7.923956 -2.437700 2.416476 
C   1.374771 2.437700 -3.277632 
C   -1.348523 -0.448619 -2.467700 
C   -7.950204 0.448619 3.226408 
C   7.413666 2.169622 1.891625 
C   1.885061 -2.169622 -3.802483 
C   -1.826637 0.792049 -2.031753 
C   -7.472090 -0.792049 3.662355 
C   6.096161 1.806121 2.181696 
C   3.202566 -1.806121 -3.512412 
C   -3.166582 1.121263 -2.250704 
C   -6.132145 -1.121263 3.443404 
C   5.293955 2.637161 2.967243 
C   4.004773 -2.637161 -2.726865 
C   -4.011549 0.234759 -2.922795 
C   -5.287179 -0.234759 2.771313 
C   4.856103 -0.995481 4.149008 
C   4.442625 0.995481 -1.545100 
C   -4.465065 -1.953911 -4.068576 
C   -4.833663 1.953911 1.625532 
C   5.224386 -0.139279 5.219236 
C   4.074341 0.139279 -0.474872 
C   -4.033277 -2.836360 -5.094348 
C   -5.265450 2.836360 0.599760 
C   4.310176 0.825438 5.672798 
C   4.988552 -0.825438 -0.021310 
C   -4.947488 2.062146 -5.660102 
C   -4.351240 -2.062146 0.034006 
C   3.038615 0.958473 5.106947 
C   6.260113 -0.958473 -0.587161 
C   -6.291441 2.039183 -5.274587 
C   -3.007287 -2.039183 0.419521 
C   2.663376 0.108974 4.065100 
C   6.635351 -0.108974 -1.629008 
C   -6.728911 2.921706 -4.285660 
C   -2.569816 -2.921706 1.408448 
C   3.563992 -0.850516 3.600072 
C   5.734736 0.850516 -2.094036 
C   -5.822792 -2.002356 -3.684744 
C   -3.475936 2.002356 2.009364 
C   6.573315 -0.168173 -5.550250 
C   2.725412 0.168173 0.143858 
C   -2.669108 -2.793499 5.704770 
C   -6.629619 2.793499 0.010662 
C   7.387810 0.971464 5.730093 
C   1.910918 -0.971464 0.035985 
C   -1.807198 1.899616 -5.623837 
C   -7.491530 -1.899616 0.070271 
C   8.692598 0.963182 -5.160581 
C   0.606130 -0.963182 0.533527 
C   -0.546018 1.955730 5.161429 
C   -8.752710 -1.955730 -0.532679 
C   9.199632 -0.178318 -4.531138 
C   0.099096 0.178318 1.162970 
C   -0.136352 -2.692338 4.481610 
C   -9.162376 2.692338 -1.212498 
C   8.379196 -1.301422 -4.384187 
C   0.919532 1.301422 1.309921 
C   -0.999964 -1.595058 4.402395 
C   -8.298764 1.595058 -1.291713 
C   7.077207 -1.299372 -4.890911 
C   2.221521 1.299372 0.803197 
C   -2.252849 -1.644939 5.013679 
C   -7.045879 1.644939 -0.680429 
H   7.521416 -0.659152 3.562989 
H   1.777311 0.659152 -2.131119 
H   -1.821759 -2.321568 -3.413125 
H   -7.476968 2.321568 2.280983 
H   8.945746 -2.133290 2.183665 
H   0.352981 2.133290 -3.510443 
H   -0.311069 -0.734821 -2.282729 
H   -8.987658 0.734821 3.411379 
H   8.034624 1.534868 1.252782 
H   1.264104 -1.534868 -4.441326 
H   -1.165464 1.489036 -1.509326 
H   -8.133264 -1.489036 4.184782 
H   5.689401 0.873580 1.790635 
H   3.609327 -0.873580 -3.903473 
H   -3.554295 2.080475 -1.907475 
H   -5.744433 -2.080475 3.786633 
H   4.273693 2.328778 3.195974 
H   5.025035 -2.328778 -2.498134 
H   -5.038155 0.538910 -3.132046 
H   -4.260573 -0.538910 2.562062 
H   4.600382 1.488435 -4.898512 
H   4.698346 -1.488435 0.795596 
H   -4.604362 1.388565 4.941272 
H   -4.694366 -1.388565 -0.752836 
H   2.362113 1.728806 5.483099 
H   6.936614 -1.728806 -0.211009 
H   -6.978950 1.339545 -5.754459 
H   -2.319777 -1.339545 -0.060351 
H   1.687871 0.210033 3.580895 
H   7.610856 -0.210033 -2.113213 
H   -7.767072 2.907430 -3.943279 
H   -1.531655 -2.907430 1.750829 
H   3.278642 -1.468372 2.746594 
H   6.020086 1.468372 -2.947514 
H   -6.169950 -1.364179 -2.868938 
H   -3.128778 1.364179 2.825170 
H   7.012006 1.843513 5.190126 
H   2.286721 -1.843513 -0.503983 
H   -2.112729 1.008935 -5.070318 
H   -7.185998 -1.008935 0.623791 
H   -9.274323 1.842022 -5.301434 
H   -0.024405 -1.842022 0.392675 
H   0.124317 1.098482 5.245554 
H   9.174411 -1.098482 -0.448555 
H   -8.366751 -0.198077 -4.170909 
H   -0.931977 0.198077 1.523199 
H   0.857889 -2.640403 4.030357 
H   8.440839 2.640403 -1.663751 
H   8.752275 -2.184634 -3.863724 
H   0.546452 2.184634 1.830384 
H   -0.695892 -0.699989 3.856948 
H   -8.602835 0.699989 -1.837160 
H   6.442564 -2.180545 -4.782919 
H   2.856164 2.180545 0.911189 
H   -2.930252 -0.791287 4.953527 
H   -6.368476 0.791287 -0.740581 
128
i=28
C   5.779343 -1.937899 3.466589 
C   3.519385 1.937899 -2.227519 
C   -3.542563 -1.008003 -3.387215 
C   -5.756165 1.008003 2.306893 
C   7.118191 -1.598962 3.189910 
C   2.180537 1.598962 -2.504198 
C   -2.198315 -1.339637 -3.125140 
C   -7.100413 1.339637 2.568968 
C   7.927237 -2.439393 2.422879 
C   1.371490 2.439393 -3.271229 
C   -1.351804 -0.450312 -2.461297 
C   -7.946923 0.450312 3.232811 
C   7.420969 2.161896 1.909141 
C   1.877758 -2.161896 -3.784967 
C   -1.833940 0.784323 -2.014237 
C   -7.464787 -0.784323 3.679871 
C   6.100659 1.802681 2.190322 
C   3.198068 -1.802681 -3.503786 
C   -3.171080 1.117823 -2.242078 
C   -6.127647 -1.117823 3.452030 
C   5.293108 2.640654 2.961687 
C   4.005620 -2.640654 -2.732421 
C   -4.010702 0.238252 -2.928351 
C   -5.288026 -0.238252 2.765757 
C   4.853298 -0.989290 4.138954 
C   4.445430 0.989290 -1.555154 
C   -4.462260 -1.947720 -4.078630 
C   -4.836468 1.947720 1.615478 
C   5.229519 -0.129807 5.203625 
C   4.069208 0.129807 -0.490483 
C   -4.038410 -2.826888 -5.109959 
C   -5.260317 2.826888 0.584149 
C   4.315309 0.826973 5.671211 
C   4.983419 -0.826973 -0.022897 
C   -4.952621 2.063681 -5.661689 
C   -4.346107 -2.063681 0.032419 
C   3.034699 0.946249 5.127902 
C   6.264029 -0.946249 -0.566206 
C   -6.287525 2.026959 -5.253632 
C   -3.011203 -2.026959 0.440476 
C   2.651681 0.092622 4.092670 
C   6.647046 -0.092622 -1.601438 
C   -6.717216 2.905354 -4.258090 
C   -2.581511 -2.905354 1.436018 
C   3.552985 -0.856390 3.610656 
C   5.745743 0.856390 -2.083452 
C   -5.811785 -2.008230 -3.674160 
C   -3.486943 2.008230 2.019948 
C   6.580353 -0.160447 -5.569565 
C   2.718374 0.160447 0.124543 
C   -2.676146 -2.785773 5.685455 
C   -6.622581 2.785773 -0.008653 
C   7.400775 0.975062 5.716811 
C   1.897953 -0.975062 0.022703 
C   -1.820163 1.903214 -5.637119 
C   -7.478565 -1.903214 0.056989 
C   8.700112 0.960801 -5.160687 
C   0.598616 -0.960801 0.533421 
C   -0.553532 1.953349 5.161323 
C   -8.745196 -1.953349 -0.532785 
C   9.194975 -0.181969 -4.524947 
C   0.103753 0.181969 1.169161 
C   -0.131695 -2.695989 4.487801 
C   -9.167033 2.695989 -1.206307 
C   8.369142 -1.301845 -4.386463 
C   0.929586 1.301845 1.307645 
C   -0.989910 -1.595481 4.400119 
C   -8.308818 1.595481 -1.293989 
C   7.073291 -1.293816 -4.906257 
C   2.225437 1.293816 0.787851 
C   -2.248933 -1.639383 4.998333 
C   -7.049795 1.639383 -0.695775 
H   7.515860 -0.649045 3.544256 
H   1.782867 0.649045 -2.149852 
H   -1.816203 -2.311461 -3.431858 
H   -7.482524 2.311461 2.262250 
H   8.950985 -2.137259 2.196048 
H   0.347742 2.137259 -3.498060 
H   -0.316308 -0.738790 -2.270346 
H   -8.982419 0.738790 3.423762 
H   8.046954 1.519363 1.284850 
H   1.251774 -1.519363 -4.409258 
H   -1.177794 1.473531 -1.477258 
H   -8.120934 -1.473531 4.216850 
H   5.696280 0.866806 1.805240 
H   3.602448 -0.866806 -3.888868 
H   -3.561174 2.073701 -1.892870 
H   -5.737554 -2.073701 3.801238 
H   4.272053 2.332800 3.187983 
H   5.026675 -2.332800 -2.506125 
H   -5.036515 0.542932 -3.140037 
H   -4.262213 -0.542932 2.554071 
H   4.612130 1.491293 -4.903857 
H   4.686598 -1.491293 0.790251 
H   -4.616110 1.391423 4.935927 
H   -4.682618 -1.391423 -0.758181 
H   2.356821 1.707745 5.517019 
H   6.941906 -1.707745 -0.177089 
H   -6.973658 1.318484 -5.720539 
H   -2.325069 -1.318484 -0.026431 
H   1.668344 0.182833 3.626193 
H   7.630383 -0.182833 -2.067915 
H   -7.747545 2.880230 -3.897981 
H   -1.551182 -2.880230 1.796127 
H   3.259909 -1.476786 2.761887 
H   6.038819 1.476786 -2.932221 
H   -6.151217 -1.372593 -2.853645 
H   -3.147511 1.372593 2.840463 
H   7.033755 1.849440 5.175150 
H   2.264972 -1.849440 -0.518959 
H   -2.134478 1.014862 -5.085294 
H   -7.164249 -1.014862 0.608815 
H   -9.261834 1.836942 -5.294449 
H   -0.036894 -1.836942 0.399660 
H   0.111828 1.093402 5.252539 
H   9.186900 -1.093402 -0.441570 
H   -8.376012 -0.205750 -4.153340 
H   -0.922716 0.205750 1.540768 
H   0.867150 -2.648076 4.047926 
H   8.431578 2.648076 -1.646182 
H   8.733595 -2.186539 -3.862877 
H   0.565132 2.186539 1.831231 
H   -0.677212 -0.701894 3.857795 
H   -8.621515 0.701894 -1.836313 
H   6.433303 -2.171549 -4.804245 
H   2.865425 2.171549 0.889863 
H   -2.920991 -0.782291 4.932201 
H   -6.377737 0.782291 -0.761907 
128
i=29
C   5.775480 -1.930226 3.453360 
C   3.523248 1.930226 -2.240748 
C   -3.538700 -1.000330 -3.400444 
C   -5.760028 1.000330 2.293664 
C   7.115228 -1.592506 3.179115 
C   2.183500 1.592506 -2.514993 
C   -2.195352 -1.333181 -3.135935 
C   -7.103376 1.333181 2.558173 
C   7.930518 -2.441086 2.429282 
C   1.368209 2.441086 -3.264826 
C   -1.355085 -0.452005 -2.454894 
C   -7.943642 0.452005 3.239214 
C   7.428272 2.154170 1.926657 
C   1.870455 -2.154170 -3.767451 
C   -1.841243 0.776597 -1.996721 
C   -7.457484 -0.776597 3.697387 
C   6.105157 1.799241 2.198948 
C   3.193570 -1.799241 -3.495160 
C   -3.175578 1.114383 -2.233452 
C   -6.123149 -1.114383 3.460656 
C   5.292261 2.644147 2.956131 
C   4.006467 -2.644147 -2.737977 
C   -4.009855 0.241745 -2.933907 
C   -5.288873 -0.241745 2.760201 
C   4.850493 -0.983099 4.128900 
C   4.448235 0.983099 -1.565208 
C   -4.459455 -1.941529 -4.088684 
C   -4.839273 1.941529 1.605424 
C   5.234652 -0.120335 5.188014 
C   4.064075 0.120335 -0.506094 
C   -4.043543 -2.817416 -5.125570 
C   -5.255184 2.817416 0.568538 
C   4.320442 0.828508 5.669624 
C   4.978286 -0.828508 -0.024484 
C   -4.957754 2.065216 -5.663276 
C   -4.340974 -2.065216 0.030832 
C   3.030783 0.934025 5.148857 
C   6.267945 -0.934025 -0.545251 
C   -6.283609 2.014735 -5.232677 
C   -3.015119 -2.014735 0.461431 
C   2.639986 0.076270 4.120240 
C   6.658741 -0.076270 -1.573868 
C   -6.705521 2.889002 -4.230520 
C   -2.593206 -2.889002 1.463588 
C   3.541978 -0.862264 3.621240 
C   5.756750 0.862264 -2.072868 
C   -5.800778 -2.014104 -3.663576 
C   -3.497950 2.014104 2.030532 
C   6.587391 -0.152721 -5.588880 
C   2.711336 0.152721 0.105228 
C   -2.683184 -2.778047 5.666140 
C   -6.615543 2.778047 -0.027968 
C   7.413740 0.978660 5.703529 
C   1.884988 -0.978660 0.009421 
C   -1.833128 1.906812 -5.650401 
C   -7.465600 -1.906812 0.043707 
C   8.707626 0.958420 -5.160793 
C   0.591102 -0.958420 0.533315 
C   -0.561046 1.950968 5.161217 
C   -8.737682 -1.950968 -0.532891 
C   9.190318 -0.185620 -4.518756 
C   0.108410 0.185620 1.175352 
C   -0.127038 -2.699640 4.493992 
C   -9.171690 2.699640 -1.200116 
C   8.359088 -1.302268 -4.388739 
C   0.939640 1.302268 1.305369 
C   -0.979856 -1.595904 4.397843 
C   -8.318872 1.595904 -1.296265 
C   7.069375 -1.288260 -4.921603 
C   2.229353 1.288260 0.772505 
C   -2.245017 -1.633827 4.982987 
C   -7.053711 1.633827 -0.711121 
H   7.510304 -0.638938 3.525523 
H   1.788423 0.638938 -2.168585 
H   -1.810647 -2.301354 -3.450591 
H   -7.488080 2.301354 2.243517 
H   8.956224 -2.141228 2.208431 
H   0.342503 2.141228 -3.485677 
H   -0.321547 -0.742759 -2.257963 
H   -8.977180 0.742759 3.436145 
H   8.059284 1.503858 1.316918 
H   1.239444 -1.503858 -4.377190 
H   -1.190124 1.458026 -1.445190 
H   -8.108604 -1.458026 4.248918 
H   5.703159 0.860032 1.819845 
H   3.595569 -0.860032 -3.874263 
H   -3.568053 2.066927 -1.878265 
H   -5.730675 -2.066927 3.815843 
H   4.270413 2.336822 3.179992 
H   5.028315 -2.336822 -2.514116 
H   -5.034875 0.546954 -3.148028 
H   -4.263853 -0.546954 2.546080 
H   4.623878 1.494151 -4.909202 
H   4.674850 -1.494151 0.784906 
H   -4.627858 1.394281 4.930582 
H   -4.670870 -1.394281 -0.763526 
H   2.351529 1.686684 5.550939 
H   6.947198 -1.686684 -0.143169 
H   -6.968366 1.297423 -5.686619 
H   -2.330361 -1.297423 0.007489 
H   1.648817 0.155633 3.671491 
H   7.649910 -0.155633 -2.022617 
H   -7.728018 2.853030 -3.852683 
H   -1.570709 -2.853030 1.841425 
H   3.241176 -1.485200 2.777180 
H   6.057552 1.485200 -2.916928 
H   -6.132484 -1.381007 -2.838352 
H   -3.166244 1.381007 2.855756 
H   7.055504 1.855367 5.160174 
H   2.243223 -1.855367 -0.533935 
H   -2.156227 1.020789 -5.100270 
H   -7.142500 -1.020789 0.593839 
H   -9.249345 1.831862 -5.287464 
H   -0.049383 -1.831862 0.406645 
H   0.099339 1.088322 5.259524 
H   9.199389 -1.088322 -0.434585 
H   -8.385273 -0.213423 -4.135771 
H   -0.913455 0.213423 1.558337 
H   0.876411 -2.655749 4.065495 
H   8.422317 2.655749 -1.628613 
H   8.714915 -2.188444 -3.862030 
H   0.583812 2.188444 1.832078 
H   -0.658532 -0.703799 3.858642 
H   -8.640195 0.703799 -1.835466 
H   6.424042 -2.162553 -4.825571 
H   2.874686 2.162553 0.868537 
H   -2.911730 -0.773295 4.910875 
H   -6.386998 0.773295 -0.783233 
128
i=30
C   5.771617 -1.922553 3.440131 
C   3.527111 1.922553 -2.253977 
C   -3.534837 -0.992657 -3.413673 
C   -5.763891 0.992657 2.280435 
C   7.112265 -1.586050 3.168320 
C   2.186463 1.586050 -2.525788 
C   -2.192389 -1.326725 -3.146730 
C   -7.106339 1.326725 2.547378 
C   7.933799 -2.442779 2.435685 
C   1.364928 2.442779 -3.258423 
C   -1.358366 -0.453698 -2.448491 
C   -7.940361 0.453698 3.245617 
C   7.435575 2.146444 1.944173 
C   1.863152 -2.146444 -3.749935 
C   -1.848546 0.768871 -1.979205 
C   -7.450181 -0.768871 3.714903 
C   6.109655 1.795801 2.207574 
C   3.189072 -1.795801 -3.486534 
C   -3.180076 1.110943 -2.224826 
C   -6.118651 -1.110943 3.469282 
C   5.291414 2.647640 2.950575 
C   4.007314 -2.647640 -2.743533 
C   -4.009008 0.245238 -2.939463 
C   -5.289720 -0.245238 2.754645 
C   4.847688 -0.976908 4.118846 
C   4.451040 0.976908 -1.575262 
C   -4.456650 -1.935338 -4.098738 
C   -4.842078 1.935338 1.595370 
C   5.239785 -0.110863 5.172403 
C   4.058942 0.110863 -0.521705 
C   -4.048676 -2.807944 -5.141181 
C   -5.250051 2.807944 0.552927 
C   4.325575 0.830043 5.668037 
C   4.973153 -0.830043 -0.026071 
C   -4.962887 2.066751 -5.664863 
C   -4.335841 -2.066751 0.029245 
C   3.026867 0.921801 5.169812 
C   6.271861 -0.921801 -0.524296 
C   -6.279693 2.002511 -5.211722 
C   -3.019035 -2.002511 0.482386 
C   2.628291 0.059918 4.147810 
C   6.670436 -0.059918 -1.546298 
C   -6.693826 2.872650 -4.202950 
C   -2.604901 -2.872650 1.491158 
C   3.530971 -0.868138 3.631824 
C   5.767757 0.868138 -2.062284 
C   -5.789771 -2.019978 -3.652992 
C   -3.508957 2.019978 2.041116 
C   6.594429 -0.144995 -5.608195 
C   2.704298 0.144995 0.085913 
C   -2.690222 -2.770321 5.646825 
C   -6.608505 2.770321 -0.047283 
C   7.426705 0.982258 5.690247 
C   1.872023 -0.982258 -0.003861 
C   -1.846093 1.910410 -5.663683 
C   -7.452635 -1.910410 0.030425 
C   8.715140 0.956039 -5.160899 
C   0.583588 -0.956039 0.533209 
C   -0.568560 1.948587 5.161111 
C   -8.730168 -1.948587 -0.532997 
C   9.185661 -0.189271 -4.512565 
C   0.113067 0.189271 1.181543 
C   -0.122381 -2.703291 4.500183 
C   -9.176347 2.703291 -1.193925 
C   8.349034 -1.302691 -4.391015 
C   0.949694 1.302691 1.303093 
C   -0.969802 -1.596327 4.395567 
C   -8.328926 1.596327 -1.298541 
C   7.065459 -1.282704 -4.936949 
C   2.233269 1.282704 0.757159 
C   -2.241101 -1.628271 4.967641 
C   -7.057627 1.628271 -0.726467 
H   7.504748 -0.628831 3.506790 
H   1.793979 0.628831 -2.187318 
H   -1.805091 -2.291247 -3.469324 
H   -7.493636 2.291247 2.224784 
H   8.961463 -2.145197 2.220814 
H   0.337264 2.145197 -3.473294 
H   -0.326786 -0.746728 -2.245580 
H   -8.971941 0.746728 3.448528 
H   8.071614 1.488353 1.348986 
H   1.227114 -1.488353 -4.345122 
H   -1.202454 1.442521 -1.413122 
H   -8.096274 -1.442521 4.280986 
H   5.710038 0.853258 1.834450 
H   3.588690 -0.853258 -3.859658 
H   -3.574932 2.060153 -1.863660 
H   -5.723796 -2.060153 3.830448 
H   4.268773 2.340844 3.172001 
H   5.029955 -2.340844 -2.522107 
H   -5.033235 0.550976 -3.156019 
H   -4.265493 -0.550976 2.538089 
H   4.635626 1.497009 -4.914547 
H   4.663102 -1.497009 0.779561 
H   -4.639606 1.397139 4.925237 
H   -4.659122 -1.397139 -0.768871 
H   2.346237 1.665623 5.584859 
H   6.952490 -1.665623 -0.109249 
H   -6.963074 1.276362 -5.652699 
H   -2.335653 -1.276362 0.041409 
H   1.629290 0.128433 3.716789 
H   7.669437 -0.128433 -1.977319 
H   -7.708491 2.825830 -3.807385 
H   -1.590236 -2.825830 1.886723 
H   3.222443 -1.493614 2.792473 
H   6.076285 1.493614 -2.901635 
H   -6.113751 -1.389421 -2.823059 
H   -3.184977 1.389421 2.871049 
H   7.077253 1.861294 5.145198 
H   2.221474 -1.861294 -0.548911 
H   -2.177976 1.026716 -5.115246 
H   -7.120751 -1.026716 0.578863 
H   -9.236856 1.826782 -5.280479 
H   -0.061872 -1.826782 0.413630 
H   0.086850 1.083242 5.266509 
H   9.211878 -1.083242 -0.427600 
H   -8.394534 -0.221096 -4.118202 
H   -0.904194 0.221096 1.575906 
H   0.885672 -2.663422 4.083064 
H   8.413056 2.663422 -1.611044 
H   8.696235 -2.190349 -3.861183 
H   0.602492 2.190349 1.832925 
H   -0.639852 -0.705704 3.859489 
H   -8.658875 0.705704 -1.834619 
H   6.414781 -2.153557 -4.846897 
H   2.883947 2.153557 0.847211 
H   -2.902469 -0.764299 4.889549 
H   -6.396259 0.764299 -0.804559 
128
i=31
C   5.767754 -1.914880 3.426902 
C   3.530974 1.914880 -2.267206 
C   -3.530974 -0.984984 -3.426902 
C   -5.767754 0.984984 2.267206 
C   7.109302 -1.579594 3.157525 
C   2.189426 1.579594 -2.536583 
C   -2.189426 -1.320269 -3.157525 
C   -7.109302 1.320269 2.536583 
C   7.937080 -2.444472 2.442088 
C   1.361647 2.444472 -3.252020 
C   -1.361647 -0.455391 -2.442088 
C   -7.937080 0.455391 3.252020 
C   7.442878 2.138718 1.961689 
C   1.855849 -2.138718 -3.732419 
C   -1.855849 0.761145 -1.961689 
C   -7.442878 -0.761145 3.732419 
C   6.114153 1.792361 2.216200 
C   3.184574 -1.792361 -3.477908 
C   -3.184574 1.107503 -2.216200 
C   -6.114153 -1.107503 3.477908 
C   5.290567 2.651133 2.945019 
C   4.008161 -2.651133 -2.749089 
C   -4.008161 0.248731 -2.945019 
C   -5.290567 -0.248731 2.749089 
C   4.844883 -0.970717 4.108792 
C   4.453845 0.970717 -1.585316 
C   -4.453845 -1.929147 -4.108792 
C   -4.844883 1.929147 1.585316 
C   5.244918 -0.101391 5.156792 
C   4.053809 0.101391 -0.537316 
C   -4.053809 -2.798472 -5.156792 
C   -5.244918 2.798472 0.537316 
C   4.330708 0.831578 5.666450 
C   4.968020 -0.831578 -0.027658 
C   -4.968020 2.068286 -5.666450 
C   -4.330708 -2.068286 0.027658 
C   3.022951 0.909577 5.190767 
C   6.275777 -0.909577 -0.503341 
C   -6.275777 1.990287 -5.190767 
C   -3.022951 -1.990287 0.503341 
C   2.616596 0.043566 4.175380 
C   6.682131 -0.043566 -1.518728 
C   -6.682131 2.856298 -4.175380 
C   -2.616596 -2.856298 1.518728 
C   3.519964 -0.874012 3.642408 
C   5.778764 0.874012 -2.051700 
C   -5.778764 -2.025852 -3.642408 
C   -3.519964 2.025852 2.051700 
C   6.601467 -0.137269 -5.627510 
C   2.697260 0.137269 0.066598 
C   -2.697260 -2.762595 5.627510 
C   -6.601467 2.762595 -0.066598 
C   7.439670 0.985856 5.676965 
C   1.859058 -0.985856 -0.017143 
C   -1.859058 1.914008 -5.676965 
C   -7.439670 -1.914008 0.017143 
C   8.722654 0.953658 -5.161005 
C   0.576074 -0.953658 0.533103 
C   -0.576074 1.946206 5.161005 
C   -8.722654 -1.946206 -0.533103 
C   9.181004 -0.192922 -4.506374 
C   0.117724 0.192922 1.187734 
C   -0.117724 -2.706942 4.506374 
C   -9.181004 2.706942 -1.187734 
C   8.338980 -1.303114 -4.393291 
C   0.959748 1.303114 1.300817 
C   -0.959748 -1.596750 4.393291 
C   -8.338980 1.596750 -1.300817 
C   7.061543 -1.277148 -4.952295 
C   2.237185 1.277148 0.741813 
C   -2.237185 -1.622715 4.952295 
C   -7.061543 1.622715 -0.741813 
H   7.499192 -0.618724 3.488057 
H   1.799535 0.618724 -2.206051 
H   -1.799535 -2.281140 -3.488057 
H   -7.499192 2.281140 2.206051 
H   8.966702 -2.149166 2.233197 
H   0.332025 2.149166 -3.460911 
H   -0.332025 -0.750697 -2.233197 
H   -8.966702 0.750697 3.460911 
H   8.083944 1.472848 1.381054 
H   1.214784 -1.472848 -4.313054 
H   -1.214784 1.427016 -1.381054 
H   -8.083944 -1.427016 4.313054 
H   5.716917 0.846484 1.849055 
H   3.581811 -0.846484 -3.845053 
H   -3.581811 2.053379 -1.849055 
H   -5.716917 -2.053379 3.845053 
H   4.267133 2.344866 3.164010 
H   5.031595 -2.344866 -2.530098 
H   -5.031595 0.554998 -3.164010 
H   -4.267133 -0.554998 2.530098 
H   4.647374 1.499867 -4.919892 
H   4.651354 -1.499867 0.774216 
H   -4.651354 1.399997 4.919892 
H   -4.647374 -1.399997 -0.774216 
H   2.340945 1.644562 5.618779 
H   6.957782 -1.644562 -0.075329 
H   -6.957782 1.255301 -5.618779 
H   -2.340945 -1.255301 0.075329 
H   1.609763 0.101233 3.762087 
H   7.688964 -0.101233 -1.932021 
H   -7.688964 2.798630 -3.762087 
H   -1.609763 -2.798630 1.932021 
H   3.203710 -1.502028 2.807766 
H   6.095018 1.502028 -2.886342 
H   -6.095018 -1.397835 -2.807766 
H   -3.203710 1.397835 2.886342 
H   7.099002 1.867221 5.130222 
H   2.199725 -1.867221 -0.563887 
H   -2.199725 1.032643 -5.130222 
H   -7.099002 -1.032643 0.563887 
H   -9.224367 1.821702 -5.273494 
H   -0.074361 -1.821702 0.420615 
H   0.074361 1.078162 5.273494 
H   9.224367 -1.078162 -0.420615 
H   -8.403795 -0.228769 -4.100633 
H   -0.894933 0.228769 1.593475 
H   0.894933 -2.671095 4.100633 
H   8.403795 2.671095 -1.593475 
H   8.677555 -2.192254 -3.860336 
H   0.621172 2.192254 1.833772 
H   -0.621172 -0.707609 3.860336 
H   -8.677555 0.707609 -1.833772 
H   6.405520 -2.144561 -4.868223 
H   2.893208 2.144561 0.825885 
H   -2.893208 -0.755303 4.868223 
H   -6.405520 0.755303 -0.825885 
128
i=32
C   5.763891 -1.907207 3.413673 
C   3.534837 1.907207 -2.280435 
C   -3.527111 -0.977311 -3.440131 
C   -5.771617 0.977311 2.253977 
C   7.106339 -1.573138 3.146730 
C   2.192389 1.573138 -2.547378 
C   -2.186463 -1.313813 -3.168320 
C   -7.112265 1.313813 2.525788 
C   7.940361 -2.446165 2.448491 
C   1.358366 2.446165 -3.245617 
C   -1.364928 -0.457084 -2.435685 
C   -7.933799 0.457084 3.258423 
C   7.450181 2.130992 1.979205 
C   1.848546 -2.130992 -3.714903 
C   -1.863152 0.753419 -1.944173 
C   -7.435575 -0.753419 3.749935 
C   6.118651 1.788921 2.224826 
C   3.180076 -1.788921 -3.469282 
C   -3.189072 1.104063 -2.207574 
C   -6.109655 -1.104063 3.486534 
C   5.289720 2.654626 2.939463 
C   4.009008 -2.654626 -2.754645 
C   -4.007314 0.252224 -2.950575 
C   -5.291414 -0.252224 2.743533 
C   4.842078 -0.964526 4.098738 
C   4.456650 0.964526 -1.595370 
C   -4.451040 -1.922956 -4.118846 
C   -4.847688 1.922956 1.575262 
C   5.250051 -0.091919 5.141181 
C   4.048676 0.091919 -0.552927 
C   -4.058942 -2.789000 -5.172403 
C   -5.239785 2.789000 0.521705 
C   4.335841 0.833113 5.664863 
C   4.962887 -0.833113 -0.029245 
C   -4.973153 2.069821 -5.668037 
C   -4.325575 -2.069821 0.026071 
C   3.019035 0.897353 5.211722 
C   6.279693 -0.897353 -0.482386 
C   -6.271861 1.978063 -5.169812 
C   -3.026867 -1.978063 0.524296 
C   2.604901 0.027214 4.202950 
C   6.693826 -0.027214 -1.491158 
C   -6.670436 2.839946 -4.147810 
C   -2.628291 -2.839946 1.546298 
C   3.508957 -0.879886 3.652992 
C   5.789771 0.879886 -2.041116 
C   -5.767757 -2.031726 -3.631824 
C   -3.530971 2.031726 2.062284 
C   6.608505 -0.129543 -5.646825 
C   2.690222 0.129543 0.047283 
C   -2.704298 -2.754869 5.608195 
C   -6.594429 2.754869 -0.085913 
C   7.452635 0.989454 5.663683 
C   1.846093 -0.989454 -0.030425 
C   -1.872023 1.917606 -5.690247 
C   -7.426705 -1.917606 0.003861 
C   8.730168 0.951277 -5.161111 
C   0.568560 -0.951277 0.532997 
C   -0.583588 1.943825 5.160899 
C   -8.715140 -1.943825 -0.533209 
C   9.176347 -0.196573 -4.500183 
C   0.122381 0.196573 1.193925 
C   -0.113067 -2.710593 4.512565 
C   -9.185661 2.710593 -1.181543 
C   8.328926 -1.303537 -4.395567 
C   0.969802 1.303537 1.298541 
C   -0.949694 -1.597173 4.391015 
C   -8.349034 1.597173 -1.303093 
C   7.057627 -1.271592 -4.967641 
C   2.241101 1.271592 0.726467 
C   -2.233269 -1.617159 4.936949 
C   -7.065459 1.617159 -0.757159 
H   7.493636 -0.608617 3.469324 
H   1.805091 0.608617 -2.224784 
H   -1.793979 -2.271033 -3.506790 
H   -7.504748 2.271033 2.187318 
H   8.971941 -2.153135 2.245580 
H   0.326786 2.153135 -3.448528 
H   -0.337264 -0.754666 -2.220814 
H   -8.961463 0.754666 3.473294 
H   8.096274 1.457343 1.413122 
H   1.202454 -1.457343 -4.280986 
H   -1.227114 1.411511 -1.348986 
H   -8.071614 -1.411511 4.345122 
H   5.723796 0.839710 1.863660 
H   3.574932 -0.839710 -3.830448 
H   -3.588690 2.046605 -1.834450 
H   -5.710038 -2.046605 3.859658 
H   4.265493 2.348888 3.156019 
H   5.033235 -2.348888 -2.538089 
H   -5.029955 0.559020 -3.172001 
H   -4.268773 -0.559020 2.522107 
H   4.659122 1.502725 -4.925237 
H   4.639606 -1.502725 0.768871 
H   -4.663102 1.402855 4.914547 
H   -4.635626 -1.402855 -0.779561 
H   2.335653 1.623501 5.652699 
H   6.963074 -1.623501 -0.041409 
H   -6.952490 1.234240 -5.584859 
H   -2.346237 -1.234240 0.109249 
H   1.590236 0.074033 3.807385 
H   7.708491 -0.074033 -1.886723 
H   -7.669437 2.771430 -3.716789 
H   -1.629290 -2.771430 1.977319 
H   3.184977 -1.510442 2.823059 
H   6.113751 1.510442 -2.871049 
H   -6.076285 -1.406249 -2.792473 
H   -3.222443 1.406249 2.901635 
H   7.120751 1.873148 5.115246 
H   2.177976 -1.873148 -0.578863 
H   -2.221474 1.038570 -5.145198 
H   -7.077253 -1.038570 0.548911 
H   -9.211878 1.816622 -5.266509 
H   -0.086850 -1.816622 0.427600 
H   0.061872 1.073082 5.280479 
H   9.236856 -1.073082 -0.413630 
H   -8.413056 -0.236442 -4.083064 
H   -0.885672 0.236442 1.611044 
H   0.904194 -2.678768 4.118202 
H   8.394534 2.678768 -1.575906 
H   8.658875 -2.194159 -3.859489 
H   0.639852 2.194159 1.834619 
H   -0.602492 -0.709514 3.861183 
H   -8.696235 0.709514 -1.832925 
H   6.396259 -2.135565 -4.889549 
H   2.902469 2.135565 0.804559 
H   -2.883947 -0.746307 4.846897 
H   -6.414781 0.746307 -0.847211 
128
i=33
C   5.760028 -1.899534 3.400444 
C   3.538700 1.899534 -2.293664 
C   -3.523248 -0.969638 -3.453360 
C   -5.775480 0.969638 2.240748 
C   7.103376 -1.566682 3.135935 
C   2.195352 1.566682 -2.558173 
C   -2.183500 -1.307357 -3.179115 
C   -7.115228 1.307357 2.514993 
C   7.943642 -2.447858 2.454894 
C   1.355085 2.447858 -3.239214 
C   -1.368209 -0.458777 -2.429282 
C   -7.930518 0.458777 3.264826 
C   7.457484 2.123266 1.996721 
C   1.841243 -2.123266 -3.697387 
C   -1.870455 0.745693 -1.926657 
C   -7.428272 -0.745693 3.767451 
C   6.123149 1.785481 2.233452 
C   3.175578 -1.785481 -3.460656 
C   -3.193570 1.100623 -2.198948 
C   -6.105157 -1.100623 3.495160 
C   5.288873 2.658119 2.933907 
C   4.009855 -2.658119 -2.760201 
C   -4.006467 0.255717 -2.956131 
C   -5.292261 -0.255717 2.737977 
C   4.839273 -0.958335 4.088684 
C   4.459455 0.958335 -1.605424 
C   -4.448235 -1.916765 -4.128900 
C   -4.850493 1.916765 1.565208 
C   5.255184 -0.082447 5.125570 
C   4.043543 0.082447 -0.568538 
C   -4.064075 -2.779528 -5.188014 
C   -5.234652 2.779528 0.506094 
C   4.340974 0.834648 5.663276 
C   4.957754 -0.834648 -0.030832 
C   -4.978286 2.071356 -5.669624 
C   -4.320442 -2.071356 0.024484 
C   3.015119 0.885129 5.232677 
C   6.283609 -0.885129 -0.461431 
C   -6.267945 1.965839 -5.148857 
C   -3.030783 -1.965839 0.545251 
C   2.593206 0.010862 4.230520 
C   6.705521 -0.010862 -1.463588 
C   -6.658741 2.823594 -4.120240 
C   -2.639986 -2.823594 1.573868 
C   3.497950 -0.885760 3.663576 
C   5.800778 0.885760 -2.030532 
C   -5.756750 -2.037600 -3.621240 
C   -3.541978 2.037600 2.072868 
C   6.615543 -0.121817 -5.666140 
C   2.683184 0.121817 0.027968 
C   -2.711336 -2.747143 5.588880 
C   -6.587391 2.747143 -0.105228 
C   7.465600 0.993052 5.650401 
C   1.833128 -0.993052 -0.043707 
C   -1.884988 1.921204 -5.703529 
C   -7.413740 -1.921204 -0.009421 
C   8.737682 0.948896 -5.161217 
C   0.561046 -0.948896 0.532891 
C   -0.591102 1.941444 5.160793 
C   -8.707626 -1.941444 -0.533315 
C   9.171690 -0.200224 -4.493992 
C   0.127038 0.200224 1.200116 
C   -0.108410 -2.714244 4.518756 
C   -9.190318 2.714244 -1.175352 
C   8.318872 -1.303960 -4.397843 
C   0.979856 1.303960 1.296265 
C   -0.939640 -1.597596 4.388739 
C   -8.359088 1.597596 -1.305369 
C   7.053711 -1.266036 -4.982987 
C   2.245017 1.266036 0.711121 
C   -2.229353 -1.611603 4.921603 
C   -7.069375 1.611603 -0.772505 
H   7.488080 -0.598510 3.450591 
H   1.810647 0.598510 -2.243517 
H   -1.788423 -2.260926 -3.525523 
H   -7.510304 2.260926 2.168585 
H   8.977180 -2.157104 2.257963 
H   0.321547 2.157104 -3.436145 
H   -0.342503 -0.758635 -2.208431 
H   -8.956224 0.758635 3.485677 
H   8.108604 1.441838 1.445190 
H   1.190124 -1.441838 -4.248918 
H   -1.239444 1.396006 -1.316918 
H   -8.059284 -1.396006 4.377190 
H   5.730675 0.832936 1.878265 
H   3.568053 -0.832936 -3.815843 
H   -3.595569 2.039831 -1.819845 
H   -5.703159 -2.039831 3.874263 
H   4.263853 2.352910 3.148028 
H   5.034875 -2.352910 -2.546080 
H   -5.028315 0.563042 -3.179992 
H   -4.270413 -0.563042 2.514116 
H   4.670870 1.505583 -4.930582 
H   4.627858 -1.505583 0.763526 
H   -4.674850 1.405713 4.909202 
H   -4.623878 -1.405713 -0.784906 
H   2.330361 1.602440 5.686619 
H   6.968366 -1.602440 -0.007489 
H   -6.947198 1.213179 -5.550939 
H   -2.351529 -1.213179 0.143169 
H   1.570709 0.046833 3.852683 
H   7.728018 -0.046833 -1.841425 
H   -7.649910 2.744230 -3.671491 
H   -1.648817 -2.744230 2.022617 
H   3.166244 -1.518856 2.838352 
H   6.132484 1.518856 -2.855756 
H   -6.057552 -1.414663 -2.777180 
H   -3.241176 1.414663 2.916928 
H   7.142500 1.879075 5.100270 
H   2.156227 -1.879075 -0.593839 
H   -2.243223 1.044497 -5.160174 
H   -7.055504 -1.044497 0.533935 
H   -9.199389 1.811542 -5.259524 
H   -0.099339 -1.811542 0.434585 
H   0.049383 1.068002 5.287464 
H   9.249345 -1.068002 -0.406645 
H   -8.422317 -0.244115 -4.065495 
H   -0.876411 0.244115 1.628613 
H   0.913455 -2.686441 4.135771 
H   8.385273 2.686441 -1.558337 
H   8.640195 -2.196064 -3.858642 
H   0.658532 2.196064 1.835466 
H   -0.583812 -0.711419 3.862030 
H   -8.714915 0.711419 -1.832078 
H   6.386998 -2.126569 -4.910875 
H   2.911730 2.126569 0.783233 
H   -2.874686 -0.737311 4.825571 
H   -6.424042 0.737311 -0.868537 
128
i=34
C   5.756165 -1.891861 3.387215 
C   3.542563 1.891861 -2.306893 
C   -3.519385 -0.961965 -3.466589 
C   -5.779343 0.961965 2.227519 
C   7.100413 -1.560226 3.125140 
C   2.198315 1.560226 -2.568968 
C   -2.180537 -1.300901 -3.189910 
C   -7.118191 1.300901 2.504198 
C   7.946923 -2.449551 2.461297 
C   1.351804 2.449551 -3.232811 
C   -1.371490 -0.460470 -2.422879 
C   -7.927237 0.460470 3.271229 
C   7.464787 2.115540 2.014237 
C   1.833940 -2.115540 -3.679871 
C   -1.877758 0.737967 -1.909141 
C   -7.420969 -0.737967 3.784967 
C   6.127647 1.782041 2.242078 
C   3.171080 -1.782041 -3.452030 
C   -3.198068 1.097183 -2.190322 
C   -6.100659 -1.097183 3.503786 
C   5.288026 2.661612 2.928351 
C   4.010702 -2.661612 -2.765757 
C   -4.005620 0.259210 -2.961687 
C   -5.293108 -0.259210 2.732421 
C   4.836468 -0.952144 4.078630 
C   4.462260 0.952144 -1.615478 
C   -4.445430 -1.910574 -4.138954 
C   -4.853298 1.910574 1.555154 
C   5.260317 -0.072975 5.109959 
C   4.038410 0.072975 -0.584149 
C   -4.069208 -2.770056 -5.203625 
C   -5.229519 2.770056 0.490483 
C   4.346107 0.836183 5.661689 
C   4.952621 -0.836183 -0.032419 
C   -4.983419 2.072891 -5.671211 
C   -4.315309 -2.072891 0.022897 
C   3.011203 0.872905 5.253632 
C   6.287525 -0.872905 -0.440476 
C   -6.264029 1.953615 -5.127902 
C   -3.034699 -1.953615 0.566206 
C   2.581511 -0.005490 4.258090 
C   6.717216 0.005490 -1.436018 
C   -6.647046 2.807242 -4.092670 
C   -2.651681 -2.807242 1.601438 
C   3.486943 -0.891634 3.674160 
C   5.811785 0.891634 -2.019948 
C   -5.745743 -2.043474 -3.610656 
C   -3.552985 2.043474 2.083452 
C   6.622581 -0.114091 -5.685455 
C   2.676146 0.114091 0.008653 
C   -2.718374 -2.739417 5.569565 
C   -6.580353 2.739417 -0.124543 
C   7.478565 0.996650 5.637119 
C   1.820163 -0.996650 -0.056989 
C   -1.897953 1.924802 -5.716811 
C   -7.400775 -1.924802 -0.022703 
C   8.745196 0.946515 -5.161323 
C   0.553532 -0.946515 0.532785 
C   -0.598616 1.939063 5.160687 
C   -8.700112 -1.939063 -0.533421 
C   9.167033 -0.203875 -4.487801 
C   0.131695 0.203875 1.206307 
C   -0.103753 -2.717895 4.524947 
C   -9.194975 2.717895 -1.169161 
C   8.308818 -1.304383 -4.400119 
C   0.989910 1.304383 1.293989 
C   -0.929586 -1.598019 4.386463 
C   -8.369142 1.598019 -1.307645 
C   7.049795 -1.260480 -4.998333 
C   2.248933 1.260480 0.695775 
C   -2.225437 -1.606047 4.906257 
C   -7.073291 1.606047 -0.787851 
H   7.482524 -0.588403 3.431858 
H   1.816203 0.588403 -2.262250 
H   -1.782867 -2.250819 -3.544256 
H   -7.515860 2.250819 2.149852 
H   8.982419 -2.161073 2.270346 
H   0.316308 2.161073 -3.423762 
H   -0.347742 -0.762604 -2.196048 
H   -8.950985 0.762604 3.498060 
H   8.120934 1.426333 1.477258 
H   1.177794 -1.426333 -4.216850 
H   -1.251774 1.380501 -1.284850 
H   -8.046954 -1.380501 4.409258 
H   5.737554 0.826162 1.892870 
H   3.561174 -0.826162 -3.801238 
H   -3.602448 2.033057 -1.805240 
H   -5.696280 -2.033057 3.888868 
H   4.262213 2.356932 3.140037 
H   5.036515 -2.356932 -2.554071 
H   -5.026675 0.567064 -3.187983 
H   -4.272053 -0.567064 2.506125 
H   4.682618 1.508441 -4.935927 
H   4.616110 -1.508441 0.758181 
H   -4.686598 1.408571 4.903857 
H   -4.612130 -1.408571 -0.790251 
H   2.325069 1.581379 5.720539 
H   6.973658 -1.581379 0.026431 
H   -6.941906 1.192118 -5.517019 
H   -2.356821 -1.192118 0.177089 
H   1.551182 0.019633 3.897981 
H   7.747545 -0.019633 -1.796127 
H   -7.630383 2.717030 -3.626193 
H   -1.668344 -2.717030 2.067915 
H   3.147511 -1.527270 2.853645 
H   6.151217 1.527270 -2.840463 
H   -6.038819 -1.423077 -2.761887 
H   -3.259909 1.423077 2.932221 
H   7.164249 1.885002 5.085294 
H   2.134478 -1.885002 -0.608815 
H   -2.264972 1.050424 -5.175150 
H   -7.033755 -1.050424 0.518959 
H   -9.186900 1.806462 -5.252539 
H   -0.111828 -1.806462 0.441570 
H   0.036894 1.062922 5.294449 
H   9.261834 -1.062922 -0.399660 
H   -8.431578 -0.251788 -4.047926 
H   -0.867150 0.251788 1.646182 
H   0.922716 -2.694114 4.153340 
H   8.376012 2.694114 -1.540768 
H   8.621515 -2.197969 -3.857795 
H   0.677212 2.197969 1.836313 
H   -0.565132 -0.713324 3.862877 
H   -8.733595 0.713324 -1.831231 
H   6.377737 -2.117573 -4.932201 
H   2.920991 2.117573 0.761907 
H   -2.865425 -0.728315 4.804245 
H   -6.433303 0.728315 -0.889863 
128
i=35
C   5.752302 -1.884188 3.373986 
C   3.546426 1.884188 -2.320122 
C   -3.515522 -0.954292 -3.479818 
C   -5.783206 0.954292 2.214290 
C   7.097450 -1.553770 3.114345 
C   2.201278 1.553770 -2.579763 
C   -2.177574 -1.294445 -3.200705 
C   -7.121154 1.294445 2.493403 
C   7.950204 -2.451244 2.467700 
C   1.348523 2.451244 -3.226408 
C   -1.374771 -0.462163 -2.416476 
C   -7.923956 0.462163 3.277632 
C   7.472090 2.107814 2.031753 
C   1.826637 -2.107814 -3.662355 
C   -1.885061 0.730241 -1.891625 
C   -7.413666 -0.730241 3.802483 
C   6.132145 1.778601 2.250704 
C   3.166582 -1.778601 -3.443404 
C   -3.202566 1.093743 -2.181696 
C   -6.096161 -1.093743 3.512412 
C   5.287179 2.665105 2.922795 
C   4.011549 -2.665105 -2.771313 
C   -4.004773 0.262703 -2.967243 
C   -5.293955 -0.262703 2.726865 
C   4.833663 -0.945953 4.068576 
C   4.465065 0.945953 -1.625532 
C   -4.442625 -1.904383 -4.149008 
C   -4.856103 1.904383 1.545100 
C   5.265450 -0.063503 5.094348 
C   4.033277 0.063503 -0.599760 
C   -4.074341 -2.760584 -5.219236 
C   -5.224386 2.760584 0.474872 
C   4.351240 0.837718 5.660102 
C   4.947488 -0.837718 -0.034006 
C   -4.988552 2.074426 -5.672798 
C   -4.310176 -2.074426 0.021310 
C   3.007287 0.860681 5.274587 
C   6.291441 -0.860681 -0.419521 
C   -6.260113 1.941391 -5.106947 
C   -3.038615 -1.941391 0.587161 
C   2.569816 -0.021842 4.285660 
C   6.728911 0.021842 -1.408448 
C   -6.635351 2.790890 -4.065100 
C   -2.663376 -2.790890 1.629008 
C   3.475936 -0.897508 3.684744 
C   5.822792 0.897508 -2.009364 
C   -5.734736 -2.049348 -3.600072 
C   -3.563992 2.049348 2.094036 
C   6.629619 -0.106365 -5.704770 
C   2.669108 0.106365 -0.010662 
C   -2.725412 -2.731691 5.550250 
C   -6.573315 2.731691 -0.143858 
C   7.491530 1.000248 5.623837 
C   1.807198 -1.000248 -0.070271 
C   -1.910918 1.928400 -5.730093 
C   -7.387810 -1.928400 -0.035985 
C   8.752710 0.944134 -5.161429 
C   0.546018 -0.944134 0.532679 
C   -0.606130 1.936682 5.160581 
C   -8.692598 -1.936682 -0.533527 
C   9.162376 -0.207526 -4.481610 
C   0.136352 0.207526 1.212498 
C   -0.099096 -2.721546 4.531138 
C   -9.199632 2.721546 -1.162970 
C   8.298764 -1.304806 -4.402395 
C   0.999964 1.304806 1.291713 
C   -0.919532 -1.598442 4.384187 
C   -8.379196 1.598442 -1.309921 
C   7.045879 -1.254924 -5.013679 
C   2.252849 1.254924 0.680429 
C   -2.221521 -1.600491 4.890911 
C   -7.077207 1.600491 -0.803197 
H   7.476968 -0.578296 3.413125 
H   1.821759 0.578296 -2.280983 
H   -1.777311 -2.240712 -3.562989 
H   -7.521416 2.240712 2.131119 
H   8.987658 -2.165042 2.282729 
H   0.311069 2.165042 -3.411379 
H   -0.352981 -0.766573 -2.183665 
H   -8.945746 0.766573 3.510443 
H   8.133264 1.410828 1.509326 
H   1.165464 -1.410828 -4.184782 
H   -1.264104 1.364996 -1.252782 
H   -8.034624 -1.364996 4.441326 
H   5.744433 0.819388 1.907475 
H   3.554295 -0.819388 -3.786633 
H   -3.609327 2.026283 -1.790635 
H   -5.689401 -2.026283 3.903473 
H   4.260573 2.360954 3.132046 
H   5.038155 -2.360954 -2.562062 
H   -5.025035 0.571086 -3.195974 
H   -4.273693 -0.571086 2.498134 
H   4.694366 1.511299 -4.941272 
H   4.604362 -1.511299 0.752836 
H   -4.698346 1.411429 4.898512 
H   -4.600382 -1.411429 -0.795596 
H   2.319777 1.560318 5.754459 
H   6.978950 -1.560318 0.060351 
H   -6.936614 1.171057 -5.483099 
H   -2.362113 -1.171057 0.211009 
H   1.531655 -0.007567 3.943279 
H   7.767072 0.007567 -1.750829 
H   -7.610856 2.689830 -3.580895 
H   -1.687871 -2.689830 2.113213 
H   3.128778 -1.535684 2.868938 
H   6.169950 1.535684 -2.825170 
H   -6.020086 -1.431491 -2.746594 
H   -3.278642 1.431491 2.947514 
H   7.185998 1.890929 5.070318 
H   2.112729 -1.890929 -0.623791 
H   -2.286721 1.056351 -5.190126 
H   -7.012006 -1.056351 0.503983 
H   -9.174411 1.801382 -5.245554 
H   -0.124317 -1.801382 0.448555 
H   0.024405 1.057842 5.301434 
H   9.274323 -1.057842 -0.392675 
H   -8.440839 -0.259461 -4.030357 
H   -0.857889 0.259461 1.663751 
H   0.931977 -2.701787 4.170909 
H   8.366751 2.701787 -1.523199 
H   8.602835 -2.199874 -3.856948 
H   0.695892 2.199874 1.837160 
H   -0.546452 -0.715229 3.863724 
H   -8.752275 0.715229 -1.830384 
H   6.368476 -2.108577 -4.953527 
H   2.930252 2.108577 0.740581 
H   -2.856164 -0.719319 4.782919 
H   -6.442564 0.719319 -0.911189 
128
i=36
C   5.748439 -1.876515 3.360757 
C   3.550289 1.876515 -2.333351 
C   -3.511659 -0.946619 -3.493047 
C   -5.787069 0.946619 2.201061 
C   7.094487 -1.547314 3.103550 
C   2.204241 1.547314 -2.590558 
C   -2.174611 -1.287989 -3.211500 
C   -7.124117 1.287989 2.482608 
C   7.953485 -2.452937 2.474103 
C   1.345242 2.452937 -3.220005 
C   -1.378052 -0.463856 -2.410073 
C   -7.920675 0.463856 3.284035 
C   7.479393 2.100088 2.049269 
C   1.819334 -2.100088 -3.644839 
C   -1.892364 0.722515 -1.874109 
C   -7.406363 -0.722515 3.819999 
C   6.136643 1.775161 2.259330 
C   3.162084 -1.775161 -3.434778 
C   -3.207064 1.090303 -2.173070 
C   -6.091663 -1.090303 3.521038 
C   5.286332 2.668598 2.917239 
C   4.012396 -2.668598 -2.776869 
C   -4.003926 0.266196 -2.972799 
C   -5.294802 -0.266196 2.721309 
C   4.830858 -0.939762 4.058522 
C   4.467870 0.939762 -1.635586 
C   -4.439820 -1.898192 -4.159062 
C   -4.858908 1.898192 1.535046 
C   5.270583 -0.054031 5.078737 
C   4.028144 0.054031 -0.615371 
C   -4.079474 -2.751112 -5.234847 
C   -5.219253 2.751112 0.459261 
C   4.356373 0.839253 5.658515 
C   4.942355 -0.839253 -0.035593 
C   -4.993685 2.075961 -5.674385 
C   -4.305043 -2.075961 0.019723 
C   3.003371 0.848457 5.295542 
C   6.295357 -0.848457 -0.398566 
C   -6.256197 1.929167 -5.085992 
C   -3.042531 -1.929167 0.608116 
C   2.558121 -0.038194 4.313230 
C   6.740606 0.038194 -1.380878 
C   -6.623656 2.774538 -4.037530 
C   -2.675071 -2.774538 1.656578 
C   3.464929 -0.903382 3.695328 
C   5.833799 0.903382 -1.998780 
C   -5.723729 -2.055222 -3.589488 
C   -3.574999 2.055222 2.104620 
C   6.636657 -0.098639 -5.724085 
C   2.662070 0.098639 -0.029977 
C   -2.732450 -2.723965 5.530935 
C   -6.566277 2.723965 -0.163173 
C   7.504495 1.003846 5.610555 
C   1.794233 -1.003846 -0.083553 
C   -1.923883 1.931998 -5.743375 
C   -7.374845 -1.931998 -0.049267 
C   8.760224 0.941753 -5.161535 
C   0.538504 -0.941753 0.532573 
C   -0.613644 1.934301 5.160475 
C   -8.685084 -1.934301 -0.533633 
C   9.157719 -0.211177 -4.475419 
C   0.141009 0.211177 1.218689 
C   -0.094439 -2.725197 4.537329 
C   -9.204289 2.725197 -1.156779 
C   8.288710 -1.305229 -4.404671 
C   1.010018 1.305229 1.289437 
C   -0.909478 -1.598865 4.381911 
C   -8.389250 1.598865 -1.312197 
C   7.041963 -1.249368 -5.029025 
C   2.256765 1.249368 0.665083 
C   -2.217605 -1.594935 4.875565 
C   -7.081123 1.594935 -0.818543 
H   7.471412 -0.568189 3.394392 
H   1.827315 0.568189 -2.299716 
H   -1.771755 -2.230605 -3.581722 
H   -7.526972 2.230605 2.112386 
H   8.992897 -2.169011 2.295112 
H   0.305830 2.169011 -3.398996 
H   -0.358220 -0.770542 -2.171282 
H   -8.940507 0.770542 3.522826 
H   8.145594 1.395323 1.541394 
H   1.153134 -1.395323 -4.152714 
H   -1.276434 1.349491 -1.220714 
H   -8.022294 -1.349491 4.473394 
H   5.751312 0.812614 1.922080 
H   3.547416 -0.812614 -3.772028 
H   -3.616206 2.019509 -1.776030 
H   -5.682522 -2.019509 3.918078 
H   4.258933 2.364976 3.124055 
H   5.039795 -2.364976 -2.570053 
H   -5.023395 0.575108 -3.203965 
H   -4.275333 -0.575108 2.490143 
H   4.706114 1.514157 -4.946617 
H   4.592614 -1.514157 0.747491 
H   -4.710094 1.414287 4.893167 
H   -4.588634 -1.414287 -0.800941 
H   2.314485 1.539257 5.788379 
H   6.984242 -1.539257 0.094271 
H   -6.931322 1.149996 -5.449179 
H   -2.367405 -1.149996 0.244929 
H   1.512128 -0.034767 3.988577 
H   7.786599 0.034767 -1.705531 
H   -7.591329 2.662630 -3.535597 
H   -1.707398 -2.662630 2.158511 
H   3.110045 -1.544098 2.884231 
H   6.188683 1.544098 -2.809877 
H   -6.001353 -1.439905 -2.731301 
H   -3.297375 1.439905 2.962807 
H   7.207747 1.896856 5.055342 
H   2.090980 -1.896856 -0.638767 
H   -2.308470 1.062278 -5.205102 
H   -6.990257 -1.062278 0.489007 
H   -9.161922 1.796302 -5.238569 
H   -0.136806 -1.796302 0.455540 
H   0.011916 1.052762 5.308419 
H   9.286812 -1.052762 -0.385690 
H   -8.450100 -0.267134 -4.012788 
H   -0.848628 0.267134 1.681320 
H   0.941238 -2.709460 4.188478 
H   8.357490 2.709460 -1.505630 
H   8.584155 -2.201779 -3.856101 
H   0.714572 2.201779 1.838007 
H   -0.527772 -0.717134 3.864571 
H   -8.770955 0.717134 -1.829537 
H   6.359215 -2.099581 -4.974853 
H   2.939513 2.099581 0.719255 
H   -2.846903 -0.710323 4.761593 
H   -6.451825 0.710323 -0.932515 
128
i=37
C   5.744576 -1.868842 3.347528 
C   3.554152 1.868842 -2.346580 
C   -3.507796 -0.938946 -3.506276 
C   -5.790932 0.938946 2.187832 
C   7.091524 -1.540858 3.092755 
C   2.207204 1.540858 -2.601353 
C   -2.171648 -1.281533 -3.222295 
C   -7.127080 1.281533 2.471813 
C   7.956766 -2.454630 2.480506 
C   1.341961 2.454630 -3.213602 
C   -1.381333 -0.465549 -2.403670 
C   -7.917394 0.465549 3.290438 
C   7.486696 2.092362 2.066785 
C   1.812031 -2.092362 -3.627323 
C   -1.899667 0.714789 -1.856593 
C   -7.399060 -0.714789 3.837515 
C   6.141141 1.771721 2.267956 
C   3.157586 -1.771721 -3.426152 
C   -3.211562 1.086863 -2.164444 
C   -6.087165 -1.086863 3.529664 
C   5.285485 2.672091 2.911683 
C   4.013243 -2.672091 -2.782425 
C   -4.003079 0.269689 -2.978355 
C   -5.295649 -0.269689 2.715753 
C   4.828053 -0.933571 4.048468 
C   4.470675 0.933571 -1.645640 
C   -4.437015 -1.892001 -4.169116 
C   -4.861713 1.892001 1.524992 
C   5.275716 -0.044559 5.063126 
C   4.023011 0.044559 -0.630982 
C   -4.084607 -2.741640 -5.250458 
C   -5.214120 2.741640 0.443650 
C   4.361506 0.840788 5.656928 
C   4.937222 -0.840788 -0.037180 
C   -4.998818 2.077496 -5.675972 
C   -4.299910 -2.077496 0.018136 
C   2.999455 0.836233 5.316497 
C   6.299273 -0.836233 -0.377611 
C   -6.252281 1.916943 -5.065037 
C   -3.046447 -1.916943 0.629071 
C   2.546426 -0.054546 4.340800 
C   6.752301 0.054546 -1.353308 
C   -6.611961 2.758186 -4.009960 
C   -2.686766 -2.758186 1.684148 
C   3.453922 -0.909256 3.705912 
C   5.844806 0.909256 -1.988196 
C   -5.712722 -2.061096 -3.578904 
C   -3.586006 2.061096 2.115204 
C   6.643695 -0.090913 -5.743400 
C   2.655032 0.090913 -0.049292 
C   -2.739488 -2.716239 5.511620 
C   -6.559239 2.716239 -0.182488 
C   7.517460 1.007444 5.597273 
C   1.781268 -1.007444 -0.096835 
C   -1.936848 1.935596 -5.756657 
C   -7.361880 -1.935596 -0.062549 
C   8.767738 0.939372 -5.161641 
C   0.530990 -0.939372 0.532467 
C   -0.621158 1.931920 5.160369 
C   -8.677570 -1.931920 -0.533739 
C   9.153062 -0.214828 -4.469228 
C   0.145666 0.214828 1.224880 
C   -0.089782 -2.728848 4.543520 
C   -9.208946 2.728848 -1.150588 
C   8.278656 -1.305652 -4.406947 
C   1.020072 1.305652 1.287161 
C   -0.899424 -1.599288 4.379635 
C   -8.399304 1.599288 -1.314473 
C   7.038047 -1.243812 -5.044371 
C   2.260681 1.243812 0.649737 
C   -2.213689 -1.589379 4.860219 
C   -7.085039 1.589379 -0.833889 
H   7.465856 -0.558082 3.375659 
H   1.832871 0.558082 -2.318449 
H   -1.766199 -2.220498 -3.600455 
H   -7.532528 2.220498 2.093653 
H   8.998136 -2.172980 2.307495 
H   0.300591 2.172980 -3.386613 
H   -0.363459 -0.774511 -2.158899 
H   -8.935268 0.774511 3.535209 
H   8.157924 1.379818 1.573462 
H   1.140804 -1.379818 -4.120646 
H   -1.288764 1.333986 -1.188646 
H   -8.009964 -1.333986 4.505462 
H   5.758191 0.805840 1.936685 
H   3.540537 -0.805840 -3.757423 
H   -3.623085 2.012735 -1.761425 
H   -5.675643 -2.012735 3.932683 
H   4.257293 2.368998 3.116064 
H   5.041435 -2.368998 -2.578044 
H   -5.021755 0.579130 -3.211956 
H   -4.276973 -0.579130 2.482152 
H   4.717862 1.517015 -4.951962 
H   4.580866 -1.517015 0.742146 
H   -4.721842 1.417145 4.887822 
H   -4.576886 -1.417145 -0.806286 
H   2.309193 1.518196 5.822299 
H   6.989534 -1.518196 0.128191 
H   -6.926030 1.128935 -5.415259 
H   -2.372697 -1.128935 0.278849 
H   1.492601 -0.061967 4.033875 
H   7.806126 0.061967 -1.660233 
H   -7.571802 2.635430 -3.490299 
H   -1.726925 -2.635430 2.203809 
H   3.091312 -1.552512 2.899524 
H   6.207416 1.552512 -2.794584 
H   -5.982620 -1.448319 -2.716008 
H   -3.316108 1.448319 2.978100 
H   7.229496 1.902783 5.040366 
H   2.069231 -1.902783 -0.653743 
H   -2.330219 1.068205 -5.220078 
H   -6.968508 -1.068205 0.474031 
H   -9.149433 1.791222 -5.231584 
H   -0.149295 -1.791222 0.462525 
H   -0.000573 1.047682 5.315404 
H   9.299301 -1.047682 -0.378705 
H   -8.459361 -0.274807 -3.995219 
H   -0.839367 0.274807 1.698889 
H   0.950499 -2.717133 4.206047 
H   8.348229 2.717133 -1.488061 
H   8.565475 -2.203684 -3.855254 
H   0.733252 2.203684 1.838854 
H   -0.509092 -0.719039 3.865418 
H   -8.789635 0.719039 -1.828690 
H   6.349954 -2.090585 -4.996179 
H   2.948774 2.090585 0.697929 
H   -2.837642 -0.701327 4.740267 
H   -6.461086 0.701327 -0.953841 
128
i=38
C   5.740713 -1.861169 3.334299 
C   3.558015 1.861169 -2.359809 
C   -3.503933 -0.931273 -3.519505 
C   -5.794795 0.931273 2.174603 
C   7.088561 -1.534402 3.081960 
C   2.210167 1.534402 -2.612148 
C   -2.168685 -1.275077 -3.233090 
C   -7.130043 1.275077 2.461018 
C   7.960047 -2.456323 2.486909 
C   1.338680 2.456323 -3.207199 
C   -1.384614 -0.467242 -2.397267 
C   -7.914113 0.467242 3.296841 
C   7.493999 2.084636 2.084301 
C   1.804728 -2.084636 -3.609807 
C   -1.906970 0.707063 -1.839077 
C   -7.391757 -0.707063 3.855031 
C   6.145639 1.768281 2.276582 
C   3.153088 -1.768281 -3.417526 
C   -3.216060 1.083423 -2.155818 
C   -6.082667 -1.083423 3.538290 
C   5.284638 2.675584 2.906127 
C   4.014090 -2.675584 -2.787981 
C   -4.002232 0.273182 -2.983911 
C   -5.296496 -0.273182 2.710197 
C   4.825248 -0.927380 4.038414 
C   4.473480 0.927380 -1.655694 
C   -4.434210 -1.885810 -4.179170 
C   -4.864518 1.885810 1.514938 
C   5.280849 -0.035087 5.047515 
C   4.017878 0.035087 -0.646593 
C   -4.089740 -2.732168 -5.266069 
C   -5.208987 2.732168 0.428039 
C   4.366639 0.842323 5.655341 
C   4.932089 -0.842323 -0.038767 
C   -5.003951 2.079031 -5.677559 
C   -4.294777 -2.079031 0.016549 
C   2.995539 0.824009 5.337452 
C   6.303189 -0.824009 -0.356656 
C   -6.248365 1.904719 -5.044082 
C   -3.050363 -1.904719 0.650026 
C   2.534731 -0.070898 4.368370 
C   6.763996 0.070898 -1.325738 
C   -6.600266 2.741834 -3.982390 
C   -2.698461 -2.741834 1.711718 
C   3.442915 -0.915130 3.716496 
C   5.855813 0.915130 -1.977612 
C   -5.701715 -2.066970 -3.568320 
C   -3.597013 2.066970 2.125788 
C   6.650733 -0.083187 -5.762715 
C   2.647994 0.083187 -0.068607 
C   -2.746526 -2.708513 5.492305 
C   -6.552201 2.708513 -0.201803 
C   7.530425 1.011042 5.583991 
C   1.768303 -1.011042 -0.110117 
C   -1.949813 1.939194 -5.769939 
C   -7.348915 -1.939194 -0.075831 
C   8.775252 0.936991 -5.161747 
C   0.523476 -0.936991 0.532361 
C   -0.628672 1.929539 5.160263 
C   -8.670056 -1.929539 -0.533845 
C   9.148405 -0.218479 -4.463037 
C   0.150323 0.218479 1.231071 
C   -0.085125 -2.732499 4.549711 
C   -9.213603 2.732499 -1.144397 
C   8.268602 -1.306075 -4.409223 
C   1.030126 1.306075 1.284885 
C   -0.889370 -1.599711 4.377359 
C   -8.409358 1.599711 -1.316749 
C   7.034131 -1.238256 -5.059717 
C   2.264597 1.238256 0.634391 
C   -2.209773 -1.583823 4.844873 
C   -7.088955 1.583823 -0.849235 
H   7.460300 -0.547975 3.356926 
H   1.838427 0.547975 -2.337182 
H   -1.760643 -2.210391 -3.619188 
H   -7.538084 2.210391 2.074920 
H   9.003375 -2.176949 2.319878 
H   0.295352 2.176949 -3.374230 
H   -0.368698 -0.778480 -2.146516 
H   -8.930029 0.778480 3.547592 
H   8.170254 1.364313 1.605530 
H   1.128474 -1.364313 -4.088578 
H   -1.301094 1.318481 -1.156578 
H   -7.997634 -1.318481 4.537530 
H   5.765070 0.799066 1.951290 
H   3.533658 -0.799066 -3.742818 
H   -3.629964 2.005961 -1.746820 
H   -5.668764 -2.005961 3.947288 
H   4.255653 2.373020 3.108073 
H   5.043075 -2.373020 -2.586035 
H   -5.020115 0.583152 -3.219947 
H   -4.278613 -0.583152 2.474161 
H   4.729610 1.519873 -4.957307 
H   4.569118 -1.519873 0.736801 
H   -4.733590 1.420003 4.882477 
H   -4.565138 -1.420003 -0.811631 
H   2.303901 1.497135 5.856219 
H   6.994826 -1.497135 0.162111 
H   -6.920738 1.107874 -5.381339 
H   -2.377989 -1.107874 0.312769 
H   1.473074 -0.089167 4.079173 
H   7.825653 0.089167 -1.614935 
H   -7.552275 2.608230 -3.445001 
H   -1.746452 -2.608230 2.249107 
H   3.072579 -1.560926 2.914817 
H   6.226149 1.560926 -2.779291 
H   -5.963887 -1.456733 -2.700715 
H   -3.334841 1.456733 2.993393 
H   7.251245 1.908710 5.025390 
H   2.047482 -1.908710 -0.668719 
H   -2.351968 1.074132 -5.235054 
H   -6.946759 -1.074132 0.459055 
H   -9.136944 1.786142 -5.224599 
H   -0.161784 -1.786142 0.469510 
H   -0.013062 1.042602 5.322389 
H   9.311790 -1.042602 -0.371720 
H   -8.468622 -0.282480 -3.977650 
H   -0.830106 0.282480 1.716458 
H   0.959760 -2.724806 4.223616 
H   8.338968 2.724806 -1.470492 
H   8.546795 -2.205589 -3.854407 
H   0.751932 2.205589 1.839701 
H   -0.490412 -0.720944 3.866265 
H   -8.808315 0.720944 -1.827843 
H   6.340693 -2.081589 -5.017505 
H   2.958035 2.081589 0.676603 
H   -2.828381 -0.692331 4.718941 
H   -6.470347 0.692331 -0.975167 
128
i=39
C   5.736850 -1.853496 3.321070 
C   3.561878 1.853496 -2.373038 
C   -3.500070 -0.923600 -3.532734 
C   -5.798658 0.923600 2.161374 
C   7.085598 -1.527946 3.071165 
C   2.213130 1.527946 -2.622943 
C   -2.165722 -1.268621 -3.243885 
C   -7.133006 1.268621 2.450223 
C   7.963328 -2.458016 2.493312 
C   1.335399 2.458016 -3.200796 
C   -1.387895 -0.468935 -2.390864 
C   -7.910832 0.468935 3.303244 
C   7.501302 2.076910 2.101817 
C   1.797425 -2.076910 -3.592291 
C   -1.914273 0.699337 -1.821561 
C   -7.384454 -0.699337 3.872547 
C   6.150137 1.764841 2.285208 
C   3.148590 -1.764841 -3.408900 
C   -3.220558 1.079983 -2.147192 
C   -6.078169 -1.079983 3.546916 
C   5.283791 2.679077 2.900571 
C   4.014937 -2.679077 -2.793537 
C   -4.001385 0.276675 -2.989467 
C   -5.297343 -0.276675 2.704641 
C   4.822443 -0.921189 4.028360 
C   4.476285 0.921189 -1.665748 
C   -4.431405 -1.879619 -4.189224 
C   -4.867323 1.879619 1.504884 
C   5.285982 -0.025615 5.031904 
C   4.012745 0.025615 -0.662204 
C   -4.094873 -2.722696 -5.281680 
C   -5.203854 2.722696 0.412428 
C   4.371772 0.843858 5.653754 
C   4.926956 -0.843858 -0.040354 
C   -5.009084 2.080566 -5.679146 
C   -4.289644 -2.080566 0.014962 
C   2.991623 0.811785 5.358407 
C   6.307105 -0.811785 -0.335701 
C   -6.244449 1.892495 -5.023127 
C   -3.054279 -1.892495 0.670981 
C   2.523036 -0.087250 4.395940 
C   6.775691 0.087250 -1.298168 
C   -6.588571 2.725482 -3.954820 
C   -2.710156 -2.725482 1.739288 
C   3.431908 -0.921004 3.727080 
C   5.866820 0.921004 -1.967028 
C   -5.690708 -2.072844 -3.557736 
C   -3.608020 2.072844 2.136372 
C   6.657771 -0.075461 -5.782030 
C   2.640956 0.075461 -0.087922 
C   -2.753564 -2.700787 5.472990 
C   -6.545163 2.700787 -0.221118 
C   7.543390 1.014640 5.570709 
C   1.755338 -1.014640 -0.123399 
C   -1.962778 1.942792 -5.783221 
C   -7.335950 -1.942792 -0.089113 
C   8.782766 0.934610 -5.161853 
C   0.515962 -0.934610 0.532255 
C   -0.636186 1.927158 5.160157 
C   -8.662542 -1.927158 -0.533951 
C   9.143748 -0.222130 -4.456846 
C   0.154980 0.222130 1.237262 
C   -0.080468 -2.736150 4.555902 
C   -9.218260 2.736150 -1.138206 
C   8.258548 -1.306498 -4.411499 
C   1.040180 1.306498 1.282609 
C   -0.879316 -1.600134 4.375083 
C   -8.419412 1.600134 -1.319025 
C   7.030215 -1.232700 -5.075063 
C   2.268513 1.232700 0.619045 
C   -2.205857 -1.578267 4.829527 
C   -7.092871 1.578267 -0.864581 
H   7.454744 -0.537868 3.338193 
H   1.843983 0.537868 -2.355915 
H   -1.755087 -2.200284 -3.637921 
H   -7.543640 2.200284 2.056187 
H   9.008614 -2.180918 2.332261 
H   0.290113 2.180918 -3.361847 
H   -0.373937 -0.782449 -2.134133 
H   -8.924790 0.782449 3.559975 
H   8.182584 1.348808 1.637598 
H   1.116144 -1.348808 -4.056510 
H   -1.313424 1.302976 -1.124510 
H   -7.985304 -1.302976 4.569598 
H   5.771949 0.792292 1.965895 
H   3.526779 -0.792292 -3.728213 
H   -3.636843 1.999187 -1.732215 
H   -5.661885 -1.999187 3.961893 
H   4.254013 2.377042 3.100082 
H   5.044715 -2.377042 -2.594026 
H   -5.018475 0.587174 -3.227938 
H   -4.280253 -0.587174 2.466170 
H   4.741358 1.522731 -4.962652 
H   4.557370 -1.522731 0.731456 
H   -4.745338 1.422861 4.877132 
H   -4.553390 -1.422861 -0.816976 
H   2.298609 1.476074 5.890139 
H   7.000118 -1.476074 0.196031 
H   -6.915446 1.086813 -5.347419 
H   -2.383281 -1.086813 0.346689 
H   1.453547 -0.116367 4.124471 
H   7.845180 0.116367 -1.569637 
H   -7.532748 2.581030 -3.399703 
H   -1.765979 -2.581030 2.294405 
H   3.053846 -1.569340 2.930110 
H   6.244882 1.569340 -2.763998 
H   -5.945154 -1.465147 -2.685422 
H   -3.353574 1.465147 3.008686 
H   7.272994 1.914637 5.010414 
H   2.025733 -1.914637 -0.683695 
H   -2.373717 1.080059 -5.250030 
H   -6.925010 -1.080059 0.444079 
H   -9.124455 1.781062 -5.217614 
H   -0.174273 -1.781062 0.476495 
H   -0.025551 1.037522 5.329374 
H   9.324279 -1.037522 -0.364735 
H   -8.477883 -0.290153 -3.960081 
H   -0.820845 0.290153 1.734027 
H   0.969021 -2.732479 4.241185 
H   8.329707 2.732479 -1.452923 
H   8.528115 -2.207494 -3.853560 
H   0.770612 2.207494 1.840548 
H   -0.471732 -0.722849 3.867112 
H   -8.826995 0.722849 -1.826996 
H   6.331432 -2.072593 -5.038831 
H   2.967296 2.072593 0.655277 
H   -2.819120 -0.683335 4.697615 
H   -6.479608 0.683335 -0.996493 
128
i=40
C   5.732987 -1.845823 3.307841 
C   3.565741 1.845823 -2.386267 
C   -3.496207 -0.915927 -3.545963 
C   -5.802521 0.915927 2.148145 
C   7.082635 -1.521490 3.060370 
C   2.216093 1.521490 -2.633738 
C   -2.162759 -1.262165 -3.254680 
C   -7.135969 1.262165 2.439428 
C   7.966609 -2.459709 2.499715 
C   1.332118 2.459709 -3.194393 
C   -1.391176 -0.470628 -2.384461 
C   -7.907551 0.470628 3.309647 
C   7.508605 2.069184 2.119333 
C   1.790122 -2.069184 -3.574775 
C   -1.921576 0.691611 -1.804045 
C   -7.377151 -0.691611 3.890063 
C   6.154635 1.761401 2.293834 
C   3.144092 -1.761401 -3.400274 
C   -3.225056 1.076543 -2.138566 
C   -6.073671 -1.076543 3.555542 
C   5.282944 2.682570 2.895015 
C   4.015784 -2.682570 -2.799093 
C   -4.000538 0.280168 -2.995023 
C   -5.298190 -0.280168 2.699085 
C   4.819638 -0.914998 4.018306 
C   4.479090 0.914998 -1.675802 
C   -4.428600 -1.873428 -4.199278 
C   -4.870128 1.873428 1.494830 
C   5.291115 -0.016143 5.016293 
C   4.007612 0.016143 -0.677815 
C   -4.100006 -2.713224 -5.297291 
C   -5.198721 2.713224 0.396817 
C   4.376905 0.845393 5.652167 
C   4.921823 -0.845393 -0.041941 
C   -5.014217 2.082101 -5.680733 
C   -4.284511 -2.082101 0.013375 
C   2.987707 0.799561 5.379362 
C   6.311021 -0.799561 -0.314746 
C   -6.240533 1.880271 -5.002172 
C   -3.058195 -1.880271 0.691936 
C   2.511341 -0.103602 4.423510 
C   6.787386 0.103602 -1.270598 
C   -6.576876 2.709130 -3.927250 
C   -2.721851 -2.709130 1.766858 
C   3.420901 -0.926878 3.737664 
C   5.877827 0.926878 -1.956444 
C   -5.679701 -2.078718 -3.547152 
C   -3.619027 2.078718 2.146956 
C   6.664809 -0.067735 -5.801345 
C   2.633918 0.067735 -0.107237 
C   -2.760602 -2.693061 5.453675 
C   -6.538125 2.693061 -0.240433 
C   7.556355 1.018238 5.557427 
C   1.742373 -1.018238 -0.136681 
C   -1.975743 1.946390 -5.796503 
C   -7.322985 -1.946390 -0.102395 
C   8.790280 0.932229 -5.161959 
C   0.508448 -0.932229 0.532149 
C   -0.643700 1.924777 5.160051 
C   -8.655028 -1.924777 -0.534057 
C   9.139091 -0.225781 -4.450655 
C   0.159637 0.225781 1.243453 
C   -0.075811 -2.739801 4.562093 
C   -9.222917 2.739801 -1.132015 
C   8.248494 -1.306921 -4.413775 
C   1.050234 1.306921 1.280333 
C   -0.869262 -1.600557 4.372807 
C   -8.429466 1.600557 -1.321301 
C   7.026299 -1.227144 -5.090409 
C   2.272429 1.227144 0.603699 
C   -2.201941 -1.572711 4.814181 
C   -7.096787 1.572711 -0.879927 
H   7.449188 -0.527761 3.319460 
H   1.849539 0.527761 -2.374648 
H   -1.749531 -2.190177 -3.656654 
H   -7.549196 2.190177 2.037454 
H   9.013853 -2.184887 2.344644 
H   0.284874 2.184887 -3.349464 
H   -0.379176 -0.786418 -2.121750 
H   -8.919551 0.786418 3.572358 
H   8.194914 1.333303 1.669666 
H   1.103814 -1.333303 -4.024442 
H   -1.325754 1.287471 -1.092442 
H   -7.972974 -1.287471 4.601666 
H   5.778828 0.785518 1.980500 
H   3.519900 -0.785518 -3.713608 
H   -3.643722 1.992413 -1.717610 
H   -5.655006 -1.992413 3.976498 
H   4.252373 2.381064 3.092091 
H   5.046355 -2.381064 -2.602017 
H   -5.016835 0.591196 -3.235929 
H   -4.281893 -0.591196 2.458179 
H   4.753106 1.525589 -4.967997 
H   4.545622 -1.525589 0.726111 
H   -4.757086 1.425719 4.871787 
H   -4.541642 -1.425719 -0.822321 
H   2.293317 1.455013 5.924059 
H   7.005410 -1.455013 0.229951 
H   -6.910154 1.065752 -5.313499 
H   -2.388573 -1.065752 0.380609 
H   1.434020 -0.143567 4.169769 
H   7.864707 0.143567 -1.524339 
H   -7.513221 2.553830 -3.354405 
H   -1.785506 -2.553830 2.339703 
H   3.035113 -1.577754 2.945403 
H   6.263615 1.577754 -2.748705 
H   -5.926421 -1.473561 -2.670129 
H   -3.372307 1.473561 3.023979 
H   7.294743 1.920564 4.995438 
H   2.003984 -1.920564 -0.698671 
H   -2.395466 1.085986 -5.265006 
H   -6.903261 -1.085986 0.429103 
H   -9.111966 1.775982 -5.210629 
H   -0.186762 -1.775982 0.483480 
H   -0.038040 1.032442 5.336359 
H   9.336768 -1.032442 -0.357750 
H   -8.487144 -0.297826 -3.942512 
H   -0.811584 0.297826 1.751596 
H   0.978282 -2.740152 4.258754 
H   8.320446 2.740152 -1.435354 
H   8.509435 -2.209399 -3.852713 
H   0.789292 2.209399 1.841395 
H   -0.453052 -0.724754 3.867959 
H   -8.845675 0.724754 -1.826149 
H   6.322171 -2.063597 -5.060157 
H   2.976557 2.063597 0.633951 
H   -2.809859 -0.674339 4.676289 
H   -6.488869 0.674339 -1.017819 
