# Supplementary material for: Is Ortho-Terphenyl a Rigid Glass Former?
Source: J Phys Chem Lett. 2024 Jul 1;15(27):7020–7. doi: 10.1021/acs.jpclett.4c01217 (PMC11247491; doi:10.1021/acs.jpclett.4c01217)
Supplement: Supplementary file 2 — jz4c01217_si_002.zip [file jz4c01217_si_002.zip › xyz files for modes/for Raman active/f30.xyz]

128
i=1
C   5.790514 -1.875720 3.425312 
C   3.553734 1.954040 -2.265616 
C   -3.553734 -0.945824 -3.428492 
C   -5.790514 1.024144 2.268796 
C   7.171212 -1.589124 3.295645 
C   2.251336 1.570064 -2.674703 
C   -2.251336 -1.329799 -3.019405 
C   -7.171212 1.310739 2.398463 
C   8.005870 -2.430712 2.561678 
C   1.430437 2.458232 -3.371610 
C   -1.430437 -0.441631 -2.322498 
C   -8.005870 0.469151 3.132430 
C   7.476748 2.237148 1.904009 
C   1.889719 -2.040288 -3.674739 
C   -1.889719 0.859575 -2.019369 
C   -7.476748 -0.662715 3.790099 
C   6.108863 1.934181 2.021990 
C   3.179284 -1.650541 -3.283698 
C   -3.179284 1.249323 -2.410410 
C   -6.108863 -0.965683 3.672118 
C   5.282627 2.759083 2.789439 
C   4.000221 -2.543183 -2.593509 
C   -4.000221 0.356681 -3.100599 
C   -5.282627 -0.140781 2.904669 
C   4.856523 -0.955897 4.125722 
C   4.465485 0.985537 -1.602246 
C   -4.465485 -1.914327 -4.091862 
C   -4.856523 1.943967 1.568386 
C   5.195178 -0.211461 5.299672 
C   4.004069 -0.008679 -0.680196 
C   -4.004069 -2.908542 -5.013912 
C   -5.195178 2.688402 0.394436 
C   4.256618 0.671768 5.856420 
C   4.893930 -0.991388 -0.217628 
C   -4.893930 1.908476 -5.476480 
C   -4.256618 -2.228096 -0.162312 
C   2.989081 0.837607 5.283377 
C   6.241907 -0.981547 -0.595951 
C   -6.241907 1.918317 -5.098157 
C   -2.989081 -2.062257 0.410731 
C   2.653636 0.117656 4.116640 
C   6.719171 0.030524 -1.459988 
C   -6.719171 2.930388 -4.234120 
C   -2.653636 -2.782208 1.577468 
C   3.576584 -0.760242 3.552448 
C   5.835384 0.987782 -1.961740 
C   -5.835384 -1.912082 -3.732368 
C   -3.576584 2.139622 2.141660 
C   6.567597 -0.229349 -5.509500 
C   2.663390 0.045189 -0.051412 
C   -2.663390 -2.854675 5.745520 
C   -6.567597 2.670515 -0.184608 
C   7.398390 0.885846 5.595475 
C   1.817778 -1.085866 0.064347 
C   -1.817778 1.813998 -5.758455 
C   -7.398390 -2.014018 0.098633 
C   8.755994 0.894918 -5.421365 
C   0.609414 -1.012398 0.793463 
C   -0.609414 1.887466 4.900645 
C   -8.755994 -2.004946 -0.272743 
C   9.291074 -0.198742 -4.725454 
C   0.227794 0.187102 1.406814 
C   -0.227794 -2.712762 4.287294 
C   -9.291074 2.701122 -0.968654 
C   8.450110 -1.286714 -4.383241 
C   1.070878 1.319514 1.290767 
C   -1.070878 -1.580350 4.403341 
C   -8.450110 1.613150 -1.310867 
C   7.096473 -1.307838 -4.780315 
C   2.272115 1.246458 0.569833 
C   -2.272115 -1.653405 5.124275 
C   -7.096473 1.592025 -0.913793 
H   7.591802 -0.684344 3.750527 
H   1.892145 0.553104 -2.468521 
H   -1.892145 -2.346760 -3.225587 
H   -7.591802 2.215520 1.943581 
H   9.070422 -2.174566 2.471327 
H   0.435745 2.123766 -3.699041 
H   -0.435745 -0.776097 -1.995067 
H   -9.070422 0.725297 3.222781 
H   8.125754 1.597208 1.303264 
H   1.256594 -1.348488 -4.235264 
H   -1.256594 1.551376 -1.458844 
H   -8.125754 -1.302656 4.390844 
H   5.691517 1.040164 1.536315 
H   3.556411 -0.652804 -3.532313 
H   -3.556411 2.247059 -2.161795 
H   -5.691517 -1.859699 4.157793 
H   4.231153 2.478216 2.923230 
H   4.995615 -2.211516 -2.289318 
H   -4.995615 0.688348 -3.404790 
H   -4.231153 -0.421648 2.770878 
H   4.531484 1.244807 -4.633612 
H   4.535464 -1.754927 0.487936 
H   -4.535464 1.144937 5.206172 
H   -4.531484 -1.655057 -1.060496 
H   2.286965 1.537142 5.739959 
H   6.903802 -1.751982 -0.196509 
H   -6.903802 1.147881 -5.497599 
H   -2.286965 -1.362721 -0.045851 
H   1.688083 0.252573 3.613917 
H   7.767284 0.050107 -1.783851 
H   -7.767284 2.949970 -3.910257 
H   -1.688083 -2.647290 2.080191 
H   3.313250 -1.276068 2.614616 
H   6.204558 1.727988 -2.693192 
H   -6.204558 -1.171875 -3.000916 
H   -3.313250 1.623795 3.079492 
H   6.986292 1.721701 5.018032 
H   2.087015 -2.012741 -0.451697 
H   -2.087015 0.887123 -5.242412 
H   -6.986292 -1.178163 0.676077 
H   -9.202667 1.751852 -5.696304 
H   -0.052661 -1.891552 0.843425 
H   0.052661 1.008312 4.850684 
H   9.202667 -1.148012 0.002195 
H   -8.239755 -0.206539 -4.451473 
H   -0.730893 0.250999 1.944315 
H   0.730893 -2.648865 3.749793 
H   8.239755 2.693325 -1.242635 
H   8.850595 -2.130344 -3.810596 
H   0.794212 2.254164 1.784032 
H   -0.794212 -0.645699 3.910076 
H   -8.850595 0.769519 -1.883512 
H   6.456850 -2.174721 -4.553363 
H   2.944538 2.114401 0.511025 
H   -2.944538 -0.785463 5.183083 
H   -6.456850 0.725143 -1.140745 
128
i=2
C   5.788238 -1.879636 3.425471 
C   3.551458 1.950124 -2.265775 
C   -3.551458 -0.949740 -3.428333 
C   -5.788238 1.020228 2.268637 
C   7.165021 -1.588171 3.281833 
C   2.245145 1.571017 -2.660891 
C   -2.245145 -1.328846 -3.033217 
C   -7.165021 1.311692 2.412275 
C   7.998991 -2.432088 2.549719 
C   1.423558 2.456856 -3.359651 
C   -1.423558 -0.443007 -2.334457 
C   -7.998991 0.467775 3.144389 
C   7.473361 2.227305 1.909777 
C   1.886332 -2.050131 -3.680507 
C   -1.886332 0.849732 -2.013601 
C   -7.473361 -0.672558 3.784331 
C   6.109392 1.919999 2.041411 
C   3.179813 -1.664723 -3.303119 
C   -3.179813 1.235141 -2.390989 
C   -6.109392 -0.979865 3.652697 
C   5.283421 2.748288 2.804997 
C   4.001015 -2.553978 -2.609067 
C   -4.001015 0.345886 -3.085041 
C   -5.283421 -0.151576 2.889111 
C   4.855359 -0.957379 4.124029 
C   4.464321 0.984055 -1.600553 
C   -4.464321 -1.915809 -4.093555 
C   -4.855359 1.942485 1.570079 
C   5.200152 -0.200454 5.285384 
C   4.009043 0.002328 -0.665908 
C   -4.009043 -2.897535 -5.028200 
C   -5.200152 2.699409 0.408724 
C   4.264027 0.687749 5.837423 
C   4.901339 -0.975407 -0.198631 
C   -4.901339 1.924457 -5.495477 
C   -4.264027 -2.212115 -0.143315 
C   2.992468 0.844804 5.274116 
C   6.245294 -0.974350 -0.586690 
C   -6.245294 1.925514 -5.107418 
C   -2.992468 -2.055060 0.419992 
C   2.649932 0.110247 4.122514 
C   6.715467 0.023115 -1.465862 
C   -6.715467 2.922979 -4.228246 
C   -2.649932 -2.789617 1.571594 
C   3.570922 -0.771619 3.561444 
C   5.829722 0.976405 -1.970736 
C   -5.829722 -1.923459 -3.723372 
C   -3.570922 2.128245 2.132664 
C   6.570984 -0.220141 -5.521301 
C   2.666777 0.054397 -0.039611 
C   -2.666777 -2.845467 5.733719 
C   -6.570984 2.679723 -0.172807 
C   7.402518 0.895847 5.603624 
C   1.821906 -1.075865 0.056198 
C   -1.821906 1.823999 -5.750306 
C   -7.402518 -2.004017 0.090484 
C   8.752660 0.900792 -5.395329 
C   0.606080 -1.006524 0.767427 
C   -0.606080 1.893340 4.926681 
C   -8.752660 -1.999072 -0.298779 
C   9.280067 -0.198160 -4.703546 
C   0.216787 0.187684 1.384906 
C   -0.216787 -2.712180 4.309202 
C   -9.280067 2.701704 -0.990562 
C   8.438997 -1.288354 -4.384246 
C   1.059765 1.317874 1.291772 
C   -1.059765 -1.581990 4.402336 
C   -8.438997 1.611510 -1.309862 
C   7.092980 -1.304769 -4.797513 
C   2.268622 1.249527 0.587031 
C   -2.268622 -1.650336 5.107077 
C   -7.092980 1.595094 -0.896595 
H   7.582541 -0.677782 3.724280 
H   1.882884 0.559666 -2.442274 
H   -1.882884 -2.340198 -3.251834 
H   -7.582541 2.222082 1.969828 
H   9.060050 -2.172026 2.447514 
H   0.425373 2.126306 -3.675228 
H   -0.425373 -0.773557 -2.018880 
H   -9.060050 0.727837 3.246594 
H   8.121573 1.584772 1.311043 
H   1.252413 -1.360924 -4.243043 
H   -1.252413 1.538940 -1.451065 
H   -8.121573 -1.315092 4.383065 
H   5.694057 1.020796 1.567589 
H   3.558951 -0.672172 -3.563587 
H   -3.558951 2.227691 -2.130521 
H   -5.694057 -1.879067 4.126519 
H   4.234751 2.464881 2.947308 
H   4.999213 -2.224851 -2.313396 
H   -4.999213 0.675013 -3.380712 
H   -4.234751 -0.434983 2.746800 
H   4.543073 1.270313 -4.662240 
H   4.547053 -1.729421 0.516564 
H   -4.547053 1.170443 5.177544 
H   -4.543073 -1.629551 -1.031868 
H   2.292363 1.547884 5.727841 
H   6.909200 -1.741240 -0.184391 
H   -6.909200 1.158623 -5.509717 
H   -2.292363 -1.351979 -0.033733 
H   1.680251 0.237439 3.628734 
H   7.759452 0.034973 -1.798668 
H   -7.759452 2.934836 -3.895440 
H   -1.680251 -2.662424 2.065374 
H   3.302296 -1.298664 2.633931 
H   6.193604 1.705392 -2.712507 
H   -6.193604 -1.194471 -2.981601 
H   -3.302296 1.601199 3.060177 
H   6.997563 1.736253 5.029251 
H   2.098286 -1.998189 -0.462916 
H   -2.098286 0.901675 -5.231193 
H   -6.997563 -1.163611 0.664858 
H   -9.204837 1.758837 -5.654023 
H   -0.054831 -1.884567 0.801144 
H   0.054831 1.015297 4.892965 
H   9.204837 -1.141027 -0.040086 
H   -8.256159 -0.208762 -4.416389 
H   -0.747297 0.248776 1.909231 
H   0.747297 -2.651088 3.784877 
H   8.256159 2.691102 -1.277719 
H   8.833291 -2.136535 -3.815570 
H   0.776908 2.247973 1.789006 
H   -0.776908 -0.651890 3.905102 
H   -8.833291 0.763328 -1.878538 
H   6.451717 -2.171705 -4.584849 
H   2.939405 2.117417 0.542511 
H   -2.939405 -0.782447 5.151597 
H   -6.451717 0.728159 -1.109259 
128
i=3
C   5.785962 -1.883552 3.425630 
C   3.549182 1.946208 -2.265934 
C   -3.549182 -0.953656 -3.428174 
C   -5.785962 1.016312 2.268478 
C   7.158830 -1.587218 3.268021 
C   2.238954 1.571970 -2.647079 
C   -2.238954 -1.327893 -3.047029 
C   -7.158830 1.312645 2.426087 
C   7.992112 -2.433464 2.537760 
C   1.416679 2.455480 -3.347692 
C   -1.416679 -0.444383 -2.346416 
C   -7.992112 0.466399 3.156348 
C   7.469974 2.217462 1.915545 
C   1.882945 -2.059974 -3.686275 
C   -1.882945 0.839889 -2.007833 
C   -7.469974 -0.682401 3.778563 
C   6.109921 1.905817 2.060832 
C   3.180342 -1.678905 -3.322540 
C   -3.180342 1.220959 -2.371568 
C   -6.109921 -0.994047 3.633276 
C   5.284215 2.737493 2.820555 
C   4.001809 -2.564773 -2.624625 
C   -4.001809 0.335091 -3.069483 
C   -5.284215 -0.162371 2.873553 
C   4.854195 -0.958861 4.122336 
C   4.463157 0.982573 -1.598860 
C   -4.463157 -1.917291 -4.095248 
C   -4.854195 1.941003 1.571772 
C   5.205126 -0.189447 5.271096 
C   4.014017 0.013335 -0.651620 
C   -4.014017 -2.886528 -5.042488 
C   -5.205126 2.710416 0.423012 
C   4.271436 0.703730 5.818426 
C   4.908748 -0.959426 -0.179634 
C   -4.908748 1.940438 -5.514474 
C   -4.271436 -2.196134 -0.124318 
C   2.995855 0.852001 5.264855 
C   6.248681 -0.967153 -0.577429 
C   -6.248681 1.932711 -5.116679 
C   -2.995855 -2.047863 0.429253 
C   2.646228 0.102838 4.128388 
C   6.711763 0.015706 -1.471736 
C   -6.711763 2.915570 -4.222372 
C   -2.646228 -2.797026 1.565720 
C   3.565260 -0.782996 3.570440 
C   5.824060 0.965028 -1.979732 
C   -5.824060 -1.934836 -3.714376 
C   -3.565260 2.116868 2.123668 
C   6.574371 -0.210933 -5.533102 
C   2.670164 0.063605 -0.027810 
C   -2.670164 -2.836259 5.721918 
C   -6.574371 2.688931 -0.161006 
C   7.406646 0.905848 5.611773 
C   1.826034 -1.065864 0.048049 
C   -1.826034 1.834000 -5.742157 
C   -7.406646 -1.994016 0.082335 
C   8.749326 0.906666 -5.369293 
C   0.602746 -1.000650 0.741391 
C   -0.602746 1.899214 4.952717 
C   -8.749326 -1.993198 -0.324815 
C   9.269060 -0.197578 -4.681638 
C   0.205780 0.188266 1.362998 
C   -0.205780 -2.711598 4.331110 
C   -9.269060 2.702286 -1.012470 
C   8.427884 -1.289994 -4.385251 
C   1.048652 1.316234 1.292777 
C   -1.048652 -1.583630 4.401331 
C   -8.427884 1.609870 -1.308857 
C   7.089487 -1.301700 -4.814711 
C   2.265129 1.252596 0.604229 
C   -2.265129 -1.647267 5.089879 
C   -7.089487 1.598163 -0.879397 
H   7.573280 -0.671220 3.698033 
H   1.873623 0.566228 -2.416027 
H   -1.873623 -2.333636 -3.278081 
H   -7.573280 2.228644 1.996075 
H   9.049678 -2.169486 2.423701 
H   0.415001 2.128846 -3.651415 
H   -0.415001 -0.771017 -2.042693 
H   -9.049678 0.730377 3.270407 
H   8.117392 1.572336 1.318822 
H   1.248232 -1.373360 -4.250822 
H   -1.248232 1.526504 -1.443286 
H   -8.117392 -1.327528 4.375286 
H   5.696597 1.001428 1.598863 
H   3.561491 -0.691540 -3.594861 
H   -3.561491 2.208323 -2.099247 
H   -5.696597 -1.898435 4.095245 
H   4.238349 2.451546 2.971386 
H   5.002811 -2.238186 -2.337474 
H   -5.002811 0.661678 -3.356634 
H   -4.238349 -0.448318 2.722722 
H   4.554662 1.295819 -4.690868 
H   4.558642 -1.703915 0.545192 
H   -4.558642 1.195949 5.148916 
H   -4.554662 -1.604045 -1.003240 
H   2.297761 1.558626 5.715723 
H   6.914598 -1.730498 -0.172273 
H   -6.914598 1.169365 -5.521835 
H   -2.297761 -1.341237 -0.021615 
H   1.672419 0.222305 3.643551 
H   7.751620 0.019839 -1.813485 
H   -7.751620 2.919702 -3.880623 
H   -1.672419 -2.677558 2.050557 
H   3.291342 -1.321260 2.653246 
H   6.182650 1.682796 -2.731822 
H   -6.182650 -1.217067 -2.962286 
H   -3.291342 1.578603 3.040862 
H   7.008834 1.750805 5.040470 
H   2.109557 -1.983637 -0.474135 
H   -2.109557 0.916227 -5.219974 
H   -7.008834 -1.149059 0.653639 
H   -9.207007 1.765822 -5.611742 
H   -0.057001 -1.877582 0.758863 
H   0.057001 1.022282 4.935246 
H   9.207007 -1.134042 -0.082367 
H   -8.272563 -0.210985 -4.381305 
H   -0.763701 0.246553 1.874147 
H   0.763701 -2.653311 3.819961 
H   8.272563 2.688879 -1.312803 
H   8.815987 -2.142726 -3.820544 
H   0.759604 2.241782 1.793980 
H   -0.759604 -0.658081 3.900128 
H   -8.815987 0.757137 -1.873564 
H   6.446584 -2.168689 -4.616335 
H   2.934272 2.120433 0.573997 
H   -2.934272 -0.779431 5.120111 
H   -6.446584 0.731175 -1.077773 
128
i=4
C   5.783686 -1.887468 3.425789 
C   3.546906 1.942292 -2.266093 
C   -3.546906 -0.957572 -3.428015 
C   -5.783686 1.012396 2.268319 
C   7.152639 -1.586265 3.254209 
C   2.232763 1.572923 -2.633267 
C   -2.232763 -1.326940 -3.060841 
C   -7.152639 1.313598 2.439899 
C   7.985233 -2.434840 2.525801 
C   1.409800 2.454104 -3.335733 
C   -1.409800 -0.445759 -2.358375 
C   -7.985233 0.465023 3.168307 
C   7.466587 2.207619 1.921313 
C   1.879558 -2.069817 -3.692043 
C   -1.879558 0.830046 -2.002065 
C   -7.466587 -0.692244 3.772795 
C   6.110450 1.891635 2.080253 
C   3.180871 -1.693087 -3.341961 
C   -3.180871 1.206777 -2.352147 
C   -6.110450 -1.008229 3.613855 
C   5.285009 2.726698 2.836113 
C   4.002603 -2.575568 -2.640183 
C   -4.002603 0.324296 -3.053925 
C   -5.285009 -0.173166 2.857995 
C   4.853031 -0.960343 4.120643 
C   4.461993 0.981091 -1.597167 
C   -4.461993 -1.918773 -4.096941 
C   -4.853031 1.939521 1.573465 
C   5.210100 -0.178440 5.256808 
C   4.018991 0.024342 -0.637332 
C   -4.018991 -2.875521 -5.056776 
C   -5.210100 2.721423 0.437300 
C   4.278845 0.719711 5.799429 
C   4.916157 -0.943445 -0.160637 
C   -4.916157 1.956419 -5.533471 
C   -4.278845 -2.180153 -0.105321 
C   2.999242 0.859198 5.255594 
C   6.252068 -0.959956 -0.568168 
C   -6.252068 1.939908 -5.125940 
C   -2.999242 -2.040666 0.438514 
C   2.642524 0.095429 4.134262 
C   6.708059 0.008297 -1.477610 
C   -6.708059 2.908161 -4.216498 
C   -2.642524 -2.804435 1.559846 
C   3.559598 -0.794373 3.579436 
C   5.818398 0.953651 -1.988728 
C   -5.818398 -1.946213 -3.705380 
C   -3.559598 2.105491 2.114672 
C   6.577758 -0.201725 -5.544903 
C   2.673551 0.072813 -0.016009 
C   -2.673551 -2.827051 5.710117 
C   -6.577758 2.698139 -0.149205 
C   7.410774 0.915849 5.619922 
C   1.830162 -1.055863 0.039900 
C   -1.830162 1.844001 -5.734008 
C   -7.410774 -1.984015 0.074186 
C   8.745992 0.912540 -5.343257 
C   0.599412 -0.994776 0.715355 
C   -0.599412 1.905088 4.978753 
C   -8.745992 -1.987324 -0.350851 
C   9.258053 -0.196996 -4.659730 
C   0.194773 0.188848 1.341090 
C   -0.194773 -2.711016 4.353018 
C   -9.258053 2.702868 -1.034378 
C   8.416771 -1.291634 -4.386256 
C   1.037539 1.314594 1.293782 
C   -1.037539 -1.585270 4.400326 
C   -8.416771 1.608230 -1.307852 
C   7.085994 -1.298631 -4.831909 
C   2.261636 1.255665 0.621427 
C   -2.261636 -1.644198 5.072681 
C   -7.085994 1.601232 -0.862199 
H   7.564019 -0.664658 3.671786 
H   1.864362 0.572790 -2.389780 
H   -1.864362 -2.327074 -3.304328 
H   -7.564019 2.235206 2.022322 
H   9.039306 -2.166946 2.399888 
H   0.404629 2.131386 -3.627602 
H   -0.404629 -0.768477 -2.066506 
H   -9.039306 0.732917 3.294220 
H   8.113211 1.559900 1.326601 
H   1.244051 -1.385796 -4.258601 
H   -1.244051 1.514068 -1.435507 
H   -8.113211 -1.339964 4.367507 
H   5.699137 0.982060 1.630137 
H   3.564031 -0.710908 -3.626135 
H   -3.564031 2.188955 -2.067973 
H   -5.699137 -1.917803 4.063971 
H   4.241947 2.438211 2.995464 
H   5.006409 -2.251521 -2.361552 
H   -5.006409 0.648343 -3.332556 
H   -4.241947 -0.461653 2.698644 
H   4.566251 1.321325 -4.719496 
H   4.570231 -1.678409 0.573820 
H   -4.570231 1.221455 5.120288 
H   -4.566251 -1.578539 -0.974612 
H   2.303159 1.569368 5.703605 
H   6.919996 -1.719756 -0.160155 
H   -6.919996 1.180107 -5.533953 
H   -2.303159 -1.330495 -0.009497 
H   1.664587 0.207171 3.658368 
H   7.743788 0.004705 -1.828302 
H   -7.743788 2.904568 -3.865806 
H   -1.664587 -2.692692 2.035740 
H   3.280388 -1.343856 2.672561 
H   6.171696 1.660200 -2.751137 
H   -6.171696 -1.239663 -2.942971 
H   -3.280388 1.556007 3.021547 
H   7.020105 1.765357 5.051689 
H   2.120828 -1.969085 -0.485354 
H   -2.120828 0.930779 -5.208755 
H   -7.020105 -1.134507 0.642420 
H   -9.209177 1.772807 -5.569461 
H   -0.059171 -1.870597 0.716582 
H   0.059171 1.029267 4.977527 
H   9.209177 -1.127057 -0.124648 
H   -8.288967 -0.213208 -4.346221 
H   -0.780105 0.244330 1.839063 
H   0.780105 -2.655534 3.855045 
H   8.288967 2.686656 -1.347887 
H   8.798683 -2.148917 -3.825518 
H   0.742300 2.235591 1.798954 
H   -0.742300 -0.664272 3.895154 
H   -8.798683 0.750946 -1.868590 
H   6.441451 -2.165673 -4.647821 
H   2.929139 2.123449 0.605483 
H   -2.929139 -0.776415 5.088625 
H   -6.441451 0.734191 -1.046287 
128
i=5
C   5.781410 -1.891384 3.425948 
C   3.544630 1.938376 -2.266252 
C   -3.544630 -0.961488 -3.427856 
C   -5.781410 1.008480 2.268160 
C   7.146448 -1.585312 3.240397 
C   2.226572 1.573876 -2.619455 
C   -2.226572 -1.325987 -3.074653 
C   -7.146448 1.314551 2.453711 
C   7.978354 -2.436216 2.513842 
C   1.402921 2.452728 -3.323774 
C   -1.402921 -0.447135 -2.370334 
C   -7.978354 0.463647 3.180266 
C   7.463200 2.197776 1.927081 
C   1.876171 -2.079660 -3.697811 
C   -1.876171 0.820203 -1.996297 
C   -7.463200 -0.702087 3.767027 
C   6.110979 1.877453 2.099674 
C   3.181400 -1.707269 -3.361382 
C   -3.181400 1.192595 -2.332726 
C   -6.110979 -1.022411 3.594434 
C   5.285803 2.715903 2.851671 
C   4.003397 -2.586363 -2.655741 
C   -4.003397 0.313501 -3.038367 
C   -5.285803 -0.183961 2.842437 
C   4.851867 -0.961825 4.118950 
C   4.460829 0.979609 -1.595474 
C   -4.460829 -1.920255 -4.098634 
C   -4.851867 1.938039 1.575158 
C   5.215074 -0.167433 5.242520 
C   4.023965 0.035349 -0.623044 
C   -4.023965 -2.864514 -5.071064 
C   -5.215074 2.732430 0.451588 
C   4.286254 0.735692 5.780432 
C   4.923566 -0.927464 -0.141640 
C   -4.923566 1.972400 -5.552468 
C   -4.286254 -2.164172 -0.086324 
C   3.002629 0.866395 5.246333 
C   6.255455 -0.952759 -0.558907 
C   -6.255455 1.947105 -5.135201 
C   -3.002629 -2.033469 0.447775 
C   2.638820 0.088020 4.140136 
C   6.704355 0.000888 -1.483484 
C   -6.704355 2.900752 -4.210624 
C   -2.638820 -2.811844 1.553972 
C   3.553936 -0.805750 3.588432 
C   5.812736 0.942274 -1.997724 
C   -5.812736 -1.957590 -3.696384 
C   -3.553936 2.094114 2.105676 
C   6.581145 -0.192517 -5.556704 
C   2.676938 0.082021 -0.004208 
C   -2.676938 -2.817843 5.698316 
C   -6.581145 2.707347 -0.137404 
C   7.414902 0.925850 5.628071 
C   1.834290 -1.045862 0.031751 
C   -1.834290 1.854002 -5.725859 
C   -7.414902 -1.974014 0.066037 
C   8.742658 0.918414 -5.317221 
C   0.596078 -0.988902 0.689319 
C   -0.596078 1.910962 5.004789 
C   -8.742658 -1.981450 -0.376887 
C   9.247046 -0.196414 -4.637822 
C   0.183766 0.189430 1.319182 
C   -0.183766 -2.710434 4.374926 
C   -9.247046 2.703450 -1.056286 
C   8.405658 -1.293274 -4.387261 
C   1.026426 1.312954 1.294787 
C   -1.026426 -1.586910 4.399321 
C   -8.405658 1.606590 -1.306847 
C   7.082501 -1.295562 -4.849107 
C   2.258143 1.258734 0.638625 
C   -2.258143 -1.641129 5.055483 
C   -7.082501 1.604301 -0.845001 
H   7.554758 -0.658096 3.645539 
H   1.855101 0.579352 -2.363533 
H   -1.855101 -2.320512 -3.330575 
H   -7.554758 2.241768 2.048569 
H   9.028934 -2.164406 2.376075 
H   0.394257 2.133926 -3.603789 
H   -0.394257 -0.765937 -2.090319 
H   -9.028934 0.735457 3.318033 
H   8.109030 1.547464 1.334380 
H   1.239870 -1.398232 -4.266380 
H   -1.239870 1.501632 -1.427728 
H   -8.109030 -1.352400 4.359728 
H   5.701677 0.962692 1.661411 
H   3.566571 -0.730276 -3.657409 
H   -3.566571 2.169587 -2.036699 
H   -5.701677 -1.937171 4.032697 
H   4.245545 2.424876 3.019542 
H   5.010007 -2.264856 -2.385630 
H   -5.010007 0.635008 -3.308478 
H   -4.245545 -0.474988 2.674566 
H   4.577840 1.346831 -4.748124 
H   4.581820 -1.652903 0.602448 
H   -4.581820 1.246961 5.091660 
H   -4.577840 -1.553033 -0.945984 
H   2.308557 1.580110 5.691487 
H   6.925394 -1.709014 -0.148037 
H   -6.925394 1.190849 -5.546071 
H   -2.308557 -1.319753 0.002621 
H   1.656755 0.192037 3.673185 
H   7.735956 -0.010429 -1.843119 
H   -7.735956 2.889434 -3.850989 
H   -1.656755 -2.707826 2.020923 
H   3.269434 -1.366452 2.691876 
H   6.160742 1.637604 -2.770452 
H   -6.160742 -1.262259 -2.923656 
H   -3.269434 1.533411 3.002232 
H   7.031376 1.779909 5.062908 
H   2.132099 -1.954533 -0.496573 
H   -2.132099 0.945331 -5.197536 
H   -7.031376 -1.119955 0.631201 
H   -9.211347 1.779792 -5.527180 
H   -0.061341 -1.863612 0.674301 
H   0.061341 1.036252 5.019808 
H   9.211347 -1.120072 -0.166929 
H   -8.305371 -0.215431 -4.311137 
H   -0.796509 0.242107 1.803979 
H   0.796509 -2.657757 3.890129 
H   8.305371 2.684433 -1.382971 
H   8.781379 -2.155108 -3.830492 
H   0.724996 2.229400 1.803928 
H   -0.724996 -0.670463 3.890180 
H   -8.781379 0.744755 -1.863616 
H   6.436318 -2.162657 -4.679307 
H   2.924006 2.126465 0.636969 
H   -2.924006 -0.773399 5.057139 
H   -6.436318 0.737207 -1.014801 
128
i=6
C   5.779134 -1.895300 3.426107 
C   3.542354 1.934460 -2.266411 
C   -3.542354 -0.965404 -3.427697 
C   -5.779134 1.004564 2.268001 
C   7.140257 -1.584359 3.226585 
C   2.220381 1.574829 -2.605643 
C   -2.220381 -1.325034 -3.088465 
C   -7.140257 1.315504 2.467523 
C   7.971475 -2.437592 2.501883 
C   1.396042 2.451352 -3.311815 
C   -1.396042 -0.448511 -2.382293 
C   -7.971475 0.462271 3.192225 
C   7.459813 2.187933 1.932849 
C   1.872784 -2.089503 -3.703579 
C   -1.872784 0.810360 -1.990529 
C   -7.459813 -0.711930 3.761259 
C   6.111508 1.863271 2.119095 
C   3.181929 -1.721451 -3.380803 
C   -3.181929 1.178413 -2.313305 
C   -6.111508 -1.036593 3.575013 
C   5.286597 2.705108 2.867229 
C   4.004191 -2.597158 -2.671299 
C   -4.004191 0.302706 -3.022809 
C   -5.286597 -0.194756 2.826879 
C   4.850703 -0.963307 4.117257 
C   4.459665 0.978127 -1.593781 
C   -4.459665 -1.921737 -4.100327 
C   -4.850703 1.936557 1.576851 
C   5.220048 -0.156426 5.228232 
C   4.028939 0.046356 -0.608756 
C   -4.028939 -2.853507 -5.085352 
C   -5.220048 2.743437 0.465876 
C   4.293663 0.751673 5.761435 
C   4.930975 -0.911483 -0.122643 
C   -4.930975 1.988381 -5.571465 
C   -4.293663 -2.148191 -0.067327 
C   3.006016 0.873592 5.237072 
C   6.258842 -0.945562 -0.549646 
C   -6.258842 1.954302 -5.144462 
C   -3.006016 -2.026272 0.457036 
C   2.635116 0.080611 4.146010 
C   6.700651 -0.006521 -1.489358 
C   -6.700651 2.893343 -4.204750 
C   -2.635116 -2.819253 1.548098 
C   3.548274 -0.817127 3.597428 
C   5.807074 0.930897 -2.006720 
C   -5.807074 -1.968967 -3.687388 
C   -3.548274 2.082737 2.096680 
C   6.584532 -0.183309 -5.568505 
C   2.680325 0.091229 0.007593 
C   -2.680325 -2.808635 5.686515 
C   -6.584532 2.716555 -0.125603 
C   7.419030 0.935851 5.636220 
C   1.838418 -1.035861 0.023602 
C   -1.838418 1.864003 -5.717710 
C   -7.419030 -1.964013 0.057888 
C   8.739324 0.924288 -5.291185 
C   0.592744 -0.983028 0.663283 
C   -0.592744 1.916836 5.030825 
C   -8.739324 -1.975576 -0.402923 
C   9.236039 -0.195832 -4.615914 
C   0.172759 0.190012 1.297274 
C   -0.172759 -2.709852 4.396834 
C   -9.236039 2.704032 -1.078194 
C   8.394545 -1.294914 -4.388266 
C   1.015313 1.311314 1.295792 
C   -1.015313 -1.588550 4.398316 
C   -8.394545 1.604950 -1.305842 
C   7.079008 -1.292493 -4.866305 
C   2.254650 1.261803 0.655823 
C   -2.254650 -1.638060 5.038285 
C   -7.079008 1.607370 -0.827803 
H   7.545497 -0.651534 3.619292 
H   1.845840 0.585914 -2.337286 
H   -1.845840 -2.313950 -3.356822 
H   -7.545497 2.248330 2.074816 
H   9.018562 -2.161866 2.352262 
H   0.383885 2.136466 -3.579976 
H   -0.383885 -0.763397 -2.114132 
H   -9.018562 0.737997 3.341846 
H   8.104849 1.535028 1.342159 
H   1.235689 -1.410668 -4.274159 
H   -1.235689 1.489196 -1.419949 
H   -8.104849 -1.364836 4.351949 
H   5.704217 0.943324 1.692685 
H   3.569111 -0.749644 -3.688683 
H   -3.569111 2.150219 -2.005425 
H   -5.704217 -1.956539 4.001423 
H   4.249143 2.411541 3.043620 
H   5.013605 -2.278191 -2.409708 
H   -5.013605 0.621673 -3.284400 
H   -4.249143 -0.488323 2.650488 
H   4.589429 1.372337 -4.776752 
H   4.593409 -1.627397 0.631076 
H   -4.593409 1.272467 5.063032 
H   -4.589429 -1.527527 -0.917356 
H   2.313955 1.590852 5.679369 
H   6.930792 -1.698272 -0.135919 
H   -6.930792 1.201591 -5.558189 
H   -2.313955 -1.309011 0.014739 
H   1.648923 0.176903 3.688002 
H   7.728124 -0.025563 -1.857936 
H   -7.728124 2.874300 -3.836172 
H   -1.648923 -2.722960 2.006106 
H   3.258480 -1.389048 2.711191 
H   6.149788 1.615008 -2.789767 
H   -6.149788 -1.284855 -2.904341 
H   -3.258480 1.510815 2.982917 
H   7.042647 1.794461 5.074127 
H   2.143370 -1.939981 -0.507792 
H   -2.143370 0.959883 -5.186317 
H   -7.042647 -1.105403 0.619982 
H   -9.213517 1.786777 -5.484899 
H   -0.063511 -1.856627 0.632020 
H   0.063511 1.043237 5.062089 
H   9.213517 -1.113087 -0.209210 
H   -8.321775 -0.217654 -4.276053 
H   -0.812913 0.239884 1.768895 
H   0.812913 -2.659980 3.925213 
H   8.321775 2.682210 -1.418055 
H   8.764075 -2.161299 -3.835466 
H   0.707692 2.223209 1.808902 
H   -0.707692 -0.676654 3.885206 
H   -8.764075 0.738564 -1.858642 
H   6.431185 -2.159641 -4.710793 
H   2.918873 2.129481 0.668455 
H   -2.918873 -0.770383 5.025653 
H   -6.431185 0.740223 -0.983315 
128
i=7
C   5.776858 -1.899216 3.426266 
C   3.540078 1.930544 -2.266570 
C   -3.540078 -0.969320 -3.427538 
C   -5.776858 1.000648 2.267842 
C   7.134066 -1.583406 3.212773 
C   2.214190 1.575782 -2.591831 
C   -2.214190 -1.324081 -3.102277 
C   -7.134066 1.316457 2.481335 
C   7.964596 -2.438968 2.489924 
C   1.389163 2.449976 -3.299856 
C   -1.389163 -0.449887 -2.394252 
C   -7.964596 0.460895 3.204184 
C   7.456426 2.178090 1.938617 
C   1.869397 -2.099346 -3.709347 
C   -1.869397 0.800517 -1.984761 
C   -7.456426 -0.721773 3.755491 
C   6.112037 1.849089 2.138516 
C   3.182458 -1.735633 -3.400224 
C   -3.182458 1.164231 -2.293884 
C   -6.112037 -1.050775 3.555592 
C   5.287391 2.694313 2.882787 
C   4.004985 -2.607953 -2.686857 
C   -4.004985 0.291911 -3.007251 
C   -5.287391 -0.205551 2.811321 
C   4.849539 -0.964789 4.115564 
C   4.458501 0.976645 -1.592088 
C   -4.458501 -1.923219 -4.102020 
C   -4.849539 1.935075 1.578544 
C   5.225022 -0.145419 5.213944 
C   4.033913 0.057363 -0.594468 
C   -4.033913 -2.842500 -5.099640 
C   -5.225022 2.754444 0.480164 
C   4.301072 0.767654 5.742438 
C   4.938384 -0.895502 -0.103646 
C   -4.938384 2.004362 -5.590462 
C   -4.301072 -2.132210 -0.048330 
C   3.009403 0.880789 5.227811 
C   6.262229 -0.938365 -0.540385 
C   -6.262229 1.961499 -5.153723 
C   -3.009403 -2.019075 0.466297 
C   2.631412 0.073202 4.151884 
C   6.696947 -0.013930 -1.495232 
C   -6.696947 2.885934 -4.198876 
C   -2.631412 -2.826662 1.542224 
C   3.542612 -0.828504 3.606424 
C   5.801412 0.919520 -2.015716 
C   -5.801412 -1.980344 -3.678392 
C   -3.542612 2.071360 2.087684 
C   6.587919 -0.174101 -5.580306 
C   2.683712 0.100437 0.019394 
C   -2.683712 -2.799427 5.674714 
C   -6.587919 2.725763 -0.113802 
C   7.423158 0.945852 5.644369 
C   1.842546 -1.025860 0.015453 
C   -1.842546 1.874004 -5.709561 
C   -7.423158 -1.954012 0.049739 
C   8.735990 0.930162 -5.265149 
C   0.589410 -0.977154 0.637247 
C   -0.589410 1.922710 5.056861 
C   -8.735990 -1.969702 -0.428959 
C   9.225032 -0.195250 -4.594006 
C   0.161752 0.190594 1.275366 
C   -0.161752 -2.709270 4.418742 
C   -9.225032 2.704614 -1.100102 
C   8.383432 -1.296554 -4.389271 
C   1.004200 1.309674 1.296797 
C   -1.004200 -1.590190 4.397311 
C   -8.383432 1.603310 -1.304837 
C   7.075515 -1.289424 -4.883503 
C   2.251157 1.264872 0.673021 
C   -2.251157 -1.634991 5.021087 
C   -7.075515 1.610439 -0.810605 
H   7.536236 -0.644972 3.593045 
H   1.836579 0.592476 -2.311039 
H   -1.836579 -2.307388 -3.383069 
H   -7.536236 2.254892 2.101063 
H   9.008190 -2.159326 2.328449 
H   0.373513 2.139006 -3.556163 
H   -0.373513 -0.760857 -2.137945 
H   -9.008190 0.740537 3.365659 
H   8.100668 1.522592 1.349938 
H   1.231508 -1.423104 -4.281938 
H   -1.231508 1.476760 -1.412170 
H   -8.100668 -1.377272 4.344170 
H   5.706757 0.923956 1.723959 
H   3.571651 -0.769012 -3.719957 
H   -3.571651 2.130851 -1.974151 
H   -5.706757 -1.975907 3.970149 
H   4.252741 2.398206 3.067698 
H   5.017203 -2.291526 -2.433786 
H   -5.017203 0.608338 -3.260322 
H   -4.252741 -0.501658 2.626410 
H   4.601018 1.397843 -4.805380 
H   4.604998 -1.601891 0.659704 
H   -4.604998 1.297973 5.034404 
H   -4.601018 -1.502021 -0.888728 
H   2.319353 1.601594 5.667251 
H   6.936190 -1.687530 -0.123801 
H   -6.936190 1.212333 -5.570307 
H   -2.319353 -1.298269 0.026857 
H   1.641091 0.161769 3.702819 
H   7.720292 -0.040697 -1.872753 
H   -7.720292 2.859166 -3.821355 
H   -1.641091 -2.738094 1.991289 
H   3.247526 -1.411644 2.730506 
H   6.138834 1.592412 -2.809082 
H   -6.138834 -1.307451 -2.885026 
H   -3.247526 1.488219 2.963602 
H   7.053918 1.809013 5.085346 
H   2.154641 -1.925429 -0.519011 
H   -2.154641 0.974435 -5.175098 
H   -7.053918 -1.090851 0.608763 
H   -9.215687 1.793762 -5.442618 
H   -0.065681 -1.849642 0.589739 
H   0.065681 1.050222 5.104370 
H   9.215687 -1.106102 -0.251491 
H   -8.338179 -0.219877 -4.240969 
H   -0.829317 0.237661 1.733811 
H   0.829317 -2.662203 3.960297 
H   8.338179 2.679987 -1.453139 
H   8.746771 -2.167490 -3.840440 
H   0.690388 2.217018 1.813876 
H   -0.690388 -0.682845 3.880232 
H   -8.746771 0.732373 -1.853668 
H   6.426052 -2.156625 -4.742279 
H   2.913740 2.132497 0.699941 
H   -2.913740 -0.767367 4.994167 
H   -6.426052 0.743239 -0.951829 
128
i=8
C   5.774582 -1.903132 3.426425 
C   3.537802 1.926628 -2.266729 
C   -3.537802 -0.973236 -3.427379 
C   -5.774582 0.996732 2.267683 
C   7.127875 -1.582453 3.198961 
C   2.207999 1.576735 -2.578019 
C   -2.207999 -1.323128 -3.116089 
C   -7.127875 1.317410 2.495147 
C   7.957717 -2.440344 2.477965 
C   1.382284 2.448600 -3.287897 
C   -1.382284 -0.451263 -2.406211 
C   -7.957717 0.459519 3.216143 
C   7.453039 2.168247 1.944385 
C   1.866010 -2.109189 -3.715115 
C   -1.866010 0.790674 -1.978993 
C   -7.453039 -0.731616 3.749723 
C   6.112566 1.834907 2.157937 
C   3.182987 -1.749815 -3.419645 
C   -3.182987 1.150049 -2.274463 
C   -6.112566 -1.064957 3.536171 
C   5.288185 2.683518 2.898345 
C   4.005779 -2.618748 -2.702415 
C   -4.005779 0.281116 -2.991693 
C   -5.288185 -0.216346 2.795763 
C   4.848375 -0.966271 4.113871 
C   4.457337 0.975163 -1.590395 
C   -4.457337 -1.924701 -4.103713 
C   -4.848375 1.933593 1.580237 
C   5.229996 -0.134412 5.199656 
C   4.038887 0.068370 -0.580180 
C   -4.038887 -2.831493 -5.113928 
C   -5.229996 2.765451 0.494452 
C   4.308481 0.783635 5.723441 
C   4.945793 -0.879521 -0.084649 
C   -4.945793 2.020343 -5.609459 
C   -4.308481 -2.116229 -0.029333 
C   3.012790 0.887986 5.218550 
C   6.265616 -0.931168 -0.531124 
C   -6.265616 1.968696 -5.162984 
C   -3.012790 -2.011878 0.475558 
C   2.627708 0.065793 4.157758 
C   6.693243 -0.021339 -1.501106 
C   -6.693243 2.878525 -4.193002 
C   -2.627708 -2.834071 1.536350 
C   3.536950 -0.839881 3.615420 
C   5.795750 0.908143 -2.024712 
C   -5.795750 -1.991721 -3.669396 
C   -3.536950 2.059983 2.078688 
C   6.591306 -0.164893 -5.592107 
C   2.687099 0.109645 0.031195 
C   -2.687099 -2.790219 5.662913 
C   -6.591306 2.734971 -0.102001 
C   7.427286 0.955853 5.652518 
C   1.846674 -1.015859 0.007304 
C   -1.846674 1.884005 -5.701412 
C   -7.427286 -1.944011 0.041590 
C   8.732656 0.936036 -5.239113 
C   0.586076 -0.971280 0.611211 
C   -0.586076 1.928584 5.082897 
C   -8.732656 -1.963828 -0.454995 
C   9.214025 -0.194668 -4.572098 
C   0.150745 0.191176 1.253458 
C   -0.150745 -2.708688 4.440650 
C   -9.214025 2.705196 -1.122010 
C   8.372319 -1.298194 -4.390276 
C   0.993087 1.308034 1.297802 
C   -0.993087 -1.591830 4.396306 
C   -8.372319 1.601670 -1.303832 
C   7.072022 -1.286355 -4.900701 
C   2.247664 1.267941 0.690219 
C   -2.247664 -1.631922 5.003889 
C   -7.072022 1.613508 -0.793407 
H   7.526975 -0.638410 3.566798 
H   1.827318 0.599038 -2.284792 
H   -1.827318 -2.300826 -3.409316 
H   -7.526975 2.261454 2.127310 
H   8.997818 -2.156786 2.304636 
H   0.363141 2.141546 -3.532350 
H   -0.363141 -0.758317 -2.161758 
H   -8.997818 0.743077 3.389472 
H   8.096487 1.510156 1.357717 
H   1.227327 -1.435540 -4.289717 
H   -1.227327 1.464324 -1.404391 
H   -8.096487 -1.389708 4.336391 
H   5.709297 0.904588 1.755233 
H   3.574191 -0.788380 -3.751231 
H   -3.574191 2.111483 -1.942877 
H   -5.709297 -1.995275 3.938875 
H   4.256339 2.384871 3.091776 
H   5.020801 -2.304861 -2.457864 
H   -5.020801 0.595003 -3.236244 
H   -4.256339 -0.514993 2.602332 
H   4.612607 1.423349 -4.834008 
H   4.616587 -1.576385 0.688332 
H   -4.616587 1.323479 5.005776 
H   -4.612607 -1.476515 -0.860100 
H   2.324751 1.612336 5.655133 
H   6.941588 -1.676788 -0.111683 
H   -6.941588 1.223075 -5.582425 
H   -2.324751 -1.287527 0.038975 
H   1.633259 0.146635 3.717636 
H   7.712460 -0.055831 -1.887570 
H   -7.712460 2.844032 -3.806538 
H   -1.633259 -2.753228 1.976472 
H   3.236572 -1.434240 2.749821 
H   6.127880 1.569816 -2.828397 
H   -6.127880 -1.330047 -2.865711 
H   -3.236572 1.465623 2.944287 
H   7.065189 1.823565 5.096565 
H   2.165912 -1.910877 -0.530230 
H   -2.165912 0.988987 -5.163879 
H   -7.065189 -1.076299 0.597544 
H   -9.217857 1.800747 -5.400337 
H   -0.067851 -1.842657 0.547458 
H   0.067851 1.057207 5.146651 
H   9.217857 -1.099117 -0.293772 
H   -8.354583 -0.222100 -4.205885 
H   -0.845721 0.235438 1.698727 
H   0.845721 -2.664426 3.995381 
H   8.354583 2.677764 -1.488223 
H   8.729467 -2.173681 -3.845414 
H   0.673084 2.210827 1.818850 
H   -0.673084 -0.689036 3.875258 
H   -8.729467 0.726182 -1.848694 
H   6.420919 -2.153609 -4.773765 
H   2.908607 2.135513 0.731427 
H   -2.908607 -0.764351 4.962681 
H   -6.420919 0.746255 -0.920343 
128
i=9
C   5.772306 -1.907048 3.426584 
C   3.535526 1.922712 -2.266888 
C   -3.535526 -0.977152 -3.427220 
C   -5.772306 0.992816 2.267524 
C   7.121684 -1.581500 3.185149 
C   2.201808 1.577688 -2.564207 
C   -2.201808 -1.322175 -3.129901 
C   -7.121684 1.318363 2.508959 
C   7.950838 -2.441720 2.466006 
C   1.375405 2.447224 -3.275938 
C   -1.375405 -0.452639 -2.418170 
C   -7.950838 0.458143 3.228102 
C   7.449652 2.158404 1.950153 
C   1.862623 -2.119032 -3.720883 
C   -1.862623 0.780831 -1.973225 
C   -7.449652 -0.741459 3.743955 
C   6.113095 1.820725 2.177358 
C   3.183516 -1.763997 -3.439066 
C   -3.183516 1.135867 -2.255042 
C   -6.113095 -1.079139 3.516750 
C   5.288979 2.672723 2.913903 
C   4.006573 -2.629543 -2.717973 
C   -4.006573 0.270321 -2.976135 
C   -5.288979 -0.227141 2.780205 
C   4.847211 -0.967753 4.112178 
C   4.456173 0.973681 -1.588702 
C   -4.456173 -1.926183 -4.105406 
C   -4.847211 1.932111 1.581930 
C   5.234970 -0.123405 5.185368 
C   4.043861 0.079377 -0.565892 
C   -4.043861 -2.820486 -5.128216 
C   -5.234970 2.776458 0.508740 
C   4.315890 0.799616 5.704444 
C   4.953202 -0.863540 -0.065652 
C   -4.953202 2.036324 -5.628456 
C   -4.315890 -2.100248 -0.010336 
C   3.016177 0.895183 5.209289 
C   6.269003 -0.923971 -0.521863 
C   -6.269003 1.975893 -5.172245 
C   -3.016177 -2.004681 0.484819 
C   2.624004 0.058384 4.163632 
C   6.689539 -0.028748 -1.506980 
C   -6.689539 2.871116 -4.187128 
C   -2.624004 -2.841480 1.530476 
C   3.531288 -0.851258 3.624416 
C   5.790088 0.896766 -2.033708 
C   -5.790088 -2.003098 -3.660400 
C   -3.531288 2.048606 2.069692 
C   6.594693 -0.155685 -5.603908 
C   2.690486 0.118853 0.042996 
C   -2.690486 -2.781011 5.651112 
C   -6.594693 2.744179 -0.090200 
C   7.431414 0.965854 5.660667 
C   1.850802 -1.005858 -0.000845 
C   -1.850802 1.894006 -5.693263 
C   -7.431414 -1.934010 0.033441 
C   8.729322 0.941910 -5.213077 
C   0.582742 -0.965406 0.585175 
C   -0.582742 1.934458 5.108933 
C   -8.729322 -1.957954 -0.481031 
C   9.203018 -0.194086 -4.550190 
C   0.139738 0.191758 1.231550 
C   -0.139738 -2.708106 4.462558 
C   -9.203018 2.705778 -1.143918 
C   8.361206 -1.299834 -4.391281 
C   0.981974 1.306394 1.298807 
C   -0.981974 -1.593470 4.395301 
C   -8.361206 1.600030 -1.302827 
C   7.068529 -1.283286 -4.917899 
C   2.244171 1.271010 0.707417 
C   -2.244171 -1.628853 4.986691 
C   -7.068529 1.616577 -0.776209 
H   7.517714 -0.631848 3.540551 
H   1.818057 0.605600 -2.258545 
H   -1.818057 -2.294264 -3.435563 
H   -7.517714 2.268016 2.153557 
H   8.987446 -2.154246 2.280823 
H   0.352769 2.144086 -3.508537 
H   -0.352769 -0.755777 -2.185571 
H   -8.987446 0.745617 3.413285 
H   8.092306 1.497720 1.365496 
H   1.223146 -1.447976 -4.297496 
H   -1.223146 1.451888 -1.396612 
H   -8.092306 -1.402144 4.328612 
H   5.711837 0.885220 1.786507 
H   3.576731 -0.807748 -3.782505 
H   -3.576731 2.092115 -1.911603 
H   -5.711837 -2.014643 3.907601 
H   4.259937 2.371536 3.115854 
H   5.024399 -2.318196 -2.481942 
H   -5.024399 0.581668 -3.212166 
H   -4.259937 -0.528328 2.578254 
H   4.624196 1.448855 -4.862636 
H   4.628176 -1.550879 0.716960 
H   -4.628176 1.348985 4.977148 
H   -4.624196 -1.451009 -0.831472 
H   2.330149 1.623078 5.643015 
H   6.946986 -1.666046 -0.099565 
H   -6.946986 1.233817 -5.594543 
H   -2.330149 -1.276785 0.051093 
H   1.625427 0.131501 3.732453 
H   7.704628 -0.070965 -1.902387 
H   -7.704628 2.828898 -3.791721 
H   -1.625427 -2.768362 1.961655 
H   3.225618 -1.456836 2.769136 
H   6.116926 1.547220 -2.847712 
H   -6.116926 -1.352643 -2.846396 
H   -3.225618 1.443027 2.924972 
H   7.076460 1.838117 5.107784 
H   2.177183 -1.896325 -0.541449 
H   -2.177183 1.003539 -5.152660 
H   -7.076460 -1.061747 0.586325 
H   -9.220027 1.807732 -5.358056 
H   -0.070021 -1.835672 0.505177 
H   0.070021 1.064192 5.188932 
H   9.220027 -1.092132 -0.336053 
H   -8.370987 -0.224323 -4.170801 
H   -0.862125 0.233215 1.663643 
H   0.862125 -2.666649 4.030465 
H   8.370987 2.675541 -1.523307 
H   8.712163 -2.179872 -3.850388 
H   0.655780 2.204636 1.823824 
H   -0.655780 -0.695227 3.870284 
H   -8.712163 0.719991 -1.843720 
H   6.415786 -2.150593 -4.805251 
H   2.903474 2.138529 0.762913 
H   -2.903474 -0.761335 4.931195 
H   -6.415786 0.749271 -0.888857 
128
i=10
C   5.770030 -1.910964 3.426743 
C   3.533250 1.918796 -2.267047 
C   -3.533250 -0.981068 -3.427061 
C   -5.770030 0.988900 2.267365 
C   7.115493 -1.580547 3.171337 
C   2.195617 1.578641 -2.550395 
C   -2.195617 -1.321222 -3.143713 
C   -7.115493 1.319316 2.522771 
C   7.943959 -2.443096 2.454047 
C   1.368526 2.445848 -3.263979 
C   -1.368526 -0.454015 -2.430129 
C   -7.943959 0.456767 3.240061 
C   7.446265 2.148561 1.955921 
C   1.859236 -2.128875 -3.726651 
C   -1.859236 0.770988 -1.967457 
C   -7.446265 -0.751302 3.738187 
C   6.113624 1.806543 2.196779 
C   3.184045 -1.778179 -3.458487 
C   -3.184045 1.121685 -2.235621 
C   -6.113624 -1.093321 3.497329 
C   5.289773 2.661928 2.929461 
C   4.007367 -2.640338 -2.733531 
C   -4.007367 0.259526 -2.960577 
C   -5.289773 -0.237936 2.764647 
C   4.846047 -0.969235 4.110485 
C   4.455009 0.972199 -1.587009 
C   -4.455009 -1.927665 -4.107099 
C   -4.846047 1.930629 1.583623 
C   5.239944 -0.112398 5.171080 
C   4.048835 0.090384 -0.551604 
C   -4.048835 -2.809479 -5.142504 
C   -5.239944 2.787465 0.523028 
C   4.323299 0.815597 5.685447 
C   4.960611 -0.847559 -0.046655 
C   -4.960611 2.052305 -5.647453 
C   -4.323299 -2.084267 0.008661 
C   3.019564 0.902380 5.200028 
C   6.272390 -0.916774 -0.512602 
C   -6.272390 1.983090 -5.181506 
C   -3.019564 -1.997484 0.494080 
C   2.620300 0.050975 4.169506 
C   6.685835 -0.036157 -1.512854 
C   -6.685835 2.863707 -4.181254 
C   -2.620300 -2.848889 1.524602 
C   3.525626 -0.862635 3.633412 
C   5.784426 0.885389 -2.042704 
C   -5.784426 -2.014475 -3.651404 
C   -3.525626 2.037229 2.060696 
C   6.598080 -0.146477 -5.615709 
C   2.693873 0.128061 0.054797 
C   -2.693873 -2.771803 5.639311 
C   -6.598080 2.753387 -0.078399 
C   7.435542 0.975855 5.668816 
C   1.854930 -0.995857 -0.008994 
C   -1.854930 1.904007 -5.685114 
C   -7.435542 -1.924009 0.025292 
C   8.725988 0.947784 -5.187041 
C   0.579408 -0.959532 0.559139 
C   -0.579408 1.940332 5.134969 
C   -8.725988 -1.952080 -0.507067 
C   9.192011 -0.193504 -4.528282 
C   0.128731 0.192340 1.209642 
C   -0.128731 -2.707524 4.484466 
C   -9.192011 2.706360 -1.165826 
C   8.350093 -1.301474 -4.392286 
C   0.970861 1.304754 1.299812 
C   -0.970861 -1.595110 4.394296 
C   -8.350093 1.598390 -1.301822 
C   7.065036 -1.280217 -4.935097 
C   2.240678 1.274079 0.724615 
C   -2.240678 -1.625784 4.969493 
C   -7.065036 1.619646 -0.759011 
H   7.508453 -0.625286 3.514304 
H   1.808796 0.612162 -2.232298 
H   -1.808796 -2.287702 -3.461810 
H   -7.508453 2.274578 2.179804 
H   8.977074 -2.151706 2.257010 
H   0.342397 2.146626 -3.484724 
H   -0.342397 -0.753237 -2.209384 
H   -8.977074 0.748157 3.437098 
H   8.088125 1.485284 1.373275 
H   1.218965 -1.460412 -4.305275 
H   -1.218965 1.439452 -1.388833 
H   -8.088125 -1.414580 4.320833 
H   5.714377 0.865852 1.817781 
H   3.579271 -0.827116 -3.813779 
H   -3.579271 2.072747 -1.880329 
H   -5.714377 -2.034011 3.876327 
H   4.263535 2.358201 3.139932 
H   5.027997 -2.331531 -2.506020 
H   -5.027997 0.568333 -3.188088 
H   -4.263535 -0.541663 2.554176 
H   4.635785 1.474361 -4.891264 
H   4.639765 -1.525373 0.745588 
H   -4.639765 1.374491 4.948520 
H   -4.635785 -1.425503 -0.802844 
H   2.335547 1.633820 5.630897 
H   6.952384 -1.655304 -0.087447 
H   -6.952384 1.244559 -5.606661 
H   -2.335547 -1.266043 0.063211 
H   1.617595 0.116367 3.747270 
H   7.696796 -0.086099 -1.917204 
H   -7.696796 2.813764 -3.776904 
H   -1.617595 -2.783496 1.946838 
H   3.214664 -1.479432 2.788451 
H   6.105972 1.524624 -2.867027 
H   -6.105972 -1.375239 -2.827081 
H   -3.214664 1.420431 2.905657 
H   7.087731 1.852669 5.119003 
H   2.188454 -1.881773 -0.552668 
H   -2.188454 1.018091 -5.141441 
H   -7.087731 -1.047195 0.575106 
H   -9.222197 1.814717 -5.315775 
H   -0.072191 -1.828687 0.462896 
H   0.072191 1.071177 5.231213 
H   9.222197 -1.085147 -0.378334 
H   -8.387391 -0.226546 -4.135717 
H   -0.878529 0.230992 1.628559 
H   0.878529 -2.668872 4.065549 
H   8.387391 2.673318 -1.558391 
H   8.694859 -2.186063 -3.855362 
H   0.638476 2.198445 1.828798 
H   -0.638476 -0.701418 3.865310 
H   -8.694859 0.713800 -1.838746 
H   6.410653 -2.147577 -4.836737 
H   2.898341 2.141545 0.794399 
H   -2.898341 -0.758319 4.899709 
H   -6.410653 0.752287 -0.857371 
128
i=11
C   5.767754 -1.914880 3.426902 
C   3.530974 1.914880 -2.267206 
C   -3.530974 -0.984984 -3.426902 
C   -5.767754 0.984984 2.267206 
C   7.109302 -1.579594 3.157525 
C   2.189426 1.579594 -2.536583 
C   -2.189426 -1.320269 -3.157525 
C   -7.109302 1.320269 2.536583 
C   7.937080 -2.444472 2.442088 
C   1.361647 2.444472 -3.252020 
C   -1.361647 -0.455391 -2.442088 
C   -7.937080 0.455391 3.252020 
C   7.442878 2.138718 1.961689 
C   1.855849 -2.138718 -3.732419 
C   -1.855849 0.761145 -1.961689 
C   -7.442878 -0.761145 3.732419 
C   6.114153 1.792361 2.216200 
C   3.184574 -1.792361 -3.477908 
C   -3.184574 1.107503 -2.216200 
C   -6.114153 -1.107503 3.477908 
C   5.290567 2.651133 2.945019 
C   4.008161 -2.651133 -2.749089 
C   -4.008161 0.248731 -2.945019 
C   -5.290567 -0.248731 2.749089 
C   4.844883 -0.970717 4.108792 
C   4.453845 0.970717 -1.585316 
C   -4.453845 -1.929147 -4.108792 
C   -4.844883 1.929147 1.585316 
C   5.244918 -0.101391 5.156792 
C   4.053809 0.101391 -0.537316 
C   -4.053809 -2.798472 -5.156792 
C   -5.244918 2.798472 0.537316 
C   4.330708 0.831578 5.666450 
C   4.968020 -0.831578 -0.027658 
C   -4.968020 2.068286 -5.666450 
C   -4.330708 -2.068286 0.027658 
C   3.022951 0.909577 5.190767 
C   6.275777 -0.909577 -0.503341 
C   -6.275777 1.990287 -5.190767 
C   -3.022951 -1.990287 0.503341 
C   2.616596 0.043566 4.175380 
C   6.682131 -0.043566 -1.518728 
C   -6.682131 2.856298 -4.175380 
C   -2.616596 -2.856298 1.518728 
C   3.519964 -0.874012 3.642408 
C   5.778764 0.874012 -2.051700 
C   -5.778764 -2.025852 -3.642408 
C   -3.519964 2.025852 2.051700 
C   6.601467 -0.137269 -5.627510 
C   2.697260 0.137269 0.066598 
C   -2.697260 -2.762595 5.627510 
C   -6.601467 2.762595 -0.066598 
C   7.439670 0.985856 5.676965 
C   1.859058 -0.985856 -0.017143 
C   -1.859058 1.914008 -5.676965 
C   -7.439670 -1.914008 0.017143 
C   8.722654 0.953658 -5.161005 
C   0.576074 -0.953658 0.533103 
C   -0.576074 1.946206 5.161005 
C   -8.722654 -1.946206 -0.533103 
C   9.181004 -0.192922 -4.506374 
C   0.117724 0.192922 1.187734 
C   -0.117724 -2.706942 4.506374 
C   -9.181004 2.706942 -1.187734 
C   8.338980 -1.303114 -4.393291 
C   0.959748 1.303114 1.300817 
C   -0.959748 -1.596750 4.393291 
C   -8.338980 1.596750 -1.300817 
C   7.061543 -1.277148 -4.952295 
C   2.237185 1.277148 0.741813 
C   -2.237185 -1.622715 4.952295 
C   -7.061543 1.622715 -0.741813 
H   7.499192 -0.618724 3.488057 
H   1.799535 0.618724 -2.206051 
H   -1.799535 -2.281140 -3.488057 
H   -7.499192 2.281140 2.206051 
H   8.966702 -2.149166 2.233197 
H   0.332025 2.149166 -3.460911 
H   -0.332025 -0.750697 -2.233197 
H   -8.966702 0.750697 3.460911 
H   8.083944 1.472848 1.381054 
H   1.214784 -1.472848 -4.313054 
H   -1.214784 1.427016 -1.381054 
H   -8.083944 -1.427016 4.313054 
H   5.716917 0.846484 1.849055 
H   3.581811 -0.846484 -3.845053 
H   -3.581811 2.053379 -1.849055 
H   -5.716917 -2.053379 3.845053 
H   4.267133 2.344866 3.164010 
H   5.031595 -2.344866 -2.530098 
H   -5.031595 0.554998 -3.164010 
H   -4.267133 -0.554998 2.530098 
H   4.647374 1.499867 -4.919892 
H   4.651354 -1.499867 0.774216 
H   -4.651354 1.399997 4.919892 
H   -4.647374 -1.399997 -0.774216 
H   2.340945 1.644562 5.618779 
H   6.957782 -1.644562 -0.075329 
H   -6.957782 1.255301 -5.618779 
H   -2.340945 -1.255301 0.075329 
H   1.609763 0.101233 3.762087 
H   7.688964 -0.101233 -1.932021 
H   -7.688964 2.798630 -3.762087 
H   -1.609763 -2.798630 1.932021 
H   3.203710 -1.502028 2.807766 
H   6.095018 1.502028 -2.886342 
H   -6.095018 -1.397835 -2.807766 
H   -3.203710 1.397835 2.886342 
H   7.099002 1.867221 5.130222 
H   2.199725 -1.867221 -0.563887 
H   -2.199725 1.032643 -5.130222 
H   -7.099002 -1.032643 0.563887 
H   -9.224367 1.821702 -5.273494 
H   -0.074361 -1.821702 0.420615 
H   0.074361 1.078162 5.273494 
H   9.224367 -1.078162 -0.420615 
H   -8.403795 -0.228769 -4.100633 
H   -0.894933 0.228769 1.593475 
H   0.894933 -2.671095 4.100633 
H   8.403795 2.671095 -1.593475 
H   8.677555 -2.192254 -3.860336 
H   0.621172 2.192254 1.833772 
H   -0.621172 -0.707609 3.860336 
H   -8.677555 0.707609 -1.833772 
H   6.405520 -2.144561 -4.868223 
H   2.893208 2.144561 0.825885 
H   -2.893208 -0.755303 4.868223 
H   -6.405520 0.755303 -0.825885 
128
i=12
C   5.765478 -1.918796 3.427061 
C   3.528698 1.910964 -2.267365 
C   -3.528698 -0.988900 -3.426743 
C   -5.765478 0.981068 2.267047 
C   7.103111 -1.578641 3.143713 
C   2.183235 1.580547 -2.522771 
C   -2.183235 -1.319316 -3.171337 
C   -7.103111 1.321222 2.550395 
C   7.930201 -2.445848 2.430129 
C   1.354768 2.443096 -3.240061 
C   -1.354768 -0.456767 -2.454047 
C   -7.930201 0.454015 3.263979 
C   7.439491 2.128875 1.967457 
C   1.852462 -2.148561 -3.738187 
C   -1.852462 0.751302 -1.955921 
C   -7.439491 -0.770988 3.726651 
C   6.114682 1.778179 2.235621 
C   3.185103 -1.806543 -3.497329 
C   -3.185103 1.093321 -2.196779 
C   -6.114682 -1.121685 3.458487 
C   5.291361 2.640338 2.960577 
C   4.008955 -2.661928 -2.764647 
C   -4.008955 0.237936 -2.929461 
C   -5.291361 -0.259526 2.733531 
C   4.843719 -0.972199 4.107099 
C   4.452681 0.969235 -1.583623 
C   -4.452681 -1.930629 -4.110485 
C   -4.843719 1.927665 1.587009 
C   5.249892 -0.090384 5.142504 
C   4.058783 0.112398 -0.523028 
C   -4.058783 -2.787465 -5.171080 
C   -5.249892 2.809479 0.551604 
C   4.338117 0.847559 5.647453 
C   4.975429 -0.815597 -0.008661 
C   -4.975429 2.084267 -5.685447 
C   -4.338117 -2.052305 0.046655 
C   3.026338 0.916774 5.181506 
C   6.279164 -0.902380 -0.494080 
C   -6.279164 1.997484 -5.200028 
C   -3.026338 -1.983090 0.512602 
C   2.612892 0.036157 4.181254 
C   6.678427 -0.050975 -1.524602 
C   -6.678427 2.848889 -4.169506 
C   -2.612892 -2.863707 1.512854 
C   3.514302 -0.885389 3.651404 
C   5.773102 0.862635 -2.060696 
C   -5.773102 -2.037229 -3.633412 
C   -3.514302 2.014475 2.042704 
C   6.604854 -0.128061 -5.639311 
C   2.700647 0.146477 0.078399 
C   -2.700647 -2.753387 5.615709 
C   -6.604854 2.771803 -0.054797 
C   7.443798 0.995857 5.685114 
C   1.863186 -0.975855 -0.025292 
C   -1.863186 1.924009 -5.668816 
C   -7.443798 -1.904007 0.008994 
C   8.719320 0.959532 -5.134969 
C   0.572740 -0.947784 0.507067 
C   -0.572740 1.952080 5.187041 
C   -8.719320 -1.940332 -0.559139 
C   9.169997 -0.192340 -4.484466 
C   0.106717 0.193504 1.165826 
C   -0.106717 -2.706360 4.528282 
C   -9.169997 2.707524 -1.209642 
C   8.327867 -1.304754 -4.394296 
C   0.948635 1.301474 1.301822 
C   -0.948635 -1.598390 4.392286 
C   -8.327867 1.595110 -1.299812 
C   7.058050 -1.274079 -4.969493 
C   2.233692 1.280217 0.759011 
C   -2.233692 -1.619646 4.935097 
C   -7.058050 1.625784 -0.724615 
H   7.489931 -0.612162 3.461810 
H   1.790274 0.625286 -2.179804 
H   -1.790274 -2.274578 -3.514304 
H   -7.489931 2.287702 2.232298 
H   8.956330 -2.146626 2.209384 
H   0.321653 2.151706 -3.437098 
H   -0.321653 -0.748157 -2.257010 
H   -8.956330 0.753237 3.484724 
H   8.079763 1.460412 1.388833 
H   1.210603 -1.485284 -4.320833 
H   -1.210603 1.414580 -1.373275 
H   -8.079763 -1.439452 4.305275 
H   5.719457 0.827116 1.880329 
H   3.584351 -0.865852 -3.876327 
H   -3.584351 2.034011 -1.817781 
H   -5.719457 -2.072747 3.813779 
H   4.270731 2.331531 3.188088 
H   5.035193 -2.358201 -2.554176 
H   -5.035193 0.541663 -3.139932 
H   -4.270731 -0.568333 2.506020 
H   4.658963 1.525373 -4.948520 
H   4.662943 -1.474361 0.802844 
H   -4.662943 1.425503 4.891264 
H   -4.658963 -1.374491 -0.745588 
H   2.346343 1.655304 5.606661 
H   6.963180 -1.633820 -0.063211 
H   -6.963180 1.266043 -5.630897 
H   -2.346343 -1.244559 0.087447 
H   1.601931 0.086099 3.776904 
H   7.681132 -0.116367 -1.946838 
H   -7.681132 2.783496 -3.747270 
H   -1.601931 -2.813764 1.917204 
H   3.192756 -1.524624 2.827081 
H   6.084064 1.479432 -2.905657 
H   -6.084064 -1.420431 -2.788451 
H   -3.192756 1.375239 2.867027 
H   7.110273 1.881773 5.141441 
H   2.210996 -1.852669 -0.575106 
H   -2.210996 1.047195 -5.119003 
H   -7.110273 -1.018091 0.552668 
H   -9.226537 1.828687 -5.231213 
H   -0.076531 -1.814717 0.378334 
H   0.076531 1.085147 5.315775 
H   9.226537 -1.071177 -0.462896 
H   -8.420199 -0.230992 -4.065549 
H   -0.911337 0.226546 1.558391 
H   0.911337 -2.673318 4.135717 
H   8.420199 2.668872 -1.628559 
H   8.660251 -2.198445 -3.865310 
H   0.603868 2.186063 1.838746 
H   -0.603868 -0.713800 3.855362 
H   -8.660251 0.701418 -1.828798 
H   6.400387 -2.141545 -4.899709 
H   2.888075 2.147577 0.857371 
H   -2.888075 -0.752287 4.836737 
H   -6.400387 0.758319 -0.794399 
128
i=13
C   5.763202 -1.922712 3.427220 
C   3.526422 1.907048 -2.267524 
C   -3.526422 -0.992816 -3.426584 
C   -5.763202 0.977152 2.266888 
C   7.096920 -1.577688 3.129901 
C   2.177044 1.581500 -2.508959 
C   -2.177044 -1.318363 -3.185149 
C   -7.096920 1.322175 2.564207 
C   7.923322 -2.447224 2.418170 
C   1.347889 2.441720 -3.228102 
C   -1.347889 -0.458143 -2.466006 
C   -7.923322 0.452639 3.275938 
C   7.436104 2.119032 1.973225 
C   1.849075 -2.158404 -3.743955 
C   -1.849075 0.741459 -1.950153 
C   -7.436104 -0.780831 3.720883 
C   6.115211 1.763997 2.255042 
C   3.185632 -1.820725 -3.516750 
C   -3.185632 1.079139 -2.177358 
C   -6.115211 -1.135867 3.439066 
C   5.292155 2.629543 2.976135 
C   4.009749 -2.672723 -2.780205 
C   -4.009749 0.227141 -2.913903 
C   -5.292155 -0.270321 2.717973 
C   4.842555 -0.973681 4.105406 
C   4.451517 0.967753 -1.581930 
C   -4.451517 -1.932111 -4.112178 
C   -4.842555 1.926183 1.588702 
C   5.254866 -0.079377 5.128216 
C   4.063757 0.123405 -0.508740 
C   -4.063757 -2.776458 -5.185368 
C   -5.254866 2.820486 0.565892 
C   4.345526 0.863540 5.628456 
C   4.982838 -0.799616 0.010336 
C   -4.982838 2.100248 -5.704444 
C   -4.345526 -2.036324 0.065652 
C   3.029725 0.923971 5.172245 
C   6.282551 -0.895183 -0.484819 
C   -6.282551 2.004681 -5.209289 
C   -3.029725 -1.975893 0.521863 
C   2.609188 0.028748 4.187128 
C   6.674723 -0.058384 -1.530476 
C   -6.674723 2.841480 -4.163632 
C   -2.609188 -2.871116 1.506980 
C   3.508640 -0.896766 3.660400 
C   5.767440 0.851258 -2.069692 
C   -5.767440 -2.048606 -3.624416 
C   -3.508640 2.003098 2.033708 
C   6.608241 -0.118853 -5.651112 
C   2.704034 0.155685 0.090200 
C   -2.704034 -2.744179 5.603908 
C   -6.608241 2.781011 -0.042996 
C   7.447926 1.005858 5.693263 
C   1.867314 -0.965854 -0.033441 
C   -1.867314 1.934010 -5.660667 
C   -7.447926 -1.894006 0.000845 
C   8.715986 0.965406 -5.108933 
C   0.569406 -0.941910 0.481031 
C   -0.569406 1.957954 5.213077 
C   -8.715986 -1.934458 -0.585175 
C   9.158990 -0.191758 -4.462558 
C   0.095710 0.194086 1.143918 
C   -0.095710 -2.705778 4.550190 
C   -9.158990 2.708106 -1.231550 
C   8.316754 -1.306394 -4.395301 
C   0.937522 1.299834 1.302827 
C   -0.937522 -1.600030 4.391281 
C   -8.316754 1.593470 -1.298807 
C   7.054557 -1.271010 -4.986691 
C   2.230199 1.283286 0.776209 
C   -2.230199 -1.616577 4.917899 
C   -7.054557 1.628853 -0.707417 
H   7.480670 -0.605600 3.435563 
H   1.781013 0.631848 -2.153557 
H   -1.781013 -2.268016 -3.540551 
H   -7.480670 2.294264 2.258545 
H   8.945958 -2.144086 2.185571 
H   0.311281 2.154246 -3.413285 
H   -0.311281 -0.745617 -2.280823 
H   -8.945958 0.755777 3.508537 
H   8.075582 1.447976 1.396612 
H   1.206422 -1.497720 -4.328612 
H   -1.206422 1.402144 -1.365496 
H   -8.075582 -1.451888 4.297496 
H   5.721997 0.807748 1.911603 
H   3.586891 -0.885220 -3.907601 
H   -3.586891 2.014643 -1.786507 
H   -5.721997 -2.092115 3.782505 
H   4.274329 2.318196 3.212166 
H   5.038791 -2.371536 -2.578254 
H   -5.038791 0.528328 -3.115854 
H   -4.274329 -0.581668 2.481942 
H   4.670552 1.550879 -4.977148 
H   4.674532 -1.448855 0.831472 
H   -4.674532 1.451009 4.862636 
H   -4.670552 -1.348985 -0.716960 
H   2.351741 1.666046 5.594543 
H   6.968578 -1.623078 -0.051093 
H   -6.968578 1.276785 -5.643015 
H   -2.351741 -1.233817 0.099565 
H   1.594099 0.070965 3.791721 
H   7.673300 -0.131501 -1.961655 
H   -7.673300 2.768362 -3.732453 
H   -1.594099 -2.828898 1.902387 
H   3.181802 -1.547220 2.846396 
H   6.073110 1.456836 -2.924972 
H   -6.073110 -1.443027 -2.769136 
H   -3.181802 1.352643 2.847712 
H   7.121544 1.896325 5.152660 
H   2.222267 -1.838117 -0.586325 
H   -2.222267 1.061747 -5.107784 
H   -7.121544 -1.003539 0.541449 
H   -9.228707 1.835672 -5.188932 
H   -0.078701 -1.807732 0.336053 
H   0.078701 1.092132 5.358056 
H   9.228707 -1.064192 -0.505177 
H   -8.436603 -0.233215 -4.030465 
H   -0.927741 0.224323 1.523307 
H   0.927741 -2.675541 4.170801 
H   8.436603 2.666649 -1.663643 
H   8.642947 -2.204636 -3.870284 
H   0.586564 2.179872 1.843720 
H   -0.586564 -0.719991 3.850388 
H   -8.642947 0.695227 -1.823824 
H   6.395254 -2.138529 -4.931195 
H   2.882942 2.150593 0.888857 
H   -2.882942 -0.749271 4.805251 
H   -6.395254 0.761335 -0.762913 
128
i=14
C   5.760926 -1.926628 3.427379 
C   3.524146 1.903132 -2.267683 
C   -3.524146 -0.996732 -3.426425 
C   -5.760926 0.973236 2.266729 
C   7.090729 -1.576735 3.116089 
C   2.170853 1.582453 -2.495147 
C   -2.170853 -1.317410 -3.198961 
C   -7.090729 1.323128 2.578019 
C   7.916443 -2.448600 2.406211 
C   1.341010 2.440344 -3.216143 
C   -1.341010 -0.459519 -2.477965 
C   -7.916443 0.451263 3.287897 
C   7.432717 2.109189 1.978993 
C   1.845688 -2.168247 -3.749723 
C   -1.845688 0.731616 -1.944385 
C   -7.432717 -0.790674 3.715115 
C   6.115740 1.749815 2.274463 
C   3.186161 -1.834907 -3.536171 
C   -3.186161 1.064957 -2.157937 
C   -6.115740 -1.150049 3.419645 
C   5.292949 2.618748 2.991693 
C   4.010543 -2.683518 -2.795763 
C   -4.010543 0.216346 -2.898345 
C   -5.292949 -0.281116 2.702415 
C   4.841391 -0.975163 4.103713 
C   4.450353 0.966271 -1.580237 
C   -4.450353 -1.933593 -4.113871 
C   -4.841391 1.924701 1.590395 
C   5.259840 -0.068370 5.113928 
C   4.068731 0.134412 -0.494452 
C   -4.068731 -2.765451 -5.199656 
C   -5.259840 2.831493 0.580180 
C   4.352935 0.879521 5.609459 
C   4.990247 -0.783635 0.029333 
C   -4.990247 2.116229 -5.723441 
C   -4.352935 -2.020343 0.084649 
C   3.033112 0.931168 5.162984 
C   6.285938 -0.887986 -0.475558 
C   -6.285938 2.011878 -5.218550 
C   -3.033112 -1.968696 0.531124 
C   2.605484 0.021339 4.193002 
C   6.671019 -0.065793 -1.536350 
C   -6.671019 2.834071 -4.157758 
C   -2.605484 -2.878525 1.501106 
C   3.502978 -0.908143 3.669396 
C   5.761778 0.839881 -2.078688 
C   -5.761778 -2.059983 -3.615420 
C   -3.502978 1.991721 2.024712 
C   6.611628 -0.109645 -5.662913 
C   2.707421 0.164893 0.102001 
C   -2.707421 -2.734971 5.592107 
C   -6.611628 2.790219 -0.031195 
C   7.452054 1.015859 5.701412 
C   1.871442 -0.955853 -0.041590 
C   -1.871442 1.944011 -5.652518 
C   -7.452054 -1.884005 -0.007304 
C   8.712652 0.971280 -5.082897 
C   0.566072 -0.936036 0.454995 
C   -0.566072 1.963828 5.239113 
C   -8.712652 -1.928584 -0.611211 
C   9.147983 -0.191176 -4.440650 
C   0.084703 0.194668 1.122010 
C   -0.084703 -2.705196 4.572098 
C   -9.147983 2.708688 -1.253458 
C   8.305641 -1.308034 -4.396306 
C   0.926409 1.298194 1.303832 
C   -0.926409 -1.601670 4.390276 
C   -8.305641 1.591830 -1.297802 
C   7.051064 -1.267941 -5.003889 
C   2.226706 1.286355 0.793407 
C   -2.226706 -1.613508 4.900701 
C   -7.051064 1.631922 -0.690219 
H   7.471409 -0.599038 3.409316 
H   1.771752 0.638410 -2.127310 
H   -1.771752 -2.261454 -3.566798 
H   -7.471409 2.300826 2.284792 
H   8.935586 -2.141546 2.161758 
H   0.300909 2.156786 -3.389472 
H   -0.300909 -0.743077 -2.304636 
H   -8.935586 0.758317 3.532350 
H   8.071401 1.435540 1.404391 
H   1.202241 -1.510156 -4.336391 
H   -1.202241 1.389708 -1.357717 
H   -8.071401 -1.464324 4.289717 
H   5.724537 0.788380 1.942877 
H   3.589431 -0.904588 -3.938875 
H   -3.589431 1.995275 -1.755233 
H   -5.724537 -2.111483 3.751231 
H   4.277927 2.304861 3.236244 
H   5.042389 -2.384871 -2.602332 
H   -5.042389 0.514993 -3.091776 
H   -4.277927 -0.595003 2.457864 
H   4.682141 1.576385 -5.005776 
H   4.686121 -1.423349 0.860100 
H   -4.686121 1.476515 4.834008 
H   -4.682141 -1.323479 -0.688332 
H   2.357139 1.676788 5.582425 
H   6.973976 -1.612336 -0.038975 
H   -6.973976 1.287527 -5.655133 
H   -2.357139 -1.223075 0.111683 
H   1.586267 0.055831 3.806538 
H   7.665468 -0.146635 -1.976472 
H   -7.665468 2.753228 -3.717636 
H   -1.586267 -2.844032 1.887570 
H   3.170848 -1.569816 2.865711 
H   6.062156 1.434240 -2.944287 
H   -6.062156 -1.465623 -2.749821 
H   -3.170848 1.330047 2.828397 
H   7.132815 1.910877 5.163879 
H   2.233538 -1.823565 -0.597544 
H   -2.233538 1.076299 -5.096565 
H   -7.132815 -0.988987 0.530230 
H   -9.230877 1.842657 -5.146651 
H   -0.080871 -1.800747 0.293772 
H   0.080871 1.099117 5.400337 
H   9.230877 -1.057207 -0.547458 
H   -8.453007 -0.235438 -3.995381 
H   -0.944145 0.222100 1.488223 
H   0.944145 -2.677764 4.205885 
H   8.453007 2.664426 -1.698727 
H   8.625643 -2.210827 -3.875258 
H   0.569260 2.173681 1.848694 
H   -0.569260 -0.726182 3.845414 
H   -8.625643 0.689036 -1.818850 
H   6.390121 -2.135513 -4.962681 
H   2.877809 2.153609 0.920343 
H   -2.877809 -0.746255 4.773765 
H   -6.390121 0.764351 -0.731427 
128
i=15
C   5.758650 -1.930544 3.427538 
C   3.521870 1.899216 -2.267842 
C   -3.521870 -1.000648 -3.426266 
C   -5.758650 0.969320 2.266570 
C   7.084538 -1.575782 3.102277 
C   2.164662 1.583406 -2.481335 
C   -2.164662 -1.316457 -3.212773 
C   -7.084538 1.324081 2.591831 
C   7.909564 -2.449976 2.394252 
C   1.334131 2.438968 -3.204184 
C   -1.334131 -0.460895 -2.489924 
C   -7.909564 0.449887 3.299856 
C   7.429330 2.099346 1.984761 
C   1.842301 -2.178090 -3.755491 
C   -1.842301 0.721773 -1.938617 
C   -7.429330 -0.800517 3.709347 
C   6.116269 1.735633 2.293884 
C   3.186690 -1.849089 -3.555592 
C   -3.186690 1.050775 -2.138516 
C   -6.116269 -1.164231 3.400224 
C   5.293743 2.607953 3.007251 
C   4.011337 -2.694313 -2.811321 
C   -4.011337 0.205551 -2.882787 
C   -5.293743 -0.291911 2.686857 
C   4.840227 -0.976645 4.102020 
C   4.449189 0.964789 -1.578544 
C   -4.449189 -1.935075 -4.115564 
C   -4.840227 1.923219 1.592088 
C   5.264814 -0.057363 5.099640 
C   4.073705 0.145419 -0.480164 
C   -4.073705 -2.754444 -5.213944 
C   -5.264814 2.842500 0.594468 
C   4.360344 0.895502 5.590462 
C   4.997656 -0.767654 0.048330 
C   -4.997656 2.132210 -5.742438 
C   -4.360344 -2.004362 0.103646 
C   3.036499 0.938365 5.153723 
C   6.289325 -0.880789 -0.466297 
C   -6.289325 2.019075 -5.227811 
C   -3.036499 -1.961499 0.540385 
C   2.601780 0.013930 4.198876 
C   6.667315 -0.073202 -1.542224 
C   -6.667315 2.826662 -4.151884 
C   -2.601780 -2.885934 1.495232 
C   3.497316 -0.919520 3.678392 
C   5.756116 0.828504 -2.087684 
C   -5.756116 -2.071360 -3.606424 
C   -3.497316 1.980344 2.015716 
C   6.615015 -0.100437 -5.674714 
C   2.710808 0.174101 0.113802 
C   -2.710808 -2.725763 5.580306 
C   -6.615015 2.799427 -0.019394 
C   7.456182 1.025860 5.709561 
C   1.875570 -0.945852 -0.049739 
C   -1.875570 1.954012 -5.644369 
C   -7.456182 -1.874004 -0.015453 
C   8.709318 0.977154 -5.056861 
C   0.562738 -0.930162 0.428959 
C   -0.562738 1.969702 5.265149 
C   -8.709318 -1.922710 -0.637247 
C   9.136976 -0.190594 -4.418742 
C   0.073696 0.195250 1.100102 
C   -0.073696 -2.704614 4.594006 
C   -9.136976 2.709270 -1.275366 
C   8.294528 -1.309674 -4.397311 
C   0.915296 1.296554 1.304837 
C   -0.915296 -1.603310 4.389271 
C   -8.294528 1.590190 -1.296797 
C   7.047571 -1.264872 -5.021087 
C   2.223213 1.289424 0.810605 
C   -2.223213 -1.610439 4.883503 
C   -7.047571 1.634991 -0.673021 
H   7.462148 -0.592476 3.383069 
H   1.762491 0.644972 -2.101063 
H   -1.762491 -2.254892 -3.593045 
H   -7.462148 2.307388 2.311039 
H   8.925214 -2.139006 2.137945 
H   0.290537 2.159326 -3.365659 
H   -0.290537 -0.740537 -2.328449 
H   -8.925214 0.760857 3.556163 
H   8.067220 1.423104 1.412170 
H   1.198060 -1.522592 -4.344170 
H   -1.198060 1.377272 -1.349938 
H   -8.067220 -1.476760 4.281938 
H   5.727077 0.769012 1.974151 
H   3.591971 -0.923956 -3.970149 
H   -3.591971 1.975907 -1.723959 
H   -5.727077 -2.130851 3.719957 
H   4.281525 2.291526 3.260322 
H   5.045987 -2.398206 -2.626410 
H   -5.045987 0.501658 -3.067698 
H   -4.281525 -0.608338 2.433786 
H   4.693730 1.601891 -5.034404 
H   4.697710 -1.397843 0.888728 
H   -4.697710 1.502021 4.805380 
H   -4.693730 -1.297973 -0.659704 
H   2.362537 1.687530 5.570307 
H   6.979374 -1.601594 -0.026857 
H   -6.979374 1.298269 -5.667251 
H   -2.362537 -1.212333 0.123801 
H   1.578435 0.040697 3.821355 
H   7.657636 -0.161769 -1.991289 
H   -7.657636 2.738094 -3.702819 
H   -1.578435 -2.859166 1.872753 
H   3.159894 -1.592412 2.885026 
H   6.051202 1.411644 -2.963602 
H   -6.051202 -1.488219 -2.730506 
H   -3.159894 1.307451 2.809082 
H   7.144086 1.925429 5.175098 
H   2.244809 -1.809013 -0.608763 
H   -2.244809 1.090851 -5.085346 
H   -7.144086 -0.974435 0.519011 
H   -9.233047 1.849642 -5.104370 
H   -0.083041 -1.793762 0.251491 
H   0.083041 1.106102 5.442618 
H   9.233047 -1.050222 -0.589739 
H   -8.469411 -0.237661 -3.960297 
H   -0.960549 0.219877 1.453139 
H   0.960549 -2.679987 4.240969 
H   8.469411 2.662203 -1.733811 
H   8.608339 -2.217018 -3.880232 
H   0.551956 2.167490 1.853668 
H   -0.551956 -0.732373 3.840440 
H   -8.608339 0.682845 -1.813876 
H   6.384988 -2.132497 -4.994167 
H   2.872676 2.156625 0.951829 
H   -2.872676 -0.743239 4.742279 
H   -6.384988 0.767367 -0.699941 
128
i=16
C   5.756374 -1.934460 3.427697 
C   3.519594 1.895300 -2.268001 
C   -3.519594 -1.004564 -3.426107 
C   -5.756374 0.965404 2.266411 
C   7.078347 -1.574829 3.088465 
C   2.158471 1.584359 -2.467523 
C   -2.158471 -1.315504 -3.226585 
C   -7.078347 1.325034 2.605643 
C   7.902685 -2.451352 2.382293 
C   1.327252 2.437592 -3.192225 
C   -1.327252 -0.462271 -2.501883 
C   -7.902685 0.448511 3.311815 
C   7.425943 2.089503 1.990529 
C   1.838914 -2.187933 -3.761259 
C   -1.838914 0.711930 -1.932849 
C   -7.425943 -0.810360 3.703579 
C   6.116798 1.721451 2.313305 
C   3.187219 -1.863271 -3.575013 
C   -3.187219 1.036593 -2.119095 
C   -6.116798 -1.178413 3.380803 
C   5.294537 2.597158 3.022809 
C   4.012131 -2.705108 -2.826879 
C   -4.012131 0.194756 -2.867229 
C   -5.294537 -0.302706 2.671299 
C   4.839063 -0.978127 4.100327 
C   4.448025 0.963307 -1.576851 
C   -4.448025 -1.936557 -4.117257 
C   -4.839063 1.921737 1.593781 
C   5.269788 -0.046356 5.085352 
C   4.078679 0.156426 -0.465876 
C   -4.078679 -2.743437 -5.228232 
C   -5.269788 2.853507 0.608756 
C   4.367753 0.911483 5.571465 
C   5.005065 -0.751673 0.067327 
C   -5.005065 2.148191 -5.761435 
C   -4.367753 -1.988381 0.122643 
C   3.039886 0.945562 5.144462 
C   6.292712 -0.873592 -0.457036 
C   -6.292712 2.026272 -5.237072 
C   -3.039886 -1.954302 0.549646 
C   2.598076 0.006521 4.204750 
C   6.663611 -0.080611 -1.548098 
C   -6.663611 2.819253 -4.146010 
C   -2.598076 -2.893343 1.489358 
C   3.491654 -0.930897 3.687388 
C   5.750454 0.817127 -2.096680 
C   -5.750454 -2.082737 -3.597428 
C   -3.491654 1.968967 2.006720 
C   6.618402 -0.091229 -5.686515 
C   2.714195 0.183309 0.125603 
C   -2.714195 -2.716555 5.568505 
C   -6.618402 2.808635 -0.007593 
C   7.460310 1.035861 5.717710 
C   1.879698 -0.935851 -0.057888 
C   -1.879698 1.964013 -5.636220 
C   -7.460310 -1.864003 -0.023602 
C   8.705984 0.983028 -5.030825 
C   0.559404 -0.924288 0.402923 
C   -0.559404 1.975576 5.291185 
C   -8.705984 -1.916836 -0.663283 
C   9.125969 -0.190012 -4.396834 
C   0.062689 0.195832 1.078194 
C   -0.062689 -2.704032 4.615914 
C   -9.125969 2.709852 -1.297274 
C   8.283415 -1.311314 -4.398316 
C   0.904183 1.294914 1.305842 
C   -0.904183 -1.604950 4.388266 
C   -8.283415 1.588550 -1.295792 
C   7.044078 -1.261803 -5.038285 
C   2.219720 1.292493 0.827803 
C   -2.219720 -1.607370 4.866305 
C   -7.044078 1.638060 -0.655823 
H   7.452887 -0.585914 3.356822 
H   1.753230 0.651534 -2.074816 
H   -1.753230 -2.248330 -3.619292 
H   -7.452887 2.313950 2.337286 
H   8.914842 -2.136466 2.114132 
H   0.280165 2.161866 -3.341846 
H   -0.280165 -0.737997 -2.352262 
H   -8.914842 0.763397 3.579976 
H   8.063039 1.410668 1.419949 
H   1.193879 -1.535028 -4.351949 
H   -1.193879 1.364836 -1.342159 
H   -8.063039 -1.489196 4.274159 
H   5.729617 0.749644 2.005425 
H   3.594511 -0.943324 -4.001423 
H   -3.594511 1.956539 -1.692685 
H   -5.729617 -2.150219 3.688683 
H   4.285123 2.278191 3.284400 
H   5.049585 -2.411541 -2.650488 
H   -5.049585 0.488323 -3.043620 
H   -4.285123 -0.621673 2.409708 
H   4.705319 1.627397 -5.063032 
H   4.709299 -1.372337 0.917356 
H   -4.709299 1.527527 4.776752 
H   -4.705319 -1.272467 -0.631076 
H   2.367935 1.698272 5.558189 
H   6.984772 -1.590852 -0.014739 
H   -6.984772 1.309011 -5.679369 
H   -2.367935 -1.201591 0.135919 
H   1.570603 0.025563 3.836172 
H   7.649804 -0.176903 -2.006106 
H   -7.649804 2.722960 -3.688002 
H   -1.570603 -2.874300 1.857936 
H   3.148940 -1.615008 2.904341 
H   6.040248 1.389048 -2.982917 
H   -6.040248 -1.510815 -2.711191 
H   -3.148940 1.284855 2.789767 
H   7.155357 1.939981 5.186317 
H   2.256080 -1.794461 -0.619982 
H   -2.256080 1.105403 -5.074127 
H   -7.155357 -0.959883 0.507792 
H   -9.235217 1.856627 -5.062089 
H   -0.085211 -1.786777 0.209210 
H   0.085211 1.113087 5.484899 
H   9.235217 -1.043237 -0.632020 
H   -8.485815 -0.239884 -3.925213 
H   -0.976953 0.217654 1.418055 
H   0.976953 -2.682210 4.276053 
H   8.485815 2.659980 -1.768895 
H   8.591035 -2.223209 -3.885206 
H   0.534652 2.161299 1.858642 
H   -0.534652 -0.738564 3.835466 
H   -8.591035 0.676654 -1.808902 
H   6.379855 -2.129481 -5.025653 
H   2.867543 2.159641 0.983315 
H   -2.867543 -0.740223 4.710793 
H   -6.379855 0.770383 -0.668455 
128
i=17
C   5.754098 -1.938376 3.427856 
C   3.517318 1.891384 -2.268160 
C   -3.517318 -1.008480 -3.425948 
C   -5.754098 0.961488 2.266252 
C   7.072156 -1.573876 3.074653 
C   2.152280 1.585312 -2.453711 
C   -2.152280 -1.314551 -3.240397 
C   -7.072156 1.325987 2.619455 
C   7.895806 -2.452728 2.370334 
C   1.320373 2.436216 -3.180266 
C   -1.320373 -0.463647 -2.513842 
C   -7.895806 0.447135 3.323774 
C   7.422556 2.079660 1.996297 
C   1.835527 -2.197776 -3.767027 
C   -1.835527 0.702087 -1.927081 
C   -7.422556 -0.820203 3.697811 
C   6.117327 1.707269 2.332726 
C   3.187748 -1.877453 -3.594434 
C   -3.187748 1.022411 -2.099674 
C   -6.117327 -1.192595 3.361382 
C   5.295331 2.586363 3.038367 
C   4.012925 -2.715903 -2.842437 
C   -4.012925 0.183961 -2.851671 
C   -5.295331 -0.313501 2.655741 
C   4.837899 -0.979609 4.098634 
C   4.446861 0.961825 -1.575158 
C   -4.446861 -1.938039 -4.118950 
C   -4.837899 1.920255 1.595474 
C   5.274762 -0.035349 5.071064 
C   4.083653 0.167433 -0.451588 
C   -4.083653 -2.732430 -5.242520 
C   -5.274762 2.864514 0.623044 
C   4.375162 0.927464 5.552468 
C   5.012474 -0.735692 0.086324 
C   -5.012474 2.164172 -5.780432 
C   -4.375162 -1.972400 0.141640 
C   3.043273 0.952759 5.135201 
C   6.296099 -0.866395 -0.447775 
C   -6.296099 2.033469 -5.246333 
C   -3.043273 -1.947105 0.558907 
C   2.594372 -0.000888 4.210624 
C   6.659907 -0.088020 -1.553972 
C   -6.659907 2.811844 -4.140136 
C   -2.594372 -2.900752 1.483484 
C   3.485992 -0.942274 3.696384 
C   5.744792 0.805750 -2.105676 
C   -5.744792 -2.094114 -3.588432 
C   -3.485992 1.957590 1.997724 
C   6.621789 -0.082021 -5.698316 
C   2.717582 0.192517 0.137404 
C   -2.717582 -2.707347 5.556704 
C   -6.621789 2.817843 0.004208 
C   7.464438 1.045862 5.725859 
C   1.883826 -0.925850 -0.066037 
C   -1.883826 1.974014 -5.628071 
C   -7.464438 -1.854002 -0.031751 
C   8.702650 0.988902 -5.004789 
C   0.556070 -0.918414 0.376887 
C   -0.556070 1.981450 5.317221 
C   -8.702650 -1.910962 -0.689319 
C   9.114962 -0.189430 -4.374926 
C   0.051682 0.196414 1.056286 
C   -0.051682 -2.703450 4.637822 
C   -9.114962 2.710434 -1.319182 
C   8.272302 -1.312954 -4.399321 
C   0.893070 1.293274 1.306847 
C   -0.893070 -1.606590 4.387261 
C   -8.272302 1.586910 -1.294787 
C   7.040585 -1.258734 -5.055483 
C   2.216227 1.295562 0.845001 
C   -2.216227 -1.604301 4.849107 
C   -7.040585 1.641129 -0.638625 
H   7.443626 -0.579352 3.330575 
H   1.743969 0.658096 -2.048569 
H   -1.743969 -2.241768 -3.645539 
H   -7.443626 2.320512 2.363533 
H   8.904470 -2.133926 2.090319 
H   0.269793 2.164406 -3.318033 
H   -0.269793 -0.735457 -2.376075 
H   -8.904470 0.765937 3.603789 
H   8.058858 1.398232 1.427728 
H   1.189698 -1.547464 -4.359728 
H   -1.189698 1.352400 -1.334380 
H   -8.058858 -1.501632 4.266380 
H   5.732157 0.730276 2.036699 
H   3.597051 -0.962692 -4.032697 
H   -3.597051 1.937171 -1.661411 
H   -5.732157 -2.169587 3.657409 
H   4.288721 2.264856 3.308478 
H   5.053183 -2.424876 -2.674566 
H   -5.053183 0.474988 -3.019542 
H   -4.288721 -0.635008 2.385630 
H   4.716908 1.652903 -5.091660 
H   4.720888 -1.346831 0.945984 
H   -4.720888 1.553033 4.748124 
H   -4.716908 -1.246961 -0.602448 
H   2.373333 1.709014 5.546071 
H   6.990170 -1.580110 -0.002621 
H   -6.990170 1.319753 -5.691487 
H   -2.373333 -1.190849 0.148037 
H   1.562771 0.010429 3.850989 
H   7.641972 -0.192037 -2.020923 
H   -7.641972 2.707826 -3.673185 
H   -1.562771 -2.889434 1.843119 
H   3.137986 -1.637604 2.923656 
H   6.029294 1.366452 -3.002232 
H   -6.029294 -1.533411 -2.691876 
H   -3.137986 1.262259 2.770452 
H   7.166628 1.954533 5.197536 
H   2.267351 -1.779909 -0.631201 
H   -2.267351 1.119955 -5.062908 
H   -7.166628 -0.945331 0.496573 
H   -9.237387 1.863612 -5.019808 
H   -0.087381 -1.779792 0.166929 
H   0.087381 1.120072 5.527180 
H   9.237387 -1.036252 -0.674301 
H   -8.502219 -0.242107 -3.890129 
H   -0.993357 0.215431 1.382971 
H   0.993357 -2.684433 4.311137 
H   8.502219 2.657757 -1.803979 
H   8.573731 -2.229400 -3.890180 
H   0.517348 2.155108 1.863616 
H   -0.517348 -0.744755 3.830492 
H   -8.573731 0.670463 -1.803928 
H   6.374722 -2.126465 -5.057139 
H   2.862410 2.162657 1.014801 
H   -2.862410 -0.737207 4.679307 
H   -6.374722 0.773399 -0.636969 
128
i=18
C   5.751822 -1.942292 3.428015 
C   3.515042 1.887468 -2.268319 
C   -3.515042 -1.012396 -3.425789 
C   -5.751822 0.957572 2.266093 
C   7.065965 -1.572923 3.060841 
C   2.146089 1.586265 -2.439899 
C   -2.146089 -1.313598 -3.254209 
C   -7.065965 1.326940 2.633267 
C   7.888927 -2.454104 2.358375 
C   1.313494 2.434840 -3.168307 
C   -1.313494 -0.465023 -2.525801 
C   -7.888927 0.445759 3.335733 
C   7.419169 2.069817 2.002065 
C   1.832140 -2.207619 -3.772795 
C   -1.832140 0.692244 -1.921313 
C   -7.419169 -0.830046 3.692043 
C   6.117856 1.693087 2.352147 
C   3.188277 -1.891635 -3.613855 
C   -3.188277 1.008229 -2.080253 
C   -6.117856 -1.206777 3.341961 
C   5.296125 2.575568 3.053925 
C   4.013719 -2.726698 -2.857995 
C   -4.013719 0.173166 -2.836113 
C   -5.296125 -0.324296 2.640183 
C   4.836735 -0.981091 4.096941 
C   4.445697 0.960343 -1.573465 
C   -4.445697 -1.939521 -4.120643 
C   -4.836735 1.918773 1.597167 
C   5.279736 -0.024342 5.056776 
C   4.088627 0.178440 -0.437300 
C   -4.088627 -2.721423 -5.256808 
C   -5.279736 2.875521 0.637332 
C   4.382571 0.943445 5.533471 
C   5.019883 -0.719711 0.105321 
C   -5.019883 2.180153 -5.799429 
C   -4.382571 -1.956419 0.160637 
C   3.046660 0.959956 5.125940 
C   6.299486 -0.859198 -0.438514 
C   -6.299486 2.040666 -5.255594 
C   -3.046660 -1.939908 0.568168 
C   2.590668 -0.008297 4.216498 
C   6.656203 -0.095429 -1.559846 
C   -6.656203 2.804435 -4.134262 
C   -2.590668 -2.908161 1.477610 
C   3.480330 -0.953651 3.705380 
C   5.739130 0.794373 -2.114672 
C   -5.739130 -2.105491 -3.579436 
C   -3.480330 1.946213 1.988728 
C   6.625176 -0.072813 -5.710117 
C   2.720969 0.201725 0.149205 
C   -2.720969 -2.698139 5.544903 
C   -6.625176 2.827051 0.016009 
C   7.468566 1.055863 5.734008 
C   1.887954 -0.915849 -0.074186 
C   -1.887954 1.984015 -5.619922 
C   -7.468566 -1.844001 -0.039900 
C   8.699316 0.994776 -4.978753 
C   0.552736 -0.912540 0.350851 
C   -0.552736 1.987324 5.343257 
C   -8.699316 -1.905088 -0.715355 
C   9.103955 -0.188848 -4.353018 
C   0.040675 0.196996 1.034378 
C   -0.040675 -2.702868 4.659730 
C   -9.103955 2.711016 -1.341090 
C   8.261189 -1.314594 -4.400326 
C   0.881957 1.291634 1.307852 
C   -0.881957 -1.608230 4.386256 
C   -8.261189 1.585270 -1.293782 
C   7.037092 -1.255665 -5.072681 
C   2.212734 1.298631 0.862199 
C   -2.212734 -1.601232 4.831909 
C   -7.037092 1.644198 -0.621427 
H   7.434365 -0.572790 3.304328 
H   1.734708 0.664658 -2.022322 
H   -1.734708 -2.235206 -3.671786 
H   -7.434365 2.327074 2.389780 
H   8.894098 -2.131386 2.066506 
H   0.259421 2.166946 -3.294220 
H   -0.259421 -0.732917 -2.399888 
H   -8.894098 0.768477 3.627602 
H   8.054677 1.385796 1.435507 
H   1.185517 -1.559900 -4.367507 
H   -1.185517 1.339964 -1.326601 
H   -8.054677 -1.514068 4.258601 
H   5.734697 0.710908 2.067973 
H   3.599591 -0.982060 -4.063971 
H   -3.599591 1.917803 -1.630137 
H   -5.734697 -2.188955 3.626135 
H   4.292319 2.251521 3.332556 
H   5.056781 -2.438211 -2.698644 
H   -5.056781 0.461653 -2.995464 
H   -4.292319 -0.648343 2.361552 
H   4.728497 1.678409 -5.120288 
H   4.732477 -1.321325 0.974612 
H   -4.732477 1.578539 4.719496 
H   -4.728497 -1.221455 -0.573820 
H   2.378731 1.719756 5.533953 
H   6.995568 -1.569368 0.009497 
H   -6.995568 1.330495 -5.703605 
H   -2.378731 -1.180107 0.160155 
H   1.554939 -0.004705 3.865806 
H   7.634140 -0.207171 -2.035740 
H   -7.634140 2.692692 -3.658368 
H   -1.554939 -2.904568 1.828302 
H   3.127032 -1.660200 2.942971 
H   6.018340 1.343856 -3.021547 
H   -6.018340 -1.556007 -2.672561 
H   -3.127032 1.239663 2.751137 
H   7.177899 1.969085 5.208755 
H   2.278622 -1.765357 -0.642420 
H   -2.278622 1.134507 -5.051689 
H   -7.177899 -0.930779 0.485354 
H   -9.239557 1.870597 -4.977527 
H   -0.089551 -1.772807 0.124648 
H   0.089551 1.127057 5.569461 
H   9.239557 -1.029267 -0.716582 
H   -8.518623 -0.244330 -3.855045 
H   -1.009761 0.213208 1.347887 
H   1.009761 -2.686656 4.346221 
H   8.518623 2.655534 -1.839063 
H   8.556427 -2.235591 -3.895154 
H   0.500044 2.148917 1.868590 
H   -0.500044 -0.750946 3.825518 
H   -8.556427 0.664272 -1.798954 
H   6.369589 -2.123449 -5.088625 
H   2.857277 2.165673 1.046287 
H   -2.857277 -0.734191 4.647821 
H   -6.369589 0.776415 -0.605483 
128
i=19
C   5.749546 -1.946208 3.428174 
C   3.512766 1.883552 -2.268478 
C   -3.512766 -1.016312 -3.425630 
C   -5.749546 0.953656 2.265934 
C   7.059774 -1.571970 3.047029 
C   2.139898 1.587218 -2.426087 
C   -2.139898 -1.312645 -3.268021 
C   -7.059774 1.327893 2.647079 
C   7.882048 -2.455480 2.346416 
C   1.306615 2.433464 -3.156348 
C   -1.306615 -0.466399 -2.537760 
C   -7.882048 0.444383 3.347692 
C   7.415782 2.059974 2.007833 
C   1.828753 -2.217462 -3.778563 
C   -1.828753 0.682401 -1.915545 
C   -7.415782 -0.839889 3.686275 
C   6.118385 1.678905 2.371568 
C   3.188806 -1.905817 -3.633276 
C   -3.188806 0.994047 -2.060832 
C   -6.118385 -1.220959 3.322540 
C   5.296919 2.564773 3.069483 
C   4.014513 -2.737493 -2.873553 
C   -4.014513 0.162371 -2.820555 
C   -5.296919 -0.335091 2.624625 
C   4.835571 -0.982573 4.095248 
C   4.444533 0.958861 -1.571772 
C   -4.444533 -1.941003 -4.122336 
C   -4.835571 1.917291 1.598860 
C   5.284710 -0.013335 5.042488 
C   4.093601 0.189447 -0.423012 
C   -4.093601 -2.710416 -5.271096 
C   -5.284710 2.886528 0.651620 
C   4.389980 0.959426 5.514474 
C   5.027292 -0.703730 0.124318 
C   -5.027292 2.196134 -5.818426 
C   -4.389980 -1.940438 0.179634 
C   3.050047 0.967153 5.116679 
C   6.302873 -0.852001 -0.429253 
C   -6.302873 2.047863 -5.264855 
C   -3.050047 -1.932711 0.577429 
C   2.586964 -0.015706 4.222372 
C   6.652499 -0.102838 -1.565720 
C   -6.652499 2.797026 -4.128388 
C   -2.586964 -2.915570 1.471736 
C   3.474668 -0.965028 3.714376 
C   5.733468 0.782996 -2.123668 
C   -5.733468 -2.116868 -3.570440 
C   -3.474668 1.934836 1.979732 
C   6.628563 -0.063605 -5.721918 
C   2.724356 0.210933 0.161006 
C   -2.724356 -2.688931 5.533102 
C   -6.628563 2.836259 0.027810 
C   7.472694 1.065864 5.742157 
C   1.892082 -0.905848 -0.082335 
C   -1.892082 1.994016 -5.611773 
C   -7.472694 -1.834000 -0.048049 
C   8.695982 1.000650 -4.952717 
C   0.549402 -0.906666 0.324815 
C   -0.549402 1.993198 5.369293 
C   -8.695982 -1.899214 -0.741391 
C   9.092948 -0.188266 -4.331110 
C   0.029668 0.197578 1.012470 
C   -0.029668 -2.702286 4.681638 
C   -9.092948 2.711598 -1.362998 
C   8.250076 -1.316234 -4.401331 
C   0.870844 1.289994 1.308857 
C   -0.870844 -1.609870 4.385251 
C   -8.250076 1.583630 -1.292777 
C   7.033599 -1.252596 -5.089879 
C   2.209241 1.301700 0.879397 
C   -2.209241 -1.598163 4.814711 
C   -7.033599 1.647267 -0.604229 
H   7.425104 -0.566228 3.278081 
H   1.725447 0.671220 -1.996075 
H   -1.725447 -2.228644 -3.698033 
H   -7.425104 2.333636 2.416027 
H   8.883726 -2.128846 2.042693 
H   0.249049 2.169486 -3.270407 
H   -0.249049 -0.730377 -2.423701 
H   -8.883726 0.771017 3.651415 
H   8.050496 1.373360 1.443286 
H   1.181336 -1.572336 -4.375286 
H   -1.181336 1.327528 -1.318822 
H   -8.050496 -1.526504 4.250822 
H   5.737237 0.691540 2.099247 
H   3.602131 -1.001428 -4.095245 
H   -3.602131 1.898435 -1.598863 
H   -5.737237 -2.208323 3.594861 
H   4.295917 2.238186 3.356634 
H   5.060379 -2.451546 -2.722722 
H   -5.060379 0.448318 -2.971386 
H   -4.295917 -0.661678 2.337474 
H   4.740086 1.703915 -5.148916 
H   4.744066 -1.295819 1.003240 
H   -4.744066 1.604045 4.690868 
H   -4.740086 -1.195949 -0.545192 
H   2.384129 1.730498 5.521835 
H   7.000966 -1.558626 0.021615 
H   -7.000966 1.341237 -5.715723 
H   -2.384129 -1.169365 0.172273 
H   1.547107 -0.019839 3.880623 
H   7.626308 -0.222305 -2.050557 
H   -7.626308 2.677558 -3.643551 
H   -1.547107 -2.919702 1.813485 
H   3.116078 -1.682796 2.962286 
H   6.007386 1.321260 -3.040862 
H   -6.007386 -1.578603 -2.653246 
H   -3.116078 1.217067 2.731822 
H   7.189170 1.983637 5.219974 
H   2.289893 -1.750805 -0.653639 
H   -2.289893 1.149059 -5.040470 
H   -7.189170 -0.916227 0.474135 
H   -9.241727 1.877582 -4.935246 
H   -0.091721 -1.765822 0.082367 
H   0.091721 1.134042 5.611742 
H   9.241727 -1.022282 -0.758863 
H   -8.535027 -0.246553 -3.819961 
H   -1.026165 0.210985 1.312803 
H   1.026165 -2.688879 4.381305 
H   8.535027 2.653311 -1.874147 
H   8.539123 -2.241782 -3.900128 
H   0.482740 2.142726 1.873564 
H   -0.482740 -0.757137 3.820544 
H   -8.539123 0.658081 -1.793980 
H   6.364456 -2.120433 -5.120111 
H   2.852144 2.168689 1.077773 
H   -2.852144 -0.731175 4.616335 
H   -6.364456 0.779431 -0.573997 
128
i=20
C   5.747270 -1.950124 3.428333 
C   3.510490 1.879636 -2.268637 
C   -3.510490 -1.020228 -3.425471 
C   -5.747270 0.949740 2.265775 
C   7.053583 -1.571017 3.033217 
C   2.133707 1.588171 -2.412275 
C   -2.133707 -1.311692 -3.281833 
C   -7.053583 1.328846 2.660891 
C   7.875169 -2.456856 2.334457 
C   1.299736 2.432088 -3.144389 
C   -1.299736 -0.467775 -2.549719 
C   -7.875169 0.443007 3.359651 
C   7.412395 2.050131 2.013601 
C   1.825366 -2.227305 -3.784331 
C   -1.825366 0.672558 -1.909777 
C   -7.412395 -0.849732 3.680507 
C   6.118914 1.664723 2.390989 
C   3.189335 -1.919999 -3.652697 
C   -3.189335 0.979865 -2.041411 
C   -6.118914 -1.235141 3.303119 
C   5.297713 2.553978 3.085041 
C   4.015307 -2.748288 -2.889111 
C   -4.015307 0.151576 -2.804997 
C   -5.297713 -0.345886 2.609067 
C   4.834407 -0.984055 4.093555 
C   4.443369 0.957379 -1.570079 
C   -4.443369 -1.942485 -4.124029 
C   -4.834407 1.915809 1.600553 
C   5.289684 -0.002328 5.028200 
C   4.098575 0.200454 -0.408724 
C   -4.098575 -2.699409 -5.285384 
C   -5.289684 2.897535 0.665908 
C   4.397389 0.975407 5.495477 
C   5.034701 -0.687749 0.143315 
C   -5.034701 2.212115 -5.837423 
C   -4.397389 -1.924457 0.198631 
C   3.053434 0.974350 5.107418 
C   6.306260 -0.844804 -0.419992 
C   -6.306260 2.055060 -5.274116 
C   -3.053434 -1.925514 0.586690 
C   2.583260 -0.023115 4.228246 
C   6.648795 -0.110247 -1.571594 
C   -6.648795 2.789617 -4.122514 
C   -2.583260 -2.922979 1.465862 
C   3.469006 -0.976405 3.723372 
C   5.727806 0.771619 -2.132664 
C   -5.727806 -2.128245 -3.561444 
C   -3.469006 1.923459 1.970736 
C   6.631950 -0.054397 -5.733719 
C   2.727743 0.220141 0.172807 
C   -2.727743 -2.679723 5.521301 
C   -6.631950 2.845467 0.039611 
C   7.476822 1.075865 5.750306 
C   1.896210 -0.895847 -0.090484 
C   -1.896210 2.004017 -5.603624 
C   -7.476822 -1.823999 -0.056198 
C   8.692648 1.006524 -4.926681 
C   0.546068 -0.900792 0.298779 
C   -0.546068 1.999072 5.395329 
C   -8.692648 -1.893340 -0.767427 
C   9.081941 -0.187684 -4.309202 
C   0.018661 0.198160 0.990562 
C   -0.018661 -2.701704 4.703546 
C   -9.081941 2.712180 -1.384906 
C   8.238963 -1.317874 -4.402336 
C   0.859731 1.288354 1.309862 
C   -0.859731 -1.611510 4.384246 
C   -8.238963 1.581990 -1.291772 
C   7.030106 -1.249527 -5.107077 
C   2.205748 1.304769 0.896595 
C   -2.205748 -1.595094 4.797513 
C   -7.030106 1.650336 -0.587031 
H   7.415843 -0.559666 3.251834 
H   1.716186 0.677782 -1.969828 
H   -1.716186 -2.222082 -3.724280 
H   -7.415843 2.340198 2.442274 
H   8.873354 -2.126306 2.018880 
H   0.238677 2.172026 -3.246594 
H   -0.238677 -0.727837 -2.447514 
H   -8.873354 0.773557 3.675228 
H   8.046315 1.360924 1.451065 
H   1.177155 -1.584772 -4.383065 
H   -1.177155 1.315092 -1.311043 
H   -8.046315 -1.538940 4.243043 
H   5.739777 0.672172 2.130521 
H   3.604671 -1.020796 -4.126519 
H   -3.604671 1.879067 -1.567589 
H   -5.739777 -2.227691 3.563587 
H   4.299515 2.224851 3.380712 
H   5.063977 -2.464881 -2.746800 
H   -5.063977 0.434983 -2.947308 
H   -4.299515 -0.675013 2.313396 
H   4.751675 1.729421 -5.177544 
H   4.755655 -1.270313 1.031868 
H   -4.755655 1.629551 4.662240 
H   -4.751675 -1.170443 -0.516564 
H   2.389527 1.741240 5.509717 
H   7.006364 -1.547884 0.033733 
H   -7.006364 1.351979 -5.727841 
H   -2.389527 -1.158623 0.184391 
H   1.539275 -0.034973 3.895440 
H   7.618476 -0.237439 -2.065374 
H   -7.618476 2.662424 -3.628734 
H   -1.539275 -2.934836 1.798668 
H   3.105124 -1.705392 2.981601 
H   5.996432 1.298664 -3.060177 
H   -5.996432 -1.601199 -2.633931 
H   -3.105124 1.194471 2.712507 
H   7.200441 1.998189 5.231193 
H   2.301164 -1.736253 -0.664858 
H   -2.301164 1.163611 -5.029251 
H   -7.200441 -0.901675 0.462916 
H   -9.243897 1.884567 -4.892965 
H   -0.093891 -1.758837 0.040086 
H   0.093891 1.141027 5.654023 
H   9.243897 -1.015297 -0.801144 
H   -8.551431 -0.248776 -3.784877 
H   -1.042569 0.208762 1.277719 
H   1.042569 -2.691102 4.416389 
H   8.551431 2.651088 -1.909231 
H   8.521819 -2.247973 -3.905102 
H   0.465436 2.136535 1.878538 
H   -0.465436 -0.763328 3.815570 
H   -8.521819 0.651890 -1.789006 
H   6.359323 -2.117417 -5.151597 
H   2.847011 2.171705 1.109259 
H   -2.847011 -0.728159 4.584849 
H   -6.359323 0.782447 -0.542511 
128
i=21
C   5.744994 -1.954040 3.428492 
C   3.508214 1.875720 -2.268796 
C   -3.508214 -1.024144 -3.425312 
C   -5.744994 0.945824 2.265616 
C   7.047392 -1.570064 3.019405 
C   2.127516 1.589124 -2.398463 
C   -2.127516 -1.310739 -3.295645 
C   -7.047392 1.329799 2.674703 
C   7.868290 -2.458232 2.322498 
C   1.292857 2.430712 -3.132430 
C   -1.292857 -0.469151 -2.561678 
C   -7.868290 0.441631 3.371610 
C   7.409008 2.040288 2.019369 
C   1.821979 -2.237148 -3.790099 
C   -1.821979 0.662715 -1.904009 
C   -7.409008 -0.859575 3.674739 
C   6.119443 1.650541 2.410410 
C   3.189864 -1.934181 -3.672118 
C   -3.189864 0.965683 -2.021990 
C   -6.119443 -1.249323 3.283698 
C   5.298507 2.543183 3.100599 
C   4.016101 -2.759083 -2.904669 
C   -4.016101 0.140781 -2.789439 
C   -5.298507 -0.356681 2.593509 
C   4.833243 -0.985537 4.091862 
C   4.442205 0.955897 -1.568386 
C   -4.442205 -1.943967 -4.125722 
C   -4.833243 1.914327 1.602246 
C   5.294658 0.008679 5.013912 
C   4.103549 0.211461 -0.394436 
C   -4.103549 -2.688402 -5.299672 
C   -5.294658 2.908542 0.680196 
C   4.404798 0.991388 5.476480 
C   5.042110 -0.671768 0.162312 
C   -5.042110 2.228096 -5.856420 
C   -4.404798 -1.908476 0.217628 
C   3.056821 0.981547 5.098157 
C   6.309647 -0.837607 -0.410731 
C   -6.309647 2.062257 -5.283377 
C   -3.056821 -1.918317 0.595951 
C   2.579556 -0.030524 4.234120 
C   6.645091 -0.117656 -1.577468 
C   -6.645091 2.782208 -4.116640 
C   -2.579556 -2.930388 1.459988 
C   3.463344 -0.987782 3.732368 
C   5.722144 0.760242 -2.141660 
C   -5.722144 -2.139622 -3.552448 
C   -3.463344 1.912082 1.961740 
C   6.635337 -0.045189 -5.745520 
C   2.731130 0.229349 0.184608 
C   -2.731130 -2.670515 5.509500 
C   -6.635337 2.854675 0.051412 
C   7.480950 1.085866 5.758455 
C   1.900338 -0.885846 -0.098633 
C   -1.900338 2.014018 -5.595475 
C   -7.480950 -1.813998 -0.064347 
C   8.689314 1.012398 -4.900645 
C   0.542734 -0.894918 0.272743 
C   -0.542734 2.004946 5.421365 
C   -8.689314 -1.887466 -0.793463 
C   9.070934 -0.187102 -4.287294 
C   0.007654 0.198742 0.968654 
C   -0.007654 -2.701122 4.725454 
C   -9.070934 2.712762 -1.406814 
C   8.227850 -1.319514 -4.403341 
C   0.848618 1.286714 1.310867 
C   -0.848618 -1.613150 4.383241 
C   -8.227850 1.580350 -1.290767 
C   7.026613 -1.246458 -5.124275 
C   2.202255 1.307838 0.913793 
C   -2.202255 -1.592025 4.780315 
C   -7.026613 1.653405 -0.569833 
H   7.406582 -0.553104 3.225587 
H   1.706925 0.684344 -1.943581 
H   -1.706925 -2.215520 -3.750527 
H   -7.406582 2.346760 2.468521 
H   8.862982 -2.123766 1.995067 
H   0.228305 2.174566 -3.222781 
H   -0.228305 -0.725297 -2.471327 
H   -8.862982 0.776097 3.699041 
H   8.042134 1.348488 1.458844 
H   1.172974 -1.597208 -4.390844 
H   -1.172974 1.302656 -1.303264 
H   -8.042134 -1.551376 4.235264 
H   5.742317 0.652804 2.161795 
H   3.607211 -1.040164 -4.157793 
H   -3.607211 1.859699 -1.536315 
H   -5.742317 -2.247059 3.532313 
H   4.303113 2.211516 3.404790 
H   5.067575 -2.478216 -2.770878 
H   -5.067575 0.421648 -2.923230 
H   -4.303113 -0.688348 2.289318 
H   4.763264 1.754927 -5.206172 
H   4.767244 -1.244807 1.060496 
H   -4.767244 1.655057 4.633612 
H   -4.763264 -1.144937 -0.487936 
H   2.394925 1.751982 5.497599 
H   7.011762 -1.537142 0.045851 
H   -7.011762 1.362721 -5.739959 
H   -2.394925 -1.147881 0.196509 
H   1.531443 -0.050107 3.910257 
H   7.610644 -0.252573 -2.080191 
H   -7.610644 2.647290 -3.613917 
H   -1.531443 -2.949970 1.783851 
H   3.094170 -1.727988 3.000916 
H   5.985478 1.276068 -3.079492 
H   -5.985478 -1.623795 -2.614616 
H   -3.094170 1.171875 2.693192 
H   7.211712 2.012741 5.242412 
H   2.312435 -1.721701 -0.676077 
H   -2.312435 1.178163 -5.018032 
H   -7.211712 -0.887123 0.451697 
H   -9.246067 1.891552 -4.850684 
H   -0.096061 -1.751852 -0.002195 
H   0.096061 1.148012 5.696304 
H   9.246067 -1.008312 -0.843425 
H   -8.567835 -0.250999 -3.749793 
H   -1.058973 0.206539 1.242635 
H   1.058973 -2.693325 4.451473 
H   8.567835 2.648865 -1.944315 
H   8.504515 -2.254164 -3.910076 
H   0.448132 2.130344 1.883512 
H   -0.448132 -0.769519 3.810596 
H   -8.504515 0.645699 -1.784032 
H   6.354190 -2.114401 -5.183083 
H   2.841878 2.174721 1.140745 
H   -2.841878 -0.725143 4.553363 
H   -6.354190 0.785463 -0.511025 
128
i=22
C   5.747270 -1.950124 3.428333 
C   3.510490 1.879636 -2.268637 
C   -3.510490 -1.020228 -3.425471 
C   -5.747270 0.949740 2.265775 
C   7.053583 -1.571017 3.033217 
C   2.133707 1.588171 -2.412275 
C   -2.133707 -1.311692 -3.281833 
C   -7.053583 1.328846 2.660891 
C   7.875169 -2.456856 2.334457 
C   1.299736 2.432088 -3.144389 
C   -1.299736 -0.467775 -2.549719 
C   -7.875169 0.443007 3.359651 
C   7.412395 2.050131 2.013601 
C   1.825366 -2.227305 -3.784331 
C   -1.825366 0.672558 -1.909777 
C   -7.412395 -0.849732 3.680507 
C   6.118914 1.664723 2.390989 
C   3.189335 -1.919999 -3.652697 
C   -3.189335 0.979865 -2.041411 
C   -6.118914 -1.235141 3.303119 
C   5.297713 2.553978 3.085041 
C   4.015307 -2.748288 -2.889111 
C   -4.015307 0.151576 -2.804997 
C   -5.297713 -0.345886 2.609067 
C   4.834407 -0.984055 4.093555 
C   4.443369 0.957379 -1.570079 
C   -4.443369 -1.942485 -4.124029 
C   -4.834407 1.915809 1.600553 
C   5.289684 -0.002328 5.028200 
C   4.098575 0.200454 -0.408724 
C   -4.098575 -2.699409 -5.285384 
C   -5.289684 2.897535 0.665908 
C   4.397389 0.975407 5.495477 
C   5.034701 -0.687749 0.143315 
C   -5.034701 2.212115 -5.837423 
C   -4.397389 -1.924457 0.198631 
C   3.053434 0.974350 5.107418 
C   6.306260 -0.844804 -0.419992 
C   -6.306260 2.055060 -5.274116 
C   -3.053434 -1.925514 0.586690 
C   2.583260 -0.023115 4.228246 
C   6.648795 -0.110247 -1.571594 
C   -6.648795 2.789617 -4.122514 
C   -2.583260 -2.922979 1.465862 
C   3.469006 -0.976405 3.723372 
C   5.727806 0.771619 -2.132664 
C   -5.727806 -2.128245 -3.561444 
C   -3.469006 1.923459 1.970736 
C   6.631950 -0.054397 -5.733719 
C   2.727743 0.220141 0.172807 
C   -2.727743 -2.679723 5.521301 
C   -6.631950 2.845467 0.039611 
C   7.476822 1.075865 5.750306 
C   1.896210 -0.895847 -0.090484 
C   -1.896210 2.004017 -5.603624 
C   -7.476822 -1.823999 -0.056198 
C   8.692648 1.006524 -4.926681 
C   0.546068 -0.900792 0.298779 
C   -0.546068 1.999072 5.395329 
C   -8.692648 -1.893340 -0.767427 
C   9.081941 -0.187684 -4.309202 
C   0.018661 0.198160 0.990562 
C   -0.018661 -2.701704 4.703546 
C   -9.081941 2.712180 -1.384906 
C   8.238963 -1.317874 -4.402336 
C   0.859731 1.288354 1.309862 
C   -0.859731 -1.611510 4.384246 
C   -8.238963 1.581990 -1.291772 
C   7.030106 -1.249527 -5.107077 
C   2.205748 1.304769 0.896595 
C   -2.205748 -1.595094 4.797513 
C   -7.030106 1.650336 -0.587031 
H   7.415843 -0.559666 3.251834 
H   1.716186 0.677782 -1.969828 
H   -1.716186 -2.222082 -3.724280 
H   -7.415843 2.340198 2.442274 
H   8.873354 -2.126306 2.018880 
H   0.238677 2.172026 -3.246594 
H   -0.238677 -0.727837 -2.447514 
H   -8.873354 0.773557 3.675228 
H   8.046315 1.360924 1.451065 
H   1.177155 -1.584772 -4.383065 
H   -1.177155 1.315092 -1.311043 
H   -8.046315 -1.538940 4.243043 
H   5.739777 0.672172 2.130521 
H   3.604671 -1.020796 -4.126519 
H   -3.604671 1.879067 -1.567589 
H   -5.739777 -2.227691 3.563587 
H   4.299515 2.224851 3.380712 
H   5.063977 -2.464881 -2.746800 
H   -5.063977 0.434983 -2.947308 
H   -4.299515 -0.675013 2.313396 
H   4.751675 1.729421 -5.177544 
H   4.755655 -1.270313 1.031868 
H   -4.755655 1.629551 4.662240 
H   -4.751675 -1.170443 -0.516564 
H   2.389527 1.741240 5.509717 
H   7.006364 -1.547884 0.033733 
H   -7.006364 1.351979 -5.727841 
H   -2.389527 -1.158623 0.184391 
H   1.539275 -0.034973 3.895440 
H   7.618476 -0.237439 -2.065374 
H   -7.618476 2.662424 -3.628734 
H   -1.539275 -2.934836 1.798668 
H   3.105124 -1.705392 2.981601 
H   5.996432 1.298664 -3.060177 
H   -5.996432 -1.601199 -2.633931 
H   -3.105124 1.194471 2.712507 
H   7.200441 1.998189 5.231193 
H   2.301164 -1.736253 -0.664858 
H   -2.301164 1.163611 -5.029251 
H   -7.200441 -0.901675 0.462916 
H   -9.243897 1.884567 -4.892965 
H   -0.093891 -1.758837 0.040086 
H   0.093891 1.141027 5.654023 
H   9.243897 -1.015297 -0.801144 
H   -8.551431 -0.248776 -3.784877 
H   -1.042569 0.208762 1.277719 
H   1.042569 -2.691102 4.416389 
H   8.551431 2.651088 -1.909231 
H   8.521819 -2.247973 -3.905102 
H   0.465436 2.136535 1.878538 
H   -0.465436 -0.763328 3.815570 
H   -8.521819 0.651890 -1.789006 
H   6.359323 -2.117417 -5.151597 
H   2.847011 2.171705 1.109259 
H   -2.847011 -0.728159 4.584849 
H   -6.359323 0.782447 -0.542511 
128
i=23
C   5.749546 -1.946208 3.428174 
C   3.512766 1.883552 -2.268478 
C   -3.512766 -1.016312 -3.425630 
C   -5.749546 0.953656 2.265934 
C   7.059774 -1.571970 3.047029 
C   2.139898 1.587218 -2.426087 
C   -2.139898 -1.312645 -3.268021 
C   -7.059774 1.327893 2.647079 
C   7.882048 -2.455480 2.346416 
C   1.306615 2.433464 -3.156348 
C   -1.306615 -0.466399 -2.537760 
C   -7.882048 0.444383 3.347692 
C   7.415782 2.059974 2.007833 
C   1.828753 -2.217462 -3.778563 
C   -1.828753 0.682401 -1.915545 
C   -7.415782 -0.839889 3.686275 
C   6.118385 1.678905 2.371568 
C   3.188806 -1.905817 -3.633276 
C   -3.188806 0.994047 -2.060832 
C   -6.118385 -1.220959 3.322540 
C   5.296919 2.564773 3.069483 
C   4.014513 -2.737493 -2.873553 
C   -4.014513 0.162371 -2.820555 
C   -5.296919 -0.335091 2.624625 
C   4.835571 -0.982573 4.095248 
C   4.444533 0.958861 -1.571772 
C   -4.444533 -1.941003 -4.122336 
C   -4.835571 1.917291 1.598860 
C   5.284710 -0.013335 5.042488 
C   4.093601 0.189447 -0.423012 
C   -4.093601 -2.710416 -5.271096 
C   -5.284710 2.886528 0.651620 
C   4.389980 0.959426 5.514474 
C   5.027292 -0.703730 0.124318 
C   -5.027292 2.196134 -5.818426 
C   -4.389980 -1.940438 0.179634 
C   3.050047 0.967153 5.116679 
C   6.302873 -0.852001 -0.429253 
C   -6.302873 2.047863 -5.264855 
C   -3.050047 -1.932711 0.577429 
C   2.586964 -0.015706 4.222372 
C   6.652499 -0.102838 -1.565720 
C   -6.652499 2.797026 -4.128388 
C   -2.586964 -2.915570 1.471736 
C   3.474668 -0.965028 3.714376 
C   5.733468 0.782996 -2.123668 
C   -5.733468 -2.116868 -3.570440 
C   -3.474668 1.934836 1.979732 
C   6.628563 -0.063605 -5.721918 
C   2.724356 0.210933 0.161006 
C   -2.724356 -2.688931 5.533102 
C   -6.628563 2.836259 0.027810 
C   7.472694 1.065864 5.742157 
C   1.892082 -0.905848 -0.082335 
C   -1.892082 1.994016 -5.611773 
C   -7.472694 -1.834000 -0.048049 
C   8.695982 1.000650 -4.952717 
C   0.549402 -0.906666 0.324815 
C   -0.549402 1.993198 5.369293 
C   -8.695982 -1.899214 -0.741391 
C   9.092948 -0.188266 -4.331110 
C   0.029668 0.197578 1.012470 
C   -0.029668 -2.702286 4.681638 
C   -9.092948 2.711598 -1.362998 
C   8.250076 -1.316234 -4.401331 
C   0.870844 1.289994 1.308857 
C   -0.870844 -1.609870 4.385251 
C   -8.250076 1.583630 -1.292777 
C   7.033599 -1.252596 -5.089879 
C   2.209241 1.301700 0.879397 
C   -2.209241 -1.598163 4.814711 
C   -7.033599 1.647267 -0.604229 
H   7.425104 -0.566228 3.278081 
H   1.725447 0.671220 -1.996075 
H   -1.725447 -2.228644 -3.698033 
H   -7.425104 2.333636 2.416027 
H   8.883726 -2.128846 2.042693 
H   0.249049 2.169486 -3.270407 
H   -0.249049 -0.730377 -2.423701 
H   -8.883726 0.771017 3.651415 
H   8.050496 1.373360 1.443286 
H   1.181336 -1.572336 -4.375286 
H   -1.181336 1.327528 -1.318822 
H   -8.050496 -1.526504 4.250822 
H   5.737237 0.691540 2.099247 
H   3.602131 -1.001428 -4.095245 
H   -3.602131 1.898435 -1.598863 
H   -5.737237 -2.208323 3.594861 
H   4.295917 2.238186 3.356634 
H   5.060379 -2.451546 -2.722722 
H   -5.060379 0.448318 -2.971386 
H   -4.295917 -0.661678 2.337474 
H   4.740086 1.703915 -5.148916 
H   4.744066 -1.295819 1.003240 
H   -4.744066 1.604045 4.690868 
H   -4.740086 -1.195949 -0.545192 
H   2.384129 1.730498 5.521835 
H   7.000966 -1.558626 0.021615 
H   -7.000966 1.341237 -5.715723 
H   -2.384129 -1.169365 0.172273 
H   1.547107 -0.019839 3.880623 
H   7.626308 -0.222305 -2.050557 
H   -7.626308 2.677558 -3.643551 
H   -1.547107 -2.919702 1.813485 
H   3.116078 -1.682796 2.962286 
H   6.007386 1.321260 -3.040862 
H   -6.007386 -1.578603 -2.653246 
H   -3.116078 1.217067 2.731822 
H   7.189170 1.983637 5.219974 
H   2.289893 -1.750805 -0.653639 
H   -2.289893 1.149059 -5.040470 
H   -7.189170 -0.916227 0.474135 
H   -9.241727 1.877582 -4.935246 
H   -0.091721 -1.765822 0.082367 
H   0.091721 1.134042 5.611742 
H   9.241727 -1.022282 -0.758863 
H   -8.535027 -0.246553 -3.819961 
H   -1.026165 0.210985 1.312803 
H   1.026165 -2.688879 4.381305 
H   8.535027 2.653311 -1.874147 
H   8.539123 -2.241782 -3.900128 
H   0.482740 2.142726 1.873564 
H   -0.482740 -0.757137 3.820544 
H   -8.539123 0.658081 -1.793980 
H   6.364456 -2.120433 -5.120111 
H   2.852144 2.168689 1.077773 
H   -2.852144 -0.731175 4.616335 
H   -6.364456 0.779431 -0.573997 
128
i=24
C   5.751822 -1.942292 3.428015 
C   3.515042 1.887468 -2.268319 
C   -3.515042 -1.012396 -3.425789 
C   -5.751822 0.957572 2.266093 
C   7.065965 -1.572923 3.060841 
C   2.146089 1.586265 -2.439899 
C   -2.146089 -1.313598 -3.254209 
C   -7.065965 1.326940 2.633267 
C   7.888927 -2.454104 2.358375 
C   1.313494 2.434840 -3.168307 
C   -1.313494 -0.465023 -2.525801 
C   -7.888927 0.445759 3.335733 
C   7.419169 2.069817 2.002065 
C   1.832140 -2.207619 -3.772795 
C   -1.832140 0.692244 -1.921313 
C   -7.419169 -0.830046 3.692043 
C   6.117856 1.693087 2.352147 
C   3.188277 -1.891635 -3.613855 
C   -3.188277 1.008229 -2.080253 
C   -6.117856 -1.206777 3.341961 
C   5.296125 2.575568 3.053925 
C   4.013719 -2.726698 -2.857995 
C   -4.013719 0.173166 -2.836113 
C   -5.296125 -0.324296 2.640183 
C   4.836735 -0.981091 4.096941 
C   4.445697 0.960343 -1.573465 
C   -4.445697 -1.939521 -4.120643 
C   -4.836735 1.918773 1.597167 
C   5.279736 -0.024342 5.056776 
C   4.088627 0.178440 -0.437300 
C   -4.088627 -2.721423 -5.256808 
C   -5.279736 2.875521 0.637332 
C   4.382571 0.943445 5.533471 
C   5.019883 -0.719711 0.105321 
C   -5.019883 2.180153 -5.799429 
C   -4.382571 -1.956419 0.160637 
C   3.046660 0.959956 5.125940 
C   6.299486 -0.859198 -0.438514 
C   -6.299486 2.040666 -5.255594 
C   -3.046660 -1.939908 0.568168 
C   2.590668 -0.008297 4.216498 
C   6.656203 -0.095429 -1.559846 
C   -6.656203 2.804435 -4.134262 
C   -2.590668 -2.908161 1.477610 
C   3.480330 -0.953651 3.705380 
C   5.739130 0.794373 -2.114672 
C   -5.739130 -2.105491 -3.579436 
C   -3.480330 1.946213 1.988728 
C   6.625176 -0.072813 -5.710117 
C   2.720969 0.201725 0.149205 
C   -2.720969 -2.698139 5.544903 
C   -6.625176 2.827051 0.016009 
C   7.468566 1.055863 5.734008 
C   1.887954 -0.915849 -0.074186 
C   -1.887954 1.984015 -5.619922 
C   -7.468566 -1.844001 -0.039900 
C   8.699316 0.994776 -4.978753 
C   0.552736 -0.912540 0.350851 
C   -0.552736 1.987324 5.343257 
C   -8.699316 -1.905088 -0.715355 
C   9.103955 -0.188848 -4.353018 
C   0.040675 0.196996 1.034378 
C   -0.040675 -2.702868 4.659730 
C   -9.103955 2.711016 -1.341090 
C   8.261189 -1.314594 -4.400326 
C   0.881957 1.291634 1.307852 
C   -0.881957 -1.608230 4.386256 
C   -8.261189 1.585270 -1.293782 
C   7.037092 -1.255665 -5.072681 
C   2.212734 1.298631 0.862199 
C   -2.212734 -1.601232 4.831909 
C   -7.037092 1.644198 -0.621427 
H   7.434365 -0.572790 3.304328 
H   1.734708 0.664658 -2.022322 
H   -1.734708 -2.235206 -3.671786 
H   -7.434365 2.327074 2.389780 
H   8.894098 -2.131386 2.066506 
H   0.259421 2.166946 -3.294220 
H   -0.259421 -0.732917 -2.399888 
H   -8.894098 0.768477 3.627602 
H   8.054677 1.385796 1.435507 
H   1.185517 -1.559900 -4.367507 
H   -1.185517 1.339964 -1.326601 
H   -8.054677 -1.514068 4.258601 
H   5.734697 0.710908 2.067973 
H   3.599591 -0.982060 -4.063971 
H   -3.599591 1.917803 -1.630137 
H   -5.734697 -2.188955 3.626135 
H   4.292319 2.251521 3.332556 
H   5.056781 -2.438211 -2.698644 
H   -5.056781 0.461653 -2.995464 
H   -4.292319 -0.648343 2.361552 
H   4.728497 1.678409 -5.120288 
H   4.732477 -1.321325 0.974612 
H   -4.732477 1.578539 4.719496 
H   -4.728497 -1.221455 -0.573820 
H   2.378731 1.719756 5.533953 
H   6.995568 -1.569368 0.009497 
H   -6.995568 1.330495 -5.703605 
H   -2.378731 -1.180107 0.160155 
H   1.554939 -0.004705 3.865806 
H   7.634140 -0.207171 -2.035740 
H   -7.634140 2.692692 -3.658368 
H   -1.554939 -2.904568 1.828302 
H   3.127032 -1.660200 2.942971 
H   6.018340 1.343856 -3.021547 
H   -6.018340 -1.556007 -2.672561 
H   -3.127032 1.239663 2.751137 
H   7.177899 1.969085 5.208755 
H   2.278622 -1.765357 -0.642420 
H   -2.278622 1.134507 -5.051689 
H   -7.177899 -0.930779 0.485354 
H   -9.239557 1.870597 -4.977527 
H   -0.089551 -1.772807 0.124648 
H   0.089551 1.127057 5.569461 
H   9.239557 -1.029267 -0.716582 
H   -8.518623 -0.244330 -3.855045 
H   -1.009761 0.213208 1.347887 
H   1.009761 -2.686656 4.346221 
H   8.518623 2.655534 -1.839063 
H   8.556427 -2.235591 -3.895154 
H   0.500044 2.148917 1.868590 
H   -0.500044 -0.750946 3.825518 
H   -8.556427 0.664272 -1.798954 
H   6.369589 -2.123449 -5.088625 
H   2.857277 2.165673 1.046287 
H   -2.857277 -0.734191 4.647821 
H   -6.369589 0.776415 -0.605483 
128
i=25
C   5.754098 -1.938376 3.427856 
C   3.517318 1.891384 -2.268160 
C   -3.517318 -1.008480 -3.425948 
C   -5.754098 0.961488 2.266252 
C   7.072156 -1.573876 3.074653 
C   2.152280 1.585312 -2.453711 
C   -2.152280 -1.314551 -3.240397 
C   -7.072156 1.325987 2.619455 
C   7.895806 -2.452728 2.370334 
C   1.320373 2.436216 -3.180266 
C   -1.320373 -0.463647 -2.513842 
C   -7.895806 0.447135 3.323774 
C   7.422556 2.079660 1.996297 
C   1.835527 -2.197776 -3.767027 
C   -1.835527 0.702087 -1.927081 
C   -7.422556 -0.820203 3.697811 
C   6.117327 1.707269 2.332726 
C   3.187748 -1.877453 -3.594434 
C   -3.187748 1.022411 -2.099674 
C   -6.117327 -1.192595 3.361382 
C   5.295331 2.586363 3.038367 
C   4.012925 -2.715903 -2.842437 
C   -4.012925 0.183961 -2.851671 
C   -5.295331 -0.313501 2.655741 
C   4.837899 -0.979609 4.098634 
C   4.446861 0.961825 -1.575158 
C   -4.446861 -1.938039 -4.118950 
C   -4.837899 1.920255 1.595474 
C   5.274762 -0.035349 5.071064 
C   4.083653 0.167433 -0.451588 
C   -4.083653 -2.732430 -5.242520 
C   -5.274762 2.864514 0.623044 
C   4.375162 0.927464 5.552468 
C   5.012474 -0.735692 0.086324 
C   -5.012474 2.164172 -5.780432 
C   -4.375162 -1.972400 0.141640 
C   3.043273 0.952759 5.135201 
C   6.296099 -0.866395 -0.447775 
C   -6.296099 2.033469 -5.246333 
C   -3.043273 -1.947105 0.558907 
C   2.594372 -0.000888 4.210624 
C   6.659907 -0.088020 -1.553972 
C   -6.659907 2.811844 -4.140136 
C   -2.594372 -2.900752 1.483484 
C   3.485992 -0.942274 3.696384 
C   5.744792 0.805750 -2.105676 
C   -5.744792 -2.094114 -3.588432 
C   -3.485992 1.957590 1.997724 
C   6.621789 -0.082021 -5.698316 
C   2.717582 0.192517 0.137404 
C   -2.717582 -2.707347 5.556704 
C   -6.621789 2.817843 0.004208 
C   7.464438 1.045862 5.725859 
C   1.883826 -0.925850 -0.066037 
C   -1.883826 1.974014 -5.628071 
C   -7.464438 -1.854002 -0.031751 
C   8.702650 0.988902 -5.004789 
C   0.556070 -0.918414 0.376887 
C   -0.556070 1.981450 5.317221 
C   -8.702650 -1.910962 -0.689319 
C   9.114962 -0.189430 -4.374926 
C   0.051682 0.196414 1.056286 
C   -0.051682 -2.703450 4.637822 
C   -9.114962 2.710434 -1.319182 
C   8.272302 -1.312954 -4.399321 
C   0.893070 1.293274 1.306847 
C   -0.893070 -1.606590 4.387261 
C   -8.272302 1.586910 -1.294787 
C   7.040585 -1.258734 -5.055483 
C   2.216227 1.295562 0.845001 
C   -2.216227 -1.604301 4.849107 
C   -7.040585 1.641129 -0.638625 
H   7.443626 -0.579352 3.330575 
H   1.743969 0.658096 -2.048569 
H   -1.743969 -2.241768 -3.645539 
H   -7.443626 2.320512 2.363533 
H   8.904470 -2.133926 2.090319 
H   0.269793 2.164406 -3.318033 
H   -0.269793 -0.735457 -2.376075 
H   -8.904470 0.765937 3.603789 
H   8.058858 1.398232 1.427728 
H   1.189698 -1.547464 -4.359728 
H   -1.189698 1.352400 -1.334380 
H   -8.058858 -1.501632 4.266380 
H   5.732157 0.730276 2.036699 
H   3.597051 -0.962692 -4.032697 
H   -3.597051 1.937171 -1.661411 
H   -5.732157 -2.169587 3.657409 
H   4.288721 2.264856 3.308478 
H   5.053183 -2.424876 -2.674566 
H   -5.053183 0.474988 -3.019542 
H   -4.288721 -0.635008 2.385630 
H   4.716908 1.652903 -5.091660 
H   4.720888 -1.346831 0.945984 
H   -4.720888 1.553033 4.748124 
H   -4.716908 -1.246961 -0.602448 
H   2.373333 1.709014 5.546071 
H   6.990170 -1.580110 -0.002621 
H   -6.990170 1.319753 -5.691487 
H   -2.373333 -1.190849 0.148037 
H   1.562771 0.010429 3.850989 
H   7.641972 -0.192037 -2.020923 
H   -7.641972 2.707826 -3.673185 
H   -1.562771 -2.889434 1.843119 
H   3.137986 -1.637604 2.923656 
H   6.029294 1.366452 -3.002232 
H   -6.029294 -1.533411 -2.691876 
H   -3.137986 1.262259 2.770452 
H   7.166628 1.954533 5.197536 
H   2.267351 -1.779909 -0.631201 
H   -2.267351 1.119955 -5.062908 
H   -7.166628 -0.945331 0.496573 
H   -9.237387 1.863612 -5.019808 
H   -0.087381 -1.779792 0.166929 
H   0.087381 1.120072 5.527180 
H   9.237387 -1.036252 -0.674301 
H   -8.502219 -0.242107 -3.890129 
H   -0.993357 0.215431 1.382971 
H   0.993357 -2.684433 4.311137 
H   8.502219 2.657757 -1.803979 
H   8.573731 -2.229400 -3.890180 
H   0.517348 2.155108 1.863616 
H   -0.517348 -0.744755 3.830492 
H   -8.573731 0.670463 -1.803928 
H   6.374722 -2.126465 -5.057139 
H   2.862410 2.162657 1.014801 
H   -2.862410 -0.737207 4.679307 
H   -6.374722 0.773399 -0.636969 
128
i=26
C   5.756374 -1.934460 3.427697 
C   3.519594 1.895300 -2.268001 
C   -3.519594 -1.004564 -3.426107 
C   -5.756374 0.965404 2.266411 
C   7.078347 -1.574829 3.088465 
C   2.158471 1.584359 -2.467523 
C   -2.158471 -1.315504 -3.226585 
C   -7.078347 1.325034 2.605643 
C   7.902685 -2.451352 2.382293 
C   1.327252 2.437592 -3.192225 
C   -1.327252 -0.462271 -2.501883 
C   -7.902685 0.448511 3.311815 
C   7.425943 2.089503 1.990529 
C   1.838914 -2.187933 -3.761259 
C   -1.838914 0.711930 -1.932849 
C   -7.425943 -0.810360 3.703579 
C   6.116798 1.721451 2.313305 
C   3.187219 -1.863271 -3.575013 
C   -3.187219 1.036593 -2.119095 
C   -6.116798 -1.178413 3.380803 
C   5.294537 2.597158 3.022809 
C   4.012131 -2.705108 -2.826879 
C   -4.012131 0.194756 -2.867229 
C   -5.294537 -0.302706 2.671299 
C   4.839063 -0.978127 4.100327 
C   4.448025 0.963307 -1.576851 
C   -4.448025 -1.936557 -4.117257 
C   -4.839063 1.921737 1.593781 
C   5.269788 -0.046356 5.085352 
C   4.078679 0.156426 -0.465876 
C   -4.078679 -2.743437 -5.228232 
C   -5.269788 2.853507 0.608756 
C   4.367753 0.911483 5.571465 
C   5.005065 -0.751673 0.067327 
C   -5.005065 2.148191 -5.761435 
C   -4.367753 -1.988381 0.122643 
C   3.039886 0.945562 5.144462 
C   6.292712 -0.873592 -0.457036 
C   -6.292712 2.026272 -5.237072 
C   -3.039886 -1.954302 0.549646 
C   2.598076 0.006521 4.204750 
C   6.663611 -0.080611 -1.548098 
C   -6.663611 2.819253 -4.146010 
C   -2.598076 -2.893343 1.489358 
C   3.491654 -0.930897 3.687388 
C   5.750454 0.817127 -2.096680 
C   -5.750454 -2.082737 -3.597428 
C   -3.491654 1.968967 2.006720 
C   6.618402 -0.091229 -5.686515 
C   2.714195 0.183309 0.125603 
C   -2.714195 -2.716555 5.568505 
C   -6.618402 2.808635 -0.007593 
C   7.460310 1.035861 5.717710 
C   1.879698 -0.935851 -0.057888 
C   -1.879698 1.964013 -5.636220 
C   -7.460310 -1.864003 -0.023602 
C   8.705984 0.983028 -5.030825 
C   0.559404 -0.924288 0.402923 
C   -0.559404 1.975576 5.291185 
C   -8.705984 -1.916836 -0.663283 
C   9.125969 -0.190012 -4.396834 
C   0.062689 0.195832 1.078194 
C   -0.062689 -2.704032 4.615914 
C   -9.125969 2.709852 -1.297274 
C   8.283415 -1.311314 -4.398316 
C   0.904183 1.294914 1.305842 
C   -0.904183 -1.604950 4.388266 
C   -8.283415 1.588550 -1.295792 
C   7.044078 -1.261803 -5.038285 
C   2.219720 1.292493 0.827803 
C   -2.219720 -1.607370 4.866305 
C   -7.044078 1.638060 -0.655823 
H   7.452887 -0.585914 3.356822 
H   1.753230 0.651534 -2.074816 
H   -1.753230 -2.248330 -3.619292 
H   -7.452887 2.313950 2.337286 
H   8.914842 -2.136466 2.114132 
H   0.280165 2.161866 -3.341846 
H   -0.280165 -0.737997 -2.352262 
H   -8.914842 0.763397 3.579976 
H   8.063039 1.410668 1.419949 
H   1.193879 -1.535028 -4.351949 
H   -1.193879 1.364836 -1.342159 
H   -8.063039 -1.489196 4.274159 
H   5.729617 0.749644 2.005425 
H   3.594511 -0.943324 -4.001423 
H   -3.594511 1.956539 -1.692685 
H   -5.729617 -2.150219 3.688683 
H   4.285123 2.278191 3.284400 
H   5.049585 -2.411541 -2.650488 
H   -5.049585 0.488323 -3.043620 
H   -4.285123 -0.621673 2.409708 
H   4.705319 1.627397 -5.063032 
H   4.709299 -1.372337 0.917356 
H   -4.709299 1.527527 4.776752 
H   -4.705319 -1.272467 -0.631076 
H   2.367935 1.698272 5.558189 
H   6.984772 -1.590852 -0.014739 
H   -6.984772 1.309011 -5.679369 
H   -2.367935 -1.201591 0.135919 
H   1.570603 0.025563 3.836172 
H   7.649804 -0.176903 -2.006106 
H   -7.649804 2.722960 -3.688002 
H   -1.570603 -2.874300 1.857936 
H   3.148940 -1.615008 2.904341 
H   6.040248 1.389048 -2.982917 
H   -6.040248 -1.510815 -2.711191 
H   -3.148940 1.284855 2.789767 
H   7.155357 1.939981 5.186317 
H   2.256080 -1.794461 -0.619982 
H   -2.256080 1.105403 -5.074127 
H   -7.155357 -0.959883 0.507792 
H   -9.235217 1.856627 -5.062089 
H   -0.085211 -1.786777 0.209210 
H   0.085211 1.113087 5.484899 
H   9.235217 -1.043237 -0.632020 
H   -8.485815 -0.239884 -3.925213 
H   -0.976953 0.217654 1.418055 
H   0.976953 -2.682210 4.276053 
H   8.485815 2.659980 -1.768895 
H   8.591035 -2.223209 -3.885206 
H   0.534652 2.161299 1.858642 
H   -0.534652 -0.738564 3.835466 
H   -8.591035 0.676654 -1.808902 
H   6.379855 -2.129481 -5.025653 
H   2.867543 2.159641 0.983315 
H   -2.867543 -0.740223 4.710793 
H   -6.379855 0.770383 -0.668455 
128
i=27
C   5.758650 -1.930544 3.427538 
C   3.521870 1.899216 -2.267842 
C   -3.521870 -1.000648 -3.426266 
C   -5.758650 0.969320 2.266570 
C   7.084538 -1.575782 3.102277 
C   2.164662 1.583406 -2.481335 
C   -2.164662 -1.316457 -3.212773 
C   -7.084538 1.324081 2.591831 
C   7.909564 -2.449976 2.394252 
C   1.334131 2.438968 -3.204184 
C   -1.334131 -0.460895 -2.489924 
C   -7.909564 0.449887 3.299856 
C   7.429330 2.099346 1.984761 
C   1.842301 -2.178090 -3.755491 
C   -1.842301 0.721773 -1.938617 
C   -7.429330 -0.800517 3.709347 
C   6.116269 1.735633 2.293884 
C   3.186690 -1.849089 -3.555592 
C   -3.186690 1.050775 -2.138516 
C   -6.116269 -1.164231 3.400224 
C   5.293743 2.607953 3.007251 
C   4.011337 -2.694313 -2.811321 
C   -4.011337 0.205551 -2.882787 
C   -5.293743 -0.291911 2.686857 
C   4.840227 -0.976645 4.102020 
C   4.449189 0.964789 -1.578544 
C   -4.449189 -1.935075 -4.115564 
C   -4.840227 1.923219 1.592088 
C   5.264814 -0.057363 5.099640 
C   4.073705 0.145419 -0.480164 
C   -4.073705 -2.754444 -5.213944 
C   -5.264814 2.842500 0.594468 
C   4.360344 0.895502 5.590462 
C   4.997656 -0.767654 0.048330 
C   -4.997656 2.132210 -5.742438 
C   -4.360344 -2.004362 0.103646 
C   3.036499 0.938365 5.153723 
C   6.289325 -0.880789 -0.466297 
C   -6.289325 2.019075 -5.227811 
C   -3.036499 -1.961499 0.540385 
C   2.601780 0.013930 4.198876 
C   6.667315 -0.073202 -1.542224 
C   -6.667315 2.826662 -4.151884 
C   -2.601780 -2.885934 1.495232 
C   3.497316 -0.919520 3.678392 
C   5.756116 0.828504 -2.087684 
C   -5.756116 -2.071360 -3.606424 
C   -3.497316 1.980344 2.015716 
C   6.615015 -0.100437 -5.674714 
C   2.710808 0.174101 0.113802 
C   -2.710808 -2.725763 5.580306 
C   -6.615015 2.799427 -0.019394 
C   7.456182 1.025860 5.709561 
C   1.875570 -0.945852 -0.049739 
C   -1.875570 1.954012 -5.644369 
C   -7.456182 -1.874004 -0.015453 
C   8.709318 0.977154 -5.056861 
C   0.562738 -0.930162 0.428959 
C   -0.562738 1.969702 5.265149 
C   -8.709318 -1.922710 -0.637247 
C   9.136976 -0.190594 -4.418742 
C   0.073696 0.195250 1.100102 
C   -0.073696 -2.704614 4.594006 
C   -9.136976 2.709270 -1.275366 
C   8.294528 -1.309674 -4.397311 
C   0.915296 1.296554 1.304837 
C   -0.915296 -1.603310 4.389271 
C   -8.294528 1.590190 -1.296797 
C   7.047571 -1.264872 -5.021087 
C   2.223213 1.289424 0.810605 
C   -2.223213 -1.610439 4.883503 
C   -7.047571 1.634991 -0.673021 
H   7.462148 -0.592476 3.383069 
H   1.762491 0.644972 -2.101063 
H   -1.762491 -2.254892 -3.593045 
H   -7.462148 2.307388 2.311039 
H   8.925214 -2.139006 2.137945 
H   0.290537 2.159326 -3.365659 
H   -0.290537 -0.740537 -2.328449 
H   -8.925214 0.760857 3.556163 
H   8.067220 1.423104 1.412170 
H   1.198060 -1.522592 -4.344170 
H   -1.198060 1.377272 -1.349938 
H   -8.067220 -1.476760 4.281938 
H   5.727077 0.769012 1.974151 
H   3.591971 -0.923956 -3.970149 
H   -3.591971 1.975907 -1.723959 
H   -5.727077 -2.130851 3.719957 
H   4.281525 2.291526 3.260322 
H   5.045987 -2.398206 -2.626410 
H   -5.045987 0.501658 -3.067698 
H   -4.281525 -0.608338 2.433786 
H   4.693730 1.601891 -5.034404 
H   4.697710 -1.397843 0.888728 
H   -4.697710 1.502021 4.805380 
H   -4.693730 -1.297973 -0.659704 
H   2.362537 1.687530 5.570307 
H   6.979374 -1.601594 -0.026857 
H   -6.979374 1.298269 -5.667251 
H   -2.362537 -1.212333 0.123801 
H   1.578435 0.040697 3.821355 
H   7.657636 -0.161769 -1.991289 
H   -7.657636 2.738094 -3.702819 
H   -1.578435 -2.859166 1.872753 
H   3.159894 -1.592412 2.885026 
H   6.051202 1.411644 -2.963602 
H   -6.051202 -1.488219 -2.730506 
H   -3.159894 1.307451 2.809082 
H   7.144086 1.925429 5.175098 
H   2.244809 -1.809013 -0.608763 
H   -2.244809 1.090851 -5.085346 
H   -7.144086 -0.974435 0.519011 
H   -9.233047 1.849642 -5.104370 
H   -0.083041 -1.793762 0.251491 
H   0.083041 1.106102 5.442618 
H   9.233047 -1.050222 -0.589739 
H   -8.469411 -0.237661 -3.960297 
H   -0.960549 0.219877 1.453139 
H   0.960549 -2.679987 4.240969 
H   8.469411 2.662203 -1.733811 
H   8.608339 -2.217018 -3.880232 
H   0.551956 2.167490 1.853668 
H   -0.551956 -0.732373 3.840440 
H   -8.608339 0.682845 -1.813876 
H   6.384988 -2.132497 -4.994167 
H   2.872676 2.156625 0.951829 
H   -2.872676 -0.743239 4.742279 
H   -6.384988 0.767367 -0.699941 
128
i=28
C   5.760926 -1.926628 3.427379 
C   3.524146 1.903132 -2.267683 
C   -3.524146 -0.996732 -3.426425 
C   -5.760926 0.973236 2.266729 
C   7.090729 -1.576735 3.116089 
C   2.170853 1.582453 -2.495147 
C   -2.170853 -1.317410 -3.198961 
C   -7.090729 1.323128 2.578019 
C   7.916443 -2.448600 2.406211 
C   1.341010 2.440344 -3.216143 
C   -1.341010 -0.459519 -2.477965 
C   -7.916443 0.451263 3.287897 
C   7.432717 2.109189 1.978993 
C   1.845688 -2.168247 -3.749723 
C   -1.845688 0.731616 -1.944385 
C   -7.432717 -0.790674 3.715115 
C   6.115740 1.749815 2.274463 
C   3.186161 -1.834907 -3.536171 
C   -3.186161 1.064957 -2.157937 
C   -6.115740 -1.150049 3.419645 
C   5.292949 2.618748 2.991693 
C   4.010543 -2.683518 -2.795763 
C   -4.010543 0.216346 -2.898345 
C   -5.292949 -0.281116 2.702415 
C   4.841391 -0.975163 4.103713 
C   4.450353 0.966271 -1.580237 
C   -4.450353 -1.933593 -4.113871 
C   -4.841391 1.924701 1.590395 
C   5.259840 -0.068370 5.113928 
C   4.068731 0.134412 -0.494452 
C   -4.068731 -2.765451 -5.199656 
C   -5.259840 2.831493 0.580180 
C   4.352935 0.879521 5.609459 
C   4.990247 -0.783635 0.029333 
C   -4.990247 2.116229 -5.723441 
C   -4.352935 -2.020343 0.084649 
C   3.033112 0.931168 5.162984 
C   6.285938 -0.887986 -0.475558 
C   -6.285938 2.011878 -5.218550 
C   -3.033112 -1.968696 0.531124 
C   2.605484 0.021339 4.193002 
C   6.671019 -0.065793 -1.536350 
C   -6.671019 2.834071 -4.157758 
C   -2.605484 -2.878525 1.501106 
C   3.502978 -0.908143 3.669396 
C   5.761778 0.839881 -2.078688 
C   -5.761778 -2.059983 -3.615420 
C   -3.502978 1.991721 2.024712 
C   6.611628 -0.109645 -5.662913 
C   2.707421 0.164893 0.102001 
C   -2.707421 -2.734971 5.592107 
C   -6.611628 2.790219 -0.031195 
C   7.452054 1.015859 5.701412 
C   1.871442 -0.955853 -0.041590 
C   -1.871442 1.944011 -5.652518 
C   -7.452054 -1.884005 -0.007304 
C   8.712652 0.971280 -5.082897 
C   0.566072 -0.936036 0.454995 
C   -0.566072 1.963828 5.239113 
C   -8.712652 -1.928584 -0.611211 
C   9.147983 -0.191176 -4.440650 
C   0.084703 0.194668 1.122010 
C   -0.084703 -2.705196 4.572098 
C   -9.147983 2.708688 -1.253458 
C   8.305641 -1.308034 -4.396306 
C   0.926409 1.298194 1.303832 
C   -0.926409 -1.601670 4.390276 
C   -8.305641 1.591830 -1.297802 
C   7.051064 -1.267941 -5.003889 
C   2.226706 1.286355 0.793407 
C   -2.226706 -1.613508 4.900701 
C   -7.051064 1.631922 -0.690219 
H   7.471409 -0.599038 3.409316 
H   1.771752 0.638410 -2.127310 
H   -1.771752 -2.261454 -3.566798 
H   -7.471409 2.300826 2.284792 
H   8.935586 -2.141546 2.161758 
H   0.300909 2.156786 -3.389472 
H   -0.300909 -0.743077 -2.304636 
H   -8.935586 0.758317 3.532350 
H   8.071401 1.435540 1.404391 
H   1.202241 -1.510156 -4.336391 
H   -1.202241 1.389708 -1.357717 
H   -8.071401 -1.464324 4.289717 
H   5.724537 0.788380 1.942877 
H   3.589431 -0.904588 -3.938875 
H   -3.589431 1.995275 -1.755233 
H   -5.724537 -2.111483 3.751231 
H   4.277927 2.304861 3.236244 
H   5.042389 -2.384871 -2.602332 
H   -5.042389 0.514993 -3.091776 
H   -4.277927 -0.595003 2.457864 
H   4.682141 1.576385 -5.005776 
H   4.686121 -1.423349 0.860100 
H   -4.686121 1.476515 4.834008 
H   -4.682141 -1.323479 -0.688332 
H   2.357139 1.676788 5.582425 
H   6.973976 -1.612336 -0.038975 
H   -6.973976 1.287527 -5.655133 
H   -2.357139 -1.223075 0.111683 
H   1.586267 0.055831 3.806538 
H   7.665468 -0.146635 -1.976472 
H   -7.665468 2.753228 -3.717636 
H   -1.586267 -2.844032 1.887570 
H   3.170848 -1.569816 2.865711 
H   6.062156 1.434240 -2.944287 
H   -6.062156 -1.465623 -2.749821 
H   -3.170848 1.330047 2.828397 
H   7.132815 1.910877 5.163879 
H   2.233538 -1.823565 -0.597544 
H   -2.233538 1.076299 -5.096565 
H   -7.132815 -0.988987 0.530230 
H   -9.230877 1.842657 -5.146651 
H   -0.080871 -1.800747 0.293772 
H   0.080871 1.099117 5.400337 
H   9.230877 -1.057207 -0.547458 
H   -8.453007 -0.235438 -3.995381 
H   -0.944145 0.222100 1.488223 
H   0.944145 -2.677764 4.205885 
H   8.453007 2.664426 -1.698727 
H   8.625643 -2.210827 -3.875258 
H   0.569260 2.173681 1.848694 
H   -0.569260 -0.726182 3.845414 
H   -8.625643 0.689036 -1.818850 
H   6.390121 -2.135513 -4.962681 
H   2.877809 2.153609 0.920343 
H   -2.877809 -0.746255 4.773765 
H   -6.390121 0.764351 -0.731427 
128
i=29
C   5.763202 -1.922712 3.427220 
C   3.526422 1.907048 -2.267524 
C   -3.526422 -0.992816 -3.426584 
C   -5.763202 0.977152 2.266888 
C   7.096920 -1.577688 3.129901 
C   2.177044 1.581500 -2.508959 
C   -2.177044 -1.318363 -3.185149 
C   -7.096920 1.322175 2.564207 
C   7.923322 -2.447224 2.418170 
C   1.347889 2.441720 -3.228102 
C   -1.347889 -0.458143 -2.466006 
C   -7.923322 0.452639 3.275938 
C   7.436104 2.119032 1.973225 
C   1.849075 -2.158404 -3.743955 
C   -1.849075 0.741459 -1.950153 
C   -7.436104 -0.780831 3.720883 
C   6.115211 1.763997 2.255042 
C   3.185632 -1.820725 -3.516750 
C   -3.185632 1.079139 -2.177358 
C   -6.115211 -1.135867 3.439066 
C   5.292155 2.629543 2.976135 
C   4.009749 -2.672723 -2.780205 
C   -4.009749 0.227141 -2.913903 
C   -5.292155 -0.270321 2.717973 
C   4.842555 -0.973681 4.105406 
C   4.451517 0.967753 -1.581930 
C   -4.451517 -1.932111 -4.112178 
C   -4.842555 1.926183 1.588702 
C   5.254866 -0.079377 5.128216 
C   4.063757 0.123405 -0.508740 
C   -4.063757 -2.776458 -5.185368 
C   -5.254866 2.820486 0.565892 
C   4.345526 0.863540 5.628456 
C   4.982838 -0.799616 0.010336 
C   -4.982838 2.100248 -5.704444 
C   -4.345526 -2.036324 0.065652 
C   3.029725 0.923971 5.172245 
C   6.282551 -0.895183 -0.484819 
C   -6.282551 2.004681 -5.209289 
C   -3.029725 -1.975893 0.521863 
C   2.609188 0.028748 4.187128 
C   6.674723 -0.058384 -1.530476 
C   -6.674723 2.841480 -4.163632 
C   -2.609188 -2.871116 1.506980 
C   3.508640 -0.896766 3.660400 
C   5.767440 0.851258 -2.069692 
C   -5.767440 -2.048606 -3.624416 
C   -3.508640 2.003098 2.033708 
C   6.608241 -0.118853 -5.651112 
C   2.704034 0.155685 0.090200 
C   -2.704034 -2.744179 5.603908 
C   -6.608241 2.781011 -0.042996 
C   7.447926 1.005858 5.693263 
C   1.867314 -0.965854 -0.033441 
C   -1.867314 1.934010 -5.660667 
C   -7.447926 -1.894006 0.000845 
C   8.715986 0.965406 -5.108933 
C   0.569406 -0.941910 0.481031 
C   -0.569406 1.957954 5.213077 
C   -8.715986 -1.934458 -0.585175 
C   9.158990 -0.191758 -4.462558 
C   0.095710 0.194086 1.143918 
C   -0.095710 -2.705778 4.550190 
C   -9.158990 2.708106 -1.231550 
C   8.316754 -1.306394 -4.395301 
C   0.937522 1.299834 1.302827 
C   -0.937522 -1.600030 4.391281 
C   -8.316754 1.593470 -1.298807 
C   7.054557 -1.271010 -4.986691 
C   2.230199 1.283286 0.776209 
C   -2.230199 -1.616577 4.917899 
C   -7.054557 1.628853 -0.707417 
H   7.480670 -0.605600 3.435563 
H   1.781013 0.631848 -2.153557 
H   -1.781013 -2.268016 -3.540551 
H   -7.480670 2.294264 2.258545 
H   8.945958 -2.144086 2.185571 
H   0.311281 2.154246 -3.413285 
H   -0.311281 -0.745617 -2.280823 
H   -8.945958 0.755777 3.508537 
H   8.075582 1.447976 1.396612 
H   1.206422 -1.497720 -4.328612 
H   -1.206422 1.402144 -1.365496 
H   -8.075582 -1.451888 4.297496 
H   5.721997 0.807748 1.911603 
H   3.586891 -0.885220 -3.907601 
H   -3.586891 2.014643 -1.786507 
H   -5.721997 -2.092115 3.782505 
H   4.274329 2.318196 3.212166 
H   5.038791 -2.371536 -2.578254 
H   -5.038791 0.528328 -3.115854 
H   -4.274329 -0.581668 2.481942 
H   4.670552 1.550879 -4.977148 
H   4.674532 -1.448855 0.831472 
H   -4.674532 1.451009 4.862636 
H   -4.670552 -1.348985 -0.716960 
H   2.351741 1.666046 5.594543 
H   6.968578 -1.623078 -0.051093 
H   -6.968578 1.276785 -5.643015 
H   -2.351741 -1.233817 0.099565 
H   1.594099 0.070965 3.791721 
H   7.673300 -0.131501 -1.961655 
H   -7.673300 2.768362 -3.732453 
H   -1.594099 -2.828898 1.902387 
H   3.181802 -1.547220 2.846396 
H   6.073110 1.456836 -2.924972 
H   -6.073110 -1.443027 -2.769136 
H   -3.181802 1.352643 2.847712 
H   7.121544 1.896325 5.152660 
H   2.222267 -1.838117 -0.586325 
H   -2.222267 1.061747 -5.107784 
H   -7.121544 -1.003539 0.541449 
H   -9.228707 1.835672 -5.188932 
H   -0.078701 -1.807732 0.336053 
H   0.078701 1.092132 5.358056 
H   9.228707 -1.064192 -0.505177 
H   -8.436603 -0.233215 -4.030465 
H   -0.927741 0.224323 1.523307 
H   0.927741 -2.675541 4.170801 
H   8.436603 2.666649 -1.663643 
H   8.642947 -2.204636 -3.870284 
H   0.586564 2.179872 1.843720 
H   -0.586564 -0.719991 3.850388 
H   -8.642947 0.695227 -1.823824 
H   6.395254 -2.138529 -4.931195 
H   2.882942 2.150593 0.888857 
H   -2.882942 -0.749271 4.805251 
H   -6.395254 0.761335 -0.762913 
128
i=30
C   5.765478 -1.918796 3.427061 
C   3.528698 1.910964 -2.267365 
C   -3.528698 -0.988900 -3.426743 
C   -5.765478 0.981068 2.267047 
C   7.103111 -1.578641 3.143713 
C   2.183235 1.580547 -2.522771 
C   -2.183235 -1.319316 -3.171337 
C   -7.103111 1.321222 2.550395 
C   7.930201 -2.445848 2.430129 
C   1.354768 2.443096 -3.240061 
C   -1.354768 -0.456767 -2.454047 
C   -7.930201 0.454015 3.263979 
C   7.439491 2.128875 1.967457 
C   1.852462 -2.148561 -3.738187 
C   -1.852462 0.751302 -1.955921 
C   -7.439491 -0.770988 3.726651 
C   6.114682 1.778179 2.235621 
C   3.185103 -1.806543 -3.497329 
C   -3.185103 1.093321 -2.196779 
C   -6.114682 -1.121685 3.458487 
C   5.291361 2.640338 2.960577 
C   4.008955 -2.661928 -2.764647 
C   -4.008955 0.237936 -2.929461 
C   -5.291361 -0.259526 2.733531 
C   4.843719 -0.972199 4.107099 
C   4.452681 0.969235 -1.583623 
C   -4.452681 -1.930629 -4.110485 
C   -4.843719 1.927665 1.587009 
C   5.249892 -0.090384 5.142504 
C   4.058783 0.112398 -0.523028 
C   -4.058783 -2.787465 -5.171080 
C   -5.249892 2.809479 0.551604 
C   4.338117 0.847559 5.647453 
C   4.975429 -0.815597 -0.008661 
C   -4.975429 2.084267 -5.685447 
C   -4.338117 -2.052305 0.046655 
C   3.026338 0.916774 5.181506 
C   6.279164 -0.902380 -0.494080 
C   -6.279164 1.997484 -5.200028 
C   -3.026338 -1.983090 0.512602 
C   2.612892 0.036157 4.181254 
C   6.678427 -0.050975 -1.524602 
C   -6.678427 2.848889 -4.169506 
C   -2.612892 -2.863707 1.512854 
C   3.514302 -0.885389 3.651404 
C   5.773102 0.862635 -2.060696 
C   -5.773102 -2.037229 -3.633412 
C   -3.514302 2.014475 2.042704 
C   6.604854 -0.128061 -5.639311 
C   2.700647 0.146477 0.078399 
C   -2.700647 -2.753387 5.615709 
C   -6.604854 2.771803 -0.054797 
C   7.443798 0.995857 5.685114 
C   1.863186 -0.975855 -0.025292 
C   -1.863186 1.924009 -5.668816 
C   -7.443798 -1.904007 0.008994 
C   8.719320 0.959532 -5.134969 
C   0.572740 -0.947784 0.507067 
C   -0.572740 1.952080 5.187041 
C   -8.719320 -1.940332 -0.559139 
C   9.169997 -0.192340 -4.484466 
C   0.106717 0.193504 1.165826 
C   -0.106717 -2.706360 4.528282 
C   -9.169997 2.707524 -1.209642 
C   8.327867 -1.304754 -4.394296 
C   0.948635 1.301474 1.301822 
C   -0.948635 -1.598390 4.392286 
C   -8.327867 1.595110 -1.299812 
C   7.058050 -1.274079 -4.969493 
C   2.233692 1.280217 0.759011 
C   -2.233692 -1.619646 4.935097 
C   -7.058050 1.625784 -0.724615 
H   7.489931 -0.612162 3.461810 
H   1.790274 0.625286 -2.179804 
H   -1.790274 -2.274578 -3.514304 
H   -7.489931 2.287702 2.232298 
H   8.956330 -2.146626 2.209384 
H   0.321653 2.151706 -3.437098 
H   -0.321653 -0.748157 -2.257010 
H   -8.956330 0.753237 3.484724 
H   8.079763 1.460412 1.388833 
H   1.210603 -1.485284 -4.320833 
H   -1.210603 1.414580 -1.373275 
H   -8.079763 -1.439452 4.305275 
H   5.719457 0.827116 1.880329 
H   3.584351 -0.865852 -3.876327 
H   -3.584351 2.034011 -1.817781 
H   -5.719457 -2.072747 3.813779 
H   4.270731 2.331531 3.188088 
H   5.035193 -2.358201 -2.554176 
H   -5.035193 0.541663 -3.139932 
H   -4.270731 -0.568333 2.506020 
H   4.658963 1.525373 -4.948520 
H   4.662943 -1.474361 0.802844 
H   -4.662943 1.425503 4.891264 
H   -4.658963 -1.374491 -0.745588 
H   2.346343 1.655304 5.606661 
H   6.963180 -1.633820 -0.063211 
H   -6.963180 1.266043 -5.630897 
H   -2.346343 -1.244559 0.087447 
H   1.601931 0.086099 3.776904 
H   7.681132 -0.116367 -1.946838 
H   -7.681132 2.783496 -3.747270 
H   -1.601931 -2.813764 1.917204 
H   3.192756 -1.524624 2.827081 
H   6.084064 1.479432 -2.905657 
H   -6.084064 -1.420431 -2.788451 
H   -3.192756 1.375239 2.867027 
H   7.110273 1.881773 5.141441 
H   2.210996 -1.852669 -0.575106 
H   -2.210996 1.047195 -5.119003 
H   -7.110273 -1.018091 0.552668 
H   -9.226537 1.828687 -5.231213 
H   -0.076531 -1.814717 0.378334 
H   0.076531 1.085147 5.315775 
H   9.226537 -1.071177 -0.462896 
H   -8.420199 -0.230992 -4.065549 
H   -0.911337 0.226546 1.558391 
H   0.911337 -2.673318 4.135717 
H   8.420199 2.668872 -1.628559 
H   8.660251 -2.198445 -3.865310 
H   0.603868 2.186063 1.838746 
H   -0.603868 -0.713800 3.855362 
H   -8.660251 0.701418 -1.828798 
H   6.400387 -2.141545 -4.899709 
H   2.888075 2.147577 0.857371 
H   -2.888075 -0.752287 4.836737 
H   -6.400387 0.758319 -0.794399 
128
i=31
C   5.767754 -1.914880 3.426902 
C   3.530974 1.914880 -2.267206 
C   -3.530974 -0.984984 -3.426902 
C   -5.767754 0.984984 2.267206 
C   7.109302 -1.579594 3.157525 
C   2.189426 1.579594 -2.536583 
C   -2.189426 -1.320269 -3.157525 
C   -7.109302 1.320269 2.536583 
C   7.937080 -2.444472 2.442088 
C   1.361647 2.444472 -3.252020 
C   -1.361647 -0.455391 -2.442088 
C   -7.937080 0.455391 3.252020 
C   7.442878 2.138718 1.961689 
C   1.855849 -2.138718 -3.732419 
C   -1.855849 0.761145 -1.961689 
C   -7.442878 -0.761145 3.732419 
C   6.114153 1.792361 2.216200 
C   3.184574 -1.792361 -3.477908 
C   -3.184574 1.107503 -2.216200 
C   -6.114153 -1.107503 3.477908 
C   5.290567 2.651133 2.945019 
C   4.008161 -2.651133 -2.749089 
C   -4.008161 0.248731 -2.945019 
C   -5.290567 -0.248731 2.749089 
C   4.844883 -0.970717 4.108792 
C   4.453845 0.970717 -1.585316 
C   -4.453845 -1.929147 -4.108792 
C   -4.844883 1.929147 1.585316 
C   5.244918 -0.101391 5.156792 
C   4.053809 0.101391 -0.537316 
C   -4.053809 -2.798472 -5.156792 
C   -5.244918 2.798472 0.537316 
C   4.330708 0.831578 5.666450 
C   4.968020 -0.831578 -0.027658 
C   -4.968020 2.068286 -5.666450 
C   -4.330708 -2.068286 0.027658 
C   3.022951 0.909577 5.190767 
C   6.275777 -0.909577 -0.503341 
C   -6.275777 1.990287 -5.190767 
C   -3.022951 -1.990287 0.503341 
C   2.616596 0.043566 4.175380 
C   6.682131 -0.043566 -1.518728 
C   -6.682131 2.856298 -4.175380 
C   -2.616596 -2.856298 1.518728 
C   3.519964 -0.874012 3.642408 
C   5.778764 0.874012 -2.051700 
C   -5.778764 -2.025852 -3.642408 
C   -3.519964 2.025852 2.051700 
C   6.601467 -0.137269 -5.627510 
C   2.697260 0.137269 0.066598 
C   -2.697260 -2.762595 5.627510 
C   -6.601467 2.762595 -0.066598 
C   7.439670 0.985856 5.676965 
C   1.859058 -0.985856 -0.017143 
C   -1.859058 1.914008 -5.676965 
C   -7.439670 -1.914008 0.017143 
C   8.722654 0.953658 -5.161005 
C   0.576074 -0.953658 0.533103 
C   -0.576074 1.946206 5.161005 
C   -8.722654 -1.946206 -0.533103 
C   9.181004 -0.192922 -4.506374 
C   0.117724 0.192922 1.187734 
C   -0.117724 -2.706942 4.506374 
C   -9.181004 2.706942 -1.187734 
C   8.338980 -1.303114 -4.393291 
C   0.959748 1.303114 1.300817 
C   -0.959748 -1.596750 4.393291 
C   -8.338980 1.596750 -1.300817 
C   7.061543 -1.277148 -4.952295 
C   2.237185 1.277148 0.741813 
C   -2.237185 -1.622715 4.952295 
C   -7.061543 1.622715 -0.741813 
H   7.499192 -0.618724 3.488057 
H   1.799535 0.618724 -2.206051 
H   -1.799535 -2.281140 -3.488057 
H   -7.499192 2.281140 2.206051 
H   8.966702 -2.149166 2.233197 
H   0.332025 2.149166 -3.460911 
H   -0.332025 -0.750697 -2.233197 
H   -8.966702 0.750697 3.460911 
H   8.083944 1.472848 1.381054 
H   1.214784 -1.472848 -4.313054 
H   -1.214784 1.427016 -1.381054 
H   -8.083944 -1.427016 4.313054 
H   5.716917 0.846484 1.849055 
H   3.581811 -0.846484 -3.845053 
H   -3.581811 2.053379 -1.849055 
H   -5.716917 -2.053379 3.845053 
H   4.267133 2.344866 3.164010 
H   5.031595 -2.344866 -2.530098 
H   -5.031595 0.554998 -3.164010 
H   -4.267133 -0.554998 2.530098 
H   4.647374 1.499867 -4.919892 
H   4.651354 -1.499867 0.774216 
H   -4.651354 1.399997 4.919892 
H   -4.647374 -1.399997 -0.774216 
H   2.340945 1.644562 5.618779 
H   6.957782 -1.644562 -0.075329 
H   -6.957782 1.255301 -5.618779 
H   -2.340945 -1.255301 0.075329 
H   1.609763 0.101233 3.762087 
H   7.688964 -0.101233 -1.932021 
H   -7.688964 2.798630 -3.762087 
H   -1.609763 -2.798630 1.932021 
H   3.203710 -1.502028 2.807766 
H   6.095018 1.502028 -2.886342 
H   -6.095018 -1.397835 -2.807766 
H   -3.203710 1.397835 2.886342 
H   7.099002 1.867221 5.130222 
H   2.199725 -1.867221 -0.563887 
H   -2.199725 1.032643 -5.130222 
H   -7.099002 -1.032643 0.563887 
H   -9.224367 1.821702 -5.273494 
H   -0.074361 -1.821702 0.420615 
H   0.074361 1.078162 5.273494 
H   9.224367 -1.078162 -0.420615 
H   -8.403795 -0.228769 -4.100633 
H   -0.894933 0.228769 1.593475 
H   0.894933 -2.671095 4.100633 
H   8.403795 2.671095 -1.593475 
H   8.677555 -2.192254 -3.860336 
H   0.621172 2.192254 1.833772 
H   -0.621172 -0.707609 3.860336 
H   -8.677555 0.707609 -1.833772 
H   6.405520 -2.144561 -4.868223 
H   2.893208 2.144561 0.825885 
H   -2.893208 -0.755303 4.868223 
H   -6.405520 0.755303 -0.825885 
128
i=32
C   5.770030 -1.910964 3.426743 
C   3.533250 1.918796 -2.267047 
C   -3.533250 -0.981068 -3.427061 
C   -5.770030 0.988900 2.267365 
C   7.115493 -1.580547 3.171337 
C   2.195617 1.578641 -2.550395 
C   -2.195617 -1.321222 -3.143713 
C   -7.115493 1.319316 2.522771 
C   7.943959 -2.443096 2.454047 
C   1.368526 2.445848 -3.263979 
C   -1.368526 -0.454015 -2.430129 
C   -7.943959 0.456767 3.240061 
C   7.446265 2.148561 1.955921 
C   1.859236 -2.128875 -3.726651 
C   -1.859236 0.770988 -1.967457 
C   -7.446265 -0.751302 3.738187 
C   6.113624 1.806543 2.196779 
C   3.184045 -1.778179 -3.458487 
C   -3.184045 1.121685 -2.235621 
C   -6.113624 -1.093321 3.497329 
C   5.289773 2.661928 2.929461 
C   4.007367 -2.640338 -2.733531 
C   -4.007367 0.259526 -2.960577 
C   -5.289773 -0.237936 2.764647 
C   4.846047 -0.969235 4.110485 
C   4.455009 0.972199 -1.587009 
C   -4.455009 -1.927665 -4.107099 
C   -4.846047 1.930629 1.583623 
C   5.239944 -0.112398 5.171080 
C   4.048835 0.090384 -0.551604 
C   -4.048835 -2.809479 -5.142504 
C   -5.239944 2.787465 0.523028 
C   4.323299 0.815597 5.685447 
C   4.960611 -0.847559 -0.046655 
C   -4.960611 2.052305 -5.647453 
C   -4.323299 -2.084267 0.008661 
C   3.019564 0.902380 5.200028 
C   6.272390 -0.916774 -0.512602 
C   -6.272390 1.983090 -5.181506 
C   -3.019564 -1.997484 0.494080 
C   2.620300 0.050975 4.169506 
C   6.685835 -0.036157 -1.512854 
C   -6.685835 2.863707 -4.181254 
C   -2.620300 -2.848889 1.524602 
C   3.525626 -0.862635 3.633412 
C   5.784426 0.885389 -2.042704 
C   -5.784426 -2.014475 -3.651404 
C   -3.525626 2.037229 2.060696 
C   6.598080 -0.146477 -5.615709 
C   2.693873 0.128061 0.054797 
C   -2.693873 -2.771803 5.639311 
C   -6.598080 2.753387 -0.078399 
C   7.435542 0.975855 5.668816 
C   1.854930 -0.995857 -0.008994 
C   -1.854930 1.904007 -5.685114 
C   -7.435542 -1.924009 0.025292 
C   8.725988 0.947784 -5.187041 
C   0.579408 -0.959532 0.559139 
C   -0.579408 1.940332 5.134969 
C   -8.725988 -1.952080 -0.507067 
C   9.192011 -0.193504 -4.528282 
C   0.128731 0.192340 1.209642 
C   -0.128731 -2.707524 4.484466 
C   -9.192011 2.706360 -1.165826 
C   8.350093 -1.301474 -4.392286 
C   0.970861 1.304754 1.299812 
C   -0.970861 -1.595110 4.394296 
C   -8.350093 1.598390 -1.301822 
C   7.065036 -1.280217 -4.935097 
C   2.240678 1.274079 0.724615 
C   -2.240678 -1.625784 4.969493 
C   -7.065036 1.619646 -0.759011 
H   7.508453 -0.625286 3.514304 
H   1.808796 0.612162 -2.232298 
H   -1.808796 -2.287702 -3.461810 
H   -7.508453 2.274578 2.179804 
H   8.977074 -2.151706 2.257010 
H   0.342397 2.146626 -3.484724 
H   -0.342397 -0.753237 -2.209384 
H   -8.977074 0.748157 3.437098 
H   8.088125 1.485284 1.373275 
H   1.218965 -1.460412 -4.305275 
H   -1.218965 1.439452 -1.388833 
H   -8.088125 -1.414580 4.320833 
H   5.714377 0.865852 1.817781 
H   3.579271 -0.827116 -3.813779 
H   -3.579271 2.072747 -1.880329 
H   -5.714377 -2.034011 3.876327 
H   4.263535 2.358201 3.139932 
H   5.027997 -2.331531 -2.506020 
H   -5.027997 0.568333 -3.188088 
H   -4.263535 -0.541663 2.554176 
H   4.635785 1.474361 -4.891264 
H   4.639765 -1.525373 0.745588 
H   -4.639765 1.374491 4.948520 
H   -4.635785 -1.425503 -0.802844 
H   2.335547 1.633820 5.630897 
H   6.952384 -1.655304 -0.087447 
H   -6.952384 1.244559 -5.606661 
H   -2.335547 -1.266043 0.063211 
H   1.617595 0.116367 3.747270 
H   7.696796 -0.086099 -1.917204 
H   -7.696796 2.813764 -3.776904 
H   -1.617595 -2.783496 1.946838 
H   3.214664 -1.479432 2.788451 
H   6.105972 1.524624 -2.867027 
H   -6.105972 -1.375239 -2.827081 
H   -3.214664 1.420431 2.905657 
H   7.087731 1.852669 5.119003 
H   2.188454 -1.881773 -0.552668 
H   -2.188454 1.018091 -5.141441 
H   -7.087731 -1.047195 0.575106 
H   -9.222197 1.814717 -5.315775 
H   -0.072191 -1.828687 0.462896 
H   0.072191 1.071177 5.231213 
H   9.222197 -1.085147 -0.378334 
H   -8.387391 -0.226546 -4.135717 
H   -0.878529 0.230992 1.628559 
H   0.878529 -2.668872 4.065549 
H   8.387391 2.673318 -1.558391 
H   8.694859 -2.186063 -3.855362 
H   0.638476 2.198445 1.828798 
H   -0.638476 -0.701418 3.865310 
H   -8.694859 0.713800 -1.838746 
H   6.410653 -2.147577 -4.836737 
H   2.898341 2.141545 0.794399 
H   -2.898341 -0.758319 4.899709 
H   -6.410653 0.752287 -0.857371 
128
i=33
C   5.772306 -1.907048 3.426584 
C   3.535526 1.922712 -2.266888 
C   -3.535526 -0.977152 -3.427220 
C   -5.772306 0.992816 2.267524 
C   7.121684 -1.581500 3.185149 
C   2.201808 1.577688 -2.564207 
C   -2.201808 -1.322175 -3.129901 
C   -7.121684 1.318363 2.508959 
C   7.950838 -2.441720 2.466006 
C   1.375405 2.447224 -3.275938 
C   -1.375405 -0.452639 -2.418170 
C   -7.950838 0.458143 3.228102 
C   7.449652 2.158404 1.950153 
C   1.862623 -2.119032 -3.720883 
C   -1.862623 0.780831 -1.973225 
C   -7.449652 -0.741459 3.743955 
C   6.113095 1.820725 2.177358 
C   3.183516 -1.763997 -3.439066 
C   -3.183516 1.135867 -2.255042 
C   -6.113095 -1.079139 3.516750 
C   5.288979 2.672723 2.913903 
C   4.006573 -2.629543 -2.717973 
C   -4.006573 0.270321 -2.976135 
C   -5.288979 -0.227141 2.780205 
C   4.847211 -0.967753 4.112178 
C   4.456173 0.973681 -1.588702 
C   -4.456173 -1.926183 -4.105406 
C   -4.847211 1.932111 1.581930 
C   5.234970 -0.123405 5.185368 
C   4.043861 0.079377 -0.565892 
C   -4.043861 -2.820486 -5.128216 
C   -5.234970 2.776458 0.508740 
C   4.315890 0.799616 5.704444 
C   4.953202 -0.863540 -0.065652 
C   -4.953202 2.036324 -5.628456 
C   -4.315890 -2.100248 -0.010336 
C   3.016177 0.895183 5.209289 
C   6.269003 -0.923971 -0.521863 
C   -6.269003 1.975893 -5.172245 
C   -3.016177 -2.004681 0.484819 
C   2.624004 0.058384 4.163632 
C   6.689539 -0.028748 -1.506980 
C   -6.689539 2.871116 -4.187128 
C   -2.624004 -2.841480 1.530476 
C   3.531288 -0.851258 3.624416 
C   5.790088 0.896766 -2.033708 
C   -5.790088 -2.003098 -3.660400 
C   -3.531288 2.048606 2.069692 
C   6.594693 -0.155685 -5.603908 
C   2.690486 0.118853 0.042996 
C   -2.690486 -2.781011 5.651112 
C   -6.594693 2.744179 -0.090200 
C   7.431414 0.965854 5.660667 
C   1.850802 -1.005858 -0.000845 
C   -1.850802 1.894006 -5.693263 
C   -7.431414 -1.934010 0.033441 
C   8.729322 0.941910 -5.213077 
C   0.582742 -0.965406 0.585175 
C   -0.582742 1.934458 5.108933 
C   -8.729322 -1.957954 -0.481031 
C   9.203018 -0.194086 -4.550190 
C   0.139738 0.191758 1.231550 
C   -0.139738 -2.708106 4.462558 
C   -9.203018 2.705778 -1.143918 
C   8.361206 -1.299834 -4.391281 
C   0.981974 1.306394 1.298807 
C   -0.981974 -1.593470 4.395301 
C   -8.361206 1.600030 -1.302827 
C   7.068529 -1.283286 -4.917899 
C   2.244171 1.271010 0.707417 
C   -2.244171 -1.628853 4.986691 
C   -7.068529 1.616577 -0.776209 
H   7.517714 -0.631848 3.540551 
H   1.818057 0.605600 -2.258545 
H   -1.818057 -2.294264 -3.435563 
H   -7.517714 2.268016 2.153557 
H   8.987446 -2.154246 2.280823 
H   0.352769 2.144086 -3.508537 
H   -0.352769 -0.755777 -2.185571 
H   -8.987446 0.745617 3.413285 
H   8.092306 1.497720 1.365496 
H   1.223146 -1.447976 -4.297496 
H   -1.223146 1.451888 -1.396612 
H   -8.092306 -1.402144 4.328612 
H   5.711837 0.885220 1.786507 
H   3.576731 -0.807748 -3.782505 
H   -3.576731 2.092115 -1.911603 
H   -5.711837 -2.014643 3.907601 
H   4.259937 2.371536 3.115854 
H   5.024399 -2.318196 -2.481942 
H   -5.024399 0.581668 -3.212166 
H   -4.259937 -0.528328 2.578254 
H   4.624196 1.448855 -4.862636 
H   4.628176 -1.550879 0.716960 
H   -4.628176 1.348985 4.977148 
H   -4.624196 -1.451009 -0.831472 
H   2.330149 1.623078 5.643015 
H   6.946986 -1.666046 -0.099565 
H   -6.946986 1.233817 -5.594543 
H   -2.330149 -1.276785 0.051093 
H   1.625427 0.131501 3.732453 
H   7.704628 -0.070965 -1.902387 
H   -7.704628 2.828898 -3.791721 
H   -1.625427 -2.768362 1.961655 
H   3.225618 -1.456836 2.769136 
H   6.116926 1.547220 -2.847712 
H   -6.116926 -1.352643 -2.846396 
H   -3.225618 1.443027 2.924972 
H   7.076460 1.838117 5.107784 
H   2.177183 -1.896325 -0.541449 
H   -2.177183 1.003539 -5.152660 
H   -7.076460 -1.061747 0.586325 
H   -9.220027 1.807732 -5.358056 
H   -0.070021 -1.835672 0.505177 
H   0.070021 1.064192 5.188932 
H   9.220027 -1.092132 -0.336053 
H   -8.370987 -0.224323 -4.170801 
H   -0.862125 0.233215 1.663643 
H   0.862125 -2.666649 4.030465 
H   8.370987 2.675541 -1.523307 
H   8.712163 -2.179872 -3.850388 
H   0.655780 2.204636 1.823824 
H   -0.655780 -0.695227 3.870284 
H   -8.712163 0.719991 -1.843720 
H   6.415786 -2.150593 -4.805251 
H   2.903474 2.138529 0.762913 
H   -2.903474 -0.761335 4.931195 
H   -6.415786 0.749271 -0.888857 
128
i=34
C   5.774582 -1.903132 3.426425 
C   3.537802 1.926628 -2.266729 
C   -3.537802 -0.973236 -3.427379 
C   -5.774582 0.996732 2.267683 
C   7.127875 -1.582453 3.198961 
C   2.207999 1.576735 -2.578019 
C   -2.207999 -1.323128 -3.116089 
C   -7.127875 1.317410 2.495147 
C   7.957717 -2.440344 2.477965 
C   1.382284 2.448600 -3.287897 
C   -1.382284 -0.451263 -2.406211 
C   -7.957717 0.459519 3.216143 
C   7.453039 2.168247 1.944385 
C   1.866010 -2.109189 -3.715115 
C   -1.866010 0.790674 -1.978993 
C   -7.453039 -0.731616 3.749723 
C   6.112566 1.834907 2.157937 
C   3.182987 -1.749815 -3.419645 
C   -3.182987 1.150049 -2.274463 
C   -6.112566 -1.064957 3.536171 
C   5.288185 2.683518 2.898345 
C   4.005779 -2.618748 -2.702415 
C   -4.005779 0.281116 -2.991693 
C   -5.288185 -0.216346 2.795763 
C   4.848375 -0.966271 4.113871 
C   4.457337 0.975163 -1.590395 
C   -4.457337 -1.924701 -4.103713 
C   -4.848375 1.933593 1.580237 
C   5.229996 -0.134412 5.199656 
C   4.038887 0.068370 -0.580180 
C   -4.038887 -2.831493 -5.113928 
C   -5.229996 2.765451 0.494452 
C   4.308481 0.783635 5.723441 
C   4.945793 -0.879521 -0.084649 
C   -4.945793 2.020343 -5.609459 
C   -4.308481 -2.116229 -0.029333 
C   3.012790 0.887986 5.218550 
C   6.265616 -0.931168 -0.531124 
C   -6.265616 1.968696 -5.162984 
C   -3.012790 -2.011878 0.475558 
C   2.627708 0.065793 4.157758 
C   6.693243 -0.021339 -1.501106 
C   -6.693243 2.878525 -4.193002 
C   -2.627708 -2.834071 1.536350 
C   3.536950 -0.839881 3.615420 
C   5.795750 0.908143 -2.024712 
C   -5.795750 -1.991721 -3.669396 
C   -3.536950 2.059983 2.078688 
C   6.591306 -0.164893 -5.592107 
C   2.687099 0.109645 0.031195 
C   -2.687099 -2.790219 5.662913 
C   -6.591306 2.734971 -0.102001 
C   7.427286 0.955853 5.652518 
C   1.846674 -1.015859 0.007304 
C   -1.846674 1.884005 -5.701412 
C   -7.427286 -1.944011 0.041590 
C   8.732656 0.936036 -5.239113 
C   0.586076 -0.971280 0.611211 
C   -0.586076 1.928584 5.082897 
C   -8.732656 -1.963828 -0.454995 
C   9.214025 -0.194668 -4.572098 
C   0.150745 0.191176 1.253458 
C   -0.150745 -2.708688 4.440650 
C   -9.214025 2.705196 -1.122010 
C   8.372319 -1.298194 -4.390276 
C   0.993087 1.308034 1.297802 
C   -0.993087 -1.591830 4.396306 
C   -8.372319 1.601670 -1.303832 
C   7.072022 -1.286355 -4.900701 
C   2.247664 1.267941 0.690219 
C   -2.247664 -1.631922 5.003889 
C   -7.072022 1.613508 -0.793407 
H   7.526975 -0.638410 3.566798 
H   1.827318 0.599038 -2.284792 
H   -1.827318 -2.300826 -3.409316 
H   -7.526975 2.261454 2.127310 
H   8.997818 -2.156786 2.304636 
H   0.363141 2.141546 -3.532350 
H   -0.363141 -0.758317 -2.161758 
H   -8.997818 0.743077 3.389472 
H   8.096487 1.510156 1.357717 
H   1.227327 -1.435540 -4.289717 
H   -1.227327 1.464324 -1.404391 
H   -8.096487 -1.389708 4.336391 
H   5.709297 0.904588 1.755233 
H   3.574191 -0.788380 -3.751231 
H   -3.574191 2.111483 -1.942877 
H   -5.709297 -1.995275 3.938875 
H   4.256339 2.384871 3.091776 
H   5.020801 -2.304861 -2.457864 
H   -5.020801 0.595003 -3.236244 
H   -4.256339 -0.514993 2.602332 
H   4.612607 1.423349 -4.834008 
H   4.616587 -1.576385 0.688332 
H   -4.616587 1.323479 5.005776 
H   -4.612607 -1.476515 -0.860100 
H   2.324751 1.612336 5.655133 
H   6.941588 -1.676788 -0.111683 
H   -6.941588 1.223075 -5.582425 
H   -2.324751 -1.287527 0.038975 
H   1.633259 0.146635 3.717636 
H   7.712460 -0.055831 -1.887570 
H   -7.712460 2.844032 -3.806538 
H   -1.633259 -2.753228 1.976472 
H   3.236572 -1.434240 2.749821 
H   6.127880 1.569816 -2.828397 
H   -6.127880 -1.330047 -2.865711 
H   -3.236572 1.465623 2.944287 
H   7.065189 1.823565 5.096565 
H   2.165912 -1.910877 -0.530230 
H   -2.165912 0.988987 -5.163879 
H   -7.065189 -1.076299 0.597544 
H   -9.217857 1.800747 -5.400337 
H   -0.067851 -1.842657 0.547458 
H   0.067851 1.057207 5.146651 
H   9.217857 -1.099117 -0.293772 
H   -8.354583 -0.222100 -4.205885 
H   -0.845721 0.235438 1.698727 
H   0.845721 -2.664426 3.995381 
H   8.354583 2.677764 -1.488223 
H   8.729467 -2.173681 -3.845414 
H   0.673084 2.210827 1.818850 
H   -0.673084 -0.689036 3.875258 
H   -8.729467 0.726182 -1.848694 
H   6.420919 -2.153609 -4.773765 
H   2.908607 2.135513 0.731427 
H   -2.908607 -0.764351 4.962681 
H   -6.420919 0.746255 -0.920343 
128
i=35
C   5.776858 -1.899216 3.426266 
C   3.540078 1.930544 -2.266570 
C   -3.540078 -0.969320 -3.427538 
C   -5.776858 1.000648 2.267842 
C   7.134066 -1.583406 3.212773 
C   2.214190 1.575782 -2.591831 
C   -2.214190 -1.324081 -3.102277 
C   -7.134066 1.316457 2.481335 
C   7.964596 -2.438968 2.489924 
C   1.389163 2.449976 -3.299856 
C   -1.389163 -0.449887 -2.394252 
C   -7.964596 0.460895 3.204184 
C   7.456426 2.178090 1.938617 
C   1.869397 -2.099346 -3.709347 
C   -1.869397 0.800517 -1.984761 
C   -7.456426 -0.721773 3.755491 
C   6.112037 1.849089 2.138516 
C   3.182458 -1.735633 -3.400224 
C   -3.182458 1.164231 -2.293884 
C   -6.112037 -1.050775 3.555592 
C   5.287391 2.694313 2.882787 
C   4.004985 -2.607953 -2.686857 
C   -4.004985 0.291911 -3.007251 
C   -5.287391 -0.205551 2.811321 
C   4.849539 -0.964789 4.115564 
C   4.458501 0.976645 -1.592088 
C   -4.458501 -1.923219 -4.102020 
C   -4.849539 1.935075 1.578544 
C   5.225022 -0.145419 5.213944 
C   4.033913 0.057363 -0.594468 
C   -4.033913 -2.842500 -5.099640 
C   -5.225022 2.754444 0.480164 
C   4.301072 0.767654 5.742438 
C   4.938384 -0.895502 -0.103646 
C   -4.938384 2.004362 -5.590462 
C   -4.301072 -2.132210 -0.048330 
C   3.009403 0.880789 5.227811 
C   6.262229 -0.938365 -0.540385 
C   -6.262229 1.961499 -5.153723 
C   -3.009403 -2.019075 0.466297 
C   2.631412 0.073202 4.151884 
C   6.696947 -0.013930 -1.495232 
C   -6.696947 2.885934 -4.198876 
C   -2.631412 -2.826662 1.542224 
C   3.542612 -0.828504 3.606424 
C   5.801412 0.919520 -2.015716 
C   -5.801412 -1.980344 -3.678392 
C   -3.542612 2.071360 2.087684 
C   6.587919 -0.174101 -5.580306 
C   2.683712 0.100437 0.019394 
C   -2.683712 -2.799427 5.674714 
C   -6.587919 2.725763 -0.113802 
C   7.423158 0.945852 5.644369 
C   1.842546 -1.025860 0.015453 
C   -1.842546 1.874004 -5.709561 
C   -7.423158 -1.954012 0.049739 
C   8.735990 0.930162 -5.265149 
C   0.589410 -0.977154 0.637247 
C   -0.589410 1.922710 5.056861 
C   -8.735990 -1.969702 -0.428959 
C   9.225032 -0.195250 -4.594006 
C   0.161752 0.190594 1.275366 
C   -0.161752 -2.709270 4.418742 
C   -9.225032 2.704614 -1.100102 
C   8.383432 -1.296554 -4.389271 
C   1.004200 1.309674 1.296797 
C   -1.004200 -1.590190 4.397311 
C   -8.383432 1.603310 -1.304837 
C   7.075515 -1.289424 -4.883503 
C   2.251157 1.264872 0.673021 
C   -2.251157 -1.634991 5.021087 
C   -7.075515 1.610439 -0.810605 
H   7.536236 -0.644972 3.593045 
H   1.836579 0.592476 -2.311039 
H   -1.836579 -2.307388 -3.383069 
H   -7.536236 2.254892 2.101063 
H   9.008190 -2.159326 2.328449 
H   0.373513 2.139006 -3.556163 
H   -0.373513 -0.760857 -2.137945 
H   -9.008190 0.740537 3.365659 
H   8.100668 1.522592 1.349938 
H   1.231508 -1.423104 -4.281938 
H   -1.231508 1.476760 -1.412170 
H   -8.100668 -1.377272 4.344170 
H   5.706757 0.923956 1.723959 
H   3.571651 -0.769012 -3.719957 
H   -3.571651 2.130851 -1.974151 
H   -5.706757 -1.975907 3.970149 
H   4.252741 2.398206 3.067698 
H   5.017203 -2.291526 -2.433786 
H   -5.017203 0.608338 -3.260322 
H   -4.252741 -0.501658 2.626410 
H   4.601018 1.397843 -4.805380 
H   4.604998 -1.601891 0.659704 
H   -4.604998 1.297973 5.034404 
H   -4.601018 -1.502021 -0.888728 
H   2.319353 1.601594 5.667251 
H   6.936190 -1.687530 -0.123801 
H   -6.936190 1.212333 -5.570307 
H   -2.319353 -1.298269 0.026857 
H   1.641091 0.161769 3.702819 
H   7.720292 -0.040697 -1.872753 
H   -7.720292 2.859166 -3.821355 
H   -1.641091 -2.738094 1.991289 
H   3.247526 -1.411644 2.730506 
H   6.138834 1.592412 -2.809082 
H   -6.138834 -1.307451 -2.885026 
H   -3.247526 1.488219 2.963602 
H   7.053918 1.809013 5.085346 
H   2.154641 -1.925429 -0.519011 
H   -2.154641 0.974435 -5.175098 
H   -7.053918 -1.090851 0.608763 
H   -9.215687 1.793762 -5.442618 
H   -0.065681 -1.849642 0.589739 
H   0.065681 1.050222 5.104370 
H   9.215687 -1.106102 -0.251491 
H   -8.338179 -0.219877 -4.240969 
H   -0.829317 0.237661 1.733811 
H   0.829317 -2.662203 3.960297 
H   8.338179 2.679987 -1.453139 
H   8.746771 -2.167490 -3.840440 
H   0.690388 2.217018 1.813876 
H   -0.690388 -0.682845 3.880232 
H   -8.746771 0.732373 -1.853668 
H   6.426052 -2.156625 -4.742279 
H   2.913740 2.132497 0.699941 
H   -2.913740 -0.767367 4.994167 
H   -6.426052 0.743239 -0.951829 
128
i=36
C   5.779134 -1.895300 3.426107 
C   3.542354 1.934460 -2.266411 
C   -3.542354 -0.965404 -3.427697 
C   -5.779134 1.004564 2.268001 
C   7.140257 -1.584359 3.226585 
C   2.220381 1.574829 -2.605643 
C   -2.220381 -1.325034 -3.088465 
C   -7.140257 1.315504 2.467523 
C   7.971475 -2.437592 2.501883 
C   1.396042 2.451352 -3.311815 
C   -1.396042 -0.448511 -2.382293 
C   -7.971475 0.462271 3.192225 
C   7.459813 2.187933 1.932849 
C   1.872784 -2.089503 -3.703579 
C   -1.872784 0.810360 -1.990529 
C   -7.459813 -0.711930 3.761259 
C   6.111508 1.863271 2.119095 
C   3.181929 -1.721451 -3.380803 
C   -3.181929 1.178413 -2.313305 
C   -6.111508 -1.036593 3.575013 
C   5.286597 2.705108 2.867229 
C   4.004191 -2.597158 -2.671299 
C   -4.004191 0.302706 -3.022809 
C   -5.286597 -0.194756 2.826879 
C   4.850703 -0.963307 4.117257 
C   4.459665 0.978127 -1.593781 
C   -4.459665 -1.921737 -4.100327 
C   -4.850703 1.936557 1.576851 
C   5.220048 -0.156426 5.228232 
C   4.028939 0.046356 -0.608756 
C   -4.028939 -2.853507 -5.085352 
C   -5.220048 2.743437 0.465876 
C   4.293663 0.751673 5.761435 
C   4.930975 -0.911483 -0.122643 
C   -4.930975 1.988381 -5.571465 
C   -4.293663 -2.148191 -0.067327 
C   3.006016 0.873592 5.237072 
C   6.258842 -0.945562 -0.549646 
C   -6.258842 1.954302 -5.144462 
C   -3.006016 -2.026272 0.457036 
C   2.635116 0.080611 4.146010 
C   6.700651 -0.006521 -1.489358 
C   -6.700651 2.893343 -4.204750 
C   -2.635116 -2.819253 1.548098 
C   3.548274 -0.817127 3.597428 
C   5.807074 0.930897 -2.006720 
C   -5.807074 -1.968967 -3.687388 
C   -3.548274 2.082737 2.096680 
C   6.584532 -0.183309 -5.568505 
C   2.680325 0.091229 0.007593 
C   -2.680325 -2.808635 5.686515 
C   -6.584532 2.716555 -0.125603 
C   7.419030 0.935851 5.636220 
C   1.838418 -1.035861 0.023602 
C   -1.838418 1.864003 -5.717710 
C   -7.419030 -1.964013 0.057888 
C   8.739324 0.924288 -5.291185 
C   0.592744 -0.983028 0.663283 
C   -0.592744 1.916836 5.030825 
C   -8.739324 -1.975576 -0.402923 
C   9.236039 -0.195832 -4.615914 
C   0.172759 0.190012 1.297274 
C   -0.172759 -2.709852 4.396834 
C   -9.236039 2.704032 -1.078194 
C   8.394545 -1.294914 -4.388266 
C   1.015313 1.311314 1.295792 
C   -1.015313 -1.588550 4.398316 
C   -8.394545 1.604950 -1.305842 
C   7.079008 -1.292493 -4.866305 
C   2.254650 1.261803 0.655823 
C   -2.254650 -1.638060 5.038285 
C   -7.079008 1.607370 -0.827803 
H   7.545497 -0.651534 3.619292 
H   1.845840 0.585914 -2.337286 
H   -1.845840 -2.313950 -3.356822 
H   -7.545497 2.248330 2.074816 
H   9.018562 -2.161866 2.352262 
H   0.383885 2.136466 -3.579976 
H   -0.383885 -0.763397 -2.114132 
H   -9.018562 0.737997 3.341846 
H   8.104849 1.535028 1.342159 
H   1.235689 -1.410668 -4.274159 
H   -1.235689 1.489196 -1.419949 
H   -8.104849 -1.364836 4.351949 
H   5.704217 0.943324 1.692685 
H   3.569111 -0.749644 -3.688683 
H   -3.569111 2.150219 -2.005425 
H   -5.704217 -1.956539 4.001423 
H   4.249143 2.411541 3.043620 
H   5.013605 -2.278191 -2.409708 
H   -5.013605 0.621673 -3.284400 
H   -4.249143 -0.488323 2.650488 
H   4.589429 1.372337 -4.776752 
H   4.593409 -1.627397 0.631076 
H   -4.593409 1.272467 5.063032 
H   -4.589429 -1.527527 -0.917356 
H   2.313955 1.590852 5.679369 
H   6.930792 -1.698272 -0.135919 
H   -6.930792 1.201591 -5.558189 
H   -2.313955 -1.309011 0.014739 
H   1.648923 0.176903 3.688002 
H   7.728124 -0.025563 -1.857936 
H   -7.728124 2.874300 -3.836172 
H   -1.648923 -2.722960 2.006106 
H   3.258480 -1.389048 2.711191 
H   6.149788 1.615008 -2.789767 
H   -6.149788 -1.284855 -2.904341 
H   -3.258480 1.510815 2.982917 
H   7.042647 1.794461 5.074127 
H   2.143370 -1.939981 -0.507792 
H   -2.143370 0.959883 -5.186317 
H   -7.042647 -1.105403 0.619982 
H   -9.213517 1.786777 -5.484899 
H   -0.063511 -1.856627 0.632020 
H   0.063511 1.043237 5.062089 
H   9.213517 -1.113087 -0.209210 
H   -8.321775 -0.217654 -4.276053 
H   -0.812913 0.239884 1.768895 
H   0.812913 -2.659980 3.925213 
H   8.321775 2.682210 -1.418055 
H   8.764075 -2.161299 -3.835466 
H   0.707692 2.223209 1.808902 
H   -0.707692 -0.676654 3.885206 
H   -8.764075 0.738564 -1.858642 
H   6.431185 -2.159641 -4.710793 
H   2.918873 2.129481 0.668455 
H   -2.918873 -0.770383 5.025653 
H   -6.431185 0.740223 -0.983315 
128
i=37
C   5.781410 -1.891384 3.425948 
C   3.544630 1.938376 -2.266252 
C   -3.544630 -0.961488 -3.427856 
C   -5.781410 1.008480 2.268160 
C   7.146448 -1.585312 3.240397 
C   2.226572 1.573876 -2.619455 
C   -2.226572 -1.325987 -3.074653 
C   -7.146448 1.314551 2.453711 
C   7.978354 -2.436216 2.513842 
C   1.402921 2.452728 -3.323774 
C   -1.402921 -0.447135 -2.370334 
C   -7.978354 0.463647 3.180266 
C   7.463200 2.197776 1.927081 
C   1.876171 -2.079660 -3.697811 
C   -1.876171 0.820203 -1.996297 
C   -7.463200 -0.702087 3.767027 
C   6.110979 1.877453 2.099674 
C   3.181400 -1.707269 -3.361382 
C   -3.181400 1.192595 -2.332726 
C   -6.110979 -1.022411 3.594434 
C   5.285803 2.715903 2.851671 
C   4.003397 -2.586363 -2.655741 
C   -4.003397 0.313501 -3.038367 
C   -5.285803 -0.183961 2.842437 
C   4.851867 -0.961825 4.118950 
C   4.460829 0.979609 -1.595474 
C   -4.460829 -1.920255 -4.098634 
C   -4.851867 1.938039 1.575158 
C   5.215074 -0.167433 5.242520 
C   4.023965 0.035349 -0.623044 
C   -4.023965 -2.864514 -5.071064 
C   -5.215074 2.732430 0.451588 
C   4.286254 0.735692 5.780432 
C   4.923566 -0.927464 -0.141640 
C   -4.923566 1.972400 -5.552468 
C   -4.286254 -2.164172 -0.086324 
C   3.002629 0.866395 5.246333 
C   6.255455 -0.952759 -0.558907 
C   -6.255455 1.947105 -5.135201 
C   -3.002629 -2.033469 0.447775 
C   2.638820 0.088020 4.140136 
C   6.704355 0.000888 -1.483484 
C   -6.704355 2.900752 -4.210624 
C   -2.638820 -2.811844 1.553972 
C   3.553936 -0.805750 3.588432 
C   5.812736 0.942274 -1.997724 
C   -5.812736 -1.957590 -3.696384 
C   -3.553936 2.094114 2.105676 
C   6.581145 -0.192517 -5.556704 
C   2.676938 0.082021 -0.004208 
C   -2.676938 -2.817843 5.698316 
C   -6.581145 2.707347 -0.137404 
C   7.414902 0.925850 5.628071 
C   1.834290 -1.045862 0.031751 
C   -1.834290 1.854002 -5.725859 
C   -7.414902 -1.974014 0.066037 
C   8.742658 0.918414 -5.317221 
C   0.596078 -0.988902 0.689319 
C   -0.596078 1.910962 5.004789 
C   -8.742658 -1.981450 -0.376887 
C   9.247046 -0.196414 -4.637822 
C   0.183766 0.189430 1.319182 
C   -0.183766 -2.710434 4.374926 
C   -9.247046 2.703450 -1.056286 
C   8.405658 -1.293274 -4.387261 
C   1.026426 1.312954 1.294787 
C   -1.026426 -1.586910 4.399321 
C   -8.405658 1.606590 -1.306847 
C   7.082501 -1.295562 -4.849107 
C   2.258143 1.258734 0.638625 
C   -2.258143 -1.641129 5.055483 
C   -7.082501 1.604301 -0.845001 
H   7.554758 -0.658096 3.645539 
H   1.855101 0.579352 -2.363533 
H   -1.855101 -2.320512 -3.330575 
H   -7.554758 2.241768 2.048569 
H   9.028934 -2.164406 2.376075 
H   0.394257 2.133926 -3.603789 
H   -0.394257 -0.765937 -2.090319 
H   -9.028934 0.735457 3.318033 
H   8.109030 1.547464 1.334380 
H   1.239870 -1.398232 -4.266380 
H   -1.239870 1.501632 -1.427728 
H   -8.109030 -1.352400 4.359728 
H   5.701677 0.962692 1.661411 
H   3.566571 -0.730276 -3.657409 
H   -3.566571 2.169587 -2.036699 
H   -5.701677 -1.937171 4.032697 
H   4.245545 2.424876 3.019542 
H   5.010007 -2.264856 -2.385630 
H   -5.010007 0.635008 -3.308478 
H   -4.245545 -0.474988 2.674566 
H   4.577840 1.346831 -4.748124 
H   4.581820 -1.652903 0.602448 
H   -4.581820 1.246961 5.091660 
H   -4.577840 -1.553033 -0.945984 
H   2.308557 1.580110 5.691487 
H   6.925394 -1.709014 -0.148037 
H   -6.925394 1.190849 -5.546071 
H   -2.308557 -1.319753 0.002621 
H   1.656755 0.192037 3.673185 
H   7.735956 -0.010429 -1.843119 
H   -7.735956 2.889434 -3.850989 
H   -1.656755 -2.707826 2.020923 
H   3.269434 -1.366452 2.691876 
H   6.160742 1.637604 -2.770452 
H   -6.160742 -1.262259 -2.923656 
H   -3.269434 1.533411 3.002232 
H   7.031376 1.779909 5.062908 
H   2.132099 -1.954533 -0.496573 
H   -2.132099 0.945331 -5.197536 
H   -7.031376 -1.119955 0.631201 
H   -9.211347 1.779792 -5.527180 
H   -0.061341 -1.863612 0.674301 
H   0.061341 1.036252 5.019808 
H   9.211347 -1.120072 -0.166929 
H   -8.305371 -0.215431 -4.311137 
H   -0.796509 0.242107 1.803979 
H   0.796509 -2.657757 3.890129 
H   8.305371 2.684433 -1.382971 
H   8.781379 -2.155108 -3.830492 
H   0.724996 2.229400 1.803928 
H   -0.724996 -0.670463 3.890180 
H   -8.781379 0.744755 -1.863616 
H   6.436318 -2.162657 -4.679307 
H   2.924006 2.126465 0.636969 
H   -2.924006 -0.773399 5.057139 
H   -6.436318 0.737207 -1.014801 
128
i=38
C   5.783686 -1.887468 3.425789 
C   3.546906 1.942292 -2.266093 
C   -3.546906 -0.957572 -3.428015 
C   -5.783686 1.012396 2.268319 
C   7.152639 -1.586265 3.254209 
C   2.232763 1.572923 -2.633267 
C   -2.232763 -1.326940 -3.060841 
C   -7.152639 1.313598 2.439899 
C   7.985233 -2.434840 2.525801 
C   1.409800 2.454104 -3.335733 
C   -1.409800 -0.445759 -2.358375 
C   -7.985233 0.465023 3.168307 
C   7.466587 2.207619 1.921313 
C   1.879558 -2.069817 -3.692043 
C   -1.879558 0.830046 -2.002065 
C   -7.466587 -0.692244 3.772795 
C   6.110450 1.891635 2.080253 
C   3.180871 -1.693087 -3.341961 
C   -3.180871 1.206777 -2.352147 
C   -6.110450 -1.008229 3.613855 
C   5.285009 2.726698 2.836113 
C   4.002603 -2.575568 -2.640183 
C   -4.002603 0.324296 -3.053925 
C   -5.285009 -0.173166 2.857995 
C   4.853031 -0.960343 4.120643 
C   4.461993 0.981091 -1.597167 
C   -4.461993 -1.918773 -4.096941 
C   -4.853031 1.939521 1.573465 
C   5.210100 -0.178440 5.256808 
C   4.018991 0.024342 -0.637332 
C   -4.018991 -2.875521 -5.056776 
C   -5.210100 2.721423 0.437300 
C   4.278845 0.719711 5.799429 
C   4.916157 -0.943445 -0.160637 
C   -4.916157 1.956419 -5.533471 
C   -4.278845 -2.180153 -0.105321 
C   2.999242 0.859198 5.255594 
C   6.252068 -0.959956 -0.568168 
C   -6.252068 1.939908 -5.125940 
C   -2.999242 -2.040666 0.438514 
C   2.642524 0.095429 4.134262 
C   6.708059 0.008297 -1.477610 
C   -6.708059 2.908161 -4.216498 
C   -2.642524 -2.804435 1.559846 
C   3.559598 -0.794373 3.579436 
C   5.818398 0.953651 -1.988728 
C   -5.818398 -1.946213 -3.705380 
C   -3.559598 2.105491 2.114672 
C   6.577758 -0.201725 -5.544903 
C   2.673551 0.072813 -0.016009 
C   -2.673551 -2.827051 5.710117 
C   -6.577758 2.698139 -0.149205 
C   7.410774 0.915849 5.619922 
C   1.830162 -1.055863 0.039900 
C   -1.830162 1.844001 -5.734008 
C   -7.410774 -1.984015 0.074186 
C   8.745992 0.912540 -5.343257 
C   0.599412 -0.994776 0.715355 
C   -0.599412 1.905088 4.978753 
C   -8.745992 -1.987324 -0.350851 
C   9.258053 -0.196996 -4.659730 
C   0.194773 0.188848 1.341090 
C   -0.194773 -2.711016 4.353018 
C   -9.258053 2.702868 -1.034378 
C   8.416771 -1.291634 -4.386256 
C   1.037539 1.314594 1.293782 
C   -1.037539 -1.585270 4.400326 
C   -8.416771 1.608230 -1.307852 
C   7.085994 -1.298631 -4.831909 
C   2.261636 1.255665 0.621427 
C   -2.261636 -1.644198 5.072681 
C   -7.085994 1.601232 -0.862199 
H   7.564019 -0.664658 3.671786 
H   1.864362 0.572790 -2.389780 
H   -1.864362 -2.327074 -3.304328 
H   -7.564019 2.235206 2.022322 
H   9.039306 -2.166946 2.399888 
H   0.404629 2.131386 -3.627602 
H   -0.404629 -0.768477 -2.066506 
H   -9.039306 0.732917 3.294220 
H   8.113211 1.559900 1.326601 
H   1.244051 -1.385796 -4.258601 
H   -1.244051 1.514068 -1.435507 
H   -8.113211 -1.339964 4.367507 
H   5.699137 0.982060 1.630137 
H   3.564031 -0.710908 -3.626135 
H   -3.564031 2.188955 -2.067973 
H   -5.699137 -1.917803 4.063971 
H   4.241947 2.438211 2.995464 
H   5.006409 -2.251521 -2.361552 
H   -5.006409 0.648343 -3.332556 
H   -4.241947 -0.461653 2.698644 
H   4.566251 1.321325 -4.719496 
H   4.570231 -1.678409 0.573820 
H   -4.570231 1.221455 5.120288 
H   -4.566251 -1.578539 -0.974612 
H   2.303159 1.569368 5.703605 
H   6.919996 -1.719756 -0.160155 
H   -6.919996 1.180107 -5.533953 
H   -2.303159 -1.330495 -0.009497 
H   1.664587 0.207171 3.658368 
H   7.743788 0.004705 -1.828302 
H   -7.743788 2.904568 -3.865806 
H   -1.664587 -2.692692 2.035740 
H   3.280388 -1.343856 2.672561 
H   6.171696 1.660200 -2.751137 
H   -6.171696 -1.239663 -2.942971 
H   -3.280388 1.556007 3.021547 
H   7.020105 1.765357 5.051689 
H   2.120828 -1.969085 -0.485354 
H   -2.120828 0.930779 -5.208755 
H   -7.020105 -1.134507 0.642420 
H   -9.209177 1.772807 -5.569461 
H   -0.059171 -1.870597 0.716582 
H   0.059171 1.029267 4.977527 
H   9.209177 -1.127057 -0.124648 
H   -8.288967 -0.213208 -4.346221 
H   -0.780105 0.244330 1.839063 
H   0.780105 -2.655534 3.855045 
H   8.288967 2.686656 -1.347887 
H   8.798683 -2.148917 -3.825518 
H   0.742300 2.235591 1.798954 
H   -0.742300 -0.664272 3.895154 
H   -8.798683 0.750946 -1.868590 
H   6.441451 -2.165673 -4.647821 
H   2.929139 2.123449 0.605483 
H   -2.929139 -0.776415 5.088625 
H   -6.441451 0.734191 -1.046287 
128
i=39
C   5.785962 -1.883552 3.425630 
C   3.549182 1.946208 -2.265934 
C   -3.549182 -0.953656 -3.428174 
C   -5.785962 1.016312 2.268478 
C   7.158830 -1.587218 3.268021 
C   2.238954 1.571970 -2.647079 
C   -2.238954 -1.327893 -3.047029 
C   -7.158830 1.312645 2.426087 
C   7.992112 -2.433464 2.537760 
C   1.416679 2.455480 -3.347692 
C   -1.416679 -0.444383 -2.346416 
C   -7.992112 0.466399 3.156348 
C   7.469974 2.217462 1.915545 
C   1.882945 -2.059974 -3.686275 
C   -1.882945 0.839889 -2.007833 
C   -7.469974 -0.682401 3.778563 
C   6.109921 1.905817 2.060832 
C   3.180342 -1.678905 -3.322540 
C   -3.180342 1.220959 -2.371568 
C   -6.109921 -0.994047 3.633276 
C   5.284215 2.737493 2.820555 
C   4.001809 -2.564773 -2.624625 
C   -4.001809 0.335091 -3.069483 
C   -5.284215 -0.162371 2.873553 
C   4.854195 -0.958861 4.122336 
C   4.463157 0.982573 -1.598860 
C   -4.463157 -1.917291 -4.095248 
C   -4.854195 1.941003 1.571772 
C   5.205126 -0.189447 5.271096 
C   4.014017 0.013335 -0.651620 
C   -4.014017 -2.886528 -5.042488 
C   -5.205126 2.710416 0.423012 
C   4.271436 0.703730 5.818426 
C   4.908748 -0.959426 -0.179634 
C   -4.908748 1.940438 -5.514474 
C   -4.271436 -2.196134 -0.124318 
C   2.995855 0.852001 5.264855 
C   6.248681 -0.967153 -0.577429 
C   -6.248681 1.932711 -5.116679 
C   -2.995855 -2.047863 0.429253 
C   2.646228 0.102838 4.128388 
C   6.711763 0.015706 -1.471736 
C   -6.711763 2.915570 -4.222372 
C   -2.646228 -2.797026 1.565720 
C   3.565260 -0.782996 3.570440 
C   5.824060 0.965028 -1.979732 
C   -5.824060 -1.934836 -3.714376 
C   -3.565260 2.116868 2.123668 
C   6.574371 -0.210933 -5.533102 
C   2.670164 0.063605 -0.027810 
C   -2.670164 -2.836259 5.721918 
C   -6.574371 2.688931 -0.161006 
C   7.406646 0.905848 5.611773 
C   1.826034 -1.065864 0.048049 
C   -1.826034 1.834000 -5.742157 
C   -7.406646 -1.994016 0.082335 
C   8.749326 0.906666 -5.369293 
C   0.602746 -1.000650 0.741391 
C   -0.602746 1.899214 4.952717 
C   -8.749326 -1.993198 -0.324815 
C   9.269060 -0.197578 -4.681638 
C   0.205780 0.188266 1.362998 
C   -0.205780 -2.711598 4.331110 
C   -9.269060 2.702286 -1.012470 
C   8.427884 -1.289994 -4.385251 
C   1.048652 1.316234 1.292777 
C   -1.048652 -1.583630 4.401331 
C   -8.427884 1.609870 -1.308857 
C   7.089487 -1.301700 -4.814711 
C   2.265129 1.252596 0.604229 
C   -2.265129 -1.647267 5.089879 
C   -7.089487 1.598163 -0.879397 
H   7.573280 -0.671220 3.698033 
H   1.873623 0.566228 -2.416027 
H   -1.873623 -2.333636 -3.278081 
H   -7.573280 2.228644 1.996075 
H   9.049678 -2.169486 2.423701 
H   0.415001 2.128846 -3.651415 
H   -0.415001 -0.771017 -2.042693 
H   -9.049678 0.730377 3.270407 
H   8.117392 1.572336 1.318822 
H   1.248232 -1.373360 -4.250822 
H   -1.248232 1.526504 -1.443286 
H   -8.117392 -1.327528 4.375286 
H   5.696597 1.001428 1.598863 
H   3.561491 -0.691540 -3.594861 
H   -3.561491 2.208323 -2.099247 
H   -5.696597 -1.898435 4.095245 
H   4.238349 2.451546 2.971386 
H   5.002811 -2.238186 -2.337474 
H   -5.002811 0.661678 -3.356634 
H   -4.238349 -0.448318 2.722722 
H   4.554662 1.295819 -4.690868 
H   4.558642 -1.703915 0.545192 
H   -4.558642 1.195949 5.148916 
H   -4.554662 -1.604045 -1.003240 
H   2.297761 1.558626 5.715723 
H   6.914598 -1.730498 -0.172273 
H   -6.914598 1.169365 -5.521835 
H   -2.297761 -1.341237 -0.021615 
H   1.672419 0.222305 3.643551 
H   7.751620 0.019839 -1.813485 
H   -7.751620 2.919702 -3.880623 
H   -1.672419 -2.677558 2.050557 
H   3.291342 -1.321260 2.653246 
H   6.182650 1.682796 -2.731822 
H   -6.182650 -1.217067 -2.962286 
H   -3.291342 1.578603 3.040862 
H   7.008834 1.750805 5.040470 
H   2.109557 -1.983637 -0.474135 
H   -2.109557 0.916227 -5.219974 
H   -7.008834 -1.149059 0.653639 
H   -9.207007 1.765822 -5.611742 
H   -0.057001 -1.877582 0.758863 
H   0.057001 1.022282 4.935246 
H   9.207007 -1.134042 -0.082367 
H   -8.272563 -0.210985 -4.381305 
H   -0.763701 0.246553 1.874147 
H   0.763701 -2.653311 3.819961 
H   8.272563 2.688879 -1.312803 
H   8.815987 -2.142726 -3.820544 
H   0.759604 2.241782 1.793980 
H   -0.759604 -0.658081 3.900128 
H   -8.815987 0.757137 -1.873564 
H   6.446584 -2.168689 -4.616335 
H   2.934272 2.120433 0.573997 
H   -2.934272 -0.779431 5.120111 
H   -6.446584 0.731175 -1.077773 
128
i=40
C   5.788238 -1.879636 3.425471 
C   3.551458 1.950124 -2.265775 
C   -3.551458 -0.949740 -3.428333 
C   -5.788238 1.020228 2.268637 
C   7.165021 -1.588171 3.281833 
C   2.245145 1.571017 -2.660891 
C   -2.245145 -1.328846 -3.033217 
C   -7.165021 1.311692 2.412275 
C   7.998991 -2.432088 2.549719 
C   1.423558 2.456856 -3.359651 
C   -1.423558 -0.443007 -2.334457 
C   -7.998991 0.467775 3.144389 
C   7.473361 2.227305 1.909777 
C   1.886332 -2.050131 -3.680507 
C   -1.886332 0.849732 -2.013601 
C   -7.473361 -0.672558 3.784331 
C   6.109392 1.919999 2.041411 
C   3.179813 -1.664723 -3.303119 
C   -3.179813 1.235141 -2.390989 
C   -6.109392 -0.979865 3.652697 
C   5.283421 2.748288 2.804997 
C   4.001015 -2.553978 -2.609067 
C   -4.001015 0.345886 -3.085041 
C   -5.283421 -0.151576 2.889111 
C   4.855359 -0.957379 4.124029 
C   4.464321 0.984055 -1.600553 
C   -4.464321 -1.915809 -4.093555 
C   -4.855359 1.942485 1.570079 
C   5.200152 -0.200454 5.285384 
C   4.009043 0.002328 -0.665908 
C   -4.009043 -2.897535 -5.028200 
C   -5.200152 2.699409 0.408724 
C   4.264027 0.687749 5.837423 
C   4.901339 -0.975407 -0.198631 
C   -4.901339 1.924457 -5.495477 
C   -4.264027 -2.212115 -0.143315 
C   2.992468 0.844804 5.274116 
C   6.245294 -0.974350 -0.586690 
C   -6.245294 1.925514 -5.107418 
C   -2.992468 -2.055060 0.419992 
C   2.649932 0.110247 4.122514 
C   6.715467 0.023115 -1.465862 
C   -6.715467 2.922979 -4.228246 
C   -2.649932 -2.789617 1.571594 
C   3.570922 -0.771619 3.561444 
C   5.829722 0.976405 -1.970736 
C   -5.829722 -1.923459 -3.723372 
C   -3.570922 2.128245 2.132664 
C   6.570984 -0.220141 -5.521301 
C   2.666777 0.054397 -0.039611 
C   -2.666777 -2.845467 5.733719 
C   -6.570984 2.679723 -0.172807 
C   7.402518 0.895847 5.603624 
C   1.821906 -1.075865 0.056198 
C   -1.821906 1.823999 -5.750306 
C   -7.402518 -2.004017 0.090484 
C   8.752660 0.900792 -5.395329 
C   0.606080 -1.006524 0.767427 
C   -0.606080 1.893340 4.926681 
C   -8.752660 -1.999072 -0.298779 
C   9.280067 -0.198160 -4.703546 
C   0.216787 0.187684 1.384906 
C   -0.216787 -2.712180 4.309202 
C   -9.280067 2.701704 -0.990562 
C   8.438997 -1.288354 -4.384246 
C   1.059765 1.317874 1.291772 
C   -1.059765 -1.581990 4.402336 
C   -8.438997 1.611510 -1.309862 
C   7.092980 -1.304769 -4.797513 
C   2.268622 1.249527 0.587031 
C   -2.268622 -1.650336 5.107077 
C   -7.092980 1.595094 -0.896595 
H   7.582541 -0.677782 3.724280 
H   1.882884 0.559666 -2.442274 
H   -1.882884 -2.340198 -3.251834 
H   -7.582541 2.222082 1.969828 
H   9.060050 -2.172026 2.447514 
H   0.425373 2.126306 -3.675228 
H   -0.425373 -0.773557 -2.018880 
H   -9.060050 0.727837 3.246594 
H   8.121573 1.584772 1.311043 
H   1.252413 -1.360924 -4.243043 
H   -1.252413 1.538940 -1.451065 
H   -8.121573 -1.315092 4.383065 
H   5.694057 1.020796 1.567589 
H   3.558951 -0.672172 -3.563587 
H   -3.558951 2.227691 -2.130521 
H   -5.694057 -1.879067 4.126519 
H   4.234751 2.464881 2.947308 
H   4.999213 -2.224851 -2.313396 
H   -4.999213 0.675013 -3.380712 
H   -4.234751 -0.434983 2.746800 
H   4.543073 1.270313 -4.662240 
H   4.547053 -1.729421 0.516564 
H   -4.547053 1.170443 5.177544 
H   -4.543073 -1.629551 -1.031868 
H   2.292363 1.547884 5.727841 
H   6.909200 -1.741240 -0.184391 
H   -6.909200 1.158623 -5.509717 
H   -2.292363 -1.351979 -0.033733 
H   1.680251 0.237439 3.628734 
H   7.759452 0.034973 -1.798668 
H   -7.759452 2.934836 -3.895440 
H   -1.680251 -2.662424 2.065374 
H   3.302296 -1.298664 2.633931 
H   6.193604 1.705392 -2.712507 
H   -6.193604 -1.194471 -2.981601 
H   -3.302296 1.601199 3.060177 
H   6.997563 1.736253 5.029251 
H   2.098286 -1.998189 -0.462916 
H   -2.098286 0.901675 -5.231193 
H   -6.997563 -1.163611 0.664858 
H   -9.204837 1.758837 -5.654023 
H   -0.054831 -1.884567 0.801144 
H   0.054831 1.015297 4.892965 
H   9.204837 -1.141027 -0.040086 
H   -8.256159 -0.208762 -4.416389 
H   -0.747297 0.248776 1.909231 
H   0.747297 -2.651088 3.784877 
H   8.256159 2.691102 -1.277719 
H   8.833291 -2.136535 -3.815570 
H   0.776908 2.247973 1.789006 
H   -0.776908 -0.651890 3.905102 
H   -8.833291 0.763328 -1.878538 
H   6.451717 -2.171705 -4.584849 
H   2.939405 2.117417 0.542511 
H   -2.939405 -0.782447 5.151597 
H   -6.451717 0.728159 -1.109259 
