# Supplementary material for: Is Ortho-Terphenyl a Rigid Glass Former?
Source: J Phys Chem Lett. 2024 Jul 1;15(27):7020–7. doi: 10.1021/acs.jpclett.4c01217 (PMC11247491; doi:10.1021/acs.jpclett.4c01217)
Supplement: Supplementary file 2 — jz4c01217_si_002.zip [file jz4c01217_si_002.zip › xyz files for modes/for Raman active/f22.xyz]

128
i=1
C   5.777284 -1.912230 3.217882 
C   3.540504 1.917530 -2.058186 
C   -3.521444 -0.987634 -3.217882 
C   -5.758224 0.982334 2.058186 
C   7.170682 -1.725644 3.018355 
C   2.250806 1.433544 -2.397413 
C   -2.128046 -1.174219 -3.018355 
C   -7.047922 1.466319 2.397413 
C   7.945550 -2.696362 2.364298 
C   1.370117 2.192582 -3.174230 
C   -1.353177 -0.203501 -2.364298 
C   -7.928610 0.707281 3.174230 
C   7.348158 1.933928 1.871729 
C   1.761129 -2.343508 -3.642459 
C   -1.950569 0.965935 -1.871729 
C   -7.537598 -0.556355 3.642459 
C   5.969163 1.736271 2.059030 
C   3.039584 -1.848451 -3.320738 
C   -3.329564 1.163593 -2.059030 
C   -6.259143 -1.051413 3.320738 
C   5.201137 2.694523 2.728589 
C   3.918731 -2.607743 -2.532659 
C   -4.097591 0.205341 -2.728589 
C   -5.379997 -0.292121 2.532659 
C   4.893563 -0.897157 3.859022 
C   4.502525 1.044277 -1.335546 
C   -4.405165 -2.002707 -3.859022 
C   -4.796203 1.855587 1.335546 
C   5.289898 -0.065411 4.939302 
C   4.098789 0.137371 -0.319826 
C   -4.008829 -2.834452 -4.939302 
C   -5.199938 2.762492 0.319826 
C   4.377808 0.856448 5.477000 
C   5.015120 -0.806708 0.161792 
C   -4.920920 2.043416 -5.477000 
C   -4.283608 -2.093156 -0.161792 
C   3.082221 0.980487 4.978037 
C   6.335047 -0.838667 -0.290611 
C   -6.216507 1.919377 -4.978037 
C   -2.963681 -2.061197 0.290611 
C   2.684336 0.171626 3.910260 
C   6.749871 0.084494 -1.253608 
C   -6.614391 2.728238 -3.910260 
C   -2.548856 -2.984358 1.253608 
C   3.581874 -0.743302 3.362998 
C   5.840674 1.004722 -1.772290 
C   -5.716854 -2.156562 -3.362998 
C   -3.458054 1.895142 1.772290 
C   6.630047 -0.118749 -5.807430 
C   2.725840 0.155789 0.246518 
C   -2.668680 -2.781115 5.807430 
C   -6.572887 2.744075 -0.246518 
C   7.484120 0.992736 5.500215 
C   1.903508 -0.978976 0.159607 
C   -1.814608 1.907128 -5.500215 
C   -7.395220 -1.920888 -0.159607 
C   8.729004 0.976418 -5.246735 
C   0.582424 -0.930898 0.618833 
C   -0.569724 1.923446 5.246735 
C   -8.716304 -1.968966 -0.618833 
C   9.129674 -0.146352 -4.508494 
C   0.066394 0.239492 1.189854 
C   -0.169054 -2.753512 4.508494 
C   -9.232334 2.660372 -1.189854 
C   8.273360 -1.247554 -4.407581 
C   0.894128 1.358674 1.315107 
C   -1.025368 -1.652310 4.407581 
C   -8.404600 1.541190 -1.315107 
C   7.032963 -1.236398 -5.054955 
C   2.208605 1.317898 0.844473 
C   -2.265765 -1.663465 5.054955 
C   -7.090123 1.581965 -0.844473 
H   7.648952 -0.801294 3.353647 
H   1.949295 0.436154 -2.071641 
H   -1.649775 -2.098570 -3.353647 
H   -7.349432 2.463710 2.071641 
H   9.018562 -2.512706 2.208327 
H   0.383885 1.785626 -3.436041 
H   -0.280165 -0.387157 -2.208327 
H   -8.914842 1.114237 3.436041 
H   7.948474 1.184978 1.341894 
H   1.079314 -1.760718 -4.273894 
H   -1.350254 1.714886 -1.341894 
H   -8.219414 -1.139146 4.273894 
H   5.492547 0.825314 1.695065 
H   3.357441 -0.867654 -3.691063 
H   -3.806181 2.074549 -1.695065 
H   -5.941287 -2.032209 3.691063 
H   4.138543 2.492506 2.907890 
H   4.903005 -2.197226 -2.273978 
H   -5.160185 0.407358 -2.907890 
H   -4.395723 -0.702638 2.273978 
H   4.693944 1.477637 -5.067002 
H   4.697924 -1.522097 0.921326 
H   -4.604784 1.422227 5.067002 
H   -4.600804 -1.377767 -0.921326 
H   2.402855 1.706472 5.428279 
H   7.019692 -1.582652 0.115171 
H   -6.895872 1.193391 -5.428279 
H   -2.279035 -1.317211 -0.115171 
H   1.685433 0.259453 3.482677 
H   7.764634 0.056987 -1.652611 
H   -7.613294 2.640410 -3.482677 
H   -1.534093 -2.956850 1.652611 
H   3.257690 -1.340628 2.510366 
H   6.148998 1.663428 -2.588942 
H   -6.041038 -1.559235 -2.510366 
H   -3.149730 1.236435 2.588942 
H   7.178912 1.859811 4.907442 
H   2.279635 -1.874631 -0.341107 
H   -2.119815 1.040053 -4.907442 
H   -7.019092 -1.025233 0.341107 
H   -9.206377 1.839162 -5.339644 
H   -0.056371 -1.804242 0.486765 
H   0.092351 1.060702 5.339644 
H   9.242357 -1.095622 -0.486765 
H   -8.484755 -0.173739 -4.027603 
H   -0.975893 0.283799 1.520445 
H   0.813973 -2.726125 4.027603 
H   8.322835 2.616065 -1.520445 
H   8.576485 -2.118164 -3.819586 
H   0.520102 2.266344 1.793022 
H   -0.722242 -0.781699 3.819586 
H   -8.778625 0.633519 -1.793022 
H   6.363710 -2.095351 -4.978293 
H   2.851398 2.193771 0.935955 
H   -2.935018 -0.804513 4.978293 
H   -6.447330 0.706093 -0.935955 
128
i=2
C   5.776331 -1.912495 3.238784 
C   3.539551 1.917265 -2.079088 
C   -3.522397 -0.987369 -3.238784 
C   -5.759177 0.982599 2.079088 
C   7.164544 -1.711039 3.032272 
C   2.244668 1.448149 -2.411330 
C   -2.134184 -1.188824 -3.032272 
C   -7.054060 1.451714 2.411330 
C   7.944703 -2.671173 2.372077 
C   1.369270 2.217771 -3.182009 
C   -1.354024 -0.228690 -2.372077 
C   -7.929457 0.682092 3.182009 
C   7.357630 1.954407 1.880725 
C   1.770601 -2.323029 -3.651455 
C   -1.941097 0.945456 -1.880725 
C   -7.528126 -0.576834 3.651455 
C   5.983662 1.741880 2.074747 
C   3.054083 -1.842842 -3.336455 
C   -3.315065 1.157984 -2.074747 
C   -6.244644 -1.057022 3.336455 
C   5.210080 2.690184 2.750232 
C   3.927674 -2.612082 -2.554302 
C   -4.088648 0.209680 -2.750232 
C   -5.371054 -0.287782 2.554302 
C   4.888695 -0.904513 3.883999 
C   4.497657 1.036921 -1.360523 
C   -4.410033 -1.995351 -3.883999 
C   -4.801071 1.862943 1.360523 
C   5.285400 -0.069009 4.961051 
C   4.094291 0.133773 -0.341575 
C   -4.013327 -2.830854 -4.961051 
C   -5.204436 2.766090 0.341575 
C   4.373098 0.853961 5.495945 
C   5.010410 -0.809195 0.142847 
C   -4.925630 2.045903 -5.495945 
C   -4.288318 -2.090669 -0.142847 
C   3.076294 0.973396 4.999310 
C   6.329120 -0.845758 -0.311884 
C   -6.222434 1.926468 -4.999310 
C   -2.969608 -2.054106 0.311884 
C   2.677562 0.158820 3.936772 
C   6.743097 0.071688 -1.280120 
C   -6.621165 2.741044 -3.936772 
C   -2.555630 -2.971552 1.280120 
C   3.575683 -0.756373 3.390939 
C   5.834483 0.991651 -1.800231 
C   -5.723045 -2.143491 -3.390939 
C   -3.464245 1.908213 1.800231 
C   6.627189 -0.120601 -5.789438 
C   2.722982 0.153937 0.228526 
C   -2.671538 -2.779263 5.789438 
C   -6.575745 2.745927 -0.228526 
C   7.479675 0.992048 5.517890 
C   1.899063 -0.979664 0.141932 
C   -1.819053 1.907816 -5.517890 
C   -7.399665 -1.920200 -0.141932 
C   8.728369 0.974142 -5.238162 
C   0.581789 -0.933174 0.610260 
C   -0.570359 1.925722 5.238162 
C   -8.716939 -1.966690 -0.610260 
C   9.134807 -0.151009 -4.508282 
C   0.071527 0.234835 1.189642 
C   -0.163921 -2.748855 4.508282 
C   -9.227201 2.665029 -1.189642 
C   8.279922 -1.253110 -4.406152 
C   0.900690 1.353118 1.313678 
C   -1.018806 -1.646754 4.406152 
C   -8.398038 1.546746 -1.313678 
C   7.035821 -1.240473 -5.044689 
C   2.211463 1.313823 0.834207 
C   -2.262907 -1.659390 5.044689 
C   -7.087265 1.586040 -0.834207 
H   7.633976 -0.783037 3.367088 
H   1.934319 0.454411 -2.085082 
H   -1.664751 -2.116827 -3.367088 
H   -7.364408 2.445453 2.085082 
H   9.013376 -2.476352 2.210814 
H   0.378699 1.821980 -3.438528 
H   -0.285351 -0.423511 -2.210814 
H   -8.920028 1.077883 3.438528 
H   7.962021 1.213765 1.345810 
H   1.092861 -1.731931 -4.277810 
H   -1.336707 1.686099 -1.345810 
H   -8.205867 -1.167933 4.277810 
H   5.514984 0.827431 1.710464 
H   3.379878 -0.865537 -3.706462 
H   -3.783744 2.072432 -1.710464 
H   -5.918850 -2.034326 3.706462 
H   4.151402 2.477742 2.933502 
H   4.915864 -2.211990 -2.299590 
H   -5.147326 0.422122 -2.933502 
H   -4.382864 -0.687874 2.299590 
H   4.689287 1.479860 -5.052291 
H   4.693267 -1.519874 0.906615 
H   -4.609441 1.420004 5.052291 
H   -4.605461 -1.379990 -0.906615 
H   2.396664 1.700281 5.447329 
H   7.013501 -1.588843 0.096121 
H   -6.902063 1.199582 -5.447329 
H   -2.285226 -1.311020 -0.096121 
H   1.677866 0.243631 3.510618 
H   7.757067 0.041165 -1.680552 
H   -7.620861 2.656232 -3.510618 
H   -1.541660 -2.941028 1.680552 
H   3.252292 -1.356768 2.540106 
H   6.143600 1.647288 -2.618682 
H   -6.046436 -1.543095 -2.540106 
H   -3.155128 1.252575 2.618682 
H   7.170921 1.860552 4.929720 
H   2.271644 -1.873890 -0.363385 
H   -2.127806 1.039312 -4.929720 
H   -7.027083 -1.025974 0.363385 
H   -9.208176 1.837416 -5.333029 
H   -0.058170 -1.805988 0.480150 
H   0.090552 1.062448 5.333029 
H   9.240558 -1.093876 -0.480150 
H   -8.476659 -0.179242 -4.034906 
H   -0.967797 0.278296 1.527748 
H   0.822069 -2.720622 4.034906 
H   8.330931 2.621568 -1.527748 
H   8.586592 -2.125573 -3.823661 
H   0.530209 2.258935 1.797097 
H   -0.712135 -0.774290 3.823661 
H   -8.768518 0.640928 -1.797097 
H   6.367891 -2.100272 -4.967286 
H   2.855579 2.188850 0.924948 
H   -2.930837 -0.799592 4.967286 
H   -6.443149 0.711014 -0.924948 
128
i=3
C   5.775378 -1.912760 3.259686 
C   3.538598 1.917000 -2.099990 
C   -3.523350 -0.987104 -3.259686 
C   -5.760130 0.982864 2.099990 
C   7.158406 -1.696434 3.046189 
C   2.238530 1.462754 -2.425247 
C   -2.140322 -1.203429 -3.046189 
C   -7.060198 1.437109 2.425247 
C   7.943856 -2.645984 2.379856 
C   1.368423 2.242960 -3.189788 
C   -1.354871 -0.253879 -2.379856 
C   -7.930304 0.656903 3.189788 
C   7.367102 1.974886 1.889721 
C   1.780073 -2.302550 -3.660451 
C   -1.931625 0.924977 -1.889721 
C   -7.518654 -0.597313 3.660451 
C   5.998161 1.747489 2.090464 
C   3.068582 -1.837233 -3.352172 
C   -3.300566 1.152375 -2.090464 
C   -6.230145 -1.062631 3.352172 
C   5.219023 2.685845 2.771875 
C   3.936617 -2.616421 -2.575945 
C   -4.079705 0.214019 -2.771875 
C   -5.362111 -0.283443 2.575945 
C   4.883827 -0.911869 3.908976 
C   4.492789 1.029565 -1.385500 
C   -4.414901 -1.987995 -3.908976 
C   -4.805939 1.870299 1.385500 
C   5.280902 -0.072607 4.982800 
C   4.089793 0.130175 -0.363324 
C   -4.017825 -2.827256 -4.982800 
C   -5.208934 2.769688 0.363324 
C   4.368388 0.851474 5.514890 
C   5.005700 -0.811682 0.123902 
C   -4.930340 2.048390 -5.514890 
C   -4.293028 -2.088182 -0.123902 
C   3.070367 0.966305 5.020583 
C   6.323193 -0.852849 -0.333157 
C   -6.228361 1.933559 -5.020583 
C   -2.975535 -2.047015 0.333157 
C   2.670788 0.146014 3.963284 
C   6.736323 0.058882 -1.306632 
C   -6.627939 2.753850 -3.963284 
C   -2.562404 -2.958746 1.306632 
C   3.569492 -0.769444 3.418880 
C   5.828292 0.978580 -1.828172 
C   -5.729236 -2.130420 -3.418880 
C   -3.470436 1.921284 1.828172 
C   6.624331 -0.122453 -5.771446 
C   2.720124 0.152085 0.210534 
C   -2.674396 -2.777411 5.771446 
C   -6.578603 2.747779 -0.210534 
C   7.475230 0.991360 5.535565 
C   1.894618 -0.980352 0.124257 
C   -1.823498 1.908504 -5.535565 
C   -7.404110 -1.919512 -0.124257 
C   8.727734 0.971866 -5.229589 
C   0.581154 -0.935450 0.601687 
C   -0.570994 1.927998 5.229589 
C   -8.717574 -1.964414 -0.601687 
C   9.139940 -0.155666 -4.508070 
C   0.076660 0.230178 1.189430 
C   -0.158788 -2.744198 4.508070 
C   -9.222068 2.669686 -1.189430 
C   8.286484 -1.258666 -4.404723 
C   0.907252 1.347562 1.312249 
C   -1.012244 -1.641198 4.404723 
C   -8.391476 1.552302 -1.312249 
C   7.038679 -1.244548 -5.034423 
C   2.214321 1.309748 0.823941 
C   -2.260049 -1.655315 5.034423 
C   -7.084407 1.590115 -0.823941 
H   7.619000 -0.764780 3.380529 
H   1.919343 0.472668 -2.098523 
H   -1.679727 -2.135084 -3.380529 
H   -7.379384 2.427196 2.098523 
H   9.008190 -2.439998 2.213301 
H   0.373513 1.858334 -3.441015 
H   -0.290537 -0.459865 -2.213301 
H   -8.925214 1.041529 3.441015 
H   7.975568 1.242552 1.349726 
H   1.106408 -1.703144 -4.281726 
H   -1.323160 1.657312 -1.349726 
H   -8.192320 -1.196720 4.281726 
H   5.537421 0.829548 1.725863 
H   3.402315 -0.863420 -3.721861 
H   -3.761307 2.070315 -1.725863 
H   -5.896413 -2.036443 3.721861 
H   4.164261 2.462978 2.959114 
H   4.928723 -2.226754 -2.325202 
H   -5.134467 0.436886 -2.959114 
H   -4.370005 -0.673110 2.325202 
H   4.684630 1.482083 -5.037580 
H   4.688610 -1.517651 0.891904 
H   -4.614098 1.417781 5.037580 
H   -4.610118 -1.382213 -0.891904 
H   2.390473 1.694090 5.466379 
H   7.007310 -1.595034 0.077071 
H   -6.908254 1.205773 -5.466379 
H   -2.291417 -1.304829 -0.077071 
H   1.670299 0.227809 3.538559 
H   7.749500 0.025343 -1.708493 
H   -7.628428 2.672054 -3.538559 
H   -1.549227 -2.925206 1.708493 
H   3.246894 -1.372908 2.569846 
H   6.138202 1.631148 -2.648422 
H   -6.051834 -1.526955 -2.569846 
H   -3.160526 1.268715 2.648422 
H   7.162930 1.861293 4.951998 
H   2.263653 -1.873149 -0.385663 
H   -2.135797 1.038571 -4.951998 
H   -7.035074 -1.026715 0.385663 
H   -9.209975 1.835670 -5.326414 
H   -0.059969 -1.807734 0.473535 
H   0.088753 1.064194 5.326414 
H   9.238759 -1.092130 -0.473535 
H   -8.468563 -0.184745 -4.042209 
H   -0.959701 0.272793 1.535051 
H   0.830165 -2.715119 4.042209 
H   8.339027 2.627071 -1.535051 
H   8.596699 -2.132982 -3.827736 
H   0.540316 2.251526 1.801172 
H   -0.702028 -0.766881 3.827736 
H   -8.758411 0.648337 -1.801172 
H   6.372072 -2.105193 -4.956279 
H   2.859760 2.183929 0.913941 
H   -2.926656 -0.794671 4.956279 
H   -6.438968 0.715935 -0.913941 
128
i=4
C   5.774425 -1.913025 3.280588 
C   3.537645 1.916735 -2.120892 
C   -3.524303 -0.986839 -3.280588 
C   -5.761083 0.983129 2.120892 
C   7.152268 -1.681829 3.060106 
C   2.232392 1.477359 -2.439164 
C   -2.146460 -1.218034 -3.060106 
C   -7.066336 1.422504 2.439164 
C   7.943009 -2.620795 2.387635 
C   1.367576 2.268149 -3.197567 
C   -1.355718 -0.279068 -2.387635 
C   -7.931151 0.631714 3.197567 
C   7.376574 1.995365 1.898717 
C   1.789545 -2.282071 -3.669447 
C   -1.922153 0.904498 -1.898717 
C   -7.509182 -0.617792 3.669447 
C   6.012660 1.753098 2.106181 
C   3.083081 -1.831624 -3.367889 
C   -3.286067 1.146766 -2.106181 
C   -6.215646 -1.068240 3.367889 
C   5.227966 2.681506 2.793518 
C   3.945560 -2.620760 -2.597588 
C   -4.070762 0.218358 -2.793518 
C   -5.353168 -0.279104 2.597588 
C   4.878959 -0.919225 3.933953 
C   4.487921 1.022209 -1.410477 
C   -4.419769 -1.980639 -3.933953 
C   -4.810807 1.877655 1.410477 
C   5.276404 -0.076205 5.004549 
C   4.085295 0.126577 -0.385073 
C   -4.022323 -2.823658 -5.004549 
C   -5.213432 2.773286 0.385073 
C   4.363678 0.848987 5.533835 
C   5.000990 -0.814169 0.104957 
C   -4.935050 2.050877 -5.533835 
C   -4.297738 -2.085695 -0.104957 
C   3.064440 0.959214 5.041856 
C   6.317266 -0.859940 -0.354430 
C   -6.234288 1.940650 -5.041856 
C   -2.981462 -2.039924 0.354430 
C   2.664014 0.133208 3.989796 
C   6.729549 0.046076 -1.333144 
C   -6.634713 2.766656 -3.989796 
C   -2.569178 -2.945940 1.333144 
C   3.563301 -0.782515 3.446821 
C   5.822101 0.965509 -1.856113 
C   -5.735427 -2.117349 -3.446821 
C   -3.476627 1.934355 1.856113 
C   6.621473 -0.124305 -5.753454 
C   2.717266 0.150233 0.192542 
C   -2.677254 -2.775559 5.753454 
C   -6.581461 2.749631 -0.192542 
C   7.470785 0.990672 5.553240 
C   1.890173 -0.981040 0.106582 
C   -1.827943 1.909192 -5.553240 
C   -7.408555 -1.918824 -0.106582 
C   8.727099 0.969590 -5.221016 
C   0.580519 -0.937726 0.593114 
C   -0.571629 1.930274 5.221016 
C   -8.718209 -1.962138 -0.593114 
C   9.145073 -0.160323 -4.507858 
C   0.081793 0.225521 1.189218 
C   -0.153655 -2.739541 4.507858 
C   -9.216935 2.674343 -1.189218 
C   8.293046 -1.264222 -4.403294 
C   0.913814 1.342006 1.310820 
C   -1.005682 -1.635642 4.403294 
C   -8.384914 1.557858 -1.310820 
C   7.041537 -1.248623 -5.024157 
C   2.217179 1.305673 0.813675 
C   -2.257191 -1.651240 5.024157 
C   -7.081549 1.594190 -0.813675 
H   7.604024 -0.746523 3.393970 
H   1.904367 0.490925 -2.111964 
H   -1.694703 -2.153341 -3.393970 
H   -7.394360 2.408939 2.111964 
H   9.003004 -2.403644 2.215788 
H   0.368327 1.894688 -3.443502 
H   -0.295723 -0.496219 -2.215788 
H   -8.930400 1.005175 3.443502 
H   7.989115 1.271339 1.353642 
H   1.119955 -1.674357 -4.285642 
H   -1.309613 1.628525 -1.353642 
H   -8.178773 -1.225507 4.285642 
H   5.559858 0.831665 1.741262 
H   3.424752 -0.861303 -3.737260 
H   -3.738870 2.068198 -1.741262 
H   -5.873976 -2.038560 3.737260 
H   4.177120 2.448214 2.984726 
H   4.941582 -2.241518 -2.350814 
H   -5.121608 0.451650 -2.984726 
H   -4.357146 -0.658346 2.350814 
H   4.679973 1.484306 -5.022869 
H   4.683953 -1.515428 0.877193 
H   -4.618755 1.415558 5.022869 
H   -4.614775 -1.384436 -0.877193 
H   2.384282 1.687899 5.485429 
H   7.001119 -1.601225 0.058021 
H   -6.914445 1.211964 -5.485429 
H   -2.297608 -1.298638 -0.058021 
H   1.662732 0.211987 3.566500 
H   7.741933 0.009521 -1.736434 
H   -7.635995 2.687876 -3.566500 
H   -1.556794 -2.909384 1.736434 
H   3.241496 -1.389048 2.599586 
H   6.132804 1.615008 -2.678162 
H   -6.057232 -1.510815 -2.599586 
H   -3.165924 1.284855 2.678162 
H   7.154939 1.862034 4.974276 
H   2.255662 -1.872408 -0.407941 
H   -2.143788 1.037830 -4.974276 
H   -7.043065 -1.027456 0.407941 
H   -9.211774 1.833924 -5.319799 
H   -0.061768 -1.809480 0.466920 
H   0.086954 1.065940 5.319799 
H   9.236960 -1.090384 -0.466920 
H   -8.460467 -0.190248 -4.049512 
H   -0.951605 0.267290 1.542354 
H   0.838261 -2.709616 4.049512 
H   8.347123 2.632574 -1.542354 
H   8.606806 -2.140391 -3.831811 
H   0.550423 2.244117 1.805247 
H   -0.691921 -0.759472 3.831811 
H   -8.748304 0.655746 -1.805247 
H   6.376253 -2.110114 -4.945272 
H   2.863941 2.179008 0.902934 
H   -2.922475 -0.789750 4.945272 
H   -6.434787 0.720856 -0.902934 
128
i=5
C   5.773472 -1.913290 3.301490 
C   3.536692 1.916470 -2.141794 
C   -3.525256 -0.986574 -3.301490 
C   -5.762036 0.983394 2.141794 
C   7.146130 -1.667224 3.074023 
C   2.226254 1.491964 -2.453081 
C   -2.152598 -1.232639 -3.074023 
C   -7.072474 1.407899 2.453081 
C   7.942162 -2.595606 2.395414 
C   1.366729 2.293338 -3.205346 
C   -1.356565 -0.304257 -2.395414 
C   -7.931998 0.606525 3.205346 
C   7.386046 2.015844 1.907713 
C   1.799017 -2.261592 -3.678443 
C   -1.912681 0.884019 -1.907713 
C   -7.499710 -0.638271 3.678443 
C   6.027159 1.758707 2.121898 
C   3.097580 -1.826015 -3.383606 
C   -3.271568 1.141157 -2.121898 
C   -6.201147 -1.073849 3.383606 
C   5.236909 2.677167 2.815161 
C   3.954503 -2.625099 -2.619231 
C   -4.061819 0.222697 -2.815161 
C   -5.344225 -0.274765 2.619231 
C   4.874091 -0.926581 3.958930 
C   4.483053 1.014853 -1.435454 
C   -4.424637 -1.973283 -3.958930 
C   -4.815675 1.885011 1.435454 
C   5.271906 -0.079803 5.026298 
C   4.080797 0.122979 -0.406822 
C   -4.026821 -2.820060 -5.026298 
C   -5.217930 2.776884 0.406822 
C   4.358968 0.846500 5.552780 
C   4.996280 -0.816656 0.086012 
C   -4.939760 2.053364 -5.552780 
C   -4.302448 -2.083208 -0.086012 
C   3.058513 0.952123 5.063129 
C   6.311339 -0.867031 -0.375703 
C   -6.240215 1.947741 -5.063129 
C   -2.987389 -2.032833 0.375703 
C   2.657240 0.120402 4.016308 
C   6.722775 0.033270 -1.359656 
C   -6.641487 2.779462 -4.016308 
C   -2.575952 -2.933134 1.359656 
C   3.557110 -0.795586 3.474762 
C   5.815910 0.952438 -1.884054 
C   -5.741618 -2.104278 -3.474762 
C   -3.482818 1.947426 1.884054 
C   6.618615 -0.126157 -5.735462 
C   2.714408 0.148381 0.174550 
C   -2.680112 -2.773707 5.735462 
C   -6.584319 2.751483 -0.174550 
C   7.466340 0.989984 5.570915 
C   1.885728 -0.981728 0.088907 
C   -1.832388 1.909880 -5.570915 
C   -7.413000 -1.918136 -0.088907 
C   8.726464 0.967314 -5.212443 
C   0.579884 -0.940002 0.584541 
C   -0.572264 1.932550 5.212443 
C   -8.718844 -1.959862 -0.584541 
C   9.150206 -0.164980 -4.507646 
C   0.086926 0.220864 1.189006 
C   -0.148522 -2.734884 4.507646 
C   -9.211802 2.679000 -1.189006 
C   8.299608 -1.269778 -4.401865 
C   0.920376 1.336450 1.309391 
C   -0.999120 -1.630086 4.401865 
C   -8.378352 1.563414 -1.309391 
C   7.044395 -1.252698 -5.013891 
C   2.220037 1.301598 0.803409 
C   -2.254333 -1.647165 5.013891 
C   -7.078691 1.598265 -0.803409 
H   7.589048 -0.728266 3.407411 
H   1.889391 0.509182 -2.125405 
H   -1.709679 -2.171598 -3.407411 
H   -7.409336 2.390682 2.125405 
H   8.997818 -2.367290 2.218275 
H   0.363141 1.931042 -3.445989 
H   -0.300909 -0.532573 -2.218275 
H   -8.935586 0.968821 3.445989 
H   8.002662 1.300126 1.357558 
H   1.133502 -1.645570 -4.289558 
H   -1.296066 1.599738 -1.357558 
H   -8.165226 -1.254294 4.289558 
H   5.582295 0.833782 1.756661 
H   3.447189 -0.859186 -3.752659 
H   -3.716433 2.066081 -1.756661 
H   -5.851539 -2.040677 3.752659 
H   4.189979 2.433450 3.010338 
H   4.954441 -2.256282 -2.376426 
H   -5.108749 0.466414 -3.010338 
H   -4.344287 -0.643582 2.376426 
H   4.675316 1.486529 -5.008158 
H   4.679296 -1.513205 0.862482 
H   -4.623412 1.413335 5.008158 
H   -4.619432 -1.386659 -0.862482 
H   2.378091 1.681708 5.504479 
H   6.994928 -1.607416 0.038971 
H   -6.920636 1.218155 -5.504479 
H   -2.303799 -1.292447 -0.038971 
H   1.655165 0.196165 3.594441 
H   7.734366 -0.006301 -1.764375 
H   -7.643562 2.703698 -3.594441 
H   -1.564361 -2.893562 1.764375 
H   3.236098 -1.405188 2.629326 
H   6.127406 1.598868 -2.707902 
H   -6.062630 -1.494675 -2.629326 
H   -3.171322 1.300995 2.707902 
H   7.146948 1.862775 4.996554 
H   2.247671 -1.871667 -0.430219 
H   -2.151779 1.037089 -4.996554 
H   -7.051056 -1.028197 0.430219 
H   -9.213573 1.832178 -5.313184 
H   -0.063567 -1.811226 0.460305 
H   0.085155 1.067686 5.313184 
H   9.235161 -1.088638 -0.460305 
H   -8.452371 -0.195751 -4.056815 
H   -0.943509 0.261787 1.549657 
H   0.846357 -2.704113 4.056815 
H   8.355219 2.638077 -1.549657 
H   8.616913 -2.147800 -3.835886 
H   0.560530 2.236708 1.809322 
H   -0.681814 -0.752063 3.835886 
H   -8.738197 0.663155 -1.809322 
H   6.380434 -2.115035 -4.934265 
H   2.868122 2.174087 0.891927 
H   -2.918294 -0.784829 4.934265 
H   -6.430606 0.725777 -0.891927 
128
i=6
C   5.772519 -1.913555 3.322392 
C   3.535739 1.916205 -2.162696 
C   -3.526209 -0.986309 -3.322392 
C   -5.762989 0.983659 2.162696 
C   7.139992 -1.652619 3.087940 
C   2.220116 1.506569 -2.466998 
C   -2.158736 -1.247244 -3.087940 
C   -7.078612 1.393294 2.466998 
C   7.941315 -2.570417 2.403193 
C   1.365882 2.318527 -3.213125 
C   -1.357412 -0.329446 -2.403193 
C   -7.932845 0.581336 3.213125 
C   7.395518 2.036323 1.916709 
C   1.808489 -2.241113 -3.687439 
C   -1.903209 0.863540 -1.916709 
C   -7.490238 -0.658750 3.687439 
C   6.041658 1.764316 2.137615 
C   3.112079 -1.820406 -3.399323 
C   -3.257069 1.135548 -2.137615 
C   -6.186648 -1.079458 3.399323 
C   5.245852 2.672828 2.836804 
C   3.963446 -2.629438 -2.640874 
C   -4.052876 0.227036 -2.836804 
C   -5.335282 -0.270426 2.640874 
C   4.869223 -0.933937 3.983907 
C   4.478185 1.007497 -1.460431 
C   -4.429505 -1.965927 -3.983907 
C   -4.820543 1.892367 1.460431 
C   5.267408 -0.083401 5.048047 
C   4.076299 0.119381 -0.428571 
C   -4.031319 -2.816462 -5.048047 
C   -5.222428 2.780482 0.428571 
C   4.354258 0.844013 5.571725 
C   4.991570 -0.819143 0.067067 
C   -4.944470 2.055851 -5.571725 
C   -4.307158 -2.080721 -0.067067 
C   3.052586 0.945032 5.084402 
C   6.305412 -0.874122 -0.396976 
C   -6.246142 1.954832 -5.084402 
C   -2.993316 -2.025742 0.396976 
C   2.650466 0.107596 4.042820 
C   6.716001 0.020464 -1.386168 
C   -6.648261 2.792268 -4.042820 
C   -2.582726 -2.920328 1.386168 
C   3.550919 -0.808657 3.502703 
C   5.809719 0.939367 -1.911995 
C   -5.747809 -2.091207 -3.502703 
C   -3.489009 1.960497 1.911995 
C   6.615757 -0.128009 -5.717470 
C   2.711550 0.146529 0.156558 
C   -2.682970 -2.771855 5.717470 
C   -6.587177 2.753335 -0.156558 
C   7.461895 0.989296 5.588590 
C   1.881283 -0.982416 0.071232 
C   -1.836833 1.910568 -5.588590 
C   -7.417445 -1.917448 -0.071232 
C   8.725829 0.965038 -5.203870 
C   0.579249 -0.942278 0.575968 
C   -0.572899 1.934826 5.203870 
C   -8.719479 -1.957586 -0.575968 
C   9.155339 -0.169637 -4.507434 
C   0.092059 0.216207 1.188794 
C   -0.143389 -2.730227 4.507434 
C   -9.206669 2.683657 -1.188794 
C   8.306170 -1.275334 -4.400436 
C   0.926938 1.330894 1.307962 
C   -0.992558 -1.624530 4.400436 
C   -8.371790 1.568970 -1.307962 
C   7.047253 -1.256773 -5.003625 
C   2.222895 1.297523 0.793143 
C   -2.251475 -1.643090 5.003625 
C   -7.075833 1.602340 -0.793143 
H   7.574072 -0.710009 3.420852 
H   1.874415 0.527439 -2.138846 
H   -1.724655 -2.189855 -3.420852 
H   -7.424312 2.372425 2.138846 
H   8.992632 -2.330936 2.220762 
H   0.357955 1.967396 -3.448476 
H   -0.306095 -0.568927 -2.220762 
H   -8.940772 0.932467 3.448476 
H   8.016209 1.328913 1.361474 
H   1.147049 -1.616783 -4.293474 
H   -1.282519 1.570951 -1.361474 
H   -8.151679 -1.283081 4.293474 
H   5.604732 0.835899 1.772060 
H   3.469626 -0.857069 -3.768058 
H   -3.693996 2.063964 -1.772060 
H   -5.829102 -2.042794 3.768058 
H   4.202838 2.418686 3.035950 
H   4.967300 -2.271046 -2.402038 
H   -5.095890 0.481178 -3.035950 
H   -4.331428 -0.628818 2.402038 
H   4.670659 1.488752 -4.993447 
H   4.674639 -1.510982 0.847771 
H   -4.628069 1.411112 4.993447 
H   -4.624089 -1.388882 -0.847771 
H   2.371900 1.675517 5.523529 
H   6.988737 -1.613607 0.019921 
H   -6.926827 1.224346 -5.523529 
H   -2.309990 -1.286256 -0.019921 
H   1.647598 0.180343 3.622382 
H   7.726799 -0.022123 -1.792316 
H   -7.651129 2.719520 -3.622382 
H   -1.571928 -2.877740 1.792316 
H   3.230700 -1.421328 2.659066 
H   6.122008 1.582728 -2.737642 
H   -6.068028 -1.478535 -2.659066 
H   -3.176720 1.317135 2.737642 
H   7.138957 1.863516 5.018832 
H   2.239680 -1.870926 -0.452497 
H   -2.159770 1.036348 -5.018832 
H   -7.059047 -1.028938 0.452497 
H   -9.215372 1.830432 -5.306569 
H   -0.065366 -1.812972 0.453690 
H   0.083356 1.069432 5.306569 
H   9.233362 -1.086892 -0.453690 
H   -8.444275 -0.201254 -4.064118 
H   -0.935413 0.256284 1.556960 
H   0.854453 -2.698610 4.064118 
H   8.363315 2.643580 -1.556960 
H   8.627020 -2.155209 -3.839961 
H   0.570637 2.229299 1.813397 
H   -0.671707 -0.744654 3.839961 
H   -8.728090 0.670564 -1.813397 
H   6.384615 -2.119956 -4.923258 
H   2.872303 2.169166 0.880920 
H   -2.914113 -0.779908 4.923258 
H   -6.426425 0.730698 -0.880920 
128
i=7
C   5.771566 -1.913820 3.343294 
C   3.534786 1.915940 -2.183598 
C   -3.527162 -0.986044 -3.343294 
C   -5.763942 0.983924 2.183598 
C   7.133854 -1.638014 3.101857 
C   2.213978 1.521174 -2.480915 
C   -2.164874 -1.261849 -3.101857 
C   -7.084750 1.378689 2.480915 
C   7.940468 -2.545228 2.410972 
C   1.365035 2.343716 -3.220904 
C   -1.358259 -0.354635 -2.410972 
C   -7.933692 0.556147 3.220904 
C   7.404990 2.056802 1.925705 
C   1.817961 -2.220634 -3.696435 
C   -1.893737 0.843061 -1.925705 
C   -7.480766 -0.679229 3.696435 
C   6.056157 1.769925 2.153332 
C   3.126578 -1.814797 -3.415040 
C   -3.242570 1.129939 -2.153332 
C   -6.172149 -1.085067 3.415040 
C   5.254795 2.668489 2.858447 
C   3.972389 -2.633777 -2.662517 
C   -4.043933 0.231375 -2.858447 
C   -5.326339 -0.266087 2.662517 
C   4.864355 -0.941293 4.008884 
C   4.473317 1.000141 -1.485408 
C   -4.434373 -1.958571 -4.008884 
C   -4.825411 1.899723 1.485408 
C   5.262910 -0.086999 5.069796 
C   4.071801 0.115783 -0.450320 
C   -4.035817 -2.812864 -5.069796 
C   -5.226926 2.784080 0.450320 
C   4.349548 0.841526 5.590670 
C   4.986860 -0.821630 0.048122 
C   -4.949180 2.058338 -5.590670 
C   -4.311868 -2.078234 -0.048122 
C   3.046659 0.937941 5.105675 
C   6.299485 -0.881213 -0.418249 
C   -6.252069 1.961923 -5.105675 
C   -2.999243 -2.018651 0.418249 
C   2.643692 0.094790 4.069332 
C   6.709227 0.007658 -1.412680 
C   -6.655035 2.805074 -4.069332 
C   -2.589500 -2.907522 1.412680 
C   3.544728 -0.821728 3.530644 
C   5.803528 0.926296 -1.939936 
C   -5.754000 -2.078136 -3.530644 
C   -3.495200 1.973568 1.939936 
C   6.612899 -0.129861 -5.699478 
C   2.708692 0.144677 0.138566 
C   -2.685828 -2.770003 5.699478 
C   -6.590035 2.755187 -0.138566 
C   7.457450 0.988608 5.606265 
C   1.876838 -0.983104 0.053557 
C   -1.841278 1.911256 -5.606265 
C   -7.421890 -1.916760 -0.053557 
C   8.725194 0.962762 -5.195297 
C   0.578614 -0.944554 0.567395 
C   -0.573534 1.937102 5.195297 
C   -8.720114 -1.955310 -0.567395 
C   9.160472 -0.174294 -4.507222 
C   0.097192 0.211550 1.188582 
C   -0.138256 -2.725570 4.507222 
C   -9.201536 2.688314 -1.188582 
C   8.312732 -1.280890 -4.399007 
C   0.933500 1.325338 1.306533 
C   -0.985996 -1.618974 4.399007 
C   -8.365228 1.574526 -1.306533 
C   7.050111 -1.260848 -4.993359 
C   2.225753 1.293448 0.782877 
C   -2.248617 -1.639015 4.993359 
C   -7.072975 1.606415 -0.782877 
H   7.559096 -0.691752 3.434293 
H   1.859439 0.545696 -2.152287 
H   -1.739631 -2.208112 -3.434293 
H   -7.439288 2.354168 2.152287 
H   8.987446 -2.294582 2.223249 
H   0.352769 2.003750 -3.450963 
H   -0.311281 -0.605281 -2.223249 
H   -8.945958 0.896113 3.450963 
H   8.029756 1.357700 1.365390 
H   1.160596 -1.587996 -4.297390 
H   -1.268972 1.542164 -1.365390 
H   -8.138132 -1.311868 4.297390 
H   5.627169 0.838016 1.787459 
H   3.492063 -0.854952 -3.783457 
H   -3.671559 2.061847 -1.787459 
H   -5.806665 -2.044911 3.783457 
H   4.215697 2.403922 3.061562 
H   4.980159 -2.285810 -2.427650 
H   -5.083031 0.495942 -3.061562 
H   -4.318569 -0.614054 2.427650 
H   4.666002 1.490975 -4.978736 
H   4.669982 -1.508759 0.833060 
H   -4.632726 1.408889 4.978736 
H   -4.628746 -1.391105 -0.833060 
H   2.365709 1.669326 5.542579 
H   6.982546 -1.619798 0.000871 
H   -6.933018 1.230537 -5.542579 
H   -2.316181 -1.280065 -0.000871 
H   1.640031 0.164521 3.650323 
H   7.719232 -0.037945 -1.820257 
H   -7.658696 2.735342 -3.650323 
H   -1.579495 -2.861918 1.820257 
H   3.225302 -1.437468 2.688806 
H   6.116610 1.566588 -2.767382 
H   -6.073426 -1.462395 -2.688806 
H   -3.182118 1.333275 2.767382 
H   7.130966 1.864257 5.041110 
H   2.231689 -1.870185 -0.474775 
H   -2.167761 1.035607 -5.041110 
H   -7.067038 -1.029679 0.474775 
H   -9.217171 1.828686 -5.299954 
H   -0.067165 -1.814718 0.447075 
H   0.081557 1.071178 5.299954 
H   9.231563 -1.085146 -0.447075 
H   -8.436179 -0.206757 -4.071421 
H   -0.927317 0.250781 1.564263 
H   0.862549 -2.693107 4.071421 
H   8.371411 2.649083 -1.564263 
H   8.637127 -2.162618 -3.844036 
H   0.580744 2.221890 1.817472 
H   -0.661600 -0.737245 3.844036 
H   -8.717983 0.677973 -1.817472 
H   6.388796 -2.124877 -4.912251 
H   2.876484 2.164245 0.869913 
H   -2.909932 -0.774987 4.912251 
H   -6.422244 0.735619 -0.869913 
128
i=8
C   5.770613 -1.914085 3.364196 
C   3.533833 1.915675 -2.204500 
C   -3.528115 -0.985779 -3.364196 
C   -5.764895 0.984189 2.204500 
C   7.127716 -1.623409 3.115774 
C   2.207840 1.535779 -2.494832 
C   -2.171012 -1.276454 -3.115774 
C   -7.090888 1.364084 2.494832 
C   7.939621 -2.520039 2.418751 
C   1.364188 2.368905 -3.228683 
C   -1.359106 -0.379824 -2.418751 
C   -7.934539 0.530958 3.228683 
C   7.414462 2.077281 1.934701 
C   1.827433 -2.200155 -3.705431 
C   -1.884265 0.822582 -1.934701 
C   -7.471294 -0.699708 3.705431 
C   6.070656 1.775534 2.169049 
C   3.141077 -1.809188 -3.430757 
C   -3.228071 1.124330 -2.169049 
C   -6.157650 -1.090676 3.430757 
C   5.263738 2.664150 2.880090 
C   3.981332 -2.638116 -2.684160 
C   -4.034990 0.235714 -2.880090 
C   -5.317396 -0.261748 2.684160 
C   4.859487 -0.948649 4.033861 
C   4.468449 0.992785 -1.510385 
C   -4.439241 -1.951215 -4.033861 
C   -4.830279 1.907079 1.510385 
C   5.258412 -0.090597 5.091545 
C   4.067303 0.112185 -0.472069 
C   -4.040315 -2.809266 -5.091545 
C   -5.231424 2.787678 0.472069 
C   4.344838 0.839039 5.609615 
C   4.982150 -0.824117 0.029177 
C   -4.953890 2.060825 -5.609615 
C   -4.316578 -2.075747 -0.029177 
C   3.040732 0.930850 5.126948 
C   6.293558 -0.888304 -0.439522 
C   -6.257996 1.969014 -5.126948 
C   -3.005170 -2.011560 0.439522 
C   2.636918 0.081984 4.095844 
C   6.702453 -0.005148 -1.439192 
C   -6.661809 2.817880 -4.095844 
C   -2.596274 -2.894716 1.439192 
C   3.538537 -0.834799 3.558585 
C   5.797337 0.913225 -1.967877 
C   -5.760191 -2.065065 -3.558585 
C   -3.501391 1.986639 1.967877 
C   6.610041 -0.131713 -5.681486 
C   2.705834 0.142825 0.120574 
C   -2.688686 -2.768151 5.681486 
C   -6.592893 2.757039 -0.120574 
C   7.453005 0.987920 5.623940 
C   1.872393 -0.983792 0.035882 
C   -1.845723 1.911944 -5.623940 
C   -7.426335 -1.916072 -0.035882 
C   8.724559 0.960486 -5.186724 
C   0.577979 -0.946830 0.558822 
C   -0.574169 1.939378 5.186724 
C   -8.720749 -1.953034 -0.558822 
C   9.165605 -0.178951 -4.507010 
C   0.102325 0.206893 1.188370 
C   -0.133123 -2.720913 4.507010 
C   -9.196403 2.692971 -1.188370 
C   8.319294 -1.286446 -4.397578 
C   0.940062 1.319782 1.305104 
C   -0.979434 -1.613418 4.397578 
C   -8.358666 1.580082 -1.305104 
C   7.052969 -1.264923 -4.983093 
C   2.228611 1.289373 0.772611 
C   -2.245759 -1.634940 4.983093 
C   -7.070117 1.610490 -0.772611 
H   7.544120 -0.673495 3.447734 
H   1.844463 0.563953 -2.165728 
H   -1.754607 -2.226369 -3.447734 
H   -7.454264 2.335911 2.165728 
H   8.982260 -2.258228 2.225736 
H   0.347583 2.040104 -3.453450 
H   -0.316467 -0.641635 -2.225736 
H   -8.951144 0.859759 3.453450 
H   8.043303 1.386487 1.369306 
H   1.174143 -1.559209 -4.301306 
H   -1.255425 1.513377 -1.369306 
H   -8.124585 -1.340655 4.301306 
H   5.649606 0.840133 1.802858 
H   3.514500 -0.852835 -3.798856 
H   -3.649122 2.059730 -1.802858 
H   -5.784228 -2.047028 3.798856 
H   4.228556 2.389158 3.087174 
H   4.993018 -2.300574 -2.453262 
H   -5.070172 0.510706 -3.087174 
H   -4.305710 -0.599290 2.453262 
H   4.661345 1.493198 -4.964025 
H   4.665325 -1.506536 0.818349 
H   -4.637383 1.406666 4.964025 
H   -4.633403 -1.393328 -0.818349 
H   2.359518 1.663135 5.561629 
H   6.976355 -1.625989 -0.018179 
H   -6.939209 1.236728 -5.561629 
H   -2.322372 -1.273874 0.018179 
H   1.632464 0.148699 3.678264 
H   7.711665 -0.053767 -1.848198 
H   -7.666263 2.751164 -3.678264 
H   -1.587062 -2.846096 1.848198 
H   3.219904 -1.453608 2.718546 
H   6.111212 1.550448 -2.797122 
H   -6.078824 -1.446255 -2.718546 
H   -3.187516 1.349415 2.797122 
H   7.122975 1.864998 5.063388 
H   2.223698 -1.869444 -0.497053 
H   -2.175752 1.034866 -5.063388 
H   -7.075029 -1.030420 0.497053 
H   -9.218970 1.826940 -5.293339 
H   -0.068964 -1.816464 0.440460 
H   0.079758 1.072924 5.293339 
H   9.229764 -1.083400 -0.440460 
H   -8.428083 -0.212260 -4.078724 
H   -0.919221 0.245278 1.571566 
H   0.870645 -2.687604 4.078724 
H   8.379507 2.654586 -1.571566 
H   8.647234 -2.170027 -3.848111 
H   0.590851 2.214481 1.821547 
H   -0.651493 -0.729836 3.848111 
H   -8.707876 0.685382 -1.821547 
H   6.392977 -2.129798 -4.901244 
H   2.880665 2.159324 0.858906 
H   -2.905751 -0.770066 4.901244 
H   -6.418063 0.740540 -0.858906 
128
i=9
C   5.769660 -1.914350 3.385098 
C   3.532880 1.915410 -2.225402 
C   -3.529068 -0.985514 -3.385098 
C   -5.765848 0.984454 2.225402 
C   7.121578 -1.608804 3.129691 
C   2.201702 1.550384 -2.508749 
C   -2.177150 -1.291059 -3.129691 
C   -7.097026 1.349479 2.508749 
C   7.938774 -2.494850 2.426530 
C   1.363341 2.394094 -3.236462 
C   -1.359953 -0.405013 -2.426530 
C   -7.935386 0.505769 3.236462 
C   7.423934 2.097760 1.943697 
C   1.836905 -2.179676 -3.714427 
C   -1.874793 0.802103 -1.943697 
C   -7.461822 -0.720187 3.714427 
C   6.085155 1.781143 2.184766 
C   3.155576 -1.803579 -3.446474 
C   -3.213572 1.118721 -2.184766 
C   -6.143151 -1.096285 3.446474 
C   5.272681 2.659811 2.901733 
C   3.990275 -2.642455 -2.705803 
C   -4.026047 0.240053 -2.901733 
C   -5.308453 -0.257409 2.705803 
C   4.854619 -0.956005 4.058838 
C   4.463581 0.985429 -1.535362 
C   -4.444109 -1.943859 -4.058838 
C   -4.835147 1.914435 1.535362 
C   5.253914 -0.094195 5.113294 
C   4.062805 0.108587 -0.493818 
C   -4.044813 -2.805668 -5.113294 
C   -5.235922 2.791276 0.493818 
C   4.340128 0.836552 5.628560 
C   4.977440 -0.826604 0.010232 
C   -4.958600 2.063312 -5.628560 
C   -4.321288 -2.073260 -0.010232 
C   3.034805 0.923759 5.148221 
C   6.287631 -0.895395 -0.460795 
C   -6.263923 1.976105 -5.148221 
C   -3.011097 -2.004469 0.460795 
C   2.630144 0.069178 4.122356 
C   6.695679 -0.017954 -1.465704 
C   -6.668583 2.830686 -4.122356 
C   -2.603048 -2.881910 1.465704 
C   3.532346 -0.847870 3.586526 
C   5.791146 0.900154 -1.995818 
C   -5.766382 -2.051994 -3.586526 
C   -3.507582 1.999710 1.995818 
C   6.607183 -0.133565 -5.663494 
C   2.702976 0.140973 0.102582 
C   -2.691544 -2.766299 5.663494 
C   -6.595751 2.758891 -0.102582 
C   7.448560 0.987232 5.641615 
C   1.867948 -0.984480 0.018207 
C   -1.850168 1.912632 -5.641615 
C   -7.430780 -1.915384 -0.018207 
C   8.723924 0.958210 -5.178151 
C   0.577344 -0.949106 0.550249 
C   -0.574804 1.941654 5.178151 
C   -8.721384 -1.950758 -0.550249 
C   9.170738 -0.183608 -4.506798 
C   0.107458 0.202236 1.188158 
C   -0.127990 -2.716256 4.506798 
C   -9.191270 2.697628 -1.188158 
C   8.325856 -1.292002 -4.396149 
C   0.946624 1.314226 1.303675 
C   -0.972872 -1.607862 4.396149 
C   -8.352104 1.585638 -1.303675 
C   7.055827 -1.268998 -4.972827 
C   2.231469 1.285298 0.762345 
C   -2.242901 -1.630865 4.972827 
C   -7.067259 1.614565 -0.762345 
H   7.529144 -0.655238 3.461175 
H   1.829487 0.582210 -2.179169 
H   -1.769583 -2.244626 -3.461175 
H   -7.469240 2.317654 2.179169 
H   8.977074 -2.221874 2.228223 
H   0.342397 2.076458 -3.455937 
H   -0.321653 -0.677989 -2.228223 
H   -8.956330 0.823405 3.455937 
H   8.056850 1.415274 1.373222 
H   1.187690 -1.530422 -4.305222 
H   -1.241878 1.484590 -1.373222 
H   -8.111038 -1.369442 4.305222 
H   5.672043 0.842250 1.818257 
H   3.536937 -0.850718 -3.814255 
H   -3.626685 2.057613 -1.818257 
H   -5.761791 -2.049145 3.814255 
H   4.241415 2.374394 3.112786 
H   5.005877 -2.315338 -2.478874 
H   -5.057313 0.525470 -3.112786 
H   -4.292851 -0.584526 2.478874 
H   4.656688 1.495421 -4.949314 
H   4.660668 -1.504313 0.803638 
H   -4.642040 1.404443 4.949314 
H   -4.638060 -1.395551 -0.803638 
H   2.353327 1.656944 5.580679 
H   6.970164 -1.632180 -0.037229 
H   -6.945400 1.242919 -5.580679 
H   -2.328563 -1.267683 0.037229 
H   1.624897 0.132877 3.706205 
H   7.704098 -0.069589 -1.876139 
H   -7.673830 2.766986 -3.706205 
H   -1.594629 -2.830274 1.876139 
H   3.214506 -1.469748 2.748286 
H   6.105814 1.534308 -2.826862 
H   -6.084222 -1.430115 -2.748286 
H   -3.192914 1.365555 2.826862 
H   7.114984 1.865739 5.085666 
H   2.215707 -1.868703 -0.519331 
H   -2.183743 1.034125 -5.085666 
H   -7.083020 -1.031161 0.519331 
H   -9.220769 1.825194 -5.286724 
H   -0.070763 -1.818210 0.433845 
H   0.077959 1.074670 5.286724 
H   9.227965 -1.081654 -0.433845 
H   -8.419987 -0.217763 -4.086027 
H   -0.911125 0.239775 1.578869 
H   0.878741 -2.682101 4.086027 
H   8.387603 2.660089 -1.578869 
H   8.657341 -2.177436 -3.852186 
H   0.600958 2.207072 1.825622 
H   -0.641386 -0.722427 3.852186 
H   -8.697769 0.692791 -1.825622 
H   6.397158 -2.134719 -4.890237 
H   2.884846 2.154403 0.847899 
H   -2.901570 -0.765145 4.890237 
H   -6.413882 0.745461 -0.847899 
128
i=10
C   5.768707 -1.914615 3.406000 
C   3.531927 1.915145 -2.246304 
C   -3.530021 -0.985249 -3.406000 
C   -5.766801 0.984719 2.246304 
C   7.115440 -1.594199 3.143608 
C   2.195564 1.564989 -2.522666 
C   -2.183288 -1.305664 -3.143608 
C   -7.103164 1.334874 2.522666 
C   7.937927 -2.469661 2.434309 
C   1.362494 2.419283 -3.244241 
C   -1.360800 -0.430202 -2.434309 
C   -7.936233 0.480580 3.244241 
C   7.433406 2.118239 1.952693 
C   1.846377 -2.159197 -3.723423 
C   -1.865321 0.781624 -1.952693 
C   -7.452350 -0.740666 3.723423 
C   6.099654 1.786752 2.200483 
C   3.170075 -1.797970 -3.462191 
C   -3.199073 1.113112 -2.200483 
C   -6.128652 -1.101894 3.462191 
C   5.281624 2.655472 2.923376 
C   3.999218 -2.646794 -2.727446 
C   -4.017104 0.244392 -2.923376 
C   -5.299510 -0.253070 2.727446 
C   4.849751 -0.963361 4.083815 
C   4.458713 0.978073 -1.560339 
C   -4.448977 -1.936503 -4.083815 
C   -4.840015 1.921791 1.560339 
C   5.249416 -0.097793 5.135043 
C   4.058307 0.104989 -0.515567 
C   -4.049311 -2.802070 -5.135043 
C   -5.240420 2.794874 0.515567 
C   4.335418 0.834065 5.647505 
C   4.972730 -0.829091 -0.008713 
C   -4.963310 2.065799 -5.647505 
C   -4.325998 -2.070773 0.008713 
C   3.028878 0.916668 5.169494 
C   6.281704 -0.902486 -0.482068 
C   -6.269850 1.983196 -5.169494 
C   -3.017024 -1.997378 0.482068 
C   2.623370 0.056372 4.148868 
C   6.688905 -0.030760 -1.492216 
C   -6.675357 2.843492 -4.148868 
C   -2.609822 -2.869104 1.492216 
C   3.526155 -0.860941 3.614467 
C   5.784955 0.887083 -2.023759 
C   -5.772573 -2.038923 -3.614467 
C   -3.513773 2.012781 2.023759 
C   6.604325 -0.135417 -5.645502 
C   2.700118 0.139121 0.084590 
C   -2.694402 -2.764447 5.645502 
C   -6.598609 2.760743 -0.084590 
C   7.444115 0.986544 5.659290 
C   1.863503 -0.985168 0.000532 
C   -1.854613 1.913320 -5.659290 
C   -7.435225 -1.914696 -0.000532 
C   8.723289 0.955934 -5.169578 
C   0.576709 -0.951382 0.541676 
C   -0.575439 1.943930 5.169578 
C   -8.722019 -1.948482 -0.541676 
C   9.175871 -0.188265 -4.506586 
C   0.112591 0.197579 1.187946 
C   -0.122857 -2.711599 4.506586 
C   -9.186137 2.702285 -1.187946 
C   8.332418 -1.297558 -4.394720 
C   0.953186 1.308670 1.302246 
C   -0.966310 -1.602306 4.394720 
C   -8.345542 1.591194 -1.302246 
C   7.058685 -1.273073 -4.962561 
C   2.234327 1.281223 0.752079 
C   -2.240043 -1.626790 4.962561 
C   -7.064401 1.618640 -0.752079 
H   7.514168 -0.636981 3.474616 
H   1.814511 0.600467 -2.192610 
H   -1.784559 -2.262883 -3.474616 
H   -7.484216 2.299397 2.192610 
H   8.971888 -2.185520 2.230710 
H   0.337211 2.112812 -3.458424 
H   -0.326839 -0.714343 -2.230710 
H   -8.961516 0.787051 3.458424 
H   8.070397 1.444061 1.377138 
H   1.201237 -1.501635 -4.309138 
H   -1.228331 1.455803 -1.377138 
H   -8.097491 -1.398229 4.309138 
H   5.694480 0.844367 1.833656 
H   3.559374 -0.848601 -3.829654 
H   -3.604248 2.055496 -1.833656 
H   -5.739354 -2.051262 3.829654 
H   4.254274 2.359630 3.138398 
H   5.018736 -2.330102 -2.504486 
H   -5.044454 0.540234 -3.138398 
H   -4.279992 -0.569762 2.504486 
H   4.652031 1.497644 -4.934603 
H   4.656011 -1.502090 0.788927 
H   -4.646697 1.402220 4.934603 
H   -4.642717 -1.397774 -0.788927 
H   2.347136 1.650753 5.599729 
H   6.963973 -1.638371 -0.056279 
H   -6.951591 1.249110 -5.599729 
H   -2.334754 -1.261492 0.056279 
H   1.617330 0.117055 3.734146 
H   7.696531 -0.085411 -1.904080 
H   -7.681397 2.782808 -3.734146 
H   -1.602196 -2.814452 1.904080 
H   3.209108 -1.485888 2.778026 
H   6.100416 1.518168 -2.856602 
H   -6.089620 -1.413975 -2.778026 
H   -3.198312 1.381695 2.856602 
H   7.106993 1.866480 5.107944 
H   2.207716 -1.867962 -0.541609 
H   -2.191734 1.033384 -5.107944 
H   -7.091011 -1.031902 0.541609 
H   -9.222568 1.823448 -5.280109 
H   -0.072562 -1.819956 0.427230 
H   0.076160 1.076416 5.280109 
H   9.226166 -1.079908 -0.427230 
H   -8.411891 -0.223266 -4.093330 
H   -0.903029 0.234272 1.586172 
H   0.886837 -2.676598 4.093330 
H   8.395699 2.665592 -1.586172 
H   8.667448 -2.184845 -3.856261 
H   0.611065 2.199663 1.829697 
H   -0.631279 -0.715018 3.856261 
H   -8.687662 0.700200 -1.829697 
H   6.401339 -2.139640 -4.879230 
H   2.889027 2.149482 0.836892 
H   -2.897389 -0.760224 4.879230 
H   -6.409701 0.750382 -0.836892 
128
i=11
C   5.767754 -1.914880 3.426902 
C   3.530974 1.914880 -2.267206 
C   -3.530974 -0.984984 -3.426902 
C   -5.767754 0.984984 2.267206 
C   7.109302 -1.579594 3.157525 
C   2.189426 1.579594 -2.536583 
C   -2.189426 -1.320269 -3.157525 
C   -7.109302 1.320269 2.536583 
C   7.937080 -2.444472 2.442088 
C   1.361647 2.444472 -3.252020 
C   -1.361647 -0.455391 -2.442088 
C   -7.937080 0.455391 3.252020 
C   7.442878 2.138718 1.961689 
C   1.855849 -2.138718 -3.732419 
C   -1.855849 0.761145 -1.961689 
C   -7.442878 -0.761145 3.732419 
C   6.114153 1.792361 2.216200 
C   3.184574 -1.792361 -3.477908 
C   -3.184574 1.107503 -2.216200 
C   -6.114153 -1.107503 3.477908 
C   5.290567 2.651133 2.945019 
C   4.008161 -2.651133 -2.749089 
C   -4.008161 0.248731 -2.945019 
C   -5.290567 -0.248731 2.749089 
C   4.844883 -0.970717 4.108792 
C   4.453845 0.970717 -1.585316 
C   -4.453845 -1.929147 -4.108792 
C   -4.844883 1.929147 1.585316 
C   5.244918 -0.101391 5.156792 
C   4.053809 0.101391 -0.537316 
C   -4.053809 -2.798472 -5.156792 
C   -5.244918 2.798472 0.537316 
C   4.330708 0.831578 5.666450 
C   4.968020 -0.831578 -0.027658 
C   -4.968020 2.068286 -5.666450 
C   -4.330708 -2.068286 0.027658 
C   3.022951 0.909577 5.190767 
C   6.275777 -0.909577 -0.503341 
C   -6.275777 1.990287 -5.190767 
C   -3.022951 -1.990287 0.503341 
C   2.616596 0.043566 4.175380 
C   6.682131 -0.043566 -1.518728 
C   -6.682131 2.856298 -4.175380 
C   -2.616596 -2.856298 1.518728 
C   3.519964 -0.874012 3.642408 
C   5.778764 0.874012 -2.051700 
C   -5.778764 -2.025852 -3.642408 
C   -3.519964 2.025852 2.051700 
C   6.601467 -0.137269 -5.627510 
C   2.697260 0.137269 0.066598 
C   -2.697260 -2.762595 5.627510 
C   -6.601467 2.762595 -0.066598 
C   7.439670 0.985856 5.676965 
C   1.859058 -0.985856 -0.017143 
C   -1.859058 1.914008 -5.676965 
C   -7.439670 -1.914008 0.017143 
C   8.722654 0.953658 -5.161005 
C   0.576074 -0.953658 0.533103 
C   -0.576074 1.946206 5.161005 
C   -8.722654 -1.946206 -0.533103 
C   9.181004 -0.192922 -4.506374 
C   0.117724 0.192922 1.187734 
C   -0.117724 -2.706942 4.506374 
C   -9.181004 2.706942 -1.187734 
C   8.338980 -1.303114 -4.393291 
C   0.959748 1.303114 1.300817 
C   -0.959748 -1.596750 4.393291 
C   -8.338980 1.596750 -1.300817 
C   7.061543 -1.277148 -4.952295 
C   2.237185 1.277148 0.741813 
C   -2.237185 -1.622715 4.952295 
C   -7.061543 1.622715 -0.741813 
H   7.499192 -0.618724 3.488057 
H   1.799535 0.618724 -2.206051 
H   -1.799535 -2.281140 -3.488057 
H   -7.499192 2.281140 2.206051 
H   8.966702 -2.149166 2.233197 
H   0.332025 2.149166 -3.460911 
H   -0.332025 -0.750697 -2.233197 
H   -8.966702 0.750697 3.460911 
H   8.083944 1.472848 1.381054 
H   1.214784 -1.472848 -4.313054 
H   -1.214784 1.427016 -1.381054 
H   -8.083944 -1.427016 4.313054 
H   5.716917 0.846484 1.849055 
H   3.581811 -0.846484 -3.845053 
H   -3.581811 2.053379 -1.849055 
H   -5.716917 -2.053379 3.845053 
H   4.267133 2.344866 3.164010 
H   5.031595 -2.344866 -2.530098 
H   -5.031595 0.554998 -3.164010 
H   -4.267133 -0.554998 2.530098 
H   4.647374 1.499867 -4.919892 
H   4.651354 -1.499867 0.774216 
H   -4.651354 1.399997 4.919892 
H   -4.647374 -1.399997 -0.774216 
H   2.340945 1.644562 5.618779 
H   6.957782 -1.644562 -0.075329 
H   -6.957782 1.255301 -5.618779 
H   -2.340945 -1.255301 0.075329 
H   1.609763 0.101233 3.762087 
H   7.688964 -0.101233 -1.932021 
H   -7.688964 2.798630 -3.762087 
H   -1.609763 -2.798630 1.932021 
H   3.203710 -1.502028 2.807766 
H   6.095018 1.502028 -2.886342 
H   -6.095018 -1.397835 -2.807766 
H   -3.203710 1.397835 2.886342 
H   7.099002 1.867221 5.130222 
H   2.199725 -1.867221 -0.563887 
H   -2.199725 1.032643 -5.130222 
H   -7.099002 -1.032643 0.563887 
H   -9.224367 1.821702 -5.273494 
H   -0.074361 -1.821702 0.420615 
H   0.074361 1.078162 5.273494 
H   9.224367 -1.078162 -0.420615 
H   -8.403795 -0.228769 -4.100633 
H   -0.894933 0.228769 1.593475 
H   0.894933 -2.671095 4.100633 
H   8.403795 2.671095 -1.593475 
H   8.677555 -2.192254 -3.860336 
H   0.621172 2.192254 1.833772 
H   -0.621172 -0.707609 3.860336 
H   -8.677555 0.707609 -1.833772 
H   6.405520 -2.144561 -4.868223 
H   2.893208 2.144561 0.825885 
H   -2.893208 -0.755303 4.868223 
H   -6.405520 0.755303 -0.825885 
128
i=12
C   5.766801 -1.915145 3.447804 
C   3.530021 1.914615 -2.288108 
C   -3.531927 -0.984719 -3.447804 
C   -5.768707 0.985249 2.288108 
C   7.103164 -1.564989 3.171442 
C   2.183288 1.594199 -2.550500 
C   -2.195564 -1.334874 -3.171442 
C   -7.115440 1.305664 2.550500 
C   7.936233 -2.419283 2.449867 
C   1.360800 2.469661 -3.259799 
C   -1.362494 -0.480580 -2.449867 
C   -7.937927 0.430202 3.259799 
C   7.452350 2.159197 1.970685 
C   1.865321 -2.118239 -3.741415 
C   -1.846377 0.740666 -1.970685 
C   -7.433406 -0.781624 3.741415 
C   6.128652 1.797970 2.231917 
C   3.199073 -1.786752 -3.493625 
C   -3.170075 1.101894 -2.231917 
C   -6.099654 -1.113112 3.493625 
C   5.299510 2.646794 2.966662 
C   4.017104 -2.655472 -2.770732 
C   -3.999218 0.253070 -2.966662 
C   -5.281624 -0.244392 2.770732 
C   4.840015 -0.978073 4.133769 
C   4.448977 0.963361 -1.610293 
C   -4.458713 -1.921791 -4.133769 
C   -4.849751 1.936503 1.610293 
C   5.240420 -0.104989 5.178541 
C   4.049311 0.097793 -0.559065 
C   -4.058307 -2.794874 -5.178541 
C   -5.249416 2.802070 0.559065 
C   4.325998 0.829091 5.685395 
C   4.963310 -0.834065 -0.046603 
C   -4.972730 2.070773 -5.685395 
C   -4.335418 -2.065799 0.046603 
C   3.017024 0.902486 5.212040 
C   6.269850 -0.916668 -0.524614 
C   -6.281704 1.997378 -5.212040 
C   -3.028878 -1.983196 0.524614 
C   2.609822 0.030760 4.201892 
C   6.675357 -0.056372 -1.545240 
C   -6.688905 2.869104 -4.201892 
C   -2.623370 -2.843492 1.545240 
C   3.513773 -0.887083 3.670349 
C   5.772573 0.860941 -2.079641 
C   -5.784955 -2.012781 -3.670349 
C   -3.526155 2.038923 2.079641 
C   6.598609 -0.139121 -5.609518 
C   2.694402 0.135417 0.048606 
C   -2.700118 -2.760743 5.609518 
C   -6.604325 2.764447 -0.048606 
C   7.435225 0.985168 5.694640 
C   1.854613 -0.986544 -0.034818 
C   -1.863503 1.914696 -5.694640 
C   -7.444115 -1.913320 0.034818 
C   8.722019 0.951382 -5.152432 
C   0.575439 -0.955934 0.524530 
C   -0.576709 1.948482 5.152432 
C   -8.723289 -1.943930 -0.524530 
C   9.186137 -0.197579 -4.506162 
C   0.122857 0.188265 1.187522 
C   -0.112591 -2.702285 4.506162 
C   -9.175871 2.711599 -1.187522 
C   8.345542 -1.308670 -4.391862 
C   0.966310 1.297558 1.299388 
C   -0.953186 -1.591194 4.391862 
C   -8.332418 1.602306 -1.299388 
C   7.064401 -1.281223 -4.942029 
C   2.240043 1.273073 0.731547 
C   -2.234327 -1.618640 4.942029 
C   -7.058685 1.626790 -0.731547 
H   7.484216 -0.600467 3.501498 
H   1.784559 0.636981 -2.219492 
H   -1.814511 -2.299397 -3.501498 
H   -7.514168 2.262883 2.219492 
H   8.961516 -2.112812 2.235684 
H   0.326839 2.185520 -3.463398 
H   -0.337211 -0.787051 -2.235684 
H   -8.971888 0.714343 3.463398 
H   8.097491 1.501635 1.384970 
H   1.228331 -1.444061 -4.316970 
H   -1.201237 1.398229 -1.384970 
H   -8.070397 -1.455803 4.316970 
H   5.739354 0.848601 1.864454 
H   3.604248 -0.844367 -3.860452 
H   -3.559374 2.051262 -1.864454 
H   -5.694480 -2.055496 3.860452 
H   4.279992 2.330102 3.189622 
H   5.044454 -2.359630 -2.555710 
H   -5.018736 0.569762 -3.189622 
H   -4.254274 -0.540234 2.555710 
H   4.642717 1.502090 -4.905181 
H   4.646697 -1.497644 0.759505 
H   -4.656011 1.397774 4.905181 
H   -4.652031 -1.402220 -0.759505 
H   2.334754 1.638371 5.637829 
H   6.951591 -1.650753 -0.094379 
H   -6.963973 1.261492 -5.637829 
H   -2.347136 -1.249110 0.094379 
H   1.602196 0.085411 3.790028 
H   7.681397 -0.117055 -1.959962 
H   -7.696531 2.814452 -3.790028 
H   -1.617330 -2.782808 1.959962 
H   3.198312 -1.518168 2.837506 
H   6.089620 1.485888 -2.916082 
H   -6.100416 -1.381695 -2.837506 
H   -3.209108 1.413975 2.916082 
H   7.091011 1.867962 5.152500 
H   2.191734 -1.866480 -0.586165 
H   -2.207716 1.031902 -5.152500 
H   -7.106993 -1.033384 0.586165 
H   -9.226166 1.819956 -5.266879 
H   -0.076160 -1.823448 0.414000 
H   0.072562 1.079908 5.266879 
H   9.222568 -1.076416 -0.414000 
H   -8.395699 -0.234272 -4.107936 
H   -0.886837 0.223266 1.600778 
H   0.903029 -2.665592 4.107936 
H   8.411891 2.676598 -1.600778 
H   8.687662 -2.199663 -3.864411 
H   0.631279 2.184845 1.837847 
H   -0.611065 -0.700200 3.864411 
H   -8.667448 0.715018 -1.837847 
H   6.409701 -2.149482 -4.857216 
H   2.897389 2.139640 0.814878 
H   -2.889027 -0.750382 4.857216 
H   -6.401339 0.760224 -0.814878 
128
i=13
C   5.765848 -1.915410 3.468706 
C   3.529068 1.914350 -2.309010 
C   -3.532880 -0.984454 -3.468706 
C   -5.769660 0.985514 2.309010 
C   7.097026 -1.550384 3.185359 
C   2.177150 1.608804 -2.564417 
C   -2.201702 -1.349479 -3.185359 
C   -7.121578 1.291059 2.564417 
C   7.935386 -2.394094 2.457646 
C   1.359953 2.494850 -3.267578 
C   -1.363341 -0.505769 -2.457646 
C   -7.938774 0.405013 3.267578 
C   7.461822 2.179676 1.979681 
C   1.874793 -2.097760 -3.750411 
C   -1.836905 0.720187 -1.979681 
C   -7.423934 -0.802103 3.750411 
C   6.143151 1.803579 2.247634 
C   3.213572 -1.781143 -3.509342 
C   -3.155576 1.096285 -2.247634 
C   -6.085155 -1.118721 3.509342 
C   5.308453 2.642455 2.988305 
C   4.026047 -2.659811 -2.792375 
C   -3.990275 0.257409 -2.988305 
C   -5.272681 -0.240053 2.792375 
C   4.835147 -0.985429 4.158746 
C   4.444109 0.956005 -1.635270 
C   -4.463581 -1.914435 -4.158746 
C   -4.854619 1.943859 1.635270 
C   5.235922 -0.108587 5.200290 
C   4.044813 0.094195 -0.580814 
C   -4.062805 -2.791276 -5.200290 
C   -5.253914 2.805668 0.580814 
C   4.321288 0.826604 5.704340 
C   4.958600 -0.836552 -0.065548 
C   -4.977440 2.073260 -5.704340 
C   -4.340128 -2.063312 0.065548 
C   3.011097 0.895395 5.233313 
C   6.263923 -0.923759 -0.545887 
C   -6.287631 2.004469 -5.233313 
C   -3.034805 -1.976105 0.545887 
C   2.603048 0.017954 4.228404 
C   6.668583 -0.069178 -1.571752 
C   -6.695679 2.881910 -4.228404 
C   -2.630144 -2.830686 1.571752 
C   3.507582 -0.900154 3.698290 
C   5.766382 0.847870 -2.107582 
C   -5.791146 -1.999710 -3.698290 
C   -3.532346 2.051994 2.107582 
C   6.595751 -0.140973 -5.591526 
C   2.691544 0.133565 0.030614 
C   -2.702976 -2.758891 5.591526 
C   -6.607183 2.766299 -0.030614 
C   7.430780 0.984480 5.712315 
C   1.850168 -0.987232 -0.052493 
C   -1.867948 1.915384 -5.712315 
C   -7.448560 -1.912632 0.052493 
C   8.721384 0.949106 -5.143859 
C   0.574804 -0.958210 0.515957 
C   -0.577344 1.950758 5.143859 
C   -8.723924 -1.941654 -0.515957 
C   9.191270 -0.202236 -4.505950 
C   0.127990 0.183608 1.187310 
C   -0.107458 -2.697628 4.505950 
C   -9.170738 2.716256 -1.187310 
C   8.352104 -1.314226 -4.390433 
C   0.972872 1.292002 1.297959 
C   -0.946624 -1.585638 4.390433 
C   -8.325856 1.607862 -1.297959 
C   7.067259 -1.285298 -4.931763 
C   2.242901 1.268998 0.721281 
C   -2.231469 -1.614565 4.931763 
C   -7.055827 1.630865 -0.721281 
H   7.469240 -0.582210 3.514939 
H   1.769583 0.655238 -2.232933 
H   -1.829487 -2.317654 -3.514939 
H   -7.529144 2.244626 2.232933 
H   8.956330 -2.076458 2.238171 
H   0.321653 2.221874 -3.465885 
H   -0.342397 -0.823405 -2.238171 
H   -8.977074 0.677989 3.465885 
H   8.111038 1.530422 1.388886 
H   1.241878 -1.415274 -4.320886 
H   -1.187690 1.369442 -1.388886 
H   -8.056850 -1.484590 4.320886 
H   5.761791 0.850718 1.879853 
H   3.626685 -0.842250 -3.875851 
H   -3.536937 2.049145 -1.879853 
H   -5.672043 -2.057613 3.875851 
H   4.292851 2.315338 3.215234 
H   5.057313 -2.374394 -2.581322 
H   -5.005877 0.584526 -3.215234 
H   -4.241415 -0.525470 2.581322 
H   4.638060 1.504313 -4.890470 
H   4.642040 -1.495421 0.744794 
H   -4.660668 1.395551 4.890470 
H   -4.656688 -1.404443 -0.744794 
H   2.328563 1.632180 5.656879 
H   6.945400 -1.656944 -0.113429 
H   -6.970164 1.267683 -5.656879 
H   -2.353327 -1.242919 0.113429 
H   1.594629 0.069589 3.817969 
H   7.673830 -0.132877 -1.987903 
H   -7.704098 2.830274 -3.817969 
H   -1.624897 -2.766986 1.987903 
H   3.192914 -1.534308 2.867246 
H   6.084222 1.469748 -2.945822 
H   -6.105814 -1.365555 -2.867246 
H   -3.214506 1.430115 2.945822 
H   7.083020 1.868703 5.174778 
H   2.183743 -1.865739 -0.608443 
H   -2.215707 1.031161 -5.174778 
H   -7.114984 -1.034125 0.608443 
H   -9.227965 1.818210 -5.260264 
H   -0.077959 -1.825194 0.407385 
H   0.070763 1.081654 5.260264 
H   9.220769 -1.074670 -0.407385 
H   -8.387603 -0.239775 -4.115239 
H   -0.878741 0.217763 1.608081 
H   0.911125 -2.660089 4.115239 
H   8.419987 2.682101 -1.608081 
H   8.697769 -2.207072 -3.868486 
H   0.641386 2.177436 1.841922 
H   -0.600958 -0.692791 3.868486 
H   -8.657341 0.722427 -1.841922 
H   6.413882 -2.154403 -4.846209 
H   2.901570 2.134719 0.803871 
H   -2.884846 -0.745461 4.846209 
H   -6.397158 0.765145 -0.803871 
128
i=14
C   5.764895 -1.915675 3.489608 
C   3.528115 1.914085 -2.329912 
C   -3.533833 -0.984189 -3.489608 
C   -5.770613 0.985779 2.329912 
C   7.090888 -1.535779 3.199276 
C   2.171012 1.623409 -2.578334 
C   -2.207840 -1.364084 -3.199276 
C   -7.127716 1.276454 2.578334 
C   7.934539 -2.368905 2.465425 
C   1.359106 2.520039 -3.275357 
C   -1.364188 -0.530958 -2.465425 
C   -7.939621 0.379824 3.275357 
C   7.471294 2.200155 1.988677 
C   1.884265 -2.077281 -3.759407 
C   -1.827433 0.699708 -1.988677 
C   -7.414462 -0.822582 3.759407 
C   6.157650 1.809188 2.263351 
C   3.228071 -1.775534 -3.525059 
C   -3.141077 1.090676 -2.263351 
C   -6.070656 -1.124330 3.525059 
C   5.317396 2.638116 3.009948 
C   4.034990 -2.664150 -2.814018 
C   -3.981332 0.261748 -3.009948 
C   -5.263738 -0.235714 2.814018 
C   4.830279 -0.992785 4.183723 
C   4.439241 0.948649 -1.660247 
C   -4.468449 -1.907079 -4.183723 
C   -4.859487 1.951215 1.660247 
C   5.231424 -0.112185 5.222039 
C   4.040315 0.090597 -0.602563 
C   -4.067303 -2.787678 -5.222039 
C   -5.258412 2.809266 0.602563 
C   4.316578 0.824117 5.723285 
C   4.953890 -0.839039 -0.084493 
C   -4.982150 2.075747 -5.723285 
C   -4.344838 -2.060825 0.084493 
C   3.005170 0.888304 5.254586 
C   6.257996 -0.930850 -0.567160 
C   -6.293558 2.011560 -5.254586 
C   -3.040732 -1.969014 0.567160 
C   2.596274 0.005148 4.254916 
C   6.661809 -0.081984 -1.598264 
C   -6.702453 2.894716 -4.254916 
C   -2.636918 -2.817880 1.598264 
C   3.501391 -0.913225 3.726231 
C   5.760191 0.834799 -2.135523 
C   -5.797337 -1.986639 -3.726231 
C   -3.538537 2.065065 2.135523 
C   6.592893 -0.142825 -5.573534 
C   2.688686 0.131713 0.012622 
C   -2.705834 -2.757039 5.573534 
C   -6.610041 2.768151 -0.012622 
C   7.426335 0.983792 5.729990 
C   1.845723 -0.987920 -0.070168 
C   -1.872393 1.916072 -5.729990 
C   -7.453005 -1.911944 0.070168 
C   8.720749 0.946830 -5.135286 
C   0.574169 -0.960486 0.507384 
C   -0.577979 1.953034 5.135286 
C   -8.724559 -1.939378 -0.507384 
C   9.196403 -0.206893 -4.505738 
C   0.133123 0.178951 1.187098 
C   -0.102325 -2.692971 4.505738 
C   -9.165605 2.720913 -1.187098 
C   8.358666 -1.319782 -4.389004 
C   0.979434 1.286446 1.296530 
C   -0.940062 -1.580082 4.389004 
C   -8.319294 1.613418 -1.296530 
C   7.070117 -1.289373 -4.921497 
C   2.245759 1.264923 0.711015 
C   -2.228611 -1.610490 4.921497 
C   -7.052969 1.634940 -0.711015 
H   7.454264 -0.563953 3.528380 
H   1.754607 0.673495 -2.246374 
H   -1.844463 -2.335911 -3.528380 
H   -7.544120 2.226369 2.246374 
H   8.951144 -2.040104 2.240658 
H   0.316467 2.258228 -3.468372 
H   -0.347583 -0.859759 -2.240658 
H   -8.982260 0.641635 3.468372 
H   8.124585 1.559209 1.392802 
H   1.255425 -1.386487 -4.324802 
H   -1.174143 1.340655 -1.392802 
H   -8.043303 -1.513377 4.324802 
H   5.784228 0.852835 1.895252 
H   3.649122 -0.840133 -3.891250 
H   -3.514500 2.047028 -1.895252 
H   -5.649606 -2.059730 3.891250 
H   4.305710 2.300574 3.240846 
H   5.070172 -2.389158 -2.606934 
H   -4.993018 0.599290 -3.240846 
H   -4.228556 -0.510706 2.606934 
H   4.633403 1.506536 -4.875759 
H   4.637383 -1.493198 0.730083 
H   -4.665325 1.393328 4.875759 
H   -4.661345 -1.406666 -0.730083 
H   2.322372 1.625989 5.675929 
H   6.939209 -1.663135 -0.132479 
H   -6.976355 1.273874 -5.675929 
H   -2.359518 -1.236728 0.132479 
H   1.587062 0.053767 3.845910 
H   7.666263 -0.148699 -2.015844 
H   -7.711665 2.846096 -3.845910 
H   -1.632464 -2.751164 2.015844 
H   3.187516 -1.550448 2.896986 
H   6.078824 1.453608 -2.975562 
H   -6.111212 -1.349415 -2.896986 
H   -3.219904 1.446255 2.975562 
H   7.075029 1.869444 5.197056 
H   2.175752 -1.864998 -0.630721 
H   -2.223698 1.030420 -5.197056 
H   -7.122975 -1.034866 0.630721 
H   -9.229764 1.816464 -5.253649 
H   -0.079758 -1.826940 0.400770 
H   0.068964 1.083400 5.253649 
H   9.218970 -1.072924 -0.400770 
H   -8.379507 -0.245278 -4.122542 
H   -0.870645 0.212260 1.615384 
H   0.919221 -2.654586 4.122542 
H   8.428083 2.687604 -1.615384 
H   8.707876 -2.214481 -3.872561 
H   0.651493 2.170027 1.845997 
H   -0.590851 -0.685382 3.872561 
H   -8.647234 0.729836 -1.845997 
H   6.418063 -2.159324 -4.835202 
H   2.905751 2.129798 0.792864 
H   -2.880665 -0.740540 4.835202 
H   -6.392977 0.770066 -0.792864 
128
i=15
C   5.763942 -1.915940 3.510510 
C   3.527162 1.913820 -2.350814 
C   -3.534786 -0.983924 -3.510510 
C   -5.771566 0.986044 2.350814 
C   7.084750 -1.521174 3.213193 
C   2.164874 1.638014 -2.592251 
C   -2.213978 -1.378689 -3.213193 
C   -7.133854 1.261849 2.592251 
C   7.933692 -2.343716 2.473204 
C   1.358259 2.545228 -3.283136 
C   -1.365035 -0.556147 -2.473204 
C   -7.940468 0.354635 3.283136 
C   7.480766 2.220634 1.997673 
C   1.893737 -2.056802 -3.768403 
C   -1.817961 0.679229 -1.997673 
C   -7.404990 -0.843061 3.768403 
C   6.172149 1.814797 2.279068 
C   3.242570 -1.769925 -3.540776 
C   -3.126578 1.085067 -2.279068 
C   -6.056157 -1.129939 3.540776 
C   5.326339 2.633777 3.031591 
C   4.043933 -2.668489 -2.835661 
C   -3.972389 0.266087 -3.031591 
C   -5.254795 -0.231375 2.835661 
C   4.825411 -1.000141 4.208700 
C   4.434373 0.941293 -1.685224 
C   -4.473317 -1.899723 -4.208700 
C   -4.864355 1.958571 1.685224 
C   5.226926 -0.115783 5.243788 
C   4.035817 0.086999 -0.624312 
C   -4.071801 -2.784080 -5.243788 
C   -5.262910 2.812864 0.624312 
C   4.311868 0.821630 5.742230 
C   4.949180 -0.841526 -0.103438 
C   -4.986860 2.078234 -5.742230 
C   -4.349548 -2.058338 0.103438 
C   2.999243 0.881213 5.275859 
C   6.252069 -0.937941 -0.588433 
C   -6.299485 2.018651 -5.275859 
C   -3.046659 -1.961923 0.588433 
C   2.589500 -0.007658 4.281428 
C   6.655035 -0.094790 -1.624776 
C   -6.709227 2.907522 -4.281428 
C   -2.643692 -2.805074 1.624776 
C   3.495200 -0.926296 3.754172 
C   5.754000 0.821728 -2.163464 
C   -5.803528 -1.973568 -3.754172 
C   -3.544728 2.078136 2.163464 
C   6.590035 -0.144677 -5.555542 
C   2.685828 0.129861 -0.005370 
C   -2.708692 -2.755187 5.555542 
C   -6.612899 2.770003 0.005370 
C   7.421890 0.983104 5.747665 
C   1.841278 -0.988608 -0.087843 
C   -1.876838 1.916760 -5.747665 
C   -7.457450 -1.911256 0.087843 
C   8.720114 0.944554 -5.126713 
C   0.573534 -0.962762 0.498811 
C   -0.578614 1.955310 5.126713 
C   -8.725194 -1.937102 -0.498811 
C   9.201536 -0.211550 -4.505526 
C   0.138256 0.174294 1.186886 
C   -0.097192 -2.688314 4.505526 
C   -9.160472 2.725570 -1.186886 
C   8.365228 -1.325338 -4.387575 
C   0.985996 1.280890 1.295101 
C   -0.933500 -1.574526 4.387575 
C   -8.312732 1.618974 -1.295101 
C   7.072975 -1.293448 -4.911231 
C   2.248617 1.260848 0.700749 
C   -2.225753 -1.606415 4.911231 
C   -7.050111 1.639015 -0.700749 
H   7.439288 -0.545696 3.541821 
H   1.739631 0.691752 -2.259815 
H   -1.859439 -2.354168 -3.541821 
H   -7.559096 2.208112 2.259815 
H   8.945958 -2.003750 2.243145 
H   0.311281 2.294582 -3.470859 
H   -0.352769 -0.896113 -2.243145 
H   -8.987446 0.605281 3.470859 
H   8.138132 1.587996 1.396718 
H   1.268972 -1.357700 -4.328718 
H   -1.160596 1.311868 -1.396718 
H   -8.029756 -1.542164 4.328718 
H   5.806665 0.854952 1.910651 
H   3.671559 -0.838016 -3.906649 
H   -3.492063 2.044911 -1.910651 
H   -5.627169 -2.061847 3.906649 
H   4.318569 2.285810 3.266458 
H   5.083031 -2.403922 -2.632546 
H   -4.980159 0.614054 -3.266458 
H   -4.215697 -0.495942 2.632546 
H   4.628746 1.508759 -4.861048 
H   4.632726 -1.490975 0.715372 
H   -4.669982 1.391105 4.861048 
H   -4.666002 -1.408889 -0.715372 
H   2.316181 1.619798 5.694979 
H   6.933018 -1.669326 -0.151529 
H   -6.982546 1.280065 -5.694979 
H   -2.365709 -1.230537 0.151529 
H   1.579495 0.037945 3.873851 
H   7.658696 -0.164521 -2.043785 
H   -7.719232 2.861918 -3.873851 
H   -1.640031 -2.735342 2.043785 
H   3.182118 -1.566588 2.926726 
H   6.073426 1.437468 -3.005302 
H   -6.116610 -1.333275 -2.926726 
H   -3.225302 1.462395 3.005302 
H   7.067038 1.870185 5.219334 
H   2.167761 -1.864257 -0.652999 
H   -2.231689 1.029679 -5.219334 
H   -7.130966 -1.035607 0.652999 
H   -9.231563 1.814718 -5.247034 
H   -0.081557 -1.828686 0.394155 
H   0.067165 1.085146 5.247034 
H   9.217171 -1.071178 -0.394155 
H   -8.371411 -0.250781 -4.129845 
H   -0.862549 0.206757 1.622687 
H   0.927317 -2.649083 4.129845 
H   8.436179 2.693107 -1.622687 
H   8.717983 -2.221890 -3.876636 
H   0.661600 2.162618 1.850072 
H   -0.580744 -0.677973 3.876636 
H   -8.637127 0.737245 -1.850072 
H   6.422244 -2.164245 -4.824195 
H   2.909932 2.124877 0.781857 
H   -2.876484 -0.735619 4.824195 
H   -6.388796 0.774987 -0.781857 
128
i=16
C   5.762989 -1.916205 3.531412 
C   3.526209 1.913555 -2.371716 
C   -3.535739 -0.983659 -3.531412 
C   -5.772519 0.986309 2.371716 
C   7.078612 -1.506569 3.227110 
C   2.158736 1.652619 -2.606168 
C   -2.220116 -1.393294 -3.227110 
C   -7.139992 1.247244 2.606168 
C   7.932845 -2.318527 2.480983 
C   1.357412 2.570417 -3.290915 
C   -1.365882 -0.581336 -2.480983 
C   -7.941315 0.329446 3.290915 
C   7.490238 2.241113 2.006669 
C   1.903209 -2.036323 -3.777399 
C   -1.808489 0.658750 -2.006669 
C   -7.395518 -0.863540 3.777399 
C   6.186648 1.820406 2.294785 
C   3.257069 -1.764316 -3.556493 
C   -3.112079 1.079458 -2.294785 
C   -6.041658 -1.135548 3.556493 
C   5.335282 2.629438 3.053234 
C   4.052876 -2.672828 -2.857304 
C   -3.963446 0.270426 -3.053234 
C   -5.245852 -0.227036 2.857304 
C   4.820543 -1.007497 4.233677 
C   4.429505 0.933937 -1.710201 
C   -4.478185 -1.892367 -4.233677 
C   -4.869223 1.965927 1.710201 
C   5.222428 -0.119381 5.265537 
C   4.031319 0.083401 -0.646061 
C   -4.076299 -2.780482 -5.265537 
C   -5.267408 2.816462 0.646061 
C   4.307158 0.819143 5.761175 
C   4.944470 -0.844013 -0.122383 
C   -4.991570 2.080721 -5.761175 
C   -4.354258 -2.055851 0.122383 
C   2.993316 0.874122 5.297132 
C   6.246142 -0.945032 -0.609706 
C   -6.305412 2.025742 -5.297132 
C   -3.052586 -1.954832 0.609706 
C   2.582726 -0.020464 4.307940 
C   6.648261 -0.107596 -1.651288 
C   -6.716001 2.920328 -4.307940 
C   -2.650466 -2.792268 1.651288 
C   3.489009 -0.939367 3.782113 
C   5.747809 0.808657 -2.191405 
C   -5.809719 -1.960497 -3.782113 
C   -3.550919 2.091207 2.191405 
C   6.587177 -0.146529 -5.537550 
C   2.682970 0.128009 -0.023362 
C   -2.711550 -2.753335 5.537550 
C   -6.615757 2.771855 0.023362 
C   7.417445 0.982416 5.765340 
C   1.836833 -0.989296 -0.105518 
C   -1.881283 1.917448 -5.765340 
C   -7.461895 -1.910568 0.105518 
C   8.719479 0.942278 -5.118140 
C   0.572899 -0.965038 0.490238 
C   -0.579249 1.957586 5.118140 
C   -8.725829 -1.934826 -0.490238 
C   9.206669 -0.216207 -4.505314 
C   0.143389 0.169637 1.186674 
C   -0.092059 -2.683657 4.505314 
C   -9.155339 2.730227 -1.186674 
C   8.371790 -1.330894 -4.386146 
C   0.992558 1.275334 1.293672 
C   -0.926938 -1.568970 4.386146 
C   -8.306170 1.624530 -1.293672 
C   7.075833 -1.297523 -4.900965 
C   2.251475 1.256773 0.690483 
C   -2.222895 -1.602340 4.900965 
C   -7.047253 1.643090 -0.690483 
H   7.424312 -0.527439 3.555262 
H   1.724655 0.710009 -2.273256 
H   -1.874415 -2.372425 -3.555262 
H   -7.574072 2.189855 2.273256 
H   8.940772 -1.967396 2.245632 
H   0.306095 2.330936 -3.473346 
H   -0.357955 -0.932467 -2.245632 
H   -8.992632 0.568927 3.473346 
H   8.151679 1.616783 1.400634 
H   1.282519 -1.328913 -4.332634 
H   -1.147049 1.283081 -1.400634 
H   -8.016209 -1.570951 4.332634 
H   5.829102 0.857069 1.926050 
H   3.693996 -0.835899 -3.922048 
H   -3.469626 2.042794 -1.926050 
H   -5.604732 -2.063964 3.922048 
H   4.331428 2.271046 3.292070 
H   5.095890 -2.418686 -2.658158 
H   -4.967300 0.628818 -3.292070 
H   -4.202838 -0.481178 2.658158 
H   4.624089 1.510982 -4.846337 
H   4.628069 -1.488752 0.700661 
H   -4.674639 1.388882 4.846337 
H   -4.670659 -1.411112 -0.700661 
H   2.309990 1.613607 5.714029 
H   6.926827 -1.675517 -0.170579 
H   -6.988737 1.286256 -5.714029 
H   -2.371900 -1.224346 0.170579 
H   1.571928 0.022123 3.901792 
H   7.651129 -0.180343 -2.071726 
H   -7.726799 2.877740 -3.901792 
H   -1.647598 -2.719520 2.071726 
H   3.176720 -1.582728 2.956466 
H   6.068028 1.421328 -3.035042 
H   -6.122008 -1.317135 -2.956466 
H   -3.230700 1.478535 3.035042 
H   7.059047 1.870926 5.241612 
H   2.159770 -1.863516 -0.675277 
H   -2.239680 1.028938 -5.241612 
H   -7.138957 -1.036348 0.675277 
H   -9.233362 1.812972 -5.240419 
H   -0.083356 -1.830432 0.387540 
H   0.065366 1.086892 5.240419 
H   9.215372 -1.069432 -0.387540 
H   -8.363315 -0.256284 -4.137148 
H   -0.854453 0.201254 1.629990 
H   0.935413 -2.643580 4.137148 
H   8.444275 2.698610 -1.629990 
H   8.728090 -2.229299 -3.880711 
H   0.671707 2.155209 1.854147 
H   -0.570637 -0.670564 3.880711 
H   -8.627020 0.744654 -1.854147 
H   6.426425 -2.169166 -4.813188 
H   2.914113 2.119956 0.770850 
H   -2.872303 -0.730698 4.813188 
H   -6.384615 0.779908 -0.770850 
128
i=17
C   5.762036 -1.916470 3.552314 
C   3.525256 1.913290 -2.392618 
C   -3.536692 -0.983394 -3.552314 
C   -5.773472 0.986574 2.392618 
C   7.072474 -1.491964 3.241027 
C   2.152598 1.667224 -2.620085 
C   -2.226254 -1.407899 -3.241027 
C   -7.146130 1.232639 2.620085 
C   7.931998 -2.293338 2.488762 
C   1.356565 2.595606 -3.298694 
C   -1.366729 -0.606525 -2.488762 
C   -7.942162 0.304257 3.298694 
C   7.499710 2.261592 2.015665 
C   1.912681 -2.015844 -3.786395 
C   -1.799017 0.638271 -2.015665 
C   -7.386046 -0.884019 3.786395 
C   6.201147 1.826015 2.310502 
C   3.271568 -1.758707 -3.572210 
C   -3.097580 1.073849 -2.310502 
C   -6.027159 -1.141157 3.572210 
C   5.344225 2.625099 3.074877 
C   4.061819 -2.677167 -2.878947 
C   -3.954503 0.274765 -3.074877 
C   -5.236909 -0.222697 2.878947 
C   4.815675 -1.014853 4.258654 
C   4.424637 0.926581 -1.735178 
C   -4.483053 -1.885011 -4.258654 
C   -4.874091 1.973283 1.735178 
C   5.217930 -0.122979 5.287286 
C   4.026821 0.079803 -0.667810 
C   -4.080797 -2.776884 -5.287286 
C   -5.271906 2.820060 0.667810 
C   4.302448 0.816656 5.780120 
C   4.939760 -0.846500 -0.141328 
C   -4.996280 2.083208 -5.780120 
C   -4.358968 -2.053364 0.141328 
C   2.987389 0.867031 5.318405 
C   6.240215 -0.952123 -0.630979 
C   -6.311339 2.032833 -5.318405 
C   -3.058513 -1.947741 0.630979 
C   2.575952 -0.033270 4.334452 
C   6.641487 -0.120402 -1.677800 
C   -6.722775 2.933134 -4.334452 
C   -2.657240 -2.779462 1.677800 
C   3.482818 -0.952438 3.810054 
C   5.741618 0.795586 -2.219346 
C   -5.815910 -1.947426 -3.810054 
C   -3.557110 2.104278 2.219346 
C   6.584319 -0.148381 -5.519558 
C   2.680112 0.126157 -0.041354 
C   -2.714408 -2.751483 5.519558 
C   -6.618615 2.773707 0.041354 
C   7.413000 0.981728 5.783015 
C   1.832388 -0.989984 -0.123193 
C   -1.885728 1.918136 -5.783015 
C   -7.466340 -1.909880 0.123193 
C   8.718844 0.940002 -5.109567 
C   0.572264 -0.967314 0.481665 
C   -0.579884 1.959862 5.109567 
C   -8.726464 -1.932550 -0.481665 
C   9.211802 -0.220864 -4.505102 
C   0.148522 0.164980 1.186462 
C   -0.086926 -2.679000 4.505102 
C   -9.150206 2.734884 -1.186462 
C   8.378352 -1.336450 -4.384717 
C   0.999120 1.269778 1.292243 
C   -0.920376 -1.563414 4.384717 
C   -8.299608 1.630086 -1.292243 
C   7.078691 -1.301598 -4.890699 
C   2.254333 1.252698 0.680217 
C   -2.220037 -1.598265 4.890699 
C   -7.044395 1.647165 -0.680217 
H   7.409336 -0.509182 3.568703 
H   1.709679 0.728266 -2.286697 
H   -1.889391 -2.390682 -3.568703 
H   -7.589048 2.171598 2.286697 
H   8.935586 -1.931042 2.248119 
H   0.300909 2.367290 -3.475833 
H   -0.363141 -0.968821 -2.248119 
H   -8.997818 0.532573 3.475833 
H   8.165226 1.645570 1.404550 
H   1.296066 -1.300126 -4.336550 
H   -1.133502 1.254294 -1.404550 
H   -8.002662 -1.599738 4.336550 
H   5.851539 0.859186 1.941449 
H   3.716433 -0.833782 -3.937447 
H   -3.447189 2.040677 -1.941449 
H   -5.582295 -2.066081 3.937447 
H   4.344287 2.256282 3.317682 
H   5.108749 -2.433450 -2.683770 
H   -4.954441 0.643582 -3.317682 
H   -4.189979 -0.466414 2.683770 
H   4.619432 1.513205 -4.831626 
H   4.623412 -1.486529 0.685950 
H   -4.679296 1.386659 4.831626 
H   -4.675316 -1.413335 -0.685950 
H   2.303799 1.607416 5.733079 
H   6.920636 -1.681708 -0.189629 
H   -6.994928 1.292447 -5.733079 
H   -2.378091 -1.218155 0.189629 
H   1.564361 0.006301 3.929733 
H   7.643562 -0.196165 -2.099667 
H   -7.734366 2.893562 -3.929733 
H   -1.655165 -2.703698 2.099667 
H   3.171322 -1.598868 2.986206 
H   6.062630 1.405188 -3.064782 
H   -6.127406 -1.300995 -2.986206 
H   -3.236098 1.494675 3.064782 
H   7.051056 1.871667 5.263890 
H   2.151779 -1.862775 -0.697555 
H   -2.247671 1.028197 -5.263890 
H   -7.146948 -1.037089 0.697555 
H   -9.235161 1.811226 -5.233804 
H   -0.085155 -1.832178 0.380925 
H   0.063567 1.088638 5.233804 
H   9.213573 -1.067686 -0.380925 
H   -8.355219 -0.261787 -4.144451 
H   -0.846357 0.195751 1.637293 
H   0.943509 -2.638077 4.144451 
H   8.452371 2.704113 -1.637293 
H   8.738197 -2.236708 -3.884786 
H   0.681814 2.147800 1.858222 
H   -0.560530 -0.663155 3.884786 
H   -8.616913 0.752063 -1.858222 
H   6.430606 -2.174087 -4.802181 
H   2.918294 2.115035 0.759843 
H   -2.868122 -0.725777 4.802181 
H   -6.380434 0.784829 -0.759843 
128
i=18
C   5.761083 -1.916735 3.573216 
C   3.524303 1.913025 -2.413520 
C   -3.537645 -0.983129 -3.573216 
C   -5.774425 0.986839 2.413520 
C   7.066336 -1.477359 3.254944 
C   2.146460 1.681829 -2.634002 
C   -2.232392 -1.422504 -3.254944 
C   -7.152268 1.218034 2.634002 
C   7.931151 -2.268149 2.496541 
C   1.355718 2.620795 -3.306473 
C   -1.367576 -0.631714 -2.496541 
C   -7.943009 0.279068 3.306473 
C   7.509182 2.282071 2.024661 
C   1.922153 -1.995365 -3.795391 
C   -1.789545 0.617792 -2.024661 
C   -7.376574 -0.904498 3.795391 
C   6.215646 1.831624 2.326219 
C   3.286067 -1.753098 -3.587927 
C   -3.083081 1.068240 -2.326219 
C   -6.012660 -1.146766 3.587927 
C   5.353168 2.620760 3.096520 
C   4.070762 -2.681506 -2.900590 
C   -3.945560 0.279104 -3.096520 
C   -5.227966 -0.218358 2.900590 
C   4.810807 -1.022209 4.283631 
C   4.419769 0.919225 -1.760155 
C   -4.487921 -1.877655 -4.283631 
C   -4.878959 1.980639 1.760155 
C   5.213432 -0.126577 5.309035 
C   4.022323 0.076205 -0.689559 
C   -4.085295 -2.773286 -5.309035 
C   -5.276404 2.823658 0.689559 
C   4.297738 0.814169 5.799065 
C   4.935050 -0.848987 -0.160273 
C   -5.000990 2.085695 -5.799065 
C   -4.363678 -2.050877 0.160273 
C   2.981462 0.859940 5.339678 
C   6.234288 -0.959214 -0.652252 
C   -6.317266 2.039924 -5.339678 
C   -3.064440 -1.940650 0.652252 
C   2.569178 -0.046076 4.360964 
C   6.634713 -0.133208 -1.704312 
C   -6.729549 2.945940 -4.360964 
C   -2.664014 -2.766656 1.704312 
C   3.476627 -0.965509 3.837995 
C   5.735427 0.782515 -2.247287 
C   -5.822101 -1.934355 -3.837995 
C   -3.563301 2.117349 2.247287 
C   6.581461 -0.150233 -5.501566 
C   2.677254 0.124305 -0.059346 
C   -2.717266 -2.749631 5.501566 
C   -6.621473 2.775559 0.059346 
C   7.408555 0.981040 5.800690 
C   1.827943 -0.990672 -0.140868 
C   -1.890173 1.918824 -5.800690 
C   -7.470785 -1.909192 0.140868 
C   8.718209 0.937726 -5.100994 
C   0.571629 -0.969590 0.473092 
C   -0.580519 1.962138 5.100994 
C   -8.727099 -1.930274 -0.473092 
C   9.216935 -0.225521 -4.504890 
C   0.153655 0.160323 1.186250 
C   -0.081793 -2.674343 4.504890 
C   -9.145073 2.739541 -1.186250 
C   8.384914 -1.342006 -4.383288 
C   1.005682 1.264222 1.290814 
C   -0.913814 -1.557858 4.383288 
C   -8.293046 1.635642 -1.290814 
C   7.081549 -1.305673 -4.880433 
C   2.257191 1.248623 0.669951 
C   -2.217179 -1.594190 4.880433 
C   -7.041537 1.651240 -0.669951 
H   7.394360 -0.490925 3.582144 
H   1.694703 0.746523 -2.300138 
H   -1.904367 -2.408939 -3.582144 
H   -7.604024 2.153341 2.300138 
H   8.930400 -1.894688 2.250606 
H   0.295723 2.403644 -3.478320 
H   -0.368327 -1.005175 -2.250606 
H   -9.003004 0.496219 3.478320 
H   8.178773 1.674357 1.408466 
H   1.309613 -1.271339 -4.340466 
H   -1.119955 1.225507 -1.408466 
H   -7.989115 -1.628525 4.340466 
H   5.873976 0.861303 1.956848 
H   3.738870 -0.831665 -3.952846 
H   -3.424752 2.038560 -1.956848 
H   -5.559858 -2.068198 3.952846 
H   4.357146 2.241518 3.343294 
H   5.121608 -2.448214 -2.709382 
H   -4.941582 0.658346 -3.343294 
H   -4.177120 -0.451650 2.709382 
H   4.614775 1.515428 -4.816915 
H   4.618755 -1.484306 0.671239 
H   -4.683953 1.384436 4.816915 
H   -4.679973 -1.415558 -0.671239 
H   2.297608 1.601225 5.752129 
H   6.914445 -1.687899 -0.208679 
H   -7.001119 1.298638 -5.752129 
H   -2.384282 -1.211964 0.208679 
H   1.556794 -0.009521 3.957674 
H   7.635995 -0.211987 -2.127608 
H   -7.741933 2.909384 -3.957674 
H   -1.662732 -2.687876 2.127608 
H   3.165924 -1.615008 3.015946 
H   6.057232 1.389048 -3.094522 
H   -6.132804 -1.284855 -3.015946 
H   -3.241496 1.510815 3.094522 
H   7.043065 1.872408 5.286168 
H   2.143788 -1.862034 -0.719833 
H   -2.255662 1.027456 -5.286168 
H   -7.154939 -1.037830 0.719833 
H   -9.236960 1.809480 -5.227189 
H   -0.086954 -1.833924 0.374310 
H   0.061768 1.090384 5.227189 
H   9.211774 -1.065940 -0.374310 
H   -8.347123 -0.267290 -4.151754 
H   -0.838261 0.190248 1.644596 
H   0.951605 -2.632574 4.151754 
H   8.460467 2.709616 -1.644596 
H   8.748304 -2.244117 -3.888861 
H   0.691921 2.140391 1.862297 
H   -0.550423 -0.655746 3.888861 
H   -8.606806 0.759472 -1.862297 
H   6.434787 -2.179008 -4.791174 
H   2.922475 2.110114 0.748836 
H   -2.863941 -0.720856 4.791174 
H   -6.376253 0.789750 -0.748836 
128
i=19
C   5.760130 -1.917000 3.594118 
C   3.523350 1.912760 -2.434422 
C   -3.538598 -0.982864 -3.594118 
C   -5.775378 0.987104 2.434422 
C   7.060198 -1.462754 3.268861 
C   2.140322 1.696434 -2.647919 
C   -2.238530 -1.437109 -3.268861 
C   -7.158406 1.203429 2.647919 
C   7.930304 -2.242960 2.504320 
C   1.354871 2.645984 -3.314252 
C   -1.368423 -0.656903 -2.504320 
C   -7.943856 0.253879 3.314252 
C   7.518654 2.302550 2.033657 
C   1.931625 -1.974886 -3.804387 
C   -1.780073 0.597313 -2.033657 
C   -7.367102 -0.924977 3.804387 
C   6.230145 1.837233 2.341936 
C   3.300566 -1.747489 -3.603644 
C   -3.068582 1.062631 -2.341936 
C   -5.998161 -1.152375 3.603644 
C   5.362111 2.616421 3.118163 
C   4.079705 -2.685845 -2.922233 
C   -3.936617 0.283443 -3.118163 
C   -5.219023 -0.214019 2.922233 
C   4.805939 -1.029565 4.308608 
C   4.414901 0.911869 -1.785132 
C   -4.492789 -1.870299 -4.308608 
C   -4.883827 1.987995 1.785132 
C   5.208934 -0.130175 5.330784 
C   4.017825 0.072607 -0.711308 
C   -4.089793 -2.769688 -5.330784 
C   -5.280902 2.827256 0.711308 
C   4.293028 0.811682 5.818010 
C   4.930340 -0.851474 -0.179218 
C   -5.005700 2.088182 -5.818010 
C   -4.368388 -2.048390 0.179218 
C   2.975535 0.852849 5.360951 
C   6.228361 -0.966305 -0.673525 
C   -6.323193 2.047015 -5.360951 
C   -3.070367 -1.933559 0.673525 
C   2.562404 -0.058882 4.387476 
C   6.627939 -0.146014 -1.730824 
C   -6.736323 2.958746 -4.387476 
C   -2.670788 -2.753850 1.730824 
C   3.470436 -0.978580 3.865936 
C   5.729236 0.769444 -2.275228 
C   -5.828292 -1.921284 -3.865936 
C   -3.569492 2.130420 2.275228 
C   6.578603 -0.152085 -5.483574 
C   2.674396 0.122453 -0.077338 
C   -2.720124 -2.747779 5.483574 
C   -6.624331 2.777411 0.077338 
C   7.404110 0.980352 5.818365 
C   1.823498 -0.991360 -0.158543 
C   -1.894618 1.919512 -5.818365 
C   -7.475230 -1.908504 0.158543 
C   8.717574 0.935450 -5.092421 
C   0.570994 -0.971866 0.464519 
C   -0.581154 1.964414 5.092421 
C   -8.727734 -1.927998 -0.464519 
C   9.222068 -0.230178 -4.504678 
C   0.158788 0.155666 1.186038 
C   -0.076660 -2.669686 4.504678 
C   -9.139940 2.744198 -1.186038 
C   8.391476 -1.347562 -4.381859 
C   1.012244 1.258666 1.289385 
C   -0.907252 -1.552302 4.381859 
C   -8.286484 1.641198 -1.289385 
C   7.084407 -1.309748 -4.870167 
C   2.260049 1.244548 0.659685 
C   -2.214321 -1.590115 4.870167 
C   -7.038679 1.655315 -0.659685 
H   7.379384 -0.472668 3.595585 
H   1.679727 0.764780 -2.313579 
H   -1.919343 -2.427196 -3.595585 
H   -7.619000 2.135084 2.313579 
H   8.925214 -1.858334 2.253093 
H   0.290537 2.439998 -3.480807 
H   -0.373513 -1.041529 -2.253093 
H   -9.008190 0.459865 3.480807 
H   8.192320 1.703144 1.412382 
H   1.323160 -1.242552 -4.344382 
H   -1.106408 1.196720 -1.412382 
H   -7.975568 -1.657312 4.344382 
H   5.896413 0.863420 1.972247 
H   3.761307 -0.829548 -3.968245 
H   -3.402315 2.036443 -1.972247 
H   -5.537421 -2.070315 3.968245 
H   4.370005 2.226754 3.368906 
H   5.134467 -2.462978 -2.734994 
H   -4.928723 0.673110 -3.368906 
H   -4.164261 -0.436886 2.734994 
H   4.610118 1.517651 -4.802204 
H   4.614098 -1.482083 0.656528 
H   -4.688610 1.382213 4.802204 
H   -4.684630 -1.417781 -0.656528 
H   2.291417 1.595034 5.771179 
H   6.908254 -1.694090 -0.227729 
H   -7.007310 1.304829 -5.771179 
H   -2.390473 -1.205773 0.227729 
H   1.549227 -0.025343 3.985615 
H   7.628428 -0.227809 -2.155549 
H   -7.749500 2.925206 -3.985615 
H   -1.670299 -2.672054 2.155549 
H   3.160526 -1.631148 3.045686 
H   6.051834 1.372908 -3.124262 
H   -6.138202 -1.268715 -3.045686 
H   -3.246894 1.526955 3.124262 
H   7.035074 1.873149 5.308446 
H   2.135797 -1.861293 -0.742111 
H   -2.263653 1.026715 -5.308446 
H   -7.162930 -1.038571 0.742111 
H   -9.238759 1.807734 -5.220574 
H   -0.088753 -1.835670 0.367695 
H   0.059969 1.092130 5.220574 
H   9.209975 -1.064194 -0.367695 
H   -8.339027 -0.272793 -4.159057 
H   -0.830165 0.184745 1.651899 
H   0.959701 -2.627071 4.159057 
H   8.468563 2.715119 -1.651899 
H   8.758411 -2.251526 -3.892936 
H   0.702028 2.132982 1.866372 
H   -0.540316 -0.648337 3.892936 
H   -8.596699 0.766881 -1.866372 
H   6.438968 -2.183929 -4.780167 
H   2.926656 2.105193 0.737829 
H   -2.859760 -0.715935 4.780167 
H   -6.372072 0.794671 -0.737829 
128
i=20
C   5.759177 -1.917265 3.615020 
C   3.522397 1.912495 -2.455324 
C   -3.539551 -0.982599 -3.615020 
C   -5.776331 0.987369 2.455324 
C   7.054060 -1.448149 3.282778 
C   2.134184 1.711039 -2.661836 
C   -2.244668 -1.451714 -3.282778 
C   -7.164544 1.188824 2.661836 
C   7.929457 -2.217771 2.512099 
C   1.354024 2.671173 -3.322031 
C   -1.369270 -0.682092 -2.512099 
C   -7.944703 0.228690 3.322031 
C   7.528126 2.323029 2.042653 
C   1.941097 -1.954407 -3.813383 
C   -1.770601 0.576834 -2.042653 
C   -7.357630 -0.945456 3.813383 
C   6.244644 1.842842 2.357653 
C   3.315065 -1.741880 -3.619361 
C   -3.054083 1.057022 -2.357653 
C   -5.983662 -1.157984 3.619361 
C   5.371054 2.612082 3.139806 
C   4.088648 -2.690184 -2.943876 
C   -3.927674 0.287782 -3.139806 
C   -5.210080 -0.209680 2.943876 
C   4.801071 -1.036921 4.333585 
C   4.410033 0.904513 -1.810109 
C   -4.497657 -1.862943 -4.333585 
C   -4.888695 1.995351 1.810109 
C   5.204436 -0.133773 5.352533 
C   4.013327 0.069009 -0.733057 
C   -4.094291 -2.766090 -5.352533 
C   -5.285400 2.830854 0.733057 
C   4.288318 0.809195 5.836955 
C   4.925630 -0.853961 -0.198163 
C   -5.010410 2.090669 -5.836955 
C   -4.373098 -2.045903 0.198163 
C   2.969608 0.845758 5.382224 
C   6.222434 -0.973396 -0.694798 
C   -6.329120 2.054106 -5.382224 
C   -3.076294 -1.926468 0.694798 
C   2.555630 -0.071688 4.413988 
C   6.621165 -0.158820 -1.757336 
C   -6.743097 2.971552 -4.413988 
C   -2.677562 -2.741044 1.757336 
C   3.464245 -0.991651 3.893877 
C   5.723045 0.756373 -2.303169 
C   -5.834483 -1.908213 -3.893877 
C   -3.575683 2.143491 2.303169 
C   6.575745 -0.153937 -5.465582 
C   2.671538 0.120601 -0.095330 
C   -2.722982 -2.745927 5.465582 
C   -6.627189 2.779263 0.095330 
C   7.399665 0.979664 5.836040 
C   1.819053 -0.992048 -0.176218 
C   -1.899063 1.920200 -5.836040 
C   -7.479675 -1.907816 0.176218 
C   8.716939 0.933174 -5.083848 
C   0.570359 -0.974142 0.455946 
C   -0.581789 1.966690 5.083848 
C   -8.728369 -1.925722 -0.455946 
C   9.227201 -0.234835 -4.504466 
C   0.163921 0.151009 1.185826 
C   -0.071527 -2.665029 4.504466 
C   -9.134807 2.748855 -1.185826 
C   8.398038 -1.353118 -4.380430 
C   1.018806 1.253110 1.287956 
C   -0.900690 -1.546746 4.380430 
C   -8.279922 1.646754 -1.287956 
C   7.087265 -1.313823 -4.859901 
C   2.262907 1.240473 0.649419 
C   -2.211463 -1.586040 4.859901 
C   -7.035821 1.659390 -0.649419 
H   7.364408 -0.454411 3.609026 
H   1.664751 0.783037 -2.327020 
H   -1.934319 -2.445453 -3.609026 
H   -7.633976 2.116827 2.327020 
H   8.920028 -1.821980 2.255580 
H   0.285351 2.476352 -3.483294 
H   -0.378699 -1.077883 -2.255580 
H   -9.013376 0.423511 3.483294 
H   8.205867 1.731931 1.416298 
H   1.336707 -1.213765 -4.348298 
H   -1.092861 1.167933 -1.416298 
H   -7.962021 -1.686099 4.348298 
H   5.918850 0.865537 1.987646 
H   3.783744 -0.827431 -3.983644 
H   -3.379878 2.034326 -1.987646 
H   -5.514984 -2.072432 3.983644 
H   4.382864 2.211990 3.394518 
H   5.147326 -2.477742 -2.760606 
H   -4.915864 0.687874 -3.394518 
H   -4.151402 -0.422122 2.760606 
H   4.605461 1.519874 -4.787493 
H   4.609441 -1.479860 0.641817 
H   -4.693267 1.379990 4.787493 
H   -4.689287 -1.420004 -0.641817 
H   2.285226 1.588843 5.790229 
H   6.902063 -1.700281 -0.246779 
H   -7.013501 1.311020 -5.790229 
H   -2.396664 -1.199582 0.246779 
H   1.541660 -0.041165 4.013556 
H   7.620861 -0.243631 -2.183490 
H   -7.757067 2.941028 -4.013556 
H   -1.677866 -2.656232 2.183490 
H   3.155128 -1.647288 3.075426 
H   6.046436 1.356768 -3.154002 
H   -6.143600 -1.252575 -3.075426 
H   -3.252292 1.543095 3.154002 
H   7.027083 1.873890 5.330724 
H   2.127806 -1.860552 -0.764389 
H   -2.271644 1.025974 -5.330724 
H   -7.170921 -1.039312 0.764389 
H   -9.240558 1.805988 -5.213959 
H   -0.090552 -1.837416 0.361080 
H   0.058170 1.093876 5.213959 
H   9.208176 -1.062448 -0.361080 
H   -8.330931 -0.278296 -4.166360 
H   -0.822069 0.179242 1.659202 
H   0.967797 -2.621568 4.166360 
H   8.476659 2.720622 -1.659202 
H   8.768518 -2.258935 -3.897011 
H   0.712135 2.125573 1.870447 
H   -0.530209 -0.640928 3.897011 
H   -8.586592 0.774290 -1.870447 
H   6.443149 -2.188850 -4.769160 
H   2.930837 2.100272 0.726822 
H   -2.855579 -0.711014 4.769160 
H   -6.367891 0.799592 -0.726822 
128
i=21
C   5.758224 -1.917530 3.635922 
C   3.521444 1.912230 -2.476226 
C   -3.540504 -0.982334 -3.635922 
C   -5.777284 0.987634 2.476226 
C   7.047922 -1.433544 3.296695 
C   2.128046 1.725644 -2.675753 
C   -2.250806 -1.466319 -3.296695 
C   -7.170682 1.174219 2.675753 
C   7.928610 -2.192582 2.519878 
C   1.353177 2.696362 -3.329810 
C   -1.370117 -0.707281 -2.519878 
C   -7.945550 0.203501 3.329810 
C   7.537598 2.343508 2.051649 
C   1.950569 -1.933928 -3.822379 
C   -1.761129 0.556355 -2.051649 
C   -7.348158 -0.965935 3.822379 
C   6.259143 1.848451 2.373370 
C   3.329564 -1.736271 -3.635078 
C   -3.039584 1.051413 -2.373370 
C   -5.969163 -1.163593 3.635078 
C   5.379997 2.607743 3.161449 
C   4.097591 -2.694523 -2.965519 
C   -3.918731 0.292121 -3.161449 
C   -5.201137 -0.205341 2.965519 
C   4.796203 -1.044277 4.358562 
C   4.405165 0.897157 -1.835086 
C   -4.502525 -1.855587 -4.358562 
C   -4.893563 2.002707 1.835086 
C   5.199938 -0.137371 5.374282 
C   4.008829 0.065411 -0.754806 
C   -4.098789 -2.762492 -5.374282 
C   -5.289898 2.834452 0.754806 
C   4.283608 0.806708 5.855900 
C   4.920920 -0.856448 -0.217108 
C   -5.015120 2.093156 -5.855900 
C   -4.377808 -2.043416 0.217108 
C   2.963681 0.838667 5.403497 
C   6.216507 -0.980487 -0.716071 
C   -6.335047 2.061197 -5.403497 
C   -3.082221 -1.919377 0.716071 
C   2.548856 -0.084494 4.440500 
C   6.614391 -0.171626 -1.783848 
C   -6.749871 2.984358 -4.440500 
C   -2.684336 -2.728238 1.783848 
C   3.458054 -1.004722 3.921818 
C   5.716854 0.743302 -2.331110 
C   -5.840674 -1.895142 -3.921818 
C   -3.581874 2.156562 2.331110 
C   6.572887 -0.155789 -5.447590 
C   2.668680 0.118749 -0.113322 
C   -2.725840 -2.744075 5.447590 
C   -6.630047 2.781115 0.113322 
C   7.395220 0.978976 5.853715 
C   1.814608 -0.992736 -0.193893 
C   -1.903508 1.920888 -5.853715 
C   -7.484120 -1.907128 0.193893 
C   8.716304 0.930898 -5.075275 
C   0.569724 -0.976418 0.447373 
C   -0.582424 1.968966 5.075275 
C   -8.729004 -1.923446 -0.447373 
C   9.232334 -0.239492 -4.504254 
C   0.169054 0.146352 1.185614 
C   -0.066394 -2.660372 4.504254 
C   -9.129674 2.753512 -1.185614 
C   8.404600 -1.358674 -4.379001 
C   1.025368 1.247554 1.286527 
C   -0.894128 -1.541190 4.379001 
C   -8.273360 1.652310 -1.286527 
C   7.090123 -1.317898 -4.849635 
C   2.265765 1.236398 0.639153 
C   -2.208605 -1.581965 4.849635 
C   -7.032963 1.663465 -0.639153 
H   7.349432 -0.436154 3.622467 
H   1.649775 0.801294 -2.340461 
H   -1.949295 -2.463710 -3.622467 
H   -7.648952 2.098570 2.340461 
H   8.914842 -1.785626 2.258067 
H   0.280165 2.512706 -3.485781 
H   -0.383885 -1.114237 -2.258067 
H   -9.018562 0.387157 3.485781 
H   8.219414 1.760718 1.420214 
H   1.350254 -1.184978 -4.352214 
H   -1.079314 1.139146 -1.420214 
H   -7.948474 -1.714886 4.352214 
H   5.941287 0.867654 2.003045 
H   3.806181 -0.825314 -3.999043 
H   -3.357441 2.032209 -2.003045 
H   -5.492547 -2.074549 3.999043 
H   4.395723 2.197226 3.420130 
H   5.160185 -2.492506 -2.786218 
H   -4.903005 0.702638 -3.420130 
H   -4.138543 -0.407358 2.786218 
H   4.600804 1.522097 -4.772782 
H   4.604784 -1.477637 0.627106 
H   -4.697924 1.377767 4.772782 
H   -4.693944 -1.422227 -0.627106 
H   2.279035 1.582652 5.809279 
H   6.895872 -1.706472 -0.265829 
H   -7.019692 1.317211 -5.809279 
H   -2.402855 -1.193391 0.265829 
H   1.534093 -0.056987 4.041497 
H   7.613294 -0.259453 -2.211431 
H   -7.764634 2.956850 -4.041497 
H   -1.685433 -2.640410 2.211431 
H   3.149730 -1.663428 3.105166 
H   6.041038 1.340628 -3.183742 
H   -6.148998 -1.236435 -3.105166 
H   -3.257690 1.559235 3.183742 
H   7.019092 1.874631 5.353002 
H   2.119815 -1.859811 -0.786667 
H   -2.279635 1.025233 -5.353002 
H   -7.178912 -1.040053 0.786667 
H   -9.242357 1.804242 -5.207344 
H   -0.092351 -1.839162 0.354465 
H   0.056371 1.095622 5.207344 
H   9.206377 -1.060702 -0.354465 
H   -8.322835 -0.283799 -4.173663 
H   -0.813973 0.173739 1.666505 
H   0.975893 -2.616065 4.173663 
H   8.484755 2.726125 -1.666505 
H   8.778625 -2.266344 -3.901086 
H   0.722242 2.118164 1.874522 
H   -0.520102 -0.633519 3.901086 
H   -8.576485 0.781699 -1.874522 
H   6.447330 -2.193771 -4.758153 
H   2.935018 2.095351 0.715815 
H   -2.851398 -0.706093 4.758153 
H   -6.363710 0.804513 -0.715815 
128
i=22
C   5.759177 -1.917265 3.615020 
C   3.522397 1.912495 -2.455324 
C   -3.539551 -0.982599 -3.615020 
C   -5.776331 0.987369 2.455324 
C   7.054060 -1.448149 3.282778 
C   2.134184 1.711039 -2.661836 
C   -2.244668 -1.451714 -3.282778 
C   -7.164544 1.188824 2.661836 
C   7.929457 -2.217771 2.512099 
C   1.354024 2.671173 -3.322031 
C   -1.369270 -0.682092 -2.512099 
C   -7.944703 0.228690 3.322031 
C   7.528126 2.323029 2.042653 
C   1.941097 -1.954407 -3.813383 
C   -1.770601 0.576834 -2.042653 
C   -7.357630 -0.945456 3.813383 
C   6.244644 1.842842 2.357653 
C   3.315065 -1.741880 -3.619361 
C   -3.054083 1.057022 -2.357653 
C   -5.983662 -1.157984 3.619361 
C   5.371054 2.612082 3.139806 
C   4.088648 -2.690184 -2.943876 
C   -3.927674 0.287782 -3.139806 
C   -5.210080 -0.209680 2.943876 
C   4.801071 -1.036921 4.333585 
C   4.410033 0.904513 -1.810109 
C   -4.497657 -1.862943 -4.333585 
C   -4.888695 1.995351 1.810109 
C   5.204436 -0.133773 5.352533 
C   4.013327 0.069009 -0.733057 
C   -4.094291 -2.766090 -5.352533 
C   -5.285400 2.830854 0.733057 
C   4.288318 0.809195 5.836955 
C   4.925630 -0.853961 -0.198163 
C   -5.010410 2.090669 -5.836955 
C   -4.373098 -2.045903 0.198163 
C   2.969608 0.845758 5.382224 
C   6.222434 -0.973396 -0.694798 
C   -6.329120 2.054106 -5.382224 
C   -3.076294 -1.926468 0.694798 
C   2.555630 -0.071688 4.413988 
C   6.621165 -0.158820 -1.757336 
C   -6.743097 2.971552 -4.413988 
C   -2.677562 -2.741044 1.757336 
C   3.464245 -0.991651 3.893877 
C   5.723045 0.756373 -2.303169 
C   -5.834483 -1.908213 -3.893877 
C   -3.575683 2.143491 2.303169 
C   6.575745 -0.153937 -5.465582 
C   2.671538 0.120601 -0.095330 
C   -2.722982 -2.745927 5.465582 
C   -6.627189 2.779263 0.095330 
C   7.399665 0.979664 5.836040 
C   1.819053 -0.992048 -0.176218 
C   -1.899063 1.920200 -5.836040 
C   -7.479675 -1.907816 0.176218 
C   8.716939 0.933174 -5.083848 
C   0.570359 -0.974142 0.455946 
C   -0.581789 1.966690 5.083848 
C   -8.728369 -1.925722 -0.455946 
C   9.227201 -0.234835 -4.504466 
C   0.163921 0.151009 1.185826 
C   -0.071527 -2.665029 4.504466 
C   -9.134807 2.748855 -1.185826 
C   8.398038 -1.353118 -4.380430 
C   1.018806 1.253110 1.287956 
C   -0.900690 -1.546746 4.380430 
C   -8.279922 1.646754 -1.287956 
C   7.087265 -1.313823 -4.859901 
C   2.262907 1.240473 0.649419 
C   -2.211463 -1.586040 4.859901 
C   -7.035821 1.659390 -0.649419 
H   7.364408 -0.454411 3.609026 
H   1.664751 0.783037 -2.327020 
H   -1.934319 -2.445453 -3.609026 
H   -7.633976 2.116827 2.327020 
H   8.920028 -1.821980 2.255580 
H   0.285351 2.476352 -3.483294 
H   -0.378699 -1.077883 -2.255580 
H   -9.013376 0.423511 3.483294 
H   8.205867 1.731931 1.416298 
H   1.336707 -1.213765 -4.348298 
H   -1.092861 1.167933 -1.416298 
H   -7.962021 -1.686099 4.348298 
H   5.918850 0.865537 1.987646 
H   3.783744 -0.827431 -3.983644 
H   -3.379878 2.034326 -1.987646 
H   -5.514984 -2.072432 3.983644 
H   4.382864 2.211990 3.394518 
H   5.147326 -2.477742 -2.760606 
H   -4.915864 0.687874 -3.394518 
H   -4.151402 -0.422122 2.760606 
H   4.605461 1.519874 -4.787493 
H   4.609441 -1.479860 0.641817 
H   -4.693267 1.379990 4.787493 
H   -4.689287 -1.420004 -0.641817 
H   2.285226 1.588843 5.790229 
H   6.902063 -1.700281 -0.246779 
H   -7.013501 1.311020 -5.790229 
H   -2.396664 -1.199582 0.246779 
H   1.541660 -0.041165 4.013556 
H   7.620861 -0.243631 -2.183490 
H   -7.757067 2.941028 -4.013556 
H   -1.677866 -2.656232 2.183490 
H   3.155128 -1.647288 3.075426 
H   6.046436 1.356768 -3.154002 
H   -6.143600 -1.252575 -3.075426 
H   -3.252292 1.543095 3.154002 
H   7.027083 1.873890 5.330724 
H   2.127806 -1.860552 -0.764389 
H   -2.271644 1.025974 -5.330724 
H   -7.170921 -1.039312 0.764389 
H   -9.240558 1.805988 -5.213959 
H   -0.090552 -1.837416 0.361080 
H   0.058170 1.093876 5.213959 
H   9.208176 -1.062448 -0.361080 
H   -8.330931 -0.278296 -4.166360 
H   -0.822069 0.179242 1.659202 
H   0.967797 -2.621568 4.166360 
H   8.476659 2.720622 -1.659202 
H   8.768518 -2.258935 -3.897011 
H   0.712135 2.125573 1.870447 
H   -0.530209 -0.640928 3.897011 
H   -8.586592 0.774290 -1.870447 
H   6.443149 -2.188850 -4.769160 
H   2.930837 2.100272 0.726822 
H   -2.855579 -0.711014 4.769160 
H   -6.367891 0.799592 -0.726822 
128
i=23
C   5.760130 -1.917000 3.594118 
C   3.523350 1.912760 -2.434422 
C   -3.538598 -0.982864 -3.594118 
C   -5.775378 0.987104 2.434422 
C   7.060198 -1.462754 3.268861 
C   2.140322 1.696434 -2.647919 
C   -2.238530 -1.437109 -3.268861 
C   -7.158406 1.203429 2.647919 
C   7.930304 -2.242960 2.504320 
C   1.354871 2.645984 -3.314252 
C   -1.368423 -0.656903 -2.504320 
C   -7.943856 0.253879 3.314252 
C   7.518654 2.302550 2.033657 
C   1.931625 -1.974886 -3.804387 
C   -1.780073 0.597313 -2.033657 
C   -7.367102 -0.924977 3.804387 
C   6.230145 1.837233 2.341936 
C   3.300566 -1.747489 -3.603644 
C   -3.068582 1.062631 -2.341936 
C   -5.998161 -1.152375 3.603644 
C   5.362111 2.616421 3.118163 
C   4.079705 -2.685845 -2.922233 
C   -3.936617 0.283443 -3.118163 
C   -5.219023 -0.214019 2.922233 
C   4.805939 -1.029565 4.308608 
C   4.414901 0.911869 -1.785132 
C   -4.492789 -1.870299 -4.308608 
C   -4.883827 1.987995 1.785132 
C   5.208934 -0.130175 5.330784 
C   4.017825 0.072607 -0.711308 
C   -4.089793 -2.769688 -5.330784 
C   -5.280902 2.827256 0.711308 
C   4.293028 0.811682 5.818010 
C   4.930340 -0.851474 -0.179218 
C   -5.005700 2.088182 -5.818010 
C   -4.368388 -2.048390 0.179218 
C   2.975535 0.852849 5.360951 
C   6.228361 -0.966305 -0.673525 
C   -6.323193 2.047015 -5.360951 
C   -3.070367 -1.933559 0.673525 
C   2.562404 -0.058882 4.387476 
C   6.627939 -0.146014 -1.730824 
C   -6.736323 2.958746 -4.387476 
C   -2.670788 -2.753850 1.730824 
C   3.470436 -0.978580 3.865936 
C   5.729236 0.769444 -2.275228 
C   -5.828292 -1.921284 -3.865936 
C   -3.569492 2.130420 2.275228 
C   6.578603 -0.152085 -5.483574 
C   2.674396 0.122453 -0.077338 
C   -2.720124 -2.747779 5.483574 
C   -6.624331 2.777411 0.077338 
C   7.404110 0.980352 5.818365 
C   1.823498 -0.991360 -0.158543 
C   -1.894618 1.919512 -5.818365 
C   -7.475230 -1.908504 0.158543 
C   8.717574 0.935450 -5.092421 
C   0.570994 -0.971866 0.464519 
C   -0.581154 1.964414 5.092421 
C   -8.727734 -1.927998 -0.464519 
C   9.222068 -0.230178 -4.504678 
C   0.158788 0.155666 1.186038 
C   -0.076660 -2.669686 4.504678 
C   -9.139940 2.744198 -1.186038 
C   8.391476 -1.347562 -4.381859 
C   1.012244 1.258666 1.289385 
C   -0.907252 -1.552302 4.381859 
C   -8.286484 1.641198 -1.289385 
C   7.084407 -1.309748 -4.870167 
C   2.260049 1.244548 0.659685 
C   -2.214321 -1.590115 4.870167 
C   -7.038679 1.655315 -0.659685 
H   7.379384 -0.472668 3.595585 
H   1.679727 0.764780 -2.313579 
H   -1.919343 -2.427196 -3.595585 
H   -7.619000 2.135084 2.313579 
H   8.925214 -1.858334 2.253093 
H   0.290537 2.439998 -3.480807 
H   -0.373513 -1.041529 -2.253093 
H   -9.008190 0.459865 3.480807 
H   8.192320 1.703144 1.412382 
H   1.323160 -1.242552 -4.344382 
H   -1.106408 1.196720 -1.412382 
H   -7.975568 -1.657312 4.344382 
H   5.896413 0.863420 1.972247 
H   3.761307 -0.829548 -3.968245 
H   -3.402315 2.036443 -1.972247 
H   -5.537421 -2.070315 3.968245 
H   4.370005 2.226754 3.368906 
H   5.134467 -2.462978 -2.734994 
H   -4.928723 0.673110 -3.368906 
H   -4.164261 -0.436886 2.734994 
H   4.610118 1.517651 -4.802204 
H   4.614098 -1.482083 0.656528 
H   -4.688610 1.382213 4.802204 
H   -4.684630 -1.417781 -0.656528 
H   2.291417 1.595034 5.771179 
H   6.908254 -1.694090 -0.227729 
H   -7.007310 1.304829 -5.771179 
H   -2.390473 -1.205773 0.227729 
H   1.549227 -0.025343 3.985615 
H   7.628428 -0.227809 -2.155549 
H   -7.749500 2.925206 -3.985615 
H   -1.670299 -2.672054 2.155549 
H   3.160526 -1.631148 3.045686 
H   6.051834 1.372908 -3.124262 
H   -6.138202 -1.268715 -3.045686 
H   -3.246894 1.526955 3.124262 
H   7.035074 1.873149 5.308446 
H   2.135797 -1.861293 -0.742111 
H   -2.263653 1.026715 -5.308446 
H   -7.162930 -1.038571 0.742111 
H   -9.238759 1.807734 -5.220574 
H   -0.088753 -1.835670 0.367695 
H   0.059969 1.092130 5.220574 
H   9.209975 -1.064194 -0.367695 
H   -8.339027 -0.272793 -4.159057 
H   -0.830165 0.184745 1.651899 
H   0.959701 -2.627071 4.159057 
H   8.468563 2.715119 -1.651899 
H   8.758411 -2.251526 -3.892936 
H   0.702028 2.132982 1.866372 
H   -0.540316 -0.648337 3.892936 
H   -8.596699 0.766881 -1.866372 
H   6.438968 -2.183929 -4.780167 
H   2.926656 2.105193 0.737829 
H   -2.859760 -0.715935 4.780167 
H   -6.372072 0.794671 -0.737829 
128
i=24
C   5.761083 -1.916735 3.573216 
C   3.524303 1.913025 -2.413520 
C   -3.537645 -0.983129 -3.573216 
C   -5.774425 0.986839 2.413520 
C   7.066336 -1.477359 3.254944 
C   2.146460 1.681829 -2.634002 
C   -2.232392 -1.422504 -3.254944 
C   -7.152268 1.218034 2.634002 
C   7.931151 -2.268149 2.496541 
C   1.355718 2.620795 -3.306473 
C   -1.367576 -0.631714 -2.496541 
C   -7.943009 0.279068 3.306473 
C   7.509182 2.282071 2.024661 
C   1.922153 -1.995365 -3.795391 
C   -1.789545 0.617792 -2.024661 
C   -7.376574 -0.904498 3.795391 
C   6.215646 1.831624 2.326219 
C   3.286067 -1.753098 -3.587927 
C   -3.083081 1.068240 -2.326219 
C   -6.012660 -1.146766 3.587927 
C   5.353168 2.620760 3.096520 
C   4.070762 -2.681506 -2.900590 
C   -3.945560 0.279104 -3.096520 
C   -5.227966 -0.218358 2.900590 
C   4.810807 -1.022209 4.283631 
C   4.419769 0.919225 -1.760155 
C   -4.487921 -1.877655 -4.283631 
C   -4.878959 1.980639 1.760155 
C   5.213432 -0.126577 5.309035 
C   4.022323 0.076205 -0.689559 
C   -4.085295 -2.773286 -5.309035 
C   -5.276404 2.823658 0.689559 
C   4.297738 0.814169 5.799065 
C   4.935050 -0.848987 -0.160273 
C   -5.000990 2.085695 -5.799065 
C   -4.363678 -2.050877 0.160273 
C   2.981462 0.859940 5.339678 
C   6.234288 -0.959214 -0.652252 
C   -6.317266 2.039924 -5.339678 
C   -3.064440 -1.940650 0.652252 
C   2.569178 -0.046076 4.360964 
C   6.634713 -0.133208 -1.704312 
C   -6.729549 2.945940 -4.360964 
C   -2.664014 -2.766656 1.704312 
C   3.476627 -0.965509 3.837995 
C   5.735427 0.782515 -2.247287 
C   -5.822101 -1.934355 -3.837995 
C   -3.563301 2.117349 2.247287 
C   6.581461 -0.150233 -5.501566 
C   2.677254 0.124305 -0.059346 
C   -2.717266 -2.749631 5.501566 
C   -6.621473 2.775559 0.059346 
C   7.408555 0.981040 5.800690 
C   1.827943 -0.990672 -0.140868 
C   -1.890173 1.918824 -5.800690 
C   -7.470785 -1.909192 0.140868 
C   8.718209 0.937726 -5.100994 
C   0.571629 -0.969590 0.473092 
C   -0.580519 1.962138 5.100994 
C   -8.727099 -1.930274 -0.473092 
C   9.216935 -0.225521 -4.504890 
C   0.153655 0.160323 1.186250 
C   -0.081793 -2.674343 4.504890 
C   -9.145073 2.739541 -1.186250 
C   8.384914 -1.342006 -4.383288 
C   1.005682 1.264222 1.290814 
C   -0.913814 -1.557858 4.383288 
C   -8.293046 1.635642 -1.290814 
C   7.081549 -1.305673 -4.880433 
C   2.257191 1.248623 0.669951 
C   -2.217179 -1.594190 4.880433 
C   -7.041537 1.651240 -0.669951 
H   7.394360 -0.490925 3.582144 
H   1.694703 0.746523 -2.300138 
H   -1.904367 -2.408939 -3.582144 
H   -7.604024 2.153341 2.300138 
H   8.930400 -1.894688 2.250606 
H   0.295723 2.403644 -3.478320 
H   -0.368327 -1.005175 -2.250606 
H   -9.003004 0.496219 3.478320 
H   8.178773 1.674357 1.408466 
H   1.309613 -1.271339 -4.340466 
H   -1.119955 1.225507 -1.408466 
H   -7.989115 -1.628525 4.340466 
H   5.873976 0.861303 1.956848 
H   3.738870 -0.831665 -3.952846 
H   -3.424752 2.038560 -1.956848 
H   -5.559858 -2.068198 3.952846 
H   4.357146 2.241518 3.343294 
H   5.121608 -2.448214 -2.709382 
H   -4.941582 0.658346 -3.343294 
H   -4.177120 -0.451650 2.709382 
H   4.614775 1.515428 -4.816915 
H   4.618755 -1.484306 0.671239 
H   -4.683953 1.384436 4.816915 
H   -4.679973 -1.415558 -0.671239 
H   2.297608 1.601225 5.752129 
H   6.914445 -1.687899 -0.208679 
H   -7.001119 1.298638 -5.752129 
H   -2.384282 -1.211964 0.208679 
H   1.556794 -0.009521 3.957674 
H   7.635995 -0.211987 -2.127608 
H   -7.741933 2.909384 -3.957674 
H   -1.662732 -2.687876 2.127608 
H   3.165924 -1.615008 3.015946 
H   6.057232 1.389048 -3.094522 
H   -6.132804 -1.284855 -3.015946 
H   -3.241496 1.510815 3.094522 
H   7.043065 1.872408 5.286168 
H   2.143788 -1.862034 -0.719833 
H   -2.255662 1.027456 -5.286168 
H   -7.154939 -1.037830 0.719833 
H   -9.236960 1.809480 -5.227189 
H   -0.086954 -1.833924 0.374310 
H   0.061768 1.090384 5.227189 
H   9.211774 -1.065940 -0.374310 
H   -8.347123 -0.267290 -4.151754 
H   -0.838261 0.190248 1.644596 
H   0.951605 -2.632574 4.151754 
H   8.460467 2.709616 -1.644596 
H   8.748304 -2.244117 -3.888861 
H   0.691921 2.140391 1.862297 
H   -0.550423 -0.655746 3.888861 
H   -8.606806 0.759472 -1.862297 
H   6.434787 -2.179008 -4.791174 
H   2.922475 2.110114 0.748836 
H   -2.863941 -0.720856 4.791174 
H   -6.376253 0.789750 -0.748836 
128
i=25
C   5.762036 -1.916470 3.552314 
C   3.525256 1.913290 -2.392618 
C   -3.536692 -0.983394 -3.552314 
C   -5.773472 0.986574 2.392618 
C   7.072474 -1.491964 3.241027 
C   2.152598 1.667224 -2.620085 
C   -2.226254 -1.407899 -3.241027 
C   -7.146130 1.232639 2.620085 
C   7.931998 -2.293338 2.488762 
C   1.356565 2.595606 -3.298694 
C   -1.366729 -0.606525 -2.488762 
C   -7.942162 0.304257 3.298694 
C   7.499710 2.261592 2.015665 
C   1.912681 -2.015844 -3.786395 
C   -1.799017 0.638271 -2.015665 
C   -7.386046 -0.884019 3.786395 
C   6.201147 1.826015 2.310502 
C   3.271568 -1.758707 -3.572210 
C   -3.097580 1.073849 -2.310502 
C   -6.027159 -1.141157 3.572210 
C   5.344225 2.625099 3.074877 
C   4.061819 -2.677167 -2.878947 
C   -3.954503 0.274765 -3.074877 
C   -5.236909 -0.222697 2.878947 
C   4.815675 -1.014853 4.258654 
C   4.424637 0.926581 -1.735178 
C   -4.483053 -1.885011 -4.258654 
C   -4.874091 1.973283 1.735178 
C   5.217930 -0.122979 5.287286 
C   4.026821 0.079803 -0.667810 
C   -4.080797 -2.776884 -5.287286 
C   -5.271906 2.820060 0.667810 
C   4.302448 0.816656 5.780120 
C   4.939760 -0.846500 -0.141328 
C   -4.996280 2.083208 -5.780120 
C   -4.358968 -2.053364 0.141328 
C   2.987389 0.867031 5.318405 
C   6.240215 -0.952123 -0.630979 
C   -6.311339 2.032833 -5.318405 
C   -3.058513 -1.947741 0.630979 
C   2.575952 -0.033270 4.334452 
C   6.641487 -0.120402 -1.677800 
C   -6.722775 2.933134 -4.334452 
C   -2.657240 -2.779462 1.677800 
C   3.482818 -0.952438 3.810054 
C   5.741618 0.795586 -2.219346 
C   -5.815910 -1.947426 -3.810054 
C   -3.557110 2.104278 2.219346 
C   6.584319 -0.148381 -5.519558 
C   2.680112 0.126157 -0.041354 
C   -2.714408 -2.751483 5.519558 
C   -6.618615 2.773707 0.041354 
C   7.413000 0.981728 5.783015 
C   1.832388 -0.989984 -0.123193 
C   -1.885728 1.918136 -5.783015 
C   -7.466340 -1.909880 0.123193 
C   8.718844 0.940002 -5.109567 
C   0.572264 -0.967314 0.481665 
C   -0.579884 1.959862 5.109567 
C   -8.726464 -1.932550 -0.481665 
C   9.211802 -0.220864 -4.505102 
C   0.148522 0.164980 1.186462 
C   -0.086926 -2.679000 4.505102 
C   -9.150206 2.734884 -1.186462 
C   8.378352 -1.336450 -4.384717 
C   0.999120 1.269778 1.292243 
C   -0.920376 -1.563414 4.384717 
C   -8.299608 1.630086 -1.292243 
C   7.078691 -1.301598 -4.890699 
C   2.254333 1.252698 0.680217 
C   -2.220037 -1.598265 4.890699 
C   -7.044395 1.647165 -0.680217 
H   7.409336 -0.509182 3.568703 
H   1.709679 0.728266 -2.286697 
H   -1.889391 -2.390682 -3.568703 
H   -7.589048 2.171598 2.286697 
H   8.935586 -1.931042 2.248119 
H   0.300909 2.367290 -3.475833 
H   -0.363141 -0.968821 -2.248119 
H   -8.997818 0.532573 3.475833 
H   8.165226 1.645570 1.404550 
H   1.296066 -1.300126 -4.336550 
H   -1.133502 1.254294 -1.404550 
H   -8.002662 -1.599738 4.336550 
H   5.851539 0.859186 1.941449 
H   3.716433 -0.833782 -3.937447 
H   -3.447189 2.040677 -1.941449 
H   -5.582295 -2.066081 3.937447 
H   4.344287 2.256282 3.317682 
H   5.108749 -2.433450 -2.683770 
H   -4.954441 0.643582 -3.317682 
H   -4.189979 -0.466414 2.683770 
H   4.619432 1.513205 -4.831626 
H   4.623412 -1.486529 0.685950 
H   -4.679296 1.386659 4.831626 
H   -4.675316 -1.413335 -0.685950 
H   2.303799 1.607416 5.733079 
H   6.920636 -1.681708 -0.189629 
H   -6.994928 1.292447 -5.733079 
H   -2.378091 -1.218155 0.189629 
H   1.564361 0.006301 3.929733 
H   7.643562 -0.196165 -2.099667 
H   -7.734366 2.893562 -3.929733 
H   -1.655165 -2.703698 2.099667 
H   3.171322 -1.598868 2.986206 
H   6.062630 1.405188 -3.064782 
H   -6.127406 -1.300995 -2.986206 
H   -3.236098 1.494675 3.064782 
H   7.051056 1.871667 5.263890 
H   2.151779 -1.862775 -0.697555 
H   -2.247671 1.028197 -5.263890 
H   -7.146948 -1.037089 0.697555 
H   -9.235161 1.811226 -5.233804 
H   -0.085155 -1.832178 0.380925 
H   0.063567 1.088638 5.233804 
H   9.213573 -1.067686 -0.380925 
H   -8.355219 -0.261787 -4.144451 
H   -0.846357 0.195751 1.637293 
H   0.943509 -2.638077 4.144451 
H   8.452371 2.704113 -1.637293 
H   8.738197 -2.236708 -3.884786 
H   0.681814 2.147800 1.858222 
H   -0.560530 -0.663155 3.884786 
H   -8.616913 0.752063 -1.858222 
H   6.430606 -2.174087 -4.802181 
H   2.918294 2.115035 0.759843 
H   -2.868122 -0.725777 4.802181 
H   -6.380434 0.784829 -0.759843 
128
i=26
C   5.762989 -1.916205 3.531412 
C   3.526209 1.913555 -2.371716 
C   -3.535739 -0.983659 -3.531412 
C   -5.772519 0.986309 2.371716 
C   7.078612 -1.506569 3.227110 
C   2.158736 1.652619 -2.606168 
C   -2.220116 -1.393294 -3.227110 
C   -7.139992 1.247244 2.606168 
C   7.932845 -2.318527 2.480983 
C   1.357412 2.570417 -3.290915 
C   -1.365882 -0.581336 -2.480983 
C   -7.941315 0.329446 3.290915 
C   7.490238 2.241113 2.006669 
C   1.903209 -2.036323 -3.777399 
C   -1.808489 0.658750 -2.006669 
C   -7.395518 -0.863540 3.777399 
C   6.186648 1.820406 2.294785 
C   3.257069 -1.764316 -3.556493 
C   -3.112079 1.079458 -2.294785 
C   -6.041658 -1.135548 3.556493 
C   5.335282 2.629438 3.053234 
C   4.052876 -2.672828 -2.857304 
C   -3.963446 0.270426 -3.053234 
C   -5.245852 -0.227036 2.857304 
C   4.820543 -1.007497 4.233677 
C   4.429505 0.933937 -1.710201 
C   -4.478185 -1.892367 -4.233677 
C   -4.869223 1.965927 1.710201 
C   5.222428 -0.119381 5.265537 
C   4.031319 0.083401 -0.646061 
C   -4.076299 -2.780482 -5.265537 
C   -5.267408 2.816462 0.646061 
C   4.307158 0.819143 5.761175 
C   4.944470 -0.844013 -0.122383 
C   -4.991570 2.080721 -5.761175 
C   -4.354258 -2.055851 0.122383 
C   2.993316 0.874122 5.297132 
C   6.246142 -0.945032 -0.609706 
C   -6.305412 2.025742 -5.297132 
C   -3.052586 -1.954832 0.609706 
C   2.582726 -0.020464 4.307940 
C   6.648261 -0.107596 -1.651288 
C   -6.716001 2.920328 -4.307940 
C   -2.650466 -2.792268 1.651288 
C   3.489009 -0.939367 3.782113 
C   5.747809 0.808657 -2.191405 
C   -5.809719 -1.960497 -3.782113 
C   -3.550919 2.091207 2.191405 
C   6.587177 -0.146529 -5.537550 
C   2.682970 0.128009 -0.023362 
C   -2.711550 -2.753335 5.537550 
C   -6.615757 2.771855 0.023362 
C   7.417445 0.982416 5.765340 
C   1.836833 -0.989296 -0.105518 
C   -1.881283 1.917448 -5.765340 
C   -7.461895 -1.910568 0.105518 
C   8.719479 0.942278 -5.118140 
C   0.572899 -0.965038 0.490238 
C   -0.579249 1.957586 5.118140 
C   -8.725829 -1.934826 -0.490238 
C   9.206669 -0.216207 -4.505314 
C   0.143389 0.169637 1.186674 
C   -0.092059 -2.683657 4.505314 
C   -9.155339 2.730227 -1.186674 
C   8.371790 -1.330894 -4.386146 
C   0.992558 1.275334 1.293672 
C   -0.926938 -1.568970 4.386146 
C   -8.306170 1.624530 -1.293672 
C   7.075833 -1.297523 -4.900965 
C   2.251475 1.256773 0.690483 
C   -2.222895 -1.602340 4.900965 
C   -7.047253 1.643090 -0.690483 
H   7.424312 -0.527439 3.555262 
H   1.724655 0.710009 -2.273256 
H   -1.874415 -2.372425 -3.555262 
H   -7.574072 2.189855 2.273256 
H   8.940772 -1.967396 2.245632 
H   0.306095 2.330936 -3.473346 
H   -0.357955 -0.932467 -2.245632 
H   -8.992632 0.568927 3.473346 
H   8.151679 1.616783 1.400634 
H   1.282519 -1.328913 -4.332634 
H   -1.147049 1.283081 -1.400634 
H   -8.016209 -1.570951 4.332634 
H   5.829102 0.857069 1.926050 
H   3.693996 -0.835899 -3.922048 
H   -3.469626 2.042794 -1.926050 
H   -5.604732 -2.063964 3.922048 
H   4.331428 2.271046 3.292070 
H   5.095890 -2.418686 -2.658158 
H   -4.967300 0.628818 -3.292070 
H   -4.202838 -0.481178 2.658158 
H   4.624089 1.510982 -4.846337 
H   4.628069 -1.488752 0.700661 
H   -4.674639 1.388882 4.846337 
H   -4.670659 -1.411112 -0.700661 
H   2.309990 1.613607 5.714029 
H   6.926827 -1.675517 -0.170579 
H   -6.988737 1.286256 -5.714029 
H   -2.371900 -1.224346 0.170579 
H   1.571928 0.022123 3.901792 
H   7.651129 -0.180343 -2.071726 
H   -7.726799 2.877740 -3.901792 
H   -1.647598 -2.719520 2.071726 
H   3.176720 -1.582728 2.956466 
H   6.068028 1.421328 -3.035042 
H   -6.122008 -1.317135 -2.956466 
H   -3.230700 1.478535 3.035042 
H   7.059047 1.870926 5.241612 
H   2.159770 -1.863516 -0.675277 
H   -2.239680 1.028938 -5.241612 
H   -7.138957 -1.036348 0.675277 
H   -9.233362 1.812972 -5.240419 
H   -0.083356 -1.830432 0.387540 
H   0.065366 1.086892 5.240419 
H   9.215372 -1.069432 -0.387540 
H   -8.363315 -0.256284 -4.137148 
H   -0.854453 0.201254 1.629990 
H   0.935413 -2.643580 4.137148 
H   8.444275 2.698610 -1.629990 
H   8.728090 -2.229299 -3.880711 
H   0.671707 2.155209 1.854147 
H   -0.570637 -0.670564 3.880711 
H   -8.627020 0.744654 -1.854147 
H   6.426425 -2.169166 -4.813188 
H   2.914113 2.119956 0.770850 
H   -2.872303 -0.730698 4.813188 
H   -6.384615 0.779908 -0.770850 
128
i=27
C   5.763942 -1.915940 3.510510 
C   3.527162 1.913820 -2.350814 
C   -3.534786 -0.983924 -3.510510 
C   -5.771566 0.986044 2.350814 
C   7.084750 -1.521174 3.213193 
C   2.164874 1.638014 -2.592251 
C   -2.213978 -1.378689 -3.213193 
C   -7.133854 1.261849 2.592251 
C   7.933692 -2.343716 2.473204 
C   1.358259 2.545228 -3.283136 
C   -1.365035 -0.556147 -2.473204 
C   -7.940468 0.354635 3.283136 
C   7.480766 2.220634 1.997673 
C   1.893737 -2.056802 -3.768403 
C   -1.817961 0.679229 -1.997673 
C   -7.404990 -0.843061 3.768403 
C   6.172149 1.814797 2.279068 
C   3.242570 -1.769925 -3.540776 
C   -3.126578 1.085067 -2.279068 
C   -6.056157 -1.129939 3.540776 
C   5.326339 2.633777 3.031591 
C   4.043933 -2.668489 -2.835661 
C   -3.972389 0.266087 -3.031591 
C   -5.254795 -0.231375 2.835661 
C   4.825411 -1.000141 4.208700 
C   4.434373 0.941293 -1.685224 
C   -4.473317 -1.899723 -4.208700 
C   -4.864355 1.958571 1.685224 
C   5.226926 -0.115783 5.243788 
C   4.035817 0.086999 -0.624312 
C   -4.071801 -2.784080 -5.243788 
C   -5.262910 2.812864 0.624312 
C   4.311868 0.821630 5.742230 
C   4.949180 -0.841526 -0.103438 
C   -4.986860 2.078234 -5.742230 
C   -4.349548 -2.058338 0.103438 
C   2.999243 0.881213 5.275859 
C   6.252069 -0.937941 -0.588433 
C   -6.299485 2.018651 -5.275859 
C   -3.046659 -1.961923 0.588433 
C   2.589500 -0.007658 4.281428 
C   6.655035 -0.094790 -1.624776 
C   -6.709227 2.907522 -4.281428 
C   -2.643692 -2.805074 1.624776 
C   3.495200 -0.926296 3.754172 
C   5.754000 0.821728 -2.163464 
C   -5.803528 -1.973568 -3.754172 
C   -3.544728 2.078136 2.163464 
C   6.590035 -0.144677 -5.555542 
C   2.685828 0.129861 -0.005370 
C   -2.708692 -2.755187 5.555542 
C   -6.612899 2.770003 0.005370 
C   7.421890 0.983104 5.747665 
C   1.841278 -0.988608 -0.087843 
C   -1.876838 1.916760 -5.747665 
C   -7.457450 -1.911256 0.087843 
C   8.720114 0.944554 -5.126713 
C   0.573534 -0.962762 0.498811 
C   -0.578614 1.955310 5.126713 
C   -8.725194 -1.937102 -0.498811 
C   9.201536 -0.211550 -4.505526 
C   0.138256 0.174294 1.186886 
C   -0.097192 -2.688314 4.505526 
C   -9.160472 2.725570 -1.186886 
C   8.365228 -1.325338 -4.387575 
C   0.985996 1.280890 1.295101 
C   -0.933500 -1.574526 4.387575 
C   -8.312732 1.618974 -1.295101 
C   7.072975 -1.293448 -4.911231 
C   2.248617 1.260848 0.700749 
C   -2.225753 -1.606415 4.911231 
C   -7.050111 1.639015 -0.700749 
H   7.439288 -0.545696 3.541821 
H   1.739631 0.691752 -2.259815 
H   -1.859439 -2.354168 -3.541821 
H   -7.559096 2.208112 2.259815 
H   8.945958 -2.003750 2.243145 
H   0.311281 2.294582 -3.470859 
H   -0.352769 -0.896113 -2.243145 
H   -8.987446 0.605281 3.470859 
H   8.138132 1.587996 1.396718 
H   1.268972 -1.357700 -4.328718 
H   -1.160596 1.311868 -1.396718 
H   -8.029756 -1.542164 4.328718 
H   5.806665 0.854952 1.910651 
H   3.671559 -0.838016 -3.906649 
H   -3.492063 2.044911 -1.910651 
H   -5.627169 -2.061847 3.906649 
H   4.318569 2.285810 3.266458 
H   5.083031 -2.403922 -2.632546 
H   -4.980159 0.614054 -3.266458 
H   -4.215697 -0.495942 2.632546 
H   4.628746 1.508759 -4.861048 
H   4.632726 -1.490975 0.715372 
H   -4.669982 1.391105 4.861048 
H   -4.666002 -1.408889 -0.715372 
H   2.316181 1.619798 5.694979 
H   6.933018 -1.669326 -0.151529 
H   -6.982546 1.280065 -5.694979 
H   -2.365709 -1.230537 0.151529 
H   1.579495 0.037945 3.873851 
H   7.658696 -0.164521 -2.043785 
H   -7.719232 2.861918 -3.873851 
H   -1.640031 -2.735342 2.043785 
H   3.182118 -1.566588 2.926726 
H   6.073426 1.437468 -3.005302 
H   -6.116610 -1.333275 -2.926726 
H   -3.225302 1.462395 3.005302 
H   7.067038 1.870185 5.219334 
H   2.167761 -1.864257 -0.652999 
H   -2.231689 1.029679 -5.219334 
H   -7.130966 -1.035607 0.652999 
H   -9.231563 1.814718 -5.247034 
H   -0.081557 -1.828686 0.394155 
H   0.067165 1.085146 5.247034 
H   9.217171 -1.071178 -0.394155 
H   -8.371411 -0.250781 -4.129845 
H   -0.862549 0.206757 1.622687 
H   0.927317 -2.649083 4.129845 
H   8.436179 2.693107 -1.622687 
H   8.717983 -2.221890 -3.876636 
H   0.661600 2.162618 1.850072 
H   -0.580744 -0.677973 3.876636 
H   -8.637127 0.737245 -1.850072 
H   6.422244 -2.164245 -4.824195 
H   2.909932 2.124877 0.781857 
H   -2.876484 -0.735619 4.824195 
H   -6.388796 0.774987 -0.781857 
128
i=28
C   5.764895 -1.915675 3.489608 
C   3.528115 1.914085 -2.329912 
C   -3.533833 -0.984189 -3.489608 
C   -5.770613 0.985779 2.329912 
C   7.090888 -1.535779 3.199276 
C   2.171012 1.623409 -2.578334 
C   -2.207840 -1.364084 -3.199276 
C   -7.127716 1.276454 2.578334 
C   7.934539 -2.368905 2.465425 
C   1.359106 2.520039 -3.275357 
C   -1.364188 -0.530958 -2.465425 
C   -7.939621 0.379824 3.275357 
C   7.471294 2.200155 1.988677 
C   1.884265 -2.077281 -3.759407 
C   -1.827433 0.699708 -1.988677 
C   -7.414462 -0.822582 3.759407 
C   6.157650 1.809188 2.263351 
C   3.228071 -1.775534 -3.525059 
C   -3.141077 1.090676 -2.263351 
C   -6.070656 -1.124330 3.525059 
C   5.317396 2.638116 3.009948 
C   4.034990 -2.664150 -2.814018 
C   -3.981332 0.261748 -3.009948 
C   -5.263738 -0.235714 2.814018 
C   4.830279 -0.992785 4.183723 
C   4.439241 0.948649 -1.660247 
C   -4.468449 -1.907079 -4.183723 
C   -4.859487 1.951215 1.660247 
C   5.231424 -0.112185 5.222039 
C   4.040315 0.090597 -0.602563 
C   -4.067303 -2.787678 -5.222039 
C   -5.258412 2.809266 0.602563 
C   4.316578 0.824117 5.723285 
C   4.953890 -0.839039 -0.084493 
C   -4.982150 2.075747 -5.723285 
C   -4.344838 -2.060825 0.084493 
C   3.005170 0.888304 5.254586 
C   6.257996 -0.930850 -0.567160 
C   -6.293558 2.011560 -5.254586 
C   -3.040732 -1.969014 0.567160 
C   2.596274 0.005148 4.254916 
C   6.661809 -0.081984 -1.598264 
C   -6.702453 2.894716 -4.254916 
C   -2.636918 -2.817880 1.598264 
C   3.501391 -0.913225 3.726231 
C   5.760191 0.834799 -2.135523 
C   -5.797337 -1.986639 -3.726231 
C   -3.538537 2.065065 2.135523 
C   6.592893 -0.142825 -5.573534 
C   2.688686 0.131713 0.012622 
C   -2.705834 -2.757039 5.573534 
C   -6.610041 2.768151 -0.012622 
C   7.426335 0.983792 5.729990 
C   1.845723 -0.987920 -0.070168 
C   -1.872393 1.916072 -5.729990 
C   -7.453005 -1.911944 0.070168 
C   8.720749 0.946830 -5.135286 
C   0.574169 -0.960486 0.507384 
C   -0.577979 1.953034 5.135286 
C   -8.724559 -1.939378 -0.507384 
C   9.196403 -0.206893 -4.505738 
C   0.133123 0.178951 1.187098 
C   -0.102325 -2.692971 4.505738 
C   -9.165605 2.720913 -1.187098 
C   8.358666 -1.319782 -4.389004 
C   0.979434 1.286446 1.296530 
C   -0.940062 -1.580082 4.389004 
C   -8.319294 1.613418 -1.296530 
C   7.070117 -1.289373 -4.921497 
C   2.245759 1.264923 0.711015 
C   -2.228611 -1.610490 4.921497 
C   -7.052969 1.634940 -0.711015 
H   7.454264 -0.563953 3.528380 
H   1.754607 0.673495 -2.246374 
H   -1.844463 -2.335911 -3.528380 
H   -7.544120 2.226369 2.246374 
H   8.951144 -2.040104 2.240658 
H   0.316467 2.258228 -3.468372 
H   -0.347583 -0.859759 -2.240658 
H   -8.982260 0.641635 3.468372 
H   8.124585 1.559209 1.392802 
H   1.255425 -1.386487 -4.324802 
H   -1.174143 1.340655 -1.392802 
H   -8.043303 -1.513377 4.324802 
H   5.784228 0.852835 1.895252 
H   3.649122 -0.840133 -3.891250 
H   -3.514500 2.047028 -1.895252 
H   -5.649606 -2.059730 3.891250 
H   4.305710 2.300574 3.240846 
H   5.070172 -2.389158 -2.606934 
H   -4.993018 0.599290 -3.240846 
H   -4.228556 -0.510706 2.606934 
H   4.633403 1.506536 -4.875759 
H   4.637383 -1.493198 0.730083 
H   -4.665325 1.393328 4.875759 
H   -4.661345 -1.406666 -0.730083 
H   2.322372 1.625989 5.675929 
H   6.939209 -1.663135 -0.132479 
H   -6.976355 1.273874 -5.675929 
H   -2.359518 -1.236728 0.132479 
H   1.587062 0.053767 3.845910 
H   7.666263 -0.148699 -2.015844 
H   -7.711665 2.846096 -3.845910 
H   -1.632464 -2.751164 2.015844 
H   3.187516 -1.550448 2.896986 
H   6.078824 1.453608 -2.975562 
H   -6.111212 -1.349415 -2.896986 
H   -3.219904 1.446255 2.975562 
H   7.075029 1.869444 5.197056 
H   2.175752 -1.864998 -0.630721 
H   -2.223698 1.030420 -5.197056 
H   -7.122975 -1.034866 0.630721 
H   -9.229764 1.816464 -5.253649 
H   -0.079758 -1.826940 0.400770 
H   0.068964 1.083400 5.253649 
H   9.218970 -1.072924 -0.400770 
H   -8.379507 -0.245278 -4.122542 
H   -0.870645 0.212260 1.615384 
H   0.919221 -2.654586 4.122542 
H   8.428083 2.687604 -1.615384 
H   8.707876 -2.214481 -3.872561 
H   0.651493 2.170027 1.845997 
H   -0.590851 -0.685382 3.872561 
H   -8.647234 0.729836 -1.845997 
H   6.418063 -2.159324 -4.835202 
H   2.905751 2.129798 0.792864 
H   -2.880665 -0.740540 4.835202 
H   -6.392977 0.770066 -0.792864 
128
i=29
C   5.765848 -1.915410 3.468706 
C   3.529068 1.914350 -2.309010 
C   -3.532880 -0.984454 -3.468706 
C   -5.769660 0.985514 2.309010 
C   7.097026 -1.550384 3.185359 
C   2.177150 1.608804 -2.564417 
C   -2.201702 -1.349479 -3.185359 
C   -7.121578 1.291059 2.564417 
C   7.935386 -2.394094 2.457646 
C   1.359953 2.494850 -3.267578 
C   -1.363341 -0.505769 -2.457646 
C   -7.938774 0.405013 3.267578 
C   7.461822 2.179676 1.979681 
C   1.874793 -2.097760 -3.750411 
C   -1.836905 0.720187 -1.979681 
C   -7.423934 -0.802103 3.750411 
C   6.143151 1.803579 2.247634 
C   3.213572 -1.781143 -3.509342 
C   -3.155576 1.096285 -2.247634 
C   -6.085155 -1.118721 3.509342 
C   5.308453 2.642455 2.988305 
C   4.026047 -2.659811 -2.792375 
C   -3.990275 0.257409 -2.988305 
C   -5.272681 -0.240053 2.792375 
C   4.835147 -0.985429 4.158746 
C   4.444109 0.956005 -1.635270 
C   -4.463581 -1.914435 -4.158746 
C   -4.854619 1.943859 1.635270 
C   5.235922 -0.108587 5.200290 
C   4.044813 0.094195 -0.580814 
C   -4.062805 -2.791276 -5.200290 
C   -5.253914 2.805668 0.580814 
C   4.321288 0.826604 5.704340 
C   4.958600 -0.836552 -0.065548 
C   -4.977440 2.073260 -5.704340 
C   -4.340128 -2.063312 0.065548 
C   3.011097 0.895395 5.233313 
C   6.263923 -0.923759 -0.545887 
C   -6.287631 2.004469 -5.233313 
C   -3.034805 -1.976105 0.545887 
C   2.603048 0.017954 4.228404 
C   6.668583 -0.069178 -1.571752 
C   -6.695679 2.881910 -4.228404 
C   -2.630144 -2.830686 1.571752 
C   3.507582 -0.900154 3.698290 
C   5.766382 0.847870 -2.107582 
C   -5.791146 -1.999710 -3.698290 
C   -3.532346 2.051994 2.107582 
C   6.595751 -0.140973 -5.591526 
C   2.691544 0.133565 0.030614 
C   -2.702976 -2.758891 5.591526 
C   -6.607183 2.766299 -0.030614 
C   7.430780 0.984480 5.712315 
C   1.850168 -0.987232 -0.052493 
C   -1.867948 1.915384 -5.712315 
C   -7.448560 -1.912632 0.052493 
C   8.721384 0.949106 -5.143859 
C   0.574804 -0.958210 0.515957 
C   -0.577344 1.950758 5.143859 
C   -8.723924 -1.941654 -0.515957 
C   9.191270 -0.202236 -4.505950 
C   0.127990 0.183608 1.187310 
C   -0.107458 -2.697628 4.505950 
C   -9.170738 2.716256 -1.187310 
C   8.352104 -1.314226 -4.390433 
C   0.972872 1.292002 1.297959 
C   -0.946624 -1.585638 4.390433 
C   -8.325856 1.607862 -1.297959 
C   7.067259 -1.285298 -4.931763 
C   2.242901 1.268998 0.721281 
C   -2.231469 -1.614565 4.931763 
C   -7.055827 1.630865 -0.721281 
H   7.469240 -0.582210 3.514939 
H   1.769583 0.655238 -2.232933 
H   -1.829487 -2.317654 -3.514939 
H   -7.529144 2.244626 2.232933 
H   8.956330 -2.076458 2.238171 
H   0.321653 2.221874 -3.465885 
H   -0.342397 -0.823405 -2.238171 
H   -8.977074 0.677989 3.465885 
H   8.111038 1.530422 1.388886 
H   1.241878 -1.415274 -4.320886 
H   -1.187690 1.369442 -1.388886 
H   -8.056850 -1.484590 4.320886 
H   5.761791 0.850718 1.879853 
H   3.626685 -0.842250 -3.875851 
H   -3.536937 2.049145 -1.879853 
H   -5.672043 -2.057613 3.875851 
H   4.292851 2.315338 3.215234 
H   5.057313 -2.374394 -2.581322 
H   -5.005877 0.584526 -3.215234 
H   -4.241415 -0.525470 2.581322 
H   4.638060 1.504313 -4.890470 
H   4.642040 -1.495421 0.744794 
H   -4.660668 1.395551 4.890470 
H   -4.656688 -1.404443 -0.744794 
H   2.328563 1.632180 5.656879 
H   6.945400 -1.656944 -0.113429 
H   -6.970164 1.267683 -5.656879 
H   -2.353327 -1.242919 0.113429 
H   1.594629 0.069589 3.817969 
H   7.673830 -0.132877 -1.987903 
H   -7.704098 2.830274 -3.817969 
H   -1.624897 -2.766986 1.987903 
H   3.192914 -1.534308 2.867246 
H   6.084222 1.469748 -2.945822 
H   -6.105814 -1.365555 -2.867246 
H   -3.214506 1.430115 2.945822 
H   7.083020 1.868703 5.174778 
H   2.183743 -1.865739 -0.608443 
H   -2.215707 1.031161 -5.174778 
H   -7.114984 -1.034125 0.608443 
H   -9.227965 1.818210 -5.260264 
H   -0.077959 -1.825194 0.407385 
H   0.070763 1.081654 5.260264 
H   9.220769 -1.074670 -0.407385 
H   -8.387603 -0.239775 -4.115239 
H   -0.878741 0.217763 1.608081 
H   0.911125 -2.660089 4.115239 
H   8.419987 2.682101 -1.608081 
H   8.697769 -2.207072 -3.868486 
H   0.641386 2.177436 1.841922 
H   -0.600958 -0.692791 3.868486 
H   -8.657341 0.722427 -1.841922 
H   6.413882 -2.154403 -4.846209 
H   2.901570 2.134719 0.803871 
H   -2.884846 -0.745461 4.846209 
H   -6.397158 0.765145 -0.803871 
128
i=30
C   5.766801 -1.915145 3.447804 
C   3.530021 1.914615 -2.288108 
C   -3.531927 -0.984719 -3.447804 
C   -5.768707 0.985249 2.288108 
C   7.103164 -1.564989 3.171442 
C   2.183288 1.594199 -2.550500 
C   -2.195564 -1.334874 -3.171442 
C   -7.115440 1.305664 2.550500 
C   7.936233 -2.419283 2.449867 
C   1.360800 2.469661 -3.259799 
C   -1.362494 -0.480580 -2.449867 
C   -7.937927 0.430202 3.259799 
C   7.452350 2.159197 1.970685 
C   1.865321 -2.118239 -3.741415 
C   -1.846377 0.740666 -1.970685 
C   -7.433406 -0.781624 3.741415 
C   6.128652 1.797970 2.231917 
C   3.199073 -1.786752 -3.493625 
C   -3.170075 1.101894 -2.231917 
C   -6.099654 -1.113112 3.493625 
C   5.299510 2.646794 2.966662 
C   4.017104 -2.655472 -2.770732 
C   -3.999218 0.253070 -2.966662 
C   -5.281624 -0.244392 2.770732 
C   4.840015 -0.978073 4.133769 
C   4.448977 0.963361 -1.610293 
C   -4.458713 -1.921791 -4.133769 
C   -4.849751 1.936503 1.610293 
C   5.240420 -0.104989 5.178541 
C   4.049311 0.097793 -0.559065 
C   -4.058307 -2.794874 -5.178541 
C   -5.249416 2.802070 0.559065 
C   4.325998 0.829091 5.685395 
C   4.963310 -0.834065 -0.046603 
C   -4.972730 2.070773 -5.685395 
C   -4.335418 -2.065799 0.046603 
C   3.017024 0.902486 5.212040 
C   6.269850 -0.916668 -0.524614 
C   -6.281704 1.997378 -5.212040 
C   -3.028878 -1.983196 0.524614 
C   2.609822 0.030760 4.201892 
C   6.675357 -0.056372 -1.545240 
C   -6.688905 2.869104 -4.201892 
C   -2.623370 -2.843492 1.545240 
C   3.513773 -0.887083 3.670349 
C   5.772573 0.860941 -2.079641 
C   -5.784955 -2.012781 -3.670349 
C   -3.526155 2.038923 2.079641 
C   6.598609 -0.139121 -5.609518 
C   2.694402 0.135417 0.048606 
C   -2.700118 -2.760743 5.609518 
C   -6.604325 2.764447 -0.048606 
C   7.435225 0.985168 5.694640 
C   1.854613 -0.986544 -0.034818 
C   -1.863503 1.914696 -5.694640 
C   -7.444115 -1.913320 0.034818 
C   8.722019 0.951382 -5.152432 
C   0.575439 -0.955934 0.524530 
C   -0.576709 1.948482 5.152432 
C   -8.723289 -1.943930 -0.524530 
C   9.186137 -0.197579 -4.506162 
C   0.122857 0.188265 1.187522 
C   -0.112591 -2.702285 4.506162 
C   -9.175871 2.711599 -1.187522 
C   8.345542 -1.308670 -4.391862 
C   0.966310 1.297558 1.299388 
C   -0.953186 -1.591194 4.391862 
C   -8.332418 1.602306 -1.299388 
C   7.064401 -1.281223 -4.942029 
C   2.240043 1.273073 0.731547 
C   -2.234327 -1.618640 4.942029 
C   -7.058685 1.626790 -0.731547 
H   7.484216 -0.600467 3.501498 
H   1.784559 0.636981 -2.219492 
H   -1.814511 -2.299397 -3.501498 
H   -7.514168 2.262883 2.219492 
H   8.961516 -2.112812 2.235684 
H   0.326839 2.185520 -3.463398 
H   -0.337211 -0.787051 -2.235684 
H   -8.971888 0.714343 3.463398 
H   8.097491 1.501635 1.384970 
H   1.228331 -1.444061 -4.316970 
H   -1.201237 1.398229 -1.384970 
H   -8.070397 -1.455803 4.316970 
H   5.739354 0.848601 1.864454 
H   3.604248 -0.844367 -3.860452 
H   -3.559374 2.051262 -1.864454 
H   -5.694480 -2.055496 3.860452 
H   4.279992 2.330102 3.189622 
H   5.044454 -2.359630 -2.555710 
H   -5.018736 0.569762 -3.189622 
H   -4.254274 -0.540234 2.555710 
H   4.642717 1.502090 -4.905181 
H   4.646697 -1.497644 0.759505 
H   -4.656011 1.397774 4.905181 
H   -4.652031 -1.402220 -0.759505 
H   2.334754 1.638371 5.637829 
H   6.951591 -1.650753 -0.094379 
H   -6.963973 1.261492 -5.637829 
H   -2.347136 -1.249110 0.094379 
H   1.602196 0.085411 3.790028 
H   7.681397 -0.117055 -1.959962 
H   -7.696531 2.814452 -3.790028 
H   -1.617330 -2.782808 1.959962 
H   3.198312 -1.518168 2.837506 
H   6.089620 1.485888 -2.916082 
H   -6.100416 -1.381695 -2.837506 
H   -3.209108 1.413975 2.916082 
H   7.091011 1.867962 5.152500 
H   2.191734 -1.866480 -0.586165 
H   -2.207716 1.031902 -5.152500 
H   -7.106993 -1.033384 0.586165 
H   -9.226166 1.819956 -5.266879 
H   -0.076160 -1.823448 0.414000 
H   0.072562 1.079908 5.266879 
H   9.222568 -1.076416 -0.414000 
H   -8.395699 -0.234272 -4.107936 
H   -0.886837 0.223266 1.600778 
H   0.903029 -2.665592 4.107936 
H   8.411891 2.676598 -1.600778 
H   8.687662 -2.199663 -3.864411 
H   0.631279 2.184845 1.837847 
H   -0.611065 -0.700200 3.864411 
H   -8.667448 0.715018 -1.837847 
H   6.409701 -2.149482 -4.857216 
H   2.897389 2.139640 0.814878 
H   -2.889027 -0.750382 4.857216 
H   -6.401339 0.760224 -0.814878 
128
i=31
C   5.767754 -1.914880 3.426902 
C   3.530974 1.914880 -2.267206 
C   -3.530974 -0.984984 -3.426902 
C   -5.767754 0.984984 2.267206 
C   7.109302 -1.579594 3.157525 
C   2.189426 1.579594 -2.536583 
C   -2.189426 -1.320269 -3.157525 
C   -7.109302 1.320269 2.536583 
C   7.937080 -2.444472 2.442088 
C   1.361647 2.444472 -3.252020 
C   -1.361647 -0.455391 -2.442088 
C   -7.937080 0.455391 3.252020 
C   7.442878 2.138718 1.961689 
C   1.855849 -2.138718 -3.732419 
C   -1.855849 0.761145 -1.961689 
C   -7.442878 -0.761145 3.732419 
C   6.114153 1.792361 2.216200 
C   3.184574 -1.792361 -3.477908 
C   -3.184574 1.107503 -2.216200 
C   -6.114153 -1.107503 3.477908 
C   5.290567 2.651133 2.945019 
C   4.008161 -2.651133 -2.749089 
C   -4.008161 0.248731 -2.945019 
C   -5.290567 -0.248731 2.749089 
C   4.844883 -0.970717 4.108792 
C   4.453845 0.970717 -1.585316 
C   -4.453845 -1.929147 -4.108792 
C   -4.844883 1.929147 1.585316 
C   5.244918 -0.101391 5.156792 
C   4.053809 0.101391 -0.537316 
C   -4.053809 -2.798472 -5.156792 
C   -5.244918 2.798472 0.537316 
C   4.330708 0.831578 5.666450 
C   4.968020 -0.831578 -0.027658 
C   -4.968020 2.068286 -5.666450 
C   -4.330708 -2.068286 0.027658 
C   3.022951 0.909577 5.190767 
C   6.275777 -0.909577 -0.503341 
C   -6.275777 1.990287 -5.190767 
C   -3.022951 -1.990287 0.503341 
C   2.616596 0.043566 4.175380 
C   6.682131 -0.043566 -1.518728 
C   -6.682131 2.856298 -4.175380 
C   -2.616596 -2.856298 1.518728 
C   3.519964 -0.874012 3.642408 
C   5.778764 0.874012 -2.051700 
C   -5.778764 -2.025852 -3.642408 
C   -3.519964 2.025852 2.051700 
C   6.601467 -0.137269 -5.627510 
C   2.697260 0.137269 0.066598 
C   -2.697260 -2.762595 5.627510 
C   -6.601467 2.762595 -0.066598 
C   7.439670 0.985856 5.676965 
C   1.859058 -0.985856 -0.017143 
C   -1.859058 1.914008 -5.676965 
C   -7.439670 -1.914008 0.017143 
C   8.722654 0.953658 -5.161005 
C   0.576074 -0.953658 0.533103 
C   -0.576074 1.946206 5.161005 
C   -8.722654 -1.946206 -0.533103 
C   9.181004 -0.192922 -4.506374 
C   0.117724 0.192922 1.187734 
C   -0.117724 -2.706942 4.506374 
C   -9.181004 2.706942 -1.187734 
C   8.338980 -1.303114 -4.393291 
C   0.959748 1.303114 1.300817 
C   -0.959748 -1.596750 4.393291 
C   -8.338980 1.596750 -1.300817 
C   7.061543 -1.277148 -4.952295 
C   2.237185 1.277148 0.741813 
C   -2.237185 -1.622715 4.952295 
C   -7.061543 1.622715 -0.741813 
H   7.499192 -0.618724 3.488057 
H   1.799535 0.618724 -2.206051 
H   -1.799535 -2.281140 -3.488057 
H   -7.499192 2.281140 2.206051 
H   8.966702 -2.149166 2.233197 
H   0.332025 2.149166 -3.460911 
H   -0.332025 -0.750697 -2.233197 
H   -8.966702 0.750697 3.460911 
H   8.083944 1.472848 1.381054 
H   1.214784 -1.472848 -4.313054 
H   -1.214784 1.427016 -1.381054 
H   -8.083944 -1.427016 4.313054 
H   5.716917 0.846484 1.849055 
H   3.581811 -0.846484 -3.845053 
H   -3.581811 2.053379 -1.849055 
H   -5.716917 -2.053379 3.845053 
H   4.267133 2.344866 3.164010 
H   5.031595 -2.344866 -2.530098 
H   -5.031595 0.554998 -3.164010 
H   -4.267133 -0.554998 2.530098 
H   4.647374 1.499867 -4.919892 
H   4.651354 -1.499867 0.774216 
H   -4.651354 1.399997 4.919892 
H   -4.647374 -1.399997 -0.774216 
H   2.340945 1.644562 5.618779 
H   6.957782 -1.644562 -0.075329 
H   -6.957782 1.255301 -5.618779 
H   -2.340945 -1.255301 0.075329 
H   1.609763 0.101233 3.762087 
H   7.688964 -0.101233 -1.932021 
H   -7.688964 2.798630 -3.762087 
H   -1.609763 -2.798630 1.932021 
H   3.203710 -1.502028 2.807766 
H   6.095018 1.502028 -2.886342 
H   -6.095018 -1.397835 -2.807766 
H   -3.203710 1.397835 2.886342 
H   7.099002 1.867221 5.130222 
H   2.199725 -1.867221 -0.563887 
H   -2.199725 1.032643 -5.130222 
H   -7.099002 -1.032643 0.563887 
H   -9.224367 1.821702 -5.273494 
H   -0.074361 -1.821702 0.420615 
H   0.074361 1.078162 5.273494 
H   9.224367 -1.078162 -0.420615 
H   -8.403795 -0.228769 -4.100633 
H   -0.894933 0.228769 1.593475 
H   0.894933 -2.671095 4.100633 
H   8.403795 2.671095 -1.593475 
H   8.677555 -2.192254 -3.860336 
H   0.621172 2.192254 1.833772 
H   -0.621172 -0.707609 3.860336 
H   -8.677555 0.707609 -1.833772 
H   6.405520 -2.144561 -4.868223 
H   2.893208 2.144561 0.825885 
H   -2.893208 -0.755303 4.868223 
H   -6.405520 0.755303 -0.825885 
128
i=32
C   5.768707 -1.914615 3.406000 
C   3.531927 1.915145 -2.246304 
C   -3.530021 -0.985249 -3.406000 
C   -5.766801 0.984719 2.246304 
C   7.115440 -1.594199 3.143608 
C   2.195564 1.564989 -2.522666 
C   -2.183288 -1.305664 -3.143608 
C   -7.103164 1.334874 2.522666 
C   7.937927 -2.469661 2.434309 
C   1.362494 2.419283 -3.244241 
C   -1.360800 -0.430202 -2.434309 
C   -7.936233 0.480580 3.244241 
C   7.433406 2.118239 1.952693 
C   1.846377 -2.159197 -3.723423 
C   -1.865321 0.781624 -1.952693 
C   -7.452350 -0.740666 3.723423 
C   6.099654 1.786752 2.200483 
C   3.170075 -1.797970 -3.462191 
C   -3.199073 1.113112 -2.200483 
C   -6.128652 -1.101894 3.462191 
C   5.281624 2.655472 2.923376 
C   3.999218 -2.646794 -2.727446 
C   -4.017104 0.244392 -2.923376 
C   -5.299510 -0.253070 2.727446 
C   4.849751 -0.963361 4.083815 
C   4.458713 0.978073 -1.560339 
C   -4.448977 -1.936503 -4.083815 
C   -4.840015 1.921791 1.560339 
C   5.249416 -0.097793 5.135043 
C   4.058307 0.104989 -0.515567 
C   -4.049311 -2.802070 -5.135043 
C   -5.240420 2.794874 0.515567 
C   4.335418 0.834065 5.647505 
C   4.972730 -0.829091 -0.008713 
C   -4.963310 2.065799 -5.647505 
C   -4.325998 -2.070773 0.008713 
C   3.028878 0.916668 5.169494 
C   6.281704 -0.902486 -0.482068 
C   -6.269850 1.983196 -5.169494 
C   -3.017024 -1.997378 0.482068 
C   2.623370 0.056372 4.148868 
C   6.688905 -0.030760 -1.492216 
C   -6.675357 2.843492 -4.148868 
C   -2.609822 -2.869104 1.492216 
C   3.526155 -0.860941 3.614467 
C   5.784955 0.887083 -2.023759 
C   -5.772573 -2.038923 -3.614467 
C   -3.513773 2.012781 2.023759 
C   6.604325 -0.135417 -5.645502 
C   2.700118 0.139121 0.084590 
C   -2.694402 -2.764447 5.645502 
C   -6.598609 2.760743 -0.084590 
C   7.444115 0.986544 5.659290 
C   1.863503 -0.985168 0.000532 
C   -1.854613 1.913320 -5.659290 
C   -7.435225 -1.914696 -0.000532 
C   8.723289 0.955934 -5.169578 
C   0.576709 -0.951382 0.541676 
C   -0.575439 1.943930 5.169578 
C   -8.722019 -1.948482 -0.541676 
C   9.175871 -0.188265 -4.506586 
C   0.112591 0.197579 1.187946 
C   -0.122857 -2.711599 4.506586 
C   -9.186137 2.702285 -1.187946 
C   8.332418 -1.297558 -4.394720 
C   0.953186 1.308670 1.302246 
C   -0.966310 -1.602306 4.394720 
C   -8.345542 1.591194 -1.302246 
C   7.058685 -1.273073 -4.962561 
C   2.234327 1.281223 0.752079 
C   -2.240043 -1.626790 4.962561 
C   -7.064401 1.618640 -0.752079 
H   7.514168 -0.636981 3.474616 
H   1.814511 0.600467 -2.192610 
H   -1.784559 -2.262883 -3.474616 
H   -7.484216 2.299397 2.192610 
H   8.971888 -2.185520 2.230710 
H   0.337211 2.112812 -3.458424 
H   -0.326839 -0.714343 -2.230710 
H   -8.961516 0.787051 3.458424 
H   8.070397 1.444061 1.377138 
H   1.201237 -1.501635 -4.309138 
H   -1.228331 1.455803 -1.377138 
H   -8.097491 -1.398229 4.309138 
H   5.694480 0.844367 1.833656 
H   3.559374 -0.848601 -3.829654 
H   -3.604248 2.055496 -1.833656 
H   -5.739354 -2.051262 3.829654 
H   4.254274 2.359630 3.138398 
H   5.018736 -2.330102 -2.504486 
H   -5.044454 0.540234 -3.138398 
H   -4.279992 -0.569762 2.504486 
H   4.652031 1.497644 -4.934603 
H   4.656011 -1.502090 0.788927 
H   -4.646697 1.402220 4.934603 
H   -4.642717 -1.397774 -0.788927 
H   2.347136 1.650753 5.599729 
H   6.963973 -1.638371 -0.056279 
H   -6.951591 1.249110 -5.599729 
H   -2.334754 -1.261492 0.056279 
H   1.617330 0.117055 3.734146 
H   7.696531 -0.085411 -1.904080 
H   -7.681397 2.782808 -3.734146 
H   -1.602196 -2.814452 1.904080 
H   3.209108 -1.485888 2.778026 
H   6.100416 1.518168 -2.856602 
H   -6.089620 -1.413975 -2.778026 
H   -3.198312 1.381695 2.856602 
H   7.106993 1.866480 5.107944 
H   2.207716 -1.867962 -0.541609 
H   -2.191734 1.033384 -5.107944 
H   -7.091011 -1.031902 0.541609 
H   -9.222568 1.823448 -5.280109 
H   -0.072562 -1.819956 0.427230 
H   0.076160 1.076416 5.280109 
H   9.226166 -1.079908 -0.427230 
H   -8.411891 -0.223266 -4.093330 
H   -0.903029 0.234272 1.586172 
H   0.886837 -2.676598 4.093330 
H   8.395699 2.665592 -1.586172 
H   8.667448 -2.184845 -3.856261 
H   0.611065 2.199663 1.829697 
H   -0.631279 -0.715018 3.856261 
H   -8.687662 0.700200 -1.829697 
H   6.401339 -2.139640 -4.879230 
H   2.889027 2.149482 0.836892 
H   -2.897389 -0.760224 4.879230 
H   -6.409701 0.750382 -0.836892 
128
i=33
C   5.769660 -1.914350 3.385098 
C   3.532880 1.915410 -2.225402 
C   -3.529068 -0.985514 -3.385098 
C   -5.765848 0.984454 2.225402 
C   7.121578 -1.608804 3.129691 
C   2.201702 1.550384 -2.508749 
C   -2.177150 -1.291059 -3.129691 
C   -7.097026 1.349479 2.508749 
C   7.938774 -2.494850 2.426530 
C   1.363341 2.394094 -3.236462 
C   -1.359953 -0.405013 -2.426530 
C   -7.935386 0.505769 3.236462 
C   7.423934 2.097760 1.943697 
C   1.836905 -2.179676 -3.714427 
C   -1.874793 0.802103 -1.943697 
C   -7.461822 -0.720187 3.714427 
C   6.085155 1.781143 2.184766 
C   3.155576 -1.803579 -3.446474 
C   -3.213572 1.118721 -2.184766 
C   -6.143151 -1.096285 3.446474 
C   5.272681 2.659811 2.901733 
C   3.990275 -2.642455 -2.705803 
C   -4.026047 0.240053 -2.901733 
C   -5.308453 -0.257409 2.705803 
C   4.854619 -0.956005 4.058838 
C   4.463581 0.985429 -1.535362 
C   -4.444109 -1.943859 -4.058838 
C   -4.835147 1.914435 1.535362 
C   5.253914 -0.094195 5.113294 
C   4.062805 0.108587 -0.493818 
C   -4.044813 -2.805668 -5.113294 
C   -5.235922 2.791276 0.493818 
C   4.340128 0.836552 5.628560 
C   4.977440 -0.826604 0.010232 
C   -4.958600 2.063312 -5.628560 
C   -4.321288 -2.073260 -0.010232 
C   3.034805 0.923759 5.148221 
C   6.287631 -0.895395 -0.460795 
C   -6.263923 1.976105 -5.148221 
C   -3.011097 -2.004469 0.460795 
C   2.630144 0.069178 4.122356 
C   6.695679 -0.017954 -1.465704 
C   -6.668583 2.830686 -4.122356 
C   -2.603048 -2.881910 1.465704 
C   3.532346 -0.847870 3.586526 
C   5.791146 0.900154 -1.995818 
C   -5.766382 -2.051994 -3.586526 
C   -3.507582 1.999710 1.995818 
C   6.607183 -0.133565 -5.663494 
C   2.702976 0.140973 0.102582 
C   -2.691544 -2.766299 5.663494 
C   -6.595751 2.758891 -0.102582 
C   7.448560 0.987232 5.641615 
C   1.867948 -0.984480 0.018207 
C   -1.850168 1.912632 -5.641615 
C   -7.430780 -1.915384 -0.018207 
C   8.723924 0.958210 -5.178151 
C   0.577344 -0.949106 0.550249 
C   -0.574804 1.941654 5.178151 
C   -8.721384 -1.950758 -0.550249 
C   9.170738 -0.183608 -4.506798 
C   0.107458 0.202236 1.188158 
C   -0.127990 -2.716256 4.506798 
C   -9.191270 2.697628 -1.188158 
C   8.325856 -1.292002 -4.396149 
C   0.946624 1.314226 1.303675 
C   -0.972872 -1.607862 4.396149 
C   -8.352104 1.585638 -1.303675 
C   7.055827 -1.268998 -4.972827 
C   2.231469 1.285298 0.762345 
C   -2.242901 -1.630865 4.972827 
C   -7.067259 1.614565 -0.762345 
H   7.529144 -0.655238 3.461175 
H   1.829487 0.582210 -2.179169 
H   -1.769583 -2.244626 -3.461175 
H   -7.469240 2.317654 2.179169 
H   8.977074 -2.221874 2.228223 
H   0.342397 2.076458 -3.455937 
H   -0.321653 -0.677989 -2.228223 
H   -8.956330 0.823405 3.455937 
H   8.056850 1.415274 1.373222 
H   1.187690 -1.530422 -4.305222 
H   -1.241878 1.484590 -1.373222 
H   -8.111038 -1.369442 4.305222 
H   5.672043 0.842250 1.818257 
H   3.536937 -0.850718 -3.814255 
H   -3.626685 2.057613 -1.818257 
H   -5.761791 -2.049145 3.814255 
H   4.241415 2.374394 3.112786 
H   5.005877 -2.315338 -2.478874 
H   -5.057313 0.525470 -3.112786 
H   -4.292851 -0.584526 2.478874 
H   4.656688 1.495421 -4.949314 
H   4.660668 -1.504313 0.803638 
H   -4.642040 1.404443 4.949314 
H   -4.638060 -1.395551 -0.803638 
H   2.353327 1.656944 5.580679 
H   6.970164 -1.632180 -0.037229 
H   -6.945400 1.242919 -5.580679 
H   -2.328563 -1.267683 0.037229 
H   1.624897 0.132877 3.706205 
H   7.704098 -0.069589 -1.876139 
H   -7.673830 2.766986 -3.706205 
H   -1.594629 -2.830274 1.876139 
H   3.214506 -1.469748 2.748286 
H   6.105814 1.534308 -2.826862 
H   -6.084222 -1.430115 -2.748286 
H   -3.192914 1.365555 2.826862 
H   7.114984 1.865739 5.085666 
H   2.215707 -1.868703 -0.519331 
H   -2.183743 1.034125 -5.085666 
H   -7.083020 -1.031161 0.519331 
H   -9.220769 1.825194 -5.286724 
H   -0.070763 -1.818210 0.433845 
H   0.077959 1.074670 5.286724 
H   9.227965 -1.081654 -0.433845 
H   -8.419987 -0.217763 -4.086027 
H   -0.911125 0.239775 1.578869 
H   0.878741 -2.682101 4.086027 
H   8.387603 2.660089 -1.578869 
H   8.657341 -2.177436 -3.852186 
H   0.600958 2.207072 1.825622 
H   -0.641386 -0.722427 3.852186 
H   -8.697769 0.692791 -1.825622 
H   6.397158 -2.134719 -4.890237 
H   2.884846 2.154403 0.847899 
H   -2.901570 -0.765145 4.890237 
H   -6.413882 0.745461 -0.847899 
128
i=34
C   5.770613 -1.914085 3.364196 
C   3.533833 1.915675 -2.204500 
C   -3.528115 -0.985779 -3.364196 
C   -5.764895 0.984189 2.204500 
C   7.127716 -1.623409 3.115774 
C   2.207840 1.535779 -2.494832 
C   -2.171012 -1.276454 -3.115774 
C   -7.090888 1.364084 2.494832 
C   7.939621 -2.520039 2.418751 
C   1.364188 2.368905 -3.228683 
C   -1.359106 -0.379824 -2.418751 
C   -7.934539 0.530958 3.228683 
C   7.414462 2.077281 1.934701 
C   1.827433 -2.200155 -3.705431 
C   -1.884265 0.822582 -1.934701 
C   -7.471294 -0.699708 3.705431 
C   6.070656 1.775534 2.169049 
C   3.141077 -1.809188 -3.430757 
C   -3.228071 1.124330 -2.169049 
C   -6.157650 -1.090676 3.430757 
C   5.263738 2.664150 2.880090 
C   3.981332 -2.638116 -2.684160 
C   -4.034990 0.235714 -2.880090 
C   -5.317396 -0.261748 2.684160 
C   4.859487 -0.948649 4.033861 
C   4.468449 0.992785 -1.510385 
C   -4.439241 -1.951215 -4.033861 
C   -4.830279 1.907079 1.510385 
C   5.258412 -0.090597 5.091545 
C   4.067303 0.112185 -0.472069 
C   -4.040315 -2.809266 -5.091545 
C   -5.231424 2.787678 0.472069 
C   4.344838 0.839039 5.609615 
C   4.982150 -0.824117 0.029177 
C   -4.953890 2.060825 -5.609615 
C   -4.316578 -2.075747 -0.029177 
C   3.040732 0.930850 5.126948 
C   6.293558 -0.888304 -0.439522 
C   -6.257996 1.969014 -5.126948 
C   -3.005170 -2.011560 0.439522 
C   2.636918 0.081984 4.095844 
C   6.702453 -0.005148 -1.439192 
C   -6.661809 2.817880 -4.095844 
C   -2.596274 -2.894716 1.439192 
C   3.538537 -0.834799 3.558585 
C   5.797337 0.913225 -1.967877 
C   -5.760191 -2.065065 -3.558585 
C   -3.501391 1.986639 1.967877 
C   6.610041 -0.131713 -5.681486 
C   2.705834 0.142825 0.120574 
C   -2.688686 -2.768151 5.681486 
C   -6.592893 2.757039 -0.120574 
C   7.453005 0.987920 5.623940 
C   1.872393 -0.983792 0.035882 
C   -1.845723 1.911944 -5.623940 
C   -7.426335 -1.916072 -0.035882 
C   8.724559 0.960486 -5.186724 
C   0.577979 -0.946830 0.558822 
C   -0.574169 1.939378 5.186724 
C   -8.720749 -1.953034 -0.558822 
C   9.165605 -0.178951 -4.507010 
C   0.102325 0.206893 1.188370 
C   -0.133123 -2.720913 4.507010 
C   -9.196403 2.692971 -1.188370 
C   8.319294 -1.286446 -4.397578 
C   0.940062 1.319782 1.305104 
C   -0.979434 -1.613418 4.397578 
C   -8.358666 1.580082 -1.305104 
C   7.052969 -1.264923 -4.983093 
C   2.228611 1.289373 0.772611 
C   -2.245759 -1.634940 4.983093 
C   -7.070117 1.610490 -0.772611 
H   7.544120 -0.673495 3.447734 
H   1.844463 0.563953 -2.165728 
H   -1.754607 -2.226369 -3.447734 
H   -7.454264 2.335911 2.165728 
H   8.982260 -2.258228 2.225736 
H   0.347583 2.040104 -3.453450 
H   -0.316467 -0.641635 -2.225736 
H   -8.951144 0.859759 3.453450 
H   8.043303 1.386487 1.369306 
H   1.174143 -1.559209 -4.301306 
H   -1.255425 1.513377 -1.369306 
H   -8.124585 -1.340655 4.301306 
H   5.649606 0.840133 1.802858 
H   3.514500 -0.852835 -3.798856 
H   -3.649122 2.059730 -1.802858 
H   -5.784228 -2.047028 3.798856 
H   4.228556 2.389158 3.087174 
H   4.993018 -2.300574 -2.453262 
H   -5.070172 0.510706 -3.087174 
H   -4.305710 -0.599290 2.453262 
H   4.661345 1.493198 -4.964025 
H   4.665325 -1.506536 0.818349 
H   -4.637383 1.406666 4.964025 
H   -4.633403 -1.393328 -0.818349 
H   2.359518 1.663135 5.561629 
H   6.976355 -1.625989 -0.018179 
H   -6.939209 1.236728 -5.561629 
H   -2.322372 -1.273874 0.018179 
H   1.632464 0.148699 3.678264 
H   7.711665 -0.053767 -1.848198 
H   -7.666263 2.751164 -3.678264 
H   -1.587062 -2.846096 1.848198 
H   3.219904 -1.453608 2.718546 
H   6.111212 1.550448 -2.797122 
H   -6.078824 -1.446255 -2.718546 
H   -3.187516 1.349415 2.797122 
H   7.122975 1.864998 5.063388 
H   2.223698 -1.869444 -0.497053 
H   -2.175752 1.034866 -5.063388 
H   -7.075029 -1.030420 0.497053 
H   -9.218970 1.826940 -5.293339 
H   -0.068964 -1.816464 0.440460 
H   0.079758 1.072924 5.293339 
H   9.229764 -1.083400 -0.440460 
H   -8.428083 -0.212260 -4.078724 
H   -0.919221 0.245278 1.571566 
H   0.870645 -2.687604 4.078724 
H   8.379507 2.654586 -1.571566 
H   8.647234 -2.170027 -3.848111 
H   0.590851 2.214481 1.821547 
H   -0.651493 -0.729836 3.848111 
H   -8.707876 0.685382 -1.821547 
H   6.392977 -2.129798 -4.901244 
H   2.880665 2.159324 0.858906 
H   -2.905751 -0.770066 4.901244 
H   -6.418063 0.740540 -0.858906 
128
i=35
C   5.771566 -1.913820 3.343294 
C   3.534786 1.915940 -2.183598 
C   -3.527162 -0.986044 -3.343294 
C   -5.763942 0.983924 2.183598 
C   7.133854 -1.638014 3.101857 
C   2.213978 1.521174 -2.480915 
C   -2.164874 -1.261849 -3.101857 
C   -7.084750 1.378689 2.480915 
C   7.940468 -2.545228 2.410972 
C   1.365035 2.343716 -3.220904 
C   -1.358259 -0.354635 -2.410972 
C   -7.933692 0.556147 3.220904 
C   7.404990 2.056802 1.925705 
C   1.817961 -2.220634 -3.696435 
C   -1.893737 0.843061 -1.925705 
C   -7.480766 -0.679229 3.696435 
C   6.056157 1.769925 2.153332 
C   3.126578 -1.814797 -3.415040 
C   -3.242570 1.129939 -2.153332 
C   -6.172149 -1.085067 3.415040 
C   5.254795 2.668489 2.858447 
C   3.972389 -2.633777 -2.662517 
C   -4.043933 0.231375 -2.858447 
C   -5.326339 -0.266087 2.662517 
C   4.864355 -0.941293 4.008884 
C   4.473317 1.000141 -1.485408 
C   -4.434373 -1.958571 -4.008884 
C   -4.825411 1.899723 1.485408 
C   5.262910 -0.086999 5.069796 
C   4.071801 0.115783 -0.450320 
C   -4.035817 -2.812864 -5.069796 
C   -5.226926 2.784080 0.450320 
C   4.349548 0.841526 5.590670 
C   4.986860 -0.821630 0.048122 
C   -4.949180 2.058338 -5.590670 
C   -4.311868 -2.078234 -0.048122 
C   3.046659 0.937941 5.105675 
C   6.299485 -0.881213 -0.418249 
C   -6.252069 1.961923 -5.105675 
C   -2.999243 -2.018651 0.418249 
C   2.643692 0.094790 4.069332 
C   6.709227 0.007658 -1.412680 
C   -6.655035 2.805074 -4.069332 
C   -2.589500 -2.907522 1.412680 
C   3.544728 -0.821728 3.530644 
C   5.803528 0.926296 -1.939936 
C   -5.754000 -2.078136 -3.530644 
C   -3.495200 1.973568 1.939936 
C   6.612899 -0.129861 -5.699478 
C   2.708692 0.144677 0.138566 
C   -2.685828 -2.770003 5.699478 
C   -6.590035 2.755187 -0.138566 
C   7.457450 0.988608 5.606265 
C   1.876838 -0.983104 0.053557 
C   -1.841278 1.911256 -5.606265 
C   -7.421890 -1.916760 -0.053557 
C   8.725194 0.962762 -5.195297 
C   0.578614 -0.944554 0.567395 
C   -0.573534 1.937102 5.195297 
C   -8.720114 -1.955310 -0.567395 
C   9.160472 -0.174294 -4.507222 
C   0.097192 0.211550 1.188582 
C   -0.138256 -2.725570 4.507222 
C   -9.201536 2.688314 -1.188582 
C   8.312732 -1.280890 -4.399007 
C   0.933500 1.325338 1.306533 
C   -0.985996 -1.618974 4.399007 
C   -8.365228 1.574526 -1.306533 
C   7.050111 -1.260848 -4.993359 
C   2.225753 1.293448 0.782877 
C   -2.248617 -1.639015 4.993359 
C   -7.072975 1.606415 -0.782877 
H   7.559096 -0.691752 3.434293 
H   1.859439 0.545696 -2.152287 
H   -1.739631 -2.208112 -3.434293 
H   -7.439288 2.354168 2.152287 
H   8.987446 -2.294582 2.223249 
H   0.352769 2.003750 -3.450963 
H   -0.311281 -0.605281 -2.223249 
H   -8.945958 0.896113 3.450963 
H   8.029756 1.357700 1.365390 
H   1.160596 -1.587996 -4.297390 
H   -1.268972 1.542164 -1.365390 
H   -8.138132 -1.311868 4.297390 
H   5.627169 0.838016 1.787459 
H   3.492063 -0.854952 -3.783457 
H   -3.671559 2.061847 -1.787459 
H   -5.806665 -2.044911 3.783457 
H   4.215697 2.403922 3.061562 
H   4.980159 -2.285810 -2.427650 
H   -5.083031 0.495942 -3.061562 
H   -4.318569 -0.614054 2.427650 
H   4.666002 1.490975 -4.978736 
H   4.669982 -1.508759 0.833060 
H   -4.632726 1.408889 4.978736 
H   -4.628746 -1.391105 -0.833060 
H   2.365709 1.669326 5.542579 
H   6.982546 -1.619798 0.000871 
H   -6.933018 1.230537 -5.542579 
H   -2.316181 -1.280065 -0.000871 
H   1.640031 0.164521 3.650323 
H   7.719232 -0.037945 -1.820257 
H   -7.658696 2.735342 -3.650323 
H   -1.579495 -2.861918 1.820257 
H   3.225302 -1.437468 2.688806 
H   6.116610 1.566588 -2.767382 
H   -6.073426 -1.462395 -2.688806 
H   -3.182118 1.333275 2.767382 
H   7.130966 1.864257 5.041110 
H   2.231689 -1.870185 -0.474775 
H   -2.167761 1.035607 -5.041110 
H   -7.067038 -1.029679 0.474775 
H   -9.217171 1.828686 -5.299954 
H   -0.067165 -1.814718 0.447075 
H   0.081557 1.071178 5.299954 
H   9.231563 -1.085146 -0.447075 
H   -8.436179 -0.206757 -4.071421 
H   -0.927317 0.250781 1.564263 
H   0.862549 -2.693107 4.071421 
H   8.371411 2.649083 -1.564263 
H   8.637127 -2.162618 -3.844036 
H   0.580744 2.221890 1.817472 
H   -0.661600 -0.737245 3.844036 
H   -8.717983 0.677973 -1.817472 
H   6.388796 -2.124877 -4.912251 
H   2.876484 2.164245 0.869913 
H   -2.909932 -0.774987 4.912251 
H   -6.422244 0.735619 -0.869913 
128
i=36
C   5.772519 -1.913555 3.322392 
C   3.535739 1.916205 -2.162696 
C   -3.526209 -0.986309 -3.322392 
C   -5.762989 0.983659 2.162696 
C   7.139992 -1.652619 3.087940 
C   2.220116 1.506569 -2.466998 
C   -2.158736 -1.247244 -3.087940 
C   -7.078612 1.393294 2.466998 
C   7.941315 -2.570417 2.403193 
C   1.365882 2.318527 -3.213125 
C   -1.357412 -0.329446 -2.403193 
C   -7.932845 0.581336 3.213125 
C   7.395518 2.036323 1.916709 
C   1.808489 -2.241113 -3.687439 
C   -1.903209 0.863540 -1.916709 
C   -7.490238 -0.658750 3.687439 
C   6.041658 1.764316 2.137615 
C   3.112079 -1.820406 -3.399323 
C   -3.257069 1.135548 -2.137615 
C   -6.186648 -1.079458 3.399323 
C   5.245852 2.672828 2.836804 
C   3.963446 -2.629438 -2.640874 
C   -4.052876 0.227036 -2.836804 
C   -5.335282 -0.270426 2.640874 
C   4.869223 -0.933937 3.983907 
C   4.478185 1.007497 -1.460431 
C   -4.429505 -1.965927 -3.983907 
C   -4.820543 1.892367 1.460431 
C   5.267408 -0.083401 5.048047 
C   4.076299 0.119381 -0.428571 
C   -4.031319 -2.816462 -5.048047 
C   -5.222428 2.780482 0.428571 
C   4.354258 0.844013 5.571725 
C   4.991570 -0.819143 0.067067 
C   -4.944470 2.055851 -5.571725 
C   -4.307158 -2.080721 -0.067067 
C   3.052586 0.945032 5.084402 
C   6.305412 -0.874122 -0.396976 
C   -6.246142 1.954832 -5.084402 
C   -2.993316 -2.025742 0.396976 
C   2.650466 0.107596 4.042820 
C   6.716001 0.020464 -1.386168 
C   -6.648261 2.792268 -4.042820 
C   -2.582726 -2.920328 1.386168 
C   3.550919 -0.808657 3.502703 
C   5.809719 0.939367 -1.911995 
C   -5.747809 -2.091207 -3.502703 
C   -3.489009 1.960497 1.911995 
C   6.615757 -0.128009 -5.717470 
C   2.711550 0.146529 0.156558 
C   -2.682970 -2.771855 5.717470 
C   -6.587177 2.753335 -0.156558 
C   7.461895 0.989296 5.588590 
C   1.881283 -0.982416 0.071232 
C   -1.836833 1.910568 -5.588590 
C   -7.417445 -1.917448 -0.071232 
C   8.725829 0.965038 -5.203870 
C   0.579249 -0.942278 0.575968 
C   -0.572899 1.934826 5.203870 
C   -8.719479 -1.957586 -0.575968 
C   9.155339 -0.169637 -4.507434 
C   0.092059 0.216207 1.188794 
C   -0.143389 -2.730227 4.507434 
C   -9.206669 2.683657 -1.188794 
C   8.306170 -1.275334 -4.400436 
C   0.926938 1.330894 1.307962 
C   -0.992558 -1.624530 4.400436 
C   -8.371790 1.568970 -1.307962 
C   7.047253 -1.256773 -5.003625 
C   2.222895 1.297523 0.793143 
C   -2.251475 -1.643090 5.003625 
C   -7.075833 1.602340 -0.793143 
H   7.574072 -0.710009 3.420852 
H   1.874415 0.527439 -2.138846 
H   -1.724655 -2.189855 -3.420852 
H   -7.424312 2.372425 2.138846 
H   8.992632 -2.330936 2.220762 
H   0.357955 1.967396 -3.448476 
H   -0.306095 -0.568927 -2.220762 
H   -8.940772 0.932467 3.448476 
H   8.016209 1.328913 1.361474 
H   1.147049 -1.616783 -4.293474 
H   -1.282519 1.570951 -1.361474 
H   -8.151679 -1.283081 4.293474 
H   5.604732 0.835899 1.772060 
H   3.469626 -0.857069 -3.768058 
H   -3.693996 2.063964 -1.772060 
H   -5.829102 -2.042794 3.768058 
H   4.202838 2.418686 3.035950 
H   4.967300 -2.271046 -2.402038 
H   -5.095890 0.481178 -3.035950 
H   -4.331428 -0.628818 2.402038 
H   4.670659 1.488752 -4.993447 
H   4.674639 -1.510982 0.847771 
H   -4.628069 1.411112 4.993447 
H   -4.624089 -1.388882 -0.847771 
H   2.371900 1.675517 5.523529 
H   6.988737 -1.613607 0.019921 
H   -6.926827 1.224346 -5.523529 
H   -2.309990 -1.286256 -0.019921 
H   1.647598 0.180343 3.622382 
H   7.726799 -0.022123 -1.792316 
H   -7.651129 2.719520 -3.622382 
H   -1.571928 -2.877740 1.792316 
H   3.230700 -1.421328 2.659066 
H   6.122008 1.582728 -2.737642 
H   -6.068028 -1.478535 -2.659066 
H   -3.176720 1.317135 2.737642 
H   7.138957 1.863516 5.018832 
H   2.239680 -1.870926 -0.452497 
H   -2.159770 1.036348 -5.018832 
H   -7.059047 -1.028938 0.452497 
H   -9.215372 1.830432 -5.306569 
H   -0.065366 -1.812972 0.453690 
H   0.083356 1.069432 5.306569 
H   9.233362 -1.086892 -0.453690 
H   -8.444275 -0.201254 -4.064118 
H   -0.935413 0.256284 1.556960 
H   0.854453 -2.698610 4.064118 
H   8.363315 2.643580 -1.556960 
H   8.627020 -2.155209 -3.839961 
H   0.570637 2.229299 1.813397 
H   -0.671707 -0.744654 3.839961 
H   -8.728090 0.670564 -1.813397 
H   6.384615 -2.119956 -4.923258 
H   2.872303 2.169166 0.880920 
H   -2.914113 -0.779908 4.923258 
H   -6.426425 0.730698 -0.880920 
128
i=37
C   5.773472 -1.913290 3.301490 
C   3.536692 1.916470 -2.141794 
C   -3.525256 -0.986574 -3.301490 
C   -5.762036 0.983394 2.141794 
C   7.146130 -1.667224 3.074023 
C   2.226254 1.491964 -2.453081 
C   -2.152598 -1.232639 -3.074023 
C   -7.072474 1.407899 2.453081 
C   7.942162 -2.595606 2.395414 
C   1.366729 2.293338 -3.205346 
C   -1.356565 -0.304257 -2.395414 
C   -7.931998 0.606525 3.205346 
C   7.386046 2.015844 1.907713 
C   1.799017 -2.261592 -3.678443 
C   -1.912681 0.884019 -1.907713 
C   -7.499710 -0.638271 3.678443 
C   6.027159 1.758707 2.121898 
C   3.097580 -1.826015 -3.383606 
C   -3.271568 1.141157 -2.121898 
C   -6.201147 -1.073849 3.383606 
C   5.236909 2.677167 2.815161 
C   3.954503 -2.625099 -2.619231 
C   -4.061819 0.222697 -2.815161 
C   -5.344225 -0.274765 2.619231 
C   4.874091 -0.926581 3.958930 
C   4.483053 1.014853 -1.435454 
C   -4.424637 -1.973283 -3.958930 
C   -4.815675 1.885011 1.435454 
C   5.271906 -0.079803 5.026298 
C   4.080797 0.122979 -0.406822 
C   -4.026821 -2.820060 -5.026298 
C   -5.217930 2.776884 0.406822 
C   4.358968 0.846500 5.552780 
C   4.996280 -0.816656 0.086012 
C   -4.939760 2.053364 -5.552780 
C   -4.302448 -2.083208 -0.086012 
C   3.058513 0.952123 5.063129 
C   6.311339 -0.867031 -0.375703 
C   -6.240215 1.947741 -5.063129 
C   -2.987389 -2.032833 0.375703 
C   2.657240 0.120402 4.016308 
C   6.722775 0.033270 -1.359656 
C   -6.641487 2.779462 -4.016308 
C   -2.575952 -2.933134 1.359656 
C   3.557110 -0.795586 3.474762 
C   5.815910 0.952438 -1.884054 
C   -5.741618 -2.104278 -3.474762 
C   -3.482818 1.947426 1.884054 
C   6.618615 -0.126157 -5.735462 
C   2.714408 0.148381 0.174550 
C   -2.680112 -2.773707 5.735462 
C   -6.584319 2.751483 -0.174550 
C   7.466340 0.989984 5.570915 
C   1.885728 -0.981728 0.088907 
C   -1.832388 1.909880 -5.570915 
C   -7.413000 -1.918136 -0.088907 
C   8.726464 0.967314 -5.212443 
C   0.579884 -0.940002 0.584541 
C   -0.572264 1.932550 5.212443 
C   -8.718844 -1.959862 -0.584541 
C   9.150206 -0.164980 -4.507646 
C   0.086926 0.220864 1.189006 
C   -0.148522 -2.734884 4.507646 
C   -9.211802 2.679000 -1.189006 
C   8.299608 -1.269778 -4.401865 
C   0.920376 1.336450 1.309391 
C   -0.999120 -1.630086 4.401865 
C   -8.378352 1.563414 -1.309391 
C   7.044395 -1.252698 -5.013891 
C   2.220037 1.301598 0.803409 
C   -2.254333 -1.647165 5.013891 
C   -7.078691 1.598265 -0.803409 
H   7.589048 -0.728266 3.407411 
H   1.889391 0.509182 -2.125405 
H   -1.709679 -2.171598 -3.407411 
H   -7.409336 2.390682 2.125405 
H   8.997818 -2.367290 2.218275 
H   0.363141 1.931042 -3.445989 
H   -0.300909 -0.532573 -2.218275 
H   -8.935586 0.968821 3.445989 
H   8.002662 1.300126 1.357558 
H   1.133502 -1.645570 -4.289558 
H   -1.296066 1.599738 -1.357558 
H   -8.165226 -1.254294 4.289558 
H   5.582295 0.833782 1.756661 
H   3.447189 -0.859186 -3.752659 
H   -3.716433 2.066081 -1.756661 
H   -5.851539 -2.040677 3.752659 
H   4.189979 2.433450 3.010338 
H   4.954441 -2.256282 -2.376426 
H   -5.108749 0.466414 -3.010338 
H   -4.344287 -0.643582 2.376426 
H   4.675316 1.486529 -5.008158 
H   4.679296 -1.513205 0.862482 
H   -4.623412 1.413335 5.008158 
H   -4.619432 -1.386659 -0.862482 
H   2.378091 1.681708 5.504479 
H   6.994928 -1.607416 0.038971 
H   -6.920636 1.218155 -5.504479 
H   -2.303799 -1.292447 -0.038971 
H   1.655165 0.196165 3.594441 
H   7.734366 -0.006301 -1.764375 
H   -7.643562 2.703698 -3.594441 
H   -1.564361 -2.893562 1.764375 
H   3.236098 -1.405188 2.629326 
H   6.127406 1.598868 -2.707902 
H   -6.062630 -1.494675 -2.629326 
H   -3.171322 1.300995 2.707902 
H   7.146948 1.862775 4.996554 
H   2.247671 -1.871667 -0.430219 
H   -2.151779 1.037089 -4.996554 
H   -7.051056 -1.028197 0.430219 
H   -9.213573 1.832178 -5.313184 
H   -0.063567 -1.811226 0.460305 
H   0.085155 1.067686 5.313184 
H   9.235161 -1.088638 -0.460305 
H   -8.452371 -0.195751 -4.056815 
H   -0.943509 0.261787 1.549657 
H   0.846357 -2.704113 4.056815 
H   8.355219 2.638077 -1.549657 
H   8.616913 -2.147800 -3.835886 
H   0.560530 2.236708 1.809322 
H   -0.681814 -0.752063 3.835886 
H   -8.738197 0.663155 -1.809322 
H   6.380434 -2.115035 -4.934265 
H   2.868122 2.174087 0.891927 
H   -2.918294 -0.784829 4.934265 
H   -6.430606 0.725777 -0.891927 
128
i=38
C   5.774425 -1.913025 3.280588 
C   3.537645 1.916735 -2.120892 
C   -3.524303 -0.986839 -3.280588 
C   -5.761083 0.983129 2.120892 
C   7.152268 -1.681829 3.060106 
C   2.232392 1.477359 -2.439164 
C   -2.146460 -1.218034 -3.060106 
C   -7.066336 1.422504 2.439164 
C   7.943009 -2.620795 2.387635 
C   1.367576 2.268149 -3.197567 
C   -1.355718 -0.279068 -2.387635 
C   -7.931151 0.631714 3.197567 
C   7.376574 1.995365 1.898717 
C   1.789545 -2.282071 -3.669447 
C   -1.922153 0.904498 -1.898717 
C   -7.509182 -0.617792 3.669447 
C   6.012660 1.753098 2.106181 
C   3.083081 -1.831624 -3.367889 
C   -3.286067 1.146766 -2.106181 
C   -6.215646 -1.068240 3.367889 
C   5.227966 2.681506 2.793518 
C   3.945560 -2.620760 -2.597588 
C   -4.070762 0.218358 -2.793518 
C   -5.353168 -0.279104 2.597588 
C   4.878959 -0.919225 3.933953 
C   4.487921 1.022209 -1.410477 
C   -4.419769 -1.980639 -3.933953 
C   -4.810807 1.877655 1.410477 
C   5.276404 -0.076205 5.004549 
C   4.085295 0.126577 -0.385073 
C   -4.022323 -2.823658 -5.004549 
C   -5.213432 2.773286 0.385073 
C   4.363678 0.848987 5.533835 
C   5.000990 -0.814169 0.104957 
C   -4.935050 2.050877 -5.533835 
C   -4.297738 -2.085695 -0.104957 
C   3.064440 0.959214 5.041856 
C   6.317266 -0.859940 -0.354430 
C   -6.234288 1.940650 -5.041856 
C   -2.981462 -2.039924 0.354430 
C   2.664014 0.133208 3.989796 
C   6.729549 0.046076 -1.333144 
C   -6.634713 2.766656 -3.989796 
C   -2.569178 -2.945940 1.333144 
C   3.563301 -0.782515 3.446821 
C   5.822101 0.965509 -1.856113 
C   -5.735427 -2.117349 -3.446821 
C   -3.476627 1.934355 1.856113 
C   6.621473 -0.124305 -5.753454 
C   2.717266 0.150233 0.192542 
C   -2.677254 -2.775559 5.753454 
C   -6.581461 2.749631 -0.192542 
C   7.470785 0.990672 5.553240 
C   1.890173 -0.981040 0.106582 
C   -1.827943 1.909192 -5.553240 
C   -7.408555 -1.918824 -0.106582 
C   8.727099 0.969590 -5.221016 
C   0.580519 -0.937726 0.593114 
C   -0.571629 1.930274 5.221016 
C   -8.718209 -1.962138 -0.593114 
C   9.145073 -0.160323 -4.507858 
C   0.081793 0.225521 1.189218 
C   -0.153655 -2.739541 4.507858 
C   -9.216935 2.674343 -1.189218 
C   8.293046 -1.264222 -4.403294 
C   0.913814 1.342006 1.310820 
C   -1.005682 -1.635642 4.403294 
C   -8.384914 1.557858 -1.310820 
C   7.041537 -1.248623 -5.024157 
C   2.217179 1.305673 0.813675 
C   -2.257191 -1.651240 5.024157 
C   -7.081549 1.594190 -0.813675 
H   7.604024 -0.746523 3.393970 
H   1.904367 0.490925 -2.111964 
H   -1.694703 -2.153341 -3.393970 
H   -7.394360 2.408939 2.111964 
H   9.003004 -2.403644 2.215788 
H   0.368327 1.894688 -3.443502 
H   -0.295723 -0.496219 -2.215788 
H   -8.930400 1.005175 3.443502 
H   7.989115 1.271339 1.353642 
H   1.119955 -1.674357 -4.285642 
H   -1.309613 1.628525 -1.353642 
H   -8.178773 -1.225507 4.285642 
H   5.559858 0.831665 1.741262 
H   3.424752 -0.861303 -3.737260 
H   -3.738870 2.068198 -1.741262 
H   -5.873976 -2.038560 3.737260 
H   4.177120 2.448214 2.984726 
H   4.941582 -2.241518 -2.350814 
H   -5.121608 0.451650 -2.984726 
H   -4.357146 -0.658346 2.350814 
H   4.679973 1.484306 -5.022869 
H   4.683953 -1.515428 0.877193 
H   -4.618755 1.415558 5.022869 
H   -4.614775 -1.384436 -0.877193 
H   2.384282 1.687899 5.485429 
H   7.001119 -1.601225 0.058021 
H   -6.914445 1.211964 -5.485429 
H   -2.297608 -1.298638 -0.058021 
H   1.662732 0.211987 3.566500 
H   7.741933 0.009521 -1.736434 
H   -7.635995 2.687876 -3.566500 
H   -1.556794 -2.909384 1.736434 
H   3.241496 -1.389048 2.599586 
H   6.132804 1.615008 -2.678162 
H   -6.057232 -1.510815 -2.599586 
H   -3.165924 1.284855 2.678162 
H   7.154939 1.862034 4.974276 
H   2.255662 -1.872408 -0.407941 
H   -2.143788 1.037830 -4.974276 
H   -7.043065 -1.027456 0.407941 
H   -9.211774 1.833924 -5.319799 
H   -0.061768 -1.809480 0.466920 
H   0.086954 1.065940 5.319799 
H   9.236960 -1.090384 -0.466920 
H   -8.460467 -0.190248 -4.049512 
H   -0.951605 0.267290 1.542354 
H   0.838261 -2.709616 4.049512 
H   8.347123 2.632574 -1.542354 
H   8.606806 -2.140391 -3.831811 
H   0.550423 2.244117 1.805247 
H   -0.691921 -0.759472 3.831811 
H   -8.748304 0.655746 -1.805247 
H   6.376253 -2.110114 -4.945272 
H   2.863941 2.179008 0.902934 
H   -2.922475 -0.789750 4.945272 
H   -6.434787 0.720856 -0.902934 
128
i=39
C   5.775378 -1.912760 3.259686 
C   3.538598 1.917000 -2.099990 
C   -3.523350 -0.987104 -3.259686 
C   -5.760130 0.982864 2.099990 
C   7.158406 -1.696434 3.046189 
C   2.238530 1.462754 -2.425247 
C   -2.140322 -1.203429 -3.046189 
C   -7.060198 1.437109 2.425247 
C   7.943856 -2.645984 2.379856 
C   1.368423 2.242960 -3.189788 
C   -1.354871 -0.253879 -2.379856 
C   -7.930304 0.656903 3.189788 
C   7.367102 1.974886 1.889721 
C   1.780073 -2.302550 -3.660451 
C   -1.931625 0.924977 -1.889721 
C   -7.518654 -0.597313 3.660451 
C   5.998161 1.747489 2.090464 
C   3.068582 -1.837233 -3.352172 
C   -3.300566 1.152375 -2.090464 
C   -6.230145 -1.062631 3.352172 
C   5.219023 2.685845 2.771875 
C   3.936617 -2.616421 -2.575945 
C   -4.079705 0.214019 -2.771875 
C   -5.362111 -0.283443 2.575945 
C   4.883827 -0.911869 3.908976 
C   4.492789 1.029565 -1.385500 
C   -4.414901 -1.987995 -3.908976 
C   -4.805939 1.870299 1.385500 
C   5.280902 -0.072607 4.982800 
C   4.089793 0.130175 -0.363324 
C   -4.017825 -2.827256 -4.982800 
C   -5.208934 2.769688 0.363324 
C   4.368388 0.851474 5.514890 
C   5.005700 -0.811682 0.123902 
C   -4.930340 2.048390 -5.514890 
C   -4.293028 -2.088182 -0.123902 
C   3.070367 0.966305 5.020583 
C   6.323193 -0.852849 -0.333157 
C   -6.228361 1.933559 -5.020583 
C   -2.975535 -2.047015 0.333157 
C   2.670788 0.146014 3.963284 
C   6.736323 0.058882 -1.306632 
C   -6.627939 2.753850 -3.963284 
C   -2.562404 -2.958746 1.306632 
C   3.569492 -0.769444 3.418880 
C   5.828292 0.978580 -1.828172 
C   -5.729236 -2.130420 -3.418880 
C   -3.470436 1.921284 1.828172 
C   6.624331 -0.122453 -5.771446 
C   2.720124 0.152085 0.210534 
C   -2.674396 -2.777411 5.771446 
C   -6.578603 2.747779 -0.210534 
C   7.475230 0.991360 5.535565 
C   1.894618 -0.980352 0.124257 
C   -1.823498 1.908504 -5.535565 
C   -7.404110 -1.919512 -0.124257 
C   8.727734 0.971866 -5.229589 
C   0.581154 -0.935450 0.601687 
C   -0.570994 1.927998 5.229589 
C   -8.717574 -1.964414 -0.601687 
C   9.139940 -0.155666 -4.508070 
C   0.076660 0.230178 1.189430 
C   -0.158788 -2.744198 4.508070 
C   -9.222068 2.669686 -1.189430 
C   8.286484 -1.258666 -4.404723 
C   0.907252 1.347562 1.312249 
C   -1.012244 -1.641198 4.404723 
C   -8.391476 1.552302 -1.312249 
C   7.038679 -1.244548 -5.034423 
C   2.214321 1.309748 0.823941 
C   -2.260049 -1.655315 5.034423 
C   -7.084407 1.590115 -0.823941 
H   7.619000 -0.764780 3.380529 
H   1.919343 0.472668 -2.098523 
H   -1.679727 -2.135084 -3.380529 
H   -7.379384 2.427196 2.098523 
H   9.008190 -2.439998 2.213301 
H   0.373513 1.858334 -3.441015 
H   -0.290537 -0.459865 -2.213301 
H   -8.925214 1.041529 3.441015 
H   7.975568 1.242552 1.349726 
H   1.106408 -1.703144 -4.281726 
H   -1.323160 1.657312 -1.349726 
H   -8.192320 -1.196720 4.281726 
H   5.537421 0.829548 1.725863 
H   3.402315 -0.863420 -3.721861 
H   -3.761307 2.070315 -1.725863 
H   -5.896413 -2.036443 3.721861 
H   4.164261 2.462978 2.959114 
H   4.928723 -2.226754 -2.325202 
H   -5.134467 0.436886 -2.959114 
H   -4.370005 -0.673110 2.325202 
H   4.684630 1.482083 -5.037580 
H   4.688610 -1.517651 0.891904 
H   -4.614098 1.417781 5.037580 
H   -4.610118 -1.382213 -0.891904 
H   2.390473 1.694090 5.466379 
H   7.007310 -1.595034 0.077071 
H   -6.908254 1.205773 -5.466379 
H   -2.291417 -1.304829 -0.077071 
H   1.670299 0.227809 3.538559 
H   7.749500 0.025343 -1.708493 
H   -7.628428 2.672054 -3.538559 
H   -1.549227 -2.925206 1.708493 
H   3.246894 -1.372908 2.569846 
H   6.138202 1.631148 -2.648422 
H   -6.051834 -1.526955 -2.569846 
H   -3.160526 1.268715 2.648422 
H   7.162930 1.861293 4.951998 
H   2.263653 -1.873149 -0.385663 
H   -2.135797 1.038571 -4.951998 
H   -7.035074 -1.026715 0.385663 
H   -9.209975 1.835670 -5.326414 
H   -0.059969 -1.807734 0.473535 
H   0.088753 1.064194 5.326414 
H   9.238759 -1.092130 -0.473535 
H   -8.468563 -0.184745 -4.042209 
H   -0.959701 0.272793 1.535051 
H   0.830165 -2.715119 4.042209 
H   8.339027 2.627071 -1.535051 
H   8.596699 -2.132982 -3.827736 
H   0.540316 2.251526 1.801172 
H   -0.702028 -0.766881 3.827736 
H   -8.758411 0.648337 -1.801172 
H   6.372072 -2.105193 -4.956279 
H   2.859760 2.183929 0.913941 
H   -2.926656 -0.794671 4.956279 
H   -6.438968 0.715935 -0.913941 
128
i=40
C   5.776331 -1.912495 3.238784 
C   3.539551 1.917265 -2.079088 
C   -3.522397 -0.987369 -3.238784 
C   -5.759177 0.982599 2.079088 
C   7.164544 -1.711039 3.032272 
C   2.244668 1.448149 -2.411330 
C   -2.134184 -1.188824 -3.032272 
C   -7.054060 1.451714 2.411330 
C   7.944703 -2.671173 2.372077 
C   1.369270 2.217771 -3.182009 
C   -1.354024 -0.228690 -2.372077 
C   -7.929457 0.682092 3.182009 
C   7.357630 1.954407 1.880725 
C   1.770601 -2.323029 -3.651455 
C   -1.941097 0.945456 -1.880725 
C   -7.528126 -0.576834 3.651455 
C   5.983662 1.741880 2.074747 
C   3.054083 -1.842842 -3.336455 
C   -3.315065 1.157984 -2.074747 
C   -6.244644 -1.057022 3.336455 
C   5.210080 2.690184 2.750232 
C   3.927674 -2.612082 -2.554302 
C   -4.088648 0.209680 -2.750232 
C   -5.371054 -0.287782 2.554302 
C   4.888695 -0.904513 3.883999 
C   4.497657 1.036921 -1.360523 
C   -4.410033 -1.995351 -3.883999 
C   -4.801071 1.862943 1.360523 
C   5.285400 -0.069009 4.961051 
C   4.094291 0.133773 -0.341575 
C   -4.013327 -2.830854 -4.961051 
C   -5.204436 2.766090 0.341575 
C   4.373098 0.853961 5.495945 
C   5.010410 -0.809195 0.142847 
C   -4.925630 2.045903 -5.495945 
C   -4.288318 -2.090669 -0.142847 
C   3.076294 0.973396 4.999310 
C   6.329120 -0.845758 -0.311884 
C   -6.222434 1.926468 -4.999310 
C   -2.969608 -2.054106 0.311884 
C   2.677562 0.158820 3.936772 
C   6.743097 0.071688 -1.280120 
C   -6.621165 2.741044 -3.936772 
C   -2.555630 -2.971552 1.280120 
C   3.575683 -0.756373 3.390939 
C   5.834483 0.991651 -1.800231 
C   -5.723045 -2.143491 -3.390939 
C   -3.464245 1.908213 1.800231 
C   6.627189 -0.120601 -5.789438 
C   2.722982 0.153937 0.228526 
C   -2.671538 -2.779263 5.789438 
C   -6.575745 2.745927 -0.228526 
C   7.479675 0.992048 5.517890 
C   1.899063 -0.979664 0.141932 
C   -1.819053 1.907816 -5.517890 
C   -7.399665 -1.920200 -0.141932 
C   8.728369 0.974142 -5.238162 
C   0.581789 -0.933174 0.610260 
C   -0.570359 1.925722 5.238162 
C   -8.716939 -1.966690 -0.610260 
C   9.134807 -0.151009 -4.508282 
C   0.071527 0.234835 1.189642 
C   -0.163921 -2.748855 4.508282 
C   -9.227201 2.665029 -1.189642 
C   8.279922 -1.253110 -4.406152 
C   0.900690 1.353118 1.313678 
C   -1.018806 -1.646754 4.406152 
C   -8.398038 1.546746 -1.313678 
C   7.035821 -1.240473 -5.044689 
C   2.211463 1.313823 0.834207 
C   -2.262907 -1.659390 5.044689 
C   -7.087265 1.586040 -0.834207 
H   7.633976 -0.783037 3.367088 
H   1.934319 0.454411 -2.085082 
H   -1.664751 -2.116827 -3.367088 
H   -7.364408 2.445453 2.085082 
H   9.013376 -2.476352 2.210814 
H   0.378699 1.821980 -3.438528 
H   -0.285351 -0.423511 -2.210814 
H   -8.920028 1.077883 3.438528 
H   7.962021 1.213765 1.345810 
H   1.092861 -1.731931 -4.277810 
H   -1.336707 1.686099 -1.345810 
H   -8.205867 -1.167933 4.277810 
H   5.514984 0.827431 1.710464 
H   3.379878 -0.865537 -3.706462 
H   -3.783744 2.072432 -1.710464 
H   -5.918850 -2.034326 3.706462 
H   4.151402 2.477742 2.933502 
H   4.915864 -2.211990 -2.299590 
H   -5.147326 0.422122 -2.933502 
H   -4.382864 -0.687874 2.299590 
H   4.689287 1.479860 -5.052291 
H   4.693267 -1.519874 0.906615 
H   -4.609441 1.420004 5.052291 
H   -4.605461 -1.379990 -0.906615 
H   2.396664 1.700281 5.447329 
H   7.013501 -1.588843 0.096121 
H   -6.902063 1.199582 -5.447329 
H   -2.285226 -1.311020 -0.096121 
H   1.677866 0.243631 3.510618 
H   7.757067 0.041165 -1.680552 
H   -7.620861 2.656232 -3.510618 
H   -1.541660 -2.941028 1.680552 
H   3.252292 -1.356768 2.540106 
H   6.143600 1.647288 -2.618682 
H   -6.046436 -1.543095 -2.540106 
H   -3.155128 1.252575 2.618682 
H   7.170921 1.860552 4.929720 
H   2.271644 -1.873890 -0.363385 
H   -2.127806 1.039312 -4.929720 
H   -7.027083 -1.025974 0.363385 
H   -9.208176 1.837416 -5.333029 
H   -0.058170 -1.805988 0.480150 
H   0.090552 1.062448 5.333029 
H   9.240558 -1.093876 -0.480150 
H   -8.476659 -0.179242 -4.034906 
H   -0.967797 0.278296 1.527748 
H   0.822069 -2.720622 4.034906 
H   8.330931 2.621568 -1.527748 
H   8.586592 -2.125573 -3.823661 
H   0.530209 2.258935 1.797097 
H   -0.712135 -0.774290 3.823661 
H   -8.768518 0.640928 -1.797097 
H   6.367891 -2.100272 -4.967286 
H   2.855579 2.188850 0.924948 
H   -2.930837 -0.799592 4.967286 
H   -6.443149 0.711014 -0.924948 
