# Supplementary material for: Is Ortho-Terphenyl a Rigid Glass Former?
Source: J Phys Chem Lett. 2024 Jul 1;15(27):7020–7. doi: 10.1021/acs.jpclett.4c01217 (PMC11247491; doi:10.1021/acs.jpclett.4c01217)
Supplement: Supplementary file 2 — jz4c01217_si_002.zip [file jz4c01217_si_002.zip › xyz files for modes/for Raman active/f23.xyz]

128
i=1
C   5.781514 -1.936050 3.359692 
C   3.517214 1.936050 -2.334416 
C   -3.544734 -1.006154 -3.494112 
C   -5.753994 1.006154 2.199996 
C   7.192912 -1.726704 3.270765 
C   2.105816 1.726704 -2.423343 
C   -2.273036 -1.467379 -3.044285 
C   -7.025692 1.467379 2.649823 
C   8.050850 -2.690542 2.709848 
C   1.247877 2.690542 -2.984260 
C   -1.475417 -0.701461 -2.174328 
C   -7.823310 0.701461 3.519780 
C   7.521198 1.922818 2.188709 
C   1.777529 -1.922818 -3.505399 
C   -1.934169 0.545245 -1.734669 
C   -7.364558 -0.545245 3.959439 
C   6.117333 1.714571 2.234190 
C   3.181394 -1.714571 -3.459918 
C   -3.187754 1.029713 -2.198210 
C   -6.110973 -1.029713 3.495898 
C   5.265167 2.665423 2.822249 
C   4.033561 -2.665423 -2.871859 
C   -3.982761 0.263021 -3.067789 
C   -5.315967 -0.263021 2.626319 
C   4.852823 -0.936847 3.961682 
C   4.445905 0.936847 -1.732426 
C   -4.461785 -1.895277 -4.255902 
C   -4.836943 1.895277 1.438206 
C   5.216338 -0.070701 5.026082 
C   4.082389 0.070701 -0.668026 
C   -4.025229 -2.767782 -5.287502 
C   -5.273498 2.767782 0.406606 
C   4.293668 0.870738 5.507170 
C   5.005060 -0.870738 -0.186938 
C   -4.930980 2.107446 -5.825730 
C   -4.367748 -2.107446 -0.131622 
C   3.001781 0.955617 4.999737 
C   6.296947 -0.955617 -0.694371 
C   -6.254607 2.036327 -5.381797 
C   -3.044121 -2.036327 0.312311 
C   2.628236 0.100716 3.962120 
C   6.670491 -0.100716 -1.731988 
C   -6.693771 2.913448 -4.388640 
C   -2.604956 -2.913448 1.305468 
C   3.546424 -0.813162 3.445028 
C   5.752304 0.813162 -2.249080 
C   -5.805224 -1.965002 -3.839788 
C   -3.493504 1.965002 1.854320 
C   6.531087 -0.099169 -5.669840 
C   2.767640 0.099169 0.024268 
C   -2.626880 -2.724495 5.585180 
C   -6.671847 2.724495 -0.108928 
C   7.340710 1.051476 5.724065 
C   1.958018 -1.051476 0.029957 
C   -1.760098 1.979628 -5.629865 
C   -7.538630 -1.979628 0.064243 
C   8.565484 1.060018 -4.976325 
C   0.733244 -1.060018 0.717783 
C   -0.418904 2.052566 5.345685 
C   -8.879824 -2.052566 -0.348423 
C   8.990504 -0.073862 -4.277774 
C   0.308224 0.073862 1.416334 
C   0.072776 -2.587882 4.734974 
C   -9.371504 2.587882 -0.959134 
C   8.174940 -1.214214 -4.257821 
C   1.123788 1.214214 1.436287 
C   -0.795708 -1.507850 4.528761 
C   -8.503020 1.507850 -1.165347 
C   6.955703 -1.226878 -4.951235 
C   2.343025 1.226878 0.742873 
C   -2.131345 -1.572445 4.953355 
C   -7.167383 1.572445 -0.740753 
H   7.625662 -0.791764 3.626697 
H   1.673065 0.791764 -2.067411 
H   -1.926005 -2.454180 -3.349417 
H   -7.372722 2.454180 2.344691 
H   9.139742 -2.492606 2.654427 
H   0.158985 2.492606 -3.039681 
H   -0.505065 -1.094137 -1.811967 
H   -8.793662 1.094137 3.882141 
H   8.195074 1.176508 1.737724 
H   1.103654 -1.176508 -3.956384 
H   -1.325914 1.130676 -1.024384 
H   -7.972814 -1.130676 4.669724 
H   5.686227 0.797274 1.828415 
H   3.612501 -0.797274 -3.865693 
H   -3.551121 2.004169 -1.869695 
H   -5.747607 -2.004169 3.824413 
H   4.186173 2.448056 2.903130 
H   5.112555 -2.448056 -2.790978 
H   -4.950635 0.658188 -3.424890 
H   -4.348093 -0.658188 2.269218 
H   4.590224 1.528967 -5.063302 
H   4.708504 -1.528967 0.630806 
H   -4.594204 1.429097 4.776482 
H   -4.704524 -1.429097 -0.917626 
H   2.310255 1.685842 5.424039 
H   6.988472 -1.685842 -0.270069 
H   -6.927092 1.296581 -5.813519 
H   -2.371635 -1.296581 -0.119411 
H   1.634103 0.159973 3.523427 
H   7.664624 -0.159973 -2.170681 
H   -7.713304 2.857370 -4.000747 
H   -1.585423 -2.857370 1.693361 
H   3.245520 -1.428998 2.596626 
H   6.053208 1.428998 -3.097482 
H   -6.136828 -1.324805 -3.018906 
H   -3.161900 1.324805 2.675202 
H   7.025972 1.923311 5.147152 
H   2.272755 -1.923311 -0.546957 
H   -2.126695 1.088733 -5.113292 
H   -7.172032 -1.088733 0.580817 
H   -9.396877 1.949232 -5.014194 
H   0.098149 -1.949232 0.679915 
H   0.246871 1.205692 5.532794 
H   9.051857 -1.205692 -0.161315 
H   -8.637165 -0.070549 -3.761433 
H   -0.661563 0.070549 1.932675 
H   1.128303 -2.512875 4.439833 
H   8.170425 2.512875 -1.254275 
H   8.482285 -2.087474 -3.677236 
H   0.816442 2.087474 2.016872 
H   -0.425902 -0.602829 4.043436 
H   -8.872825 0.602829 -1.650672 
H   6.313970 -2.110691 -4.930663 
H   2.984758 2.110691 0.763445 
H   -2.801658 -0.721433 4.805783 
H   -6.497070 0.721433 -0.888325 
128
i=2
C   5.780138 -1.933933 3.366413 
C   3.518590 1.933933 -2.327695 
C   -3.543358 -1.004037 -3.487391 
C   -5.755370 1.004037 2.206717 
C   7.184551 -1.711993 3.259441 
C   2.114177 1.711993 -2.434667 
C   -2.264675 -1.452668 -3.055609 
C   -7.034053 1.452668 2.638499 
C   8.039473 -2.665935 2.683072 
C   1.259254 2.665935 -3.011036 
C   -1.464040 -0.676854 -2.201104 
C   -7.834687 0.676854 3.493004 
C   7.513366 1.944408 2.166007 
C   1.785361 -1.944408 -3.528101 
C   -1.926337 0.566835 -1.757371 
C   -7.372390 -0.566835 3.936737 
C   6.117015 1.722350 2.232391 
C   3.181712 -1.722350 -3.461717 
C   -3.187436 1.037492 -2.200009 
C   -6.111291 -1.037492 3.494099 
C   5.267707 2.663994 2.834526 
C   4.031021 -2.663994 -2.859582 
C   -3.985301 0.261592 -3.055512 
C   -5.313427 -0.261592 2.638596 
C   4.852029 -0.940234 3.976393 
C   4.446699 0.940234 -1.717715 
C   -4.460991 -1.898664 -4.241191 
C   -4.837737 1.898664 1.452917 
C   5.219196 -0.073770 5.039153 
C   4.079531 0.073770 -0.654955 
C   -4.028087 -2.770851 -5.274431 
C   -5.270640 2.770851 0.419677 
C   4.297372 0.866822 5.523098 
C   5.001356 -0.866822 -0.171010 
C   -4.934684 2.103530 -5.809802 
C   -4.364044 -2.103530 -0.115694 
C   3.003898 0.951013 5.018840 
C   6.294830 -0.951013 -0.675268 
C   -6.256724 2.031723 -5.362694 
C   -3.042004 -2.031723 0.331414 
C   2.627072 0.095001 3.983446 
C   6.671655 -0.095001 -1.710662 
C   -6.692607 2.907733 -4.367314 
C   -2.606120 -2.907733 1.326794 
C   3.543778 -0.819247 3.464766 
C   5.754950 0.819247 -2.229342 
C   -5.802578 -1.971087 -3.820050 
C   -3.496150 1.971087 1.874058 
C   6.538125 -0.102979 -5.665607 
C   2.760602 0.102979 0.028501 
C   -2.633918 -2.728305 5.589413 
C   -6.664809 2.728305 -0.104695 
C   7.350606 1.044914 5.719355 
C   1.948122 -1.044914 0.025247 
C   -1.769994 1.973066 -5.634575 
C   -7.528734 -1.973066 0.059533 
C   8.581201 1.049382 -4.994793 
C   0.717527 -1.049382 0.699315 
C   -0.434621 2.041930 5.327217 
C   -8.864107 -2.041930 -0.366891 
C   9.009554 -0.085768 -4.300634 
C   0.289174 0.085768 1.393474 
C   0.053726 -2.599788 4.712114 
C   -9.352454 2.599788 -0.981994 
C   8.191344 -1.223104 -4.271368 
C   1.107384 1.223104 1.422740 
C   -0.812112 -1.516740 4.515214 
C   -8.486616 1.516740 -1.178894 
C   6.966287 -1.231905 -4.951341 
C   2.332441 1.231905 0.742767 
C   -2.141929 -1.577472 4.953249 
C   -7.156799 1.577472 -0.740859 
H   7.613015 -0.774460 3.612833 
H   1.685712 0.774460 -2.081275 
H   -1.913358 -2.436876 -3.363281 
H   -7.385369 2.436876 2.330827 
H   9.122438 -2.458262 2.612304 
H   0.176289 2.458262 -3.081804 
H   -0.487761 -1.059793 -1.854090 
H   -8.810966 1.059793 3.840018 
H   8.183961 1.206142 1.702057 
H   1.114767 -1.206142 -3.992051 
H   -1.314801 1.160310 -1.060051 
H   -7.983927 -1.160310 4.634057 
H   5.689296 0.802195 1.830479 
H   3.609432 -0.802195 -3.863629 
H   -3.554190 2.009090 -1.867631 
H   -5.744538 -2.009090 3.826477 
H   4.194269 2.437737 2.929218 
H   5.104459 -2.437737 -2.764890 
H   -4.958731 0.647869 -3.398802 
H   -4.339997 -0.647869 2.295306 
H   4.595939 1.526057 -5.048961 
H   4.702789 -1.526057 0.645147 
H   -4.599919 1.426187 4.790823 
H   -4.698809 -1.426187 -0.903285 
H   2.313324 1.681714 5.443513 
H   6.985403 -1.681714 -0.250595 
H   -6.930161 1.292453 -5.794045 
H   -2.368566 -1.292453 -0.099937 
H   1.631669 0.154099 3.547293 
H   7.667058 -0.154099 -2.146815 
H   -7.710870 2.851496 -3.976881 
H   -1.587857 -2.851496 1.717227 
H   3.241339 -1.436301 2.617740 
H   6.057389 1.436301 -3.076368 
H   -6.132647 -1.332108 -2.997792 
H   -3.166081 1.332108 2.696316 
H   7.033275 1.917702 5.145459 
H   2.265452 -1.917702 -0.548650 
H   -2.133998 1.083124 -5.114985 
H   -7.164729 -1.083124 0.579124 
H   -9.379626 1.936479 -5.040124 
H   0.080898 -1.936479 0.653985 
H   0.229620 1.192939 5.506864 
H   9.069108 -1.192939 -0.187245 
H   -8.613828 -0.086371 -3.795353 
H   -0.684900 0.086371 1.898755 
H   1.104966 -2.528697 4.405913 
H   8.193762 2.528697 -1.288195 
H   8.501812 -2.097952 -3.695546 
H   0.796915 2.097952 1.998562 
H   -0.445429 -0.613307 4.025126 
H   -8.853298 0.613307 -1.668982 
H   6.323125 -2.114078 -4.924419 
H   2.975603 2.114078 0.769689 
H   -2.810813 -0.724820 4.812027 
H   -6.487915 0.724820 -0.882081 
128
i=3
C   5.778762 -1.931816 3.373134 
C   3.519966 1.931816 -2.320974 
C   -3.541982 -1.001920 -3.480670 
C   -5.756746 1.001920 2.213438 
C   7.176190 -1.697282 3.248117 
C   2.122538 1.697282 -2.445991 
C   -2.256314 -1.437957 -3.066933 
C   -7.042414 1.437957 2.627175 
C   8.028096 -2.641328 2.656296 
C   1.270631 2.641328 -3.037812 
C   -1.452663 -0.652247 -2.227880 
C   -7.846064 0.652247 3.466228 
C   7.505534 1.965998 2.143305 
C   1.793193 -1.965998 -3.550803 
C   -1.918505 0.588425 -1.780073 
C   -7.380222 -0.588425 3.914035 
C   6.116697 1.730129 2.230592 
C   3.182030 -1.730129 -3.463516 
C   -3.187118 1.045271 -2.201808 
C   -6.111609 -1.045271 3.492300 
C   5.270247 2.662565 2.846803 
C   4.028481 -2.662565 -2.847305 
C   -3.987841 0.260163 -3.043235 
C   -5.310887 -0.260163 2.650873 
C   4.851235 -0.943621 3.991104 
C   4.447493 0.943621 -1.703004 
C   -4.460197 -1.902051 -4.226480 
C   -4.838531 1.902051 1.467628 
C   5.222054 -0.076839 5.052224 
C   4.076673 0.076839 -0.641884 
C   -4.030945 -2.773920 -5.261360 
C   -5.267782 2.773920 0.432748 
C   4.301076 0.862906 5.539026 
C   4.997652 -0.862906 -0.155082 
C   -4.938388 2.099614 -5.793874 
C   -4.360340 -2.099614 -0.099766 
C   3.006015 0.946409 5.037943 
C   6.292713 -0.946409 -0.656165 
C   -6.258841 2.027119 -5.343591 
C   -3.039887 -2.027119 0.350517 
C   2.625908 0.089286 4.004772 
C   6.672819 -0.089286 -1.689336 
C   -6.691443 2.902018 -4.345988 
C   -2.607284 -2.902018 1.348120 
C   3.541132 -0.825332 3.484504 
C   5.757596 0.825332 -2.209604 
C   -5.799932 -1.977172 -3.800312 
C   -3.498796 1.977172 1.893796 
C   6.545163 -0.106789 -5.661374 
C   2.753564 0.106789 0.032734 
C   -2.640956 -2.732115 5.593646 
C   -6.657771 2.732115 -0.100462 
C   7.360502 1.038352 5.714645 
C   1.938226 -1.038352 0.020537 
C   -1.779890 1.966504 -5.639285 
C   -7.518838 -1.966504 0.054823 
C   8.596918 1.038746 -5.013261 
C   0.701810 -1.038746 0.680847 
C   -0.450338 2.031294 5.308749 
C   -8.848390 -2.031294 -0.385359 
C   9.028604 -0.097674 -4.323494 
C   0.270124 0.097674 1.370614 
C   0.034676 -2.611694 4.689254 
C   -9.333404 2.611694 -1.004854 
C   8.207748 -1.231994 -4.284915 
C   1.090980 1.231994 1.409193 
C   -0.828516 -1.525630 4.501667 
C   -8.470212 1.525630 -1.192441 
C   6.976871 -1.236932 -4.951447 
C   2.321857 1.236932 0.742661 
C   -2.152513 -1.582499 4.953143 
C   -7.146215 1.582499 -0.740965 
H   7.600368 -0.757156 3.598969 
H   1.698359 0.757156 -2.095139 
H   -1.900711 -2.419572 -3.377145 
H   -7.398016 2.419572 2.316963 
H   9.105134 -2.423918 2.570181 
H   0.193593 2.423918 -3.123927 
H   -0.470457 -1.025449 -1.896213 
H   -8.828270 1.025449 3.797895 
H   8.172848 1.235776 1.666390 
H   1.125880 -1.235776 -4.027718 
H   -1.303688 1.189944 -1.095718 
H   -7.995040 -1.189944 4.598390 
H   5.692365 0.807116 1.832543 
H   3.606363 -0.807116 -3.861565 
H   -3.557259 2.014011 -1.865567 
H   -5.741469 -2.014011 3.828541 
H   4.202365 2.427418 2.955306 
H   5.096363 -2.427418 -2.738802 
H   -4.966827 0.637550 -3.372714 
H   -4.331901 -0.637550 2.321394 
H   4.601654 1.523147 -5.034620 
H   4.697074 -1.523147 0.659488 
H   -4.605634 1.423277 4.805164 
H   -4.693094 -1.423277 -0.888944 
H   2.316393 1.677586 5.462987 
H   6.982334 -1.677586 -0.231121 
H   -6.933230 1.288325 -5.774571 
H   -2.365497 -1.288325 -0.080463 
H   1.629235 0.148225 3.571159 
H   7.669492 -0.148225 -2.122949 
H   -7.708436 2.845622 -3.953015 
H   -1.590291 -2.845622 1.741093 
H   3.237158 -1.443604 2.638854 
H   6.061570 1.443604 -3.055254 
H   -6.128466 -1.339411 -2.976678 
H   -3.170262 1.339411 2.717430 
H   7.040578 1.912093 5.143766 
H   2.258149 -1.912093 -0.550343 
H   -2.141301 1.077515 -5.116678 
H   -7.157426 -1.077515 0.577431 
H   -9.362375 1.923726 -5.066054 
H   0.063647 -1.923726 0.628055 
H   0.212369 1.180186 5.480934 
H   9.086359 -1.180186 -0.213175 
H   -8.590491 -0.102193 -3.829273 
H   -0.708237 0.102193 1.864835 
H   1.081629 -2.544519 4.371993 
H   8.217099 2.544519 -1.322115 
H   8.521339 -2.108430 -3.713856 
H   0.777388 2.108430 1.980252 
H   -0.464956 -0.623785 4.006816 
H   -8.833771 0.623785 -1.687292 
H   6.332280 -2.117465 -4.918175 
H   2.966448 2.117465 0.775933 
H   -2.819968 -0.728207 4.818271 
H   -6.478760 0.728207 -0.875837 
128
i=4
C   5.777386 -1.929699 3.379855 
C   3.521342 1.929699 -2.314253 
C   -3.540606 -0.999803 -3.473949 
C   -5.758122 0.999803 2.220159 
C   7.167829 -1.682571 3.236793 
C   2.130899 1.682571 -2.457315 
C   -2.247953 -1.423246 -3.078257 
C   -7.050775 1.423246 2.615851 
C   8.016719 -2.616721 2.629520 
C   1.282008 2.616721 -3.064588 
C   -1.441286 -0.627640 -2.254656 
C   -7.857441 0.627640 3.439452 
C   7.497702 1.987588 2.120603 
C   1.801025 -1.987588 -3.573505 
C   -1.910673 0.610015 -1.802775 
C   -7.388054 -0.610015 3.891333 
C   6.116379 1.737908 2.228793 
C   3.182348 -1.737908 -3.465315 
C   -3.186800 1.053050 -2.203607 
C   -6.111927 -1.053050 3.490501 
C   5.272787 2.661136 2.859080 
C   4.025941 -2.661136 -2.835028 
C   -3.990381 0.258734 -3.030958 
C   -5.308347 -0.258734 2.663150 
C   4.850441 -0.947008 4.005815 
C   4.448287 0.947008 -1.688293 
C   -4.459403 -1.905438 -4.211769 
C   -4.839325 1.905438 1.482339 
C   5.224912 -0.079908 5.065295 
C   4.073815 0.079908 -0.628813 
C   -4.033803 -2.776989 -5.248289 
C   -5.264924 2.776989 0.445819 
C   4.304780 0.858990 5.554954 
C   4.993948 -0.858990 -0.139154 
C   -4.942092 2.095698 -5.777946 
C   -4.356636 -2.095698 -0.083838 
C   3.008132 0.941805 5.057046 
C   6.290596 -0.941805 -0.637062 
C   -6.260958 2.022515 -5.324488 
C   -3.037770 -2.022515 0.369620 
C   2.624744 0.083571 4.026098 
C   6.673983 -0.083571 -1.668010 
C   -6.690279 2.896303 -4.324662 
C   -2.608448 -2.896303 1.369446 
C   3.538486 -0.831417 3.504242 
C   5.760242 0.831417 -2.189866 
C   -5.797286 -1.983257 -3.780574 
C   -3.501442 1.983257 1.913534 
C   6.552201 -0.110599 -5.657141 
C   2.746526 0.110599 0.036967 
C   -2.647994 -2.735925 5.597879 
C   -6.650733 2.735925 -0.096229 
C   7.370398 1.031790 5.709935 
C   1.928330 -1.031790 0.015827 
C   -1.789786 1.959942 -5.643995 
C   -7.508942 -1.959942 0.050113 
C   8.612635 1.028110 -5.031729 
C   0.686093 -1.028110 0.662379 
C   -0.466055 2.020658 5.290281 
C   -8.832673 -2.020658 -0.403827 
C   9.047654 -0.109580 -4.346354 
C   0.251074 0.109580 1.347754 
C   0.015626 -2.623600 4.666394 
C   -9.314354 2.623600 -1.027714 
C   8.224152 -1.240884 -4.298462 
C   1.074576 1.240884 1.395646 
C   -0.844920 -1.534520 4.488120 
C   -8.453808 1.534520 -1.205988 
C   6.987455 -1.241959 -4.951553 
C   2.311273 1.241959 0.742555 
C   -2.163097 -1.587526 4.953037 
C   -7.135631 1.587526 -0.741071 
H   7.587721 -0.739852 3.585105 
H   1.711006 0.739852 -2.109003 
H   -1.888064 -2.402268 -3.391009 
H   -7.410663 2.402268 2.303099 
H   9.087830 -2.389574 2.528058 
H   0.210897 2.389574 -3.166050 
H   -0.453153 -0.991105 -1.938336 
H   -8.845574 0.991105 3.755772 
H   8.161735 1.265410 1.630723 
H   1.136993 -1.265410 -4.063385 
H   -1.292575 1.219578 -1.131385 
H   -8.006153 -1.219578 4.562723 
H   5.695434 0.812037 1.834607 
H   3.603294 -0.812037 -3.859501 
H   -3.560328 2.018932 -1.863503 
H   -5.738400 -2.018932 3.830605 
H   4.210461 2.417099 2.981394 
H   5.088267 -2.417099 -2.712714 
H   -4.974923 0.627231 -3.346626 
H   -4.323805 -0.627231 2.347482 
H   4.607369 1.520237 -5.020279 
H   4.691359 -1.520237 0.673829 
H   -4.611349 1.420367 4.819505 
H   -4.687379 -1.420367 -0.874603 
H   2.319462 1.673458 5.482461 
H   6.979265 -1.673458 -0.211647 
H   -6.936299 1.284197 -5.755097 
H   -2.362428 -1.284197 -0.060989 
H   1.626801 0.142351 3.595025 
H   7.671926 -0.142351 -2.099083 
H   -7.706002 2.839748 -3.929149 
H   -1.592725 -2.839748 1.764959 
H   3.232977 -1.450907 2.659968 
H   6.065751 1.450907 -3.034140 
H   -6.124285 -1.346714 -2.955564 
H   -3.174443 1.346714 2.738544 
H   7.047881 1.906484 5.142073 
H   2.250846 -1.906484 -0.552036 
H   -2.148604 1.071906 -5.118371 
H   -7.150123 -1.071906 0.575738 
H   -9.345124 1.910973 -5.091984 
H   0.046396 -1.910973 0.602125 
H   0.195118 1.167433 5.455004 
H   9.103610 -1.167433 -0.239105 
H   -8.567154 -0.118015 -3.863193 
H   -0.731574 0.118015 1.830915 
H   1.058292 -2.560341 4.338073 
H   8.240436 2.560341 -1.356035 
H   8.540866 -2.118908 -3.732166 
H   0.757861 2.118908 1.961942 
H   -0.484483 -0.634263 3.988506 
H   -8.814244 0.634263 -1.705602 
H   6.341435 -2.120852 -4.911931 
H   2.957293 2.120852 0.782177 
H   -2.829123 -0.731594 4.824515 
H   -6.469605 0.731594 -0.869593 
128
i=5
C   5.776010 -1.927582 3.386576 
C   3.522718 1.927582 -2.307532 
C   -3.539230 -0.997686 -3.467228 
C   -5.759498 0.997686 2.226880 
C   7.159468 -1.667860 3.225469 
C   2.139260 1.667860 -2.468639 
C   -2.239592 -1.408535 -3.089581 
C   -7.059136 1.408535 2.604527 
C   8.005342 -2.592114 2.602744 
C   1.293385 2.592114 -3.091364 
C   -1.429909 -0.603033 -2.281432 
C   -7.868818 0.603033 3.412676 
C   7.489870 2.009178 2.097901 
C   1.808857 -2.009178 -3.596207 
C   -1.902841 0.631605 -1.825477 
C   -7.395886 -0.631605 3.868631 
C   6.116061 1.745687 2.226994 
C   3.182666 -1.745687 -3.467114 
C   -3.186482 1.060829 -2.205406 
C   -6.112245 -1.060829 3.488702 
C   5.275327 2.659707 2.871357 
C   4.023401 -2.659707 -2.822751 
C   -3.992921 0.257305 -3.018681 
C   -5.305807 -0.257305 2.675427 
C   4.849647 -0.950395 4.020526 
C   4.449081 0.950395 -1.673582 
C   -4.458609 -1.908825 -4.197058 
C   -4.840119 1.908825 1.497050 
C   5.227770 -0.082977 5.078366 
C   4.070957 0.082977 -0.615742 
C   -4.036661 -2.780058 -5.235218 
C   -5.262066 2.780058 0.458890 
C   4.308484 0.855074 5.570882 
C   4.990244 -0.855074 -0.123226 
C   -4.945796 2.091782 -5.762018 
C   -4.352932 -2.091782 -0.067910 
C   3.010249 0.937201 5.076149 
C   6.288479 -0.937201 -0.617959 
C   -6.263075 2.017911 -5.305385 
C   -3.035653 -2.017911 0.388723 
C   2.623580 0.077856 4.047424 
C   6.675147 -0.077856 -1.646684 
C   -6.689115 2.890588 -4.303336 
C   -2.609612 -2.890588 1.390772 
C   3.535840 -0.837502 3.523980 
C   5.762888 0.837502 -2.170128 
C   -5.794640 -1.989342 -3.760836 
C   -3.504088 1.989342 1.933272 
C   6.559239 -0.114409 -5.652908 
C   2.739488 0.114409 0.041200 
C   -2.655032 -2.739735 5.602112 
C   -6.643695 2.739735 -0.091996 
C   7.380294 1.025228 5.705225 
C   1.918434 -1.025228 0.011117 
C   -1.799682 1.953380 -5.648705 
C   -7.499046 -1.953380 0.045403 
C   8.628352 1.017474 -5.050197 
C   0.670376 -1.017474 0.643911 
C   -0.481772 2.010022 5.271813 
C   -8.816956 -2.010022 -0.422295 
C   9.066704 -0.121486 -4.369214 
C   0.232024 0.121486 1.324894 
C   -0.003424 -2.635506 4.643534 
C   -9.295304 2.635506 -1.050574 
C   8.240556 -1.249774 -4.312009 
C   1.058172 1.249774 1.382099 
C   -0.861324 -1.543410 4.474573 
C   -8.437404 1.543410 -1.219535 
C   6.998039 -1.246986 -4.951659 
C   2.300689 1.246986 0.742449 
C   -2.173681 -1.592553 4.952931 
C   -7.125047 1.592553 -0.741177 
H   7.575074 -0.722548 3.571241 
H   1.723653 0.722548 -2.122867 
H   -1.875417 -2.384964 -3.404873 
H   -7.423310 2.384964 2.289235 
H   9.070526 -2.355230 2.485935 
H   0.228201 2.355230 -3.208173 
H   -0.435849 -0.956761 -1.980459 
H   -8.862878 0.956761 3.713649 
H   8.150622 1.295044 1.595056 
H   1.148106 -1.295044 -4.099052 
H   -1.281462 1.249212 -1.167052 
H   -8.017266 -1.249212 4.527056 
H   5.698503 0.816958 1.836671 
H   3.600225 -0.816958 -3.857437 
H   -3.563397 2.023853 -1.861439 
H   -5.735331 -2.023853 3.832669 
H   4.218557 2.406780 3.007482 
H   5.080171 -2.406780 -2.686626 
H   -4.983019 0.616912 -3.320538 
H   -4.315709 -0.616912 2.373570 
H   4.613084 1.517327 -5.005938 
H   4.685644 -1.517327 0.688170 
H   -4.617064 1.417457 4.833846 
H   -4.681664 -1.417457 -0.860262 
H   2.322531 1.669330 5.501935 
H   6.976196 -1.669330 -0.192173 
H   -6.939368 1.280069 -5.735623 
H   -2.359359 -1.280069 -0.041515 
H   1.624367 0.136477 3.618891 
H   7.674360 -0.136477 -2.075217 
H   -7.703568 2.833874 -3.905283 
H   -1.595159 -2.833874 1.788825 
H   3.228796 -1.458210 2.681082 
H   6.069932 1.458210 -3.013026 
H   -6.120104 -1.354017 -2.934450 
H   -3.178624 1.354017 2.759658 
H   7.055184 1.900875 5.140380 
H   2.243543 -1.900875 -0.553729 
H   -2.155907 1.066297 -5.120064 
H   -7.142820 -1.066297 0.574045 
H   -9.327873 1.898220 -5.117914 
H   0.029145 -1.898220 0.576195 
H   0.177867 1.154680 5.429074 
H   9.120861 -1.154680 -0.265035 
H   -8.543817 -0.133837 -3.897113 
H   -0.754911 0.133837 1.796995 
H   1.034955 -2.576163 4.304153 
H   8.263773 2.576163 -1.389955 
H   8.560393 -2.129386 -3.750476 
H   0.738334 2.129386 1.943632 
H   -0.504010 -0.644741 3.970196 
H   -8.794717 0.644741 -1.723912 
H   6.350590 -2.124239 -4.905687 
H   2.948138 2.124239 0.788421 
H   -2.838278 -0.734981 4.830759 
H   -6.460450 0.734981 -0.863349 
128
i=6
C   5.774634 -1.925465 3.393297 
C   3.524094 1.925465 -2.300811 
C   -3.537854 -0.995569 -3.460507 
C   -5.760874 0.995569 2.233601 
C   7.151107 -1.653149 3.214145 
C   2.147621 1.653149 -2.479963 
C   -2.231231 -1.393824 -3.100905 
C   -7.067497 1.393824 2.593203 
C   7.993965 -2.567507 2.575968 
C   1.304762 2.567507 -3.118140 
C   -1.418532 -0.578426 -2.308208 
C   -7.880195 0.578426 3.385900 
C   7.482038 2.030768 2.075199 
C   1.816689 -2.030768 -3.618909 
C   -1.895009 0.653195 -1.848179 
C   -7.403718 -0.653195 3.845929 
C   6.115743 1.753466 2.225195 
C   3.182984 -1.753466 -3.468913 
C   -3.186164 1.068608 -2.207205 
C   -6.112563 -1.068608 3.486903 
C   5.277867 2.658278 2.883634 
C   4.020861 -2.658278 -2.810474 
C   -3.995461 0.255876 -3.006404 
C   -5.303267 -0.255876 2.687704 
C   4.848853 -0.953782 4.035237 
C   4.449875 0.953782 -1.658871 
C   -4.457815 -1.912212 -4.182347 
C   -4.840913 1.912212 1.511761 
C   5.230628 -0.086046 5.091437 
C   4.068099 0.086046 -0.602671 
C   -4.039519 -2.783127 -5.222147 
C   -5.259208 2.783127 0.471961 
C   4.312188 0.851158 5.586810 
C   4.986540 -0.851158 -0.107298 
C   -4.949500 2.087866 -5.746090 
C   -4.349228 -2.087866 -0.051982 
C   3.012366 0.932597 5.095252 
C   6.286362 -0.932597 -0.598856 
C   -6.265192 2.013307 -5.286282 
C   -3.033536 -2.013307 0.407826 
C   2.622416 0.072141 4.068750 
C   6.676311 -0.072141 -1.625358 
C   -6.687951 2.884873 -4.282010 
C   -2.610776 -2.884873 1.412098 
C   3.533194 -0.843587 3.543718 
C   5.765534 0.843587 -2.150390 
C   -5.791994 -1.995427 -3.741098 
C   -3.506734 1.995427 1.953010 
C   6.566277 -0.118219 -5.648675 
C   2.732450 0.118219 0.045433 
C   -2.662070 -2.743545 5.606345 
C   -6.636657 2.743545 -0.087763 
C   7.390190 1.018666 5.700515 
C   1.908538 -1.018666 0.006407 
C   -1.809578 1.946818 -5.653415 
C   -7.489150 -1.946818 0.040693 
C   8.644069 1.006838 -5.068665 
C   0.654659 -1.006838 0.625443 
C   -0.497489 1.999386 5.253345 
C   -8.801239 -1.999386 -0.440763 
C   9.085754 -0.133392 -4.392074 
C   0.212974 0.133392 1.302034 
C   -0.022474 -2.647412 4.620674 
C   -9.276254 2.647412 -1.073434 
C   8.256960 -1.258664 -4.325556 
C   1.041768 1.258664 1.368552 
C   -0.877728 -1.552300 4.461026 
C   -8.421000 1.552300 -1.233082 
C   7.008623 -1.252013 -4.951765 
C   2.290105 1.252013 0.742343 
C   -2.184265 -1.597580 4.952825 
C   -7.114463 1.597580 -0.741283 
H   7.562427 -0.705244 3.557377 
H   1.736300 0.705244 -2.136731 
H   -1.862770 -2.367660 -3.418737 
H   -7.435957 2.367660 2.275371 
H   9.053222 -2.320886 2.443812 
H   0.245505 2.320886 -3.250296 
H   -0.418545 -0.922417 -2.022582 
H   -8.880182 0.922417 3.671526 
H   8.139509 1.324678 1.559389 
H   1.159219 -1.324678 -4.134719 
H   -1.270349 1.278846 -1.202719 
H   -8.028379 -1.278846 4.491389 
H   5.701572 0.821879 1.838735 
H   3.597156 -0.821879 -3.855373 
H   -3.566466 2.028774 -1.859375 
H   -5.732262 -2.028774 3.834733 
H   4.226653 2.396461 3.033570 
H   5.072075 -2.396461 -2.660538 
H   -4.991115 0.606593 -3.294450 
H   -4.307613 -0.606593 2.399658 
H   4.618799 1.514417 -4.991597 
H   4.679929 -1.514417 0.702511 
H   -4.622779 1.414547 4.848187 
H   -4.675949 -1.414547 -0.845921 
H   2.325600 1.665202 5.521409 
H   6.973127 -1.665202 -0.172699 
H   -6.942437 1.275941 -5.716149 
H   -2.356290 -1.275941 -0.022041 
H   1.621933 0.130603 3.642757 
H   7.676794 -0.130603 -2.051351 
H   -7.701134 2.828000 -3.881417 
H   -1.597593 -2.828000 1.812691 
H   3.224615 -1.465513 2.702196 
H   6.074113 1.465513 -2.991912 
H   -6.115923 -1.361320 -2.913336 
H   -3.182805 1.361320 2.780772 
H   7.062487 1.895266 5.138687 
H   2.236240 -1.895266 -0.555422 
H   -2.163210 1.060688 -5.121757 
H   -7.135517 -1.060688 0.572352 
H   -9.310622 1.885467 -5.143844 
H   0.011894 -1.885467 0.550265 
H   0.160616 1.141927 5.403144 
H   9.138112 -1.141927 -0.290965 
H   -8.520480 -0.149659 -3.931033 
H   -0.778248 0.149659 1.763075 
H   1.011618 -2.591985 4.270233 
H   8.287110 2.591985 -1.423875 
H   8.579920 -2.139864 -3.768786 
H   0.718807 2.139864 1.925322 
H   -0.523537 -0.655219 3.951886 
H   -8.775190 0.655219 -1.742222 
H   6.359745 -2.127626 -4.899443 
H   2.938983 2.127626 0.794665 
H   -2.847433 -0.738368 4.837003 
H   -6.451295 0.738368 -0.857105 
128
i=7
C   5.773258 -1.923348 3.400018 
C   3.525470 1.923348 -2.294090 
C   -3.536478 -0.993452 -3.453786 
C   -5.762250 0.993452 2.240322 
C   7.142746 -1.638438 3.202821 
C   2.155982 1.638438 -2.491287 
C   -2.222870 -1.379113 -3.112229 
C   -7.075858 1.379113 2.581879 
C   7.982588 -2.542900 2.549192 
C   1.316139 2.542900 -3.144916 
C   -1.407155 -0.553819 -2.334984 
C   -7.891572 0.553819 3.359124 
C   7.474206 2.052358 2.052497 
C   1.824521 -2.052358 -3.641611 
C   -1.887177 0.674785 -1.870881 
C   -7.411550 -0.674785 3.823227 
C   6.115425 1.761245 2.223396 
C   3.183302 -1.761245 -3.470712 
C   -3.185846 1.076387 -2.209004 
C   -6.112881 -1.076387 3.485104 
C   5.280407 2.656849 2.895911 
C   4.018321 -2.656849 -2.798197 
C   -3.998001 0.254447 -2.994127 
C   -5.300727 -0.254447 2.699981 
C   4.848059 -0.957169 4.049948 
C   4.450669 0.957169 -1.644160 
C   -4.457021 -1.915599 -4.167636 
C   -4.841707 1.915599 1.526472 
C   5.233486 -0.089115 5.104508 
C   4.065241 0.089115 -0.589600 
C   -4.042377 -2.786196 -5.209076 
C   -5.256350 2.786196 0.485032 
C   4.315892 0.847242 5.602738 
C   4.982836 -0.847242 -0.091370 
C   -4.953204 2.083950 -5.730162 
C   -4.345524 -2.083950 -0.036054 
C   3.014483 0.927993 5.114355 
C   6.284245 -0.927993 -0.579753 
C   -6.267309 2.008703 -5.267179 
C   -3.031419 -2.008703 0.426929 
C   2.621252 0.066426 4.090076 
C   6.677475 -0.066426 -1.604032 
C   -6.686787 2.879158 -4.260684 
C   -2.611940 -2.879158 1.433424 
C   3.530548 -0.849672 3.563456 
C   5.768180 0.849672 -2.130652 
C   -5.789348 -2.001512 -3.721360 
C   -3.509380 2.001512 1.972748 
C   6.573315 -0.122029 -5.644442 
C   2.725412 0.122029 0.049666 
C   -2.669108 -2.747355 5.610578 
C   -6.629619 2.747355 -0.083530 
C   7.400086 1.012104 5.695805 
C   1.898642 -1.012104 0.001697 
C   -1.819474 1.940256 -5.658125 
C   -7.479254 -1.940256 0.035983 
C   8.659786 0.996202 -5.087133 
C   0.638942 -0.996202 0.606975 
C   -0.513206 1.988750 5.234877 
C   -8.785522 -1.988750 -0.459231 
C   9.104804 -0.145298 -4.414934 
C   0.193924 0.145298 1.279174 
C   -0.041524 -2.659318 4.597814 
C   -9.257204 2.659318 -1.096294 
C   8.273364 -1.267554 -4.339103 
C   1.025364 1.267554 1.355005 
C   -0.894132 -1.561190 4.447479 
C   -8.404596 1.561190 -1.246629 
C   7.019207 -1.257040 -4.951871 
C   2.279521 1.257040 0.742237 
C   -2.194849 -1.602607 4.952719 
C   -7.103879 1.602607 -0.741389 
H   7.549780 -0.687940 3.543513 
H   1.748947 0.687940 -2.150595 
H   -1.850123 -2.350356 -3.432601 
H   -7.448604 2.350356 2.261507 
H   9.035918 -2.286542 2.401689 
H   0.262809 2.286542 -3.292419 
H   -0.401241 -0.888073 -2.064705 
H   -8.897486 0.888073 3.629403 
H   8.128396 1.354312 1.523722 
H   1.170332 -1.354312 -4.170386 
H   -1.259236 1.308480 -1.238386 
H   -8.039492 -1.308480 4.455722 
H   5.704641 0.826800 1.840799 
H   3.594087 -0.826800 -3.853309 
H   -3.569535 2.033695 -1.857311 
H   -5.729193 -2.033695 3.836797 
H   4.234749 2.386142 3.059658 
H   5.063979 -2.386142 -2.634450 
H   -4.999211 0.596274 -3.268362 
H   -4.299517 -0.596274 2.425746 
H   4.624514 1.511507 -4.977256 
H   4.674214 -1.511507 0.716852 
H   -4.628494 1.411637 4.862528 
H   -4.670234 -1.411637 -0.831580 
H   2.328669 1.661074 5.540883 
H   6.970058 -1.661074 -0.153225 
H   -6.945506 1.271813 -5.696675 
H   -2.353221 -1.271813 -0.002567 
H   1.619499 0.124729 3.666623 
H   7.679228 -0.124729 -2.027485 
H   -7.698700 2.822126 -3.857551 
H   -1.600027 -2.822126 1.836557 
H   3.220434 -1.472816 2.723310 
H   6.078294 1.472816 -2.970798 
H   -6.111742 -1.368623 -2.892222 
H   -3.186986 1.368623 2.801886 
H   7.069790 1.889657 5.136994 
H   2.228937 -1.889657 -0.557115 
H   -2.170513 1.055079 -5.123450 
H   -7.128214 -1.055079 0.570659 
H   -9.293371 1.872714 -5.169774 
H   -0.005357 -1.872714 0.524335 
H   0.143365 1.129174 5.377214 
H   9.155363 -1.129174 -0.316895 
H   -8.497143 -0.165481 -3.964953 
H   -0.801585 0.165481 1.729155 
H   0.988281 -2.607807 4.236313 
H   8.310447 2.607807 -1.457795 
H   8.599447 -2.150342 -3.787096 
H   0.699280 2.150342 1.907012 
H   -0.543064 -0.665697 3.933576 
H   -8.755663 0.665697 -1.760532 
H   6.368900 -2.131013 -4.893199 
H   2.929828 2.131013 0.800909 
H   -2.856588 -0.741755 4.843247 
H   -6.442140 0.741755 -0.850861 
128
i=8
C   5.771882 -1.921231 3.406739 
C   3.526846 1.921231 -2.287369 
C   -3.535102 -0.991335 -3.447065 
C   -5.763626 0.991335 2.247043 
C   7.134385 -1.623727 3.191497 
C   2.164343 1.623727 -2.502611 
C   -2.214509 -1.364402 -3.123553 
C   -7.084219 1.364402 2.570555 
C   7.971211 -2.518293 2.522416 
C   1.327516 2.518293 -3.171692 
C   -1.395778 -0.529212 -2.361760 
C   -7.902949 0.529212 3.332348 
C   7.466374 2.073948 2.029795 
C   1.832353 -2.073948 -3.664313 
C   -1.879345 0.696375 -1.893583 
C   -7.419382 -0.696375 3.800525 
C   6.115107 1.769024 2.221597 
C   3.183620 -1.769024 -3.472511 
C   -3.185528 1.084166 -2.210803 
C   -6.113199 -1.084166 3.483305 
C   5.282947 2.655420 2.908188 
C   4.015781 -2.655420 -2.785920 
C   -4.000541 0.253018 -2.981850 
C   -5.298187 -0.253018 2.712258 
C   4.847265 -0.960556 4.064659 
C   4.451463 0.960556 -1.629449 
C   -4.456227 -1.918986 -4.152925 
C   -4.842501 1.918986 1.541183 
C   5.236344 -0.092184 5.117579 
C   4.062383 0.092184 -0.576529 
C   -4.045235 -2.789265 -5.196005 
C   -5.253492 2.789265 0.498103 
C   4.319596 0.843326 5.618666 
C   4.979132 -0.843326 -0.075442 
C   -4.956908 2.080034 -5.714234 
C   -4.341820 -2.080034 -0.020126 
C   3.016600 0.923389 5.133458 
C   6.282128 -0.923389 -0.560650 
C   -6.269426 2.004099 -5.248076 
C   -3.029302 -2.004099 0.446032 
C   2.620088 0.060711 4.111402 
C   6.678639 -0.060711 -1.582706 
C   -6.685623 2.873443 -4.239358 
C   -2.613104 -2.873443 1.454750 
C   3.527902 -0.855757 3.583194 
C   5.770826 0.855757 -2.110914 
C   -5.786702 -2.007597 -3.701622 
C   -3.512026 2.007597 1.992486 
C   6.580353 -0.125839 -5.640209 
C   2.718374 0.125839 0.053899 
C   -2.676146 -2.751165 5.614811 
C   -6.622581 2.751165 -0.079297 
C   7.409982 1.005542 5.691095 
C   1.888746 -1.005542 -0.003013 
C   -1.829370 1.933694 -5.662835 
C   -7.469358 -1.933694 0.031273 
C   8.675503 0.985566 -5.105601 
C   0.623225 -0.985566 0.588507 
C   -0.528923 1.978114 5.216409 
C   -8.769805 -1.978114 -0.477699 
C   9.123854 -0.157204 -4.437794 
C   0.174874 0.157204 1.256314 
C   -0.060574 -2.671224 4.574954 
C   -9.238154 2.671224 -1.119154 
C   8.289768 -1.276444 -4.352650 
C   1.008960 1.276444 1.341458 
C   -0.910536 -1.570080 4.433932 
C   -8.388192 1.570080 -1.260176 
C   7.029791 -1.262067 -4.951977 
C   2.268937 1.262067 0.742131 
C   -2.205433 -1.607634 4.952613 
C   -7.093295 1.607634 -0.741495 
H   7.537133 -0.670636 3.529649 
H   1.761594 0.670636 -2.164459 
H   -1.837476 -2.333052 -3.446465 
H   -7.461251 2.333052 2.247643 
H   9.018614 -2.252198 2.359566 
H   0.280113 2.252198 -3.334542 
H   -0.383937 -0.853729 -2.106828 
H   -8.914790 0.853729 3.587280 
H   8.117283 1.383946 1.488055 
H   1.181445 -1.383946 -4.206053 
H   -1.248123 1.338114 -1.274053 
H   -8.050605 -1.338114 4.420055 
H   5.707710 0.831721 1.842863 
H   3.591018 -0.831721 -3.851245 
H   -3.572604 2.038616 -1.855247 
H   -5.726124 -2.038616 3.838861 
H   4.242845 2.375823 3.085746 
H   5.055883 -2.375823 -2.608362 
H   -5.007307 0.585955 -3.242274 
H   -4.291421 -0.585955 2.451834 
H   4.630229 1.508597 -4.962915 
H   4.668499 -1.508597 0.731193 
H   -4.634209 1.408727 4.876869 
H   -4.664519 -1.408727 -0.817239 
H   2.331738 1.656946 5.560357 
H   6.966989 -1.656946 -0.133751 
H   -6.948575 1.267685 -5.677201 
H   -2.350152 -1.267685 0.016907 
H   1.617065 0.118855 3.690489 
H   7.681662 -0.118855 -2.003619 
H   -7.696266 2.816252 -3.833685 
H   -1.602461 -2.816252 1.860423 
H   3.216253 -1.480119 2.744424 
H   6.082475 1.480119 -2.949684 
H   -6.107561 -1.375926 -2.871108 
H   -3.191167 1.375926 2.823000 
H   7.077093 1.884048 5.135301 
H   2.221634 -1.884048 -0.558808 
H   -2.177816 1.049470 -5.125143 
H   -7.120911 -1.049470 0.568966 
H   -9.276120 1.859961 -5.195704 
H   -0.022608 -1.859961 0.498405 
H   0.126114 1.116421 5.351284 
H   9.172614 -1.116421 -0.342825 
H   -8.473806 -0.181303 -3.998873 
H   -0.824922 0.181303 1.695235 
H   0.964944 -2.623629 4.202393 
H   8.333784 2.623629 -1.491715 
H   8.618974 -2.160820 -3.805406 
H   0.679753 2.160820 1.888702 
H   -0.562591 -0.676175 3.915266 
H   -8.736136 0.676175 -1.778842 
H   6.378055 -2.134400 -4.886955 
H   2.920673 2.134400 0.807153 
H   -2.865743 -0.745142 4.849491 
H   -6.432985 0.745142 -0.844617 
128
i=9
C   5.770506 -1.919114 3.413460 
C   3.528222 1.919114 -2.280648 
C   -3.533726 -0.989218 -3.440344 
C   -5.765002 0.989218 2.253764 
C   7.126024 -1.609016 3.180173 
C   2.172704 1.609016 -2.513935 
C   -2.206148 -1.349691 -3.134877 
C   -7.092580 1.349691 2.559231 
C   7.959834 -2.493686 2.495640 
C   1.338893 2.493686 -3.198468 
C   -1.384401 -0.504605 -2.388536 
C   -7.914326 0.504605 3.305572 
C   7.458542 2.095538 2.007093 
C   1.840185 -2.095538 -3.687015 
C   -1.871513 0.717965 -1.916285 
C   -7.427214 -0.717965 3.777823 
C   6.114789 1.776803 2.219798 
C   3.183938 -1.776803 -3.474310 
C   -3.185210 1.091945 -2.212602 
C   -6.113517 -1.091945 3.481506 
C   5.285487 2.653991 2.920465 
C   4.013241 -2.653991 -2.773643 
C   -4.003081 0.251589 -2.969573 
C   -5.295647 -0.251589 2.724535 
C   4.846471 -0.963943 4.079370 
C   4.452257 0.963943 -1.614738 
C   -4.455433 -1.922373 -4.138214 
C   -4.843295 1.922373 1.555894 
C   5.239202 -0.095253 5.130650 
C   4.059525 0.095253 -0.563458 
C   -4.048093 -2.792334 -5.182934 
C   -5.250634 2.792334 0.511174 
C   4.323300 0.839410 5.634594 
C   4.975428 -0.839410 -0.059514 
C   -4.960612 2.076118 -5.698306 
C   -4.338116 -2.076118 -0.004198 
C   3.018717 0.918785 5.152561 
C   6.280011 -0.918785 -0.541547 
C   -6.271543 1.999495 -5.228973 
C   -3.027185 -1.999495 0.465135 
C   2.618924 0.054996 4.132728 
C   6.679803 -0.054996 -1.561380 
C   -6.684459 2.867728 -4.218032 
C   -2.614268 -2.867728 1.476076 
C   3.525256 -0.861842 3.602932 
C   5.773472 0.861842 -2.091176 
C   -5.784056 -2.013682 -3.681884 
C   -3.514672 2.013682 2.012224 
C   6.587391 -0.129649 -5.635976 
C   2.711336 0.129649 0.058132 
C   -2.683184 -2.754975 5.619044 
C   -6.615543 2.754975 -0.075064 
C   7.419878 0.998980 5.686385 
C   1.878850 -0.998980 -0.007723 
C   -1.839266 1.927132 -5.667545 
C   -7.459462 -1.927132 0.026563 
C   8.691220 0.974930 -5.124069 
C   0.607508 -0.974930 0.570039 
C   -0.544640 1.967478 5.197941 
C   -8.754088 -1.967478 -0.496167 
C   9.142904 -0.169110 -4.460654 
C   0.155824 0.169110 1.233454 
C   -0.079624 -2.683130 4.552094 
C   -9.219104 2.683130 -1.142014 
C   8.306172 -1.285334 -4.366197 
C   0.992556 1.285334 1.327911 
C   -0.926940 -1.578970 4.420385 
C   -8.371788 1.578970 -1.273723 
C   7.040375 -1.267094 -4.952083 
C   2.258353 1.267094 0.742025 
C   -2.216017 -1.612661 4.952507 
C   -7.082711 1.612661 -0.741601 
H   7.524486 -0.653332 3.515785 
H   1.774241 0.653332 -2.178323 
H   -1.824829 -2.315748 -3.460329 
H   -7.473898 2.315748 2.233779 
H   9.001310 -2.217854 2.317443 
H   0.297417 2.217854 -3.376665 
H   -0.366633 -0.819385 -2.148951 
H   -8.932094 0.819385 3.545157 
H   8.106170 1.413580 1.452388 
H   1.192558 -1.413580 -4.241720 
H   -1.237010 1.367748 -1.309720 
H   -8.061718 -1.367748 4.384388 
H   5.710779 0.836642 1.844927 
H   3.587949 -0.836642 -3.849181 
H   -3.575673 2.043537 -1.853183 
H   -5.723055 -2.043537 3.840925 
H   4.250941 2.365504 3.111834 
H   5.047787 -2.365504 -2.582274 
H   -5.015403 0.575636 -3.216186 
H   -4.283325 -0.575636 2.477922 
H   4.635944 1.505687 -4.948574 
H   4.662784 -1.505687 0.745534 
H   -4.639924 1.405817 4.891210 
H   -4.658804 -1.405817 -0.802898 
H   2.334807 1.652818 5.579831 
H   6.963920 -1.652818 -0.114277 
H   -6.951644 1.263557 -5.657727 
H   -2.347083 -1.263557 0.036381 
H   1.614631 0.112981 3.714355 
H   7.684096 -0.112981 -1.979753 
H   -7.693832 2.810378 -3.809819 
H   -1.604895 -2.810378 1.884289 
H   3.212072 -1.487422 2.765538 
H   6.086656 1.487422 -2.928570 
H   -6.103380 -1.383229 -2.849994 
H   -3.195348 1.383229 2.844114 
H   7.084396 1.878439 5.133608 
H   2.214331 -1.878439 -0.560501 
H   -2.185119 1.043861 -5.126836 
H   -7.113608 -1.043861 0.567273 
H   -9.258869 1.847208 -5.221634 
H   -0.039859 -1.847208 0.472475 
H   0.108863 1.103668 5.325354 
H   9.189865 -1.103668 -0.368755 
H   -8.450469 -0.197125 -4.032793 
H   -0.848259 0.197125 1.661315 
H   0.941607 -2.639451 4.168473 
H   8.357121 2.639451 -1.525635 
H   8.638501 -2.171298 -3.823716 
H   0.660226 2.171298 1.870392 
H   -0.582118 -0.686653 3.896956 
H   -8.716609 0.686653 -1.797152 
H   6.387210 -2.137787 -4.880711 
H   2.911518 2.137787 0.813397 
H   -2.874898 -0.748529 4.855735 
H   -6.423830 0.748529 -0.838373 
128
i=10
C   5.769130 -1.916997 3.420181 
C   3.529598 1.916997 -2.273927 
C   -3.532350 -0.987101 -3.433623 
C   -5.766378 0.987101 2.260485 
C   7.117663 -1.594305 3.168849 
C   2.181065 1.594305 -2.525259 
C   -2.197787 -1.334980 -3.146201 
C   -7.100941 1.334980 2.547907 
C   7.948457 -2.469079 2.468864 
C   1.350270 2.469079 -3.225244 
C   -1.373024 -0.479998 -2.415312 
C   -7.925703 0.479998 3.278796 
C   7.450710 2.117128 1.984391 
C   1.848017 -2.117128 -3.709717 
C   -1.863681 0.739555 -1.938987 
C   -7.435046 -0.739555 3.755121 
C   6.114471 1.784582 2.217999 
C   3.184256 -1.784582 -3.476109 
C   -3.184892 1.099724 -2.214401 
C   -6.113835 -1.099724 3.479707 
C   5.288027 2.652562 2.932742 
C   4.010701 -2.652562 -2.761366 
C   -4.005621 0.250160 -2.957296 
C   -5.293107 -0.250160 2.736812 
C   4.845677 -0.967330 4.094081 
C   4.453051 0.967330 -1.600027 
C   -4.454639 -1.925760 -4.123503 
C   -4.844089 1.925760 1.570605 
C   5.242060 -0.098322 5.143721 
C   4.056667 0.098322 -0.550387 
C   -4.050951 -2.795403 -5.169863 
C   -5.247776 2.795403 0.524245 
C   4.327004 0.835494 5.650522 
C   4.971724 -0.835494 -0.043586 
C   -4.964316 2.072202 -5.682378 
C   -4.334412 -2.072202 0.011730 
C   3.020834 0.914181 5.171664 
C   6.277894 -0.914181 -0.522444 
C   -6.273660 1.994891 -5.209870 
C   -3.025068 -1.994891 0.484238 
C   2.617760 0.049281 4.154054 
C   6.680967 -0.049281 -1.540054 
C   -6.683295 2.862013 -4.196706 
C   -2.615432 -2.862013 1.497402 
C   3.522610 -0.867927 3.622670 
C   5.776118 0.867927 -2.071438 
C   -5.781410 -2.019767 -3.662146 
C   -3.517318 2.019767 2.031962 
C   6.594429 -0.133459 -5.631743 
C   2.704298 0.133459 0.062365 
C   -2.690222 -2.758785 5.623277 
C   -6.608505 2.758785 -0.070831 
C   7.429774 0.992418 5.681675 
C   1.868954 -0.992418 -0.012433 
C   -1.849162 1.920570 -5.672255 
C   -7.449566 -1.920570 0.021853 
C   8.706937 0.964294 -5.142537 
C   0.591791 -0.964294 0.551571 
C   -0.560357 1.956842 5.179473 
C   -8.738371 -1.956842 -0.514635 
C   9.161954 -0.181016 -4.483514 
C   0.136774 0.181016 1.210594 
C   -0.098674 -2.695036 4.529234 
C   -9.200054 2.695036 -1.164874 
C   8.322576 -1.294224 -4.379744 
C   0.976152 1.294224 1.314364 
C   -0.943344 -1.587860 4.406838 
C   -8.355384 1.587860 -1.287270 
C   7.050959 -1.272121 -4.952189 
C   2.247769 1.272121 0.741919 
C   -2.226601 -1.617688 4.952401 
C   -7.072127 1.617688 -0.741707 
H   7.511839 -0.636028 3.501921 
H   1.786888 0.636028 -2.192187 
H   -1.812182 -2.298444 -3.474193 
H   -7.486545 2.298444 2.219915 
H   8.984006 -2.183510 2.275320 
H   0.314721 2.183510 -3.418788 
H   -0.349329 -0.785041 -2.191074 
H   -8.949398 0.785041 3.503034 
H   8.095057 1.443214 1.416721 
H   1.203671 -1.443214 -4.277387 
H   -1.225897 1.397382 -1.345387 
H   -8.072831 -1.397382 4.348721 
H   5.713848 0.841563 1.846991 
H   3.584880 -0.841563 -3.847117 
H   -3.578742 2.048458 -1.851119 
H   -5.719986 -2.048458 3.842989 
H   4.259037 2.355185 3.137922 
H   5.039691 -2.355185 -2.556186 
H   -5.023499 0.565317 -3.190098 
H   -4.275229 -0.565317 2.504010 
H   4.641659 1.502777 -4.934233 
H   4.657069 -1.502777 0.759875 
H   -4.645639 1.402907 4.905551 
H   -4.653089 -1.402907 -0.788557 
H   2.337876 1.648690 5.599305 
H   6.960851 -1.648690 -0.094803 
H   -6.954713 1.259429 -5.638253 
H   -2.344014 -1.259429 0.055855 
H   1.612197 0.107107 3.738221 
H   7.686530 -0.107107 -1.955887 
H   -7.691398 2.804504 -3.785953 
H   -1.607329 -2.804504 1.908155 
H   3.207891 -1.494725 2.786652 
H   6.090837 1.494725 -2.907456 
H   -6.099199 -1.390532 -2.828880 
H   -3.199529 1.390532 2.865228 
H   7.091699 1.872830 5.131915 
H   2.207028 -1.872830 -0.562194 
H   -2.192422 1.038252 -5.128529 
H   -7.106305 -1.038252 0.565580 
H   -9.241618 1.834455 -5.247564 
H   -0.057110 -1.834455 0.446545 
H   0.091612 1.090915 5.299424 
H   9.207116 -1.090915 -0.394685 
H   -8.427132 -0.212947 -4.066713 
H   -0.871596 0.212947 1.627395 
H   0.918270 -2.655273 4.134553 
H   8.380458 2.655273 -1.559555 
H   8.658028 -2.181776 -3.842026 
H   0.640699 2.181776 1.852082 
H   -0.601645 -0.697131 3.878646 
H   -8.697082 0.697131 -1.815462 
H   6.396365 -2.141174 -4.874467 
H   2.902363 2.141174 0.819641 
H   -2.884053 -0.751916 4.861979 
H   -6.414675 0.751916 -0.832129 
128
i=11
C   5.767754 -1.914880 3.426902 
C   3.530974 1.914880 -2.267206 
C   -3.530974 -0.984984 -3.426902 
C   -5.767754 0.984984 2.267206 
C   7.109302 -1.579594 3.157525 
C   2.189426 1.579594 -2.536583 
C   -2.189426 -1.320269 -3.157525 
C   -7.109302 1.320269 2.536583 
C   7.937080 -2.444472 2.442088 
C   1.361647 2.444472 -3.252020 
C   -1.361647 -0.455391 -2.442088 
C   -7.937080 0.455391 3.252020 
C   7.442878 2.138718 1.961689 
C   1.855849 -2.138718 -3.732419 
C   -1.855849 0.761145 -1.961689 
C   -7.442878 -0.761145 3.732419 
C   6.114153 1.792361 2.216200 
C   3.184574 -1.792361 -3.477908 
C   -3.184574 1.107503 -2.216200 
C   -6.114153 -1.107503 3.477908 
C   5.290567 2.651133 2.945019 
C   4.008161 -2.651133 -2.749089 
C   -4.008161 0.248731 -2.945019 
C   -5.290567 -0.248731 2.749089 
C   4.844883 -0.970717 4.108792 
C   4.453845 0.970717 -1.585316 
C   -4.453845 -1.929147 -4.108792 
C   -4.844883 1.929147 1.585316 
C   5.244918 -0.101391 5.156792 
C   4.053809 0.101391 -0.537316 
C   -4.053809 -2.798472 -5.156792 
C   -5.244918 2.798472 0.537316 
C   4.330708 0.831578 5.666450 
C   4.968020 -0.831578 -0.027658 
C   -4.968020 2.068286 -5.666450 
C   -4.330708 -2.068286 0.027658 
C   3.022951 0.909577 5.190767 
C   6.275777 -0.909577 -0.503341 
C   -6.275777 1.990287 -5.190767 
C   -3.022951 -1.990287 0.503341 
C   2.616596 0.043566 4.175380 
C   6.682131 -0.043566 -1.518728 
C   -6.682131 2.856298 -4.175380 
C   -2.616596 -2.856298 1.518728 
C   3.519964 -0.874012 3.642408 
C   5.778764 0.874012 -2.051700 
C   -5.778764 -2.025852 -3.642408 
C   -3.519964 2.025852 2.051700 
C   6.601467 -0.137269 -5.627510 
C   2.697260 0.137269 0.066598 
C   -2.697260 -2.762595 5.627510 
C   -6.601467 2.762595 -0.066598 
C   7.439670 0.985856 5.676965 
C   1.859058 -0.985856 -0.017143 
C   -1.859058 1.914008 -5.676965 
C   -7.439670 -1.914008 0.017143 
C   8.722654 0.953658 -5.161005 
C   0.576074 -0.953658 0.533103 
C   -0.576074 1.946206 5.161005 
C   -8.722654 -1.946206 -0.533103 
C   9.181004 -0.192922 -4.506374 
C   0.117724 0.192922 1.187734 
C   -0.117724 -2.706942 4.506374 
C   -9.181004 2.706942 -1.187734 
C   8.338980 -1.303114 -4.393291 
C   0.959748 1.303114 1.300817 
C   -0.959748 -1.596750 4.393291 
C   -8.338980 1.596750 -1.300817 
C   7.061543 -1.277148 -4.952295 
C   2.237185 1.277148 0.741813 
C   -2.237185 -1.622715 4.952295 
C   -7.061543 1.622715 -0.741813 
H   7.499192 -0.618724 3.488057 
H   1.799535 0.618724 -2.206051 
H   -1.799535 -2.281140 -3.488057 
H   -7.499192 2.281140 2.206051 
H   8.966702 -2.149166 2.233197 
H   0.332025 2.149166 -3.460911 
H   -0.332025 -0.750697 -2.233197 
H   -8.966702 0.750697 3.460911 
H   8.083944 1.472848 1.381054 
H   1.214784 -1.472848 -4.313054 
H   -1.214784 1.427016 -1.381054 
H   -8.083944 -1.427016 4.313054 
H   5.716917 0.846484 1.849055 
H   3.581811 -0.846484 -3.845053 
H   -3.581811 2.053379 -1.849055 
H   -5.716917 -2.053379 3.845053 
H   4.267133 2.344866 3.164010 
H   5.031595 -2.344866 -2.530098 
H   -5.031595 0.554998 -3.164010 
H   -4.267133 -0.554998 2.530098 
H   4.647374 1.499867 -4.919892 
H   4.651354 -1.499867 0.774216 
H   -4.651354 1.399997 4.919892 
H   -4.647374 -1.399997 -0.774216 
H   2.340945 1.644562 5.618779 
H   6.957782 -1.644562 -0.075329 
H   -6.957782 1.255301 -5.618779 
H   -2.340945 -1.255301 0.075329 
H   1.609763 0.101233 3.762087 
H   7.688964 -0.101233 -1.932021 
H   -7.688964 2.798630 -3.762087 
H   -1.609763 -2.798630 1.932021 
H   3.203710 -1.502028 2.807766 
H   6.095018 1.502028 -2.886342 
H   -6.095018 -1.397835 -2.807766 
H   -3.203710 1.397835 2.886342 
H   7.099002 1.867221 5.130222 
H   2.199725 -1.867221 -0.563887 
H   -2.199725 1.032643 -5.130222 
H   -7.099002 -1.032643 0.563887 
H   -9.224367 1.821702 -5.273494 
H   -0.074361 -1.821702 0.420615 
H   0.074361 1.078162 5.273494 
H   9.224367 -1.078162 -0.420615 
H   -8.403795 -0.228769 -4.100633 
H   -0.894933 0.228769 1.593475 
H   0.894933 -2.671095 4.100633 
H   8.403795 2.671095 -1.593475 
H   8.677555 -2.192254 -3.860336 
H   0.621172 2.192254 1.833772 
H   -0.621172 -0.707609 3.860336 
H   -8.677555 0.707609 -1.833772 
H   6.405520 -2.144561 -4.868223 
H   2.893208 2.144561 0.825885 
H   -2.893208 -0.755303 4.868223 
H   -6.405520 0.755303 -0.825885 
128
i=12
C   5.766378 -1.912763 3.433623 
C   3.532350 1.912763 -2.260485 
C   -3.529598 -0.982867 -3.420181 
C   -5.769130 0.982867 2.273927 
C   7.100941 -1.564883 3.146201 
C   2.197787 1.564883 -2.547907 
C   -2.181065 -1.305558 -3.168849 
C   -7.117663 1.305558 2.525259 
C   7.925703 -2.419865 2.415312 
C   1.373024 2.419865 -3.278796 
C   -1.350270 -0.430784 -2.468864 
C   -7.948457 0.430784 3.225244 
C   7.435046 2.160308 1.938987 
C   1.863681 -2.160308 -3.755121 
C   -1.848017 0.782735 -1.984391 
C   -7.450710 -0.782735 3.709717 
C   6.113835 1.800140 2.214401 
C   3.184892 -1.800140 -3.479707 
C   -3.184256 1.115282 -2.217999 
C   -6.114471 -1.115282 3.476109 
C   5.293107 2.649704 2.957296 
C   4.005621 -2.649704 -2.736812 
C   -4.010701 0.247302 -2.932742 
C   -5.288027 -0.247302 2.761366 
C   4.844089 -0.974104 4.123503 
C   4.454639 0.974104 -1.570605 
C   -4.453051 -1.932534 -4.094081 
C   -4.845677 1.932534 1.600027 
C   5.247776 -0.104460 5.169863 
C   4.050951 0.104460 -0.524245 
C   -4.056667 -2.801541 -5.143721 
C   -5.242060 2.801541 0.550387 
C   4.334412 0.827662 5.682378 
C   4.964316 -0.827662 -0.011730 
C   -4.971724 2.064370 -5.650522 
C   -4.327004 -2.064370 0.043586 
C   3.025068 0.904973 5.209870 
C   6.273660 -0.904973 -0.484238 
C   -6.277894 1.985683 -5.171664 
C   -3.020834 -1.985683 0.522444 
C   2.615432 0.037851 4.196706 
C   6.683295 -0.037851 -1.497402 
C   -6.680967 2.850583 -4.154054 
C   -2.617760 -2.850583 1.540054 
C   3.517318 -0.880097 3.662146 
C   5.781410 0.880097 -2.031962 
C   -5.776118 -2.031937 -3.622670 
C   -3.522610 2.031937 2.071438 
C   6.608505 -0.141079 -5.623277 
C   2.690222 0.141079 0.070831 
C   -2.704298 -2.766405 5.631743 
C   -6.594429 2.766405 -0.062365 
C   7.449566 0.979294 5.672255 
C   1.849162 -0.979294 -0.021853 
C   -1.868954 1.907446 -5.681675 
C   -7.429774 -1.907446 0.012433 
C   8.738371 0.943022 -5.179473 
C   0.560357 -0.943022 0.514635 
C   -0.591791 1.935570 5.142537 
C   -8.706937 -1.935570 -0.551571 
C   9.200054 -0.204828 -4.529234 
C   0.098674 0.204828 1.164874 
C   -0.136774 -2.718848 4.483514 
C   -9.161954 2.718848 -1.210594 
C   8.355384 -1.312004 -4.406838 
C   0.943344 1.312004 1.287270 
C   -0.976152 -1.605640 4.379744 
C   -8.322576 1.605640 -1.314364 
C   7.072127 -1.282175 -4.952401 
C   2.226601 1.282175 0.741707 
C   -2.247769 -1.627742 4.952189 
C   -7.050959 1.627742 -0.741919 
H   7.486545 -0.601420 3.474193 
H   1.812182 0.601420 -2.219915 
H   -1.786888 -2.263836 -3.501921 
H   -7.511839 2.263836 2.192187 
H   8.949398 -2.114822 2.191074 
H   0.349329 2.114822 -3.503034 
H   -0.314721 -0.716353 -2.275320 
H   -8.984006 0.716353 3.418788 
H   8.072831 1.502482 1.345387 
H   1.225897 -1.502482 -4.348721 
H   -1.203671 1.456650 -1.416721 
H   -8.095057 -1.456650 4.277387 
H   5.719986 0.851405 1.851119 
H   3.578742 -0.851405 -3.842989 
H   -3.584880 2.058300 -1.846991 
H   -5.713848 -2.058300 3.847117 
H   4.275229 2.334547 3.190098 
H   5.023499 -2.334547 -2.504010 
H   -5.039691 0.544679 -3.137922 
H   -4.259037 -0.544679 2.556186 
H   4.653089 1.496957 -4.905551 
H   4.645639 -1.496957 0.788557 
H   -4.657069 1.397087 4.934233 
H   -4.641659 -1.397087 -0.759875 
H   2.344014 1.640434 5.638253 
H   6.954713 -1.640434 -0.055855 
H   -6.960851 1.251173 -5.599305 
H   -2.337876 -1.251173 0.094803 
H   1.607329 0.095359 3.785953 
H   7.691398 -0.095359 -1.908155 
H   -7.686530 2.792756 -3.738221 
H   -1.612197 -2.792756 1.955887 
H   3.199529 -1.509331 2.828880 
H   6.099199 1.509331 -2.865228 
H   -6.090837 -1.405138 -2.786652 
H   -3.207891 1.405138 2.907456 
H   7.106305 1.861612 5.128529 
H   2.192422 -1.861612 -0.565580 
H   -2.207028 1.027034 -5.131915 
H   -7.091699 -1.027034 0.562194 
H   -9.207116 1.808949 -5.299424 
H   -0.091612 -1.808949 0.394685 
H   0.057110 1.065409 5.247564 
H   9.241618 -1.065409 -0.446545 
H   -8.380458 -0.244591 -4.134553 
H   -0.918270 0.244591 1.559555 
H   0.871596 -2.686917 4.066713 
H   8.427132 2.686917 -1.627395 
H   8.697082 -2.202732 -3.878646 
H   0.601645 2.202732 1.815462 
H   -0.640699 -0.718087 3.842026 
H   -8.658028 0.718087 -1.852082 
H   6.414675 -2.147948 -4.861979 
H   2.884053 2.147948 0.832129 
H   -2.902363 -0.758690 4.874467 
H   -6.396365 0.758690 -0.819641 
128
i=13
C   5.765002 -1.910646 3.440344 
C   3.533726 1.910646 -2.253764 
C   -3.528222 -0.980750 -3.413460 
C   -5.770506 0.980750 2.280648 
C   7.092580 -1.550172 3.134877 
C   2.206148 1.550172 -2.559231 
C   -2.172704 -1.290847 -3.180173 
C   -7.126024 1.290847 2.513935 
C   7.914326 -2.395258 2.388536 
C   1.384401 2.395258 -3.305572 
C   -1.338893 -0.406177 -2.495640 
C   -7.959834 0.406177 3.198468 
C   7.427214 2.181898 1.916285 
C   1.871513 -2.181898 -3.777823 
C   -1.840185 0.804325 -2.007093 
C   -7.458542 -0.804325 3.687015 
C   6.113517 1.807919 2.212602 
C   3.185210 -1.807919 -3.481506 
C   -3.183938 1.123061 -2.219798 
C   -6.114789 -1.123061 3.474310 
C   5.295647 2.648275 2.969573 
C   4.003081 -2.648275 -2.724535 
C   -4.013241 0.245873 -2.920465 
C   -5.285487 -0.245873 2.773643 
C   4.843295 -0.977491 4.138214 
C   4.455433 0.977491 -1.555894 
C   -4.452257 -1.935921 -4.079370 
C   -4.846471 1.935921 1.614738 
C   5.250634 -0.107529 5.182934 
C   4.048093 0.107529 -0.511174 
C   -4.059525 -2.804610 -5.130650 
C   -5.239202 2.804610 0.563458 
C   4.338116 0.823746 5.698306 
C   4.960612 -0.823746 0.004198 
C   -4.975428 2.060454 -5.634594 
C   -4.323300 -2.060454 0.059514 
C   3.027185 0.900369 5.228973 
C   6.271543 -0.900369 -0.465135 
C   -6.280011 1.981079 -5.152561 
C   -3.018717 -1.981079 0.541547 
C   2.614268 0.032136 4.218032 
C   6.684459 -0.032136 -1.476076 
C   -6.679803 2.844868 -4.132728 
C   -2.618924 -2.844868 1.561380 
C   3.514672 -0.886182 3.681884 
C   5.784056 0.886182 -2.012224 
C   -5.773472 -2.038022 -3.602932 
C   -3.525256 2.038022 2.091176 
C   6.615543 -0.144889 -5.619044 
C   2.683184 0.144889 0.075064 
C   -2.711336 -2.770215 5.635976 
C   -6.587391 2.770215 -0.058132 
C   7.459462 0.972732 5.667545 
C   1.839266 -0.972732 -0.026563 
C   -1.878850 1.900884 -5.686385 
C   -7.419878 -1.900884 0.007723 
C   8.754088 0.932386 -5.197941 
C   0.544640 -0.932386 0.496167 
C   -0.607508 1.924934 5.124069 
C   -8.691220 -1.924934 -0.570039 
C   9.219104 -0.216734 -4.552094 
C   0.079624 0.216734 1.142014 
C   -0.155824 -2.730754 4.460654 
C   -9.142904 2.730754 -1.233454 
C   8.371788 -1.320894 -4.420385 
C   0.926940 1.320894 1.273723 
C   -0.992556 -1.614530 4.366197 
C   -8.306172 1.614530 -1.327911 
C   7.082711 -1.287202 -4.952507 
C   2.216017 1.287202 0.741601 
C   -2.258353 -1.632769 4.952083 
C   -7.040375 1.632769 -0.742025 
H   7.473898 -0.584116 3.460329 
H   1.824829 0.584116 -2.233779 
H   -1.774241 -2.246532 -3.515785 
H   -7.524486 2.246532 2.178323 
H   8.932094 -2.080478 2.148951 
H   0.366633 2.080478 -3.545157 
H   -0.297417 -0.682009 -2.317443 
H   -9.001310 0.682009 3.376665 
H   8.061718 1.532116 1.309720 
H   1.237010 -1.532116 -4.384388 
H   -1.192558 1.486284 -1.452388 
H   -8.106170 -1.486284 4.241720 
H   5.723055 0.856326 1.853183 
H   3.575673 -0.856326 -3.840925 
H   -3.587949 2.063221 -1.844927 
H   -5.710779 -2.063221 3.849181 
H   4.283325 2.324228 3.216186 
H   5.015403 -2.324228 -2.477922 
H   -5.047787 0.534360 -3.111834 
H   -4.250941 -0.534360 2.582274 
H   4.658804 1.494047 -4.891210 
H   4.639924 -1.494047 0.802898 
H   -4.662784 1.394177 4.948574 
H   -4.635944 -1.394177 -0.745534 
H   2.347083 1.636306 5.657727 
H   6.951644 -1.636306 -0.036381 
H   -6.963920 1.247045 -5.579831 
H   -2.334807 -1.247045 0.114277 
H   1.604895 0.089485 3.809819 
H   7.693832 -0.089485 -1.884289 
H   -7.684096 2.786882 -3.714355 
H   -1.614631 -2.786882 1.979753 
H   3.195348 -1.516634 2.849994 
H   6.103380 1.516634 -2.844114 
H   -6.086656 -1.412441 -2.765538 
H   -3.212072 1.412441 2.928570 
H   7.113608 1.856003 5.126836 
H   2.185119 -1.856003 -0.567273 
H   -2.214331 1.021425 -5.133608 
H   -7.084396 -1.021425 0.560501 
H   -9.189865 1.796196 -5.325354 
H   -0.108863 -1.796196 0.368755 
H   0.039859 1.052656 5.221634 
H   9.258869 -1.052656 -0.472475 
H   -8.357121 -0.260413 -4.168473 
H   -0.941607 0.260413 1.525635 
H   0.848259 -2.702739 4.032793 
H   8.450469 2.702739 -1.661315 
H   8.716609 -2.213210 -3.896956 
H   0.582118 2.213210 1.797152 
H   -0.660226 -0.728565 3.823716 
H   -8.638501 0.728565 -1.870392 
H   6.423830 -2.151335 -4.855735 
H   2.874898 2.151335 0.838373 
H   -2.911518 -0.762077 4.880711 
H   -6.387210 0.762077 -0.813397 
128
i=14
C   5.763626 -1.908529 3.447065 
C   3.535102 1.908529 -2.247043 
C   -3.526846 -0.978633 -3.406739 
C   -5.771882 0.978633 2.287369 
C   7.084219 -1.535461 3.123553 
C   2.214509 1.535461 -2.570555 
C   -2.164343 -1.276136 -3.191497 
C   -7.134385 1.276136 2.502611 
C   7.902949 -2.370651 2.361760 
C   1.395778 2.370651 -3.332348 
C   -1.327516 -0.381570 -2.522416 
C   -7.971211 0.381570 3.171692 
C   7.419382 2.203488 1.893583 
C   1.879345 -2.203488 -3.800525 
C   -1.832353 0.825915 -2.029795 
C   -7.466374 -0.825915 3.664313 
C   6.113199 1.815698 2.210803 
C   3.185528 -1.815698 -3.483305 
C   -3.183620 1.130840 -2.221597 
C   -6.115107 -1.130840 3.472511 
C   5.298187 2.646846 2.981850 
C   4.000541 -2.646846 -2.712258 
C   -4.015781 0.244444 -2.908188 
C   -5.282947 -0.244444 2.785920 
C   4.842501 -0.980878 4.152925 
C   4.456227 0.980878 -1.541183 
C   -4.451463 -1.939308 -4.064659 
C   -4.847265 1.939308 1.629449 
C   5.253492 -0.110598 5.196005 
C   4.045235 0.110598 -0.498103 
C   -4.062383 -2.807679 -5.117579 
C   -5.236344 2.807679 0.576529 
C   4.341820 0.819830 5.714234 
C   4.956908 -0.819830 0.020126 
C   -4.979132 2.056538 -5.618666 
C   -4.319596 -2.056538 0.075442 
C   3.029302 0.895765 5.248076 
C   6.269426 -0.895765 -0.446032 
C   -6.282128 1.976475 -5.133458 
C   -3.016600 -1.976475 0.560650 
C   2.613104 0.026421 4.239358 
C   6.685623 -0.026421 -1.454750 
C   -6.678639 2.839153 -4.111402 
C   -2.620088 -2.839153 1.582706 
C   3.512026 -0.892267 3.701622 
C   5.786702 0.892267 -1.992486 
C   -5.770826 -2.044107 -3.583194 
C   -3.527902 2.044107 2.110914 
C   6.622581 -0.148699 -5.614811 
C   2.676146 0.148699 0.079297 
C   -2.718374 -2.774025 5.640209 
C   -6.580353 2.774025 -0.053899 
C   7.469358 0.966170 5.662835 
C   1.829370 -0.966170 -0.031273 
C   -1.888746 1.894322 -5.691095 
C   -7.409982 -1.894322 0.003013 
C   8.769805 0.921750 -5.216409 
C   0.528923 -0.921750 0.477699 
C   -0.623225 1.914298 5.105601 
C   -8.675503 -1.914298 -0.588507 
C   9.238154 -0.228640 -4.574954 
C   0.060574 0.228640 1.119154 
C   -0.174874 -2.742660 4.437794 
C   -9.123854 2.742660 -1.256314 
C   8.388192 -1.329784 -4.433932 
C   0.910536 1.329784 1.260176 
C   -1.008960 -1.623420 4.352650 
C   -8.289768 1.623420 -1.341458 
C   7.093295 -1.292229 -4.952613 
C   2.205433 1.292229 0.741495 
C   -2.268937 -1.637796 4.951977 
C   -7.029791 1.637796 -0.742131 
H   7.461251 -0.566812 3.446465 
H   1.837476 0.566812 -2.247643 
H   -1.761594 -2.229228 -3.529649 
H   -7.537133 2.229228 2.164459 
H   8.914790 -2.046134 2.106828 
H   0.383937 2.046134 -3.587280 
H   -0.280113 -0.647665 -2.359566 
H   -9.018614 0.647665 3.334542 
H   8.050605 1.561750 1.274053 
H   1.248123 -1.561750 -4.420055 
H   -1.181445 1.515918 -1.488055 
H   -8.117283 -1.515918 4.206053 
H   5.726124 0.861247 1.855247 
H   3.572604 -0.861247 -3.838861 
H   -3.591018 2.068142 -1.842863 
H   -5.707710 -2.068142 3.851245 
H   4.291421 2.313909 3.242274 
H   5.007307 -2.313909 -2.451834 
H   -5.055883 0.524041 -3.085746 
H   -4.242845 -0.524041 2.608362 
H   4.664519 1.491137 -4.876869 
H   4.634209 -1.491137 0.817239 
H   -4.668499 1.391267 4.962915 
H   -4.630229 -1.391267 -0.731193 
H   2.350152 1.632178 5.677201 
H   6.948575 -1.632178 -0.016907 
H   -6.966989 1.242917 -5.560357 
H   -2.331738 -1.242917 0.133751 
H   1.602461 0.083611 3.833685 
H   7.696266 -0.083611 -1.860423 
H   -7.681662 2.781008 -3.690489 
H   -1.617065 -2.781008 2.003619 
H   3.191167 -1.523937 2.871108 
H   6.107561 1.523937 -2.823000 
H   -6.082475 -1.419744 -2.744424 
H   -3.216253 1.419744 2.949684 
H   7.120911 1.850394 5.125143 
H   2.177816 -1.850394 -0.568966 
H   -2.221634 1.015816 -5.135301 
H   -7.077093 -1.015816 0.558808 
H   -9.172614 1.783443 -5.351284 
H   -0.126114 -1.783443 0.342825 
H   0.022608 1.039903 5.195704 
H   9.276120 -1.039903 -0.498405 
H   -8.333784 -0.276235 -4.202393 
H   -0.964944 0.276235 1.491715 
H   0.824922 -2.718561 3.998873 
H   8.473806 2.718561 -1.695235 
H   8.736136 -2.223688 -3.915266 
H   0.562591 2.223688 1.778842 
H   -0.679753 -0.739043 3.805406 
H   -8.618974 0.739043 -1.888702 
H   6.432985 -2.154722 -4.849491 
H   2.865743 2.154722 0.844617 
H   -2.920673 -0.765464 4.886955 
H   -6.378055 0.765464 -0.807153 
128
i=15
C   5.762250 -1.906412 3.453786 
C   3.536478 1.906412 -2.240322 
C   -3.525470 -0.976516 -3.400018 
C   -5.773258 0.976516 2.294090 
C   7.075858 -1.520750 3.112229 
C   2.222870 1.520750 -2.581879 
C   -2.155982 -1.261425 -3.202821 
C   -7.142746 1.261425 2.491287 
C   7.891572 -2.346044 2.334984 
C   1.407155 2.346044 -3.359124 
C   -1.316139 -0.356963 -2.549192 
C   -7.982588 0.356963 3.144916 
C   7.411550 2.225078 1.870881 
C   1.887177 -2.225078 -3.823227 
C   -1.824521 0.847505 -2.052497 
C   -7.474206 -0.847505 3.641611 
C   6.112881 1.823477 2.209004 
C   3.185846 -1.823477 -3.485104 
C   -3.183302 1.138619 -2.223396 
C   -6.115425 -1.138619 3.470712 
C   5.300727 2.645417 2.994127 
C   3.998001 -2.645417 -2.699981 
C   -4.018321 0.243015 -2.895911 
C   -5.280407 -0.243015 2.798197 
C   4.841707 -0.984265 4.167636 
C   4.457021 0.984265 -1.526472 
C   -4.450669 -1.942695 -4.049948 
C   -4.848059 1.942695 1.644160 
C   5.256350 -0.113667 5.209076 
C   4.042377 0.113667 -0.485032 
C   -4.065241 -2.810748 -5.104508 
C   -5.233486 2.810748 0.589600 
C   4.345524 0.815914 5.730162 
C   4.953204 -0.815914 0.036054 
C   -4.982836 2.052622 -5.602738 
C   -4.315892 -2.052622 0.091370 
C   3.031419 0.891161 5.267179 
C   6.267309 -0.891161 -0.426929 
C   -6.284245 1.971871 -5.114355 
C   -3.014483 -1.971871 0.579753 
C   2.611940 0.020706 4.260684 
C   6.686787 -0.020706 -1.433424 
C   -6.677475 2.833438 -4.090076 
C   -2.621252 -2.833438 1.604032 
C   3.509380 -0.898352 3.721360 
C   5.789348 0.898352 -1.972748 
C   -5.768180 -2.050192 -3.563456 
C   -3.530548 2.050192 2.130652 
C   6.629619 -0.152509 -5.610578 
C   2.669108 0.152509 0.083530 
C   -2.725412 -2.777835 5.644442 
C   -6.573315 2.777835 -0.049666 
C   7.479254 0.959608 5.658125 
C   1.819474 -0.959608 -0.035983 
C   -1.898642 1.887760 -5.695805 
C   -7.400086 -1.887760 -0.001697 
C   8.785522 0.911114 -5.234877 
C   0.513206 -0.911114 0.459231 
C   -0.638942 1.903662 5.087133 
C   -8.659786 -1.903662 -0.606975 
C   9.257204 -0.240546 -4.597814 
C   0.041524 0.240546 1.096294 
C   -0.193924 -2.754566 4.414934 
C   -9.104804 2.754566 -1.279174 
C   8.404596 -1.338674 -4.447479 
C   0.894132 1.338674 1.246629 
C   -1.025364 -1.632310 4.339103 
C   -8.273364 1.632310 -1.355005 
C   7.103879 -1.297256 -4.952719 
C   2.194849 1.297256 0.741389 
C   -2.279521 -1.642823 4.951871 
C   -7.019207 1.642823 -0.742237 
H   7.448604 -0.549508 3.432601 
H   1.850123 0.549508 -2.261507 
H   -1.748947 -2.211924 -3.543513 
H   -7.549780 2.211924 2.150595 
H   8.897486 -2.011790 2.064705 
H   0.401241 2.011790 -3.629403 
H   -0.262809 -0.613321 -2.401689 
H   -9.035918 0.613321 3.292419 
H   8.039492 1.591384 1.238386 
H   1.259236 -1.591384 -4.455722 
H   -1.170332 1.545552 -1.523722 
H   -8.128396 -1.545552 4.170386 
H   5.729193 0.866168 1.857311 
H   3.569535 -0.866168 -3.836797 
H   -3.594087 2.073063 -1.840799 
H   -5.704641 -2.073063 3.853309 
H   4.299517 2.303590 3.268362 
H   4.999211 -2.303590 -2.425746 
H   -5.063979 0.513722 -3.059658 
H   -4.234749 -0.513722 2.634450 
H   4.670234 1.488227 -4.862528 
H   4.628494 -1.488227 0.831580 
H   -4.674214 1.388357 4.977256 
H   -4.624514 -1.388357 -0.716852 
H   2.353221 1.628050 5.696675 
H   6.945506 -1.628050 0.002567 
H   -6.970058 1.238789 -5.540883 
H   -2.328669 -1.238789 0.153225 
H   1.600027 0.077737 3.857551 
H   7.698700 -0.077737 -1.836557 
H   -7.679228 2.775134 -3.666623 
H   -1.619499 -2.775134 2.027485 
H   3.186986 -1.531240 2.892222 
H   6.111742 1.531240 -2.801886 
H   -6.078294 -1.427047 -2.723310 
H   -3.220434 1.427047 2.970798 
H   7.128214 1.844785 5.123450 
H   2.170513 -1.844785 -0.570659 
H   -2.228937 1.010207 -5.136994 
H   -7.069790 -1.010207 0.557115 
H   -9.155363 1.770690 -5.377214 
H   -0.143365 -1.770690 0.316895 
H   0.005357 1.027150 5.169774 
H   9.293371 -1.027150 -0.524335 
H   -8.310447 -0.292057 -4.236313 
H   -0.988281 0.292057 1.457795 
H   0.801585 -2.734383 3.964953 
H   8.497143 2.734383 -1.729155 
H   8.755663 -2.234166 -3.933576 
H   0.543064 2.234166 1.760532 
H   -0.699280 -0.749521 3.787096 
H   -8.599447 0.749521 -1.907012 
H   6.442140 -2.158109 -4.843247 
H   2.856588 2.158109 0.850861 
H   -2.929828 -0.768851 4.893199 
H   -6.368900 0.768851 -0.800909 
128
i=16
C   5.760874 -1.904295 3.460507 
C   3.537854 1.904295 -2.233601 
C   -3.524094 -0.974399 -3.393297 
C   -5.774634 0.974399 2.300811 
C   7.067497 -1.506039 3.100905 
C   2.231231 1.506039 -2.593203 
C   -2.147621 -1.246714 -3.214145 
C   -7.151107 1.246714 2.479963 
C   7.880195 -2.321437 2.308208 
C   1.418532 2.321437 -3.385900 
C   -1.304762 -0.332356 -2.575968 
C   -7.993965 0.332356 3.118140 
C   7.403718 2.246668 1.848179 
C   1.895009 -2.246668 -3.845929 
C   -1.816689 0.869095 -2.075199 
C   -7.482038 -0.869095 3.618909 
C   6.112563 1.831256 2.207205 
C   3.186164 -1.831256 -3.486903 
C   -3.182984 1.146398 -2.225195 
C   -6.115743 -1.146398 3.468913 
C   5.303267 2.643988 3.006404 
C   3.995461 -2.643988 -2.687704 
C   -4.020861 0.241586 -2.883634 
C   -5.277867 -0.241586 2.810474 
C   4.840913 -0.987652 4.182347 
C   4.457815 0.987652 -1.511761 
C   -4.449875 -1.946082 -4.035237 
C   -4.848853 1.946082 1.658871 
C   5.259208 -0.116736 5.222147 
C   4.039519 0.116736 -0.471961 
C   -4.068099 -2.813817 -5.091437 
C   -5.230628 2.813817 0.602671 
C   4.349228 0.811998 5.746090 
C   4.949500 -0.811998 0.051982 
C   -4.986540 2.048706 -5.586810 
C   -4.312188 -2.048706 0.107298 
C   3.033536 0.886557 5.286282 
C   6.265192 -0.886557 -0.407826 
C   -6.286362 1.967267 -5.095252 
C   -3.012366 -1.967267 0.598856 
C   2.610776 0.014991 4.282010 
C   6.687951 -0.014991 -1.412098 
C   -6.676311 2.827723 -4.068750 
C   -2.622416 -2.827723 1.625358 
C   3.506734 -0.904437 3.741098 
C   5.791994 0.904437 -1.953010 
C   -5.765534 -2.056277 -3.543718 
C   -3.533194 2.056277 2.150390 
C   6.636657 -0.156319 -5.606345 
C   2.662070 0.156319 0.087763 
C   -2.732450 -2.781645 5.648675 
C   -6.566277 2.781645 -0.045433 
C   7.489150 0.953046 5.653415 
C   1.809578 -0.953046 -0.040693 
C   -1.908538 1.881198 -5.700515 
C   -7.390190 -1.881198 -0.006407 
C   8.801239 0.900478 -5.253345 
C   0.497489 -0.900478 0.440763 
C   -0.654659 1.893026 5.068665 
C   -8.644069 -1.893026 -0.625443 
C   9.276254 -0.252452 -4.620674 
C   0.022474 0.252452 1.073434 
C   -0.212974 -2.766472 4.392074 
C   -9.085754 2.766472 -1.302034 
C   8.421000 -1.347564 -4.461026 
C   0.877728 1.347564 1.233082 
C   -1.041768 -1.641200 4.325556 
C   -8.256960 1.641200 -1.368552 
C   7.114463 -1.302283 -4.952825 
C   2.184265 1.302283 0.741283 
C   -2.290105 -1.647850 4.951765 
C   -7.008623 1.647850 -0.742343 
H   7.435957 -0.532204 3.418737 
H   1.862770 0.532204 -2.275371 
H   -1.736300 -2.194620 -3.557377 
H   -7.562427 2.194620 2.136731 
H   8.880182 -1.977446 2.022582 
H   0.418545 1.977446 -3.671526 
H   -0.245505 -0.578977 -2.443812 
H   -9.053222 0.578977 3.250296 
H   8.028379 1.621018 1.202719 
H   1.270349 -1.621018 -4.491389 
H   -1.159219 1.575186 -1.559389 
H   -8.139509 -1.575186 4.134719 
H   5.732262 0.871089 1.859375 
H   3.566466 -0.871089 -3.834733 
H   -3.597156 2.077984 -1.838735 
H   -5.701572 -2.077984 3.855373 
H   4.307613 2.293271 3.294450 
H   4.991115 -2.293271 -2.399658 
H   -5.072075 0.503403 -3.033570 
H   -4.226653 -0.503403 2.660538 
H   4.675949 1.485317 -4.848187 
H   4.622779 -1.485317 0.845921 
H   -4.679929 1.385447 4.991597 
H   -4.618799 -1.385447 -0.702511 
H   2.356290 1.623922 5.716149 
H   6.942437 -1.623922 0.022041 
H   -6.973127 1.234661 -5.521409 
H   -2.325600 -1.234661 0.172699 
H   1.597593 0.071863 3.881417 
H   7.701134 -0.071863 -1.812691 
H   -7.676794 2.769260 -3.642757 
H   -1.621933 -2.769260 2.051351 
H   3.182805 -1.538543 2.913336 
H   6.115923 1.538543 -2.780772 
H   -6.074113 -1.434350 -2.702196 
H   -3.224615 1.434350 2.991912 
H   7.135517 1.839176 5.121757 
H   2.163210 -1.839176 -0.572352 
H   -2.236240 1.004598 -5.138687 
H   -7.062487 -1.004598 0.555422 
H   -9.138112 1.757937 -5.403144 
H   -0.160616 -1.757937 0.290965 
H   -0.011894 1.014397 5.143844 
H   9.310622 -1.014397 -0.550265 
H   -8.287110 -0.307879 -4.270233 
H   -1.011618 0.307879 1.423875 
H   0.778248 -2.750205 3.931033 
H   8.520480 2.750205 -1.763075 
H   8.775190 -2.244644 -3.951886 
H   0.523537 2.244644 1.742222 
H   -0.718807 -0.759999 3.768786 
H   -8.579920 0.759999 -1.925322 
H   6.451295 -2.161496 -4.837003 
H   2.847433 2.161496 0.857105 
H   -2.938983 -0.772238 4.899443 
H   -6.359745 0.772238 -0.794665 
128
i=17
C   5.759498 -1.902178 3.467228 
C   3.539230 1.902178 -2.226880 
C   -3.522718 -0.972282 -3.386576 
C   -5.776010 0.972282 2.307532 
C   7.059136 -1.491328 3.089581 
C   2.239592 1.491328 -2.604527 
C   -2.139260 -1.232003 -3.225469 
C   -7.159468 1.232003 2.468639 
C   7.868818 -2.296830 2.281432 
C   1.429909 2.296830 -3.412676 
C   -1.293385 -0.307749 -2.602744 
C   -8.005342 0.307749 3.091364 
C   7.395886 2.268258 1.825477 
C   1.902841 -2.268258 -3.868631 
C   -1.808857 0.890685 -2.097901 
C   -7.489870 -0.890685 3.596207 
C   6.112245 1.839035 2.205406 
C   3.186482 -1.839035 -3.488702 
C   -3.182666 1.154177 -2.226994 
C   -6.116061 -1.154177 3.467114 
C   5.305807 2.642559 3.018681 
C   3.992921 -2.642559 -2.675427 
C   -4.023401 0.240157 -2.871357 
C   -5.275327 -0.240157 2.822751 
C   4.840119 -0.991039 4.197058 
C   4.458609 0.991039 -1.497050 
C   -4.449081 -1.949469 -4.020526 
C   -4.849647 1.949469 1.673582 
C   5.262066 -0.119805 5.235218 
C   4.036661 0.119805 -0.458890 
C   -4.070957 -2.816886 -5.078366 
C   -5.227770 2.816886 0.615742 
C   4.352932 0.808082 5.762018 
C   4.945796 -0.808082 0.067910 
C   -4.990244 2.044790 -5.570882 
C   -4.308484 -2.044790 0.123226 
C   3.035653 0.881953 5.305385 
C   6.263075 -0.881953 -0.388723 
C   -6.288479 1.962663 -5.076149 
C   -3.010249 -1.962663 0.617959 
C   2.609612 0.009276 4.303336 
C   6.689115 -0.009276 -1.390772 
C   -6.675147 2.822008 -4.047424 
C   -2.623580 -2.822008 1.646684 
C   3.504088 -0.910522 3.760836 
C   5.794640 0.910522 -1.933272 
C   -5.762888 -2.062362 -3.523980 
C   -3.535840 2.062362 2.170128 
C   6.643695 -0.160129 -5.602112 
C   2.655032 0.160129 0.091996 
C   -2.739488 -2.785455 5.652908 
C   -6.559239 2.785455 -0.041200 
C   7.499046 0.946484 5.648705 
C   1.799682 -0.946484 -0.045403 
C   -1.918434 1.874636 -5.705225 
C   -7.380294 -1.874636 -0.011117 
C   8.816956 0.889842 -5.271813 
C   0.481772 -0.889842 0.422295 
C   -0.670376 1.882390 5.050197 
C   -8.628352 -1.882390 -0.643911 
C   9.295304 -0.264358 -4.643534 
C   0.003424 0.264358 1.050574 
C   -0.232024 -2.778378 4.369214 
C   -9.066704 2.778378 -1.324894 
C   8.437404 -1.356454 -4.474573 
C   0.861324 1.356454 1.219535 
C   -1.058172 -1.650090 4.312009 
C   -8.240556 1.650090 -1.382099 
C   7.125047 -1.307310 -4.952931 
C   2.173681 1.307310 0.741177 
C   -2.300689 -1.652877 4.951659 
C   -6.998039 1.652877 -0.742449 
H   7.423310 -0.514900 3.404873 
H   1.875417 0.514900 -2.289235 
H   -1.723653 -2.177316 -3.571241 
H   -7.575074 2.177316 2.122867 
H   8.862878 -1.943102 1.980459 
H   0.435849 1.943102 -3.713649 
H   -0.228201 -0.544633 -2.485935 
H   -9.070526 0.544633 3.208173 
H   8.017266 1.650652 1.167052 
H   1.281462 -1.650652 -4.527056 
H   -1.148106 1.604820 -1.595056 
H   -8.150622 -1.604820 4.099052 
H   5.735331 0.876010 1.861439 
H   3.563397 -0.876010 -3.832669 
H   -3.600225 2.082905 -1.836671 
H   -5.698503 -2.082905 3.857437 
H   4.315709 2.282952 3.320538 
H   4.983019 -2.282952 -2.373570 
H   -5.080171 0.493084 -3.007482 
H   -4.218557 -0.493084 2.686626 
H   4.681664 1.482407 -4.833846 
H   4.617064 -1.482407 0.860262 
H   -4.685644 1.382537 5.005938 
H   -4.613084 -1.382537 -0.688170 
H   2.359359 1.619794 5.735623 
H   6.939368 -1.619794 0.041515 
H   -6.976196 1.230533 -5.501935 
H   -2.322531 -1.230533 0.192173 
H   1.595159 0.065989 3.905283 
H   7.703568 -0.065989 -1.788825 
H   -7.674360 2.763386 -3.618891 
H   -1.624367 -2.763386 2.075217 
H   3.178624 -1.545846 2.934450 
H   6.120104 1.545846 -2.759658 
H   -6.069932 -1.441653 -2.681082 
H   -3.228796 1.441653 3.013026 
H   7.142820 1.833567 5.120064 
H   2.155907 -1.833567 -0.574045 
H   -2.243543 0.998989 -5.140380 
H   -7.055184 -0.998989 0.553729 
H   -9.120861 1.745184 -5.429074 
H   -0.177867 -1.745184 0.265035 
H   -0.029145 1.001644 5.117914 
H   9.327873 -1.001644 -0.576195 
H   -8.263773 -0.323701 -4.304153 
H   -1.034955 0.323701 1.389955 
H   0.754911 -2.766027 3.897113 
H   8.543817 2.766027 -1.796995 
H   8.794717 -2.255122 -3.970196 
H   0.504010 2.255122 1.723912 
H   -0.738334 -0.770477 3.750476 
H   -8.560393 0.770477 -1.943632 
H   6.460450 -2.164883 -4.830759 
H   2.838278 2.164883 0.863349 
H   -2.948138 -0.775625 4.905687 
H   -6.350590 0.775625 -0.788421 
128
i=18
C   5.758122 -1.900061 3.473949 
C   3.540606 1.900061 -2.220159 
C   -3.521342 -0.970165 -3.379855 
C   -5.777386 0.970165 2.314253 
C   7.050775 -1.476617 3.078257 
C   2.247953 1.476617 -2.615851 
C   -2.130899 -1.217292 -3.236793 
C   -7.167829 1.217292 2.457315 
C   7.857441 -2.272223 2.254656 
C   1.441286 2.272223 -3.439452 
C   -1.282008 -0.283142 -2.629520 
C   -8.016719 0.283142 3.064588 
C   7.388054 2.289848 1.802775 
C   1.910673 -2.289848 -3.891333 
C   -1.801025 0.912275 -2.120603 
C   -7.497702 -0.912275 3.573505 
C   6.111927 1.846814 2.203607 
C   3.186800 -1.846814 -3.490501 
C   -3.182348 1.161956 -2.228793 
C   -6.116379 -1.161956 3.465315 
C   5.308347 2.641130 3.030958 
C   3.990381 -2.641130 -2.663150 
C   -4.025941 0.238728 -2.859080 
C   -5.272787 -0.238728 2.835028 
C   4.839325 -0.994426 4.211769 
C   4.459403 0.994426 -1.482339 
C   -4.448287 -1.952856 -4.005815 
C   -4.850441 1.952856 1.688293 
C   5.264924 -0.122874 5.248289 
C   4.033803 0.122874 -0.445819 
C   -4.073815 -2.819955 -5.065295 
C   -5.224912 2.819955 0.628813 
C   4.356636 0.804166 5.777946 
C   4.942092 -0.804166 0.083838 
C   -4.993948 2.040874 -5.554954 
C   -4.304780 -2.040874 0.139154 
C   3.037770 0.877349 5.324488 
C   6.260958 -0.877349 -0.369620 
C   -6.290596 1.958059 -5.057046 
C   -3.008132 -1.958059 0.637062 
C   2.608448 0.003561 4.324662 
C   6.690279 -0.003561 -1.369446 
C   -6.673983 2.816293 -4.026098 
C   -2.624744 -2.816293 1.668010 
C   3.501442 -0.916607 3.780574 
C   5.797286 0.916607 -1.913534 
C   -5.760242 -2.068447 -3.504242 
C   -3.538486 2.068447 2.189866 
C   6.650733 -0.163939 -5.597879 
C   2.647994 0.163939 0.096229 
C   -2.746526 -2.789265 5.657141 
C   -6.552201 2.789265 -0.036967 
C   7.508942 0.939922 5.643995 
C   1.789786 -0.939922 -0.050113 
C   -1.928330 1.868074 -5.709935 
C   -7.370398 -1.868074 -0.015827 
C   8.832673 0.879206 -5.290281 
C   0.466055 -0.879206 0.403827 
C   -0.686093 1.871754 5.031729 
C   -8.612635 -1.871754 -0.662379 
C   9.314354 -0.276264 -4.666394 
C   -0.015626 0.276264 1.027714 
C   -0.251074 -2.790284 4.346354 
C   -9.047654 2.790284 -1.347754 
C   8.453808 -1.365344 -4.488120 
C   0.844920 1.365344 1.205988 
C   -1.074576 -1.658980 4.298462 
C   -8.224152 1.658980 -1.395646 
C   7.135631 -1.312337 -4.953037 
C   2.163097 1.312337 0.741071 
C   -2.311273 -1.657904 4.951553 
C   -6.987455 1.657904 -0.742555 
H   7.410663 -0.497596 3.391009 
H   1.888064 0.497596 -2.303099 
H   -1.711006 -2.160012 -3.585105 
H   -7.587721 2.160012 2.109003 
H   8.845574 -1.908758 1.938336 
H   0.453153 1.908758 -3.755772 
H   -0.210897 -0.510289 -2.528058 
H   -9.087830 0.510289 3.166050 
H   8.006153 1.680286 1.131385 
H   1.292575 -1.680286 -4.562723 
H   -1.136993 1.634454 -1.630723 
H   -8.161735 -1.634454 4.063385 
H   5.738400 0.880931 1.863503 
H   3.560328 -0.880931 -3.830605 
H   -3.603294 2.087826 -1.834607 
H   -5.695434 -2.087826 3.859501 
H   4.323805 2.272633 3.346626 
H   4.974923 -2.272633 -2.347482 
H   -5.088267 0.482765 -2.981394 
H   -4.210461 -0.482765 2.712714 
H   4.687379 1.479497 -4.819505 
H   4.611349 -1.479497 0.874603 
H   -4.691359 1.379627 5.020279 
H   -4.607369 -1.379627 -0.673829 
H   2.362428 1.615666 5.755097 
H   6.936299 -1.615666 0.060989 
H   -6.979265 1.226405 -5.482461 
H   -2.319462 -1.226405 0.211647 
H   1.592725 0.060115 3.929149 
H   7.706002 -0.060115 -1.764959 
H   -7.671926 2.757512 -3.595025 
H   -1.626801 -2.757512 2.099083 
H   3.174443 -1.553149 2.955564 
H   6.124285 1.553149 -2.738544 
H   -6.065751 -1.448956 -2.659968 
H   -3.232977 1.448956 3.034140 
H   7.150123 1.827958 5.118371 
H   2.148604 -1.827958 -0.575738 
H   -2.250846 0.993380 -5.142073 
H   -7.047881 -0.993380 0.552036 
H   -9.103610 1.732431 -5.455004 
H   -0.195118 -1.732431 0.239105 
H   -0.046396 0.988891 5.091984 
H   9.345124 -0.988891 -0.602125 
H   -8.240436 -0.339523 -4.338073 
H   -1.058292 0.339523 1.356035 
H   0.731574 -2.781849 3.863193 
H   8.567154 2.781849 -1.830915 
H   8.814244 -2.265600 -3.988506 
H   0.484483 2.265600 1.705602 
H   -0.757861 -0.780955 3.732166 
H   -8.540866 0.780955 -1.961942 
H   6.469605 -2.168270 -4.824515 
H   2.829123 2.168270 0.869593 
H   -2.957293 -0.779012 4.911931 
H   -6.341435 0.779012 -0.782177 
128
i=19
C   5.756746 -1.897944 3.480670 
C   3.541982 1.897944 -2.213438 
C   -3.519966 -0.968048 -3.373134 
C   -5.778762 0.968048 2.320974 
C   7.042414 -1.461906 3.066933 
C   2.256314 1.461906 -2.627175 
C   -2.122538 -1.202581 -3.248117 
C   -7.176190 1.202581 2.445991 
C   7.846064 -2.247616 2.227880 
C   1.452663 2.247616 -3.466228 
C   -1.270631 -0.258535 -2.656296 
C   -8.028096 0.258535 3.037812 
C   7.380222 2.311438 1.780073 
C   1.918505 -2.311438 -3.914035 
C   -1.793193 0.933865 -2.143305 
C   -7.505534 -0.933865 3.550803 
C   6.111609 1.854593 2.201808 
C   3.187118 -1.854593 -3.492300 
C   -3.182030 1.169735 -2.230592 
C   -6.116697 -1.169735 3.463516 
C   5.310887 2.639701 3.043235 
C   3.987841 -2.639701 -2.650873 
C   -4.028481 0.237299 -2.846803 
C   -5.270247 -0.237299 2.847305 
C   4.838531 -0.997813 4.226480 
C   4.460197 0.997813 -1.467628 
C   -4.447493 -1.956243 -3.991104 
C   -4.851235 1.956243 1.703004 
C   5.267782 -0.125943 5.261360 
C   4.030945 0.125943 -0.432748 
C   -4.076673 -2.823024 -5.052224 
C   -5.222054 2.823024 0.641884 
C   4.360340 0.800250 5.793874 
C   4.938388 -0.800250 0.099766 
C   -4.997652 2.036958 -5.539026 
C   -4.301076 -2.036958 0.155082 
C   3.039887 0.872745 5.343591 
C   6.258841 -0.872745 -0.350517 
C   -6.292713 1.953455 -5.037943 
C   -3.006015 -1.953455 0.656165 
C   2.607284 -0.002154 4.345988 
C   6.691443 0.002154 -1.348120 
C   -6.672819 2.810578 -4.004772 
C   -2.625908 -2.810578 1.689336 
C   3.498796 -0.922692 3.800312 
C   5.799932 0.922692 -1.893796 
C   -5.757596 -2.074532 -3.484504 
C   -3.541132 2.074532 2.209604 
C   6.657771 -0.167749 -5.593646 
C   2.640956 0.167749 0.100462 
C   -2.753564 -2.793075 5.661374 
C   -6.545163 2.793075 -0.032734 
C   7.518838 0.933360 5.639285 
C   1.779890 -0.933360 -0.054823 
C   -1.938226 1.861512 -5.714645 
C   -7.360502 -1.861512 -0.020537 
C   8.848390 0.868570 -5.308749 
C   0.450338 -0.868570 0.385359 
C   -0.701810 1.861118 5.013261 
C   -8.596918 -1.861118 -0.680847 
C   9.333404 -0.288170 -4.689254 
C   -0.034676 0.288170 1.004854 
C   -0.270124 -2.802190 4.323494 
C   -9.028604 2.802190 -1.370614 
C   8.470212 -1.374234 -4.501667 
C   0.828516 1.374234 1.192441 
C   -1.090980 -1.667870 4.284915 
C   -8.207748 1.667870 -1.409193 
C   7.146215 -1.317364 -4.953143 
C   2.152513 1.317364 0.740965 
C   -2.321857 -1.662931 4.951447 
C   -6.976871 1.662931 -0.742661 
H   7.398016 -0.480292 3.377145 
H   1.900711 0.480292 -2.316963 
H   -1.698359 -2.142708 -3.598969 
H   -7.600368 2.142708 2.095139 
H   8.828270 -1.874414 1.896213 
H   0.470457 1.874414 -3.797895 
H   -0.193593 -0.475945 -2.570181 
H   -9.105134 0.475945 3.123927 
H   7.995040 1.709920 1.095718 
H   1.303688 -1.709920 -4.598390 
H   -1.125880 1.664088 -1.666390 
H   -8.172848 -1.664088 4.027718 
H   5.741469 0.885852 1.865567 
H   3.557259 -0.885852 -3.828541 
H   -3.606363 2.092747 -1.832543 
H   -5.692365 -2.092747 3.861565 
H   4.331901 2.262314 3.372714 
H   4.966827 -2.262314 -2.321394 
H   -5.096363 0.472446 -2.955306 
H   -4.202365 -0.472446 2.738802 
H   4.693094 1.476587 -4.805164 
H   4.605634 -1.476587 0.888944 
H   -4.697074 1.376717 5.034620 
H   -4.601654 -1.376717 -0.659488 
H   2.365497 1.611538 5.774571 
H   6.933230 -1.611538 0.080463 
H   -6.982334 1.222277 -5.462987 
H   -2.316393 -1.222277 0.231121 
H   1.590291 0.054241 3.953015 
H   7.708436 -0.054241 -1.741093 
H   -7.669492 2.751638 -3.571159 
H   -1.629235 -2.751638 2.122949 
H   3.170262 -1.560452 2.976678 
H   6.128466 1.560452 -2.717430 
H   -6.061570 -1.456259 -2.638854 
H   -3.237158 1.456259 3.055254 
H   7.157426 1.822349 5.116678 
H   2.141301 -1.822349 -0.577431 
H   -2.258149 0.987771 -5.143766 
H   -7.040578 -0.987771 0.550343 
H   -9.086359 1.719678 -5.480934 
H   -0.212369 -1.719678 0.213175 
H   -0.063647 0.976138 5.066054 
H   9.362375 -0.976138 -0.628055 
H   -8.217099 -0.355345 -4.371993 
H   -1.081629 0.355345 1.322115 
H   0.708237 -2.797671 3.829273 
H   8.590491 2.797671 -1.864835 
H   8.833771 -2.276078 -4.006816 
H   0.464956 2.276078 1.687292 
H   -0.777388 -0.791433 3.713856 
H   -8.521339 0.791433 -1.980252 
H   6.478760 -2.171657 -4.818271 
H   2.819968 2.171657 0.875837 
H   -2.966448 -0.782399 4.918175 
H   -6.332280 0.782399 -0.775933 
128
i=20
C   5.755370 -1.895827 3.487391 
C   3.543358 1.895827 -2.206717 
C   -3.518590 -0.965931 -3.366413 
C   -5.780138 0.965931 2.327695 
C   7.034053 -1.447195 3.055609 
C   2.264675 1.447195 -2.638499 
C   -2.114177 -1.187870 -3.259441 
C   -7.184551 1.187870 2.434667 
C   7.834687 -2.223009 2.201104 
C   1.464040 2.223009 -3.493004 
C   -1.259254 -0.233928 -2.683072 
C   -8.039473 0.233928 3.011036 
C   7.372390 2.333028 1.757371 
C   1.926337 -2.333028 -3.936737 
C   -1.785361 0.955455 -2.166007 
C   -7.513366 -0.955455 3.528101 
C   6.111291 1.862372 2.200009 
C   3.187436 -1.862372 -3.494099 
C   -3.181712 1.177514 -2.232391 
C   -6.117015 -1.177514 3.461717 
C   5.313427 2.638272 3.055512 
C   3.985301 -2.638272 -2.638596 
C   -4.031021 0.235870 -2.834526 
C   -5.267707 -0.235870 2.859582 
C   4.837737 -1.001200 4.241191 
C   4.460991 1.001200 -1.452917 
C   -4.446699 -1.959630 -3.976393 
C   -4.852029 1.959630 1.717715 
C   5.270640 -0.129012 5.274431 
C   4.028087 0.129012 -0.419677 
C   -4.079531 -2.826093 -5.039153 
C   -5.219196 2.826093 0.654955 
C   4.364044 0.796334 5.809802 
C   4.934684 -0.796334 0.115694 
C   -5.001356 2.033042 -5.523098 
C   -4.297372 -2.033042 0.171010 
C   3.042004 0.868141 5.362694 
C   6.256724 -0.868141 -0.331414 
C   -6.294830 1.948851 -5.018840 
C   -3.003898 -1.948851 0.675268 
C   2.606120 -0.007869 4.367314 
C   6.692607 0.007869 -1.326794 
C   -6.671655 2.804863 -3.983446 
C   -2.627072 -2.804863 1.710662 
C   3.496150 -0.928777 3.820050 
C   5.802578 0.928777 -1.874058 
C   -5.754950 -2.080617 -3.464766 
C   -3.543778 2.080617 2.229342 
C   6.664809 -0.171559 -5.589413 
C   2.633918 0.171559 0.104695 
C   -2.760602 -2.796885 5.665607 
C   -6.538125 2.796885 -0.028501 
C   7.528734 0.926798 5.634575 
C   1.769994 -0.926798 -0.059533 
C   -1.948122 1.854950 -5.719355 
C   -7.350606 -1.854950 -0.025247 
C   8.864107 0.857934 -5.327217 
C   0.434621 -0.857934 0.366891 
C   -0.717527 1.850482 4.994793 
C   -8.581201 -1.850482 -0.699315 
C   9.352454 -0.300076 -4.712114 
C   -0.053726 0.300076 0.981994 
C   -0.289174 -2.814096 4.300634 
C   -9.009554 2.814096 -1.393474 
C   8.486616 -1.383124 -4.515214 
C   0.812112 1.383124 1.178894 
C   -1.107384 -1.676760 4.271368 
C   -8.191344 1.676760 -1.422740 
C   7.156799 -1.322391 -4.953249 
C   2.141929 1.322391 0.740859 
C   -2.332441 -1.667958 4.951341 
C   -6.966287 1.667958 -0.742767 
H   7.385369 -0.462988 3.363281 
H   1.913358 0.462988 -2.330827 
H   -1.685712 -2.125404 -3.612833 
H   -7.613015 2.125404 2.081275 
H   8.810966 -1.840070 1.854090 
H   0.487761 1.840070 -3.840018 
H   -0.176289 -0.441601 -2.612304 
H   -9.122438 0.441601 3.081804 
H   7.983927 1.739554 1.060051 
H   1.314801 -1.739554 -4.634057 
H   -1.114767 1.693722 -1.702057 
H   -8.183961 -1.693722 3.992051 
H   5.744538 0.890773 1.867631 
H   3.554190 -0.890773 -3.826477 
H   -3.609432 2.097668 -1.830479 
H   -5.689296 -2.097668 3.863629 
H   4.339997 2.251995 3.398802 
H   4.958731 -2.251995 -2.295306 
H   -5.104459 0.462127 -2.929218 
H   -4.194269 -0.462127 2.764890 
H   4.698809 1.473677 -4.790823 
H   4.599919 -1.473677 0.903285 
H   -4.702789 1.373807 5.048961 
H   -4.595939 -1.373807 -0.645147 
H   2.368566 1.607410 5.794045 
H   6.930161 -1.607410 0.099937 
H   -6.985403 1.218149 -5.443513 
H   -2.313324 -1.218149 0.250595 
H   1.587857 0.048367 3.976881 
H   7.710870 -0.048367 -1.717227 
H   -7.667058 2.745764 -3.547293 
H   -1.631669 -2.745764 2.146815 
H   3.166081 -1.567755 2.997792 
H   6.132647 1.567755 -2.696316 
H   -6.057389 -1.463562 -2.617740 
H   -3.241339 1.463562 3.076368 
H   7.164729 1.816740 5.114985 
H   2.133998 -1.816740 -0.579124 
H   -2.265452 0.982162 -5.145459 
H   -7.033275 -0.982162 0.548650 
H   -9.069108 1.706925 -5.506864 
H   -0.229620 -1.706925 0.187245 
H   -0.080898 0.963385 5.040124 
H   9.379626 -0.963385 -0.653985 
H   -8.193762 -0.371167 -4.405913 
H   -1.104966 0.371167 1.288195 
H   0.684900 -2.813493 3.795353 
H   8.613828 2.813493 -1.898755 
H   8.853298 -2.286556 -4.025126 
H   0.445429 2.286556 1.668982 
H   -0.796915 -0.801911 3.695546 
H   -8.501812 0.801911 -1.998562 
H   6.487915 -2.175044 -4.812027 
H   2.810813 2.175044 0.882081 
H   -2.975603 -0.785786 4.924419 
H   -6.323125 0.785786 -0.769689 
128
i=21
C   5.753994 -1.893710 3.494112 
C   3.544734 1.893710 -2.199996 
C   -3.517214 -0.963814 -3.359692 
C   -5.781514 0.963814 2.334416 
C   7.025692 -1.432484 3.044285 
C   2.273036 1.432484 -2.649823 
C   -2.105816 -1.173159 -3.270765 
C   -7.192912 1.173159 2.423343 
C   7.823310 -2.198402 2.174328 
C   1.475417 2.198402 -3.519780 
C   -1.247877 -0.209321 -2.709848 
C   -8.050850 0.209321 2.984260 
C   7.364558 2.354618 1.734669 
C   1.934169 -2.354618 -3.959439 
C   -1.777529 0.977045 -2.188709 
C   -7.521198 -0.977045 3.505399 
C   6.110973 1.870151 2.198210 
C   3.187754 -1.870151 -3.495898 
C   -3.181394 1.185293 -2.234190 
C   -6.117333 -1.185293 3.459918 
C   5.315967 2.636843 3.067789 
C   3.982761 -2.636843 -2.626319 
C   -4.033561 0.234441 -2.822249 
C   -5.265167 -0.234441 2.871859 
C   4.836943 -1.004587 4.255902 
C   4.461785 1.004587 -1.438206 
C   -4.445905 -1.963017 -3.961682 
C   -4.852823 1.963017 1.732426 
C   5.273498 -0.132081 5.287502 
C   4.025229 0.132081 -0.406606 
C   -4.082389 -2.829162 -5.026082 
C   -5.216338 2.829162 0.668026 
C   4.367748 0.792418 5.825730 
C   4.930980 -0.792418 0.131622 
C   -5.005060 2.029126 -5.507170 
C   -4.293668 -2.029126 0.186938 
C   3.044121 0.863537 5.381797 
C   6.254607 -0.863537 -0.312311 
C   -6.296947 1.944247 -4.999737 
C   -3.001781 -1.944247 0.694371 
C   2.604956 -0.013584 4.388640 
C   6.693771 0.013584 -1.305468 
C   -6.670491 2.799148 -3.962120 
C   -2.628236 -2.799148 1.731988 
C   3.493504 -0.934862 3.839788 
C   5.805224 0.934862 -1.854320 
C   -5.752304 -2.086702 -3.445028 
C   -3.546424 2.086702 2.249080 
C   6.671847 -0.175369 -5.585180 
C   2.626880 0.175369 0.108928 
C   -2.767640 -2.800695 5.669840 
C   -6.531087 2.800695 -0.024268 
C   7.538630 0.920236 5.629865 
C   1.760098 -0.920236 -0.064243 
C   -1.958018 1.848388 -5.724065 
C   -7.340710 -1.848388 -0.029957 
C   8.879824 0.847298 -5.345685 
C   0.418904 -0.847298 0.348423 
C   -0.733244 1.839846 4.976325 
C   -8.565484 -1.839846 -0.717783 
C   9.371504 -0.311982 -4.734974 
C   -0.072776 0.311982 0.959134 
C   -0.308224 -2.826002 4.277774 
C   -8.990504 2.826002 -1.416334 
C   8.503020 -1.392014 -4.528761 
C   0.795708 1.392014 1.165347 
C   -1.123788 -1.685650 4.257821 
C   -8.174940 1.685650 -1.436287 
C   7.167383 -1.327418 -4.953355 
C   2.131345 1.327418 0.740753 
C   -2.343025 -1.672985 4.951235 
C   -6.955703 1.672985 -0.742873 
H   7.372722 -0.445684 3.349417 
H   1.926005 0.445684 -2.344691 
H   -1.673065 -2.108100 -3.626697 
H   -7.625662 2.108100 2.067411 
H   8.793662 -1.805726 1.811967 
H   0.505065 1.805726 -3.882141 
H   -0.158985 -0.407257 -2.654427 
H   -9.139742 0.407257 3.039681 
H   7.972814 1.769188 1.024384 
H   1.325914 -1.769188 -4.669724 
H   -1.103654 1.723356 -1.737724 
H   -8.195074 -1.723356 3.956384 
H   5.747607 0.895694 1.869695 
H   3.551121 -0.895694 -3.824413 
H   -3.612501 2.102589 -1.828415 
H   -5.686227 -2.102589 3.865693 
H   4.348093 2.241676 3.424890 
H   4.950635 -2.241676 -2.269218 
H   -5.112555 0.451808 -2.903130 
H   -4.186173 -0.451808 2.790978 
H   4.704524 1.470767 -4.776482 
H   4.594204 -1.470767 0.917626 
H   -4.708504 1.370897 5.063302 
H   -4.590224 -1.370897 -0.630806 
H   2.371635 1.603282 5.813519 
H   6.927092 -1.603282 0.119411 
H   -6.988472 1.214021 -5.424039 
H   -2.310255 -1.214021 0.270069 
H   1.585423 0.042493 4.000747 
H   7.713304 -0.042493 -1.693361 
H   -7.664624 2.739890 -3.523427 
H   -1.634103 -2.739890 2.170681 
H   3.161900 -1.575058 3.018906 
H   6.136828 1.575058 -2.675202 
H   -6.053208 -1.470865 -2.596626 
H   -3.245520 1.470865 3.097482 
H   7.172032 1.811131 5.113292 
H   2.126695 -1.811131 -0.580817 
H   -2.272755 0.976553 -5.147152 
H   -7.025972 -0.976553 0.546957 
H   -9.051857 1.694172 -5.532794 
H   -0.246871 -1.694172 0.161315 
H   -0.098149 0.950632 5.014194 
H   9.396877 -0.950632 -0.679915 
H   -8.170425 -0.386989 -4.439833 
H   -1.128303 0.386989 1.254275 
H   0.661563 -2.829315 3.761433 
H   8.637165 2.829315 -1.932675 
H   8.872825 -2.297034 -4.043436 
H   0.425902 2.297034 1.650672 
H   -0.816442 -0.812389 3.677236 
H   -8.482285 0.812389 -2.016872 
H   6.497070 -2.178431 -4.805783 
H   2.801658 2.178431 0.888325 
H   -2.984758 -0.789173 4.930663 
H   -6.313970 0.789173 -0.763445 
128
i=22
C   5.755370 -1.895827 3.487391 
C   3.543358 1.895827 -2.206717 
C   -3.518590 -0.965931 -3.366413 
C   -5.780138 0.965931 2.327695 
C   7.034053 -1.447195 3.055609 
C   2.264675 1.447195 -2.638499 
C   -2.114177 -1.187870 -3.259441 
C   -7.184551 1.187870 2.434667 
C   7.834687 -2.223009 2.201104 
C   1.464040 2.223009 -3.493004 
C   -1.259254 -0.233928 -2.683072 
C   -8.039473 0.233928 3.011036 
C   7.372390 2.333028 1.757371 
C   1.926337 -2.333028 -3.936737 
C   -1.785361 0.955455 -2.166007 
C   -7.513366 -0.955455 3.528101 
C   6.111291 1.862372 2.200009 
C   3.187436 -1.862372 -3.494099 
C   -3.181712 1.177514 -2.232391 
C   -6.117015 -1.177514 3.461717 
C   5.313427 2.638272 3.055512 
C   3.985301 -2.638272 -2.638596 
C   -4.031021 0.235870 -2.834526 
C   -5.267707 -0.235870 2.859582 
C   4.837737 -1.001200 4.241191 
C   4.460991 1.001200 -1.452917 
C   -4.446699 -1.959630 -3.976393 
C   -4.852029 1.959630 1.717715 
C   5.270640 -0.129012 5.274431 
C   4.028087 0.129012 -0.419677 
C   -4.079531 -2.826093 -5.039153 
C   -5.219196 2.826093 0.654955 
C   4.364044 0.796334 5.809802 
C   4.934684 -0.796334 0.115694 
C   -5.001356 2.033042 -5.523098 
C   -4.297372 -2.033042 0.171010 
C   3.042004 0.868141 5.362694 
C   6.256724 -0.868141 -0.331414 
C   -6.294830 1.948851 -5.018840 
C   -3.003898 -1.948851 0.675268 
C   2.606120 -0.007869 4.367314 
C   6.692607 0.007869 -1.326794 
C   -6.671655 2.804863 -3.983446 
C   -2.627072 -2.804863 1.710662 
C   3.496150 -0.928777 3.820050 
C   5.802578 0.928777 -1.874058 
C   -5.754950 -2.080617 -3.464766 
C   -3.543778 2.080617 2.229342 
C   6.664809 -0.171559 -5.589413 
C   2.633918 0.171559 0.104695 
C   -2.760602 -2.796885 5.665607 
C   -6.538125 2.796885 -0.028501 
C   7.528734 0.926798 5.634575 
C   1.769994 -0.926798 -0.059533 
C   -1.948122 1.854950 -5.719355 
C   -7.350606 -1.854950 -0.025247 
C   8.864107 0.857934 -5.327217 
C   0.434621 -0.857934 0.366891 
C   -0.717527 1.850482 4.994793 
C   -8.581201 -1.850482 -0.699315 
C   9.352454 -0.300076 -4.712114 
C   -0.053726 0.300076 0.981994 
C   -0.289174 -2.814096 4.300634 
C   -9.009554 2.814096 -1.393474 
C   8.486616 -1.383124 -4.515214 
C   0.812112 1.383124 1.178894 
C   -1.107384 -1.676760 4.271368 
C   -8.191344 1.676760 -1.422740 
C   7.156799 -1.322391 -4.953249 
C   2.141929 1.322391 0.740859 
C   -2.332441 -1.667958 4.951341 
C   -6.966287 1.667958 -0.742767 
H   7.385369 -0.462988 3.363281 
H   1.913358 0.462988 -2.330827 
H   -1.685712 -2.125404 -3.612833 
H   -7.613015 2.125404 2.081275 
H   8.810966 -1.840070 1.854090 
H   0.487761 1.840070 -3.840018 
H   -0.176289 -0.441601 -2.612304 
H   -9.122438 0.441601 3.081804 
H   7.983927 1.739554 1.060051 
H   1.314801 -1.739554 -4.634057 
H   -1.114767 1.693722 -1.702057 
H   -8.183961 -1.693722 3.992051 
H   5.744538 0.890773 1.867631 
H   3.554190 -0.890773 -3.826477 
H   -3.609432 2.097668 -1.830479 
H   -5.689296 -2.097668 3.863629 
H   4.339997 2.251995 3.398802 
H   4.958731 -2.251995 -2.295306 
H   -5.104459 0.462127 -2.929218 
H   -4.194269 -0.462127 2.764890 
H   4.698809 1.473677 -4.790823 
H   4.599919 -1.473677 0.903285 
H   -4.702789 1.373807 5.048961 
H   -4.595939 -1.373807 -0.645147 
H   2.368566 1.607410 5.794045 
H   6.930161 -1.607410 0.099937 
H   -6.985403 1.218149 -5.443513 
H   -2.313324 -1.218149 0.250595 
H   1.587857 0.048367 3.976881 
H   7.710870 -0.048367 -1.717227 
H   -7.667058 2.745764 -3.547293 
H   -1.631669 -2.745764 2.146815 
H   3.166081 -1.567755 2.997792 
H   6.132647 1.567755 -2.696316 
H   -6.057389 -1.463562 -2.617740 
H   -3.241339 1.463562 3.076368 
H   7.164729 1.816740 5.114985 
H   2.133998 -1.816740 -0.579124 
H   -2.265452 0.982162 -5.145459 
H   -7.033275 -0.982162 0.548650 
H   -9.069108 1.706925 -5.506864 
H   -0.229620 -1.706925 0.187245 
H   -0.080898 0.963385 5.040124 
H   9.379626 -0.963385 -0.653985 
H   -8.193762 -0.371167 -4.405913 
H   -1.104966 0.371167 1.288195 
H   0.684900 -2.813493 3.795353 
H   8.613828 2.813493 -1.898755 
H   8.853298 -2.286556 -4.025126 
H   0.445429 2.286556 1.668982 
H   -0.796915 -0.801911 3.695546 
H   -8.501812 0.801911 -1.998562 
H   6.487915 -2.175044 -4.812027 
H   2.810813 2.175044 0.882081 
H   -2.975603 -0.785786 4.924419 
H   -6.323125 0.785786 -0.769689 
128
i=23
C   5.756746 -1.897944 3.480670 
C   3.541982 1.897944 -2.213438 
C   -3.519966 -0.968048 -3.373134 
C   -5.778762 0.968048 2.320974 
C   7.042414 -1.461906 3.066933 
C   2.256314 1.461906 -2.627175 
C   -2.122538 -1.202581 -3.248117 
C   -7.176190 1.202581 2.445991 
C   7.846064 -2.247616 2.227880 
C   1.452663 2.247616 -3.466228 
C   -1.270631 -0.258535 -2.656296 
C   -8.028096 0.258535 3.037812 
C   7.380222 2.311438 1.780073 
C   1.918505 -2.311438 -3.914035 
C   -1.793193 0.933865 -2.143305 
C   -7.505534 -0.933865 3.550803 
C   6.111609 1.854593 2.201808 
C   3.187118 -1.854593 -3.492300 
C   -3.182030 1.169735 -2.230592 
C   -6.116697 -1.169735 3.463516 
C   5.310887 2.639701 3.043235 
C   3.987841 -2.639701 -2.650873 
C   -4.028481 0.237299 -2.846803 
C   -5.270247 -0.237299 2.847305 
C   4.838531 -0.997813 4.226480 
C   4.460197 0.997813 -1.467628 
C   -4.447493 -1.956243 -3.991104 
C   -4.851235 1.956243 1.703004 
C   5.267782 -0.125943 5.261360 
C   4.030945 0.125943 -0.432748 
C   -4.076673 -2.823024 -5.052224 
C   -5.222054 2.823024 0.641884 
C   4.360340 0.800250 5.793874 
C   4.938388 -0.800250 0.099766 
C   -4.997652 2.036958 -5.539026 
C   -4.301076 -2.036958 0.155082 
C   3.039887 0.872745 5.343591 
C   6.258841 -0.872745 -0.350517 
C   -6.292713 1.953455 -5.037943 
C   -3.006015 -1.953455 0.656165 
C   2.607284 -0.002154 4.345988 
C   6.691443 0.002154 -1.348120 
C   -6.672819 2.810578 -4.004772 
C   -2.625908 -2.810578 1.689336 
C   3.498796 -0.922692 3.800312 
C   5.799932 0.922692 -1.893796 
C   -5.757596 -2.074532 -3.484504 
C   -3.541132 2.074532 2.209604 
C   6.657771 -0.167749 -5.593646 
C   2.640956 0.167749 0.100462 
C   -2.753564 -2.793075 5.661374 
C   -6.545163 2.793075 -0.032734 
C   7.518838 0.933360 5.639285 
C   1.779890 -0.933360 -0.054823 
C   -1.938226 1.861512 -5.714645 
C   -7.360502 -1.861512 -0.020537 
C   8.848390 0.868570 -5.308749 
C   0.450338 -0.868570 0.385359 
C   -0.701810 1.861118 5.013261 
C   -8.596918 -1.861118 -0.680847 
C   9.333404 -0.288170 -4.689254 
C   -0.034676 0.288170 1.004854 
C   -0.270124 -2.802190 4.323494 
C   -9.028604 2.802190 -1.370614 
C   8.470212 -1.374234 -4.501667 
C   0.828516 1.374234 1.192441 
C   -1.090980 -1.667870 4.284915 
C   -8.207748 1.667870 -1.409193 
C   7.146215 -1.317364 -4.953143 
C   2.152513 1.317364 0.740965 
C   -2.321857 -1.662931 4.951447 
C   -6.976871 1.662931 -0.742661 
H   7.398016 -0.480292 3.377145 
H   1.900711 0.480292 -2.316963 
H   -1.698359 -2.142708 -3.598969 
H   -7.600368 2.142708 2.095139 
H   8.828270 -1.874414 1.896213 
H   0.470457 1.874414 -3.797895 
H   -0.193593 -0.475945 -2.570181 
H   -9.105134 0.475945 3.123927 
H   7.995040 1.709920 1.095718 
H   1.303688 -1.709920 -4.598390 
H   -1.125880 1.664088 -1.666390 
H   -8.172848 -1.664088 4.027718 
H   5.741469 0.885852 1.865567 
H   3.557259 -0.885852 -3.828541 
H   -3.606363 2.092747 -1.832543 
H   -5.692365 -2.092747 3.861565 
H   4.331901 2.262314 3.372714 
H   4.966827 -2.262314 -2.321394 
H   -5.096363 0.472446 -2.955306 
H   -4.202365 -0.472446 2.738802 
H   4.693094 1.476587 -4.805164 
H   4.605634 -1.476587 0.888944 
H   -4.697074 1.376717 5.034620 
H   -4.601654 -1.376717 -0.659488 
H   2.365497 1.611538 5.774571 
H   6.933230 -1.611538 0.080463 
H   -6.982334 1.222277 -5.462987 
H   -2.316393 -1.222277 0.231121 
H   1.590291 0.054241 3.953015 
H   7.708436 -0.054241 -1.741093 
H   -7.669492 2.751638 -3.571159 
H   -1.629235 -2.751638 2.122949 
H   3.170262 -1.560452 2.976678 
H   6.128466 1.560452 -2.717430 
H   -6.061570 -1.456259 -2.638854 
H   -3.237158 1.456259 3.055254 
H   7.157426 1.822349 5.116678 
H   2.141301 -1.822349 -0.577431 
H   -2.258149 0.987771 -5.143766 
H   -7.040578 -0.987771 0.550343 
H   -9.086359 1.719678 -5.480934 
H   -0.212369 -1.719678 0.213175 
H   -0.063647 0.976138 5.066054 
H   9.362375 -0.976138 -0.628055 
H   -8.217099 -0.355345 -4.371993 
H   -1.081629 0.355345 1.322115 
H   0.708237 -2.797671 3.829273 
H   8.590491 2.797671 -1.864835 
H   8.833771 -2.276078 -4.006816 
H   0.464956 2.276078 1.687292 
H   -0.777388 -0.791433 3.713856 
H   -8.521339 0.791433 -1.980252 
H   6.478760 -2.171657 -4.818271 
H   2.819968 2.171657 0.875837 
H   -2.966448 -0.782399 4.918175 
H   -6.332280 0.782399 -0.775933 
128
i=24
C   5.758122 -1.900061 3.473949 
C   3.540606 1.900061 -2.220159 
C   -3.521342 -0.970165 -3.379855 
C   -5.777386 0.970165 2.314253 
C   7.050775 -1.476617 3.078257 
C   2.247953 1.476617 -2.615851 
C   -2.130899 -1.217292 -3.236793 
C   -7.167829 1.217292 2.457315 
C   7.857441 -2.272223 2.254656 
C   1.441286 2.272223 -3.439452 
C   -1.282008 -0.283142 -2.629520 
C   -8.016719 0.283142 3.064588 
C   7.388054 2.289848 1.802775 
C   1.910673 -2.289848 -3.891333 
C   -1.801025 0.912275 -2.120603 
C   -7.497702 -0.912275 3.573505 
C   6.111927 1.846814 2.203607 
C   3.186800 -1.846814 -3.490501 
C   -3.182348 1.161956 -2.228793 
C   -6.116379 -1.161956 3.465315 
C   5.308347 2.641130 3.030958 
C   3.990381 -2.641130 -2.663150 
C   -4.025941 0.238728 -2.859080 
C   -5.272787 -0.238728 2.835028 
C   4.839325 -0.994426 4.211769 
C   4.459403 0.994426 -1.482339 
C   -4.448287 -1.952856 -4.005815 
C   -4.850441 1.952856 1.688293 
C   5.264924 -0.122874 5.248289 
C   4.033803 0.122874 -0.445819 
C   -4.073815 -2.819955 -5.065295 
C   -5.224912 2.819955 0.628813 
C   4.356636 0.804166 5.777946 
C   4.942092 -0.804166 0.083838 
C   -4.993948 2.040874 -5.554954 
C   -4.304780 -2.040874 0.139154 
C   3.037770 0.877349 5.324488 
C   6.260958 -0.877349 -0.369620 
C   -6.290596 1.958059 -5.057046 
C   -3.008132 -1.958059 0.637062 
C   2.608448 0.003561 4.324662 
C   6.690279 -0.003561 -1.369446 
C   -6.673983 2.816293 -4.026098 
C   -2.624744 -2.816293 1.668010 
C   3.501442 -0.916607 3.780574 
C   5.797286 0.916607 -1.913534 
C   -5.760242 -2.068447 -3.504242 
C   -3.538486 2.068447 2.189866 
C   6.650733 -0.163939 -5.597879 
C   2.647994 0.163939 0.096229 
C   -2.746526 -2.789265 5.657141 
C   -6.552201 2.789265 -0.036967 
C   7.508942 0.939922 5.643995 
C   1.789786 -0.939922 -0.050113 
C   -1.928330 1.868074 -5.709935 
C   -7.370398 -1.868074 -0.015827 
C   8.832673 0.879206 -5.290281 
C   0.466055 -0.879206 0.403827 
C   -0.686093 1.871754 5.031729 
C   -8.612635 -1.871754 -0.662379 
C   9.314354 -0.276264 -4.666394 
C   -0.015626 0.276264 1.027714 
C   -0.251074 -2.790284 4.346354 
C   -9.047654 2.790284 -1.347754 
C   8.453808 -1.365344 -4.488120 
C   0.844920 1.365344 1.205988 
C   -1.074576 -1.658980 4.298462 
C   -8.224152 1.658980 -1.395646 
C   7.135631 -1.312337 -4.953037 
C   2.163097 1.312337 0.741071 
C   -2.311273 -1.657904 4.951553 
C   -6.987455 1.657904 -0.742555 
H   7.410663 -0.497596 3.391009 
H   1.888064 0.497596 -2.303099 
H   -1.711006 -2.160012 -3.585105 
H   -7.587721 2.160012 2.109003 
H   8.845574 -1.908758 1.938336 
H   0.453153 1.908758 -3.755772 
H   -0.210897 -0.510289 -2.528058 
H   -9.087830 0.510289 3.166050 
H   8.006153 1.680286 1.131385 
H   1.292575 -1.680286 -4.562723 
H   -1.136993 1.634454 -1.630723 
H   -8.161735 -1.634454 4.063385 
H   5.738400 0.880931 1.863503 
H   3.560328 -0.880931 -3.830605 
H   -3.603294 2.087826 -1.834607 
H   -5.695434 -2.087826 3.859501 
H   4.323805 2.272633 3.346626 
H   4.974923 -2.272633 -2.347482 
H   -5.088267 0.482765 -2.981394 
H   -4.210461 -0.482765 2.712714 
H   4.687379 1.479497 -4.819505 
H   4.611349 -1.479497 0.874603 
H   -4.691359 1.379627 5.020279 
H   -4.607369 -1.379627 -0.673829 
H   2.362428 1.615666 5.755097 
H   6.936299 -1.615666 0.060989 
H   -6.979265 1.226405 -5.482461 
H   -2.319462 -1.226405 0.211647 
H   1.592725 0.060115 3.929149 
H   7.706002 -0.060115 -1.764959 
H   -7.671926 2.757512 -3.595025 
H   -1.626801 -2.757512 2.099083 
H   3.174443 -1.553149 2.955564 
H   6.124285 1.553149 -2.738544 
H   -6.065751 -1.448956 -2.659968 
H   -3.232977 1.448956 3.034140 
H   7.150123 1.827958 5.118371 
H   2.148604 -1.827958 -0.575738 
H   -2.250846 0.993380 -5.142073 
H   -7.047881 -0.993380 0.552036 
H   -9.103610 1.732431 -5.455004 
H   -0.195118 -1.732431 0.239105 
H   -0.046396 0.988891 5.091984 
H   9.345124 -0.988891 -0.602125 
H   -8.240436 -0.339523 -4.338073 
H   -1.058292 0.339523 1.356035 
H   0.731574 -2.781849 3.863193 
H   8.567154 2.781849 -1.830915 
H   8.814244 -2.265600 -3.988506 
H   0.484483 2.265600 1.705602 
H   -0.757861 -0.780955 3.732166 
H   -8.540866 0.780955 -1.961942 
H   6.469605 -2.168270 -4.824515 
H   2.829123 2.168270 0.869593 
H   -2.957293 -0.779012 4.911931 
H   -6.341435 0.779012 -0.782177 
128
i=25
C   5.759498 -1.902178 3.467228 
C   3.539230 1.902178 -2.226880 
C   -3.522718 -0.972282 -3.386576 
C   -5.776010 0.972282 2.307532 
C   7.059136 -1.491328 3.089581 
C   2.239592 1.491328 -2.604527 
C   -2.139260 -1.232003 -3.225469 
C   -7.159468 1.232003 2.468639 
C   7.868818 -2.296830 2.281432 
C   1.429909 2.296830 -3.412676 
C   -1.293385 -0.307749 -2.602744 
C   -8.005342 0.307749 3.091364 
C   7.395886 2.268258 1.825477 
C   1.902841 -2.268258 -3.868631 
C   -1.808857 0.890685 -2.097901 
C   -7.489870 -0.890685 3.596207 
C   6.112245 1.839035 2.205406 
C   3.186482 -1.839035 -3.488702 
C   -3.182666 1.154177 -2.226994 
C   -6.116061 -1.154177 3.467114 
C   5.305807 2.642559 3.018681 
C   3.992921 -2.642559 -2.675427 
C   -4.023401 0.240157 -2.871357 
C   -5.275327 -0.240157 2.822751 
C   4.840119 -0.991039 4.197058 
C   4.458609 0.991039 -1.497050 
C   -4.449081 -1.949469 -4.020526 
C   -4.849647 1.949469 1.673582 
C   5.262066 -0.119805 5.235218 
C   4.036661 0.119805 -0.458890 
C   -4.070957 -2.816886 -5.078366 
C   -5.227770 2.816886 0.615742 
C   4.352932 0.808082 5.762018 
C   4.945796 -0.808082 0.067910 
C   -4.990244 2.044790 -5.570882 
C   -4.308484 -2.044790 0.123226 
C   3.035653 0.881953 5.305385 
C   6.263075 -0.881953 -0.388723 
C   -6.288479 1.962663 -5.076149 
C   -3.010249 -1.962663 0.617959 
C   2.609612 0.009276 4.303336 
C   6.689115 -0.009276 -1.390772 
C   -6.675147 2.822008 -4.047424 
C   -2.623580 -2.822008 1.646684 
C   3.504088 -0.910522 3.760836 
C   5.794640 0.910522 -1.933272 
C   -5.762888 -2.062362 -3.523980 
C   -3.535840 2.062362 2.170128 
C   6.643695 -0.160129 -5.602112 
C   2.655032 0.160129 0.091996 
C   -2.739488 -2.785455 5.652908 
C   -6.559239 2.785455 -0.041200 
C   7.499046 0.946484 5.648705 
C   1.799682 -0.946484 -0.045403 
C   -1.918434 1.874636 -5.705225 
C   -7.380294 -1.874636 -0.011117 
C   8.816956 0.889842 -5.271813 
C   0.481772 -0.889842 0.422295 
C   -0.670376 1.882390 5.050197 
C   -8.628352 -1.882390 -0.643911 
C   9.295304 -0.264358 -4.643534 
C   0.003424 0.264358 1.050574 
C   -0.232024 -2.778378 4.369214 
C   -9.066704 2.778378 -1.324894 
C   8.437404 -1.356454 -4.474573 
C   0.861324 1.356454 1.219535 
C   -1.058172 -1.650090 4.312009 
C   -8.240556 1.650090 -1.382099 
C   7.125047 -1.307310 -4.952931 
C   2.173681 1.307310 0.741177 
C   -2.300689 -1.652877 4.951659 
C   -6.998039 1.652877 -0.742449 
H   7.423310 -0.514900 3.404873 
H   1.875417 0.514900 -2.289235 
H   -1.723653 -2.177316 -3.571241 
H   -7.575074 2.177316 2.122867 
H   8.862878 -1.943102 1.980459 
H   0.435849 1.943102 -3.713649 
H   -0.228201 -0.544633 -2.485935 
H   -9.070526 0.544633 3.208173 
H   8.017266 1.650652 1.167052 
H   1.281462 -1.650652 -4.527056 
H   -1.148106 1.604820 -1.595056 
H   -8.150622 -1.604820 4.099052 
H   5.735331 0.876010 1.861439 
H   3.563397 -0.876010 -3.832669 
H   -3.600225 2.082905 -1.836671 
H   -5.698503 -2.082905 3.857437 
H   4.315709 2.282952 3.320538 
H   4.983019 -2.282952 -2.373570 
H   -5.080171 0.493084 -3.007482 
H   -4.218557 -0.493084 2.686626 
H   4.681664 1.482407 -4.833846 
H   4.617064 -1.482407 0.860262 
H   -4.685644 1.382537 5.005938 
H   -4.613084 -1.382537 -0.688170 
H   2.359359 1.619794 5.735623 
H   6.939368 -1.619794 0.041515 
H   -6.976196 1.230533 -5.501935 
H   -2.322531 -1.230533 0.192173 
H   1.595159 0.065989 3.905283 
H   7.703568 -0.065989 -1.788825 
H   -7.674360 2.763386 -3.618891 
H   -1.624367 -2.763386 2.075217 
H   3.178624 -1.545846 2.934450 
H   6.120104 1.545846 -2.759658 
H   -6.069932 -1.441653 -2.681082 
H   -3.228796 1.441653 3.013026 
H   7.142820 1.833567 5.120064 
H   2.155907 -1.833567 -0.574045 
H   -2.243543 0.998989 -5.140380 
H   -7.055184 -0.998989 0.553729 
H   -9.120861 1.745184 -5.429074 
H   -0.177867 -1.745184 0.265035 
H   -0.029145 1.001644 5.117914 
H   9.327873 -1.001644 -0.576195 
H   -8.263773 -0.323701 -4.304153 
H   -1.034955 0.323701 1.389955 
H   0.754911 -2.766027 3.897113 
H   8.543817 2.766027 -1.796995 
H   8.794717 -2.255122 -3.970196 
H   0.504010 2.255122 1.723912 
H   -0.738334 -0.770477 3.750476 
H   -8.560393 0.770477 -1.943632 
H   6.460450 -2.164883 -4.830759 
H   2.838278 2.164883 0.863349 
H   -2.948138 -0.775625 4.905687 
H   -6.350590 0.775625 -0.788421 
128
i=26
C   5.760874 -1.904295 3.460507 
C   3.537854 1.904295 -2.233601 
C   -3.524094 -0.974399 -3.393297 
C   -5.774634 0.974399 2.300811 
C   7.067497 -1.506039 3.100905 
C   2.231231 1.506039 -2.593203 
C   -2.147621 -1.246714 -3.214145 
C   -7.151107 1.246714 2.479963 
C   7.880195 -2.321437 2.308208 
C   1.418532 2.321437 -3.385900 
C   -1.304762 -0.332356 -2.575968 
C   -7.993965 0.332356 3.118140 
C   7.403718 2.246668 1.848179 
C   1.895009 -2.246668 -3.845929 
C   -1.816689 0.869095 -2.075199 
C   -7.482038 -0.869095 3.618909 
C   6.112563 1.831256 2.207205 
C   3.186164 -1.831256 -3.486903 
C   -3.182984 1.146398 -2.225195 
C   -6.115743 -1.146398 3.468913 
C   5.303267 2.643988 3.006404 
C   3.995461 -2.643988 -2.687704 
C   -4.020861 0.241586 -2.883634 
C   -5.277867 -0.241586 2.810474 
C   4.840913 -0.987652 4.182347 
C   4.457815 0.987652 -1.511761 
C   -4.449875 -1.946082 -4.035237 
C   -4.848853 1.946082 1.658871 
C   5.259208 -0.116736 5.222147 
C   4.039519 0.116736 -0.471961 
C   -4.068099 -2.813817 -5.091437 
C   -5.230628 2.813817 0.602671 
C   4.349228 0.811998 5.746090 
C   4.949500 -0.811998 0.051982 
C   -4.986540 2.048706 -5.586810 
C   -4.312188 -2.048706 0.107298 
C   3.033536 0.886557 5.286282 
C   6.265192 -0.886557 -0.407826 
C   -6.286362 1.967267 -5.095252 
C   -3.012366 -1.967267 0.598856 
C   2.610776 0.014991 4.282010 
C   6.687951 -0.014991 -1.412098 
C   -6.676311 2.827723 -4.068750 
C   -2.622416 -2.827723 1.625358 
C   3.506734 -0.904437 3.741098 
C   5.791994 0.904437 -1.953010 
C   -5.765534 -2.056277 -3.543718 
C   -3.533194 2.056277 2.150390 
C   6.636657 -0.156319 -5.606345 
C   2.662070 0.156319 0.087763 
C   -2.732450 -2.781645 5.648675 
C   -6.566277 2.781645 -0.045433 
C   7.489150 0.953046 5.653415 
C   1.809578 -0.953046 -0.040693 
C   -1.908538 1.881198 -5.700515 
C   -7.390190 -1.881198 -0.006407 
C   8.801239 0.900478 -5.253345 
C   0.497489 -0.900478 0.440763 
C   -0.654659 1.893026 5.068665 
C   -8.644069 -1.893026 -0.625443 
C   9.276254 -0.252452 -4.620674 
C   0.022474 0.252452 1.073434 
C   -0.212974 -2.766472 4.392074 
C   -9.085754 2.766472 -1.302034 
C   8.421000 -1.347564 -4.461026 
C   0.877728 1.347564 1.233082 
C   -1.041768 -1.641200 4.325556 
C   -8.256960 1.641200 -1.368552 
C   7.114463 -1.302283 -4.952825 
C   2.184265 1.302283 0.741283 
C   -2.290105 -1.647850 4.951765 
C   -7.008623 1.647850 -0.742343 
H   7.435957 -0.532204 3.418737 
H   1.862770 0.532204 -2.275371 
H   -1.736300 -2.194620 -3.557377 
H   -7.562427 2.194620 2.136731 
H   8.880182 -1.977446 2.022582 
H   0.418545 1.977446 -3.671526 
H   -0.245505 -0.578977 -2.443812 
H   -9.053222 0.578977 3.250296 
H   8.028379 1.621018 1.202719 
H   1.270349 -1.621018 -4.491389 
H   -1.159219 1.575186 -1.559389 
H   -8.139509 -1.575186 4.134719 
H   5.732262 0.871089 1.859375 
H   3.566466 -0.871089 -3.834733 
H   -3.597156 2.077984 -1.838735 
H   -5.701572 -2.077984 3.855373 
H   4.307613 2.293271 3.294450 
H   4.991115 -2.293271 -2.399658 
H   -5.072075 0.503403 -3.033570 
H   -4.226653 -0.503403 2.660538 
H   4.675949 1.485317 -4.848187 
H   4.622779 -1.485317 0.845921 
H   -4.679929 1.385447 4.991597 
H   -4.618799 -1.385447 -0.702511 
H   2.356290 1.623922 5.716149 
H   6.942437 -1.623922 0.022041 
H   -6.973127 1.234661 -5.521409 
H   -2.325600 -1.234661 0.172699 
H   1.597593 0.071863 3.881417 
H   7.701134 -0.071863 -1.812691 
H   -7.676794 2.769260 -3.642757 
H   -1.621933 -2.769260 2.051351 
H   3.182805 -1.538543 2.913336 
H   6.115923 1.538543 -2.780772 
H   -6.074113 -1.434350 -2.702196 
H   -3.224615 1.434350 2.991912 
H   7.135517 1.839176 5.121757 
H   2.163210 -1.839176 -0.572352 
H   -2.236240 1.004598 -5.138687 
H   -7.062487 -1.004598 0.555422 
H   -9.138112 1.757937 -5.403144 
H   -0.160616 -1.757937 0.290965 
H   -0.011894 1.014397 5.143844 
H   9.310622 -1.014397 -0.550265 
H   -8.287110 -0.307879 -4.270233 
H   -1.011618 0.307879 1.423875 
H   0.778248 -2.750205 3.931033 
H   8.520480 2.750205 -1.763075 
H   8.775190 -2.244644 -3.951886 
H   0.523537 2.244644 1.742222 
H   -0.718807 -0.759999 3.768786 
H   -8.579920 0.759999 -1.925322 
H   6.451295 -2.161496 -4.837003 
H   2.847433 2.161496 0.857105 
H   -2.938983 -0.772238 4.899443 
H   -6.359745 0.772238 -0.794665 
128
i=27
C   5.762250 -1.906412 3.453786 
C   3.536478 1.906412 -2.240322 
C   -3.525470 -0.976516 -3.400018 
C   -5.773258 0.976516 2.294090 
C   7.075858 -1.520750 3.112229 
C   2.222870 1.520750 -2.581879 
C   -2.155982 -1.261425 -3.202821 
C   -7.142746 1.261425 2.491287 
C   7.891572 -2.346044 2.334984 
C   1.407155 2.346044 -3.359124 
C   -1.316139 -0.356963 -2.549192 
C   -7.982588 0.356963 3.144916 
C   7.411550 2.225078 1.870881 
C   1.887177 -2.225078 -3.823227 
C   -1.824521 0.847505 -2.052497 
C   -7.474206 -0.847505 3.641611 
C   6.112881 1.823477 2.209004 
C   3.185846 -1.823477 -3.485104 
C   -3.183302 1.138619 -2.223396 
C   -6.115425 -1.138619 3.470712 
C   5.300727 2.645417 2.994127 
C   3.998001 -2.645417 -2.699981 
C   -4.018321 0.243015 -2.895911 
C   -5.280407 -0.243015 2.798197 
C   4.841707 -0.984265 4.167636 
C   4.457021 0.984265 -1.526472 
C   -4.450669 -1.942695 -4.049948 
C   -4.848059 1.942695 1.644160 
C   5.256350 -0.113667 5.209076 
C   4.042377 0.113667 -0.485032 
C   -4.065241 -2.810748 -5.104508 
C   -5.233486 2.810748 0.589600 
C   4.345524 0.815914 5.730162 
C   4.953204 -0.815914 0.036054 
C   -4.982836 2.052622 -5.602738 
C   -4.315892 -2.052622 0.091370 
C   3.031419 0.891161 5.267179 
C   6.267309 -0.891161 -0.426929 
C   -6.284245 1.971871 -5.114355 
C   -3.014483 -1.971871 0.579753 
C   2.611940 0.020706 4.260684 
C   6.686787 -0.020706 -1.433424 
C   -6.677475 2.833438 -4.090076 
C   -2.621252 -2.833438 1.604032 
C   3.509380 -0.898352 3.721360 
C   5.789348 0.898352 -1.972748 
C   -5.768180 -2.050192 -3.563456 
C   -3.530548 2.050192 2.130652 
C   6.629619 -0.152509 -5.610578 
C   2.669108 0.152509 0.083530 
C   -2.725412 -2.777835 5.644442 
C   -6.573315 2.777835 -0.049666 
C   7.479254 0.959608 5.658125 
C   1.819474 -0.959608 -0.035983 
C   -1.898642 1.887760 -5.695805 
C   -7.400086 -1.887760 -0.001697 
C   8.785522 0.911114 -5.234877 
C   0.513206 -0.911114 0.459231 
C   -0.638942 1.903662 5.087133 
C   -8.659786 -1.903662 -0.606975 
C   9.257204 -0.240546 -4.597814 
C   0.041524 0.240546 1.096294 
C   -0.193924 -2.754566 4.414934 
C   -9.104804 2.754566 -1.279174 
C   8.404596 -1.338674 -4.447479 
C   0.894132 1.338674 1.246629 
C   -1.025364 -1.632310 4.339103 
C   -8.273364 1.632310 -1.355005 
C   7.103879 -1.297256 -4.952719 
C   2.194849 1.297256 0.741389 
C   -2.279521 -1.642823 4.951871 
C   -7.019207 1.642823 -0.742237 
H   7.448604 -0.549508 3.432601 
H   1.850123 0.549508 -2.261507 
H   -1.748947 -2.211924 -3.543513 
H   -7.549780 2.211924 2.150595 
H   8.897486 -2.011790 2.064705 
H   0.401241 2.011790 -3.629403 
H   -0.262809 -0.613321 -2.401689 
H   -9.035918 0.613321 3.292419 
H   8.039492 1.591384 1.238386 
H   1.259236 -1.591384 -4.455722 
H   -1.170332 1.545552 -1.523722 
H   -8.128396 -1.545552 4.170386 
H   5.729193 0.866168 1.857311 
H   3.569535 -0.866168 -3.836797 
H   -3.594087 2.073063 -1.840799 
H   -5.704641 -2.073063 3.853309 
H   4.299517 2.303590 3.268362 
H   4.999211 -2.303590 -2.425746 
H   -5.063979 0.513722 -3.059658 
H   -4.234749 -0.513722 2.634450 
H   4.670234 1.488227 -4.862528 
H   4.628494 -1.488227 0.831580 
H   -4.674214 1.388357 4.977256 
H   -4.624514 -1.388357 -0.716852 
H   2.353221 1.628050 5.696675 
H   6.945506 -1.628050 0.002567 
H   -6.970058 1.238789 -5.540883 
H   -2.328669 -1.238789 0.153225 
H   1.600027 0.077737 3.857551 
H   7.698700 -0.077737 -1.836557 
H   -7.679228 2.775134 -3.666623 
H   -1.619499 -2.775134 2.027485 
H   3.186986 -1.531240 2.892222 
H   6.111742 1.531240 -2.801886 
H   -6.078294 -1.427047 -2.723310 
H   -3.220434 1.427047 2.970798 
H   7.128214 1.844785 5.123450 
H   2.170513 -1.844785 -0.570659 
H   -2.228937 1.010207 -5.136994 
H   -7.069790 -1.010207 0.557115 
H   -9.155363 1.770690 -5.377214 
H   -0.143365 -1.770690 0.316895 
H   0.005357 1.027150 5.169774 
H   9.293371 -1.027150 -0.524335 
H   -8.310447 -0.292057 -4.236313 
H   -0.988281 0.292057 1.457795 
H   0.801585 -2.734383 3.964953 
H   8.497143 2.734383 -1.729155 
H   8.755663 -2.234166 -3.933576 
H   0.543064 2.234166 1.760532 
H   -0.699280 -0.749521 3.787096 
H   -8.599447 0.749521 -1.907012 
H   6.442140 -2.158109 -4.843247 
H   2.856588 2.158109 0.850861 
H   -2.929828 -0.768851 4.893199 
H   -6.368900 0.768851 -0.800909 
128
i=28
C   5.763626 -1.908529 3.447065 
C   3.535102 1.908529 -2.247043 
C   -3.526846 -0.978633 -3.406739 
C   -5.771882 0.978633 2.287369 
C   7.084219 -1.535461 3.123553 
C   2.214509 1.535461 -2.570555 
C   -2.164343 -1.276136 -3.191497 
C   -7.134385 1.276136 2.502611 
C   7.902949 -2.370651 2.361760 
C   1.395778 2.370651 -3.332348 
C   -1.327516 -0.381570 -2.522416 
C   -7.971211 0.381570 3.171692 
C   7.419382 2.203488 1.893583 
C   1.879345 -2.203488 -3.800525 
C   -1.832353 0.825915 -2.029795 
C   -7.466374 -0.825915 3.664313 
C   6.113199 1.815698 2.210803 
C   3.185528 -1.815698 -3.483305 
C   -3.183620 1.130840 -2.221597 
C   -6.115107 -1.130840 3.472511 
C   5.298187 2.646846 2.981850 
C   4.000541 -2.646846 -2.712258 
C   -4.015781 0.244444 -2.908188 
C   -5.282947 -0.244444 2.785920 
C   4.842501 -0.980878 4.152925 
C   4.456227 0.980878 -1.541183 
C   -4.451463 -1.939308 -4.064659 
C   -4.847265 1.939308 1.629449 
C   5.253492 -0.110598 5.196005 
C   4.045235 0.110598 -0.498103 
C   -4.062383 -2.807679 -5.117579 
C   -5.236344 2.807679 0.576529 
C   4.341820 0.819830 5.714234 
C   4.956908 -0.819830 0.020126 
C   -4.979132 2.056538 -5.618666 
C   -4.319596 -2.056538 0.075442 
C   3.029302 0.895765 5.248076 
C   6.269426 -0.895765 -0.446032 
C   -6.282128 1.976475 -5.133458 
C   -3.016600 -1.976475 0.560650 
C   2.613104 0.026421 4.239358 
C   6.685623 -0.026421 -1.454750 
C   -6.678639 2.839153 -4.111402 
C   -2.620088 -2.839153 1.582706 
C   3.512026 -0.892267 3.701622 
C   5.786702 0.892267 -1.992486 
C   -5.770826 -2.044107 -3.583194 
C   -3.527902 2.044107 2.110914 
C   6.622581 -0.148699 -5.614811 
C   2.676146 0.148699 0.079297 
C   -2.718374 -2.774025 5.640209 
C   -6.580353 2.774025 -0.053899 
C   7.469358 0.966170 5.662835 
C   1.829370 -0.966170 -0.031273 
C   -1.888746 1.894322 -5.691095 
C   -7.409982 -1.894322 0.003013 
C   8.769805 0.921750 -5.216409 
C   0.528923 -0.921750 0.477699 
C   -0.623225 1.914298 5.105601 
C   -8.675503 -1.914298 -0.588507 
C   9.238154 -0.228640 -4.574954 
C   0.060574 0.228640 1.119154 
C   -0.174874 -2.742660 4.437794 
C   -9.123854 2.742660 -1.256314 
C   8.388192 -1.329784 -4.433932 
C   0.910536 1.329784 1.260176 
C   -1.008960 -1.623420 4.352650 
C   -8.289768 1.623420 -1.341458 
C   7.093295 -1.292229 -4.952613 
C   2.205433 1.292229 0.741495 
C   -2.268937 -1.637796 4.951977 
C   -7.029791 1.637796 -0.742131 
H   7.461251 -0.566812 3.446465 
H   1.837476 0.566812 -2.247643 
H   -1.761594 -2.229228 -3.529649 
H   -7.537133 2.229228 2.164459 
H   8.914790 -2.046134 2.106828 
H   0.383937 2.046134 -3.587280 
H   -0.280113 -0.647665 -2.359566 
H   -9.018614 0.647665 3.334542 
H   8.050605 1.561750 1.274053 
H   1.248123 -1.561750 -4.420055 
H   -1.181445 1.515918 -1.488055 
H   -8.117283 -1.515918 4.206053 
H   5.726124 0.861247 1.855247 
H   3.572604 -0.861247 -3.838861 
H   -3.591018 2.068142 -1.842863 
H   -5.707710 -2.068142 3.851245 
H   4.291421 2.313909 3.242274 
H   5.007307 -2.313909 -2.451834 
H   -5.055883 0.524041 -3.085746 
H   -4.242845 -0.524041 2.608362 
H   4.664519 1.491137 -4.876869 
H   4.634209 -1.491137 0.817239 
H   -4.668499 1.391267 4.962915 
H   -4.630229 -1.391267 -0.731193 
H   2.350152 1.632178 5.677201 
H   6.948575 -1.632178 -0.016907 
H   -6.966989 1.242917 -5.560357 
H   -2.331738 -1.242917 0.133751 
H   1.602461 0.083611 3.833685 
H   7.696266 -0.083611 -1.860423 
H   -7.681662 2.781008 -3.690489 
H   -1.617065 -2.781008 2.003619 
H   3.191167 -1.523937 2.871108 
H   6.107561 1.523937 -2.823000 
H   -6.082475 -1.419744 -2.744424 
H   -3.216253 1.419744 2.949684 
H   7.120911 1.850394 5.125143 
H   2.177816 -1.850394 -0.568966 
H   -2.221634 1.015816 -5.135301 
H   -7.077093 -1.015816 0.558808 
H   -9.172614 1.783443 -5.351284 
H   -0.126114 -1.783443 0.342825 
H   0.022608 1.039903 5.195704 
H   9.276120 -1.039903 -0.498405 
H   -8.333784 -0.276235 -4.202393 
H   -0.964944 0.276235 1.491715 
H   0.824922 -2.718561 3.998873 
H   8.473806 2.718561 -1.695235 
H   8.736136 -2.223688 -3.915266 
H   0.562591 2.223688 1.778842 
H   -0.679753 -0.739043 3.805406 
H   -8.618974 0.739043 -1.888702 
H   6.432985 -2.154722 -4.849491 
H   2.865743 2.154722 0.844617 
H   -2.920673 -0.765464 4.886955 
H   -6.378055 0.765464 -0.807153 
128
i=29
C   5.765002 -1.910646 3.440344 
C   3.533726 1.910646 -2.253764 
C   -3.528222 -0.980750 -3.413460 
C   -5.770506 0.980750 2.280648 
C   7.092580 -1.550172 3.134877 
C   2.206148 1.550172 -2.559231 
C   -2.172704 -1.290847 -3.180173 
C   -7.126024 1.290847 2.513935 
C   7.914326 -2.395258 2.388536 
C   1.384401 2.395258 -3.305572 
C   -1.338893 -0.406177 -2.495640 
C   -7.959834 0.406177 3.198468 
C   7.427214 2.181898 1.916285 
C   1.871513 -2.181898 -3.777823 
C   -1.840185 0.804325 -2.007093 
C   -7.458542 -0.804325 3.687015 
C   6.113517 1.807919 2.212602 
C   3.185210 -1.807919 -3.481506 
C   -3.183938 1.123061 -2.219798 
C   -6.114789 -1.123061 3.474310 
C   5.295647 2.648275 2.969573 
C   4.003081 -2.648275 -2.724535 
C   -4.013241 0.245873 -2.920465 
C   -5.285487 -0.245873 2.773643 
C   4.843295 -0.977491 4.138214 
C   4.455433 0.977491 -1.555894 
C   -4.452257 -1.935921 -4.079370 
C   -4.846471 1.935921 1.614738 
C   5.250634 -0.107529 5.182934 
C   4.048093 0.107529 -0.511174 
C   -4.059525 -2.804610 -5.130650 
C   -5.239202 2.804610 0.563458 
C   4.338116 0.823746 5.698306 
C   4.960612 -0.823746 0.004198 
C   -4.975428 2.060454 -5.634594 
C   -4.323300 -2.060454 0.059514 
C   3.027185 0.900369 5.228973 
C   6.271543 -0.900369 -0.465135 
C   -6.280011 1.981079 -5.152561 
C   -3.018717 -1.981079 0.541547 
C   2.614268 0.032136 4.218032 
C   6.684459 -0.032136 -1.476076 
C   -6.679803 2.844868 -4.132728 
C   -2.618924 -2.844868 1.561380 
C   3.514672 -0.886182 3.681884 
C   5.784056 0.886182 -2.012224 
C   -5.773472 -2.038022 -3.602932 
C   -3.525256 2.038022 2.091176 
C   6.615543 -0.144889 -5.619044 
C   2.683184 0.144889 0.075064 
C   -2.711336 -2.770215 5.635976 
C   -6.587391 2.770215 -0.058132 
C   7.459462 0.972732 5.667545 
C   1.839266 -0.972732 -0.026563 
C   -1.878850 1.900884 -5.686385 
C   -7.419878 -1.900884 0.007723 
C   8.754088 0.932386 -5.197941 
C   0.544640 -0.932386 0.496167 
C   -0.607508 1.924934 5.124069 
C   -8.691220 -1.924934 -0.570039 
C   9.219104 -0.216734 -4.552094 
C   0.079624 0.216734 1.142014 
C   -0.155824 -2.730754 4.460654 
C   -9.142904 2.730754 -1.233454 
C   8.371788 -1.320894 -4.420385 
C   0.926940 1.320894 1.273723 
C   -0.992556 -1.614530 4.366197 
C   -8.306172 1.614530 -1.327911 
C   7.082711 -1.287202 -4.952507 
C   2.216017 1.287202 0.741601 
C   -2.258353 -1.632769 4.952083 
C   -7.040375 1.632769 -0.742025 
H   7.473898 -0.584116 3.460329 
H   1.824829 0.584116 -2.233779 
H   -1.774241 -2.246532 -3.515785 
H   -7.524486 2.246532 2.178323 
H   8.932094 -2.080478 2.148951 
H   0.366633 2.080478 -3.545157 
H   -0.297417 -0.682009 -2.317443 
H   -9.001310 0.682009 3.376665 
H   8.061718 1.532116 1.309720 
H   1.237010 -1.532116 -4.384388 
H   -1.192558 1.486284 -1.452388 
H   -8.106170 -1.486284 4.241720 
H   5.723055 0.856326 1.853183 
H   3.575673 -0.856326 -3.840925 
H   -3.587949 2.063221 -1.844927 
H   -5.710779 -2.063221 3.849181 
H   4.283325 2.324228 3.216186 
H   5.015403 -2.324228 -2.477922 
H   -5.047787 0.534360 -3.111834 
H   -4.250941 -0.534360 2.582274 
H   4.658804 1.494047 -4.891210 
H   4.639924 -1.494047 0.802898 
H   -4.662784 1.394177 4.948574 
H   -4.635944 -1.394177 -0.745534 
H   2.347083 1.636306 5.657727 
H   6.951644 -1.636306 -0.036381 
H   -6.963920 1.247045 -5.579831 
H   -2.334807 -1.247045 0.114277 
H   1.604895 0.089485 3.809819 
H   7.693832 -0.089485 -1.884289 
H   -7.684096 2.786882 -3.714355 
H   -1.614631 -2.786882 1.979753 
H   3.195348 -1.516634 2.849994 
H   6.103380 1.516634 -2.844114 
H   -6.086656 -1.412441 -2.765538 
H   -3.212072 1.412441 2.928570 
H   7.113608 1.856003 5.126836 
H   2.185119 -1.856003 -0.567273 
H   -2.214331 1.021425 -5.133608 
H   -7.084396 -1.021425 0.560501 
H   -9.189865 1.796196 -5.325354 
H   -0.108863 -1.796196 0.368755 
H   0.039859 1.052656 5.221634 
H   9.258869 -1.052656 -0.472475 
H   -8.357121 -0.260413 -4.168473 
H   -0.941607 0.260413 1.525635 
H   0.848259 -2.702739 4.032793 
H   8.450469 2.702739 -1.661315 
H   8.716609 -2.213210 -3.896956 
H   0.582118 2.213210 1.797152 
H   -0.660226 -0.728565 3.823716 
H   -8.638501 0.728565 -1.870392 
H   6.423830 -2.151335 -4.855735 
H   2.874898 2.151335 0.838373 
H   -2.911518 -0.762077 4.880711 
H   -6.387210 0.762077 -0.813397 
128
i=30
C   5.766378 -1.912763 3.433623 
C   3.532350 1.912763 -2.260485 
C   -3.529598 -0.982867 -3.420181 
C   -5.769130 0.982867 2.273927 
C   7.100941 -1.564883 3.146201 
C   2.197787 1.564883 -2.547907 
C   -2.181065 -1.305558 -3.168849 
C   -7.117663 1.305558 2.525259 
C   7.925703 -2.419865 2.415312 
C   1.373024 2.419865 -3.278796 
C   -1.350270 -0.430784 -2.468864 
C   -7.948457 0.430784 3.225244 
C   7.435046 2.160308 1.938987 
C   1.863681 -2.160308 -3.755121 
C   -1.848017 0.782735 -1.984391 
C   -7.450710 -0.782735 3.709717 
C   6.113835 1.800140 2.214401 
C   3.184892 -1.800140 -3.479707 
C   -3.184256 1.115282 -2.217999 
C   -6.114471 -1.115282 3.476109 
C   5.293107 2.649704 2.957296 
C   4.005621 -2.649704 -2.736812 
C   -4.010701 0.247302 -2.932742 
C   -5.288027 -0.247302 2.761366 
C   4.844089 -0.974104 4.123503 
C   4.454639 0.974104 -1.570605 
C   -4.453051 -1.932534 -4.094081 
C   -4.845677 1.932534 1.600027 
C   5.247776 -0.104460 5.169863 
C   4.050951 0.104460 -0.524245 
C   -4.056667 -2.801541 -5.143721 
C   -5.242060 2.801541 0.550387 
C   4.334412 0.827662 5.682378 
C   4.964316 -0.827662 -0.011730 
C   -4.971724 2.064370 -5.650522 
C   -4.327004 -2.064370 0.043586 
C   3.025068 0.904973 5.209870 
C   6.273660 -0.904973 -0.484238 
C   -6.277894 1.985683 -5.171664 
C   -3.020834 -1.985683 0.522444 
C   2.615432 0.037851 4.196706 
C   6.683295 -0.037851 -1.497402 
C   -6.680967 2.850583 -4.154054 
C   -2.617760 -2.850583 1.540054 
C   3.517318 -0.880097 3.662146 
C   5.781410 0.880097 -2.031962 
C   -5.776118 -2.031937 -3.622670 
C   -3.522610 2.031937 2.071438 
C   6.608505 -0.141079 -5.623277 
C   2.690222 0.141079 0.070831 
C   -2.704298 -2.766405 5.631743 
C   -6.594429 2.766405 -0.062365 
C   7.449566 0.979294 5.672255 
C   1.849162 -0.979294 -0.021853 
C   -1.868954 1.907446 -5.681675 
C   -7.429774 -1.907446 0.012433 
C   8.738371 0.943022 -5.179473 
C   0.560357 -0.943022 0.514635 
C   -0.591791 1.935570 5.142537 
C   -8.706937 -1.935570 -0.551571 
C   9.200054 -0.204828 -4.529234 
C   0.098674 0.204828 1.164874 
C   -0.136774 -2.718848 4.483514 
C   -9.161954 2.718848 -1.210594 
C   8.355384 -1.312004 -4.406838 
C   0.943344 1.312004 1.287270 
C   -0.976152 -1.605640 4.379744 
C   -8.322576 1.605640 -1.314364 
C   7.072127 -1.282175 -4.952401 
C   2.226601 1.282175 0.741707 
C   -2.247769 -1.627742 4.952189 
C   -7.050959 1.627742 -0.741919 
H   7.486545 -0.601420 3.474193 
H   1.812182 0.601420 -2.219915 
H   -1.786888 -2.263836 -3.501921 
H   -7.511839 2.263836 2.192187 
H   8.949398 -2.114822 2.191074 
H   0.349329 2.114822 -3.503034 
H   -0.314721 -0.716353 -2.275320 
H   -8.984006 0.716353 3.418788 
H   8.072831 1.502482 1.345387 
H   1.225897 -1.502482 -4.348721 
H   -1.203671 1.456650 -1.416721 
H   -8.095057 -1.456650 4.277387 
H   5.719986 0.851405 1.851119 
H   3.578742 -0.851405 -3.842989 
H   -3.584880 2.058300 -1.846991 
H   -5.713848 -2.058300 3.847117 
H   4.275229 2.334547 3.190098 
H   5.023499 -2.334547 -2.504010 
H   -5.039691 0.544679 -3.137922 
H   -4.259037 -0.544679 2.556186 
H   4.653089 1.496957 -4.905551 
H   4.645639 -1.496957 0.788557 
H   -4.657069 1.397087 4.934233 
H   -4.641659 -1.397087 -0.759875 
H   2.344014 1.640434 5.638253 
H   6.954713 -1.640434 -0.055855 
H   -6.960851 1.251173 -5.599305 
H   -2.337876 -1.251173 0.094803 
H   1.607329 0.095359 3.785953 
H   7.691398 -0.095359 -1.908155 
H   -7.686530 2.792756 -3.738221 
H   -1.612197 -2.792756 1.955887 
H   3.199529 -1.509331 2.828880 
H   6.099199 1.509331 -2.865228 
H   -6.090837 -1.405138 -2.786652 
H   -3.207891 1.405138 2.907456 
H   7.106305 1.861612 5.128529 
H   2.192422 -1.861612 -0.565580 
H   -2.207028 1.027034 -5.131915 
H   -7.091699 -1.027034 0.562194 
H   -9.207116 1.808949 -5.299424 
H   -0.091612 -1.808949 0.394685 
H   0.057110 1.065409 5.247564 
H   9.241618 -1.065409 -0.446545 
H   -8.380458 -0.244591 -4.134553 
H   -0.918270 0.244591 1.559555 
H   0.871596 -2.686917 4.066713 
H   8.427132 2.686917 -1.627395 
H   8.697082 -2.202732 -3.878646 
H   0.601645 2.202732 1.815462 
H   -0.640699 -0.718087 3.842026 
H   -8.658028 0.718087 -1.852082 
H   6.414675 -2.147948 -4.861979 
H   2.884053 2.147948 0.832129 
H   -2.902363 -0.758690 4.874467 
H   -6.396365 0.758690 -0.819641 
128
i=31
C   5.767754 -1.914880 3.426902 
C   3.530974 1.914880 -2.267206 
C   -3.530974 -0.984984 -3.426902 
C   -5.767754 0.984984 2.267206 
C   7.109302 -1.579594 3.157525 
C   2.189426 1.579594 -2.536583 
C   -2.189426 -1.320269 -3.157525 
C   -7.109302 1.320269 2.536583 
C   7.937080 -2.444472 2.442088 
C   1.361647 2.444472 -3.252020 
C   -1.361647 -0.455391 -2.442088 
C   -7.937080 0.455391 3.252020 
C   7.442878 2.138718 1.961689 
C   1.855849 -2.138718 -3.732419 
C   -1.855849 0.761145 -1.961689 
C   -7.442878 -0.761145 3.732419 
C   6.114153 1.792361 2.216200 
C   3.184574 -1.792361 -3.477908 
C   -3.184574 1.107503 -2.216200 
C   -6.114153 -1.107503 3.477908 
C   5.290567 2.651133 2.945019 
C   4.008161 -2.651133 -2.749089 
C   -4.008161 0.248731 -2.945019 
C   -5.290567 -0.248731 2.749089 
C   4.844883 -0.970717 4.108792 
C   4.453845 0.970717 -1.585316 
C   -4.453845 -1.929147 -4.108792 
C   -4.844883 1.929147 1.585316 
C   5.244918 -0.101391 5.156792 
C   4.053809 0.101391 -0.537316 
C   -4.053809 -2.798472 -5.156792 
C   -5.244918 2.798472 0.537316 
C   4.330708 0.831578 5.666450 
C   4.968020 -0.831578 -0.027658 
C   -4.968020 2.068286 -5.666450 
C   -4.330708 -2.068286 0.027658 
C   3.022951 0.909577 5.190767 
C   6.275777 -0.909577 -0.503341 
C   -6.275777 1.990287 -5.190767 
C   -3.022951 -1.990287 0.503341 
C   2.616596 0.043566 4.175380 
C   6.682131 -0.043566 -1.518728 
C   -6.682131 2.856298 -4.175380 
C   -2.616596 -2.856298 1.518728 
C   3.519964 -0.874012 3.642408 
C   5.778764 0.874012 -2.051700 
C   -5.778764 -2.025852 -3.642408 
C   -3.519964 2.025852 2.051700 
C   6.601467 -0.137269 -5.627510 
C   2.697260 0.137269 0.066598 
C   -2.697260 -2.762595 5.627510 
C   -6.601467 2.762595 -0.066598 
C   7.439670 0.985856 5.676965 
C   1.859058 -0.985856 -0.017143 
C   -1.859058 1.914008 -5.676965 
C   -7.439670 -1.914008 0.017143 
C   8.722654 0.953658 -5.161005 
C   0.576074 -0.953658 0.533103 
C   -0.576074 1.946206 5.161005 
C   -8.722654 -1.946206 -0.533103 
C   9.181004 -0.192922 -4.506374 
C   0.117724 0.192922 1.187734 
C   -0.117724 -2.706942 4.506374 
C   -9.181004 2.706942 -1.187734 
C   8.338980 -1.303114 -4.393291 
C   0.959748 1.303114 1.300817 
C   -0.959748 -1.596750 4.393291 
C   -8.338980 1.596750 -1.300817 
C   7.061543 -1.277148 -4.952295 
C   2.237185 1.277148 0.741813 
C   -2.237185 -1.622715 4.952295 
C   -7.061543 1.622715 -0.741813 
H   7.499192 -0.618724 3.488057 
H   1.799535 0.618724 -2.206051 
H   -1.799535 -2.281140 -3.488057 
H   -7.499192 2.281140 2.206051 
H   8.966702 -2.149166 2.233197 
H   0.332025 2.149166 -3.460911 
H   -0.332025 -0.750697 -2.233197 
H   -8.966702 0.750697 3.460911 
H   8.083944 1.472848 1.381054 
H   1.214784 -1.472848 -4.313054 
H   -1.214784 1.427016 -1.381054 
H   -8.083944 -1.427016 4.313054 
H   5.716917 0.846484 1.849055 
H   3.581811 -0.846484 -3.845053 
H   -3.581811 2.053379 -1.849055 
H   -5.716917 -2.053379 3.845053 
H   4.267133 2.344866 3.164010 
H   5.031595 -2.344866 -2.530098 
H   -5.031595 0.554998 -3.164010 
H   -4.267133 -0.554998 2.530098 
H   4.647374 1.499867 -4.919892 
H   4.651354 -1.499867 0.774216 
H   -4.651354 1.399997 4.919892 
H   -4.647374 -1.399997 -0.774216 
H   2.340945 1.644562 5.618779 
H   6.957782 -1.644562 -0.075329 
H   -6.957782 1.255301 -5.618779 
H   -2.340945 -1.255301 0.075329 
H   1.609763 0.101233 3.762087 
H   7.688964 -0.101233 -1.932021 
H   -7.688964 2.798630 -3.762087 
H   -1.609763 -2.798630 1.932021 
H   3.203710 -1.502028 2.807766 
H   6.095018 1.502028 -2.886342 
H   -6.095018 -1.397835 -2.807766 
H   -3.203710 1.397835 2.886342 
H   7.099002 1.867221 5.130222 
H   2.199725 -1.867221 -0.563887 
H   -2.199725 1.032643 -5.130222 
H   -7.099002 -1.032643 0.563887 
H   -9.224367 1.821702 -5.273494 
H   -0.074361 -1.821702 0.420615 
H   0.074361 1.078162 5.273494 
H   9.224367 -1.078162 -0.420615 
H   -8.403795 -0.228769 -4.100633 
H   -0.894933 0.228769 1.593475 
H   0.894933 -2.671095 4.100633 
H   8.403795 2.671095 -1.593475 
H   8.677555 -2.192254 -3.860336 
H   0.621172 2.192254 1.833772 
H   -0.621172 -0.707609 3.860336 
H   -8.677555 0.707609 -1.833772 
H   6.405520 -2.144561 -4.868223 
H   2.893208 2.144561 0.825885 
H   -2.893208 -0.755303 4.868223 
H   -6.405520 0.755303 -0.825885 
128
i=32
C   5.769130 -1.916997 3.420181 
C   3.529598 1.916997 -2.273927 
C   -3.532350 -0.987101 -3.433623 
C   -5.766378 0.987101 2.260485 
C   7.117663 -1.594305 3.168849 
C   2.181065 1.594305 -2.525259 
C   -2.197787 -1.334980 -3.146201 
C   -7.100941 1.334980 2.547907 
C   7.948457 -2.469079 2.468864 
C   1.350270 2.469079 -3.225244 
C   -1.373024 -0.479998 -2.415312 
C   -7.925703 0.479998 3.278796 
C   7.450710 2.117128 1.984391 
C   1.848017 -2.117128 -3.709717 
C   -1.863681 0.739555 -1.938987 
C   -7.435046 -0.739555 3.755121 
C   6.114471 1.784582 2.217999 
C   3.184256 -1.784582 -3.476109 
C   -3.184892 1.099724 -2.214401 
C   -6.113835 -1.099724 3.479707 
C   5.288027 2.652562 2.932742 
C   4.010701 -2.652562 -2.761366 
C   -4.005621 0.250160 -2.957296 
C   -5.293107 -0.250160 2.736812 
C   4.845677 -0.967330 4.094081 
C   4.453051 0.967330 -1.600027 
C   -4.454639 -1.925760 -4.123503 
C   -4.844089 1.925760 1.570605 
C   5.242060 -0.098322 5.143721 
C   4.056667 0.098322 -0.550387 
C   -4.050951 -2.795403 -5.169863 
C   -5.247776 2.795403 0.524245 
C   4.327004 0.835494 5.650522 
C   4.971724 -0.835494 -0.043586 
C   -4.964316 2.072202 -5.682378 
C   -4.334412 -2.072202 0.011730 
C   3.020834 0.914181 5.171664 
C   6.277894 -0.914181 -0.522444 
C   -6.273660 1.994891 -5.209870 
C   -3.025068 -1.994891 0.484238 
C   2.617760 0.049281 4.154054 
C   6.680967 -0.049281 -1.540054 
C   -6.683295 2.862013 -4.196706 
C   -2.615432 -2.862013 1.497402 
C   3.522610 -0.867927 3.622670 
C   5.776118 0.867927 -2.071438 
C   -5.781410 -2.019767 -3.662146 
C   -3.517318 2.019767 2.031962 
C   6.594429 -0.133459 -5.631743 
C   2.704298 0.133459 0.062365 
C   -2.690222 -2.758785 5.623277 
C   -6.608505 2.758785 -0.070831 
C   7.429774 0.992418 5.681675 
C   1.868954 -0.992418 -0.012433 
C   -1.849162 1.920570 -5.672255 
C   -7.449566 -1.920570 0.021853 
C   8.706937 0.964294 -5.142537 
C   0.591791 -0.964294 0.551571 
C   -0.560357 1.956842 5.179473 
C   -8.738371 -1.956842 -0.514635 
C   9.161954 -0.181016 -4.483514 
C   0.136774 0.181016 1.210594 
C   -0.098674 -2.695036 4.529234 
C   -9.200054 2.695036 -1.164874 
C   8.322576 -1.294224 -4.379744 
C   0.976152 1.294224 1.314364 
C   -0.943344 -1.587860 4.406838 
C   -8.355384 1.587860 -1.287270 
C   7.050959 -1.272121 -4.952189 
C   2.247769 1.272121 0.741919 
C   -2.226601 -1.617688 4.952401 
C   -7.072127 1.617688 -0.741707 
H   7.511839 -0.636028 3.501921 
H   1.786888 0.636028 -2.192187 
H   -1.812182 -2.298444 -3.474193 
H   -7.486545 2.298444 2.219915 
H   8.984006 -2.183510 2.275320 
H   0.314721 2.183510 -3.418788 
H   -0.349329 -0.785041 -2.191074 
H   -8.949398 0.785041 3.503034 
H   8.095057 1.443214 1.416721 
H   1.203671 -1.443214 -4.277387 
H   -1.225897 1.397382 -1.345387 
H   -8.072831 -1.397382 4.348721 
H   5.713848 0.841563 1.846991 
H   3.584880 -0.841563 -3.847117 
H   -3.578742 2.048458 -1.851119 
H   -5.719986 -2.048458 3.842989 
H   4.259037 2.355185 3.137922 
H   5.039691 -2.355185 -2.556186 
H   -5.023499 0.565317 -3.190098 
H   -4.275229 -0.565317 2.504010 
H   4.641659 1.502777 -4.934233 
H   4.657069 -1.502777 0.759875 
H   -4.645639 1.402907 4.905551 
H   -4.653089 -1.402907 -0.788557 
H   2.337876 1.648690 5.599305 
H   6.960851 -1.648690 -0.094803 
H   -6.954713 1.259429 -5.638253 
H   -2.344014 -1.259429 0.055855 
H   1.612197 0.107107 3.738221 
H   7.686530 -0.107107 -1.955887 
H   -7.691398 2.804504 -3.785953 
H   -1.607329 -2.804504 1.908155 
H   3.207891 -1.494725 2.786652 
H   6.090837 1.494725 -2.907456 
H   -6.099199 -1.390532 -2.828880 
H   -3.199529 1.390532 2.865228 
H   7.091699 1.872830 5.131915 
H   2.207028 -1.872830 -0.562194 
H   -2.192422 1.038252 -5.128529 
H   -7.106305 -1.038252 0.565580 
H   -9.241618 1.834455 -5.247564 
H   -0.057110 -1.834455 0.446545 
H   0.091612 1.090915 5.299424 
H   9.207116 -1.090915 -0.394685 
H   -8.427132 -0.212947 -4.066713 
H   -0.871596 0.212947 1.627395 
H   0.918270 -2.655273 4.134553 
H   8.380458 2.655273 -1.559555 
H   8.658028 -2.181776 -3.842026 
H   0.640699 2.181776 1.852082 
H   -0.601645 -0.697131 3.878646 
H   -8.697082 0.697131 -1.815462 
H   6.396365 -2.141174 -4.874467 
H   2.902363 2.141174 0.819641 
H   -2.884053 -0.751916 4.861979 
H   -6.414675 0.751916 -0.832129 
128
i=33
C   5.770506 -1.919114 3.413460 
C   3.528222 1.919114 -2.280648 
C   -3.533726 -0.989218 -3.440344 
C   -5.765002 0.989218 2.253764 
C   7.126024 -1.609016 3.180173 
C   2.172704 1.609016 -2.513935 
C   -2.206148 -1.349691 -3.134877 
C   -7.092580 1.349691 2.559231 
C   7.959834 -2.493686 2.495640 
C   1.338893 2.493686 -3.198468 
C   -1.384401 -0.504605 -2.388536 
C   -7.914326 0.504605 3.305572 
C   7.458542 2.095538 2.007093 
C   1.840185 -2.095538 -3.687015 
C   -1.871513 0.717965 -1.916285 
C   -7.427214 -0.717965 3.777823 
C   6.114789 1.776803 2.219798 
C   3.183938 -1.776803 -3.474310 
C   -3.185210 1.091945 -2.212602 
C   -6.113517 -1.091945 3.481506 
C   5.285487 2.653991 2.920465 
C   4.013241 -2.653991 -2.773643 
C   -4.003081 0.251589 -2.969573 
C   -5.295647 -0.251589 2.724535 
C   4.846471 -0.963943 4.079370 
C   4.452257 0.963943 -1.614738 
C   -4.455433 -1.922373 -4.138214 
C   -4.843295 1.922373 1.555894 
C   5.239202 -0.095253 5.130650 
C   4.059525 0.095253 -0.563458 
C   -4.048093 -2.792334 -5.182934 
C   -5.250634 2.792334 0.511174 
C   4.323300 0.839410 5.634594 
C   4.975428 -0.839410 -0.059514 
C   -4.960612 2.076118 -5.698306 
C   -4.338116 -2.076118 -0.004198 
C   3.018717 0.918785 5.152561 
C   6.280011 -0.918785 -0.541547 
C   -6.271543 1.999495 -5.228973 
C   -3.027185 -1.999495 0.465135 
C   2.618924 0.054996 4.132728 
C   6.679803 -0.054996 -1.561380 
C   -6.684459 2.867728 -4.218032 
C   -2.614268 -2.867728 1.476076 
C   3.525256 -0.861842 3.602932 
C   5.773472 0.861842 -2.091176 
C   -5.784056 -2.013682 -3.681884 
C   -3.514672 2.013682 2.012224 
C   6.587391 -0.129649 -5.635976 
C   2.711336 0.129649 0.058132 
C   -2.683184 -2.754975 5.619044 
C   -6.615543 2.754975 -0.075064 
C   7.419878 0.998980 5.686385 
C   1.878850 -0.998980 -0.007723 
C   -1.839266 1.927132 -5.667545 
C   -7.459462 -1.927132 0.026563 
C   8.691220 0.974930 -5.124069 
C   0.607508 -0.974930 0.570039 
C   -0.544640 1.967478 5.197941 
C   -8.754088 -1.967478 -0.496167 
C   9.142904 -0.169110 -4.460654 
C   0.155824 0.169110 1.233454 
C   -0.079624 -2.683130 4.552094 
C   -9.219104 2.683130 -1.142014 
C   8.306172 -1.285334 -4.366197 
C   0.992556 1.285334 1.327911 
C   -0.926940 -1.578970 4.420385 
C   -8.371788 1.578970 -1.273723 
C   7.040375 -1.267094 -4.952083 
C   2.258353 1.267094 0.742025 
C   -2.216017 -1.612661 4.952507 
C   -7.082711 1.612661 -0.741601 
H   7.524486 -0.653332 3.515785 
H   1.774241 0.653332 -2.178323 
H   -1.824829 -2.315748 -3.460329 
H   -7.473898 2.315748 2.233779 
H   9.001310 -2.217854 2.317443 
H   0.297417 2.217854 -3.376665 
H   -0.366633 -0.819385 -2.148951 
H   -8.932094 0.819385 3.545157 
H   8.106170 1.413580 1.452388 
H   1.192558 -1.413580 -4.241720 
H   -1.237010 1.367748 -1.309720 
H   -8.061718 -1.367748 4.384388 
H   5.710779 0.836642 1.844927 
H   3.587949 -0.836642 -3.849181 
H   -3.575673 2.043537 -1.853183 
H   -5.723055 -2.043537 3.840925 
H   4.250941 2.365504 3.111834 
H   5.047787 -2.365504 -2.582274 
H   -5.015403 0.575636 -3.216186 
H   -4.283325 -0.575636 2.477922 
H   4.635944 1.505687 -4.948574 
H   4.662784 -1.505687 0.745534 
H   -4.639924 1.405817 4.891210 
H   -4.658804 -1.405817 -0.802898 
H   2.334807 1.652818 5.579831 
H   6.963920 -1.652818 -0.114277 
H   -6.951644 1.263557 -5.657727 
H   -2.347083 -1.263557 0.036381 
H   1.614631 0.112981 3.714355 
H   7.684096 -0.112981 -1.979753 
H   -7.693832 2.810378 -3.809819 
H   -1.604895 -2.810378 1.884289 
H   3.212072 -1.487422 2.765538 
H   6.086656 1.487422 -2.928570 
H   -6.103380 -1.383229 -2.849994 
H   -3.195348 1.383229 2.844114 
H   7.084396 1.878439 5.133608 
H   2.214331 -1.878439 -0.560501 
H   -2.185119 1.043861 -5.126836 
H   -7.113608 -1.043861 0.567273 
H   -9.258869 1.847208 -5.221634 
H   -0.039859 -1.847208 0.472475 
H   0.108863 1.103668 5.325354 
H   9.189865 -1.103668 -0.368755 
H   -8.450469 -0.197125 -4.032793 
H   -0.848259 0.197125 1.661315 
H   0.941607 -2.639451 4.168473 
H   8.357121 2.639451 -1.525635 
H   8.638501 -2.171298 -3.823716 
H   0.660226 2.171298 1.870392 
H   -0.582118 -0.686653 3.896956 
H   -8.716609 0.686653 -1.797152 
H   6.387210 -2.137787 -4.880711 
H   2.911518 2.137787 0.813397 
H   -2.874898 -0.748529 4.855735 
H   -6.423830 0.748529 -0.838373 
128
i=34
C   5.771882 -1.921231 3.406739 
C   3.526846 1.921231 -2.287369 
C   -3.535102 -0.991335 -3.447065 
C   -5.763626 0.991335 2.247043 
C   7.134385 -1.623727 3.191497 
C   2.164343 1.623727 -2.502611 
C   -2.214509 -1.364402 -3.123553 
C   -7.084219 1.364402 2.570555 
C   7.971211 -2.518293 2.522416 
C   1.327516 2.518293 -3.171692 
C   -1.395778 -0.529212 -2.361760 
C   -7.902949 0.529212 3.332348 
C   7.466374 2.073948 2.029795 
C   1.832353 -2.073948 -3.664313 
C   -1.879345 0.696375 -1.893583 
C   -7.419382 -0.696375 3.800525 
C   6.115107 1.769024 2.221597 
C   3.183620 -1.769024 -3.472511 
C   -3.185528 1.084166 -2.210803 
C   -6.113199 -1.084166 3.483305 
C   5.282947 2.655420 2.908188 
C   4.015781 -2.655420 -2.785920 
C   -4.000541 0.253018 -2.981850 
C   -5.298187 -0.253018 2.712258 
C   4.847265 -0.960556 4.064659 
C   4.451463 0.960556 -1.629449 
C   -4.456227 -1.918986 -4.152925 
C   -4.842501 1.918986 1.541183 
C   5.236344 -0.092184 5.117579 
C   4.062383 0.092184 -0.576529 
C   -4.045235 -2.789265 -5.196005 
C   -5.253492 2.789265 0.498103 
C   4.319596 0.843326 5.618666 
C   4.979132 -0.843326 -0.075442 
C   -4.956908 2.080034 -5.714234 
C   -4.341820 -2.080034 -0.020126 
C   3.016600 0.923389 5.133458 
C   6.282128 -0.923389 -0.560650 
C   -6.269426 2.004099 -5.248076 
C   -3.029302 -2.004099 0.446032 
C   2.620088 0.060711 4.111402 
C   6.678639 -0.060711 -1.582706 
C   -6.685623 2.873443 -4.239358 
C   -2.613104 -2.873443 1.454750 
C   3.527902 -0.855757 3.583194 
C   5.770826 0.855757 -2.110914 
C   -5.786702 -2.007597 -3.701622 
C   -3.512026 2.007597 1.992486 
C   6.580353 -0.125839 -5.640209 
C   2.718374 0.125839 0.053899 
C   -2.676146 -2.751165 5.614811 
C   -6.622581 2.751165 -0.079297 
C   7.409982 1.005542 5.691095 
C   1.888746 -1.005542 -0.003013 
C   -1.829370 1.933694 -5.662835 
C   -7.469358 -1.933694 0.031273 
C   8.675503 0.985566 -5.105601 
C   0.623225 -0.985566 0.588507 
C   -0.528923 1.978114 5.216409 
C   -8.769805 -1.978114 -0.477699 
C   9.123854 -0.157204 -4.437794 
C   0.174874 0.157204 1.256314 
C   -0.060574 -2.671224 4.574954 
C   -9.238154 2.671224 -1.119154 
C   8.289768 -1.276444 -4.352650 
C   1.008960 1.276444 1.341458 
C   -0.910536 -1.570080 4.433932 
C   -8.388192 1.570080 -1.260176 
C   7.029791 -1.262067 -4.951977 
C   2.268937 1.262067 0.742131 
C   -2.205433 -1.607634 4.952613 
C   -7.093295 1.607634 -0.741495 
H   7.537133 -0.670636 3.529649 
H   1.761594 0.670636 -2.164459 
H   -1.837476 -2.333052 -3.446465 
H   -7.461251 2.333052 2.247643 
H   9.018614 -2.252198 2.359566 
H   0.280113 2.252198 -3.334542 
H   -0.383937 -0.853729 -2.106828 
H   -8.914790 0.853729 3.587280 
H   8.117283 1.383946 1.488055 
H   1.181445 -1.383946 -4.206053 
H   -1.248123 1.338114 -1.274053 
H   -8.050605 -1.338114 4.420055 
H   5.707710 0.831721 1.842863 
H   3.591018 -0.831721 -3.851245 
H   -3.572604 2.038616 -1.855247 
H   -5.726124 -2.038616 3.838861 
H   4.242845 2.375823 3.085746 
H   5.055883 -2.375823 -2.608362 
H   -5.007307 0.585955 -3.242274 
H   -4.291421 -0.585955 2.451834 
H   4.630229 1.508597 -4.962915 
H   4.668499 -1.508597 0.731193 
H   -4.634209 1.408727 4.876869 
H   -4.664519 -1.408727 -0.817239 
H   2.331738 1.656946 5.560357 
H   6.966989 -1.656946 -0.133751 
H   -6.948575 1.267685 -5.677201 
H   -2.350152 -1.267685 0.016907 
H   1.617065 0.118855 3.690489 
H   7.681662 -0.118855 -2.003619 
H   -7.696266 2.816252 -3.833685 
H   -1.602461 -2.816252 1.860423 
H   3.216253 -1.480119 2.744424 
H   6.082475 1.480119 -2.949684 
H   -6.107561 -1.375926 -2.871108 
H   -3.191167 1.375926 2.823000 
H   7.077093 1.884048 5.135301 
H   2.221634 -1.884048 -0.558808 
H   -2.177816 1.049470 -5.125143 
H   -7.120911 -1.049470 0.568966 
H   -9.276120 1.859961 -5.195704 
H   -0.022608 -1.859961 0.498405 
H   0.126114 1.116421 5.351284 
H   9.172614 -1.116421 -0.342825 
H   -8.473806 -0.181303 -3.998873 
H   -0.824922 0.181303 1.695235 
H   0.964944 -2.623629 4.202393 
H   8.333784 2.623629 -1.491715 
H   8.618974 -2.160820 -3.805406 
H   0.679753 2.160820 1.888702 
H   -0.562591 -0.676175 3.915266 
H   -8.736136 0.676175 -1.778842 
H   6.378055 -2.134400 -4.886955 
H   2.920673 2.134400 0.807153 
H   -2.865743 -0.745142 4.849491 
H   -6.432985 0.745142 -0.844617 
128
i=35
C   5.773258 -1.923348 3.400018 
C   3.525470 1.923348 -2.294090 
C   -3.536478 -0.993452 -3.453786 
C   -5.762250 0.993452 2.240322 
C   7.142746 -1.638438 3.202821 
C   2.155982 1.638438 -2.491287 
C   -2.222870 -1.379113 -3.112229 
C   -7.075858 1.379113 2.581879 
C   7.982588 -2.542900 2.549192 
C   1.316139 2.542900 -3.144916 
C   -1.407155 -0.553819 -2.334984 
C   -7.891572 0.553819 3.359124 
C   7.474206 2.052358 2.052497 
C   1.824521 -2.052358 -3.641611 
C   -1.887177 0.674785 -1.870881 
C   -7.411550 -0.674785 3.823227 
C   6.115425 1.761245 2.223396 
C   3.183302 -1.761245 -3.470712 
C   -3.185846 1.076387 -2.209004 
C   -6.112881 -1.076387 3.485104 
C   5.280407 2.656849 2.895911 
C   4.018321 -2.656849 -2.798197 
C   -3.998001 0.254447 -2.994127 
C   -5.300727 -0.254447 2.699981 
C   4.848059 -0.957169 4.049948 
C   4.450669 0.957169 -1.644160 
C   -4.457021 -1.915599 -4.167636 
C   -4.841707 1.915599 1.526472 
C   5.233486 -0.089115 5.104508 
C   4.065241 0.089115 -0.589600 
C   -4.042377 -2.786196 -5.209076 
C   -5.256350 2.786196 0.485032 
C   4.315892 0.847242 5.602738 
C   4.982836 -0.847242 -0.091370 
C   -4.953204 2.083950 -5.730162 
C   -4.345524 -2.083950 -0.036054 
C   3.014483 0.927993 5.114355 
C   6.284245 -0.927993 -0.579753 
C   -6.267309 2.008703 -5.267179 
C   -3.031419 -2.008703 0.426929 
C   2.621252 0.066426 4.090076 
C   6.677475 -0.066426 -1.604032 
C   -6.686787 2.879158 -4.260684 
C   -2.611940 -2.879158 1.433424 
C   3.530548 -0.849672 3.563456 
C   5.768180 0.849672 -2.130652 
C   -5.789348 -2.001512 -3.721360 
C   -3.509380 2.001512 1.972748 
C   6.573315 -0.122029 -5.644442 
C   2.725412 0.122029 0.049666 
C   -2.669108 -2.747355 5.610578 
C   -6.629619 2.747355 -0.083530 
C   7.400086 1.012104 5.695805 
C   1.898642 -1.012104 0.001697 
C   -1.819474 1.940256 -5.658125 
C   -7.479254 -1.940256 0.035983 
C   8.659786 0.996202 -5.087133 
C   0.638942 -0.996202 0.606975 
C   -0.513206 1.988750 5.234877 
C   -8.785522 -1.988750 -0.459231 
C   9.104804 -0.145298 -4.414934 
C   0.193924 0.145298 1.279174 
C   -0.041524 -2.659318 4.597814 
C   -9.257204 2.659318 -1.096294 
C   8.273364 -1.267554 -4.339103 
C   1.025364 1.267554 1.355005 
C   -0.894132 -1.561190 4.447479 
C   -8.404596 1.561190 -1.246629 
C   7.019207 -1.257040 -4.951871 
C   2.279521 1.257040 0.742237 
C   -2.194849 -1.602607 4.952719 
C   -7.103879 1.602607 -0.741389 
H   7.549780 -0.687940 3.543513 
H   1.748947 0.687940 -2.150595 
H   -1.850123 -2.350356 -3.432601 
H   -7.448604 2.350356 2.261507 
H   9.035918 -2.286542 2.401689 
H   0.262809 2.286542 -3.292419 
H   -0.401241 -0.888073 -2.064705 
H   -8.897486 0.888073 3.629403 
H   8.128396 1.354312 1.523722 
H   1.170332 -1.354312 -4.170386 
H   -1.259236 1.308480 -1.238386 
H   -8.039492 -1.308480 4.455722 
H   5.704641 0.826800 1.840799 
H   3.594087 -0.826800 -3.853309 
H   -3.569535 2.033695 -1.857311 
H   -5.729193 -2.033695 3.836797 
H   4.234749 2.386142 3.059658 
H   5.063979 -2.386142 -2.634450 
H   -4.999211 0.596274 -3.268362 
H   -4.299517 -0.596274 2.425746 
H   4.624514 1.511507 -4.977256 
H   4.674214 -1.511507 0.716852 
H   -4.628494 1.411637 4.862528 
H   -4.670234 -1.411637 -0.831580 
H   2.328669 1.661074 5.540883 
H   6.970058 -1.661074 -0.153225 
H   -6.945506 1.271813 -5.696675 
H   -2.353221 -1.271813 -0.002567 
H   1.619499 0.124729 3.666623 
H   7.679228 -0.124729 -2.027485 
H   -7.698700 2.822126 -3.857551 
H   -1.600027 -2.822126 1.836557 
H   3.220434 -1.472816 2.723310 
H   6.078294 1.472816 -2.970798 
H   -6.111742 -1.368623 -2.892222 
H   -3.186986 1.368623 2.801886 
H   7.069790 1.889657 5.136994 
H   2.228937 -1.889657 -0.557115 
H   -2.170513 1.055079 -5.123450 
H   -7.128214 -1.055079 0.570659 
H   -9.293371 1.872714 -5.169774 
H   -0.005357 -1.872714 0.524335 
H   0.143365 1.129174 5.377214 
H   9.155363 -1.129174 -0.316895 
H   -8.497143 -0.165481 -3.964953 
H   -0.801585 0.165481 1.729155 
H   0.988281 -2.607807 4.236313 
H   8.310447 2.607807 -1.457795 
H   8.599447 -2.150342 -3.787096 
H   0.699280 2.150342 1.907012 
H   -0.543064 -0.665697 3.933576 
H   -8.755663 0.665697 -1.760532 
H   6.368900 -2.131013 -4.893199 
H   2.929828 2.131013 0.800909 
H   -2.856588 -0.741755 4.843247 
H   -6.442140 0.741755 -0.850861 
128
i=36
C   5.774634 -1.925465 3.393297 
C   3.524094 1.925465 -2.300811 
C   -3.537854 -0.995569 -3.460507 
C   -5.760874 0.995569 2.233601 
C   7.151107 -1.653149 3.214145 
C   2.147621 1.653149 -2.479963 
C   -2.231231 -1.393824 -3.100905 
C   -7.067497 1.393824 2.593203 
C   7.993965 -2.567507 2.575968 
C   1.304762 2.567507 -3.118140 
C   -1.418532 -0.578426 -2.308208 
C   -7.880195 0.578426 3.385900 
C   7.482038 2.030768 2.075199 
C   1.816689 -2.030768 -3.618909 
C   -1.895009 0.653195 -1.848179 
C   -7.403718 -0.653195 3.845929 
C   6.115743 1.753466 2.225195 
C   3.182984 -1.753466 -3.468913 
C   -3.186164 1.068608 -2.207205 
C   -6.112563 -1.068608 3.486903 
C   5.277867 2.658278 2.883634 
C   4.020861 -2.658278 -2.810474 
C   -3.995461 0.255876 -3.006404 
C   -5.303267 -0.255876 2.687704 
C   4.848853 -0.953782 4.035237 
C   4.449875 0.953782 -1.658871 
C   -4.457815 -1.912212 -4.182347 
C   -4.840913 1.912212 1.511761 
C   5.230628 -0.086046 5.091437 
C   4.068099 0.086046 -0.602671 
C   -4.039519 -2.783127 -5.222147 
C   -5.259208 2.783127 0.471961 
C   4.312188 0.851158 5.586810 
C   4.986540 -0.851158 -0.107298 
C   -4.949500 2.087866 -5.746090 
C   -4.349228 -2.087866 -0.051982 
C   3.012366 0.932597 5.095252 
C   6.286362 -0.932597 -0.598856 
C   -6.265192 2.013307 -5.286282 
C   -3.033536 -2.013307 0.407826 
C   2.622416 0.072141 4.068750 
C   6.676311 -0.072141 -1.625358 
C   -6.687951 2.884873 -4.282010 
C   -2.610776 -2.884873 1.412098 
C   3.533194 -0.843587 3.543718 
C   5.765534 0.843587 -2.150390 
C   -5.791994 -1.995427 -3.741098 
C   -3.506734 1.995427 1.953010 
C   6.566277 -0.118219 -5.648675 
C   2.732450 0.118219 0.045433 
C   -2.662070 -2.743545 5.606345 
C   -6.636657 2.743545 -0.087763 
C   7.390190 1.018666 5.700515 
C   1.908538 -1.018666 0.006407 
C   -1.809578 1.946818 -5.653415 
C   -7.489150 -1.946818 0.040693 
C   8.644069 1.006838 -5.068665 
C   0.654659 -1.006838 0.625443 
C   -0.497489 1.999386 5.253345 
C   -8.801239 -1.999386 -0.440763 
C   9.085754 -0.133392 -4.392074 
C   0.212974 0.133392 1.302034 
C   -0.022474 -2.647412 4.620674 
C   -9.276254 2.647412 -1.073434 
C   8.256960 -1.258664 -4.325556 
C   1.041768 1.258664 1.368552 
C   -0.877728 -1.552300 4.461026 
C   -8.421000 1.552300 -1.233082 
C   7.008623 -1.252013 -4.951765 
C   2.290105 1.252013 0.742343 
C   -2.184265 -1.597580 4.952825 
C   -7.114463 1.597580 -0.741283 
H   7.562427 -0.705244 3.557377 
H   1.736300 0.705244 -2.136731 
H   -1.862770 -2.367660 -3.418737 
H   -7.435957 2.367660 2.275371 
H   9.053222 -2.320886 2.443812 
H   0.245505 2.320886 -3.250296 
H   -0.418545 -0.922417 -2.022582 
H   -8.880182 0.922417 3.671526 
H   8.139509 1.324678 1.559389 
H   1.159219 -1.324678 -4.134719 
H   -1.270349 1.278846 -1.202719 
H   -8.028379 -1.278846 4.491389 
H   5.701572 0.821879 1.838735 
H   3.597156 -0.821879 -3.855373 
H   -3.566466 2.028774 -1.859375 
H   -5.732262 -2.028774 3.834733 
H   4.226653 2.396461 3.033570 
H   5.072075 -2.396461 -2.660538 
H   -4.991115 0.606593 -3.294450 
H   -4.307613 -0.606593 2.399658 
H   4.618799 1.514417 -4.991597 
H   4.679929 -1.514417 0.702511 
H   -4.622779 1.414547 4.848187 
H   -4.675949 -1.414547 -0.845921 
H   2.325600 1.665202 5.521409 
H   6.973127 -1.665202 -0.172699 
H   -6.942437 1.275941 -5.716149 
H   -2.356290 -1.275941 -0.022041 
H   1.621933 0.130603 3.642757 
H   7.676794 -0.130603 -2.051351 
H   -7.701134 2.828000 -3.881417 
H   -1.597593 -2.828000 1.812691 
H   3.224615 -1.465513 2.702196 
H   6.074113 1.465513 -2.991912 
H   -6.115923 -1.361320 -2.913336 
H   -3.182805 1.361320 2.780772 
H   7.062487 1.895266 5.138687 
H   2.236240 -1.895266 -0.555422 
H   -2.163210 1.060688 -5.121757 
H   -7.135517 -1.060688 0.572352 
H   -9.310622 1.885467 -5.143844 
H   0.011894 -1.885467 0.550265 
H   0.160616 1.141927 5.403144 
H   9.138112 -1.141927 -0.290965 
H   -8.520480 -0.149659 -3.931033 
H   -0.778248 0.149659 1.763075 
H   1.011618 -2.591985 4.270233 
H   8.287110 2.591985 -1.423875 
H   8.579920 -2.139864 -3.768786 
H   0.718807 2.139864 1.925322 
H   -0.523537 -0.655219 3.951886 
H   -8.775190 0.655219 -1.742222 
H   6.359745 -2.127626 -4.899443 
H   2.938983 2.127626 0.794665 
H   -2.847433 -0.738368 4.837003 
H   -6.451295 0.738368 -0.857105 
128
i=37
C   5.776010 -1.927582 3.386576 
C   3.522718 1.927582 -2.307532 
C   -3.539230 -0.997686 -3.467228 
C   -5.759498 0.997686 2.226880 
C   7.159468 -1.667860 3.225469 
C   2.139260 1.667860 -2.468639 
C   -2.239592 -1.408535 -3.089581 
C   -7.059136 1.408535 2.604527 
C   8.005342 -2.592114 2.602744 
C   1.293385 2.592114 -3.091364 
C   -1.429909 -0.603033 -2.281432 
C   -7.868818 0.603033 3.412676 
C   7.489870 2.009178 2.097901 
C   1.808857 -2.009178 -3.596207 
C   -1.902841 0.631605 -1.825477 
C   -7.395886 -0.631605 3.868631 
C   6.116061 1.745687 2.226994 
C   3.182666 -1.745687 -3.467114 
C   -3.186482 1.060829 -2.205406 
C   -6.112245 -1.060829 3.488702 
C   5.275327 2.659707 2.871357 
C   4.023401 -2.659707 -2.822751 
C   -3.992921 0.257305 -3.018681 
C   -5.305807 -0.257305 2.675427 
C   4.849647 -0.950395 4.020526 
C   4.449081 0.950395 -1.673582 
C   -4.458609 -1.908825 -4.197058 
C   -4.840119 1.908825 1.497050 
C   5.227770 -0.082977 5.078366 
C   4.070957 0.082977 -0.615742 
C   -4.036661 -2.780058 -5.235218 
C   -5.262066 2.780058 0.458890 
C   4.308484 0.855074 5.570882 
C   4.990244 -0.855074 -0.123226 
C   -4.945796 2.091782 -5.762018 
C   -4.352932 -2.091782 -0.067910 
C   3.010249 0.937201 5.076149 
C   6.288479 -0.937201 -0.617959 
C   -6.263075 2.017911 -5.305385 
C   -3.035653 -2.017911 0.388723 
C   2.623580 0.077856 4.047424 
C   6.675147 -0.077856 -1.646684 
C   -6.689115 2.890588 -4.303336 
C   -2.609612 -2.890588 1.390772 
C   3.535840 -0.837502 3.523980 
C   5.762888 0.837502 -2.170128 
C   -5.794640 -1.989342 -3.760836 
C   -3.504088 1.989342 1.933272 
C   6.559239 -0.114409 -5.652908 
C   2.739488 0.114409 0.041200 
C   -2.655032 -2.739735 5.602112 
C   -6.643695 2.739735 -0.091996 
C   7.380294 1.025228 5.705225 
C   1.918434 -1.025228 0.011117 
C   -1.799682 1.953380 -5.648705 
C   -7.499046 -1.953380 0.045403 
C   8.628352 1.017474 -5.050197 
C   0.670376 -1.017474 0.643911 
C   -0.481772 2.010022 5.271813 
C   -8.816956 -2.010022 -0.422295 
C   9.066704 -0.121486 -4.369214 
C   0.232024 0.121486 1.324894 
C   -0.003424 -2.635506 4.643534 
C   -9.295304 2.635506 -1.050574 
C   8.240556 -1.249774 -4.312009 
C   1.058172 1.249774 1.382099 
C   -0.861324 -1.543410 4.474573 
C   -8.437404 1.543410 -1.219535 
C   6.998039 -1.246986 -4.951659 
C   2.300689 1.246986 0.742449 
C   -2.173681 -1.592553 4.952931 
C   -7.125047 1.592553 -0.741177 
H   7.575074 -0.722548 3.571241 
H   1.723653 0.722548 -2.122867 
H   -1.875417 -2.384964 -3.404873 
H   -7.423310 2.384964 2.289235 
H   9.070526 -2.355230 2.485935 
H   0.228201 2.355230 -3.208173 
H   -0.435849 -0.956761 -1.980459 
H   -8.862878 0.956761 3.713649 
H   8.150622 1.295044 1.595056 
H   1.148106 -1.295044 -4.099052 
H   -1.281462 1.249212 -1.167052 
H   -8.017266 -1.249212 4.527056 
H   5.698503 0.816958 1.836671 
H   3.600225 -0.816958 -3.857437 
H   -3.563397 2.023853 -1.861439 
H   -5.735331 -2.023853 3.832669 
H   4.218557 2.406780 3.007482 
H   5.080171 -2.406780 -2.686626 
H   -4.983019 0.616912 -3.320538 
H   -4.315709 -0.616912 2.373570 
H   4.613084 1.517327 -5.005938 
H   4.685644 -1.517327 0.688170 
H   -4.617064 1.417457 4.833846 
H   -4.681664 -1.417457 -0.860262 
H   2.322531 1.669330 5.501935 
H   6.976196 -1.669330 -0.192173 
H   -6.939368 1.280069 -5.735623 
H   -2.359359 -1.280069 -0.041515 
H   1.624367 0.136477 3.618891 
H   7.674360 -0.136477 -2.075217 
H   -7.703568 2.833874 -3.905283 
H   -1.595159 -2.833874 1.788825 
H   3.228796 -1.458210 2.681082 
H   6.069932 1.458210 -3.013026 
H   -6.120104 -1.354017 -2.934450 
H   -3.178624 1.354017 2.759658 
H   7.055184 1.900875 5.140380 
H   2.243543 -1.900875 -0.553729 
H   -2.155907 1.066297 -5.120064 
H   -7.142820 -1.066297 0.574045 
H   -9.327873 1.898220 -5.117914 
H   0.029145 -1.898220 0.576195 
H   0.177867 1.154680 5.429074 
H   9.120861 -1.154680 -0.265035 
H   -8.543817 -0.133837 -3.897113 
H   -0.754911 0.133837 1.796995 
H   1.034955 -2.576163 4.304153 
H   8.263773 2.576163 -1.389955 
H   8.560393 -2.129386 -3.750476 
H   0.738334 2.129386 1.943632 
H   -0.504010 -0.644741 3.970196 
H   -8.794717 0.644741 -1.723912 
H   6.350590 -2.124239 -4.905687 
H   2.948138 2.124239 0.788421 
H   -2.838278 -0.734981 4.830759 
H   -6.460450 0.734981 -0.863349 
128
i=38
C   5.777386 -1.929699 3.379855 
C   3.521342 1.929699 -2.314253 
C   -3.540606 -0.999803 -3.473949 
C   -5.758122 0.999803 2.220159 
C   7.167829 -1.682571 3.236793 
C   2.130899 1.682571 -2.457315 
C   -2.247953 -1.423246 -3.078257 
C   -7.050775 1.423246 2.615851 
C   8.016719 -2.616721 2.629520 
C   1.282008 2.616721 -3.064588 
C   -1.441286 -0.627640 -2.254656 
C   -7.857441 0.627640 3.439452 
C   7.497702 1.987588 2.120603 
C   1.801025 -1.987588 -3.573505 
C   -1.910673 0.610015 -1.802775 
C   -7.388054 -0.610015 3.891333 
C   6.116379 1.737908 2.228793 
C   3.182348 -1.737908 -3.465315 
C   -3.186800 1.053050 -2.203607 
C   -6.111927 -1.053050 3.490501 
C   5.272787 2.661136 2.859080 
C   4.025941 -2.661136 -2.835028 
C   -3.990381 0.258734 -3.030958 
C   -5.308347 -0.258734 2.663150 
C   4.850441 -0.947008 4.005815 
C   4.448287 0.947008 -1.688293 
C   -4.459403 -1.905438 -4.211769 
C   -4.839325 1.905438 1.482339 
C   5.224912 -0.079908 5.065295 
C   4.073815 0.079908 -0.628813 
C   -4.033803 -2.776989 -5.248289 
C   -5.264924 2.776989 0.445819 
C   4.304780 0.858990 5.554954 
C   4.993948 -0.858990 -0.139154 
C   -4.942092 2.095698 -5.777946 
C   -4.356636 -2.095698 -0.083838 
C   3.008132 0.941805 5.057046 
C   6.290596 -0.941805 -0.637062 
C   -6.260958 2.022515 -5.324488 
C   -3.037770 -2.022515 0.369620 
C   2.624744 0.083571 4.026098 
C   6.673983 -0.083571 -1.668010 
C   -6.690279 2.896303 -4.324662 
C   -2.608448 -2.896303 1.369446 
C   3.538486 -0.831417 3.504242 
C   5.760242 0.831417 -2.189866 
C   -5.797286 -1.983257 -3.780574 
C   -3.501442 1.983257 1.913534 
C   6.552201 -0.110599 -5.657141 
C   2.746526 0.110599 0.036967 
C   -2.647994 -2.735925 5.597879 
C   -6.650733 2.735925 -0.096229 
C   7.370398 1.031790 5.709935 
C   1.928330 -1.031790 0.015827 
C   -1.789786 1.959942 -5.643995 
C   -7.508942 -1.959942 0.050113 
C   8.612635 1.028110 -5.031729 
C   0.686093 -1.028110 0.662379 
C   -0.466055 2.020658 5.290281 
C   -8.832673 -2.020658 -0.403827 
C   9.047654 -0.109580 -4.346354 
C   0.251074 0.109580 1.347754 
C   0.015626 -2.623600 4.666394 
C   -9.314354 2.623600 -1.027714 
C   8.224152 -1.240884 -4.298462 
C   1.074576 1.240884 1.395646 
C   -0.844920 -1.534520 4.488120 
C   -8.453808 1.534520 -1.205988 
C   6.987455 -1.241959 -4.951553 
C   2.311273 1.241959 0.742555 
C   -2.163097 -1.587526 4.953037 
C   -7.135631 1.587526 -0.741071 
H   7.587721 -0.739852 3.585105 
H   1.711006 0.739852 -2.109003 
H   -1.888064 -2.402268 -3.391009 
H   -7.410663 2.402268 2.303099 
H   9.087830 -2.389574 2.528058 
H   0.210897 2.389574 -3.166050 
H   -0.453153 -0.991105 -1.938336 
H   -8.845574 0.991105 3.755772 
H   8.161735 1.265410 1.630723 
H   1.136993 -1.265410 -4.063385 
H   -1.292575 1.219578 -1.131385 
H   -8.006153 -1.219578 4.562723 
H   5.695434 0.812037 1.834607 
H   3.603294 -0.812037 -3.859501 
H   -3.560328 2.018932 -1.863503 
H   -5.738400 -2.018932 3.830605 
H   4.210461 2.417099 2.981394 
H   5.088267 -2.417099 -2.712714 
H   -4.974923 0.627231 -3.346626 
H   -4.323805 -0.627231 2.347482 
H   4.607369 1.520237 -5.020279 
H   4.691359 -1.520237 0.673829 
H   -4.611349 1.420367 4.819505 
H   -4.687379 -1.420367 -0.874603 
H   2.319462 1.673458 5.482461 
H   6.979265 -1.673458 -0.211647 
H   -6.936299 1.284197 -5.755097 
H   -2.362428 -1.284197 -0.060989 
H   1.626801 0.142351 3.595025 
H   7.671926 -0.142351 -2.099083 
H   -7.706002 2.839748 -3.929149 
H   -1.592725 -2.839748 1.764959 
H   3.232977 -1.450907 2.659968 
H   6.065751 1.450907 -3.034140 
H   -6.124285 -1.346714 -2.955564 
H   -3.174443 1.346714 2.738544 
H   7.047881 1.906484 5.142073 
H   2.250846 -1.906484 -0.552036 
H   -2.148604 1.071906 -5.118371 
H   -7.150123 -1.071906 0.575738 
H   -9.345124 1.910973 -5.091984 
H   0.046396 -1.910973 0.602125 
H   0.195118 1.167433 5.455004 
H   9.103610 -1.167433 -0.239105 
H   -8.567154 -0.118015 -3.863193 
H   -0.731574 0.118015 1.830915 
H   1.058292 -2.560341 4.338073 
H   8.240436 2.560341 -1.356035 
H   8.540866 -2.118908 -3.732166 
H   0.757861 2.118908 1.961942 
H   -0.484483 -0.634263 3.988506 
H   -8.814244 0.634263 -1.705602 
H   6.341435 -2.120852 -4.911931 
H   2.957293 2.120852 0.782177 
H   -2.829123 -0.731594 4.824515 
H   -6.469605 0.731594 -0.869593 
128
i=39
C   5.778762 -1.931816 3.373134 
C   3.519966 1.931816 -2.320974 
C   -3.541982 -1.001920 -3.480670 
C   -5.756746 1.001920 2.213438 
C   7.176190 -1.697282 3.248117 
C   2.122538 1.697282 -2.445991 
C   -2.256314 -1.437957 -3.066933 
C   -7.042414 1.437957 2.627175 
C   8.028096 -2.641328 2.656296 
C   1.270631 2.641328 -3.037812 
C   -1.452663 -0.652247 -2.227880 
C   -7.846064 0.652247 3.466228 
C   7.505534 1.965998 2.143305 
C   1.793193 -1.965998 -3.550803 
C   -1.918505 0.588425 -1.780073 
C   -7.380222 -0.588425 3.914035 
C   6.116697 1.730129 2.230592 
C   3.182030 -1.730129 -3.463516 
C   -3.187118 1.045271 -2.201808 
C   -6.111609 -1.045271 3.492300 
C   5.270247 2.662565 2.846803 
C   4.028481 -2.662565 -2.847305 
C   -3.987841 0.260163 -3.043235 
C   -5.310887 -0.260163 2.650873 
C   4.851235 -0.943621 3.991104 
C   4.447493 0.943621 -1.703004 
C   -4.460197 -1.902051 -4.226480 
C   -4.838531 1.902051 1.467628 
C   5.222054 -0.076839 5.052224 
C   4.076673 0.076839 -0.641884 
C   -4.030945 -2.773920 -5.261360 
C   -5.267782 2.773920 0.432748 
C   4.301076 0.862906 5.539026 
C   4.997652 -0.862906 -0.155082 
C   -4.938388 2.099614 -5.793874 
C   -4.360340 -2.099614 -0.099766 
C   3.006015 0.946409 5.037943 
C   6.292713 -0.946409 -0.656165 
C   -6.258841 2.027119 -5.343591 
C   -3.039887 -2.027119 0.350517 
C   2.625908 0.089286 4.004772 
C   6.672819 -0.089286 -1.689336 
C   -6.691443 2.902018 -4.345988 
C   -2.607284 -2.902018 1.348120 
C   3.541132 -0.825332 3.484504 
C   5.757596 0.825332 -2.209604 
C   -5.799932 -1.977172 -3.800312 
C   -3.498796 1.977172 1.893796 
C   6.545163 -0.106789 -5.661374 
C   2.753564 0.106789 0.032734 
C   -2.640956 -2.732115 5.593646 
C   -6.657771 2.732115 -0.100462 
C   7.360502 1.038352 5.714645 
C   1.938226 -1.038352 0.020537 
C   -1.779890 1.966504 -5.639285 
C   -7.518838 -1.966504 0.054823 
C   8.596918 1.038746 -5.013261 
C   0.701810 -1.038746 0.680847 
C   -0.450338 2.031294 5.308749 
C   -8.848390 -2.031294 -0.385359 
C   9.028604 -0.097674 -4.323494 
C   0.270124 0.097674 1.370614 
C   0.034676 -2.611694 4.689254 
C   -9.333404 2.611694 -1.004854 
C   8.207748 -1.231994 -4.284915 
C   1.090980 1.231994 1.409193 
C   -0.828516 -1.525630 4.501667 
C   -8.470212 1.525630 -1.192441 
C   6.976871 -1.236932 -4.951447 
C   2.321857 1.236932 0.742661 
C   -2.152513 -1.582499 4.953143 
C   -7.146215 1.582499 -0.740965 
H   7.600368 -0.757156 3.598969 
H   1.698359 0.757156 -2.095139 
H   -1.900711 -2.419572 -3.377145 
H   -7.398016 2.419572 2.316963 
H   9.105134 -2.423918 2.570181 
H   0.193593 2.423918 -3.123927 
H   -0.470457 -1.025449 -1.896213 
H   -8.828270 1.025449 3.797895 
H   8.172848 1.235776 1.666390 
H   1.125880 -1.235776 -4.027718 
H   -1.303688 1.189944 -1.095718 
H   -7.995040 -1.189944 4.598390 
H   5.692365 0.807116 1.832543 
H   3.606363 -0.807116 -3.861565 
H   -3.557259 2.014011 -1.865567 
H   -5.741469 -2.014011 3.828541 
H   4.202365 2.427418 2.955306 
H   5.096363 -2.427418 -2.738802 
H   -4.966827 0.637550 -3.372714 
H   -4.331901 -0.637550 2.321394 
H   4.601654 1.523147 -5.034620 
H   4.697074 -1.523147 0.659488 
H   -4.605634 1.423277 4.805164 
H   -4.693094 -1.423277 -0.888944 
H   2.316393 1.677586 5.462987 
H   6.982334 -1.677586 -0.231121 
H   -6.933230 1.288325 -5.774571 
H   -2.365497 -1.288325 -0.080463 
H   1.629235 0.148225 3.571159 
H   7.669492 -0.148225 -2.122949 
H   -7.708436 2.845622 -3.953015 
H   -1.590291 -2.845622 1.741093 
H   3.237158 -1.443604 2.638854 
H   6.061570 1.443604 -3.055254 
H   -6.128466 -1.339411 -2.976678 
H   -3.170262 1.339411 2.717430 
H   7.040578 1.912093 5.143766 
H   2.258149 -1.912093 -0.550343 
H   -2.141301 1.077515 -5.116678 
H   -7.157426 -1.077515 0.577431 
H   -9.362375 1.923726 -5.066054 
H   0.063647 -1.923726 0.628055 
H   0.212369 1.180186 5.480934 
H   9.086359 -1.180186 -0.213175 
H   -8.590491 -0.102193 -3.829273 
H   -0.708237 0.102193 1.864835 
H   1.081629 -2.544519 4.371993 
H   8.217099 2.544519 -1.322115 
H   8.521339 -2.108430 -3.713856 
H   0.777388 2.108430 1.980252 
H   -0.464956 -0.623785 4.006816 
H   -8.833771 0.623785 -1.687292 
H   6.332280 -2.117465 -4.918175 
H   2.966448 2.117465 0.775933 
H   -2.819968 -0.728207 4.818271 
H   -6.478760 0.728207 -0.875837 
128
i=40
C   5.780138 -1.933933 3.366413 
C   3.518590 1.933933 -2.327695 
C   -3.543358 -1.004037 -3.487391 
C   -5.755370 1.004037 2.206717 
C   7.184551 -1.711993 3.259441 
C   2.114177 1.711993 -2.434667 
C   -2.264675 -1.452668 -3.055609 
C   -7.034053 1.452668 2.638499 
C   8.039473 -2.665935 2.683072 
C   1.259254 2.665935 -3.011036 
C   -1.464040 -0.676854 -2.201104 
C   -7.834687 0.676854 3.493004 
C   7.513366 1.944408 2.166007 
C   1.785361 -1.944408 -3.528101 
C   -1.926337 0.566835 -1.757371 
C   -7.372390 -0.566835 3.936737 
C   6.117015 1.722350 2.232391 
C   3.181712 -1.722350 -3.461717 
C   -3.187436 1.037492 -2.200009 
C   -6.111291 -1.037492 3.494099 
C   5.267707 2.663994 2.834526 
C   4.031021 -2.663994 -2.859582 
C   -3.985301 0.261592 -3.055512 
C   -5.313427 -0.261592 2.638596 
C   4.852029 -0.940234 3.976393 
C   4.446699 0.940234 -1.717715 
C   -4.460991 -1.898664 -4.241191 
C   -4.837737 1.898664 1.452917 
C   5.219196 -0.073770 5.039153 
C   4.079531 0.073770 -0.654955 
C   -4.028087 -2.770851 -5.274431 
C   -5.270640 2.770851 0.419677 
C   4.297372 0.866822 5.523098 
C   5.001356 -0.866822 -0.171010 
C   -4.934684 2.103530 -5.809802 
C   -4.364044 -2.103530 -0.115694 
C   3.003898 0.951013 5.018840 
C   6.294830 -0.951013 -0.675268 
C   -6.256724 2.031723 -5.362694 
C   -3.042004 -2.031723 0.331414 
C   2.627072 0.095001 3.983446 
C   6.671655 -0.095001 -1.710662 
C   -6.692607 2.907733 -4.367314 
C   -2.606120 -2.907733 1.326794 
C   3.543778 -0.819247 3.464766 
C   5.754950 0.819247 -2.229342 
C   -5.802578 -1.971087 -3.820050 
C   -3.496150 1.971087 1.874058 
C   6.538125 -0.102979 -5.665607 
C   2.760602 0.102979 0.028501 
C   -2.633918 -2.728305 5.589413 
C   -6.664809 2.728305 -0.104695 
C   7.350606 1.044914 5.719355 
C   1.948122 -1.044914 0.025247 
C   -1.769994 1.973066 -5.634575 
C   -7.528734 -1.973066 0.059533 
C   8.581201 1.049382 -4.994793 
C   0.717527 -1.049382 0.699315 
C   -0.434621 2.041930 5.327217 
C   -8.864107 -2.041930 -0.366891 
C   9.009554 -0.085768 -4.300634 
C   0.289174 0.085768 1.393474 
C   0.053726 -2.599788 4.712114 
C   -9.352454 2.599788 -0.981994 
C   8.191344 -1.223104 -4.271368 
C   1.107384 1.223104 1.422740 
C   -0.812112 -1.516740 4.515214 
C   -8.486616 1.516740 -1.178894 
C   6.966287 -1.231905 -4.951341 
C   2.332441 1.231905 0.742767 
C   -2.141929 -1.577472 4.953249 
C   -7.156799 1.577472 -0.740859 
H   7.613015 -0.774460 3.612833 
H   1.685712 0.774460 -2.081275 
H   -1.913358 -2.436876 -3.363281 
H   -7.385369 2.436876 2.330827 
H   9.122438 -2.458262 2.612304 
H   0.176289 2.458262 -3.081804 
H   -0.487761 -1.059793 -1.854090 
H   -8.810966 1.059793 3.840018 
H   8.183961 1.206142 1.702057 
H   1.114767 -1.206142 -3.992051 
H   -1.314801 1.160310 -1.060051 
H   -7.983927 -1.160310 4.634057 
H   5.689296 0.802195 1.830479 
H   3.609432 -0.802195 -3.863629 
H   -3.554190 2.009090 -1.867631 
H   -5.744538 -2.009090 3.826477 
H   4.194269 2.437737 2.929218 
H   5.104459 -2.437737 -2.764890 
H   -4.958731 0.647869 -3.398802 
H   -4.339997 -0.647869 2.295306 
H   4.595939 1.526057 -5.048961 
H   4.702789 -1.526057 0.645147 
H   -4.599919 1.426187 4.790823 
H   -4.698809 -1.426187 -0.903285 
H   2.313324 1.681714 5.443513 
H   6.985403 -1.681714 -0.250595 
H   -6.930161 1.292453 -5.794045 
H   -2.368566 -1.292453 -0.099937 
H   1.631669 0.154099 3.547293 
H   7.667058 -0.154099 -2.146815 
H   -7.710870 2.851496 -3.976881 
H   -1.587857 -2.851496 1.717227 
H   3.241339 -1.436301 2.617740 
H   6.057389 1.436301 -3.076368 
H   -6.132647 -1.332108 -2.997792 
H   -3.166081 1.332108 2.696316 
H   7.033275 1.917702 5.145459 
H   2.265452 -1.917702 -0.548650 
H   -2.133998 1.083124 -5.114985 
H   -7.164729 -1.083124 0.579124 
H   -9.379626 1.936479 -5.040124 
H   0.080898 -1.936479 0.653985 
H   0.229620 1.192939 5.506864 
H   9.069108 -1.192939 -0.187245 
H   -8.613828 -0.086371 -3.795353 
H   -0.684900 0.086371 1.898755 
H   1.104966 -2.528697 4.405913 
H   8.193762 2.528697 -1.288195 
H   8.501812 -2.097952 -3.695546 
H   0.796915 2.097952 1.998562 
H   -0.445429 -0.613307 4.025126 
H   -8.853298 0.613307 -1.668982 
H   6.323125 -2.114078 -4.924419 
H   2.975603 2.114078 0.769689 
H   -2.810813 -0.724820 4.812027 
H   -6.487915 0.724820 -0.882081 
