# Supplementary material for: Is Ortho-Terphenyl a Rigid Glass Former?
Source: J Phys Chem Lett. 2024 Jul 1;15(27):7020–7. doi: 10.1021/acs.jpclett.4c01217 (PMC11247491; doi:10.1021/acs.jpclett.4c01217)
Supplement: Supplementary file 2 — jz4c01217_si_002.zip [file jz4c01217_si_002.zip › xyz files for modes/for Raman active/f29.xyz]

128
i=1
C   5.782574 -1.864610 3.413672 
C   3.545794 1.965150 -2.253976 
C   -3.516154 -1.035254 -3.413672 
C   -5.752934 0.934714 2.253976 
C   7.161692 -1.590174 3.258065 
C   2.241816 1.569014 -2.637123 
C   -2.137036 -1.309689 -3.258065 
C   -7.056912 1.330849 2.637123 
C   7.994760 -2.476752 2.571208 
C   1.419327 2.412192 -3.381140 
C   -1.303967 -0.423111 -2.571208 
C   -7.879400 0.487671 3.381140 
C   7.467748 2.154068 2.003499 
C   1.880719 -2.123368 -3.774229 
C   -1.830979 0.745795 -2.003499 
C   -7.418008 -0.776495 3.774229 
C   6.099863 1.868031 2.144230 
C   3.170284 -1.716691 -3.405938 
C   -3.198864 1.031833 -2.144230 
C   -6.128443 -1.183173 3.405938 
C   5.273107 2.742683 2.853469 
C   3.990701 -2.559583 -2.657539 
C   -4.025621 0.157181 -2.853469 
C   -5.308027 -0.340281 2.657539 
C   4.847533 -0.925207 4.088152 
C   4.456495 1.016227 -1.564676 
C   -4.451195 -1.974657 -4.088152 
C   -4.842233 1.883637 1.564676 
C   5.163428 -0.223631 5.304962 
C   3.972319 -0.020849 -0.685486 
C   -4.135299 -2.676232 -5.304962 
C   -5.326408 2.920712 0.685486 
C   4.213758 0.635778 5.885000 
C   4.851070 -1.027378 -0.246208 
C   -5.084970 2.264086 -5.885000 
C   -4.447658 -1.872486 0.246208 
C   2.962101 0.831257 5.276497 
C   6.214927 -0.987897 -0.589071 
C   -6.336627 2.068607 -5.276497 
C   -3.083801 -1.911967 0.589071 
C   2.654696 0.175856 4.044670 
C   6.720231 0.088724 -1.388018 
C   -6.644031 2.724008 -4.044670 
C   -2.578496 -2.988588 1.388018 
C   3.586644 -0.688272 3.467248 
C   5.845444 1.059752 -1.876540 
C   -5.712084 -2.211592 -3.467248 
C   -3.453284 1.840112 1.876540 
C   6.529497 -0.242049 -5.495740 
C   2.625290 0.032489 -0.065172 
C   -2.769230 -2.657815 5.495740 
C   -6.673437 2.867375 0.065172 
C   7.304200 0.920766 5.707655 
C   1.723588 -1.050946 -0.047833 
C   -1.994528 1.979098 -5.707655 
C   -7.575140 -1.848918 0.047833 
C   8.664444 0.950478 -5.311295 
C   0.517864 -0.956838 0.683393 
C   -0.634284 1.949386 5.311295 
C   -8.780864 -1.943026 -0.683393 
C   9.265674 -0.181812 -4.730744 
C   0.202394 0.204032 1.412104 
C   -0.033054 -2.718052 4.730744 
C   -9.096334 2.695832 -1.412104 
C   8.477620 -1.318984 -4.484311 
C   1.098388 1.287244 1.391837 
C   -0.821108 -1.580880 4.484311 
C   -8.200340 1.612620 -1.391837 
C   7.116573 -1.353878 -4.863395 
C   2.292215 1.200418 0.652913 
C   -2.182155 -1.545985 4.863395 
C   -7.006513 1.699445 -0.652913 
H   7.581212 -0.664234 3.654747 
H   1.881555 0.573214 -2.372741 
H   -1.717515 -2.235630 -3.654747 
H   -7.417172 2.326650 2.372741 
H   9.055602 -2.229606 2.446987 
H   0.420925 2.068726 -3.674701 
H   -0.243125 -0.670257 -2.446987 
H   -8.877802 0.831137 3.674701 
H   8.117814 1.473378 1.449844 
H   1.248654 -1.472318 -4.381844 
H   -1.180914 1.426486 -1.449844 
H   -8.050074 -1.427546 4.381844 
H   5.680937 0.951794 1.717285 
H   3.545831 -0.741174 -3.713283 
H   -3.617791 1.948069 -1.717285 
H   -5.752897 -2.158689 3.713283 
H   4.220033 2.479806 3.006320 
H   4.984495 -2.209926 -2.372408 
H   -5.078695 0.420058 -3.006320 
H   -4.314233 -0.689938 2.372408 
H   4.467984 1.165427 -4.561112 
H   4.471964 -1.834307 0.415436 
H   -4.830744 1.734437 4.561112 
H   -4.826764 -1.065557 -0.415436 
H   2.253635 1.509622 5.756899 
H   6.870472 -1.779502 -0.213449 
H   -7.045092 1.390241 -5.756899 
H   -2.428255 -1.120361 0.213449 
H   1.705543 0.352063 3.510727 
H   7.784744 0.149597 -1.680661 
H   -7.593184 2.547800 -3.510727 
H   -1.513983 -3.049460 1.680661 
H   3.345000 -1.165998 2.492376 
H   6.236308 1.838058 -2.570952 
H   -5.953728 -1.733865 -2.492376 
H   -3.062420 1.061805 2.570952 
H   6.852402 1.777791 5.190552 
H   1.953125 -1.956651 -0.624217 
H   -2.446325 1.122073 -5.190552 
H   -7.345602 -0.943213 0.624217 
H   -9.335497 1.847632 -5.513744 
H   -0.185491 -1.795772 0.660865 
H   -0.036769 1.052232 5.513744 
H   9.113237 -1.104092 -0.660865 
H   -8.255625 -0.189079 -4.478993 
H   -0.746763 0.268459 1.971835 
H   1.043103 -2.710785 4.478993 
H   8.551965 2.631405 -1.971835 
H   8.935265 -2.191194 -4.001096 
H   0.878882 2.193314 1.974532 
H   -0.363462 -0.708669 4.001096 
H   -8.419845 0.706549 -1.974532 
H   6.517180 -2.256221 -4.698353 
H   3.004868 2.032901 0.656015 
H   -2.781548 -0.643643 4.698353 
H   -6.293860 0.866963 -0.656015 
128
i=2
C   5.781092 -1.869637 3.414995 
C   3.544312 1.960123 -2.255299 
C   -3.517636 -1.030227 -3.414995 
C   -5.754416 0.939741 2.255299 
C   7.156453 -1.589116 3.248011 
C   2.236577 1.570072 -2.627069 
C   -2.142275 -1.310747 -3.248011 
C   -7.062151 1.329791 2.627069 
C   7.988992 -2.473524 2.558296 
C   1.413559 2.415420 -3.368228 
C   -1.309735 -0.426339 -2.558296 
C   -7.885168 0.484443 3.368228 
C   7.465261 2.152533 1.999318 
C   1.878232 -2.124903 -3.770048 
C   -1.833466 0.747330 -1.999318 
C   -7.420495 -0.774960 3.770048 
C   6.101292 1.860464 2.151427 
C   3.171713 -1.724258 -3.413135 
C   -3.197435 1.039400 -2.151427 
C   -6.127014 -1.175606 3.413135 
C   5.274853 2.733528 2.862624 
C   3.992447 -2.568738 -2.666694 
C   -4.023875 0.166336 -2.862624 
C   -5.306281 -0.331126 2.666694 
C   4.847268 -0.929758 4.090216 
C   4.456230 1.011676 -1.566740 
C   -4.451460 -1.970106 -4.090216 
C   -4.842498 1.888188 1.566740 
C   5.171577 -0.211407 5.290145 
C   3.980468 -0.008625 -0.670669 
C   -4.127150 -2.688456 -5.290145 
C   -5.318259 2.908488 0.670669 
C   4.225453 0.655358 5.863145 
C   4.862765 -1.007798 -0.224353 
C   -5.073275 2.244506 -5.863145 
C   -4.435963 -1.892066 0.224353 
C   2.968186 0.839089 5.267924 
C   6.221012 -0.980065 -0.580498 
C   -6.330542 2.060775 -5.267924 
C   -3.077716 -1.919799 0.580498 
C   2.650886 0.162627 4.057741 
C   6.716421 0.075495 -1.401089 
C   -6.647841 2.737237 -4.057741 
C   -2.582306 -2.975359 1.401089 
C   3.579976 -0.706846 3.484764 
C   5.838776 1.041178 -1.894056 
C   -5.718752 -2.193018 -3.484764 
C   -3.459952 1.858686 1.894056 
C   6.536694 -0.231571 -5.508917 
C   2.632487 0.042967 -0.051995 
C   -2.762033 -2.668293 5.508917 
C   -6.666240 2.856897 0.051995 
C   7.317747 0.927275 5.704586 
C   1.737135 -1.044437 -0.044764 
C   -1.980981 1.972589 -5.704586 
C   -7.561593 -1.855427 0.044764 
C   8.670265 0.950796 -5.296266 
C   0.523685 -0.956520 0.668364 
C   -0.628463 1.949068 5.296266 
C   -8.775043 -1.943344 -0.668364 
C   9.257207 -0.182923 -4.708307 
C   0.193927 0.202921 1.389667 
C   -0.041521 -2.716941 4.708307 
C   -9.104801 2.696943 -1.389667 
C   8.463756 -1.317397 -4.475209 
C   1.084524 1.288831 1.382735 
C   -0.834972 -1.582467 4.475209 
C   -8.214204 1.611033 -1.382735 
C   7.111070 -1.346205 -4.872285 
C   2.286712 1.208091 0.661803 
C   -2.187658 -1.553658 4.872285 
C   -7.012016 1.691772 -0.661803 
H   7.573010 -0.659683 3.638078 
H   1.873353 0.577765 -2.356072 
H   -1.725717 -2.240181 -3.638078 
H   -7.425374 2.322099 2.356072 
H   9.046712 -2.221562 2.425608 
H   0.412035 2.076770 -3.653322 
H   -0.252015 -0.678301 -2.425608 
H   -8.886692 0.823093 3.653322 
H   8.114427 1.473325 1.442965 
H   1.245267 -1.472371 -4.374965 
H   -1.184301 1.426539 -1.442965 
H   -8.053461 -1.427493 4.374965 
H   5.684535 0.941263 1.730462 
H   3.549429 -0.751705 -3.726460 
H   -3.614193 1.958600 -1.730462 
H   -5.749299 -2.148158 3.726460 
H   4.224743 2.466312 3.022089 
H   4.989205 -2.223420 -2.388177 
H   -5.073985 0.433552 -3.022089 
H   -4.309523 -0.676444 2.388177 
H   4.485923 1.198871 -4.596990 
H   4.489903 -1.800863 0.451314 
H   -4.812805 1.700993 4.596990 
H   -4.808825 -1.099001 -0.451314 
H   2.262366 1.523116 5.743087 
H   6.879203 -1.766008 -0.199637 
H   -7.036361 1.376747 -5.743087 
H   -2.419524 -1.133855 0.199637 
H   1.695965 0.326980 3.535863 
H   7.775166 0.124514 -1.705797 
H   -7.602762 2.572883 -3.535863 
H   -1.523561 -3.024377 1.705797 
H   3.330871 -1.199601 2.523915 
H   6.222179 1.804455 -2.602491 
H   -5.967857 -1.700262 -2.523915 
H   -3.076549 1.095408 2.602491 
H   6.877062 1.786734 5.184519 
H   1.977785 -1.947708 -0.618184 
H   -2.421665 1.113130 -5.184519 
H   -7.320942 -0.952156 0.618184 
H   -9.324384 1.845039 -5.489719 
H   -0.174378 -1.798365 0.636840 
H   -0.025656 1.054825 5.489719 
H   9.124350 -1.101499 -0.636840 
H   -8.270442 -0.193048 -4.441157 
H   -0.761580 0.264490 1.933999 
H   1.028286 -2.706816 4.441157 
H   8.537148 2.635374 -1.933999 
H   8.909494 -2.191300 -3.987020 
H   0.853111 2.193208 1.960456 
H   -0.389233 -0.708563 3.987020 
H   -8.445616 0.706655 -1.960456 
H   6.506014 -2.245055 -4.715340 
H   2.993702 2.044067 0.673002 
H   -2.792714 -0.654809 4.715340 
H   -6.305026 0.855797 -0.673002 
128
i=3
C   5.779610 -1.874664 3.416318 
C   3.542830 1.955096 -2.256622 
C   -3.519118 -1.025200 -3.416318 
C   -5.755898 0.944768 2.256622 
C   7.151214 -1.588058 3.237957 
C   2.231338 1.571130 -2.617015 
C   -2.147514 -1.311805 -3.237957 
C   -7.067390 1.328733 2.617015 
C   7.983224 -2.470296 2.545384 
C   1.407791 2.418648 -3.355316 
C   -1.315503 -0.429567 -2.545384 
C   -7.890936 0.481215 3.355316 
C   7.462774 2.150998 1.995137 
C   1.875745 -2.126438 -3.765867 
C   -1.835953 0.748865 -1.995137 
C   -7.422982 -0.773425 3.765867 
C   6.102721 1.852897 2.158624 
C   3.173142 -1.731825 -3.420332 
C   -3.196006 1.046967 -2.158624 
C   -6.125585 -1.168039 3.420332 
C   5.276599 2.724373 2.871779 
C   3.994193 -2.577893 -2.675849 
C   -4.022129 0.175491 -2.871779 
C   -5.304535 -0.321971 2.675849 
C   4.847003 -0.934309 4.092280 
C   4.455965 1.007125 -1.568804 
C   -4.451725 -1.965555 -4.092280 
C   -4.842763 1.892739 1.568804 
C   5.179726 -0.199183 5.275328 
C   3.988617 0.003599 -0.655852 
C   -4.119001 -2.700680 -5.275328 
C   -5.310110 2.896264 0.655852 
C   4.237148 0.674938 5.841290 
C   4.874460 -0.988218 -0.202498 
C   -5.061580 2.224926 -5.841290 
C   -4.424268 -1.911646 0.202498 
C   2.974271 0.846921 5.259351 
C   6.227097 -0.972233 -0.571925 
C   -6.324457 2.052943 -5.259351 
C   -3.071631 -1.927631 0.571925 
C   2.647076 0.149398 4.070812 
C   6.712611 0.062266 -1.414160 
C   -6.651651 2.750466 -4.070812 
C   -2.586116 -2.962130 1.414160 
C   3.573308 -0.725420 3.502280 
C   5.832108 1.022604 -1.911572 
C   -5.725420 -2.174444 -3.502280 
C   -3.466620 1.877260 1.911572 
C   6.543891 -0.221093 -5.522094 
C   2.639684 0.053445 -0.038818 
C   -2.754836 -2.678771 5.522094 
C   -6.659043 2.846419 0.038818 
C   7.331294 0.933784 5.701517 
C   1.750682 -1.037928 -0.041695 
C   -1.967434 1.966080 -5.701517 
C   -7.548046 -1.861936 0.041695 
C   8.676086 0.951114 -5.281237 
C   0.529506 -0.956202 0.653335 
C   -0.622642 1.948750 5.281237 
C   -8.769222 -1.943662 -0.653335 
C   9.248740 -0.184034 -4.685870 
C   0.185460 0.201810 1.367230 
C   -0.049988 -2.715830 4.685870 
C   -9.113268 2.698054 -1.367230 
C   8.449892 -1.315810 -4.466107 
C   1.070660 1.290418 1.373633 
C   -0.848836 -1.584054 4.466107 
C   -8.228068 1.609446 -1.373633 
C   7.105567 -1.338532 -4.881175 
C   2.281209 1.215764 0.670693 
C   -2.193161 -1.561331 4.881175 
C   -7.017519 1.684099 -0.670693 
H   7.564808 -0.655132 3.621409 
H   1.865151 0.582316 -2.339403 
H   -1.733919 -2.244732 -3.621409 
H   -7.433576 2.317548 2.339403 
H   9.037822 -2.213518 2.404229 
H   0.403145 2.084814 -3.631943 
H   -0.260905 -0.686345 -2.404229 
H   -8.895582 0.815049 3.631943 
H   8.111040 1.473272 1.436086 
H   1.241880 -1.472424 -4.368086 
H   -1.187688 1.426592 -1.436086 
H   -8.056848 -1.427440 4.368086 
H   5.688133 0.930732 1.743639 
H   3.553027 -0.762236 -3.739637 
H   -3.610595 1.969131 -1.743639 
H   -5.745701 -2.137627 3.739637 
H   4.229453 2.452818 3.037858 
H   4.993915 -2.236914 -2.403946 
H   -5.069275 0.447046 -3.037858 
H   -4.304813 -0.662950 2.403946 
H   4.503862 1.232315 -4.632868 
H   4.507842 -1.767419 0.487192 
H   -4.794866 1.667549 4.632868 
H   -4.790886 -1.132445 -0.487192 
H   2.271097 1.536610 5.729275 
H   6.887934 -1.752514 -0.185825 
H   -7.027630 1.363253 -5.729275 
H   -2.410793 -1.147349 0.185825 
H   1.686387 0.301897 3.560999 
H   7.765588 0.099431 -1.730933 
H   -7.612340 2.597966 -3.560999 
H   -1.533139 -2.999294 1.730933 
H   3.316742 -1.233204 2.555454 
H   6.208050 1.770852 -2.634030 
H   -5.981986 -1.666659 -2.555454 
H   -3.090678 1.129011 2.634030 
H   6.901722 1.795677 5.178486 
H   2.002445 -1.938765 -0.612151 
H   -2.397005 1.104187 -5.178486 
H   -7.296282 -0.961099 0.612151 
H   -9.313271 1.842446 -5.465694 
H   -0.163265 -1.800958 0.612815 
H   -0.014543 1.057418 5.465694 
H   9.135463 -1.098906 -0.612815 
H   -8.285259 -0.197017 -4.403321 
H   -0.776397 0.260521 1.896163 
H   1.013469 -2.702847 4.403321 
H   8.522331 2.639343 -1.896163 
H   8.883723 -2.191406 -3.972944 
H   0.827340 2.193102 1.946380 
H   -0.415004 -0.708457 3.972944 
H   -8.471387 0.706761 -1.946380 
H   6.494848 -2.233889 -4.732327 
H   2.982536 2.055233 0.689989 
H   -2.803880 -0.665975 4.732327 
H   -6.316192 0.844631 -0.689989 
128
i=4
C   5.778128 -1.879691 3.417641 
C   3.541348 1.950069 -2.257945 
C   -3.520600 -1.020173 -3.417641 
C   -5.757380 0.949795 2.257945 
C   7.145975 -1.587000 3.227903 
C   2.226099 1.572188 -2.606961 
C   -2.152753 -1.312863 -3.227903 
C   -7.072629 1.327675 2.606961 
C   7.977456 -2.467068 2.532472 
C   1.402023 2.421876 -3.342404 
C   -1.321271 -0.432795 -2.532472 
C   -7.896704 0.477987 3.342404 
C   7.460287 2.149463 1.990956 
C   1.873258 -2.127973 -3.761686 
C   -1.838440 0.750400 -1.990956 
C   -7.425469 -0.771890 3.761686 
C   6.104150 1.845330 2.165821 
C   3.174571 -1.739392 -3.427529 
C   -3.194577 1.054534 -2.165821 
C   -6.124156 -1.160472 3.427529 
C   5.278345 2.715218 2.880934 
C   3.995939 -2.587048 -2.685004 
C   -4.020383 0.184646 -2.880934 
C   -5.302789 -0.312816 2.685004 
C   4.846738 -0.938860 4.094344 
C   4.455700 1.002574 -1.570868 
C   -4.451990 -1.961004 -4.094344 
C   -4.843028 1.897290 1.570868 
C   5.187875 -0.186959 5.260511 
C   3.996766 0.015823 -0.641035 
C   -4.110852 -2.712904 -5.260511 
C   -5.301961 2.884040 0.641035 
C   4.248843 0.694518 5.819435 
C   4.886155 -0.968638 -0.180643 
C   -5.049885 2.205346 -5.819435 
C   -4.412573 -1.931226 0.180643 
C   2.980356 0.854753 5.250778 
C   6.233182 -0.964401 -0.563352 
C   -6.318372 2.045111 -5.250778 
C   -3.065546 -1.935463 0.563352 
C   2.643266 0.136169 4.083883 
C   6.708801 0.049037 -1.427231 
C   -6.655461 2.763695 -4.083883 
C   -2.589926 -2.948901 1.427231 
C   3.566640 -0.743994 3.519796 
C   5.825440 1.004030 -1.929088 
C   -5.732088 -2.155870 -3.519796 
C   -3.473288 1.895834 1.929088 
C   6.551088 -0.210615 -5.535271 
C   2.646881 0.063923 -0.025641 
C   -2.747639 -2.689249 5.535271 
C   -6.651846 2.835941 0.025641 
C   7.344841 0.940293 5.698448 
C   1.764229 -1.031419 -0.038626 
C   -1.953887 1.959571 -5.698448 
C   -7.534499 -1.868445 0.038626 
C   8.681907 0.951432 -5.266208 
C   0.535327 -0.955884 0.638306 
C   -0.616821 1.948432 5.266208 
C   -8.763401 -1.943980 -0.638306 
C   9.240273 -0.185145 -4.663433 
C   0.176993 0.200699 1.344793 
C   -0.058455 -2.714719 4.663433 
C   -9.121735 2.699165 -1.344793 
C   8.436028 -1.314223 -4.457005 
C   1.056796 1.292005 1.364531 
C   -0.862700 -1.585641 4.457005 
C   -8.241932 1.607859 -1.364531 
C   7.100064 -1.330859 -4.890065 
C   2.275706 1.223437 0.679583 
C   -2.198664 -1.569004 4.890065 
C   -7.023022 1.676426 -0.679583 
H   7.556606 -0.650581 3.604740 
H   1.856949 0.586867 -2.322734 
H   -1.742121 -2.249283 -3.604740 
H   -7.441778 2.312997 2.322734 
H   9.028932 -2.205474 2.382850 
H   0.394255 2.092858 -3.610564 
H   -0.269795 -0.694389 -2.382850 
H   -8.904472 0.807005 3.610564 
H   8.107653 1.473219 1.429207 
H   1.238493 -1.472477 -4.361207 
H   -1.191075 1.426645 -1.429207 
H   -8.060235 -1.427387 4.361207 
H   5.691731 0.920201 1.756816 
H   3.556625 -0.772767 -3.752814 
H   -3.606997 1.979662 -1.756816 
H   -5.742103 -2.127096 3.752814 
H   4.234163 2.439324 3.053627 
H   4.998625 -2.250408 -2.419715 
H   -5.064565 0.460540 -3.053627 
H   -4.300103 -0.649456 2.419715 
H   4.521801 1.265759 -4.668746 
H   4.525781 -1.733975 0.523070 
H   -4.776927 1.634105 4.668746 
H   -4.772947 -1.165889 -0.523070 
H   2.279828 1.550104 5.715463 
H   6.896665 -1.739020 -0.172013 
H   -7.018899 1.349759 -5.715463 
H   -2.402062 -1.160843 0.172013 
H   1.676809 0.276814 3.586135 
H   7.756010 0.074348 -1.756069 
H   -7.621918 2.623049 -3.586135 
H   -1.542717 -2.974211 1.756069 
H   3.302613 -1.266807 2.586993 
H   6.193921 1.737249 -2.665569 
H   -5.996115 -1.633056 -2.586993 
H   -3.104807 1.162614 2.665569 
H   6.926382 1.804620 5.172453 
H   2.027105 -1.929822 -0.606118 
H   -2.372345 1.095244 -5.172453 
H   -7.271622 -0.970042 0.606118 
H   -9.302158 1.839853 -5.441669 
H   -0.152152 -1.803551 0.588790 
H   -0.003430 1.060011 5.441669 
H   9.146576 -1.096313 -0.588790 
H   -8.300076 -0.200986 -4.365485 
H   -0.791214 0.256552 1.858327 
H   0.998652 -2.698878 4.365485 
H   8.507514 2.643312 -1.858327 
H   8.857952 -2.191512 -3.958868 
H   0.801569 2.192996 1.932304 
H   -0.440775 -0.708351 3.958868 
H   -8.497158 0.706867 -1.932304 
H   6.483682 -2.222723 -4.749314 
H   2.971370 2.066399 0.706976 
H   -2.815046 -0.677141 4.749314 
H   -6.327358 0.833465 -0.706976 
128
i=5
C   5.776646 -1.884718 3.418964 
C   3.539866 1.945042 -2.259268 
C   -3.522082 -1.015146 -3.418964 
C   -5.758862 0.954822 2.259268 
C   7.140736 -1.585942 3.217849 
C   2.220860 1.573246 -2.596907 
C   -2.157992 -1.313921 -3.217849 
C   -7.077868 1.326617 2.596907 
C   7.971688 -2.463840 2.519560 
C   1.396255 2.425104 -3.329492 
C   -1.327039 -0.436023 -2.519560 
C   -7.902472 0.474759 3.329492 
C   7.457800 2.147928 1.986775 
C   1.870771 -2.129508 -3.757505 
C   -1.840927 0.751935 -1.986775 
C   -7.427956 -0.770355 3.757505 
C   6.105579 1.837763 2.173018 
C   3.176000 -1.746959 -3.434726 
C   -3.193148 1.062101 -2.173018 
C   -6.122727 -1.152905 3.434726 
C   5.280091 2.706063 2.890089 
C   3.997685 -2.596203 -2.694159 
C   -4.018637 0.193801 -2.890089 
C   -5.301043 -0.303661 2.694159 
C   4.846473 -0.943411 4.096408 
C   4.455435 0.998023 -1.572932 
C   -4.452255 -1.956453 -4.096408 
C   -4.843293 1.901841 1.572932 
C   5.196024 -0.174735 5.245694 
C   4.004915 0.028047 -0.626218 
C   -4.102703 -2.725128 -5.245694 
C   -5.293812 2.871816 0.626218 
C   4.260538 0.714098 5.797580 
C   4.897850 -0.949058 -0.158788 
C   -5.038190 2.185766 -5.797580 
C   -4.400878 -1.950806 0.158788 
C   2.986441 0.862585 5.242205 
C   6.239267 -0.956569 -0.554779 
C   -6.312287 2.037279 -5.242205 
C   -3.059461 -1.943295 0.554779 
C   2.639456 0.122940 4.096954 
C   6.704991 0.035808 -1.440302 
C   -6.659271 2.776924 -4.096954 
C   -2.593736 -2.935672 1.440302 
C   3.559972 -0.762568 3.537312 
C   5.818772 0.985456 -1.946604 
C   -5.738756 -2.137296 -3.537312 
C   -3.479956 1.914408 1.946604 
C   6.558285 -0.200137 -5.548448 
C   2.654078 0.074401 -0.012464 
C   -2.740442 -2.699727 5.548448 
C   -6.644649 2.825463 0.012464 
C   7.358388 0.946802 5.695379 
C   1.777776 -1.024910 -0.035557 
C   -1.940340 1.953062 -5.695379 
C   -7.520952 -1.874954 0.035557 
C   8.687728 0.951750 -5.251179 
C   0.541148 -0.955566 0.623277 
C   -0.611000 1.948114 5.251179 
C   -8.757580 -1.944298 -0.623277 
C   9.231806 -0.186256 -4.640996 
C   0.168526 0.199588 1.322356 
C   -0.066922 -2.713608 4.640996 
C   -9.130202 2.700276 -1.322356 
C   8.422164 -1.312636 -4.447903 
C   1.042932 1.293592 1.355429 
C   -0.876564 -1.587228 4.447903 
C   -8.255796 1.606272 -1.355429 
C   7.094561 -1.323186 -4.898955 
C   2.270203 1.231110 0.688473 
C   -2.204167 -1.576677 4.898955 
C   -7.028525 1.668753 -0.688473 
H   7.548404 -0.646030 3.588071 
H   1.848747 0.591418 -2.306065 
H   -1.750323 -2.253834 -3.588071 
H   -7.449980 2.308446 2.306065 
H   9.020042 -2.197430 2.361471 
H   0.385365 2.100902 -3.589185 
H   -0.278685 -0.702433 -2.361471 
H   -8.913362 0.798961 3.589185 
H   8.104266 1.473166 1.422328 
H   1.235106 -1.472530 -4.354328 
H   -1.194462 1.426698 -1.422328 
H   -8.063622 -1.427334 4.354328 
H   5.695329 0.909670 1.769993 
H   3.560223 -0.783298 -3.765991 
H   -3.603399 1.990193 -1.769993 
H   -5.738505 -2.116565 3.765991 
H   4.238873 2.425830 3.069396 
H   5.003335 -2.263902 -2.435484 
H   -5.059855 0.474034 -3.069396 
H   -4.295393 -0.635962 2.435484 
H   4.539740 1.299203 -4.704624 
H   4.543720 -1.700531 0.558948 
H   -4.758988 1.600661 4.704624 
H   -4.755008 -1.199333 -0.558948 
H   2.288559 1.563598 5.701651 
H   6.905396 -1.725526 -0.158201 
H   -7.010168 1.336265 -5.701651 
H   -2.393331 -1.174337 0.158201 
H   1.667231 0.251731 3.611271 
H   7.746432 0.049265 -1.781205 
H   -7.631496 2.648132 -3.611271 
H   -1.552295 -2.949128 1.781205 
H   3.288484 -1.300410 2.618532 
H   6.179792 1.703646 -2.697108 
H   -6.010244 -1.599453 -2.618532 
H   -3.118936 1.196217 2.697108 
H   6.951042 1.813563 5.166420 
H   2.051765 -1.920879 -0.600085 
H   -2.347685 1.086301 -5.166420 
H   -7.246962 -0.978985 0.600085 
H   -9.291045 1.837260 -5.417644 
H   -0.141039 -1.806144 0.564765 
H   0.007683 1.062604 5.417644 
H   9.157689 -1.093720 -0.564765 
H   -8.314893 -0.204955 -4.327649 
H   -0.806031 0.252583 1.820491 
H   0.983835 -2.694909 4.327649 
H   8.492697 2.647281 -1.820491 
H   8.832181 -2.191618 -3.944792 
H   0.775798 2.192890 1.918228 
H   -0.466546 -0.708245 3.944792 
H   -8.522929 0.706973 -1.918228 
H   6.472516 -2.211557 -4.766301 
H   2.960204 2.077565 0.723963 
H   -2.826212 -0.688307 4.766301 
H   -6.338524 0.822299 -0.723963 
128
i=6
C   5.775164 -1.889745 3.420287 
C   3.538384 1.940015 -2.260591 
C   -3.523564 -1.010119 -3.420287 
C   -5.760344 0.959849 2.260591 
C   7.135497 -1.584884 3.207795 
C   2.215621 1.574304 -2.586853 
C   -2.163231 -1.314979 -3.207795 
C   -7.083107 1.325559 2.586853 
C   7.965920 -2.460612 2.506648 
C   1.390487 2.428332 -3.316580 
C   -1.332807 -0.439251 -2.506648 
C   -7.908240 0.471531 3.316580 
C   7.455313 2.146393 1.982594 
C   1.868284 -2.131043 -3.753324 
C   -1.843414 0.753470 -1.982594 
C   -7.430443 -0.768820 3.753324 
C   6.107008 1.830196 2.180215 
C   3.177429 -1.754526 -3.441923 
C   -3.191719 1.069668 -2.180215 
C   -6.121298 -1.145338 3.441923 
C   5.281837 2.696908 2.899244 
C   3.999431 -2.605358 -2.703314 
C   -4.016891 0.202956 -2.899244 
C   -5.299297 -0.294506 2.703314 
C   4.846208 -0.947962 4.098472 
C   4.455170 0.993472 -1.574996 
C   -4.452520 -1.951902 -4.098472 
C   -4.843558 1.906392 1.574996 
C   5.204173 -0.162511 5.230877 
C   4.013064 0.040271 -0.611401 
C   -4.094554 -2.737352 -5.230877 
C   -5.285663 2.859592 0.611401 
C   4.272233 0.733678 5.775725 
C   4.909545 -0.929478 -0.136933 
C   -5.026495 2.166186 -5.775725 
C   -4.389183 -1.970386 0.136933 
C   2.992526 0.870417 5.233632 
C   6.245352 -0.948737 -0.546206 
C   -6.306202 2.029447 -5.233632 
C   -3.053376 -1.951127 0.546206 
C   2.635646 0.109711 4.110025 
C   6.701181 0.022579 -1.453373 
C   -6.663081 2.790153 -4.110025 
C   -2.597546 -2.922443 1.453373 
C   3.553304 -0.781142 3.554828 
C   5.812104 0.966882 -1.964120 
C   -5.745424 -2.118722 -3.554828 
C   -3.486624 1.932982 1.964120 
C   6.565482 -0.189659 -5.561625 
C   2.661275 0.084879 0.000713 
C   -2.733245 -2.710205 5.561625 
C   -6.637452 2.814985 -0.000713 
C   7.371935 0.953311 5.692310 
C   1.791323 -1.018401 -0.032488 
C   -1.926793 1.946553 -5.692310 
C   -7.507405 -1.881463 0.032488 
C   8.693549 0.952068 -5.236150 
C   0.546969 -0.955248 0.608248 
C   -0.605179 1.947796 5.236150 
C   -8.751759 -1.944616 -0.608248 
C   9.223339 -0.187367 -4.618559 
C   0.160059 0.198477 1.299919 
C   -0.075389 -2.712497 4.618559 
C   -9.138669 2.701387 -1.299919 
C   8.408300 -1.311049 -4.438801 
C   1.029068 1.295179 1.346327 
C   -0.890428 -1.588815 4.438801 
C   -8.269660 1.604685 -1.346327 
C   7.089058 -1.315513 -4.907845 
C   2.264700 1.238783 0.697363 
C   -2.209670 -1.584350 4.907845 
C   -7.034028 1.661080 -0.697363 
H   7.540202 -0.641479 3.571402 
H   1.840545 0.595969 -2.289396 
H   -1.758525 -2.258385 -3.571402 
H   -7.458182 2.303895 2.289396 
H   9.011152 -2.189386 2.340092 
H   0.376475 2.108946 -3.567806 
H   -0.287575 -0.710477 -2.340092 
H   -8.922252 0.790917 3.567806 
H   8.100879 1.473113 1.415449 
H   1.231719 -1.472583 -4.347449 
H   -1.197849 1.426751 -1.415449 
H   -8.067009 -1.427281 4.347449 
H   5.698927 0.899139 1.783170 
H   3.563821 -0.793829 -3.779168 
H   -3.599801 2.000724 -1.783170 
H   -5.734907 -2.106034 3.779168 
H   4.243583 2.412336 3.085165 
H   5.008045 -2.277396 -2.451253 
H   -5.055145 0.487528 -3.085165 
H   -4.290683 -0.622468 2.451253 
H   4.557679 1.332647 -4.740502 
H   4.561659 -1.667087 0.594826 
H   -4.741049 1.567217 4.740502 
H   -4.737069 -1.232777 -0.594826 
H   2.297290 1.577092 5.687839 
H   6.914127 -1.712032 -0.144389 
H   -7.001437 1.322771 -5.687839 
H   -2.384600 -1.187831 0.144389 
H   1.657653 0.226648 3.636407 
H   7.736854 0.024182 -1.806341 
H   -7.641074 2.673215 -3.636407 
H   -1.561873 -2.924045 1.806341 
H   3.274355 -1.334013 2.650071 
H   6.165663 1.670043 -2.728647 
H   -6.024373 -1.565850 -2.650071 
H   -3.133065 1.229820 2.728647 
H   6.975702 1.822506 5.160387 
H   2.076425 -1.911936 -0.594052 
H   -2.323025 1.077358 -5.160387 
H   -7.222302 -0.987928 0.594052 
H   -9.279932 1.834667 -5.393619 
H   -0.129926 -1.808737 0.540740 
H   0.018796 1.065197 5.393619 
H   9.168802 -1.091127 -0.540740 
H   -8.329710 -0.208924 -4.289813 
H   -0.820848 0.248614 1.782655 
H   0.969018 -2.690940 4.289813 
H   8.477880 2.651250 -1.782655 
H   8.806410 -2.191724 -3.930716 
H   0.750027 2.192784 1.904152 
H   -0.492317 -0.708139 3.930716 
H   -8.548700 0.707079 -1.904152 
H   6.461350 -2.200391 -4.783288 
H   2.949038 2.088731 0.740950 
H   -2.837378 -0.699473 4.783288 
H   -6.349690 0.811133 -0.740950 
128
i=7
C   5.773682 -1.894772 3.421610 
C   3.536902 1.934988 -2.261914 
C   -3.525046 -1.005092 -3.421610 
C   -5.761826 0.964876 2.261914 
C   7.130258 -1.583826 3.197741 
C   2.210382 1.575362 -2.576799 
C   -2.168470 -1.316037 -3.197741 
C   -7.088346 1.324501 2.576799 
C   7.960152 -2.457384 2.493736 
C   1.384719 2.431560 -3.303668 
C   -1.338575 -0.442479 -2.493736 
C   -7.914008 0.468303 3.303668 
C   7.452826 2.144858 1.978413 
C   1.865797 -2.132578 -3.749143 
C   -1.845901 0.755005 -1.978413 
C   -7.432930 -0.767285 3.749143 
C   6.108437 1.822629 2.187412 
C   3.178858 -1.762093 -3.449120 
C   -3.190290 1.077235 -2.187412 
C   -6.119869 -1.137771 3.449120 
C   5.283583 2.687753 2.908399 
C   4.001177 -2.614513 -2.712469 
C   -4.015145 0.212111 -2.908399 
C   -5.297551 -0.285351 2.712469 
C   4.845943 -0.952513 4.100536 
C   4.454905 0.988921 -1.577060 
C   -4.452785 -1.947351 -4.100536 
C   -4.843823 1.910943 1.577060 
C   5.212322 -0.150287 5.216060 
C   4.021213 0.052495 -0.596584 
C   -4.086405 -2.749576 -5.216060 
C   -5.277514 2.847368 0.596584 
C   4.283928 0.753258 5.753870 
C   4.921240 -0.909898 -0.115078 
C   -5.014800 2.146606 -5.753870 
C   -4.377488 -1.989966 0.115078 
C   2.998611 0.878249 5.225059 
C   6.251437 -0.940905 -0.537633 
C   -6.300117 2.021615 -5.225059 
C   -3.047291 -1.958959 0.537633 
C   2.631836 0.096482 4.123096 
C   6.697371 0.009350 -1.466444 
C   -6.666891 2.803382 -4.123096 
C   -2.601356 -2.909214 1.466444 
C   3.546636 -0.799716 3.572344 
C   5.805436 0.948308 -1.981636 
C   -5.752092 -2.100148 -3.572344 
C   -3.493292 1.951556 1.981636 
C   6.572679 -0.179181 -5.574802 
C   2.668472 0.095357 0.013890 
C   -2.726048 -2.720683 5.574802 
C   -6.630255 2.804507 -0.013890 
C   7.385482 0.959820 5.689241 
C   1.804870 -1.011892 -0.029419 
C   -1.913246 1.940044 -5.689241 
C   -7.493858 -1.887972 0.029419 
C   8.699370 0.952386 -5.221121 
C   0.552790 -0.954930 0.593219 
C   -0.599358 1.947478 5.221121 
C   -8.745938 -1.944934 -0.593219 
C   9.214872 -0.188478 -4.596122 
C   0.151592 0.197366 1.277482 
C   -0.083856 -2.711386 4.596122 
C   -9.147136 2.702498 -1.277482 
C   8.394436 -1.309462 -4.429699 
C   1.015204 1.296766 1.337225 
C   -0.904292 -1.590402 4.429699 
C   -8.283524 1.603098 -1.337225 
C   7.083555 -1.307840 -4.916735 
C   2.259197 1.246456 0.706253 
C   -2.215173 -1.592023 4.916735 
C   -7.039531 1.653407 -0.706253 
H   7.532000 -0.636928 3.554733 
H   1.832343 0.600520 -2.272727 
H   -1.766727 -2.262936 -3.554733 
H   -7.466384 2.299344 2.272727 
H   9.002262 -2.181342 2.318713 
H   0.367585 2.116990 -3.546427 
H   -0.296465 -0.718521 -2.318713 
H   -8.931142 0.782873 3.546427 
H   8.097492 1.473060 1.408570 
H   1.228332 -1.472636 -4.340570 
H   -1.201236 1.426804 -1.408570 
H   -8.070396 -1.427228 4.340570 
H   5.702525 0.888608 1.796347 
H   3.567419 -0.804360 -3.792345 
H   -3.596203 2.011255 -1.796347 
H   -5.731309 -2.095503 3.792345 
H   4.248293 2.398842 3.100934 
H   5.012755 -2.290890 -2.467022 
H   -5.050435 0.501022 -3.100934 
H   -4.285973 -0.608974 2.467022 
H   4.575618 1.366091 -4.776380 
H   4.579598 -1.633643 0.630704 
H   -4.723110 1.533773 4.776380 
H   -4.719130 -1.266221 -0.630704 
H   2.306021 1.590586 5.674027 
H   6.922858 -1.698538 -0.130577 
H   -6.992706 1.309277 -5.674027 
H   -2.375869 -1.201325 0.130577 
H   1.648075 0.201565 3.661543 
H   7.727276 -0.000901 -1.831477 
H   -7.650652 2.698298 -3.661543 
H   -1.571451 -2.898962 1.831477 
H   3.260226 -1.367616 2.681610 
H   6.151534 1.636440 -2.760186 
H   -6.038502 -1.532247 -2.681610 
H   -3.147194 1.263423 2.760186 
H   7.000362 1.831449 5.154354 
H   2.101085 -1.902993 -0.588019 
H   -2.298365 1.068415 -5.154354 
H   -7.197642 -0.996871 0.588019 
H   -9.268819 1.832074 -5.369594 
H   -0.118813 -1.811330 0.516715 
H   0.029909 1.067790 5.369594 
H   9.179915 -1.088534 -0.516715 
H   -8.344527 -0.212893 -4.251977 
H   -0.835665 0.244645 1.744819 
H   0.954201 -2.686971 4.251977 
H   8.463063 2.655219 -1.744819 
H   8.780639 -2.191830 -3.916640 
H   0.724256 2.192678 1.890076 
H   -0.518088 -0.708033 3.916640 
H   -8.574471 0.707185 -1.890076 
H   6.450184 -2.189225 -4.800275 
H   2.937872 2.099897 0.757937 
H   -2.848544 -0.710639 4.800275 
H   -6.360856 0.799967 -0.757937 
128
i=8
C   5.772200 -1.899799 3.422933 
C   3.535420 1.929961 -2.263237 
C   -3.526528 -1.000065 -3.422933 
C   -5.763308 0.969903 2.263237 
C   7.125019 -1.582768 3.187687 
C   2.205143 1.576420 -2.566745 
C   -2.173709 -1.317095 -3.187687 
C   -7.093585 1.323443 2.566745 
C   7.954384 -2.454156 2.480824 
C   1.378951 2.434788 -3.290756 
C   -1.344343 -0.445707 -2.480824 
C   -7.919776 0.465075 3.290756 
C   7.450339 2.143323 1.974232 
C   1.863310 -2.134113 -3.744962 
C   -1.848388 0.756540 -1.974232 
C   -7.435417 -0.765750 3.744962 
C   6.109866 1.815062 2.194609 
C   3.180287 -1.769660 -3.456317 
C   -3.188861 1.084802 -2.194609 
C   -6.118440 -1.130204 3.456317 
C   5.285329 2.678598 2.917554 
C   4.002923 -2.623668 -2.721624 
C   -4.013399 0.221266 -2.917554 
C   -5.295805 -0.276196 2.721624 
C   4.845678 -0.957064 4.102600 
C   4.454640 0.984370 -1.579124 
C   -4.453050 -1.942800 -4.102600 
C   -4.844088 1.915494 1.579124 
C   5.220471 -0.138063 5.201243 
C   4.029362 0.064719 -0.581767 
C   -4.078256 -2.761800 -5.201243 
C   -5.269365 2.835144 0.581767 
C   4.295623 0.772838 5.732015 
C   4.932935 -0.890318 -0.093223 
C   -5.003105 2.127026 -5.732015 
C   -4.365793 -2.009546 0.093223 
C   3.004696 0.886081 5.216486 
C   6.257522 -0.933073 -0.529060 
C   -6.294032 2.013783 -5.216486 
C   -3.041206 -1.966791 0.529060 
C   2.628026 0.083253 4.136167 
C   6.693561 -0.003879 -1.479515 
C   -6.670701 2.816611 -4.136167 
C   -2.605166 -2.895985 1.479515 
C   3.539968 -0.818290 3.589860 
C   5.798768 0.929734 -1.999152 
C   -5.758760 -2.081574 -3.589860 
C   -3.499960 1.970130 1.999152 
C   6.579876 -0.168703 -5.587979 
C   2.675669 0.105835 0.027067 
C   -2.718851 -2.731161 5.587979 
C   -6.623058 2.794029 -0.027067 
C   7.399029 0.966329 5.686172 
C   1.818417 -1.005383 -0.026350 
C   -1.899699 1.933535 -5.686172 
C   -7.480311 -1.894481 0.026350 
C   8.705191 0.952704 -5.206092 
C   0.558611 -0.954612 0.578190 
C   -0.593537 1.947160 5.206092 
C   -8.740117 -1.945252 -0.578190 
C   9.206405 -0.189589 -4.573685 
C   0.143125 0.196255 1.255045 
C   -0.092323 -2.710275 4.573685 
C   -9.155603 2.703609 -1.255045 
C   8.380572 -1.307875 -4.420597 
C   1.001340 1.298353 1.328123 
C   -0.918156 -1.591989 4.420597 
C   -8.297388 1.601511 -1.328123 
C   7.078052 -1.300167 -4.925625 
C   2.253694 1.254129 0.715143 
C   -2.220676 -1.599696 4.925625 
C   -7.045034 1.645734 -0.715143 
H   7.523798 -0.632377 3.538064 
H   1.824141 0.605071 -2.256058 
H   -1.774929 -2.267487 -3.538064 
H   -7.474586 2.294793 2.256058 
H   8.993372 -2.173298 2.297334 
H   0.358695 2.125034 -3.525048 
H   -0.305355 -0.726565 -2.297334 
H   -8.940032 0.774829 3.525048 
H   8.094105 1.473007 1.401691 
H   1.224945 -1.472689 -4.333691 
H   -1.204623 1.426857 -1.401691 
H   -8.073783 -1.427175 4.333691 
H   5.706123 0.878077 1.809524 
H   3.571017 -0.814891 -3.805522 
H   -3.592605 2.021786 -1.809524 
H   -5.727711 -2.084972 3.805522 
H   4.253003 2.385348 3.116703 
H   5.017465 -2.304384 -2.482791 
H   -5.045725 0.514516 -3.116703 
H   -4.281263 -0.595480 2.482791 
H   4.593557 1.399535 -4.812258 
H   4.597537 -1.600199 0.666582 
H   -4.705171 1.500329 4.812258 
H   -4.701191 -1.299665 -0.666582 
H   2.314752 1.604080 5.660215 
H   6.931589 -1.685044 -0.116765 
H   -6.983975 1.295783 -5.660215 
H   -2.367138 -1.214819 0.116765 
H   1.638497 0.176482 3.686679 
H   7.717698 -0.025984 -1.856613 
H   -7.660230 2.723381 -3.686679 
H   -1.581029 -2.873879 1.856613 
H   3.246097 -1.401219 2.713149 
H   6.137405 1.602837 -2.791725 
H   -6.052631 -1.498644 -2.713149 
H   -3.161323 1.297026 2.791725 
H   7.025022 1.840392 5.148321 
H   2.125745 -1.894050 -0.581986 
H   -2.273705 1.059472 -5.148321 
H   -7.172982 -1.005814 0.581986 
H   -9.257706 1.829481 -5.345569 
H   -0.107700 -1.813923 0.492690 
H   0.041022 1.070383 5.345569 
H   9.191028 -1.085941 -0.492690 
H   -8.359344 -0.216862 -4.214141 
H   -0.850482 0.240676 1.706983 
H   0.939384 -2.683002 4.214141 
H   8.448246 2.659188 -1.706983 
H   8.754868 -2.191936 -3.902564 
H   0.698485 2.192572 1.876000 
H   -0.543859 -0.707927 3.902564 
H   -8.600242 0.707291 -1.876000 
H   6.439018 -2.178059 -4.817262 
H   2.926706 2.111063 0.774924 
H   -2.859710 -0.721805 4.817262 
H   -6.372022 0.788801 -0.774924 
128
i=9
C   5.770718 -1.904826 3.424256 
C   3.533938 1.924934 -2.264560 
C   -3.528010 -0.995038 -3.424256 
C   -5.764790 0.974930 2.264560 
C   7.119780 -1.581710 3.177633 
C   2.199904 1.577478 -2.556691 
C   -2.178948 -1.318153 -3.177633 
C   -7.098824 1.322385 2.556691 
C   7.948616 -2.450928 2.467912 
C   1.373183 2.438016 -3.277844 
C   -1.350111 -0.448935 -2.467912 
C   -7.925544 0.461847 3.277844 
C   7.447852 2.141788 1.970051 
C   1.860823 -2.135648 -3.740781 
C   -1.850875 0.758075 -1.970051 
C   -7.437904 -0.764215 3.740781 
C   6.111295 1.807495 2.201806 
C   3.181716 -1.777227 -3.463514 
C   -3.187432 1.092369 -2.201806 
C   -6.117011 -1.122637 3.463514 
C   5.287075 2.669443 2.926709 
C   4.004669 -2.632823 -2.730779 
C   -4.011653 0.230421 -2.926709 
C   -5.294059 -0.267041 2.730779 
C   4.845413 -0.961615 4.104664 
C   4.454375 0.979819 -1.581188 
C   -4.453315 -1.938249 -4.104664 
C   -4.844353 1.920045 1.581188 
C   5.228620 -0.125839 5.186426 
C   4.037511 0.076943 -0.566950 
C   -4.070107 -2.774024 -5.186426 
C   -5.261216 2.822920 0.566950 
C   4.307318 0.792418 5.710160 
C   4.944630 -0.870738 -0.071368 
C   -4.991410 2.107446 -5.710160 
C   -4.354098 -2.029126 0.071368 
C   3.010781 0.893913 5.207913 
C   6.263607 -0.925241 -0.520487 
C   -6.287947 2.005951 -5.207913 
C   -3.035121 -1.974623 0.520487 
C   2.624216 0.070024 4.149238 
C   6.689751 -0.017108 -1.492586 
C   -6.674511 2.829840 -4.149238 
C   -2.608976 -2.882756 1.492586 
C   3.533300 -0.836864 3.607376 
C   5.792100 0.911160 -2.016668 
C   -5.765428 -2.063000 -3.607376 
C   -3.506628 1.988704 2.016668 
C   6.587073 -0.158225 -5.601156 
C   2.682866 0.116313 0.040244 
C   -2.711654 -2.741639 5.601156 
C   -6.615861 2.783551 -0.040244 
C   7.412576 0.972838 5.683103 
C   1.831964 -0.998874 -0.023281 
C   -1.886152 1.927026 -5.683103 
C   -7.466764 -1.900990 0.023281 
C   8.711012 0.953022 -5.191063 
C   0.564432 -0.954294 0.563161 
C   -0.587716 1.946842 5.191063 
C   -8.734296 -1.945570 -0.563161 
C   9.197938 -0.190700 -4.551248 
C   0.134658 0.195144 1.232608 
C   -0.100790 -2.709164 4.551248 
C   -9.164070 2.704720 -1.232608 
C   8.366708 -1.306288 -4.411495 
C   0.987476 1.299940 1.319021 
C   -0.932020 -1.593576 4.411495 
C   -8.311252 1.599924 -1.319021 
C   7.072549 -1.292494 -4.934515 
C   2.248191 1.261802 0.724033 
C   -2.226179 -1.607369 4.934515 
C   -7.050537 1.638061 -0.724033 
H   7.515596 -0.627826 3.521395 
H   1.815939 0.609622 -2.239389 
H   -1.783131 -2.272038 -3.521395 
H   -7.482788 2.290242 2.239389 
H   8.984482 -2.165254 2.275955 
H   0.349805 2.133078 -3.503669 
H   -0.314245 -0.734609 -2.275955 
H   -8.948922 0.766785 3.503669 
H   8.090718 1.472954 1.394812 
H   1.221558 -1.472742 -4.326812 
H   -1.208010 1.426910 -1.394812 
H   -8.077170 -1.427122 4.326812 
H   5.709721 0.867546 1.822701 
H   3.574615 -0.825422 -3.818699 
H   -3.589007 2.032317 -1.822701 
H   -5.724113 -2.074441 3.818699 
H   4.257713 2.371854 3.132472 
H   5.022175 -2.317878 -2.498560 
H   -5.041015 0.528010 -3.132472 
H   -4.276553 -0.581986 2.498560 
H   4.611496 1.432979 -4.848136 
H   4.615476 -1.566755 0.702460 
H   -4.687232 1.466885 4.848136 
H   -4.683252 -1.333109 -0.702460 
H   2.323483 1.617574 5.646403 
H   6.940320 -1.671550 -0.102953 
H   -6.975244 1.282289 -5.646403 
H   -2.358407 -1.228313 0.102953 
H   1.628919 0.151399 3.711815 
H   7.708120 -0.051067 -1.881749 
H   -7.669808 2.748464 -3.711815 
H   -1.590607 -2.848796 1.881749 
H   3.231968 -1.434822 2.744688 
H   6.123276 1.569234 -2.823264 
H   -6.066760 -1.465041 -2.744688 
H   -3.175452 1.330629 2.823264 
H   7.049682 1.849335 5.142288 
H   2.150405 -1.885107 -0.575953 
H   -2.249045 1.050529 -5.142288 
H   -7.148322 -1.014757 0.575953 
H   -9.246593 1.826888 -5.321544 
H   -0.096587 -1.816516 0.468665 
H   0.052135 1.072976 5.321544 
H   9.202141 -1.083348 -0.468665 
H   -8.374161 -0.220831 -4.176305 
H   -0.865299 0.236707 1.669147 
H   0.924567 -2.679033 4.176305 
H   8.433429 2.663157 -1.669147 
H   8.729097 -2.192042 -3.888488 
H   0.672714 2.192466 1.861924 
H   -0.569630 -0.707821 3.888488 
H   -8.626013 0.707397 -1.861924 
H   6.427852 -2.166893 -4.834249 
H   2.915540 2.122229 0.791911 
H   -2.870876 -0.732971 4.834249 
H   -6.383188 0.777635 -0.791911 
128
i=10
C   5.769236 -1.909853 3.425579 
C   3.532456 1.919907 -2.265883 
C   -3.529492 -0.990011 -3.425579 
C   -5.766272 0.979957 2.265883 
C   7.114541 -1.580652 3.167579 
C   2.194665 1.578536 -2.546637 
C   -2.184187 -1.319211 -3.167579 
C   -7.104063 1.321327 2.546637 
C   7.942848 -2.447700 2.455000 
C   1.367415 2.441244 -3.264932 
C   -1.355879 -0.452163 -2.455000 
C   -7.931312 0.458619 3.264932 
C   7.445365 2.140253 1.965870 
C   1.858336 -2.137183 -3.736600 
C   -1.853362 0.759610 -1.965870 
C   -7.440391 -0.762680 3.736600 
C   6.112724 1.799928 2.209003 
C   3.183145 -1.784794 -3.470711 
C   -3.186003 1.099936 -2.209003 
C   -6.115582 -1.115070 3.470711 
C   5.288821 2.660288 2.935864 
C   4.006415 -2.641978 -2.739934 
C   -4.009907 0.239576 -2.935864 
C   -5.292313 -0.257886 2.739934 
C   4.845148 -0.966166 4.106728 
C   4.454110 0.975268 -1.583252 
C   -4.453580 -1.933698 -4.106728 
C   -4.844618 1.924596 1.583252 
C   5.236769 -0.113615 5.171609 
C   4.045660 0.089167 -0.552133 
C   -4.061958 -2.786248 -5.171609 
C   -5.253067 2.810696 0.552133 
C   4.319013 0.811998 5.688305 
C   4.956325 -0.851158 -0.049513 
C   -4.979715 2.087866 -5.688305 
C   -4.342403 -2.048706 0.049513 
C   3.016866 0.901745 5.199340 
C   6.269692 -0.917409 -0.511914 
C   -6.281862 1.998119 -5.199340 
C   -3.029036 -1.982455 0.511914 
C   2.620406 0.056795 4.162309 
C   6.685941 -0.030337 -1.505657 
C   -6.678321 2.843069 -4.162309 
C   -2.612786 -2.869527 1.505657 
C   3.526632 -0.855438 3.624892 
C   5.785432 0.892586 -2.034184 
C   -5.772096 -2.044426 -3.624892 
C   -3.513296 2.007278 2.034184 
C   6.594270 -0.147747 -5.614333 
C   2.690063 0.126791 0.053421 
C   -2.704457 -2.752117 5.614333 
C   -6.608664 2.773073 -0.053421 
C   7.426123 0.979347 5.680034 
C   1.845511 -0.992365 -0.020212 
C   -1.872605 1.920517 -5.680034 
C   -7.453217 -1.907499 0.020212 
C   8.716833 0.953340 -5.176034 
C   0.570253 -0.953976 0.548132 
C   -0.581895 1.946524 5.176034 
C   -8.728475 -1.945888 -0.548132 
C   9.189471 -0.191811 -4.528811 
C   0.126191 0.194033 1.210171 
C   -0.109257 -2.708053 4.528811 
C   -9.172537 2.705831 -1.210171 
C   8.352844 -1.304701 -4.402393 
C   0.973612 1.301527 1.309919 
C   -0.945884 -1.595163 4.402393 
C   -8.325116 1.598337 -1.309919 
C   7.067046 -1.284821 -4.943405 
C   2.242688 1.269475 0.732923 
C   -2.231682 -1.615042 4.943405 
C   -7.056040 1.630388 -0.732923 
H   7.507394 -0.623275 3.504726 
H   1.807737 0.614173 -2.222720 
H   -1.791333 -2.276589 -3.504726 
H   -7.490990 2.285691 2.222720 
H   8.975592 -2.157210 2.254576 
H   0.340915 2.141122 -3.482290 
H   -0.323135 -0.742653 -2.254576 
H   -8.957812 0.758741 3.482290 
H   8.087331 1.472901 1.387933 
H   1.218171 -1.472795 -4.319933 
H   -1.211397 1.426963 -1.387933 
H   -8.080557 -1.427069 4.319933 
H   5.713319 0.857015 1.835878 
H   3.578213 -0.835953 -3.831876 
H   -3.585409 2.042848 -1.835878 
H   -5.720515 -2.063910 3.831876 
H   4.262423 2.358360 3.148241 
H   5.026885 -2.331372 -2.514329 
H   -5.036305 0.541504 -3.148241 
H   -4.271843 -0.568492 2.514329 
H   4.629435 1.466423 -4.884014 
H   4.633415 -1.533311 0.738338 
H   -4.669293 1.433441 4.884014 
H   -4.665313 -1.366553 -0.738338 
H   2.332214 1.631068 5.632591 
H   6.949051 -1.658056 -0.089141 
H   -6.966513 1.268795 -5.632591 
H   -2.349676 -1.241807 0.089141 
H   1.619341 0.126316 3.736951 
H   7.698542 -0.076150 -1.906885 
H   -7.679386 2.773547 -3.736951 
H   -1.600185 -2.823713 1.906885 
H   3.217839 -1.468425 2.776227 
H   6.109147 1.535631 -2.854803 
H   -6.080889 -1.431438 -2.776227 
H   -3.189581 1.364232 2.854803 
H   7.074342 1.858278 5.136255 
H   2.175065 -1.876164 -0.569920 
H   -2.224385 1.041586 -5.136255 
H   -7.123662 -1.023700 0.569920 
H   -9.235480 1.824295 -5.297519 
H   -0.085474 -1.819109 0.444640 
H   0.063248 1.075569 5.297519 
H   9.213254 -1.080755 -0.444640 
H   -8.388978 -0.224800 -4.138469 
H   -0.880116 0.232738 1.631311 
H   0.909750 -2.675064 4.138469 
H   8.418612 2.667126 -1.631311 
H   8.703326 -2.192148 -3.874412 
H   0.646943 2.192360 1.847848 
H   -0.595401 -0.707715 3.874412 
H   -8.651784 0.707503 -1.847848 
H   6.416686 -2.155727 -4.851236 
H   2.904374 2.133395 0.808898 
H   -2.882042 -0.744137 4.851236 
H   -6.394354 0.766469 -0.808898 
128
i=11
C   5.767754 -1.914880 3.426902 
C   3.530974 1.914880 -2.267206 
C   -3.530974 -0.984984 -3.426902 
C   -5.767754 0.984984 2.267206 
C   7.109302 -1.579594 3.157525 
C   2.189426 1.579594 -2.536583 
C   -2.189426 -1.320269 -3.157525 
C   -7.109302 1.320269 2.536583 
C   7.937080 -2.444472 2.442088 
C   1.361647 2.444472 -3.252020 
C   -1.361647 -0.455391 -2.442088 
C   -7.937080 0.455391 3.252020 
C   7.442878 2.138718 1.961689 
C   1.855849 -2.138718 -3.732419 
C   -1.855849 0.761145 -1.961689 
C   -7.442878 -0.761145 3.732419 
C   6.114153 1.792361 2.216200 
C   3.184574 -1.792361 -3.477908 
C   -3.184574 1.107503 -2.216200 
C   -6.114153 -1.107503 3.477908 
C   5.290567 2.651133 2.945019 
C   4.008161 -2.651133 -2.749089 
C   -4.008161 0.248731 -2.945019 
C   -5.290567 -0.248731 2.749089 
C   4.844883 -0.970717 4.108792 
C   4.453845 0.970717 -1.585316 
C   -4.453845 -1.929147 -4.108792 
C   -4.844883 1.929147 1.585316 
C   5.244918 -0.101391 5.156792 
C   4.053809 0.101391 -0.537316 
C   -4.053809 -2.798472 -5.156792 
C   -5.244918 2.798472 0.537316 
C   4.330708 0.831578 5.666450 
C   4.968020 -0.831578 -0.027658 
C   -4.968020 2.068286 -5.666450 
C   -4.330708 -2.068286 0.027658 
C   3.022951 0.909577 5.190767 
C   6.275777 -0.909577 -0.503341 
C   -6.275777 1.990287 -5.190767 
C   -3.022951 -1.990287 0.503341 
C   2.616596 0.043566 4.175380 
C   6.682131 -0.043566 -1.518728 
C   -6.682131 2.856298 -4.175380 
C   -2.616596 -2.856298 1.518728 
C   3.519964 -0.874012 3.642408 
C   5.778764 0.874012 -2.051700 
C   -5.778764 -2.025852 -3.642408 
C   -3.519964 2.025852 2.051700 
C   6.601467 -0.137269 -5.627510 
C   2.697260 0.137269 0.066598 
C   -2.697260 -2.762595 5.627510 
C   -6.601467 2.762595 -0.066598 
C   7.439670 0.985856 5.676965 
C   1.859058 -0.985856 -0.017143 
C   -1.859058 1.914008 -5.676965 
C   -7.439670 -1.914008 0.017143 
C   8.722654 0.953658 -5.161005 
C   0.576074 -0.953658 0.533103 
C   -0.576074 1.946206 5.161005 
C   -8.722654 -1.946206 -0.533103 
C   9.181004 -0.192922 -4.506374 
C   0.117724 0.192922 1.187734 
C   -0.117724 -2.706942 4.506374 
C   -9.181004 2.706942 -1.187734 
C   8.338980 -1.303114 -4.393291 
C   0.959748 1.303114 1.300817 
C   -0.959748 -1.596750 4.393291 
C   -8.338980 1.596750 -1.300817 
C   7.061543 -1.277148 -4.952295 
C   2.237185 1.277148 0.741813 
C   -2.237185 -1.622715 4.952295 
C   -7.061543 1.622715 -0.741813 
H   7.499192 -0.618724 3.488057 
H   1.799535 0.618724 -2.206051 
H   -1.799535 -2.281140 -3.488057 
H   -7.499192 2.281140 2.206051 
H   8.966702 -2.149166 2.233197 
H   0.332025 2.149166 -3.460911 
H   -0.332025 -0.750697 -2.233197 
H   -8.966702 0.750697 3.460911 
H   8.083944 1.472848 1.381054 
H   1.214784 -1.472848 -4.313054 
H   -1.214784 1.427016 -1.381054 
H   -8.083944 -1.427016 4.313054 
H   5.716917 0.846484 1.849055 
H   3.581811 -0.846484 -3.845053 
H   -3.581811 2.053379 -1.849055 
H   -5.716917 -2.053379 3.845053 
H   4.267133 2.344866 3.164010 
H   5.031595 -2.344866 -2.530098 
H   -5.031595 0.554998 -3.164010 
H   -4.267133 -0.554998 2.530098 
H   4.647374 1.499867 -4.919892 
H   4.651354 -1.499867 0.774216 
H   -4.651354 1.399997 4.919892 
H   -4.647374 -1.399997 -0.774216 
H   2.340945 1.644562 5.618779 
H   6.957782 -1.644562 -0.075329 
H   -6.957782 1.255301 -5.618779 
H   -2.340945 -1.255301 0.075329 
H   1.609763 0.101233 3.762087 
H   7.688964 -0.101233 -1.932021 
H   -7.688964 2.798630 -3.762087 
H   -1.609763 -2.798630 1.932021 
H   3.203710 -1.502028 2.807766 
H   6.095018 1.502028 -2.886342 
H   -6.095018 -1.397835 -2.807766 
H   -3.203710 1.397835 2.886342 
H   7.099002 1.867221 5.130222 
H   2.199725 -1.867221 -0.563887 
H   -2.199725 1.032643 -5.130222 
H   -7.099002 -1.032643 0.563887 
H   -9.224367 1.821702 -5.273494 
H   -0.074361 -1.821702 0.420615 
H   0.074361 1.078162 5.273494 
H   9.224367 -1.078162 -0.420615 
H   -8.403795 -0.228769 -4.100633 
H   -0.894933 0.228769 1.593475 
H   0.894933 -2.671095 4.100633 
H   8.403795 2.671095 -1.593475 
H   8.677555 -2.192254 -3.860336 
H   0.621172 2.192254 1.833772 
H   -0.621172 -0.707609 3.860336 
H   -8.677555 0.707609 -1.833772 
H   6.405520 -2.144561 -4.868223 
H   2.893208 2.144561 0.825885 
H   -2.893208 -0.755303 4.868223 
H   -6.405520 0.755303 -0.825885 
128
i=12
C   5.766272 -1.919907 3.428225 
C   3.529492 1.909853 -2.268529 
C   -3.532456 -0.979957 -3.428225 
C   -5.769236 0.990011 2.268529 
C   7.104063 -1.578536 3.147471 
C   2.184187 1.580652 -2.526529 
C   -2.194665 -1.321327 -3.147471 
C   -7.114541 1.319211 2.526529 
C   7.931312 -2.441244 2.429176 
C   1.355879 2.447700 -3.239108 
C   -1.367415 -0.458619 -2.429176 
C   -7.942848 0.452163 3.239108 
C   7.440391 2.137183 1.957508 
C   1.853362 -2.140253 -3.728238 
C   -1.858336 0.762680 -1.957508 
C   -7.445365 -0.759610 3.728238 
C   6.115582 1.784794 2.223397 
C   3.186003 -1.799928 -3.485105 
C   -3.183145 1.115070 -2.223397 
C   -6.112724 -1.099936 3.485105 
C   5.292313 2.641978 2.954174 
C   4.009907 -2.660288 -2.758244 
C   -4.006415 0.257886 -2.954174 
C   -5.288821 -0.239576 2.758244 
C   4.844618 -0.975268 4.110856 
C   4.453580 0.966166 -1.587380 
C   -4.454110 -1.924596 -4.110856 
C   -4.845148 1.933698 1.587380 
C   5.253067 -0.089167 5.141975 
C   4.061958 0.113615 -0.522499 
C   -4.045660 -2.810696 -5.141975 
C   -5.236769 2.786248 0.522499 
C   4.342403 0.851158 5.644595 
C   4.979715 -0.811998 -0.005803 
C   -4.956325 2.048706 -5.644595 
C   -4.319013 -2.087866 0.005803 
C   3.029036 0.917409 5.182194 
C   6.281862 -0.901745 -0.494768 
C   -6.269692 1.982455 -5.182194 
C   -3.016866 -1.998119 0.494768 
C   2.612786 0.030337 4.188451 
C   6.678321 -0.056795 -1.531799 
C   -6.685941 2.869527 -4.188451 
C   -2.620406 -2.843069 1.531799 
C   3.513296 -0.892586 3.659924 
C   5.772096 0.855438 -2.069216 
C   -5.785432 -2.007278 -3.659924 
C   -3.526632 2.044426 2.069216 
C   6.608664 -0.126791 -5.640687 
C   2.704457 0.147747 0.079775 
C   -2.690063 -2.773073 5.640687 
C   -6.594270 2.752117 -0.079775 
C   7.453217 0.992365 5.673896 
C   1.872605 -0.979347 -0.014074 
C   -1.845511 1.907499 -5.673896 
C   -7.426123 -1.920517 0.014074 
C   8.728475 0.953976 -5.145976 
C   0.581895 -0.953340 0.518074 
C   -0.570253 1.945888 5.145976 
C   -8.716833 -1.946524 -0.518074 
C   9.172537 -0.194033 -4.483937 
C   0.109257 0.191811 1.165297 
C   -0.126191 -2.705831 4.483937 
C   -9.189471 2.708053 -1.165297 
C   8.325116 -1.301527 -4.384189 
C   0.945884 1.304701 1.291715 
C   -0.973612 -1.598337 4.384189 
C   -8.352844 1.595163 -1.291715 
C   7.056040 -1.269475 -4.961185 
C   2.231682 1.284821 0.750703 
C   -2.242688 -1.630388 4.961185 
C   -7.067046 1.615042 -0.750703 
H   7.490990 -0.614173 3.471388 
H   1.791333 0.623275 -2.189382 
H   -1.807737 -2.285691 -3.471388 
H   -7.507394 2.276589 2.189382 
H   8.957812 -2.141122 2.211818 
H   0.323135 2.157210 -3.439532 
H   -0.340915 -0.758741 -2.211818 
H   -8.975592 0.742653 3.439532 
H   8.080557 1.472795 1.374175 
H   1.211397 -1.472901 -4.306175 
H   -1.218171 1.427069 -1.374175 
H   -8.087331 -1.426963 4.306175 
H   5.720515 0.835953 1.862232 
H   3.585409 -0.857015 -3.858230 
H   -3.578213 2.063910 -1.862232 
H   -5.713319 -2.042848 3.858230 
H   4.271843 2.331372 3.179779 
H   5.036305 -2.358360 -2.545867 
H   -5.026885 0.568492 -3.179779 
H   -4.262423 -0.541504 2.545867 
H   4.665313 1.533311 -4.955770 
H   4.669293 -1.466423 0.810094 
H   -4.633415 1.366553 4.955770 
H   -4.629435 -1.433441 -0.810094 
H   2.349676 1.658056 5.604967 
H   6.966513 -1.631068 -0.061517 
H   -6.949051 1.241807 -5.604967 
H   -2.332214 -1.268795 0.061517 
H   1.600185 0.076150 3.787223 
H   7.679386 -0.126316 -1.957157 
H   -7.698542 2.823713 -3.787223 
H   -1.619341 -2.773547 1.957157 
H   3.189581 -1.535631 2.839305 
H   6.080889 1.468425 -2.917881 
H   -6.109147 -1.364232 -2.839305 
H   -3.217839 1.431438 2.917881 
H   7.123662 1.876164 5.124189 
H   2.224385 -1.858278 -0.557854 
H   -2.175065 1.023700 -5.124189 
H   -7.074342 -1.041586 0.557854 
H   -9.213254 1.819109 -5.249469 
H   -0.063248 -1.824295 0.396590 
H   0.085474 1.080755 5.249469 
H   9.235480 -1.075569 -0.396590 
H   -8.418612 -0.232738 -4.062797 
H   -0.909750 0.224800 1.555639 
H   0.880116 -2.667126 4.062797 
H   8.388978 2.675064 -1.555639 
H   8.651784 -2.192360 -3.846260 
H   0.595401 2.192148 1.819696 
H   -0.646943 -0.707503 3.846260 
H   -8.703326 0.707715 -1.819696 
H   6.394354 -2.133395 -4.885210 
H   2.882042 2.155727 0.842872 
H   -2.904374 -0.766469 4.885210 
H   -6.416686 0.744137 -0.842872 
128
i=13
C   5.764790 -1.924934 3.429548 
C   3.528010 1.904826 -2.269852 
C   -3.533938 -0.974930 -3.429548 
C   -5.770718 0.995038 2.269852 
C   7.098824 -1.577478 3.137417 
C   2.178948 1.581710 -2.516475 
C   -2.199904 -1.322385 -3.137417 
C   -7.119780 1.318153 2.516475 
C   7.925544 -2.438016 2.416264 
C   1.350111 2.450928 -3.226196 
C   -1.373183 -0.461847 -2.416264 
C   -7.948616 0.448935 3.226196 
C   7.437904 2.135648 1.953327 
C   1.850875 -2.141788 -3.724057 
C   -1.860823 0.764215 -1.953327 
C   -7.447852 -0.758075 3.724057 
C   6.117011 1.777227 2.230594 
C   3.187432 -1.807495 -3.492302 
C   -3.181716 1.122637 -2.230594 
C   -6.111295 -1.092369 3.492302 
C   5.294059 2.632823 2.963329 
C   4.011653 -2.669443 -2.767399 
C   -4.004669 0.267041 -2.963329 
C   -5.287075 -0.230421 2.767399 
C   4.844353 -0.979819 4.112920 
C   4.453315 0.961615 -1.589444 
C   -4.454375 -1.920045 -4.112920 
C   -4.845413 1.938249 1.589444 
C   5.261216 -0.076943 5.127158 
C   4.070107 0.125839 -0.507682 
C   -4.037511 -2.822920 -5.127158 
C   -5.228620 2.774024 0.507682 
C   4.354098 0.870738 5.622740 
C   4.991410 -0.792418 0.016052 
C   -4.944630 2.029126 -5.622740 
C   -4.307318 -2.107446 -0.016052 
C   3.035121 0.925241 5.173621 
C   6.287947 -0.893913 -0.486195 
C   -6.263607 1.974623 -5.173621 
C   -3.010781 -2.005951 0.486195 
C   2.608976 0.017108 4.201522 
C   6.674511 -0.070024 -1.544870 
C   -6.689751 2.882756 -4.201522 
C   -2.624216 -2.829840 1.544870 
C   3.506628 -0.911160 3.677440 
C   5.765428 0.836864 -2.086732 
C   -5.792100 -1.988704 -3.677440 
C   -3.533300 2.063000 2.086732 
C   6.615861 -0.116313 -5.653864 
C   2.711654 0.158225 0.092952 
C   -2.682866 -2.783551 5.653864 
C   -6.587073 2.741639 -0.092952 
C   7.466764 0.998874 5.670827 
C   1.886152 -0.972838 -0.011005 
C   -1.831964 1.900990 -5.670827 
C   -7.412576 -1.927026 0.011005 
C   8.734296 0.954294 -5.130947 
C   0.587716 -0.953022 0.503045 
C   -0.564432 1.945570 5.130947 
C   -8.711012 -1.946842 -0.503045 
C   9.164070 -0.195144 -4.461500 
C   0.100790 0.190700 1.142860 
C   -0.134658 -2.704720 4.461500 
C   -9.197938 2.709164 -1.142860 
C   8.311252 -1.299940 -4.375087 
C   0.932020 1.306288 1.282613 
C   -0.987476 -1.599924 4.375087 
C   -8.366708 1.593576 -1.282613 
C   7.050537 -1.261802 -4.970075 
C   2.226179 1.292494 0.759593 
C   -2.248191 -1.638061 4.970075 
C   -7.072549 1.607369 -0.759593 
H   7.482788 -0.609622 3.454719 
H   1.783131 0.627826 -2.172713 
H   -1.815939 -2.290242 -3.454719 
H   -7.515596 2.272038 2.172713 
H   8.948922 -2.133078 2.190439 
H   0.314245 2.165254 -3.418153 
H   -0.349805 -0.766785 -2.190439 
H   -8.984482 0.734609 3.418153 
H   8.077170 1.472742 1.367296 
H   1.208010 -1.472954 -4.299296 
H   -1.221558 1.427122 -1.367296 
H   -8.090718 -1.426910 4.299296 
H   5.724113 0.825422 1.875409 
H   3.589007 -0.867546 -3.871407 
H   -3.574615 2.074441 -1.875409 
H   -5.709721 -2.032317 3.871407 
H   4.276553 2.317878 3.195548 
H   5.041015 -2.371854 -2.561636 
H   -5.022175 0.581986 -3.195548 
H   -4.257713 -0.528010 2.561636 
H   4.683252 1.566755 -4.991648 
H   4.687232 -1.432979 0.845972 
H   -4.615476 1.333109 4.991648 
H   -4.611496 -1.466885 -0.845972 
H   2.358407 1.671550 5.591155 
H   6.975244 -1.617574 -0.047705 
H   -6.940320 1.228313 -5.591155 
H   -2.323483 -1.282289 0.047705 
H   1.590607 0.051067 3.812359 
H   7.669808 -0.151399 -1.982293 
H   -7.708120 2.848796 -3.812359 
H   -1.628919 -2.748464 1.982293 
H   3.175452 -1.569234 2.870844 
H   6.066760 1.434822 -2.949420 
H   -6.123276 -1.330629 -2.870844 
H   -3.231968 1.465041 2.949420 
H   7.148322 1.885107 5.118156 
H   2.249045 -1.849335 -0.551821 
H   -2.150405 1.014757 -5.118156 
H   -7.049682 -1.050529 0.551821 
H   -9.202141 1.816516 -5.225444 
H   -0.052135 -1.826888 0.372565 
H   0.096587 1.083348 5.225444 
H   9.246593 -1.072976 -0.372565 
H   -8.433429 -0.236707 -4.024961 
H   -0.924567 0.220831 1.517803 
H   0.865299 -2.663157 4.024961 
H   8.374161 2.679033 -1.517803 
H   8.626013 -2.192466 -3.832184 
H   0.569630 2.192042 1.805620 
H   -0.672714 -0.707397 3.832184 
H   -8.729097 0.707821 -1.805620 
H   6.383188 -2.122229 -4.902197 
H   2.870876 2.166893 0.859859 
H   -2.915540 -0.777635 4.902197 
H   -6.427852 0.732971 -0.859859 
128
i=14
C   5.763308 -1.929961 3.430871 
C   3.526528 1.899799 -2.271175 
C   -3.535420 -0.969903 -3.430871 
C   -5.772200 1.000065 2.271175 
C   7.093585 -1.576420 3.127363 
C   2.173709 1.582768 -2.506421 
C   -2.205143 -1.323443 -3.127363 
C   -7.125019 1.317095 2.506421 
C   7.919776 -2.434788 2.403352 
C   1.344343 2.454156 -3.213284 
C   -1.378951 -0.465075 -2.403352 
C   -7.954384 0.445707 3.213284 
C   7.435417 2.134113 1.949146 
C   1.848388 -2.143323 -3.719876 
C   -1.863310 0.765750 -1.949146 
C   -7.450339 -0.756540 3.719876 
C   6.118440 1.769660 2.237791 
C   3.188861 -1.815062 -3.499499 
C   -3.180287 1.130204 -2.237791 
C   -6.109866 -1.084802 3.499499 
C   5.295805 2.623668 2.972484 
C   4.013399 -2.678598 -2.776554 
C   -4.002923 0.276196 -2.972484 
C   -5.285329 -0.221266 2.776554 
C   4.844088 -0.984370 4.114984 
C   4.453050 0.957064 -1.591508 
C   -4.454640 -1.915494 -4.114984 
C   -4.845678 1.942800 1.591508 
C   5.269365 -0.064719 5.112341 
C   4.078256 0.138063 -0.492865 
C   -4.029362 -2.835144 -5.112341 
C   -5.220471 2.761800 0.492865 
C   4.365793 0.890318 5.600885 
C   5.003105 -0.772838 0.037907 
C   -4.932935 2.009546 -5.600885 
C   -4.295623 -2.127026 -0.037907 
C   3.041206 0.933073 5.165048 
C   6.294032 -0.886081 -0.477622 
C   -6.257522 1.966791 -5.165048 
C   -3.004696 -2.013783 0.477622 
C   2.605166 0.003879 4.214593 
C   6.670701 -0.083253 -1.557941 
C   -6.693561 2.895985 -4.214593 
C   -2.628026 -2.816611 1.557941 
C   3.499960 -0.929734 3.694956 
C   5.758760 0.818290 -2.104248 
C   -5.798768 -1.970130 -3.694956 
C   -3.539968 2.081574 2.104248 
C   6.623058 -0.105835 -5.667041 
C   2.718851 0.168703 0.106129 
C   -2.675669 -2.794029 5.667041 
C   -6.579876 2.731161 -0.106129 
C   7.480311 1.005383 5.667758 
C   1.899699 -0.966329 -0.007936 
C   -1.818417 1.894481 -5.667758 
C   -7.399029 -1.933535 0.007936 
C   8.740117 0.954612 -5.115918 
C   0.593537 -0.952704 0.488016 
C   -0.558611 1.945252 5.115918 
C   -8.705191 -1.947160 -0.488016 
C   9.155603 -0.196255 -4.439063 
C   0.092323 0.189589 1.120423 
C   -0.143125 -2.703609 4.439063 
C   -9.206405 2.710275 -1.120423 
C   8.297388 -1.298353 -4.365985 
C   0.918156 1.307875 1.273511 
C   -1.001340 -1.601511 4.365985 
C   -8.380572 1.591989 -1.273511 
C   7.045034 -1.254129 -4.978965 
C   2.220676 1.300167 0.768483 
C   -2.253694 -1.645734 4.978965 
C   -7.078052 1.599696 -0.768483 
H   7.474586 -0.605071 3.438050 
H   1.774929 0.632377 -2.156044 
H   -1.824141 -2.294793 -3.438050 
H   -7.523798 2.267487 2.156044 
H   8.940032 -2.125034 2.169060 
H   0.305355 2.173298 -3.396774 
H   -0.358695 -0.774829 -2.169060 
H   -8.993372 0.726565 3.396774 
H   8.073783 1.472689 1.360417 
H   1.204623 -1.473007 -4.292417 
H   -1.224945 1.427175 -1.360417 
H   -8.094105 -1.426857 4.292417 
H   5.727711 0.814891 1.888586 
H   3.592605 -0.878077 -3.884584 
H   -3.571017 2.084972 -1.888586 
H   -5.706123 -2.021786 3.884584 
H   4.281263 2.304384 3.211317 
H   5.045725 -2.385348 -2.577405 
H   -5.017465 0.595480 -3.211317 
H   -4.253003 -0.514516 2.577405 
H   4.701191 1.600199 -5.027526 
H   4.705171 -1.399535 0.881850 
H   -4.597537 1.299665 5.027526 
H   -4.593557 -1.500329 -0.881850 
H   2.367138 1.685044 5.577343 
H   6.983975 -1.604080 -0.033893 
H   -6.931589 1.214819 -5.577343 
H   -2.314752 -1.295783 0.033893 
H   1.581029 0.025984 3.837495 
H   7.660230 -0.176482 -2.007429 
H   -7.717698 2.873879 -3.837495 
H   -1.638497 -2.723381 2.007429 
H   3.161323 -1.602837 2.902383 
H   6.052631 1.401219 -2.980959 
H   -6.137405 -1.297026 -2.902383 
H   -3.246097 1.498644 2.980959 
H   7.172982 1.894050 5.112123 
H   2.273705 -1.840392 -0.545788 
H   -2.125745 1.005814 -5.112123 
H   -7.025022 -1.059472 0.545788 
H   -9.191028 1.813923 -5.201419 
H   -0.041022 -1.829481 0.348540 
H   0.107700 1.085941 5.201419 
H   9.257706 -1.070383 -0.348540 
H   -8.448246 -0.240676 -3.987125 
H   -0.939384 0.216862 1.479967 
H   0.850482 -2.659188 3.987125 
H   8.359344 2.683002 -1.479967 
H   8.600242 -2.192572 -3.818108 
H   0.543859 2.191936 1.791544 
H   -0.698485 -0.707291 3.818108 
H   -8.754868 0.707927 -1.791544 
H   6.372022 -2.111063 -4.919184 
H   2.859710 2.178059 0.876846 
H   -2.926706 -0.788801 4.919184 
H   -6.439018 0.721805 -0.876846 
128
i=15
C   5.761826 -1.934988 3.432194 
C   3.525046 1.894772 -2.272498 
C   -3.536902 -0.964876 -3.432194 
C   -5.773682 1.005092 2.272498 
C   7.088346 -1.575362 3.117309 
C   2.168470 1.583826 -2.496367 
C   -2.210382 -1.324501 -3.117309 
C   -7.130258 1.316037 2.496367 
C   7.914008 -2.431560 2.390440 
C   1.338575 2.457384 -3.200372 
C   -1.384719 -0.468303 -2.390440 
C   -7.960152 0.442479 3.200372 
C   7.432930 2.132578 1.944965 
C   1.845901 -2.144858 -3.715695 
C   -1.865797 0.767285 -1.944965 
C   -7.452826 -0.755005 3.715695 
C   6.119869 1.762093 2.244988 
C   3.190290 -1.822629 -3.506696 
C   -3.178858 1.137771 -2.244988 
C   -6.108437 -1.077235 3.506696 
C   5.297551 2.614513 2.981639 
C   4.015145 -2.687753 -2.785709 
C   -4.001177 0.285351 -2.981639 
C   -5.283583 -0.212111 2.785709 
C   4.843823 -0.988921 4.117048 
C   4.452785 0.952513 -1.593572 
C   -4.454905 -1.910943 -4.117048 
C   -4.845943 1.947351 1.593572 
C   5.277514 -0.052495 5.097524 
C   4.086405 0.150287 -0.478048 
C   -4.021213 -2.847368 -5.097524 
C   -5.212322 2.749576 0.478048 
C   4.377488 0.909898 5.579030 
C   5.014800 -0.753258 0.059762 
C   -4.921240 1.989966 -5.579030 
C   -4.283928 -2.146606 -0.059762 
C   3.047291 0.940905 5.156475 
C   6.300117 -0.878249 -0.469049 
C   -6.251437 1.958959 -5.156475 
C   -2.998611 -2.021615 0.469049 
C   2.601356 -0.009350 4.227664 
C   6.666891 -0.096482 -1.571012 
C   -6.697371 2.909214 -4.227664 
C   -2.631836 -2.803382 1.571012 
C   3.493292 -0.948308 3.712472 
C   5.752092 0.799716 -2.121764 
C   -5.805436 -1.951556 -3.712472 
C   -3.546636 2.100148 2.121764 
C   6.630255 -0.095357 -5.680218 
C   2.726048 0.179181 0.119306 
C   -2.668472 -2.804507 5.680218 
C   -6.572679 2.720683 -0.119306 
C   7.493858 1.011892 5.664689 
C   1.913246 -0.959820 -0.004867 
C   -1.804870 1.887972 -5.664689 
C   -7.385482 -1.940044 0.004867 
C   8.745938 0.954930 -5.100889 
C   0.599358 -0.952386 0.472987 
C   -0.552790 1.944934 5.100889 
C   -8.699370 -1.947478 -0.472987 
C   9.147136 -0.197366 -4.416626 
C   0.083856 0.188478 1.097986 
C   -0.151592 -2.702498 4.416626 
C   -9.214872 2.711386 -1.097986 
C   8.283524 -1.296766 -4.356883 
C   0.904292 1.309462 1.264409 
C   -1.015204 -1.603098 4.356883 
C   -8.394436 1.590402 -1.264409 
C   7.039531 -1.246456 -4.987855 
C   2.215173 1.307840 0.777373 
C   -2.259197 -1.653407 4.987855 
C   -7.083555 1.592023 -0.777373 
H   7.466384 -0.600520 3.421381 
H   1.766727 0.636928 -2.139375 
H   -1.832343 -2.299344 -3.421381 
H   -7.532000 2.262936 2.139375 
H   8.931142 -2.116990 2.147681 
H   0.296465 2.181342 -3.375395 
H   -0.367585 -0.782873 -2.147681 
H   -9.002262 0.718521 3.375395 
H   8.070396 1.472636 1.353538 
H   1.201236 -1.473060 -4.285538 
H   -1.228332 1.427228 -1.353538 
H   -8.097492 -1.426804 4.285538 
H   5.731309 0.804360 1.901763 
H   3.596203 -0.888608 -3.897761 
H   -3.567419 2.095503 -1.901763 
H   -5.702525 -2.011255 3.897761 
H   4.285973 2.290890 3.227086 
H   5.050435 -2.398842 -2.593174 
H   -5.012755 0.608974 -3.227086 
H   -4.248293 -0.501022 2.593174 
H   4.719130 1.633643 -5.063404 
H   4.723110 -1.366091 0.917728 
H   -4.579598 1.266221 5.063404 
H   -4.575618 -1.533773 -0.917728 
H   2.375869 1.698538 5.563531 
H   6.992706 -1.590586 -0.020081 
H   -6.922858 1.201325 -5.563531 
H   -2.306021 -1.309277 0.020081 
H   1.571451 0.000901 3.862631 
H   7.650652 -0.201565 -2.032565 
H   -7.727276 2.898962 -3.862631 
H   -1.648075 -2.698298 2.032565 
H   3.147194 -1.636440 2.933922 
H   6.038502 1.367616 -3.012498 
H   -6.151534 -1.263423 -2.933922 
H   -3.260226 1.532247 3.012498 
H   7.197642 1.902993 5.106090 
H   2.298365 -1.831449 -0.539755 
H   -2.101085 0.996871 -5.106090 
H   -7.000362 -1.068415 0.539755 
H   -9.179915 1.811330 -5.177394 
H   -0.029909 -1.832074 0.324515 
H   0.118813 1.088534 5.177394 
H   9.268819 -1.067790 -0.324515 
H   -8.463063 -0.244645 -3.949289 
H   -0.954201 0.212893 1.442131 
H   0.835665 -2.655219 3.949289 
H   8.344527 2.686971 -1.442131 
H   8.574471 -2.192678 -3.804032 
H   0.518088 2.191830 1.777468 
H   -0.724256 -0.707185 3.804032 
H   -8.780639 0.708033 -1.777468 
H   6.360856 -2.099897 -4.936171 
H   2.848544 2.189225 0.893833 
H   -2.937872 -0.799967 4.936171 
H   -6.450184 0.710639 -0.893833 
128
i=16
C   5.760344 -1.940015 3.433517 
C   3.523564 1.889745 -2.273821 
C   -3.538384 -0.959849 -3.433517 
C   -5.775164 1.010119 2.273821 
C   7.083107 -1.574304 3.107255 
C   2.163231 1.584884 -2.486313 
C   -2.215621 -1.325559 -3.107255 
C   -7.135497 1.314979 2.486313 
C   7.908240 -2.428332 2.377528 
C   1.332807 2.460612 -3.187460 
C   -1.390487 -0.471531 -2.377528 
C   -7.965920 0.439251 3.187460 
C   7.430443 2.131043 1.940784 
C   1.843414 -2.146393 -3.711514 
C   -1.868284 0.768820 -1.940784 
C   -7.455313 -0.753470 3.711514 
C   6.121298 1.754526 2.252185 
C   3.191719 -1.830196 -3.513893 
C   -3.177429 1.145338 -2.252185 
C   -6.107008 -1.069668 3.513893 
C   5.299297 2.605358 2.990794 
C   4.016891 -2.696908 -2.794864 
C   -3.999431 0.294506 -2.990794 
C   -5.281837 -0.202956 2.794864 
C   4.843558 -0.993472 4.119112 
C   4.452520 0.947962 -1.595636 
C   -4.455170 -1.906392 -4.119112 
C   -4.846208 1.951902 1.595636 
C   5.285663 -0.040271 5.082707 
C   4.094554 0.162511 -0.463231 
C   -4.013064 -2.859592 -5.082707 
C   -5.204173 2.737352 0.463231 
C   4.389183 0.929478 5.557175 
C   5.026495 -0.733678 0.081617 
C   -4.909545 1.970386 -5.557175 
C   -4.272233 -2.166186 -0.081617 
C   3.053376 0.948737 5.147902 
C   6.306202 -0.870417 -0.460476 
C   -6.245352 1.951127 -5.147902 
C   -2.992526 -2.029447 0.460476 
C   2.597546 -0.022579 4.240735 
C   6.663081 -0.109711 -1.584083 
C   -6.701181 2.922443 -4.240735 
C   -2.635646 -2.790153 1.584083 
C   3.486624 -0.966882 3.729988 
C   5.745424 0.781142 -2.139280 
C   -5.812104 -1.932982 -3.729988 
C   -3.553304 2.118722 2.139280 
C   6.637452 -0.084879 -5.693395 
C   2.733245 0.189659 0.132483 
C   -2.661275 -2.814985 5.693395 
C   -6.565482 2.710205 -0.132483 
C   7.507405 1.018401 5.661620 
C   1.926793 -0.953311 -0.001798 
C   -1.791323 1.881463 -5.661620 
C   -7.371935 -1.946553 0.001798 
C   8.751759 0.955248 -5.085860 
C   0.605179 -0.952068 0.457958 
C   -0.546969 1.944616 5.085860 
C   -8.693549 -1.947796 -0.457958 
C   9.138669 -0.198477 -4.394189 
C   0.075389 0.187367 1.075549 
C   -0.160059 -2.701387 4.394189 
C   -9.223339 2.712497 -1.075549 
C   8.269660 -1.295179 -4.347781 
C   0.890428 1.311049 1.255307 
C   -1.029068 -1.604685 4.347781 
C   -8.408300 1.588815 -1.255307 
C   7.034028 -1.238783 -4.996745 
C   2.209670 1.315513 0.786263 
C   -2.264700 -1.661080 4.996745 
C   -7.089058 1.584350 -0.786263 
H   7.458182 -0.595969 3.404712 
H   1.758525 0.641479 -2.122706 
H   -1.840545 -2.303895 -3.404712 
H   -7.540202 2.258385 2.122706 
H   8.922252 -2.108946 2.126302 
H   0.287575 2.189386 -3.354016 
H   -0.376475 -0.790917 -2.126302 
H   -9.011152 0.710477 3.354016 
H   8.067009 1.472583 1.346659 
H   1.197849 -1.473113 -4.278659 
H   -1.231719 1.427281 -1.346659 
H   -8.100879 -1.426751 4.278659 
H   5.734907 0.793829 1.914940 
H   3.599801 -0.899139 -3.910938 
H   -3.563821 2.106034 -1.914940 
H   -5.698927 -2.000724 3.910938 
H   4.290683 2.277396 3.242855 
H   5.055145 -2.412336 -2.608943 
H   -5.008045 0.622468 -3.242855 
H   -4.243583 -0.487528 2.608943 
H   4.737069 1.667087 -5.099282 
H   4.741049 -1.332647 0.953606 
H   -4.561659 1.232777 5.099282 
H   -4.557679 -1.567217 -0.953606 
H   2.384600 1.712032 5.549719 
H   7.001437 -1.577092 -0.006269 
H   -6.914127 1.187831 -5.549719 
H   -2.297290 -1.322771 0.006269 
H   1.561873 -0.024182 3.887767 
H   7.641074 -0.226648 -2.057701 
H   -7.736854 2.924045 -3.887767 
H   -1.657653 -2.673215 2.057701 
H   3.133065 -1.670043 2.965461 
H   6.024373 1.334013 -3.044037 
H   -6.165663 -1.229820 -2.965461 
H   -3.274355 1.565850 3.044037 
H   7.222302 1.911936 5.100057 
H   2.323025 -1.822506 -0.533722 
H   -2.076425 0.987928 -5.100057 
H   -6.975702 -1.077358 0.533722 
H   -9.168802 1.808737 -5.153369 
H   -0.018796 -1.834667 0.300490 
H   0.129926 1.091127 5.153369 
H   9.279932 -1.065197 -0.300490 
H   -8.477880 -0.248614 -3.911453 
H   -0.969018 0.208924 1.404295 
H   0.820848 -2.651250 3.911453 
H   8.329710 2.690940 -1.404295 
H   8.548700 -2.192784 -3.789956 
H   0.492317 2.191724 1.763392 
H   -0.750027 -0.707079 3.789956 
H   -8.806410 0.708139 -1.763392 
H   6.349690 -2.088731 -4.953158 
H   2.837378 2.200391 0.910820 
H   -2.949038 -0.811133 4.953158 
H   -6.461350 0.699473 -0.910820 
128
i=17
C   5.758862 -1.945042 3.434840 
C   3.522082 1.884718 -2.275144 
C   -3.539866 -0.954822 -3.434840 
C   -5.776646 1.015146 2.275144 
C   7.077868 -1.573246 3.097201 
C   2.157992 1.585942 -2.476259 
C   -2.220860 -1.326617 -3.097201 
C   -7.140736 1.313921 2.476259 
C   7.902472 -2.425104 2.364616 
C   1.327039 2.463840 -3.174548 
C   -1.396255 -0.474759 -2.364616 
C   -7.971688 0.436023 3.174548 
C   7.427956 2.129508 1.936603 
C   1.840927 -2.147928 -3.707333 
C   -1.870771 0.770355 -1.936603 
C   -7.457800 -0.751935 3.707333 
C   6.122727 1.746959 2.259382 
C   3.193148 -1.837763 -3.521090 
C   -3.176000 1.152905 -2.259382 
C   -6.105579 -1.062101 3.521090 
C   5.301043 2.596203 2.999949 
C   4.018637 -2.706063 -2.804019 
C   -3.997685 0.303661 -2.999949 
C   -5.280091 -0.193801 2.804019 
C   4.843293 -0.998023 4.121176 
C   4.452255 0.943411 -1.597700 
C   -4.455435 -1.901841 -4.121176 
C   -4.846473 1.956453 1.597700 
C   5.293812 -0.028047 5.067890 
C   4.102703 0.174735 -0.448414 
C   -4.004915 -2.871816 -5.067890 
C   -5.196024 2.725128 0.448414 
C   4.400878 0.949058 5.535320 
C   5.038190 -0.714098 0.103472 
C   -4.897850 1.950806 -5.535320 
C   -4.260538 -2.185766 -0.103472 
C   3.059461 0.956569 5.139329 
C   6.312287 -0.862585 -0.451903 
C   -6.239267 1.943295 -5.139329 
C   -2.986441 -2.037279 0.451903 
C   2.593736 -0.035808 4.253806 
C   6.659271 -0.122940 -1.597154 
C   -6.704991 2.935672 -4.253806 
C   -2.639456 -2.776924 1.597154 
C   3.479956 -0.985456 3.747504 
C   5.738756 0.762568 -2.156796 
C   -5.818772 -1.914408 -3.747504 
C   -3.559972 2.137296 2.156796 
C   6.644649 -0.074401 -5.706572 
C   2.740442 0.200137 0.145660 
C   -2.654078 -2.825463 5.706572 
C   -6.558285 2.699727 -0.145660 
C   7.520952 1.024910 5.658551 
C   1.940340 -0.946802 0.001271 
C   -1.777776 1.874954 -5.658551 
C   -7.358388 -1.953062 -0.001271 
C   8.757580 0.955566 -5.070831 
C   0.611000 -0.951750 0.442929 
C   -0.541148 1.944298 5.070831 
C   -8.687728 -1.948114 -0.442929 
C   9.130202 -0.199588 -4.371752 
C   0.066922 0.186256 1.053112 
C   -0.168526 -2.700276 4.371752 
C   -9.231806 2.713608 -1.053112 
C   8.255796 -1.293592 -4.338679 
C   0.876564 1.312636 1.246205 
C   -1.042932 -1.606272 4.338679 
C   -8.422164 1.587228 -1.246205 
C   7.028525 -1.231110 -5.005635 
C   2.204167 1.323186 0.795153 
C   -2.270203 -1.668753 5.005635 
C   -7.094561 1.576677 -0.795153 
H   7.449980 -0.591418 3.388043 
H   1.750323 0.646030 -2.106037 
H   -1.848747 -2.308446 -3.388043 
H   -7.548404 2.253834 2.106037 
H   8.913362 -2.100902 2.104923 
H   0.278685 2.197430 -3.332637 
H   -0.385365 -0.798961 -2.104923 
H   -9.020042 0.702433 3.332637 
H   8.063622 1.472530 1.339780 
H   1.194462 -1.473166 -4.271780 
H   -1.235106 1.427334 -1.339780 
H   -8.104266 -1.426698 4.271780 
H   5.738505 0.783298 1.928117 
H   3.603399 -0.909670 -3.924115 
H   -3.560223 2.116565 -1.928117 
H   -5.695329 -1.990193 3.924115 
H   4.295393 2.263902 3.258624 
H   5.059855 -2.425830 -2.624712 
H   -5.003335 0.635962 -3.258624 
H   -4.238873 -0.474034 2.624712 
H   4.755008 1.700531 -5.135160 
H   4.758988 -1.299203 0.989484 
H   -4.543720 1.199333 5.135160 
H   -4.539740 -1.600661 -0.989484 
H   2.393331 1.725526 5.535907 
H   7.010168 -1.563598 0.007543 
H   -6.905396 1.174337 -5.535907 
H   -2.288559 -1.336265 -0.007543 
H   1.552295 -0.049265 3.912903 
H   7.631496 -0.251731 -2.082837 
H   -7.746432 2.949128 -3.912903 
H   -1.667231 -2.648132 2.082837 
H   3.118936 -1.703646 2.997000 
H   6.010244 1.300410 -3.075576 
H   -6.179792 -1.196217 -2.997000 
H   -3.288484 1.599453 3.075576 
H   7.246962 1.920879 5.094024 
H   2.347685 -1.813563 -0.527689 
H   -2.051765 0.978985 -5.094024 
H   -6.951042 -1.086301 0.527689 
H   -9.157689 1.806144 -5.129344 
H   -0.007683 -1.837260 0.276465 
H   0.141039 1.093720 5.129344 
H   9.291045 -1.062604 -0.276465 
H   -8.492697 -0.252583 -3.873617 
H   -0.983835 0.204955 1.366459 
H   0.806031 -2.647281 3.873617 
H   8.314893 2.694909 -1.366459 
H   8.522929 -2.192890 -3.775880 
H   0.466546 2.191618 1.749316 
H   -0.775798 -0.706973 3.775880 
H   -8.832181 0.708245 -1.749316 
H   6.338524 -2.077565 -4.970145 
H   2.826212 2.211557 0.927807 
H   -2.960204 -0.822299 4.970145 
H   -6.472516 0.688307 -0.927807 
128
i=18
C   5.757380 -1.950069 3.436163 
C   3.520600 1.879691 -2.276467 
C   -3.541348 -0.949795 -3.436163 
C   -5.778128 1.020173 2.276467 
C   7.072629 -1.572188 3.087147 
C   2.152753 1.587000 -2.466205 
C   -2.226099 -1.327675 -3.087147 
C   -7.145975 1.312863 2.466205 
C   7.896704 -2.421876 2.351704 
C   1.321271 2.467068 -3.161636 
C   -1.402023 -0.477987 -2.351704 
C   -7.977456 0.432795 3.161636 
C   7.425469 2.127973 1.932422 
C   1.838440 -2.149463 -3.703152 
C   -1.873258 0.771890 -1.932422 
C   -7.460287 -0.750400 3.703152 
C   6.124156 1.739392 2.266579 
C   3.194577 -1.845330 -3.528287 
C   -3.174571 1.160472 -2.266579 
C   -6.104150 -1.054534 3.528287 
C   5.302789 2.587048 3.009104 
C   4.020383 -2.715218 -2.813174 
C   -3.995939 0.312816 -3.009104 
C   -5.278345 -0.184646 2.813174 
C   4.843028 -1.002574 4.123240 
C   4.451990 0.938860 -1.599764 
C   -4.455700 -1.897290 -4.123240 
C   -4.846738 1.961004 1.599764 
C   5.301961 -0.015823 5.053073 
C   4.110852 0.186959 -0.433597 
C   -3.996766 -2.884040 -5.053073 
C   -5.187875 2.712904 0.433597 
C   4.412573 0.968638 5.513465 
C   5.049885 -0.694518 0.125327 
C   -4.886155 1.931226 -5.513465 
C   -4.248843 -2.205346 -0.125327 
C   3.065546 0.964401 5.130756 
C   6.318372 -0.854753 -0.443330 
C   -6.233182 1.935463 -5.130756 
C   -2.980356 -2.045111 0.443330 
C   2.589926 -0.049037 4.266877 
C   6.655461 -0.136169 -1.610225 
C   -6.708801 2.948901 -4.266877 
C   -2.643266 -2.763695 1.610225 
C   3.473288 -1.004030 3.765020 
C   5.732088 0.743994 -2.174312 
C   -5.825440 -1.895834 -3.765020 
C   -3.566640 2.155870 2.174312 
C   6.651846 -0.063923 -5.719749 
C   2.747639 0.210615 0.158837 
C   -2.646881 -2.835941 5.719749 
C   -6.551088 2.689249 -0.158837 
C   7.534499 1.031419 5.655482 
C   1.953887 -0.940293 0.004340 
C   -1.764229 1.868445 -5.655482 
C   -7.344841 -1.959571 -0.004340 
C   8.763401 0.955884 -5.055802 
C   0.616821 -0.951432 0.427900 
C   -0.535327 1.943980 5.055802 
C   -8.681907 -1.948432 -0.427900 
C   9.121735 -0.200699 -4.349315 
C   0.058455 0.185145 1.030675 
C   -0.176993 -2.699165 4.349315 
C   -9.240273 2.714719 -1.030675 
C   8.241932 -1.292005 -4.329577 
C   0.862700 1.314223 1.237103 
C   -1.056796 -1.607859 4.329577 
C   -8.436028 1.585641 -1.237103 
C   7.023022 -1.223437 -5.014525 
C   2.198664 1.330859 0.804043 
C   -2.275706 -1.676426 5.014525 
C   -7.100064 1.569004 -0.804043 
H   7.441778 -0.586867 3.371374 
H   1.742121 0.650581 -2.089368 
H   -1.856949 -2.312997 -3.371374 
H   -7.556606 2.249283 2.089368 
H   8.904472 -2.092858 2.083544 
H   0.269795 2.205474 -3.311258 
H   -0.394255 -0.807005 -2.083544 
H   -9.028932 0.694389 3.311258 
H   8.060235 1.472477 1.332901 
H   1.191075 -1.473219 -4.264901 
H   -1.238493 1.427387 -1.332901 
H   -8.107653 -1.426645 4.264901 
H   5.742103 0.772767 1.941294 
H   3.606997 -0.920201 -3.937292 
H   -3.556625 2.127096 -1.941294 
H   -5.691731 -1.979662 3.937292 
H   4.300103 2.250408 3.274393 
H   5.064565 -2.439324 -2.640481 
H   -4.998625 0.649456 -3.274393 
H   -4.234163 -0.460540 2.640481 
H   4.772947 1.733975 -5.171038 
H   4.776927 -1.265759 1.025362 
H   -4.525781 1.165889 5.171038 
H   -4.521801 -1.634105 -1.025362 
H   2.402062 1.739020 5.522095 
H   7.018899 -1.550104 0.021355 
H   -6.896665 1.160843 -5.522095 
H   -2.279828 -1.349759 -0.021355 
H   1.542717 -0.074348 3.938039 
H   7.621918 -0.276814 -2.107973 
H   -7.756010 2.974211 -3.938039 
H   -1.676809 -2.623049 2.107973 
H   3.104807 -1.737249 3.028539 
H   5.996115 1.266807 -3.107115 
H   -6.193921 -1.162614 -3.028539 
H   -3.302613 1.633056 3.107115 
H   7.271622 1.929822 5.087991 
H   2.372345 -1.804620 -0.521656 
H   -2.027105 0.970042 -5.087991 
H   -6.926382 -1.095244 0.521656 
H   -9.146576 1.803551 -5.105319 
H   0.003430 -1.839853 0.252440 
H   0.152152 1.096313 5.105319 
H   9.302158 -1.060011 -0.252440 
H   -8.507514 -0.256552 -3.835781 
H   -0.998652 0.200986 1.328623 
H   0.791214 -2.643312 3.835781 
H   8.300076 2.698878 -1.328623 
H   8.497158 -2.192996 -3.761804 
H   0.440775 2.191512 1.735240 
H   -0.801569 -0.706867 3.761804 
H   -8.857952 0.708351 -1.735240 
H   6.327358 -2.066399 -4.987132 
H   2.815046 2.222723 0.944794 
H   -2.971370 -0.833465 4.987132 
H   -6.483682 0.677141 -0.944794 
128
i=19
C   5.755898 -1.955096 3.437486 
C   3.519118 1.874664 -2.277790 
C   -3.542830 -0.944768 -3.437486 
C   -5.779610 1.025200 2.277790 
C   7.067390 -1.571130 3.077093 
C   2.147514 1.588058 -2.456151 
C   -2.231338 -1.328733 -3.077093 
C   -7.151214 1.311805 2.456151 
C   7.890936 -2.418648 2.338792 
C   1.315503 2.470296 -3.148724 
C   -1.407791 -0.481215 -2.338792 
C   -7.983224 0.429567 3.148724 
C   7.422982 2.126438 1.928241 
C   1.835953 -2.150998 -3.698971 
C   -1.875745 0.773425 -1.928241 
C   -7.462774 -0.748865 3.698971 
C   6.125585 1.731825 2.273776 
C   3.196006 -1.852897 -3.535484 
C   -3.173142 1.168039 -2.273776 
C   -6.102721 -1.046967 3.535484 
C   5.304535 2.577893 3.018259 
C   4.022129 -2.724373 -2.822329 
C   -3.994193 0.321971 -3.018259 
C   -5.276599 -0.175491 2.822329 
C   4.842763 -1.007125 4.125304 
C   4.451725 0.934309 -1.601828 
C   -4.455965 -1.892739 -4.125304 
C   -4.847003 1.965555 1.601828 
C   5.310110 -0.003599 5.038256 
C   4.119001 0.199183 -0.418780 
C   -3.988617 -2.896264 -5.038256 
C   -5.179726 2.700680 0.418780 
C   4.424268 0.988218 5.491610 
C   5.061580 -0.674938 0.147182 
C   -4.874460 1.911646 -5.491610 
C   -4.237148 -2.224926 -0.147182 
C   3.071631 0.972233 5.122183 
C   6.324457 -0.846921 -0.434757 
C   -6.227097 1.927631 -5.122183 
C   -2.974271 -2.052943 0.434757 
C   2.586116 -0.062266 4.279948 
C   6.651651 -0.149398 -1.623296 
C   -6.712611 2.962130 -4.279948 
C   -2.647076 -2.750466 1.623296 
C   3.466620 -1.022604 3.782536 
C   5.725420 0.725420 -2.191828 
C   -5.832108 -1.877260 -3.782536 
C   -3.573308 2.174444 2.191828 
C   6.659043 -0.053445 -5.732926 
C   2.754836 0.221093 0.172014 
C   -2.639684 -2.846419 5.732926 
C   -6.543891 2.678771 -0.172014 
C   7.548046 1.037928 5.652413 
C   1.967434 -0.933784 0.007409 
C   -1.750682 1.861936 -5.652413 
C   -7.331294 -1.966080 -0.007409 
C   8.769222 0.956202 -5.040773 
C   0.622642 -0.951114 0.412871 
C   -0.529506 1.943662 5.040773 
C   -8.676086 -1.948750 -0.412871 
C   9.113268 -0.201810 -4.326878 
C   0.049988 0.184034 1.008238 
C   -0.185460 -2.698054 4.326878 
C   -9.248740 2.715830 -1.008238 
C   8.228068 -1.290418 -4.320475 
C   0.848836 1.315810 1.228001 
C   -1.070660 -1.609446 4.320475 
C   -8.449892 1.584054 -1.228001 
C   7.017519 -1.215764 -5.023415 
C   2.193161 1.338532 0.812933 
C   -2.281209 -1.684099 5.023415 
C   -7.105567 1.561331 -0.812933 
H   7.433576 -0.582316 3.354705 
H   1.733919 0.655132 -2.072699 
H   -1.865151 -2.317548 -3.354705 
H   -7.564808 2.244732 2.072699 
H   8.895582 -2.084814 2.062165 
H   0.260905 2.213518 -3.289879 
H   -0.403145 -0.815049 -2.062165 
H   -9.037822 0.686345 3.289879 
H   8.056848 1.472424 1.326022 
H   1.187688 -1.473272 -4.258022 
H   -1.241880 1.427440 -1.326022 
H   -8.111040 -1.426592 4.258022 
H   5.745701 0.762236 1.954471 
H   3.610595 -0.930732 -3.950469 
H   -3.553027 2.137627 -1.954471 
H   -5.688133 -1.969131 3.950469 
H   4.304813 2.236914 3.290162 
H   5.069275 -2.452818 -2.656250 
H   -4.993915 0.662950 -3.290162 
H   -4.229453 -0.447046 2.656250 
H   4.790886 1.767419 -5.206916 
H   4.794866 -1.232315 1.061240 
H   -4.507842 1.132445 5.206916 
H   -4.503862 -1.667549 -1.061240 
H   2.410793 1.752514 5.508283 
H   7.027630 -1.536610 0.035167 
H   -6.887934 1.147349 -5.508283 
H   -2.271097 -1.363253 -0.035167 
H   1.533139 -0.099431 3.963175 
H   7.612340 -0.301897 -2.133109 
H   -7.765588 2.999294 -3.963175 
H   -1.686387 -2.597966 2.133109 
H   3.090678 -1.770852 3.060078 
H   5.981986 1.233204 -3.138654 
H   -6.208050 -1.129011 -3.060078 
H   -3.316742 1.666659 3.138654 
H   7.296282 1.938765 5.081958 
H   2.397005 -1.795677 -0.515623 
H   -2.002445 0.961099 -5.081958 
H   -6.901722 -1.104187 0.515623 
H   -9.135463 1.800958 -5.081294 
H   0.014543 -1.842446 0.228415 
H   0.163265 1.098906 5.081294 
H   9.313271 -1.057418 -0.228415 
H   -8.522331 -0.260521 -3.797945 
H   -1.013469 0.197017 1.290787 
H   0.776397 -2.639343 3.797945 
H   8.285259 2.702847 -1.290787 
H   8.471387 -2.193102 -3.747728 
H   0.415004 2.191406 1.721164 
H   -0.827340 -0.706761 3.747728 
H   -8.883723 0.708457 -1.721164 
H   6.316192 -2.055233 -5.004119 
H   2.803880 2.233889 0.961781 
H   -2.982536 -0.844631 5.004119 
H   -6.494848 0.665975 -0.961781 
128
i=20
C   5.754416 -1.960123 3.438809 
C   3.517636 1.869637 -2.279113 
C   -3.544312 -0.939741 -3.438809 
C   -5.781092 1.030227 2.279113 
C   7.062151 -1.570072 3.067039 
C   2.142275 1.589116 -2.446097 
C   -2.236577 -1.329791 -3.067039 
C   -7.156453 1.310747 2.446097 
C   7.885168 -2.415420 2.325880 
C   1.309735 2.473524 -3.135812 
C   -1.413559 -0.484443 -2.325880 
C   -7.988992 0.426339 3.135812 
C   7.420495 2.124903 1.924060 
C   1.833466 -2.152533 -3.694790 
C   -1.878232 0.774960 -1.924060 
C   -7.465261 -0.747330 3.694790 
C   6.127014 1.724258 2.280973 
C   3.197435 -1.860464 -3.542681 
C   -3.171713 1.175606 -2.280973 
C   -6.101292 -1.039400 3.542681 
C   5.306281 2.568738 3.027414 
C   4.023875 -2.733528 -2.831484 
C   -3.992447 0.331126 -3.027414 
C   -5.274853 -0.166336 2.831484 
C   4.842498 -1.011676 4.127368 
C   4.451460 0.929758 -1.603892 
C   -4.456230 -1.888188 -4.127368 
C   -4.847268 1.970106 1.603892 
C   5.318259 0.008625 5.023439 
C   4.127150 0.211407 -0.403963 
C   -3.980468 -2.908488 -5.023439 
C   -5.171577 2.688456 0.403963 
C   4.435963 1.007798 5.469755 
C   5.073275 -0.655358 0.169037 
C   -4.862765 1.892066 -5.469755 
C   -4.225453 -2.244506 -0.169037 
C   3.077716 0.980065 5.113610 
C   6.330542 -0.839089 -0.426184 
C   -6.221012 1.919799 -5.113610 
C   -2.968186 -2.060775 0.426184 
C   2.582306 -0.075495 4.293019 
C   6.647841 -0.162627 -1.636367 
C   -6.716421 2.975359 -4.293019 
C   -2.650886 -2.737237 1.636367 
C   3.459952 -1.041178 3.800052 
C   5.718752 0.706846 -2.209344 
C   -5.838776 -1.858686 -3.800052 
C   -3.579976 2.193018 2.209344 
C   6.666240 -0.042967 -5.746103 
C   2.762033 0.231571 0.185191 
C   -2.632487 -2.856897 5.746103 
C   -6.536694 2.668293 -0.185191 
C   7.561593 1.044437 5.649344 
C   1.980981 -0.927275 0.010478 
C   -1.737135 1.855427 -5.649344 
C   -7.317747 -1.972589 -0.010478 
C   8.775043 0.956520 -5.025744 
C   0.628463 -0.950796 0.397842 
C   -0.523685 1.943344 5.025744 
C   -8.670265 -1.949068 -0.397842 
C   9.104801 -0.202921 -4.304441 
C   0.041521 0.182923 0.985801 
C   -0.193927 -2.696943 4.304441 
C   -9.257207 2.716941 -0.985801 
C   8.214204 -1.288831 -4.311373 
C   0.834972 1.317397 1.218899 
C   -1.084524 -1.611033 4.311373 
C   -8.463756 1.582467 -1.218899 
C   7.012016 -1.208091 -5.032305 
C   2.187658 1.346205 0.821823 
C   -2.286712 -1.691772 5.032305 
C   -7.111070 1.553658 -0.821823 
H   7.425374 -0.577765 3.338036 
H   1.725717 0.659683 -2.056030 
H   -1.873353 -2.322099 -3.338036 
H   -7.573010 2.240181 2.056030 
H   8.886692 -2.076770 2.040786 
H   0.252015 2.221562 -3.268500 
H   -0.412035 -0.823093 -2.040786 
H   -9.046712 0.678301 3.268500 
H   8.053461 1.472371 1.319143 
H   1.184301 -1.473325 -4.251143 
H   -1.245267 1.427493 -1.319143 
H   -8.114427 -1.426539 4.251143 
H   5.749299 0.751705 1.967648 
H   3.614193 -0.941263 -3.963646 
H   -3.549429 2.148158 -1.967648 
H   -5.684535 -1.958600 3.963646 
H   4.309523 2.223420 3.305931 
H   5.073985 -2.466312 -2.672019 
H   -4.989205 0.676444 -3.305931 
H   -4.224743 -0.433552 2.672019 
H   4.808825 1.800863 -5.242794 
H   4.812805 -1.198871 1.097118 
H   -4.489903 1.099001 5.242794 
H   -4.485923 -1.700993 -1.097118 
H   2.419524 1.766008 5.494471 
H   7.036361 -1.523116 0.048979 
H   -6.879203 1.133855 -5.494471 
H   -2.262366 -1.376747 -0.048979 
H   1.523561 -0.124514 3.988311 
H   7.602762 -0.326980 -2.158245 
H   -7.775166 3.024377 -3.988311 
H   -1.695965 -2.572883 2.158245 
H   3.076549 -1.804455 3.091617 
H   5.967857 1.199601 -3.170193 
H   -6.222179 -1.095408 -3.091617 
H   -3.330871 1.700262 3.170193 
H   7.320942 1.947708 5.075925 
H   2.421665 -1.786734 -0.509590 
H   -1.977785 0.952156 -5.075925 
H   -6.877062 -1.113130 0.509590 
H   -9.124350 1.798365 -5.057269 
H   0.025656 -1.845039 0.204390 
H   0.174378 1.101499 5.057269 
H   9.324384 -1.054825 -0.204390 
H   -8.537148 -0.264490 -3.760109 
H   -1.028286 0.193048 1.252951 
H   0.761580 -2.635374 3.760109 
H   8.270442 2.706816 -1.252951 
H   8.445616 -2.193208 -3.733652 
H   0.389233 2.191300 1.707088 
H   -0.853111 -0.706655 3.733652 
H   -8.909494 0.708563 -1.707088 
H   6.305026 -2.044067 -5.021106 
H   2.792714 2.245055 0.978768 
H   -2.993702 -0.855797 5.021106 
H   -6.506014 0.654809 -0.978768 
128
i=21
C   5.752934 -1.965150 3.440132 
C   3.516154 1.864610 -2.280436 
C   -3.545794 -0.934714 -3.440132 
C   -5.782574 1.035254 2.280436 
C   7.056912 -1.569014 3.056985 
C   2.137036 1.590174 -2.436043 
C   -2.241816 -1.330849 -3.056985 
C   -7.161692 1.309689 2.436043 
C   7.879400 -2.412192 2.312968 
C   1.303967 2.476752 -3.122900 
C   -1.419327 -0.487671 -2.312968 
C   -7.994760 0.423111 3.122900 
C   7.418008 2.123368 1.919879 
C   1.830979 -2.154068 -3.690609 
C   -1.880719 0.776495 -1.919879 
C   -7.467748 -0.745795 3.690609 
C   6.128443 1.716691 2.288170 
C   3.198864 -1.868031 -3.549878 
C   -3.170284 1.183173 -2.288170 
C   -6.099863 -1.031833 3.549878 
C   5.308027 2.559583 3.036569 
C   4.025621 -2.742683 -2.840639 
C   -3.990701 0.340281 -3.036569 
C   -5.273107 -0.157181 2.840639 
C   4.842233 -1.016227 4.129432 
C   4.451195 0.925207 -1.605956 
C   -4.456495 -1.883637 -4.129432 
C   -4.847533 1.974657 1.605956 
C   5.326408 0.020849 5.008622 
C   4.135299 0.223631 -0.389146 
C   -3.972319 -2.920712 -5.008622 
C   -5.163428 2.676232 0.389146 
C   4.447658 1.027378 5.447900 
C   5.084970 -0.635778 0.190892 
C   -4.851070 1.872486 -5.447900 
C   -4.213758 -2.264086 -0.190892 
C   3.083801 0.987897 5.105037 
C   6.336627 -0.831257 -0.417611 
C   -6.214927 1.911967 -5.105037 
C   -2.962101 -2.068607 0.417611 
C   2.578496 -0.088724 4.306090 
C   6.644031 -0.175856 -1.649438 
C   -6.720231 2.988588 -4.306090 
C   -2.654696 -2.724008 1.649438 
C   3.453284 -1.059752 3.817568 
C   5.712084 0.688272 -2.226860 
C   -5.845444 -1.840112 -3.817568 
C   -3.586644 2.211592 2.226860 
C   6.673437 -0.032489 -5.759280 
C   2.769230 0.242049 0.198368 
C   -2.625290 -2.867375 5.759280 
C   -6.529497 2.657815 -0.198368 
C   7.575140 1.050946 5.646275 
C   1.994528 -0.920766 0.013547 
C   -1.723588 1.848918 -5.646275 
C   -7.304200 -1.979098 -0.013547 
C   8.780864 0.956838 -5.010715 
C   0.634284 -0.950478 0.382813 
C   -0.517864 1.943026 5.010715 
C   -8.664444 -1.949386 -0.382813 
C   9.096334 -0.204032 -4.282004 
C   0.033054 0.181812 0.963364 
C   -0.202394 -2.695832 4.282004 
C   -9.265674 2.718052 -0.963364 
C   8.200340 -1.287244 -4.302271 
C   0.821108 1.318984 1.209797 
C   -1.098388 -1.612620 4.302271 
C   -8.477620 1.580880 -1.209797 
C   7.006513 -1.200418 -5.041195 
C   2.182155 1.353878 0.830713 
C   -2.292215 -1.699445 5.041195 
C   -7.116573 1.545985 -0.830713 
H   7.417172 -0.573214 3.321367 
H   1.717515 0.664234 -2.039361 
H   -1.881555 -2.326650 -3.321367 
H   -7.581212 2.235630 2.039361 
H   8.877802 -2.068726 2.019407 
H   0.243125 2.229606 -3.247121 
H   -0.420925 -0.831137 -2.019407 
H   -9.055602 0.670257 3.247121 
H   8.050074 1.472318 1.312264 
H   1.180914 -1.473378 -4.244264 
H   -1.248654 1.427546 -1.312264 
H   -8.117814 -1.426486 4.244264 
H   5.752897 0.741174 1.980825 
H   3.617791 -0.951794 -3.976823 
H   -3.545831 2.158689 -1.980825 
H   -5.680937 -1.948069 3.976823 
H   4.314233 2.209926 3.321700 
H   5.078695 -2.479806 -2.687788 
H   -4.984495 0.689938 -3.321700 
H   -4.220033 -0.420058 2.687788 
H   4.826764 1.834307 -5.278672 
H   4.830744 -1.165427 1.132996 
H   -4.471964 1.065557 5.278672 
H   -4.467984 -1.734437 -1.132996 
H   2.428255 1.779502 5.480659 
H   7.045092 -1.509622 0.062791 
H   -6.870472 1.120361 -5.480659 
H   -2.253635 -1.390241 -0.062791 
H   1.513983 -0.149597 4.013447 
H   7.593184 -0.352063 -2.183381 
H   -7.784744 3.049460 -4.013447 
H   -1.705543 -2.547800 2.183381 
H   3.062420 -1.838058 3.123156 
H   5.953728 1.165998 -3.201732 
H   -6.236308 -1.061805 -3.123156 
H   -3.345000 1.733865 3.201732 
H   7.345602 1.956651 5.069892 
H   2.446325 -1.777791 -0.503557 
H   -1.953125 0.943213 -5.069892 
H   -6.852402 -1.122073 0.503557 
H   -9.113237 1.795772 -5.033244 
H   0.036769 -1.847632 0.180365 
H   0.185491 1.104092 5.033244 
H   9.335497 -1.052232 -0.180365 
H   -8.551965 -0.268459 -3.722273 
H   -1.043103 0.189079 1.215115 
H   0.746763 -2.631405 3.722273 
H   8.255625 2.710785 -1.215115 
H   8.419845 -2.193314 -3.719576 
H   0.363462 2.191194 1.693012 
H   -0.878882 -0.706549 3.719576 
H   -8.935265 0.708669 -1.693012 
H   6.293860 -2.032901 -5.038093 
H   2.781548 2.256221 0.995755 
H   -3.004868 -0.866963 5.038093 
H   -6.517180 0.643643 -0.995755 
128
i=22
C   5.754416 -1.960123 3.438809 
C   3.517636 1.869637 -2.279113 
C   -3.544312 -0.939741 -3.438809 
C   -5.781092 1.030227 2.279113 
C   7.062151 -1.570072 3.067039 
C   2.142275 1.589116 -2.446097 
C   -2.236577 -1.329791 -3.067039 
C   -7.156453 1.310747 2.446097 
C   7.885168 -2.415420 2.325880 
C   1.309735 2.473524 -3.135812 
C   -1.413559 -0.484443 -2.325880 
C   -7.988992 0.426339 3.135812 
C   7.420495 2.124903 1.924060 
C   1.833466 -2.152533 -3.694790 
C   -1.878232 0.774960 -1.924060 
C   -7.465261 -0.747330 3.694790 
C   6.127014 1.724258 2.280973 
C   3.197435 -1.860464 -3.542681 
C   -3.171713 1.175606 -2.280973 
C   -6.101292 -1.039400 3.542681 
C   5.306281 2.568738 3.027414 
C   4.023875 -2.733528 -2.831484 
C   -3.992447 0.331126 -3.027414 
C   -5.274853 -0.166336 2.831484 
C   4.842498 -1.011676 4.127368 
C   4.451460 0.929758 -1.603892 
C   -4.456230 -1.888188 -4.127368 
C   -4.847268 1.970106 1.603892 
C   5.318259 0.008625 5.023439 
C   4.127150 0.211407 -0.403963 
C   -3.980468 -2.908488 -5.023439 
C   -5.171577 2.688456 0.403963 
C   4.435963 1.007798 5.469755 
C   5.073275 -0.655358 0.169037 
C   -4.862765 1.892066 -5.469755 
C   -4.225453 -2.244506 -0.169037 
C   3.077716 0.980065 5.113610 
C   6.330542 -0.839089 -0.426184 
C   -6.221012 1.919799 -5.113610 
C   -2.968186 -2.060775 0.426184 
C   2.582306 -0.075495 4.293019 
C   6.647841 -0.162627 -1.636367 
C   -6.716421 2.975359 -4.293019 
C   -2.650886 -2.737237 1.636367 
C   3.459952 -1.041178 3.800052 
C   5.718752 0.706846 -2.209344 
C   -5.838776 -1.858686 -3.800052 
C   -3.579976 2.193018 2.209344 
C   6.666240 -0.042967 -5.746103 
C   2.762033 0.231571 0.185191 
C   -2.632487 -2.856897 5.746103 
C   -6.536694 2.668293 -0.185191 
C   7.561593 1.044437 5.649344 
C   1.980981 -0.927275 0.010478 
C   -1.737135 1.855427 -5.649344 
C   -7.317747 -1.972589 -0.010478 
C   8.775043 0.956520 -5.025744 
C   0.628463 -0.950796 0.397842 
C   -0.523685 1.943344 5.025744 
C   -8.670265 -1.949068 -0.397842 
C   9.104801 -0.202921 -4.304441 
C   0.041521 0.182923 0.985801 
C   -0.193927 -2.696943 4.304441 
C   -9.257207 2.716941 -0.985801 
C   8.214204 -1.288831 -4.311373 
C   0.834972 1.317397 1.218899 
C   -1.084524 -1.611033 4.311373 
C   -8.463756 1.582467 -1.218899 
C   7.012016 -1.208091 -5.032305 
C   2.187658 1.346205 0.821823 
C   -2.286712 -1.691772 5.032305 
C   -7.111070 1.553658 -0.821823 
H   7.425374 -0.577765 3.338036 
H   1.725717 0.659683 -2.056030 
H   -1.873353 -2.322099 -3.338036 
H   -7.573010 2.240181 2.056030 
H   8.886692 -2.076770 2.040786 
H   0.252015 2.221562 -3.268500 
H   -0.412035 -0.823093 -2.040786 
H   -9.046712 0.678301 3.268500 
H   8.053461 1.472371 1.319143 
H   1.184301 -1.473325 -4.251143 
H   -1.245267 1.427493 -1.319143 
H   -8.114427 -1.426539 4.251143 
H   5.749299 0.751705 1.967648 
H   3.614193 -0.941263 -3.963646 
H   -3.549429 2.148158 -1.967648 
H   -5.684535 -1.958600 3.963646 
H   4.309523 2.223420 3.305931 
H   5.073985 -2.466312 -2.672019 
H   -4.989205 0.676444 -3.305931 
H   -4.224743 -0.433552 2.672019 
H   4.808825 1.800863 -5.242794 
H   4.812805 -1.198871 1.097118 
H   -4.489903 1.099001 5.242794 
H   -4.485923 -1.700993 -1.097118 
H   2.419524 1.766008 5.494471 
H   7.036361 -1.523116 0.048979 
H   -6.879203 1.133855 -5.494471 
H   -2.262366 -1.376747 -0.048979 
H   1.523561 -0.124514 3.988311 
H   7.602762 -0.326980 -2.158245 
H   -7.775166 3.024377 -3.988311 
H   -1.695965 -2.572883 2.158245 
H   3.076549 -1.804455 3.091617 
H   5.967857 1.199601 -3.170193 
H   -6.222179 -1.095408 -3.091617 
H   -3.330871 1.700262 3.170193 
H   7.320942 1.947708 5.075925 
H   2.421665 -1.786734 -0.509590 
H   -1.977785 0.952156 -5.075925 
H   -6.877062 -1.113130 0.509590 
H   -9.124350 1.798365 -5.057269 
H   0.025656 -1.845039 0.204390 
H   0.174378 1.101499 5.057269 
H   9.324384 -1.054825 -0.204390 
H   -8.537148 -0.264490 -3.760109 
H   -1.028286 0.193048 1.252951 
H   0.761580 -2.635374 3.760109 
H   8.270442 2.706816 -1.252951 
H   8.445616 -2.193208 -3.733652 
H   0.389233 2.191300 1.707088 
H   -0.853111 -0.706655 3.733652 
H   -8.909494 0.708563 -1.707088 
H   6.305026 -2.044067 -5.021106 
H   2.792714 2.245055 0.978768 
H   -2.993702 -0.855797 5.021106 
H   -6.506014 0.654809 -0.978768 
128
i=23
C   5.755898 -1.955096 3.437486 
C   3.519118 1.874664 -2.277790 
C   -3.542830 -0.944768 -3.437486 
C   -5.779610 1.025200 2.277790 
C   7.067390 -1.571130 3.077093 
C   2.147514 1.588058 -2.456151 
C   -2.231338 -1.328733 -3.077093 
C   -7.151214 1.311805 2.456151 
C   7.890936 -2.418648 2.338792 
C   1.315503 2.470296 -3.148724 
C   -1.407791 -0.481215 -2.338792 
C   -7.983224 0.429567 3.148724 
C   7.422982 2.126438 1.928241 
C   1.835953 -2.150998 -3.698971 
C   -1.875745 0.773425 -1.928241 
C   -7.462774 -0.748865 3.698971 
C   6.125585 1.731825 2.273776 
C   3.196006 -1.852897 -3.535484 
C   -3.173142 1.168039 -2.273776 
C   -6.102721 -1.046967 3.535484 
C   5.304535 2.577893 3.018259 
C   4.022129 -2.724373 -2.822329 
C   -3.994193 0.321971 -3.018259 
C   -5.276599 -0.175491 2.822329 
C   4.842763 -1.007125 4.125304 
C   4.451725 0.934309 -1.601828 
C   -4.455965 -1.892739 -4.125304 
C   -4.847003 1.965555 1.601828 
C   5.310110 -0.003599 5.038256 
C   4.119001 0.199183 -0.418780 
C   -3.988617 -2.896264 -5.038256 
C   -5.179726 2.700680 0.418780 
C   4.424268 0.988218 5.491610 
C   5.061580 -0.674938 0.147182 
C   -4.874460 1.911646 -5.491610 
C   -4.237148 -2.224926 -0.147182 
C   3.071631 0.972233 5.122183 
C   6.324457 -0.846921 -0.434757 
C   -6.227097 1.927631 -5.122183 
C   -2.974271 -2.052943 0.434757 
C   2.586116 -0.062266 4.279948 
C   6.651651 -0.149398 -1.623296 
C   -6.712611 2.962130 -4.279948 
C   -2.647076 -2.750466 1.623296 
C   3.466620 -1.022604 3.782536 
C   5.725420 0.725420 -2.191828 
C   -5.832108 -1.877260 -3.782536 
C   -3.573308 2.174444 2.191828 
C   6.659043 -0.053445 -5.732926 
C   2.754836 0.221093 0.172014 
C   -2.639684 -2.846419 5.732926 
C   -6.543891 2.678771 -0.172014 
C   7.548046 1.037928 5.652413 
C   1.967434 -0.933784 0.007409 
C   -1.750682 1.861936 -5.652413 
C   -7.331294 -1.966080 -0.007409 
C   8.769222 0.956202 -5.040773 
C   0.622642 -0.951114 0.412871 
C   -0.529506 1.943662 5.040773 
C   -8.676086 -1.948750 -0.412871 
C   9.113268 -0.201810 -4.326878 
C   0.049988 0.184034 1.008238 
C   -0.185460 -2.698054 4.326878 
C   -9.248740 2.715830 -1.008238 
C   8.228068 -1.290418 -4.320475 
C   0.848836 1.315810 1.228001 
C   -1.070660 -1.609446 4.320475 
C   -8.449892 1.584054 -1.228001 
C   7.017519 -1.215764 -5.023415 
C   2.193161 1.338532 0.812933 
C   -2.281209 -1.684099 5.023415 
C   -7.105567 1.561331 -0.812933 
H   7.433576 -0.582316 3.354705 
H   1.733919 0.655132 -2.072699 
H   -1.865151 -2.317548 -3.354705 
H   -7.564808 2.244732 2.072699 
H   8.895582 -2.084814 2.062165 
H   0.260905 2.213518 -3.289879 
H   -0.403145 -0.815049 -2.062165 
H   -9.037822 0.686345 3.289879 
H   8.056848 1.472424 1.326022 
H   1.187688 -1.473272 -4.258022 
H   -1.241880 1.427440 -1.326022 
H   -8.111040 -1.426592 4.258022 
H   5.745701 0.762236 1.954471 
H   3.610595 -0.930732 -3.950469 
H   -3.553027 2.137627 -1.954471 
H   -5.688133 -1.969131 3.950469 
H   4.304813 2.236914 3.290162 
H   5.069275 -2.452818 -2.656250 
H   -4.993915 0.662950 -3.290162 
H   -4.229453 -0.447046 2.656250 
H   4.790886 1.767419 -5.206916 
H   4.794866 -1.232315 1.061240 
H   -4.507842 1.132445 5.206916 
H   -4.503862 -1.667549 -1.061240 
H   2.410793 1.752514 5.508283 
H   7.027630 -1.536610 0.035167 
H   -6.887934 1.147349 -5.508283 
H   -2.271097 -1.363253 -0.035167 
H   1.533139 -0.099431 3.963175 
H   7.612340 -0.301897 -2.133109 
H   -7.765588 2.999294 -3.963175 
H   -1.686387 -2.597966 2.133109 
H   3.090678 -1.770852 3.060078 
H   5.981986 1.233204 -3.138654 
H   -6.208050 -1.129011 -3.060078 
H   -3.316742 1.666659 3.138654 
H   7.296282 1.938765 5.081958 
H   2.397005 -1.795677 -0.515623 
H   -2.002445 0.961099 -5.081958 
H   -6.901722 -1.104187 0.515623 
H   -9.135463 1.800958 -5.081294 
H   0.014543 -1.842446 0.228415 
H   0.163265 1.098906 5.081294 
H   9.313271 -1.057418 -0.228415 
H   -8.522331 -0.260521 -3.797945 
H   -1.013469 0.197017 1.290787 
H   0.776397 -2.639343 3.797945 
H   8.285259 2.702847 -1.290787 
H   8.471387 -2.193102 -3.747728 
H   0.415004 2.191406 1.721164 
H   -0.827340 -0.706761 3.747728 
H   -8.883723 0.708457 -1.721164 
H   6.316192 -2.055233 -5.004119 
H   2.803880 2.233889 0.961781 
H   -2.982536 -0.844631 5.004119 
H   -6.494848 0.665975 -0.961781 
128
i=24
C   5.757380 -1.950069 3.436163 
C   3.520600 1.879691 -2.276467 
C   -3.541348 -0.949795 -3.436163 
C   -5.778128 1.020173 2.276467 
C   7.072629 -1.572188 3.087147 
C   2.152753 1.587000 -2.466205 
C   -2.226099 -1.327675 -3.087147 
C   -7.145975 1.312863 2.466205 
C   7.896704 -2.421876 2.351704 
C   1.321271 2.467068 -3.161636 
C   -1.402023 -0.477987 -2.351704 
C   -7.977456 0.432795 3.161636 
C   7.425469 2.127973 1.932422 
C   1.838440 -2.149463 -3.703152 
C   -1.873258 0.771890 -1.932422 
C   -7.460287 -0.750400 3.703152 
C   6.124156 1.739392 2.266579 
C   3.194577 -1.845330 -3.528287 
C   -3.174571 1.160472 -2.266579 
C   -6.104150 -1.054534 3.528287 
C   5.302789 2.587048 3.009104 
C   4.020383 -2.715218 -2.813174 
C   -3.995939 0.312816 -3.009104 
C   -5.278345 -0.184646 2.813174 
C   4.843028 -1.002574 4.123240 
C   4.451990 0.938860 -1.599764 
C   -4.455700 -1.897290 -4.123240 
C   -4.846738 1.961004 1.599764 
C   5.301961 -0.015823 5.053073 
C   4.110852 0.186959 -0.433597 
C   -3.996766 -2.884040 -5.053073 
C   -5.187875 2.712904 0.433597 
C   4.412573 0.968638 5.513465 
C   5.049885 -0.694518 0.125327 
C   -4.886155 1.931226 -5.513465 
C   -4.248843 -2.205346 -0.125327 
C   3.065546 0.964401 5.130756 
C   6.318372 -0.854753 -0.443330 
C   -6.233182 1.935463 -5.130756 
C   -2.980356 -2.045111 0.443330 
C   2.589926 -0.049037 4.266877 
C   6.655461 -0.136169 -1.610225 
C   -6.708801 2.948901 -4.266877 
C   -2.643266 -2.763695 1.610225 
C   3.473288 -1.004030 3.765020 
C   5.732088 0.743994 -2.174312 
C   -5.825440 -1.895834 -3.765020 
C   -3.566640 2.155870 2.174312 
C   6.651846 -0.063923 -5.719749 
C   2.747639 0.210615 0.158837 
C   -2.646881 -2.835941 5.719749 
C   -6.551088 2.689249 -0.158837 
C   7.534499 1.031419 5.655482 
C   1.953887 -0.940293 0.004340 
C   -1.764229 1.868445 -5.655482 
C   -7.344841 -1.959571 -0.004340 
C   8.763401 0.955884 -5.055802 
C   0.616821 -0.951432 0.427900 
C   -0.535327 1.943980 5.055802 
C   -8.681907 -1.948432 -0.427900 
C   9.121735 -0.200699 -4.349315 
C   0.058455 0.185145 1.030675 
C   -0.176993 -2.699165 4.349315 
C   -9.240273 2.714719 -1.030675 
C   8.241932 -1.292005 -4.329577 
C   0.862700 1.314223 1.237103 
C   -1.056796 -1.607859 4.329577 
C   -8.436028 1.585641 -1.237103 
C   7.023022 -1.223437 -5.014525 
C   2.198664 1.330859 0.804043 
C   -2.275706 -1.676426 5.014525 
C   -7.100064 1.569004 -0.804043 
H   7.441778 -0.586867 3.371374 
H   1.742121 0.650581 -2.089368 
H   -1.856949 -2.312997 -3.371374 
H   -7.556606 2.249283 2.089368 
H   8.904472 -2.092858 2.083544 
H   0.269795 2.205474 -3.311258 
H   -0.394255 -0.807005 -2.083544 
H   -9.028932 0.694389 3.311258 
H   8.060235 1.472477 1.332901 
H   1.191075 -1.473219 -4.264901 
H   -1.238493 1.427387 -1.332901 
H   -8.107653 -1.426645 4.264901 
H   5.742103 0.772767 1.941294 
H   3.606997 -0.920201 -3.937292 
H   -3.556625 2.127096 -1.941294 
H   -5.691731 -1.979662 3.937292 
H   4.300103 2.250408 3.274393 
H   5.064565 -2.439324 -2.640481 
H   -4.998625 0.649456 -3.274393 
H   -4.234163 -0.460540 2.640481 
H   4.772947 1.733975 -5.171038 
H   4.776927 -1.265759 1.025362 
H   -4.525781 1.165889 5.171038 
H   -4.521801 -1.634105 -1.025362 
H   2.402062 1.739020 5.522095 
H   7.018899 -1.550104 0.021355 
H   -6.896665 1.160843 -5.522095 
H   -2.279828 -1.349759 -0.021355 
H   1.542717 -0.074348 3.938039 
H   7.621918 -0.276814 -2.107973 
H   -7.756010 2.974211 -3.938039 
H   -1.676809 -2.623049 2.107973 
H   3.104807 -1.737249 3.028539 
H   5.996115 1.266807 -3.107115 
H   -6.193921 -1.162614 -3.028539 
H   -3.302613 1.633056 3.107115 
H   7.271622 1.929822 5.087991 
H   2.372345 -1.804620 -0.521656 
H   -2.027105 0.970042 -5.087991 
H   -6.926382 -1.095244 0.521656 
H   -9.146576 1.803551 -5.105319 
H   0.003430 -1.839853 0.252440 
H   0.152152 1.096313 5.105319 
H   9.302158 -1.060011 -0.252440 
H   -8.507514 -0.256552 -3.835781 
H   -0.998652 0.200986 1.328623 
H   0.791214 -2.643312 3.835781 
H   8.300076 2.698878 -1.328623 
H   8.497158 -2.192996 -3.761804 
H   0.440775 2.191512 1.735240 
H   -0.801569 -0.706867 3.761804 
H   -8.857952 0.708351 -1.735240 
H   6.327358 -2.066399 -4.987132 
H   2.815046 2.222723 0.944794 
H   -2.971370 -0.833465 4.987132 
H   -6.483682 0.677141 -0.944794 
128
i=25
C   5.758862 -1.945042 3.434840 
C   3.522082 1.884718 -2.275144 
C   -3.539866 -0.954822 -3.434840 
C   -5.776646 1.015146 2.275144 
C   7.077868 -1.573246 3.097201 
C   2.157992 1.585942 -2.476259 
C   -2.220860 -1.326617 -3.097201 
C   -7.140736 1.313921 2.476259 
C   7.902472 -2.425104 2.364616 
C   1.327039 2.463840 -3.174548 
C   -1.396255 -0.474759 -2.364616 
C   -7.971688 0.436023 3.174548 
C   7.427956 2.129508 1.936603 
C   1.840927 -2.147928 -3.707333 
C   -1.870771 0.770355 -1.936603 
C   -7.457800 -0.751935 3.707333 
C   6.122727 1.746959 2.259382 
C   3.193148 -1.837763 -3.521090 
C   -3.176000 1.152905 -2.259382 
C   -6.105579 -1.062101 3.521090 
C   5.301043 2.596203 2.999949 
C   4.018637 -2.706063 -2.804019 
C   -3.997685 0.303661 -2.999949 
C   -5.280091 -0.193801 2.804019 
C   4.843293 -0.998023 4.121176 
C   4.452255 0.943411 -1.597700 
C   -4.455435 -1.901841 -4.121176 
C   -4.846473 1.956453 1.597700 
C   5.293812 -0.028047 5.067890 
C   4.102703 0.174735 -0.448414 
C   -4.004915 -2.871816 -5.067890 
C   -5.196024 2.725128 0.448414 
C   4.400878 0.949058 5.535320 
C   5.038190 -0.714098 0.103472 
C   -4.897850 1.950806 -5.535320 
C   -4.260538 -2.185766 -0.103472 
C   3.059461 0.956569 5.139329 
C   6.312287 -0.862585 -0.451903 
C   -6.239267 1.943295 -5.139329 
C   -2.986441 -2.037279 0.451903 
C   2.593736 -0.035808 4.253806 
C   6.659271 -0.122940 -1.597154 
C   -6.704991 2.935672 -4.253806 
C   -2.639456 -2.776924 1.597154 
C   3.479956 -0.985456 3.747504 
C   5.738756 0.762568 -2.156796 
C   -5.818772 -1.914408 -3.747504 
C   -3.559972 2.137296 2.156796 
C   6.644649 -0.074401 -5.706572 
C   2.740442 0.200137 0.145660 
C   -2.654078 -2.825463 5.706572 
C   -6.558285 2.699727 -0.145660 
C   7.520952 1.024910 5.658551 
C   1.940340 -0.946802 0.001271 
C   -1.777776 1.874954 -5.658551 
C   -7.358388 -1.953062 -0.001271 
C   8.757580 0.955566 -5.070831 
C   0.611000 -0.951750 0.442929 
C   -0.541148 1.944298 5.070831 
C   -8.687728 -1.948114 -0.442929 
C   9.130202 -0.199588 -4.371752 
C   0.066922 0.186256 1.053112 
C   -0.168526 -2.700276 4.371752 
C   -9.231806 2.713608 -1.053112 
C   8.255796 -1.293592 -4.338679 
C   0.876564 1.312636 1.246205 
C   -1.042932 -1.606272 4.338679 
C   -8.422164 1.587228 -1.246205 
C   7.028525 -1.231110 -5.005635 
C   2.204167 1.323186 0.795153 
C   -2.270203 -1.668753 5.005635 
C   -7.094561 1.576677 -0.795153 
H   7.449980 -0.591418 3.388043 
H   1.750323 0.646030 -2.106037 
H   -1.848747 -2.308446 -3.388043 
H   -7.548404 2.253834 2.106037 
H   8.913362 -2.100902 2.104923 
H   0.278685 2.197430 -3.332637 
H   -0.385365 -0.798961 -2.104923 
H   -9.020042 0.702433 3.332637 
H   8.063622 1.472530 1.339780 
H   1.194462 -1.473166 -4.271780 
H   -1.235106 1.427334 -1.339780 
H   -8.104266 -1.426698 4.271780 
H   5.738505 0.783298 1.928117 
H   3.603399 -0.909670 -3.924115 
H   -3.560223 2.116565 -1.928117 
H   -5.695329 -1.990193 3.924115 
H   4.295393 2.263902 3.258624 
H   5.059855 -2.425830 -2.624712 
H   -5.003335 0.635962 -3.258624 
H   -4.238873 -0.474034 2.624712 
H   4.755008 1.700531 -5.135160 
H   4.758988 -1.299203 0.989484 
H   -4.543720 1.199333 5.135160 
H   -4.539740 -1.600661 -0.989484 
H   2.393331 1.725526 5.535907 
H   7.010168 -1.563598 0.007543 
H   -6.905396 1.174337 -5.535907 
H   -2.288559 -1.336265 -0.007543 
H   1.552295 -0.049265 3.912903 
H   7.631496 -0.251731 -2.082837 
H   -7.746432 2.949128 -3.912903 
H   -1.667231 -2.648132 2.082837 
H   3.118936 -1.703646 2.997000 
H   6.010244 1.300410 -3.075576 
H   -6.179792 -1.196217 -2.997000 
H   -3.288484 1.599453 3.075576 
H   7.246962 1.920879 5.094024 
H   2.347685 -1.813563 -0.527689 
H   -2.051765 0.978985 -5.094024 
H   -6.951042 -1.086301 0.527689 
H   -9.157689 1.806144 -5.129344 
H   -0.007683 -1.837260 0.276465 
H   0.141039 1.093720 5.129344 
H   9.291045 -1.062604 -0.276465 
H   -8.492697 -0.252583 -3.873617 
H   -0.983835 0.204955 1.366459 
H   0.806031 -2.647281 3.873617 
H   8.314893 2.694909 -1.366459 
H   8.522929 -2.192890 -3.775880 
H   0.466546 2.191618 1.749316 
H   -0.775798 -0.706973 3.775880 
H   -8.832181 0.708245 -1.749316 
H   6.338524 -2.077565 -4.970145 
H   2.826212 2.211557 0.927807 
H   -2.960204 -0.822299 4.970145 
H   -6.472516 0.688307 -0.927807 
128
i=26
C   5.760344 -1.940015 3.433517 
C   3.523564 1.889745 -2.273821 
C   -3.538384 -0.959849 -3.433517 
C   -5.775164 1.010119 2.273821 
C   7.083107 -1.574304 3.107255 
C   2.163231 1.584884 -2.486313 
C   -2.215621 -1.325559 -3.107255 
C   -7.135497 1.314979 2.486313 
C   7.908240 -2.428332 2.377528 
C   1.332807 2.460612 -3.187460 
C   -1.390487 -0.471531 -2.377528 
C   -7.965920 0.439251 3.187460 
C   7.430443 2.131043 1.940784 
C   1.843414 -2.146393 -3.711514 
C   -1.868284 0.768820 -1.940784 
C   -7.455313 -0.753470 3.711514 
C   6.121298 1.754526 2.252185 
C   3.191719 -1.830196 -3.513893 
C   -3.177429 1.145338 -2.252185 
C   -6.107008 -1.069668 3.513893 
C   5.299297 2.605358 2.990794 
C   4.016891 -2.696908 -2.794864 
C   -3.999431 0.294506 -2.990794 
C   -5.281837 -0.202956 2.794864 
C   4.843558 -0.993472 4.119112 
C   4.452520 0.947962 -1.595636 
C   -4.455170 -1.906392 -4.119112 
C   -4.846208 1.951902 1.595636 
C   5.285663 -0.040271 5.082707 
C   4.094554 0.162511 -0.463231 
C   -4.013064 -2.859592 -5.082707 
C   -5.204173 2.737352 0.463231 
C   4.389183 0.929478 5.557175 
C   5.026495 -0.733678 0.081617 
C   -4.909545 1.970386 -5.557175 
C   -4.272233 -2.166186 -0.081617 
C   3.053376 0.948737 5.147902 
C   6.306202 -0.870417 -0.460476 
C   -6.245352 1.951127 -5.147902 
C   -2.992526 -2.029447 0.460476 
C   2.597546 -0.022579 4.240735 
C   6.663081 -0.109711 -1.584083 
C   -6.701181 2.922443 -4.240735 
C   -2.635646 -2.790153 1.584083 
C   3.486624 -0.966882 3.729988 
C   5.745424 0.781142 -2.139280 
C   -5.812104 -1.932982 -3.729988 
C   -3.553304 2.118722 2.139280 
C   6.637452 -0.084879 -5.693395 
C   2.733245 0.189659 0.132483 
C   -2.661275 -2.814985 5.693395 
C   -6.565482 2.710205 -0.132483 
C   7.507405 1.018401 5.661620 
C   1.926793 -0.953311 -0.001798 
C   -1.791323 1.881463 -5.661620 
C   -7.371935 -1.946553 0.001798 
C   8.751759 0.955248 -5.085860 
C   0.605179 -0.952068 0.457958 
C   -0.546969 1.944616 5.085860 
C   -8.693549 -1.947796 -0.457958 
C   9.138669 -0.198477 -4.394189 
C   0.075389 0.187367 1.075549 
C   -0.160059 -2.701387 4.394189 
C   -9.223339 2.712497 -1.075549 
C   8.269660 -1.295179 -4.347781 
C   0.890428 1.311049 1.255307 
C   -1.029068 -1.604685 4.347781 
C   -8.408300 1.588815 -1.255307 
C   7.034028 -1.238783 -4.996745 
C   2.209670 1.315513 0.786263 
C   -2.264700 -1.661080 4.996745 
C   -7.089058 1.584350 -0.786263 
H   7.458182 -0.595969 3.404712 
H   1.758525 0.641479 -2.122706 
H   -1.840545 -2.303895 -3.404712 
H   -7.540202 2.258385 2.122706 
H   8.922252 -2.108946 2.126302 
H   0.287575 2.189386 -3.354016 
H   -0.376475 -0.790917 -2.126302 
H   -9.011152 0.710477 3.354016 
H   8.067009 1.472583 1.346659 
H   1.197849 -1.473113 -4.278659 
H   -1.231719 1.427281 -1.346659 
H   -8.100879 -1.426751 4.278659 
H   5.734907 0.793829 1.914940 
H   3.599801 -0.899139 -3.910938 
H   -3.563821 2.106034 -1.914940 
H   -5.698927 -2.000724 3.910938 
H   4.290683 2.277396 3.242855 
H   5.055145 -2.412336 -2.608943 
H   -5.008045 0.622468 -3.242855 
H   -4.243583 -0.487528 2.608943 
H   4.737069 1.667087 -5.099282 
H   4.741049 -1.332647 0.953606 
H   -4.561659 1.232777 5.099282 
H   -4.557679 -1.567217 -0.953606 
H   2.384600 1.712032 5.549719 
H   7.001437 -1.577092 -0.006269 
H   -6.914127 1.187831 -5.549719 
H   -2.297290 -1.322771 0.006269 
H   1.561873 -0.024182 3.887767 
H   7.641074 -0.226648 -2.057701 
H   -7.736854 2.924045 -3.887767 
H   -1.657653 -2.673215 2.057701 
H   3.133065 -1.670043 2.965461 
H   6.024373 1.334013 -3.044037 
H   -6.165663 -1.229820 -2.965461 
H   -3.274355 1.565850 3.044037 
H   7.222302 1.911936 5.100057 
H   2.323025 -1.822506 -0.533722 
H   -2.076425 0.987928 -5.100057 
H   -6.975702 -1.077358 0.533722 
H   -9.168802 1.808737 -5.153369 
H   -0.018796 -1.834667 0.300490 
H   0.129926 1.091127 5.153369 
H   9.279932 -1.065197 -0.300490 
H   -8.477880 -0.248614 -3.911453 
H   -0.969018 0.208924 1.404295 
H   0.820848 -2.651250 3.911453 
H   8.329710 2.690940 -1.404295 
H   8.548700 -2.192784 -3.789956 
H   0.492317 2.191724 1.763392 
H   -0.750027 -0.707079 3.789956 
H   -8.806410 0.708139 -1.763392 
H   6.349690 -2.088731 -4.953158 
H   2.837378 2.200391 0.910820 
H   -2.949038 -0.811133 4.953158 
H   -6.461350 0.699473 -0.910820 
128
i=27
C   5.761826 -1.934988 3.432194 
C   3.525046 1.894772 -2.272498 
C   -3.536902 -0.964876 -3.432194 
C   -5.773682 1.005092 2.272498 
C   7.088346 -1.575362 3.117309 
C   2.168470 1.583826 -2.496367 
C   -2.210382 -1.324501 -3.117309 
C   -7.130258 1.316037 2.496367 
C   7.914008 -2.431560 2.390440 
C   1.338575 2.457384 -3.200372 
C   -1.384719 -0.468303 -2.390440 
C   -7.960152 0.442479 3.200372 
C   7.432930 2.132578 1.944965 
C   1.845901 -2.144858 -3.715695 
C   -1.865797 0.767285 -1.944965 
C   -7.452826 -0.755005 3.715695 
C   6.119869 1.762093 2.244988 
C   3.190290 -1.822629 -3.506696 
C   -3.178858 1.137771 -2.244988 
C   -6.108437 -1.077235 3.506696 
C   5.297551 2.614513 2.981639 
C   4.015145 -2.687753 -2.785709 
C   -4.001177 0.285351 -2.981639 
C   -5.283583 -0.212111 2.785709 
C   4.843823 -0.988921 4.117048 
C   4.452785 0.952513 -1.593572 
C   -4.454905 -1.910943 -4.117048 
C   -4.845943 1.947351 1.593572 
C   5.277514 -0.052495 5.097524 
C   4.086405 0.150287 -0.478048 
C   -4.021213 -2.847368 -5.097524 
C   -5.212322 2.749576 0.478048 
C   4.377488 0.909898 5.579030 
C   5.014800 -0.753258 0.059762 
C   -4.921240 1.989966 -5.579030 
C   -4.283928 -2.146606 -0.059762 
C   3.047291 0.940905 5.156475 
C   6.300117 -0.878249 -0.469049 
C   -6.251437 1.958959 -5.156475 
C   -2.998611 -2.021615 0.469049 
C   2.601356 -0.009350 4.227664 
C   6.666891 -0.096482 -1.571012 
C   -6.697371 2.909214 -4.227664 
C   -2.631836 -2.803382 1.571012 
C   3.493292 -0.948308 3.712472 
C   5.752092 0.799716 -2.121764 
C   -5.805436 -1.951556 -3.712472 
C   -3.546636 2.100148 2.121764 
C   6.630255 -0.095357 -5.680218 
C   2.726048 0.179181 0.119306 
C   -2.668472 -2.804507 5.680218 
C   -6.572679 2.720683 -0.119306 
C   7.493858 1.011892 5.664689 
C   1.913246 -0.959820 -0.004867 
C   -1.804870 1.887972 -5.664689 
C   -7.385482 -1.940044 0.004867 
C   8.745938 0.954930 -5.100889 
C   0.599358 -0.952386 0.472987 
C   -0.552790 1.944934 5.100889 
C   -8.699370 -1.947478 -0.472987 
C   9.147136 -0.197366 -4.416626 
C   0.083856 0.188478 1.097986 
C   -0.151592 -2.702498 4.416626 
C   -9.214872 2.711386 -1.097986 
C   8.283524 -1.296766 -4.356883 
C   0.904292 1.309462 1.264409 
C   -1.015204 -1.603098 4.356883 
C   -8.394436 1.590402 -1.264409 
C   7.039531 -1.246456 -4.987855 
C   2.215173 1.307840 0.777373 
C   -2.259197 -1.653407 4.987855 
C   -7.083555 1.592023 -0.777373 
H   7.466384 -0.600520 3.421381 
H   1.766727 0.636928 -2.139375 
H   -1.832343 -2.299344 -3.421381 
H   -7.532000 2.262936 2.139375 
H   8.931142 -2.116990 2.147681 
H   0.296465 2.181342 -3.375395 
H   -0.367585 -0.782873 -2.147681 
H   -9.002262 0.718521 3.375395 
H   8.070396 1.472636 1.353538 
H   1.201236 -1.473060 -4.285538 
H   -1.228332 1.427228 -1.353538 
H   -8.097492 -1.426804 4.285538 
H   5.731309 0.804360 1.901763 
H   3.596203 -0.888608 -3.897761 
H   -3.567419 2.095503 -1.901763 
H   -5.702525 -2.011255 3.897761 
H   4.285973 2.290890 3.227086 
H   5.050435 -2.398842 -2.593174 
H   -5.012755 0.608974 -3.227086 
H   -4.248293 -0.501022 2.593174 
H   4.719130 1.633643 -5.063404 
H   4.723110 -1.366091 0.917728 
H   -4.579598 1.266221 5.063404 
H   -4.575618 -1.533773 -0.917728 
H   2.375869 1.698538 5.563531 
H   6.992706 -1.590586 -0.020081 
H   -6.922858 1.201325 -5.563531 
H   -2.306021 -1.309277 0.020081 
H   1.571451 0.000901 3.862631 
H   7.650652 -0.201565 -2.032565 
H   -7.727276 2.898962 -3.862631 
H   -1.648075 -2.698298 2.032565 
H   3.147194 -1.636440 2.933922 
H   6.038502 1.367616 -3.012498 
H   -6.151534 -1.263423 -2.933922 
H   -3.260226 1.532247 3.012498 
H   7.197642 1.902993 5.106090 
H   2.298365 -1.831449 -0.539755 
H   -2.101085 0.996871 -5.106090 
H   -7.000362 -1.068415 0.539755 
H   -9.179915 1.811330 -5.177394 
H   -0.029909 -1.832074 0.324515 
H   0.118813 1.088534 5.177394 
H   9.268819 -1.067790 -0.324515 
H   -8.463063 -0.244645 -3.949289 
H   -0.954201 0.212893 1.442131 
H   0.835665 -2.655219 3.949289 
H   8.344527 2.686971 -1.442131 
H   8.574471 -2.192678 -3.804032 
H   0.518088 2.191830 1.777468 
H   -0.724256 -0.707185 3.804032 
H   -8.780639 0.708033 -1.777468 
H   6.360856 -2.099897 -4.936171 
H   2.848544 2.189225 0.893833 
H   -2.937872 -0.799967 4.936171 
H   -6.450184 0.710639 -0.893833 
128
i=28
C   5.763308 -1.929961 3.430871 
C   3.526528 1.899799 -2.271175 
C   -3.535420 -0.969903 -3.430871 
C   -5.772200 1.000065 2.271175 
C   7.093585 -1.576420 3.127363 
C   2.173709 1.582768 -2.506421 
C   -2.205143 -1.323443 -3.127363 
C   -7.125019 1.317095 2.506421 
C   7.919776 -2.434788 2.403352 
C   1.344343 2.454156 -3.213284 
C   -1.378951 -0.465075 -2.403352 
C   -7.954384 0.445707 3.213284 
C   7.435417 2.134113 1.949146 
C   1.848388 -2.143323 -3.719876 
C   -1.863310 0.765750 -1.949146 
C   -7.450339 -0.756540 3.719876 
C   6.118440 1.769660 2.237791 
C   3.188861 -1.815062 -3.499499 
C   -3.180287 1.130204 -2.237791 
C   -6.109866 -1.084802 3.499499 
C   5.295805 2.623668 2.972484 
C   4.013399 -2.678598 -2.776554 
C   -4.002923 0.276196 -2.972484 
C   -5.285329 -0.221266 2.776554 
C   4.844088 -0.984370 4.114984 
C   4.453050 0.957064 -1.591508 
C   -4.454640 -1.915494 -4.114984 
C   -4.845678 1.942800 1.591508 
C   5.269365 -0.064719 5.112341 
C   4.078256 0.138063 -0.492865 
C   -4.029362 -2.835144 -5.112341 
C   -5.220471 2.761800 0.492865 
C   4.365793 0.890318 5.600885 
C   5.003105 -0.772838 0.037907 
C   -4.932935 2.009546 -5.600885 
C   -4.295623 -2.127026 -0.037907 
C   3.041206 0.933073 5.165048 
C   6.294032 -0.886081 -0.477622 
C   -6.257522 1.966791 -5.165048 
C   -3.004696 -2.013783 0.477622 
C   2.605166 0.003879 4.214593 
C   6.670701 -0.083253 -1.557941 
C   -6.693561 2.895985 -4.214593 
C   -2.628026 -2.816611 1.557941 
C   3.499960 -0.929734 3.694956 
C   5.758760 0.818290 -2.104248 
C   -5.798768 -1.970130 -3.694956 
C   -3.539968 2.081574 2.104248 
C   6.623058 -0.105835 -5.667041 
C   2.718851 0.168703 0.106129 
C   -2.675669 -2.794029 5.667041 
C   -6.579876 2.731161 -0.106129 
C   7.480311 1.005383 5.667758 
C   1.899699 -0.966329 -0.007936 
C   -1.818417 1.894481 -5.667758 
C   -7.399029 -1.933535 0.007936 
C   8.740117 0.954612 -5.115918 
C   0.593537 -0.952704 0.488016 
C   -0.558611 1.945252 5.115918 
C   -8.705191 -1.947160 -0.488016 
C   9.155603 -0.196255 -4.439063 
C   0.092323 0.189589 1.120423 
C   -0.143125 -2.703609 4.439063 
C   -9.206405 2.710275 -1.120423 
C   8.297388 -1.298353 -4.365985 
C   0.918156 1.307875 1.273511 
C   -1.001340 -1.601511 4.365985 
C   -8.380572 1.591989 -1.273511 
C   7.045034 -1.254129 -4.978965 
C   2.220676 1.300167 0.768483 
C   -2.253694 -1.645734 4.978965 
C   -7.078052 1.599696 -0.768483 
H   7.474586 -0.605071 3.438050 
H   1.774929 0.632377 -2.156044 
H   -1.824141 -2.294793 -3.438050 
H   -7.523798 2.267487 2.156044 
H   8.940032 -2.125034 2.169060 
H   0.305355 2.173298 -3.396774 
H   -0.358695 -0.774829 -2.169060 
H   -8.993372 0.726565 3.396774 
H   8.073783 1.472689 1.360417 
H   1.204623 -1.473007 -4.292417 
H   -1.224945 1.427175 -1.360417 
H   -8.094105 -1.426857 4.292417 
H   5.727711 0.814891 1.888586 
H   3.592605 -0.878077 -3.884584 
H   -3.571017 2.084972 -1.888586 
H   -5.706123 -2.021786 3.884584 
H   4.281263 2.304384 3.211317 
H   5.045725 -2.385348 -2.577405 
H   -5.017465 0.595480 -3.211317 
H   -4.253003 -0.514516 2.577405 
H   4.701191 1.600199 -5.027526 
H   4.705171 -1.399535 0.881850 
H   -4.597537 1.299665 5.027526 
H   -4.593557 -1.500329 -0.881850 
H   2.367138 1.685044 5.577343 
H   6.983975 -1.604080 -0.033893 
H   -6.931589 1.214819 -5.577343 
H   -2.314752 -1.295783 0.033893 
H   1.581029 0.025984 3.837495 
H   7.660230 -0.176482 -2.007429 
H   -7.717698 2.873879 -3.837495 
H   -1.638497 -2.723381 2.007429 
H   3.161323 -1.602837 2.902383 
H   6.052631 1.401219 -2.980959 
H   -6.137405 -1.297026 -2.902383 
H   -3.246097 1.498644 2.980959 
H   7.172982 1.894050 5.112123 
H   2.273705 -1.840392 -0.545788 
H   -2.125745 1.005814 -5.112123 
H   -7.025022 -1.059472 0.545788 
H   -9.191028 1.813923 -5.201419 
H   -0.041022 -1.829481 0.348540 
H   0.107700 1.085941 5.201419 
H   9.257706 -1.070383 -0.348540 
H   -8.448246 -0.240676 -3.987125 
H   -0.939384 0.216862 1.479967 
H   0.850482 -2.659188 3.987125 
H   8.359344 2.683002 -1.479967 
H   8.600242 -2.192572 -3.818108 
H   0.543859 2.191936 1.791544 
H   -0.698485 -0.707291 3.818108 
H   -8.754868 0.707927 -1.791544 
H   6.372022 -2.111063 -4.919184 
H   2.859710 2.178059 0.876846 
H   -2.926706 -0.788801 4.919184 
H   -6.439018 0.721805 -0.876846 
128
i=29
C   5.764790 -1.924934 3.429548 
C   3.528010 1.904826 -2.269852 
C   -3.533938 -0.974930 -3.429548 
C   -5.770718 0.995038 2.269852 
C   7.098824 -1.577478 3.137417 
C   2.178948 1.581710 -2.516475 
C   -2.199904 -1.322385 -3.137417 
C   -7.119780 1.318153 2.516475 
C   7.925544 -2.438016 2.416264 
C   1.350111 2.450928 -3.226196 
C   -1.373183 -0.461847 -2.416264 
C   -7.948616 0.448935 3.226196 
C   7.437904 2.135648 1.953327 
C   1.850875 -2.141788 -3.724057 
C   -1.860823 0.764215 -1.953327 
C   -7.447852 -0.758075 3.724057 
C   6.117011 1.777227 2.230594 
C   3.187432 -1.807495 -3.492302 
C   -3.181716 1.122637 -2.230594 
C   -6.111295 -1.092369 3.492302 
C   5.294059 2.632823 2.963329 
C   4.011653 -2.669443 -2.767399 
C   -4.004669 0.267041 -2.963329 
C   -5.287075 -0.230421 2.767399 
C   4.844353 -0.979819 4.112920 
C   4.453315 0.961615 -1.589444 
C   -4.454375 -1.920045 -4.112920 
C   -4.845413 1.938249 1.589444 
C   5.261216 -0.076943 5.127158 
C   4.070107 0.125839 -0.507682 
C   -4.037511 -2.822920 -5.127158 
C   -5.228620 2.774024 0.507682 
C   4.354098 0.870738 5.622740 
C   4.991410 -0.792418 0.016052 
C   -4.944630 2.029126 -5.622740 
C   -4.307318 -2.107446 -0.016052 
C   3.035121 0.925241 5.173621 
C   6.287947 -0.893913 -0.486195 
C   -6.263607 1.974623 -5.173621 
C   -3.010781 -2.005951 0.486195 
C   2.608976 0.017108 4.201522 
C   6.674511 -0.070024 -1.544870 
C   -6.689751 2.882756 -4.201522 
C   -2.624216 -2.829840 1.544870 
C   3.506628 -0.911160 3.677440 
C   5.765428 0.836864 -2.086732 
C   -5.792100 -1.988704 -3.677440 
C   -3.533300 2.063000 2.086732 
C   6.615861 -0.116313 -5.653864 
C   2.711654 0.158225 0.092952 
C   -2.682866 -2.783551 5.653864 
C   -6.587073 2.741639 -0.092952 
C   7.466764 0.998874 5.670827 
C   1.886152 -0.972838 -0.011005 
C   -1.831964 1.900990 -5.670827 
C   -7.412576 -1.927026 0.011005 
C   8.734296 0.954294 -5.130947 
C   0.587716 -0.953022 0.503045 
C   -0.564432 1.945570 5.130947 
C   -8.711012 -1.946842 -0.503045 
C   9.164070 -0.195144 -4.461500 
C   0.100790 0.190700 1.142860 
C   -0.134658 -2.704720 4.461500 
C   -9.197938 2.709164 -1.142860 
C   8.311252 -1.299940 -4.375087 
C   0.932020 1.306288 1.282613 
C   -0.987476 -1.599924 4.375087 
C   -8.366708 1.593576 -1.282613 
C   7.050537 -1.261802 -4.970075 
C   2.226179 1.292494 0.759593 
C   -2.248191 -1.638061 4.970075 
C   -7.072549 1.607369 -0.759593 
H   7.482788 -0.609622 3.454719 
H   1.783131 0.627826 -2.172713 
H   -1.815939 -2.290242 -3.454719 
H   -7.515596 2.272038 2.172713 
H   8.948922 -2.133078 2.190439 
H   0.314245 2.165254 -3.418153 
H   -0.349805 -0.766785 -2.190439 
H   -8.984482 0.734609 3.418153 
H   8.077170 1.472742 1.367296 
H   1.208010 -1.472954 -4.299296 
H   -1.221558 1.427122 -1.367296 
H   -8.090718 -1.426910 4.299296 
H   5.724113 0.825422 1.875409 
H   3.589007 -0.867546 -3.871407 
H   -3.574615 2.074441 -1.875409 
H   -5.709721 -2.032317 3.871407 
H   4.276553 2.317878 3.195548 
H   5.041015 -2.371854 -2.561636 
H   -5.022175 0.581986 -3.195548 
H   -4.257713 -0.528010 2.561636 
H   4.683252 1.566755 -4.991648 
H   4.687232 -1.432979 0.845972 
H   -4.615476 1.333109 4.991648 
H   -4.611496 -1.466885 -0.845972 
H   2.358407 1.671550 5.591155 
H   6.975244 -1.617574 -0.047705 
H   -6.940320 1.228313 -5.591155 
H   -2.323483 -1.282289 0.047705 
H   1.590607 0.051067 3.812359 
H   7.669808 -0.151399 -1.982293 
H   -7.708120 2.848796 -3.812359 
H   -1.628919 -2.748464 1.982293 
H   3.175452 -1.569234 2.870844 
H   6.066760 1.434822 -2.949420 
H   -6.123276 -1.330629 -2.870844 
H   -3.231968 1.465041 2.949420 
H   7.148322 1.885107 5.118156 
H   2.249045 -1.849335 -0.551821 
H   -2.150405 1.014757 -5.118156 
H   -7.049682 -1.050529 0.551821 
H   -9.202141 1.816516 -5.225444 
H   -0.052135 -1.826888 0.372565 
H   0.096587 1.083348 5.225444 
H   9.246593 -1.072976 -0.372565 
H   -8.433429 -0.236707 -4.024961 
H   -0.924567 0.220831 1.517803 
H   0.865299 -2.663157 4.024961 
H   8.374161 2.679033 -1.517803 
H   8.626013 -2.192466 -3.832184 
H   0.569630 2.192042 1.805620 
H   -0.672714 -0.707397 3.832184 
H   -8.729097 0.707821 -1.805620 
H   6.383188 -2.122229 -4.902197 
H   2.870876 2.166893 0.859859 
H   -2.915540 -0.777635 4.902197 
H   -6.427852 0.732971 -0.859859 
128
i=30
C   5.766272 -1.919907 3.428225 
C   3.529492 1.909853 -2.268529 
C   -3.532456 -0.979957 -3.428225 
C   -5.769236 0.990011 2.268529 
C   7.104063 -1.578536 3.147471 
C   2.184187 1.580652 -2.526529 
C   -2.194665 -1.321327 -3.147471 
C   -7.114541 1.319211 2.526529 
C   7.931312 -2.441244 2.429176 
C   1.355879 2.447700 -3.239108 
C   -1.367415 -0.458619 -2.429176 
C   -7.942848 0.452163 3.239108 
C   7.440391 2.137183 1.957508 
C   1.853362 -2.140253 -3.728238 
C   -1.858336 0.762680 -1.957508 
C   -7.445365 -0.759610 3.728238 
C   6.115582 1.784794 2.223397 
C   3.186003 -1.799928 -3.485105 
C   -3.183145 1.115070 -2.223397 
C   -6.112724 -1.099936 3.485105 
C   5.292313 2.641978 2.954174 
C   4.009907 -2.660288 -2.758244 
C   -4.006415 0.257886 -2.954174 
C   -5.288821 -0.239576 2.758244 
C   4.844618 -0.975268 4.110856 
C   4.453580 0.966166 -1.587380 
C   -4.454110 -1.924596 -4.110856 
C   -4.845148 1.933698 1.587380 
C   5.253067 -0.089167 5.141975 
C   4.061958 0.113615 -0.522499 
C   -4.045660 -2.810696 -5.141975 
C   -5.236769 2.786248 0.522499 
C   4.342403 0.851158 5.644595 
C   4.979715 -0.811998 -0.005803 
C   -4.956325 2.048706 -5.644595 
C   -4.319013 -2.087866 0.005803 
C   3.029036 0.917409 5.182194 
C   6.281862 -0.901745 -0.494768 
C   -6.269692 1.982455 -5.182194 
C   -3.016866 -1.998119 0.494768 
C   2.612786 0.030337 4.188451 
C   6.678321 -0.056795 -1.531799 
C   -6.685941 2.869527 -4.188451 
C   -2.620406 -2.843069 1.531799 
C   3.513296 -0.892586 3.659924 
C   5.772096 0.855438 -2.069216 
C   -5.785432 -2.007278 -3.659924 
C   -3.526632 2.044426 2.069216 
C   6.608664 -0.126791 -5.640687 
C   2.704457 0.147747 0.079775 
C   -2.690063 -2.773073 5.640687 
C   -6.594270 2.752117 -0.079775 
C   7.453217 0.992365 5.673896 
C   1.872605 -0.979347 -0.014074 
C   -1.845511 1.907499 -5.673896 
C   -7.426123 -1.920517 0.014074 
C   8.728475 0.953976 -5.145976 
C   0.581895 -0.953340 0.518074 
C   -0.570253 1.945888 5.145976 
C   -8.716833 -1.946524 -0.518074 
C   9.172537 -0.194033 -4.483937 
C   0.109257 0.191811 1.165297 
C   -0.126191 -2.705831 4.483937 
C   -9.189471 2.708053 -1.165297 
C   8.325116 -1.301527 -4.384189 
C   0.945884 1.304701 1.291715 
C   -0.973612 -1.598337 4.384189 
C   -8.352844 1.595163 -1.291715 
C   7.056040 -1.269475 -4.961185 
C   2.231682 1.284821 0.750703 
C   -2.242688 -1.630388 4.961185 
C   -7.067046 1.615042 -0.750703 
H   7.490990 -0.614173 3.471388 
H   1.791333 0.623275 -2.189382 
H   -1.807737 -2.285691 -3.471388 
H   -7.507394 2.276589 2.189382 
H   8.957812 -2.141122 2.211818 
H   0.323135 2.157210 -3.439532 
H   -0.340915 -0.758741 -2.211818 
H   -8.975592 0.742653 3.439532 
H   8.080557 1.472795 1.374175 
H   1.211397 -1.472901 -4.306175 
H   -1.218171 1.427069 -1.374175 
H   -8.087331 -1.426963 4.306175 
H   5.720515 0.835953 1.862232 
H   3.585409 -0.857015 -3.858230 
H   -3.578213 2.063910 -1.862232 
H   -5.713319 -2.042848 3.858230 
H   4.271843 2.331372 3.179779 
H   5.036305 -2.358360 -2.545867 
H   -5.026885 0.568492 -3.179779 
H   -4.262423 -0.541504 2.545867 
H   4.665313 1.533311 -4.955770 
H   4.669293 -1.466423 0.810094 
H   -4.633415 1.366553 4.955770 
H   -4.629435 -1.433441 -0.810094 
H   2.349676 1.658056 5.604967 
H   6.966513 -1.631068 -0.061517 
H   -6.949051 1.241807 -5.604967 
H   -2.332214 -1.268795 0.061517 
H   1.600185 0.076150 3.787223 
H   7.679386 -0.126316 -1.957157 
H   -7.698542 2.823713 -3.787223 
H   -1.619341 -2.773547 1.957157 
H   3.189581 -1.535631 2.839305 
H   6.080889 1.468425 -2.917881 
H   -6.109147 -1.364232 -2.839305 
H   -3.217839 1.431438 2.917881 
H   7.123662 1.876164 5.124189 
H   2.224385 -1.858278 -0.557854 
H   -2.175065 1.023700 -5.124189 
H   -7.074342 -1.041586 0.557854 
H   -9.213254 1.819109 -5.249469 
H   -0.063248 -1.824295 0.396590 
H   0.085474 1.080755 5.249469 
H   9.235480 -1.075569 -0.396590 
H   -8.418612 -0.232738 -4.062797 
H   -0.909750 0.224800 1.555639 
H   0.880116 -2.667126 4.062797 
H   8.388978 2.675064 -1.555639 
H   8.651784 -2.192360 -3.846260 
H   0.595401 2.192148 1.819696 
H   -0.646943 -0.707503 3.846260 
H   -8.703326 0.707715 -1.819696 
H   6.394354 -2.133395 -4.885210 
H   2.882042 2.155727 0.842872 
H   -2.904374 -0.766469 4.885210 
H   -6.416686 0.744137 -0.842872 
128
i=31
C   5.767754 -1.914880 3.426902 
C   3.530974 1.914880 -2.267206 
C   -3.530974 -0.984984 -3.426902 
C   -5.767754 0.984984 2.267206 
C   7.109302 -1.579594 3.157525 
C   2.189426 1.579594 -2.536583 
C   -2.189426 -1.320269 -3.157525 
C   -7.109302 1.320269 2.536583 
C   7.937080 -2.444472 2.442088 
C   1.361647 2.444472 -3.252020 
C   -1.361647 -0.455391 -2.442088 
C   -7.937080 0.455391 3.252020 
C   7.442878 2.138718 1.961689 
C   1.855849 -2.138718 -3.732419 
C   -1.855849 0.761145 -1.961689 
C   -7.442878 -0.761145 3.732419 
C   6.114153 1.792361 2.216200 
C   3.184574 -1.792361 -3.477908 
C   -3.184574 1.107503 -2.216200 
C   -6.114153 -1.107503 3.477908 
C   5.290567 2.651133 2.945019 
C   4.008161 -2.651133 -2.749089 
C   -4.008161 0.248731 -2.945019 
C   -5.290567 -0.248731 2.749089 
C   4.844883 -0.970717 4.108792 
C   4.453845 0.970717 -1.585316 
C   -4.453845 -1.929147 -4.108792 
C   -4.844883 1.929147 1.585316 
C   5.244918 -0.101391 5.156792 
C   4.053809 0.101391 -0.537316 
C   -4.053809 -2.798472 -5.156792 
C   -5.244918 2.798472 0.537316 
C   4.330708 0.831578 5.666450 
C   4.968020 -0.831578 -0.027658 
C   -4.968020 2.068286 -5.666450 
C   -4.330708 -2.068286 0.027658 
C   3.022951 0.909577 5.190767 
C   6.275777 -0.909577 -0.503341 
C   -6.275777 1.990287 -5.190767 
C   -3.022951 -1.990287 0.503341 
C   2.616596 0.043566 4.175380 
C   6.682131 -0.043566 -1.518728 
C   -6.682131 2.856298 -4.175380 
C   -2.616596 -2.856298 1.518728 
C   3.519964 -0.874012 3.642408 
C   5.778764 0.874012 -2.051700 
C   -5.778764 -2.025852 -3.642408 
C   -3.519964 2.025852 2.051700 
C   6.601467 -0.137269 -5.627510 
C   2.697260 0.137269 0.066598 
C   -2.697260 -2.762595 5.627510 
C   -6.601467 2.762595 -0.066598 
C   7.439670 0.985856 5.676965 
C   1.859058 -0.985856 -0.017143 
C   -1.859058 1.914008 -5.676965 
C   -7.439670 -1.914008 0.017143 
C   8.722654 0.953658 -5.161005 
C   0.576074 -0.953658 0.533103 
C   -0.576074 1.946206 5.161005 
C   -8.722654 -1.946206 -0.533103 
C   9.181004 -0.192922 -4.506374 
C   0.117724 0.192922 1.187734 
C   -0.117724 -2.706942 4.506374 
C   -9.181004 2.706942 -1.187734 
C   8.338980 -1.303114 -4.393291 
C   0.959748 1.303114 1.300817 
C   -0.959748 -1.596750 4.393291 
C   -8.338980 1.596750 -1.300817 
C   7.061543 -1.277148 -4.952295 
C   2.237185 1.277148 0.741813 
C   -2.237185 -1.622715 4.952295 
C   -7.061543 1.622715 -0.741813 
H   7.499192 -0.618724 3.488057 
H   1.799535 0.618724 -2.206051 
H   -1.799535 -2.281140 -3.488057 
H   -7.499192 2.281140 2.206051 
H   8.966702 -2.149166 2.233197 
H   0.332025 2.149166 -3.460911 
H   -0.332025 -0.750697 -2.233197 
H   -8.966702 0.750697 3.460911 
H   8.083944 1.472848 1.381054 
H   1.214784 -1.472848 -4.313054 
H   -1.214784 1.427016 -1.381054 
H   -8.083944 -1.427016 4.313054 
H   5.716917 0.846484 1.849055 
H   3.581811 -0.846484 -3.845053 
H   -3.581811 2.053379 -1.849055 
H   -5.716917 -2.053379 3.845053 
H   4.267133 2.344866 3.164010 
H   5.031595 -2.344866 -2.530098 
H   -5.031595 0.554998 -3.164010 
H   -4.267133 -0.554998 2.530098 
H   4.647374 1.499867 -4.919892 
H   4.651354 -1.499867 0.774216 
H   -4.651354 1.399997 4.919892 
H   -4.647374 -1.399997 -0.774216 
H   2.340945 1.644562 5.618779 
H   6.957782 -1.644562 -0.075329 
H   -6.957782 1.255301 -5.618779 
H   -2.340945 -1.255301 0.075329 
H   1.609763 0.101233 3.762087 
H   7.688964 -0.101233 -1.932021 
H   -7.688964 2.798630 -3.762087 
H   -1.609763 -2.798630 1.932021 
H   3.203710 -1.502028 2.807766 
H   6.095018 1.502028 -2.886342 
H   -6.095018 -1.397835 -2.807766 
H   -3.203710 1.397835 2.886342 
H   7.099002 1.867221 5.130222 
H   2.199725 -1.867221 -0.563887 
H   -2.199725 1.032643 -5.130222 
H   -7.099002 -1.032643 0.563887 
H   -9.224367 1.821702 -5.273494 
H   -0.074361 -1.821702 0.420615 
H   0.074361 1.078162 5.273494 
H   9.224367 -1.078162 -0.420615 
H   -8.403795 -0.228769 -4.100633 
H   -0.894933 0.228769 1.593475 
H   0.894933 -2.671095 4.100633 
H   8.403795 2.671095 -1.593475 
H   8.677555 -2.192254 -3.860336 
H   0.621172 2.192254 1.833772 
H   -0.621172 -0.707609 3.860336 
H   -8.677555 0.707609 -1.833772 
H   6.405520 -2.144561 -4.868223 
H   2.893208 2.144561 0.825885 
H   -2.893208 -0.755303 4.868223 
H   -6.405520 0.755303 -0.825885 
128
i=32
C   5.769236 -1.909853 3.425579 
C   3.532456 1.919907 -2.265883 
C   -3.529492 -0.990011 -3.425579 
C   -5.766272 0.979957 2.265883 
C   7.114541 -1.580652 3.167579 
C   2.194665 1.578536 -2.546637 
C   -2.184187 -1.319211 -3.167579 
C   -7.104063 1.321327 2.546637 
C   7.942848 -2.447700 2.455000 
C   1.367415 2.441244 -3.264932 
C   -1.355879 -0.452163 -2.455000 
C   -7.931312 0.458619 3.264932 
C   7.445365 2.140253 1.965870 
C   1.858336 -2.137183 -3.736600 
C   -1.853362 0.759610 -1.965870 
C   -7.440391 -0.762680 3.736600 
C   6.112724 1.799928 2.209003 
C   3.183145 -1.784794 -3.470711 
C   -3.186003 1.099936 -2.209003 
C   -6.115582 -1.115070 3.470711 
C   5.288821 2.660288 2.935864 
C   4.006415 -2.641978 -2.739934 
C   -4.009907 0.239576 -2.935864 
C   -5.292313 -0.257886 2.739934 
C   4.845148 -0.966166 4.106728 
C   4.454110 0.975268 -1.583252 
C   -4.453580 -1.933698 -4.106728 
C   -4.844618 1.924596 1.583252 
C   5.236769 -0.113615 5.171609 
C   4.045660 0.089167 -0.552133 
C   -4.061958 -2.786248 -5.171609 
C   -5.253067 2.810696 0.552133 
C   4.319013 0.811998 5.688305 
C   4.956325 -0.851158 -0.049513 
C   -4.979715 2.087866 -5.688305 
C   -4.342403 -2.048706 0.049513 
C   3.016866 0.901745 5.199340 
C   6.269692 -0.917409 -0.511914 
C   -6.281862 1.998119 -5.199340 
C   -3.029036 -1.982455 0.511914 
C   2.620406 0.056795 4.162309 
C   6.685941 -0.030337 -1.505657 
C   -6.678321 2.843069 -4.162309 
C   -2.612786 -2.869527 1.505657 
C   3.526632 -0.855438 3.624892 
C   5.785432 0.892586 -2.034184 
C   -5.772096 -2.044426 -3.624892 
C   -3.513296 2.007278 2.034184 
C   6.594270 -0.147747 -5.614333 
C   2.690063 0.126791 0.053421 
C   -2.704457 -2.752117 5.614333 
C   -6.608664 2.773073 -0.053421 
C   7.426123 0.979347 5.680034 
C   1.845511 -0.992365 -0.020212 
C   -1.872605 1.920517 -5.680034 
C   -7.453217 -1.907499 0.020212 
C   8.716833 0.953340 -5.176034 
C   0.570253 -0.953976 0.548132 
C   -0.581895 1.946524 5.176034 
C   -8.728475 -1.945888 -0.548132 
C   9.189471 -0.191811 -4.528811 
C   0.126191 0.194033 1.210171 
C   -0.109257 -2.708053 4.528811 
C   -9.172537 2.705831 -1.210171 
C   8.352844 -1.304701 -4.402393 
C   0.973612 1.301527 1.309919 
C   -0.945884 -1.595163 4.402393 
C   -8.325116 1.598337 -1.309919 
C   7.067046 -1.284821 -4.943405 
C   2.242688 1.269475 0.732923 
C   -2.231682 -1.615042 4.943405 
C   -7.056040 1.630388 -0.732923 
H   7.507394 -0.623275 3.504726 
H   1.807737 0.614173 -2.222720 
H   -1.791333 -2.276589 -3.504726 
H   -7.490990 2.285691 2.222720 
H   8.975592 -2.157210 2.254576 
H   0.340915 2.141122 -3.482290 
H   -0.323135 -0.742653 -2.254576 
H   -8.957812 0.758741 3.482290 
H   8.087331 1.472901 1.387933 
H   1.218171 -1.472795 -4.319933 
H   -1.211397 1.426963 -1.387933 
H   -8.080557 -1.427069 4.319933 
H   5.713319 0.857015 1.835878 
H   3.578213 -0.835953 -3.831876 
H   -3.585409 2.042848 -1.835878 
H   -5.720515 -2.063910 3.831876 
H   4.262423 2.358360 3.148241 
H   5.026885 -2.331372 -2.514329 
H   -5.036305 0.541504 -3.148241 
H   -4.271843 -0.568492 2.514329 
H   4.629435 1.466423 -4.884014 
H   4.633415 -1.533311 0.738338 
H   -4.669293 1.433441 4.884014 
H   -4.665313 -1.366553 -0.738338 
H   2.332214 1.631068 5.632591 
H   6.949051 -1.658056 -0.089141 
H   -6.966513 1.268795 -5.632591 
H   -2.349676 -1.241807 0.089141 
H   1.619341 0.126316 3.736951 
H   7.698542 -0.076150 -1.906885 
H   -7.679386 2.773547 -3.736951 
H   -1.600185 -2.823713 1.906885 
H   3.217839 -1.468425 2.776227 
H   6.109147 1.535631 -2.854803 
H   -6.080889 -1.431438 -2.776227 
H   -3.189581 1.364232 2.854803 
H   7.074342 1.858278 5.136255 
H   2.175065 -1.876164 -0.569920 
H   -2.224385 1.041586 -5.136255 
H   -7.123662 -1.023700 0.569920 
H   -9.235480 1.824295 -5.297519 
H   -0.085474 -1.819109 0.444640 
H   0.063248 1.075569 5.297519 
H   9.213254 -1.080755 -0.444640 
H   -8.388978 -0.224800 -4.138469 
H   -0.880116 0.232738 1.631311 
H   0.909750 -2.675064 4.138469 
H   8.418612 2.667126 -1.631311 
H   8.703326 -2.192148 -3.874412 
H   0.646943 2.192360 1.847848 
H   -0.595401 -0.707715 3.874412 
H   -8.651784 0.707503 -1.847848 
H   6.416686 -2.155727 -4.851236 
H   2.904374 2.133395 0.808898 
H   -2.882042 -0.744137 4.851236 
H   -6.394354 0.766469 -0.808898 
128
i=33
C   5.770718 -1.904826 3.424256 
C   3.533938 1.924934 -2.264560 
C   -3.528010 -0.995038 -3.424256 
C   -5.764790 0.974930 2.264560 
C   7.119780 -1.581710 3.177633 
C   2.199904 1.577478 -2.556691 
C   -2.178948 -1.318153 -3.177633 
C   -7.098824 1.322385 2.556691 
C   7.948616 -2.450928 2.467912 
C   1.373183 2.438016 -3.277844 
C   -1.350111 -0.448935 -2.467912 
C   -7.925544 0.461847 3.277844 
C   7.447852 2.141788 1.970051 
C   1.860823 -2.135648 -3.740781 
C   -1.850875 0.758075 -1.970051 
C   -7.437904 -0.764215 3.740781 
C   6.111295 1.807495 2.201806 
C   3.181716 -1.777227 -3.463514 
C   -3.187432 1.092369 -2.201806 
C   -6.117011 -1.122637 3.463514 
C   5.287075 2.669443 2.926709 
C   4.004669 -2.632823 -2.730779 
C   -4.011653 0.230421 -2.926709 
C   -5.294059 -0.267041 2.730779 
C   4.845413 -0.961615 4.104664 
C   4.454375 0.979819 -1.581188 
C   -4.453315 -1.938249 -4.104664 
C   -4.844353 1.920045 1.581188 
C   5.228620 -0.125839 5.186426 
C   4.037511 0.076943 -0.566950 
C   -4.070107 -2.774024 -5.186426 
C   -5.261216 2.822920 0.566950 
C   4.307318 0.792418 5.710160 
C   4.944630 -0.870738 -0.071368 
C   -4.991410 2.107446 -5.710160 
C   -4.354098 -2.029126 0.071368 
C   3.010781 0.893913 5.207913 
C   6.263607 -0.925241 -0.520487 
C   -6.287947 2.005951 -5.207913 
C   -3.035121 -1.974623 0.520487 
C   2.624216 0.070024 4.149238 
C   6.689751 -0.017108 -1.492586 
C   -6.674511 2.829840 -4.149238 
C   -2.608976 -2.882756 1.492586 
C   3.533300 -0.836864 3.607376 
C   5.792100 0.911160 -2.016668 
C   -5.765428 -2.063000 -3.607376 
C   -3.506628 1.988704 2.016668 
C   6.587073 -0.158225 -5.601156 
C   2.682866 0.116313 0.040244 
C   -2.711654 -2.741639 5.601156 
C   -6.615861 2.783551 -0.040244 
C   7.412576 0.972838 5.683103 
C   1.831964 -0.998874 -0.023281 
C   -1.886152 1.927026 -5.683103 
C   -7.466764 -1.900990 0.023281 
C   8.711012 0.953022 -5.191063 
C   0.564432 -0.954294 0.563161 
C   -0.587716 1.946842 5.191063 
C   -8.734296 -1.945570 -0.563161 
C   9.197938 -0.190700 -4.551248 
C   0.134658 0.195144 1.232608 
C   -0.100790 -2.709164 4.551248 
C   -9.164070 2.704720 -1.232608 
C   8.366708 -1.306288 -4.411495 
C   0.987476 1.299940 1.319021 
C   -0.932020 -1.593576 4.411495 
C   -8.311252 1.599924 -1.319021 
C   7.072549 -1.292494 -4.934515 
C   2.248191 1.261802 0.724033 
C   -2.226179 -1.607369 4.934515 
C   -7.050537 1.638061 -0.724033 
H   7.515596 -0.627826 3.521395 
H   1.815939 0.609622 -2.239389 
H   -1.783131 -2.272038 -3.521395 
H   -7.482788 2.290242 2.239389 
H   8.984482 -2.165254 2.275955 
H   0.349805 2.133078 -3.503669 
H   -0.314245 -0.734609 -2.275955 
H   -8.948922 0.766785 3.503669 
H   8.090718 1.472954 1.394812 
H   1.221558 -1.472742 -4.326812 
H   -1.208010 1.426910 -1.394812 
H   -8.077170 -1.427122 4.326812 
H   5.709721 0.867546 1.822701 
H   3.574615 -0.825422 -3.818699 
H   -3.589007 2.032317 -1.822701 
H   -5.724113 -2.074441 3.818699 
H   4.257713 2.371854 3.132472 
H   5.022175 -2.317878 -2.498560 
H   -5.041015 0.528010 -3.132472 
H   -4.276553 -0.581986 2.498560 
H   4.611496 1.432979 -4.848136 
H   4.615476 -1.566755 0.702460 
H   -4.687232 1.466885 4.848136 
H   -4.683252 -1.333109 -0.702460 
H   2.323483 1.617574 5.646403 
H   6.940320 -1.671550 -0.102953 
H   -6.975244 1.282289 -5.646403 
H   -2.358407 -1.228313 0.102953 
H   1.628919 0.151399 3.711815 
H   7.708120 -0.051067 -1.881749 
H   -7.669808 2.748464 -3.711815 
H   -1.590607 -2.848796 1.881749 
H   3.231968 -1.434822 2.744688 
H   6.123276 1.569234 -2.823264 
H   -6.066760 -1.465041 -2.744688 
H   -3.175452 1.330629 2.823264 
H   7.049682 1.849335 5.142288 
H   2.150405 -1.885107 -0.575953 
H   -2.249045 1.050529 -5.142288 
H   -7.148322 -1.014757 0.575953 
H   -9.246593 1.826888 -5.321544 
H   -0.096587 -1.816516 0.468665 
H   0.052135 1.072976 5.321544 
H   9.202141 -1.083348 -0.468665 
H   -8.374161 -0.220831 -4.176305 
H   -0.865299 0.236707 1.669147 
H   0.924567 -2.679033 4.176305 
H   8.433429 2.663157 -1.669147 
H   8.729097 -2.192042 -3.888488 
H   0.672714 2.192466 1.861924 
H   -0.569630 -0.707821 3.888488 
H   -8.626013 0.707397 -1.861924 
H   6.427852 -2.166893 -4.834249 
H   2.915540 2.122229 0.791911 
H   -2.870876 -0.732971 4.834249 
H   -6.383188 0.777635 -0.791911 
128
i=34
C   5.772200 -1.899799 3.422933 
C   3.535420 1.929961 -2.263237 
C   -3.526528 -1.000065 -3.422933 
C   -5.763308 0.969903 2.263237 
C   7.125019 -1.582768 3.187687 
C   2.205143 1.576420 -2.566745 
C   -2.173709 -1.317095 -3.187687 
C   -7.093585 1.323443 2.566745 
C   7.954384 -2.454156 2.480824 
C   1.378951 2.434788 -3.290756 
C   -1.344343 -0.445707 -2.480824 
C   -7.919776 0.465075 3.290756 
C   7.450339 2.143323 1.974232 
C   1.863310 -2.134113 -3.744962 
C   -1.848388 0.756540 -1.974232 
C   -7.435417 -0.765750 3.744962 
C   6.109866 1.815062 2.194609 
C   3.180287 -1.769660 -3.456317 
C   -3.188861 1.084802 -2.194609 
C   -6.118440 -1.130204 3.456317 
C   5.285329 2.678598 2.917554 
C   4.002923 -2.623668 -2.721624 
C   -4.013399 0.221266 -2.917554 
C   -5.295805 -0.276196 2.721624 
C   4.845678 -0.957064 4.102600 
C   4.454640 0.984370 -1.579124 
C   -4.453050 -1.942800 -4.102600 
C   -4.844088 1.915494 1.579124 
C   5.220471 -0.138063 5.201243 
C   4.029362 0.064719 -0.581767 
C   -4.078256 -2.761800 -5.201243 
C   -5.269365 2.835144 0.581767 
C   4.295623 0.772838 5.732015 
C   4.932935 -0.890318 -0.093223 
C   -5.003105 2.127026 -5.732015 
C   -4.365793 -2.009546 0.093223 
C   3.004696 0.886081 5.216486 
C   6.257522 -0.933073 -0.529060 
C   -6.294032 2.013783 -5.216486 
C   -3.041206 -1.966791 0.529060 
C   2.628026 0.083253 4.136167 
C   6.693561 -0.003879 -1.479515 
C   -6.670701 2.816611 -4.136167 
C   -2.605166 -2.895985 1.479515 
C   3.539968 -0.818290 3.589860 
C   5.798768 0.929734 -1.999152 
C   -5.758760 -2.081574 -3.589860 
C   -3.499960 1.970130 1.999152 
C   6.579876 -0.168703 -5.587979 
C   2.675669 0.105835 0.027067 
C   -2.718851 -2.731161 5.587979 
C   -6.623058 2.794029 -0.027067 
C   7.399029 0.966329 5.686172 
C   1.818417 -1.005383 -0.026350 
C   -1.899699 1.933535 -5.686172 
C   -7.480311 -1.894481 0.026350 
C   8.705191 0.952704 -5.206092 
C   0.558611 -0.954612 0.578190 
C   -0.593537 1.947160 5.206092 
C   -8.740117 -1.945252 -0.578190 
C   9.206405 -0.189589 -4.573685 
C   0.143125 0.196255 1.255045 
C   -0.092323 -2.710275 4.573685 
C   -9.155603 2.703609 -1.255045 
C   8.380572 -1.307875 -4.420597 
C   1.001340 1.298353 1.328123 
C   -0.918156 -1.591989 4.420597 
C   -8.297388 1.601511 -1.328123 
C   7.078052 -1.300167 -4.925625 
C   2.253694 1.254129 0.715143 
C   -2.220676 -1.599696 4.925625 
C   -7.045034 1.645734 -0.715143 
H   7.523798 -0.632377 3.538064 
H   1.824141 0.605071 -2.256058 
H   -1.774929 -2.267487 -3.538064 
H   -7.474586 2.294793 2.256058 
H   8.993372 -2.173298 2.297334 
H   0.358695 2.125034 -3.525048 
H   -0.305355 -0.726565 -2.297334 
H   -8.940032 0.774829 3.525048 
H   8.094105 1.473007 1.401691 
H   1.224945 -1.472689 -4.333691 
H   -1.204623 1.426857 -1.401691 
H   -8.073783 -1.427175 4.333691 
H   5.706123 0.878077 1.809524 
H   3.571017 -0.814891 -3.805522 
H   -3.592605 2.021786 -1.809524 
H   -5.727711 -2.084972 3.805522 
H   4.253003 2.385348 3.116703 
H   5.017465 -2.304384 -2.482791 
H   -5.045725 0.514516 -3.116703 
H   -4.281263 -0.595480 2.482791 
H   4.593557 1.399535 -4.812258 
H   4.597537 -1.600199 0.666582 
H   -4.705171 1.500329 4.812258 
H   -4.701191 -1.299665 -0.666582 
H   2.314752 1.604080 5.660215 
H   6.931589 -1.685044 -0.116765 
H   -6.983975 1.295783 -5.660215 
H   -2.367138 -1.214819 0.116765 
H   1.638497 0.176482 3.686679 
H   7.717698 -0.025984 -1.856613 
H   -7.660230 2.723381 -3.686679 
H   -1.581029 -2.873879 1.856613 
H   3.246097 -1.401219 2.713149 
H   6.137405 1.602837 -2.791725 
H   -6.052631 -1.498644 -2.713149 
H   -3.161323 1.297026 2.791725 
H   7.025022 1.840392 5.148321 
H   2.125745 -1.894050 -0.581986 
H   -2.273705 1.059472 -5.148321 
H   -7.172982 -1.005814 0.581986 
H   -9.257706 1.829481 -5.345569 
H   -0.107700 -1.813923 0.492690 
H   0.041022 1.070383 5.345569 
H   9.191028 -1.085941 -0.492690 
H   -8.359344 -0.216862 -4.214141 
H   -0.850482 0.240676 1.706983 
H   0.939384 -2.683002 4.214141 
H   8.448246 2.659188 -1.706983 
H   8.754868 -2.191936 -3.902564 
H   0.698485 2.192572 1.876000 
H   -0.543859 -0.707927 3.902564 
H   -8.600242 0.707291 -1.876000 
H   6.439018 -2.178059 -4.817262 
H   2.926706 2.111063 0.774924 
H   -2.859710 -0.721805 4.817262 
H   -6.372022 0.788801 -0.774924 
128
i=35
C   5.773682 -1.894772 3.421610 
C   3.536902 1.934988 -2.261914 
C   -3.525046 -1.005092 -3.421610 
C   -5.761826 0.964876 2.261914 
C   7.130258 -1.583826 3.197741 
C   2.210382 1.575362 -2.576799 
C   -2.168470 -1.316037 -3.197741 
C   -7.088346 1.324501 2.576799 
C   7.960152 -2.457384 2.493736 
C   1.384719 2.431560 -3.303668 
C   -1.338575 -0.442479 -2.493736 
C   -7.914008 0.468303 3.303668 
C   7.452826 2.144858 1.978413 
C   1.865797 -2.132578 -3.749143 
C   -1.845901 0.755005 -1.978413 
C   -7.432930 -0.767285 3.749143 
C   6.108437 1.822629 2.187412 
C   3.178858 -1.762093 -3.449120 
C   -3.190290 1.077235 -2.187412 
C   -6.119869 -1.137771 3.449120 
C   5.283583 2.687753 2.908399 
C   4.001177 -2.614513 -2.712469 
C   -4.015145 0.212111 -2.908399 
C   -5.297551 -0.285351 2.712469 
C   4.845943 -0.952513 4.100536 
C   4.454905 0.988921 -1.577060 
C   -4.452785 -1.947351 -4.100536 
C   -4.843823 1.910943 1.577060 
C   5.212322 -0.150287 5.216060 
C   4.021213 0.052495 -0.596584 
C   -4.086405 -2.749576 -5.216060 
C   -5.277514 2.847368 0.596584 
C   4.283928 0.753258 5.753870 
C   4.921240 -0.909898 -0.115078 
C   -5.014800 2.146606 -5.753870 
C   -4.377488 -1.989966 0.115078 
C   2.998611 0.878249 5.225059 
C   6.251437 -0.940905 -0.537633 
C   -6.300117 2.021615 -5.225059 
C   -3.047291 -1.958959 0.537633 
C   2.631836 0.096482 4.123096 
C   6.697371 0.009350 -1.466444 
C   -6.666891 2.803382 -4.123096 
C   -2.601356 -2.909214 1.466444 
C   3.546636 -0.799716 3.572344 
C   5.805436 0.948308 -1.981636 
C   -5.752092 -2.100148 -3.572344 
C   -3.493292 1.951556 1.981636 
C   6.572679 -0.179181 -5.574802 
C   2.668472 0.095357 0.013890 
C   -2.726048 -2.720683 5.574802 
C   -6.630255 2.804507 -0.013890 
C   7.385482 0.959820 5.689241 
C   1.804870 -1.011892 -0.029419 
C   -1.913246 1.940044 -5.689241 
C   -7.493858 -1.887972 0.029419 
C   8.699370 0.952386 -5.221121 
C   0.552790 -0.954930 0.593219 
C   -0.599358 1.947478 5.221121 
C   -8.745938 -1.944934 -0.593219 
C   9.214872 -0.188478 -4.596122 
C   0.151592 0.197366 1.277482 
C   -0.083856 -2.711386 4.596122 
C   -9.147136 2.702498 -1.277482 
C   8.394436 -1.309462 -4.429699 
C   1.015204 1.296766 1.337225 
C   -0.904292 -1.590402 4.429699 
C   -8.283524 1.603098 -1.337225 
C   7.083555 -1.307840 -4.916735 
C   2.259197 1.246456 0.706253 
C   -2.215173 -1.592023 4.916735 
C   -7.039531 1.653407 -0.706253 
H   7.532000 -0.636928 3.554733 
H   1.832343 0.600520 -2.272727 
H   -1.766727 -2.262936 -3.554733 
H   -7.466384 2.299344 2.272727 
H   9.002262 -2.181342 2.318713 
H   0.367585 2.116990 -3.546427 
H   -0.296465 -0.718521 -2.318713 
H   -8.931142 0.782873 3.546427 
H   8.097492 1.473060 1.408570 
H   1.228332 -1.472636 -4.340570 
H   -1.201236 1.426804 -1.408570 
H   -8.070396 -1.427228 4.340570 
H   5.702525 0.888608 1.796347 
H   3.567419 -0.804360 -3.792345 
H   -3.596203 2.011255 -1.796347 
H   -5.731309 -2.095503 3.792345 
H   4.248293 2.398842 3.100934 
H   5.012755 -2.290890 -2.467022 
H   -5.050435 0.501022 -3.100934 
H   -4.285973 -0.608974 2.467022 
H   4.575618 1.366091 -4.776380 
H   4.579598 -1.633643 0.630704 
H   -4.723110 1.533773 4.776380 
H   -4.719130 -1.266221 -0.630704 
H   2.306021 1.590586 5.674027 
H   6.922858 -1.698538 -0.130577 
H   -6.992706 1.309277 -5.674027 
H   -2.375869 -1.201325 0.130577 
H   1.648075 0.201565 3.661543 
H   7.727276 -0.000901 -1.831477 
H   -7.650652 2.698298 -3.661543 
H   -1.571451 -2.898962 1.831477 
H   3.260226 -1.367616 2.681610 
H   6.151534 1.636440 -2.760186 
H   -6.038502 -1.532247 -2.681610 
H   -3.147194 1.263423 2.760186 
H   7.000362 1.831449 5.154354 
H   2.101085 -1.902993 -0.588019 
H   -2.298365 1.068415 -5.154354 
H   -7.197642 -0.996871 0.588019 
H   -9.268819 1.832074 -5.369594 
H   -0.118813 -1.811330 0.516715 
H   0.029909 1.067790 5.369594 
H   9.179915 -1.088534 -0.516715 
H   -8.344527 -0.212893 -4.251977 
H   -0.835665 0.244645 1.744819 
H   0.954201 -2.686971 4.251977 
H   8.463063 2.655219 -1.744819 
H   8.780639 -2.191830 -3.916640 
H   0.724256 2.192678 1.890076 
H   -0.518088 -0.708033 3.916640 
H   -8.574471 0.707185 -1.890076 
H   6.450184 -2.189225 -4.800275 
H   2.937872 2.099897 0.757937 
H   -2.848544 -0.710639 4.800275 
H   -6.360856 0.799967 -0.757937 
128
i=36
C   5.775164 -1.889745 3.420287 
C   3.538384 1.940015 -2.260591 
C   -3.523564 -1.010119 -3.420287 
C   -5.760344 0.959849 2.260591 
C   7.135497 -1.584884 3.207795 
C   2.215621 1.574304 -2.586853 
C   -2.163231 -1.314979 -3.207795 
C   -7.083107 1.325559 2.586853 
C   7.965920 -2.460612 2.506648 
C   1.390487 2.428332 -3.316580 
C   -1.332807 -0.439251 -2.506648 
C   -7.908240 0.471531 3.316580 
C   7.455313 2.146393 1.982594 
C   1.868284 -2.131043 -3.753324 
C   -1.843414 0.753470 -1.982594 
C   -7.430443 -0.768820 3.753324 
C   6.107008 1.830196 2.180215 
C   3.177429 -1.754526 -3.441923 
C   -3.191719 1.069668 -2.180215 
C   -6.121298 -1.145338 3.441923 
C   5.281837 2.696908 2.899244 
C   3.999431 -2.605358 -2.703314 
C   -4.016891 0.202956 -2.899244 
C   -5.299297 -0.294506 2.703314 
C   4.846208 -0.947962 4.098472 
C   4.455170 0.993472 -1.574996 
C   -4.452520 -1.951902 -4.098472 
C   -4.843558 1.906392 1.574996 
C   5.204173 -0.162511 5.230877 
C   4.013064 0.040271 -0.611401 
C   -4.094554 -2.737352 -5.230877 
C   -5.285663 2.859592 0.611401 
C   4.272233 0.733678 5.775725 
C   4.909545 -0.929478 -0.136933 
C   -5.026495 2.166186 -5.775725 
C   -4.389183 -1.970386 0.136933 
C   2.992526 0.870417 5.233632 
C   6.245352 -0.948737 -0.546206 
C   -6.306202 2.029447 -5.233632 
C   -3.053376 -1.951127 0.546206 
C   2.635646 0.109711 4.110025 
C   6.701181 0.022579 -1.453373 
C   -6.663081 2.790153 -4.110025 
C   -2.597546 -2.922443 1.453373 
C   3.553304 -0.781142 3.554828 
C   5.812104 0.966882 -1.964120 
C   -5.745424 -2.118722 -3.554828 
C   -3.486624 1.932982 1.964120 
C   6.565482 -0.189659 -5.561625 
C   2.661275 0.084879 0.000713 
C   -2.733245 -2.710205 5.561625 
C   -6.637452 2.814985 -0.000713 
C   7.371935 0.953311 5.692310 
C   1.791323 -1.018401 -0.032488 
C   -1.926793 1.946553 -5.692310 
C   -7.507405 -1.881463 0.032488 
C   8.693549 0.952068 -5.236150 
C   0.546969 -0.955248 0.608248 
C   -0.605179 1.947796 5.236150 
C   -8.751759 -1.944616 -0.608248 
C   9.223339 -0.187367 -4.618559 
C   0.160059 0.198477 1.299919 
C   -0.075389 -2.712497 4.618559 
C   -9.138669 2.701387 -1.299919 
C   8.408300 -1.311049 -4.438801 
C   1.029068 1.295179 1.346327 
C   -0.890428 -1.588815 4.438801 
C   -8.269660 1.604685 -1.346327 
C   7.089058 -1.315513 -4.907845 
C   2.264700 1.238783 0.697363 
C   -2.209670 -1.584350 4.907845 
C   -7.034028 1.661080 -0.697363 
H   7.540202 -0.641479 3.571402 
H   1.840545 0.595969 -2.289396 
H   -1.758525 -2.258385 -3.571402 
H   -7.458182 2.303895 2.289396 
H   9.011152 -2.189386 2.340092 
H   0.376475 2.108946 -3.567806 
H   -0.287575 -0.710477 -2.340092 
H   -8.922252 0.790917 3.567806 
H   8.100879 1.473113 1.415449 
H   1.231719 -1.472583 -4.347449 
H   -1.197849 1.426751 -1.415449 
H   -8.067009 -1.427281 4.347449 
H   5.698927 0.899139 1.783170 
H   3.563821 -0.793829 -3.779168 
H   -3.599801 2.000724 -1.783170 
H   -5.734907 -2.106034 3.779168 
H   4.243583 2.412336 3.085165 
H   5.008045 -2.277396 -2.451253 
H   -5.055145 0.487528 -3.085165 
H   -4.290683 -0.622468 2.451253 
H   4.557679 1.332647 -4.740502 
H   4.561659 -1.667087 0.594826 
H   -4.741049 1.567217 4.740502 
H   -4.737069 -1.232777 -0.594826 
H   2.297290 1.577092 5.687839 
H   6.914127 -1.712032 -0.144389 
H   -7.001437 1.322771 -5.687839 
H   -2.384600 -1.187831 0.144389 
H   1.657653 0.226648 3.636407 
H   7.736854 0.024182 -1.806341 
H   -7.641074 2.673215 -3.636407 
H   -1.561873 -2.924045 1.806341 
H   3.274355 -1.334013 2.650071 
H   6.165663 1.670043 -2.728647 
H   -6.024373 -1.565850 -2.650071 
H   -3.133065 1.229820 2.728647 
H   6.975702 1.822506 5.160387 
H   2.076425 -1.911936 -0.594052 
H   -2.323025 1.077358 -5.160387 
H   -7.222302 -0.987928 0.594052 
H   -9.279932 1.834667 -5.393619 
H   -0.129926 -1.808737 0.540740 
H   0.018796 1.065197 5.393619 
H   9.168802 -1.091127 -0.540740 
H   -8.329710 -0.208924 -4.289813 
H   -0.820848 0.248614 1.782655 
H   0.969018 -2.690940 4.289813 
H   8.477880 2.651250 -1.782655 
H   8.806410 -2.191724 -3.930716 
H   0.750027 2.192784 1.904152 
H   -0.492317 -0.708139 3.930716 
H   -8.548700 0.707079 -1.904152 
H   6.461350 -2.200391 -4.783288 
H   2.949038 2.088731 0.740950 
H   -2.837378 -0.699473 4.783288 
H   -6.349690 0.811133 -0.740950 
128
i=37
C   5.776646 -1.884718 3.418964 
C   3.539866 1.945042 -2.259268 
C   -3.522082 -1.015146 -3.418964 
C   -5.758862 0.954822 2.259268 
C   7.140736 -1.585942 3.217849 
C   2.220860 1.573246 -2.596907 
C   -2.157992 -1.313921 -3.217849 
C   -7.077868 1.326617 2.596907 
C   7.971688 -2.463840 2.519560 
C   1.396255 2.425104 -3.329492 
C   -1.327039 -0.436023 -2.519560 
C   -7.902472 0.474759 3.329492 
C   7.457800 2.147928 1.986775 
C   1.870771 -2.129508 -3.757505 
C   -1.840927 0.751935 -1.986775 
C   -7.427956 -0.770355 3.757505 
C   6.105579 1.837763 2.173018 
C   3.176000 -1.746959 -3.434726 
C   -3.193148 1.062101 -2.173018 
C   -6.122727 -1.152905 3.434726 
C   5.280091 2.706063 2.890089 
C   3.997685 -2.596203 -2.694159 
C   -4.018637 0.193801 -2.890089 
C   -5.301043 -0.303661 2.694159 
C   4.846473 -0.943411 4.096408 
C   4.455435 0.998023 -1.572932 
C   -4.452255 -1.956453 -4.096408 
C   -4.843293 1.901841 1.572932 
C   5.196024 -0.174735 5.245694 
C   4.004915 0.028047 -0.626218 
C   -4.102703 -2.725128 -5.245694 
C   -5.293812 2.871816 0.626218 
C   4.260538 0.714098 5.797580 
C   4.897850 -0.949058 -0.158788 
C   -5.038190 2.185766 -5.797580 
C   -4.400878 -1.950806 0.158788 
C   2.986441 0.862585 5.242205 
C   6.239267 -0.956569 -0.554779 
C   -6.312287 2.037279 -5.242205 
C   -3.059461 -1.943295 0.554779 
C   2.639456 0.122940 4.096954 
C   6.704991 0.035808 -1.440302 
C   -6.659271 2.776924 -4.096954 
C   -2.593736 -2.935672 1.440302 
C   3.559972 -0.762568 3.537312 
C   5.818772 0.985456 -1.946604 
C   -5.738756 -2.137296 -3.537312 
C   -3.479956 1.914408 1.946604 
C   6.558285 -0.200137 -5.548448 
C   2.654078 0.074401 -0.012464 
C   -2.740442 -2.699727 5.548448 
C   -6.644649 2.825463 0.012464 
C   7.358388 0.946802 5.695379 
C   1.777776 -1.024910 -0.035557 
C   -1.940340 1.953062 -5.695379 
C   -7.520952 -1.874954 0.035557 
C   8.687728 0.951750 -5.251179 
C   0.541148 -0.955566 0.623277 
C   -0.611000 1.948114 5.251179 
C   -8.757580 -1.944298 -0.623277 
C   9.231806 -0.186256 -4.640996 
C   0.168526 0.199588 1.322356 
C   -0.066922 -2.713608 4.640996 
C   -9.130202 2.700276 -1.322356 
C   8.422164 -1.312636 -4.447903 
C   1.042932 1.293592 1.355429 
C   -0.876564 -1.587228 4.447903 
C   -8.255796 1.606272 -1.355429 
C   7.094561 -1.323186 -4.898955 
C   2.270203 1.231110 0.688473 
C   -2.204167 -1.576677 4.898955 
C   -7.028525 1.668753 -0.688473 
H   7.548404 -0.646030 3.588071 
H   1.848747 0.591418 -2.306065 
H   -1.750323 -2.253834 -3.588071 
H   -7.449980 2.308446 2.306065 
H   9.020042 -2.197430 2.361471 
H   0.385365 2.100902 -3.589185 
H   -0.278685 -0.702433 -2.361471 
H   -8.913362 0.798961 3.589185 
H   8.104266 1.473166 1.422328 
H   1.235106 -1.472530 -4.354328 
H   -1.194462 1.426698 -1.422328 
H   -8.063622 -1.427334 4.354328 
H   5.695329 0.909670 1.769993 
H   3.560223 -0.783298 -3.765991 
H   -3.603399 1.990193 -1.769993 
H   -5.738505 -2.116565 3.765991 
H   4.238873 2.425830 3.069396 
H   5.003335 -2.263902 -2.435484 
H   -5.059855 0.474034 -3.069396 
H   -4.295393 -0.635962 2.435484 
H   4.539740 1.299203 -4.704624 
H   4.543720 -1.700531 0.558948 
H   -4.758988 1.600661 4.704624 
H   -4.755008 -1.199333 -0.558948 
H   2.288559 1.563598 5.701651 
H   6.905396 -1.725526 -0.158201 
H   -7.010168 1.336265 -5.701651 
H   -2.393331 -1.174337 0.158201 
H   1.667231 0.251731 3.611271 
H   7.746432 0.049265 -1.781205 
H   -7.631496 2.648132 -3.611271 
H   -1.552295 -2.949128 1.781205 
H   3.288484 -1.300410 2.618532 
H   6.179792 1.703646 -2.697108 
H   -6.010244 -1.599453 -2.618532 
H   -3.118936 1.196217 2.697108 
H   6.951042 1.813563 5.166420 
H   2.051765 -1.920879 -0.600085 
H   -2.347685 1.086301 -5.166420 
H   -7.246962 -0.978985 0.600085 
H   -9.291045 1.837260 -5.417644 
H   -0.141039 -1.806144 0.564765 
H   0.007683 1.062604 5.417644 
H   9.157689 -1.093720 -0.564765 
H   -8.314893 -0.204955 -4.327649 
H   -0.806031 0.252583 1.820491 
H   0.983835 -2.694909 4.327649 
H   8.492697 2.647281 -1.820491 
H   8.832181 -2.191618 -3.944792 
H   0.775798 2.192890 1.918228 
H   -0.466546 -0.708245 3.944792 
H   -8.522929 0.706973 -1.918228 
H   6.472516 -2.211557 -4.766301 
H   2.960204 2.077565 0.723963 
H   -2.826212 -0.688307 4.766301 
H   -6.338524 0.822299 -0.723963 
128
i=38
C   5.778128 -1.879691 3.417641 
C   3.541348 1.950069 -2.257945 
C   -3.520600 -1.020173 -3.417641 
C   -5.757380 0.949795 2.257945 
C   7.145975 -1.587000 3.227903 
C   2.226099 1.572188 -2.606961 
C   -2.152753 -1.312863 -3.227903 
C   -7.072629 1.327675 2.606961 
C   7.977456 -2.467068 2.532472 
C   1.402023 2.421876 -3.342404 
C   -1.321271 -0.432795 -2.532472 
C   -7.896704 0.477987 3.342404 
C   7.460287 2.149463 1.990956 
C   1.873258 -2.127973 -3.761686 
C   -1.838440 0.750400 -1.990956 
C   -7.425469 -0.771890 3.761686 
C   6.104150 1.845330 2.165821 
C   3.174571 -1.739392 -3.427529 
C   -3.194577 1.054534 -2.165821 
C   -6.124156 -1.160472 3.427529 
C   5.278345 2.715218 2.880934 
C   3.995939 -2.587048 -2.685004 
C   -4.020383 0.184646 -2.880934 
C   -5.302789 -0.312816 2.685004 
C   4.846738 -0.938860 4.094344 
C   4.455700 1.002574 -1.570868 
C   -4.451990 -1.961004 -4.094344 
C   -4.843028 1.897290 1.570868 
C   5.187875 -0.186959 5.260511 
C   3.996766 0.015823 -0.641035 
C   -4.110852 -2.712904 -5.260511 
C   -5.301961 2.884040 0.641035 
C   4.248843 0.694518 5.819435 
C   4.886155 -0.968638 -0.180643 
C   -5.049885 2.205346 -5.819435 
C   -4.412573 -1.931226 0.180643 
C   2.980356 0.854753 5.250778 
C   6.233182 -0.964401 -0.563352 
C   -6.318372 2.045111 -5.250778 
C   -3.065546 -1.935463 0.563352 
C   2.643266 0.136169 4.083883 
C   6.708801 0.049037 -1.427231 
C   -6.655461 2.763695 -4.083883 
C   -2.589926 -2.948901 1.427231 
C   3.566640 -0.743994 3.519796 
C   5.825440 1.004030 -1.929088 
C   -5.732088 -2.155870 -3.519796 
C   -3.473288 1.895834 1.929088 
C   6.551088 -0.210615 -5.535271 
C   2.646881 0.063923 -0.025641 
C   -2.747639 -2.689249 5.535271 
C   -6.651846 2.835941 0.025641 
C   7.344841 0.940293 5.698448 
C   1.764229 -1.031419 -0.038626 
C   -1.953887 1.959571 -5.698448 
C   -7.534499 -1.868445 0.038626 
C   8.681907 0.951432 -5.266208 
C   0.535327 -0.955884 0.638306 
C   -0.616821 1.948432 5.266208 
C   -8.763401 -1.943980 -0.638306 
C   9.240273 -0.185145 -4.663433 
C   0.176993 0.200699 1.344793 
C   -0.058455 -2.714719 4.663433 
C   -9.121735 2.699165 -1.344793 
C   8.436028 -1.314223 -4.457005 
C   1.056796 1.292005 1.364531 
C   -0.862700 -1.585641 4.457005 
C   -8.241932 1.607859 -1.364531 
C   7.100064 -1.330859 -4.890065 
C   2.275706 1.223437 0.679583 
C   -2.198664 -1.569004 4.890065 
C   -7.023022 1.676426 -0.679583 
H   7.556606 -0.650581 3.604740 
H   1.856949 0.586867 -2.322734 
H   -1.742121 -2.249283 -3.604740 
H   -7.441778 2.312997 2.322734 
H   9.028932 -2.205474 2.382850 
H   0.394255 2.092858 -3.610564 
H   -0.269795 -0.694389 -2.382850 
H   -8.904472 0.807005 3.610564 
H   8.107653 1.473219 1.429207 
H   1.238493 -1.472477 -4.361207 
H   -1.191075 1.426645 -1.429207 
H   -8.060235 -1.427387 4.361207 
H   5.691731 0.920201 1.756816 
H   3.556625 -0.772767 -3.752814 
H   -3.606997 1.979662 -1.756816 
H   -5.742103 -2.127096 3.752814 
H   4.234163 2.439324 3.053627 
H   4.998625 -2.250408 -2.419715 
H   -5.064565 0.460540 -3.053627 
H   -4.300103 -0.649456 2.419715 
H   4.521801 1.265759 -4.668746 
H   4.525781 -1.733975 0.523070 
H   -4.776927 1.634105 4.668746 
H   -4.772947 -1.165889 -0.523070 
H   2.279828 1.550104 5.715463 
H   6.896665 -1.739020 -0.172013 
H   -7.018899 1.349759 -5.715463 
H   -2.402062 -1.160843 0.172013 
H   1.676809 0.276814 3.586135 
H   7.756010 0.074348 -1.756069 
H   -7.621918 2.623049 -3.586135 
H   -1.542717 -2.974211 1.756069 
H   3.302613 -1.266807 2.586993 
H   6.193921 1.737249 -2.665569 
H   -5.996115 -1.633056 -2.586993 
H   -3.104807 1.162614 2.665569 
H   6.926382 1.804620 5.172453 
H   2.027105 -1.929822 -0.606118 
H   -2.372345 1.095244 -5.172453 
H   -7.271622 -0.970042 0.606118 
H   -9.302158 1.839853 -5.441669 
H   -0.152152 -1.803551 0.588790 
H   -0.003430 1.060011 5.441669 
H   9.146576 -1.096313 -0.588790 
H   -8.300076 -0.200986 -4.365485 
H   -0.791214 0.256552 1.858327 
H   0.998652 -2.698878 4.365485 
H   8.507514 2.643312 -1.858327 
H   8.857952 -2.191512 -3.958868 
H   0.801569 2.192996 1.932304 
H   -0.440775 -0.708351 3.958868 
H   -8.497158 0.706867 -1.932304 
H   6.483682 -2.222723 -4.749314 
H   2.971370 2.066399 0.706976 
H   -2.815046 -0.677141 4.749314 
H   -6.327358 0.833465 -0.706976 
128
i=39
C   5.779610 -1.874664 3.416318 
C   3.542830 1.955096 -2.256622 
C   -3.519118 -1.025200 -3.416318 
C   -5.755898 0.944768 2.256622 
C   7.151214 -1.588058 3.237957 
C   2.231338 1.571130 -2.617015 
C   -2.147514 -1.311805 -3.237957 
C   -7.067390 1.328733 2.617015 
C   7.983224 -2.470296 2.545384 
C   1.407791 2.418648 -3.355316 
C   -1.315503 -0.429567 -2.545384 
C   -7.890936 0.481215 3.355316 
C   7.462774 2.150998 1.995137 
C   1.875745 -2.126438 -3.765867 
C   -1.835953 0.748865 -1.995137 
C   -7.422982 -0.773425 3.765867 
C   6.102721 1.852897 2.158624 
C   3.173142 -1.731825 -3.420332 
C   -3.196006 1.046967 -2.158624 
C   -6.125585 -1.168039 3.420332 
C   5.276599 2.724373 2.871779 
C   3.994193 -2.577893 -2.675849 
C   -4.022129 0.175491 -2.871779 
C   -5.304535 -0.321971 2.675849 
C   4.847003 -0.934309 4.092280 
C   4.455965 1.007125 -1.568804 
C   -4.451725 -1.965555 -4.092280 
C   -4.842763 1.892739 1.568804 
C   5.179726 -0.199183 5.275328 
C   3.988617 0.003599 -0.655852 
C   -4.119001 -2.700680 -5.275328 
C   -5.310110 2.896264 0.655852 
C   4.237148 0.674938 5.841290 
C   4.874460 -0.988218 -0.202498 
C   -5.061580 2.224926 -5.841290 
C   -4.424268 -1.911646 0.202498 
C   2.974271 0.846921 5.259351 
C   6.227097 -0.972233 -0.571925 
C   -6.324457 2.052943 -5.259351 
C   -3.071631 -1.927631 0.571925 
C   2.647076 0.149398 4.070812 
C   6.712611 0.062266 -1.414160 
C   -6.651651 2.750466 -4.070812 
C   -2.586116 -2.962130 1.414160 
C   3.573308 -0.725420 3.502280 
C   5.832108 1.022604 -1.911572 
C   -5.725420 -2.174444 -3.502280 
C   -3.466620 1.877260 1.911572 
C   6.543891 -0.221093 -5.522094 
C   2.639684 0.053445 -0.038818 
C   -2.754836 -2.678771 5.522094 
C   -6.659043 2.846419 0.038818 
C   7.331294 0.933784 5.701517 
C   1.750682 -1.037928 -0.041695 
C   -1.967434 1.966080 -5.701517 
C   -7.548046 -1.861936 0.041695 
C   8.676086 0.951114 -5.281237 
C   0.529506 -0.956202 0.653335 
C   -0.622642 1.948750 5.281237 
C   -8.769222 -1.943662 -0.653335 
C   9.248740 -0.184034 -4.685870 
C   0.185460 0.201810 1.367230 
C   -0.049988 -2.715830 4.685870 
C   -9.113268 2.698054 -1.367230 
C   8.449892 -1.315810 -4.466107 
C   1.070660 1.290418 1.373633 
C   -0.848836 -1.584054 4.466107 
C   -8.228068 1.609446 -1.373633 
C   7.105567 -1.338532 -4.881175 
C   2.281209 1.215764 0.670693 
C   -2.193161 -1.561331 4.881175 
C   -7.017519 1.684099 -0.670693 
H   7.564808 -0.655132 3.621409 
H   1.865151 0.582316 -2.339403 
H   -1.733919 -2.244732 -3.621409 
H   -7.433576 2.317548 2.339403 
H   9.037822 -2.213518 2.404229 
H   0.403145 2.084814 -3.631943 
H   -0.260905 -0.686345 -2.404229 
H   -8.895582 0.815049 3.631943 
H   8.111040 1.473272 1.436086 
H   1.241880 -1.472424 -4.368086 
H   -1.187688 1.426592 -1.436086 
H   -8.056848 -1.427440 4.368086 
H   5.688133 0.930732 1.743639 
H   3.553027 -0.762236 -3.739637 
H   -3.610595 1.969131 -1.743639 
H   -5.745701 -2.137627 3.739637 
H   4.229453 2.452818 3.037858 
H   4.993915 -2.236914 -2.403946 
H   -5.069275 0.447046 -3.037858 
H   -4.304813 -0.662950 2.403946 
H   4.503862 1.232315 -4.632868 
H   4.507842 -1.767419 0.487192 
H   -4.794866 1.667549 4.632868 
H   -4.790886 -1.132445 -0.487192 
H   2.271097 1.536610 5.729275 
H   6.887934 -1.752514 -0.185825 
H   -7.027630 1.363253 -5.729275 
H   -2.410793 -1.147349 0.185825 
H   1.686387 0.301897 3.560999 
H   7.765588 0.099431 -1.730933 
H   -7.612340 2.597966 -3.560999 
H   -1.533139 -2.999294 1.730933 
H   3.316742 -1.233204 2.555454 
H   6.208050 1.770852 -2.634030 
H   -5.981986 -1.666659 -2.555454 
H   -3.090678 1.129011 2.634030 
H   6.901722 1.795677 5.178486 
H   2.002445 -1.938765 -0.612151 
H   -2.397005 1.104187 -5.178486 
H   -7.296282 -0.961099 0.612151 
H   -9.313271 1.842446 -5.465694 
H   -0.163265 -1.800958 0.612815 
H   -0.014543 1.057418 5.465694 
H   9.135463 -1.098906 -0.612815 
H   -8.285259 -0.197017 -4.403321 
H   -0.776397 0.260521 1.896163 
H   1.013469 -2.702847 4.403321 
H   8.522331 2.639343 -1.896163 
H   8.883723 -2.191406 -3.972944 
H   0.827340 2.193102 1.946380 
H   -0.415004 -0.708457 3.972944 
H   -8.471387 0.706761 -1.946380 
H   6.494848 -2.233889 -4.732327 
H   2.982536 2.055233 0.689989 
H   -2.803880 -0.665975 4.732327 
H   -6.316192 0.844631 -0.689989 
128
i=40
C   5.781092 -1.869637 3.414995 
C   3.544312 1.960123 -2.255299 
C   -3.517636 -1.030227 -3.414995 
C   -5.754416 0.939741 2.255299 
C   7.156453 -1.589116 3.248011 
C   2.236577 1.570072 -2.627069 
C   -2.142275 -1.310747 -3.248011 
C   -7.062151 1.329791 2.627069 
C   7.988992 -2.473524 2.558296 
C   1.413559 2.415420 -3.368228 
C   -1.309735 -0.426339 -2.558296 
C   -7.885168 0.484443 3.368228 
C   7.465261 2.152533 1.999318 
C   1.878232 -2.124903 -3.770048 
C   -1.833466 0.747330 -1.999318 
C   -7.420495 -0.774960 3.770048 
C   6.101292 1.860464 2.151427 
C   3.171713 -1.724258 -3.413135 
C   -3.197435 1.039400 -2.151427 
C   -6.127014 -1.175606 3.413135 
C   5.274853 2.733528 2.862624 
C   3.992447 -2.568738 -2.666694 
C   -4.023875 0.166336 -2.862624 
C   -5.306281 -0.331126 2.666694 
C   4.847268 -0.929758 4.090216 
C   4.456230 1.011676 -1.566740 
C   -4.451460 -1.970106 -4.090216 
C   -4.842498 1.888188 1.566740 
C   5.171577 -0.211407 5.290145 
C   3.980468 -0.008625 -0.670669 
C   -4.127150 -2.688456 -5.290145 
C   -5.318259 2.908488 0.670669 
C   4.225453 0.655358 5.863145 
C   4.862765 -1.007798 -0.224353 
C   -5.073275 2.244506 -5.863145 
C   -4.435963 -1.892066 0.224353 
C   2.968186 0.839089 5.267924 
C   6.221012 -0.980065 -0.580498 
C   -6.330542 2.060775 -5.267924 
C   -3.077716 -1.919799 0.580498 
C   2.650886 0.162627 4.057741 
C   6.716421 0.075495 -1.401089 
C   -6.647841 2.737237 -4.057741 
C   -2.582306 -2.975359 1.401089 
C   3.579976 -0.706846 3.484764 
C   5.838776 1.041178 -1.894056 
C   -5.718752 -2.193018 -3.484764 
C   -3.459952 1.858686 1.894056 
C   6.536694 -0.231571 -5.508917 
C   2.632487 0.042967 -0.051995 
C   -2.762033 -2.668293 5.508917 
C   -6.666240 2.856897 0.051995 
C   7.317747 0.927275 5.704586 
C   1.737135 -1.044437 -0.044764 
C   -1.980981 1.972589 -5.704586 
C   -7.561593 -1.855427 0.044764 
C   8.670265 0.950796 -5.296266 
C   0.523685 -0.956520 0.668364 
C   -0.628463 1.949068 5.296266 
C   -8.775043 -1.943344 -0.668364 
C   9.257207 -0.182923 -4.708307 
C   0.193927 0.202921 1.389667 
C   -0.041521 -2.716941 4.708307 
C   -9.104801 2.696943 -1.389667 
C   8.463756 -1.317397 -4.475209 
C   1.084524 1.288831 1.382735 
C   -0.834972 -1.582467 4.475209 
C   -8.214204 1.611033 -1.382735 
C   7.111070 -1.346205 -4.872285 
C   2.286712 1.208091 0.661803 
C   -2.187658 -1.553658 4.872285 
C   -7.012016 1.691772 -0.661803 
H   7.573010 -0.659683 3.638078 
H   1.873353 0.577765 -2.356072 
H   -1.725717 -2.240181 -3.638078 
H   -7.425374 2.322099 2.356072 
H   9.046712 -2.221562 2.425608 
H   0.412035 2.076770 -3.653322 
H   -0.252015 -0.678301 -2.425608 
H   -8.886692 0.823093 3.653322 
H   8.114427 1.473325 1.442965 
H   1.245267 -1.472371 -4.374965 
H   -1.184301 1.426539 -1.442965 
H   -8.053461 -1.427493 4.374965 
H   5.684535 0.941263 1.730462 
H   3.549429 -0.751705 -3.726460 
H   -3.614193 1.958600 -1.730462 
H   -5.749299 -2.148158 3.726460 
H   4.224743 2.466312 3.022089 
H   4.989205 -2.223420 -2.388177 
H   -5.073985 0.433552 -3.022089 
H   -4.309523 -0.676444 2.388177 
H   4.485923 1.198871 -4.596990 
H   4.489903 -1.800863 0.451314 
H   -4.812805 1.700993 4.596990 
H   -4.808825 -1.099001 -0.451314 
H   2.262366 1.523116 5.743087 
H   6.879203 -1.766008 -0.199637 
H   -7.036361 1.376747 -5.743087 
H   -2.419524 -1.133855 0.199637 
H   1.695965 0.326980 3.535863 
H   7.775166 0.124514 -1.705797 
H   -7.602762 2.572883 -3.535863 
H   -1.523561 -3.024377 1.705797 
H   3.330871 -1.199601 2.523915 
H   6.222179 1.804455 -2.602491 
H   -5.967857 -1.700262 -2.523915 
H   -3.076549 1.095408 2.602491 
H   6.877062 1.786734 5.184519 
H   1.977785 -1.947708 -0.618184 
H   -2.421665 1.113130 -5.184519 
H   -7.320942 -0.952156 0.618184 
H   -9.324384 1.845039 -5.489719 
H   -0.174378 -1.798365 0.636840 
H   -0.025656 1.054825 5.489719 
H   9.124350 -1.101499 -0.636840 
H   -8.270442 -0.193048 -4.441157 
H   -0.761580 0.264490 1.933999 
H   1.028286 -2.706816 4.441157 
H   8.537148 2.635374 -1.933999 
H   8.909494 -2.191300 -3.987020 
H   0.853111 2.193208 1.960456 
H   -0.389233 -0.708563 3.987020 
H   -8.445616 0.706655 -1.960456 
H   6.506014 -2.245055 -4.715340 
H   2.993702 2.044067 0.673002 
H   -2.792714 -0.654809 4.715340 
H   -6.305026 0.855797 -0.673002 
