# Supplementary material for: Is Ortho-Terphenyl a Rigid Glass Former?
Source: J Phys Chem Lett. 2024 Jul 1;15(27):7020–7. doi: 10.1021/acs.jpclett.4c01217 (PMC11247491; doi:10.1021/acs.jpclett.4c01217)
Supplement: Supplementary file 2 — jz4c01217_si_002.zip [file jz4c01217_si_002.zip › xyz files for modes/for IR active/f44.xyz]

128
i=1
C   5.685734 -1.928110 3.361282 
C   3.448954 1.901650 -2.201586 
C   -3.448954 -0.998214 -3.492522 
C   -5.685734 0.971754 2.332826 
C   7.052152 -1.581184 3.225265 
C   2.132276 1.578004 -2.604323 
C   -2.132276 -1.321859 -3.089785 
C   -7.052152 1.318679 2.468843 
C   7.975180 -2.438122 2.616188 
C   1.399747 2.450822 -3.426120 
C   -1.399747 -0.449041 -2.267988 
C   -7.975180 0.461741 3.077920 
C   7.542888 2.143478 2.079699 
C   1.955859 -2.133958 -3.850429 
C   -1.955859 0.765905 -1.843679 
C   -7.542888 -0.756385 3.614409 
C   6.171833 1.813531 2.136820 
C   3.242254 -1.771191 -3.398528 
C   -3.242254 1.128673 -2.295580 
C   -6.171833 -1.086333 3.557288 
C   5.254057 2.661183 2.777799 
C   3.971651 -2.641083 -2.581869 
C   -3.971651 0.258781 -3.112239 
C   -5.254057 -0.238681 2.916309 
C   4.767623 -1.006697 4.079162 
C   4.376585 0.934737 -1.555686 
C   -4.376585 -1.965127 -4.138422 
C   -4.767623 1.893167 1.614946 
C   5.235388 -0.179711 5.139332 
C   4.044279 0.023071 -0.519856 
C   -4.044279 -2.876792 -5.174252 
C   -5.235388 2.720152 0.554776 
C   4.397388 0.821528 5.659570 
C   5.034700 -0.841628 -0.020778 
C   -5.034700 2.058236 -5.673330 
C   -4.397388 -2.078336 0.034538 
C   3.091741 0.995307 5.203997 
C   6.344567 -0.823847 -0.516571 
C   -6.344567 2.076017 -5.177537 
C   -3.091741 -1.904557 0.490111 
C   2.599666 0.136706 4.217190 
C   6.665201 0.049574 -1.560538 
C   -6.665201 2.949438 -4.133570 
C   -2.599666 -2.763158 1.476918 
C   3.432124 -0.840142 3.657758 
C   5.690924 0.907882 -2.067050 
C   -5.690924 -1.991982 -3.627058 
C   -3.432124 2.059722 2.036350 
C   6.597237 -0.234639 -5.665610 
C   2.693030 0.039899 0.104698 
C   -2.693030 -2.859965 5.589410 
C   -6.597237 2.665225 -0.028498 
C   7.310550 0.992736 5.803435 
C   1.729938 -0.978976 -0.143613 
C   -1.729938 1.920888 -5.550495 
C   -7.310550 -1.907128 -0.109327 
C   8.587714 1.044148 -5.020775 
C   0.441134 -0.863168 0.392873 
C   -0.441134 2.036696 5.301235 
C   -8.587714 -1.855716 -0.673333 
C   9.172534 -0.134712 -4.515374 
C   0.109254 0.251132 1.196734 
C   -0.109254 -2.648732 4.497374 
C   -9.172534 2.765152 -1.178734 
C   8.463340 -1.365554 -4.586441 
C   1.084108 1.240674 1.493967 
C   -1.084108 -1.659190 4.200141 
C   -8.463340 1.534310 -1.107667 
C   7.190133 -1.420558 -5.158675 
C   2.365775 1.133738 0.948193 
C   -2.365775 -1.766125 4.745915 
C   -7.190133 1.479305 -0.535433 
H   7.397062 -0.618194 3.598657 
H   1.697405 0.619254 -2.316651 
H   -1.697405 -2.280610 -3.377457 
H   -7.397062 2.281670 2.095451 
H   9.027552 -2.133296 2.530597 
H   0.392875 2.165036 -3.758311 
H   -0.392875 -0.734827 -1.935797 
H   -9.027552 0.766567 3.163511 
H   8.256454 1.471788 1.585844 
H   1.387294 -1.473908 -4.517844 
H   -1.387294 1.425956 -1.176264 
H   -8.256454 -1.428076 4.108264 
H   5.816927 0.878234 1.695595 
H   3.681821 -0.814734 -3.691593 
H   -3.681821 2.085129 -2.002515 
H   -5.816927 -2.021629 3.998513 
H   4.205753 2.346456 2.872430 
H   4.970215 -2.343276 -2.238518 
H   -4.970215 0.556588 -3.455590 
H   -4.205753 -0.553408 2.821678 
H   4.774904 1.467587 -4.932592 
H   4.778884 -1.532147 0.786916 
H   -4.778884 1.367717 4.907192 
H   -4.774904 -1.432277 -0.761516 
H   2.474295 1.789552 5.632009 
H   7.091132 -1.499572 -0.088559 
H   -7.091132 1.400291 -5.605549 
H   -2.474295 -1.110311 0.062099 
H   1.581183 0.249933 3.841997 
H   7.660384 0.047467 -2.011931 
H   -7.660384 2.947330 -3.682177 
H   -1.581183 -2.649930 1.852111 
H   3.055540 -1.442228 2.825226 
H   5.946848 1.561828 -2.903802 
H   -5.946848 -1.338035 -2.790306 
H   -3.055540 1.457635 2.868882 
H   6.882042 1.891561 5.342952 
H   1.982765 -1.842881 -0.776617 
H   -1.982765 1.056983 -4.917492 
H   -6.882042 -1.008303 0.351157 
H   -9.451917 1.994212 -5.027424 
H   -0.301911 -1.649192 0.174545 
H   0.301911 1.250672 5.519564 
H   9.451917 -0.905652 -0.666685 
H   -8.420195 -0.102829 -4.084233 
H   -0.911333 0.354709 1.577075 
H   0.911333 -2.545155 4.117033 
H   8.420195 2.797035 -1.609875 
H   8.888695 -2.277454 -4.149266 
H   0.832312 2.107054 2.122702 
H   -0.832312 -0.792809 3.571406 
H   -8.888695 0.622409 -1.544842 
H   6.630420 -2.369461 -5.182023 
H   3.118108 1.919661 1.139685 
H   -3.118108 -0.980203 4.554423 
H   -6.630420 0.530403 -0.512085 
128
i=2
C   5.693936 -1.926787 3.367844 
C   3.457156 1.902973 -2.208148 
C   -3.457156 -0.996891 -3.485960 
C   -5.693936 0.973077 2.326264 
C   7.057867 -1.581025 3.218491 
C   2.137991 1.578163 -2.597549 
C   -2.137991 -1.321700 -3.096559 
C   -7.057867 1.318838 2.475617 
C   7.971370 -2.438757 2.598778 
C   1.395937 2.450187 -3.408710 
C   -1.395937 -0.449676 -2.285398 
C   -7.971370 0.461106 3.095330 
C   7.532887 2.143002 2.067898 
C   1.945858 -2.134434 -3.838628 
C   -1.945858 0.765429 -1.855480 
C   -7.532887 -0.756861 3.626210 
C   6.166065 1.811414 2.144758 
C   3.236486 -1.773308 -3.406466 
C   -3.236486 1.126556 -2.287642 
C   -6.166065 -1.088450 3.549350 
C   5.257708 2.660178 2.794521 
C   3.975302 -2.642088 -2.598591 
C   -3.975302 0.257776 -3.095517 
C   -5.257708 -0.239686 2.899587 
C   4.775349 -1.003099 4.082125 
C   4.384311 0.938335 -1.558649 
C   -4.384311 -1.961529 -4.135459 
C   -4.775349 1.896765 1.611983 
C   5.236341 -0.171879 5.141078 
C   4.045232 0.030903 -0.521602 
C   -4.045232 -2.868960 -5.172506 
C   -5.236341 2.727984 0.553030 
C   4.390720 0.822533 5.660258 
C   5.028032 -0.840623 -0.021466 
C   -5.028032 2.059241 -5.672642 
C   -4.390720 -2.077331 0.033850 
C   3.084862 0.986734 5.202674 
C   6.337688 -0.832420 -0.515248 
C   -6.337688 2.067444 -5.178860 
C   -3.084862 -1.913130 0.491434 
C   2.601359 0.127392 4.213009 
C   6.666894 0.040260 -1.556357 
C   -6.666894 2.940124 -4.137751 
C   -2.601359 -2.772472 1.481099 
C   3.440908 -0.843529 3.656223 
C   5.699708 0.904495 -2.065515 
C   -5.699708 -1.995369 -3.628593 
C   -3.440908 2.056335 2.037885 
C   6.597660 -0.224902 -5.661800 
C   2.693453 0.049636 0.100888 
C   -2.693453 -2.850228 5.593220 
C   -6.597660 2.674962 -0.032308 
C   7.323462 0.992048 5.790788 
C   1.742850 -0.979664 -0.130966 
C   -1.742850 1.920200 -5.563142 
C   -7.323462 -1.907816 -0.096680 
C   8.601208 1.035099 -5.034798 
C   0.454628 -0.872217 0.406896 
C   -0.454628 2.027647 5.287212 
C   -8.601208 -1.864765 -0.659310 
C   9.173381 -0.140533 -4.514474 
C   0.110101 0.245311 1.195834 
C   -0.110101 -2.654553 4.498274 
C   -9.173381 2.759331 -1.179634 
C   8.450904 -1.359310 -4.567126 
C   1.071672 1.246918 1.474652 
C   -1.071672 -1.652946 4.219456 
C   -8.450904 1.540554 -1.126982 
C   7.177274 -1.406217 -5.138037 
C   2.352916 1.148079 0.927555 
C   -2.352916 -1.751784 4.766553 
C   -7.177274 1.493646 -0.556071 
H   7.407275 -0.618247 3.587597 
H   1.707618 0.619201 -2.305591 
H   -1.707618 -2.280663 -3.388517 
H   -7.407275 2.281617 2.106511 
H   9.021467 -2.134883 2.500857 
H   0.386790 2.163449 -3.728571 
H   -0.386790 -0.736414 -1.965537 
H   -9.021467 0.764980 3.193251 
H   8.239203 1.471894 1.565365 
H   1.370043 -1.473802 -4.497365 
H   -1.370043 1.426062 -1.196743 
H   -8.239203 -1.427970 4.128743 
H   5.806926 0.875059 1.710941 
H   3.671820 -0.817909 -3.706939 
H   -3.671820 2.081954 -1.987169 
H   -5.806926 -2.024804 3.983167 
H   4.211891 2.346297 2.901588 
H   4.976353 -2.343435 -2.267676 
H   -4.976353 0.556429 -3.426432 
H   -4.211891 -0.553567 2.792520 
H   4.762151 1.470815 -4.931322 
H   4.766131 -1.528919 0.785646 
H   -4.766131 1.370945 4.908462 
H   -4.762151 -1.429049 -0.762786 
H   2.460960 1.775053 5.630686 
H   7.077797 -1.514071 -0.087236 
H   -7.077797 1.385792 -5.606872 
H   -2.460960 -1.124810 0.063422 
H   1.584041 0.235063 3.834006 
H   7.663242 0.032597 -2.003940 
H   -7.663242 2.932460 -3.690168 
H   -1.584041 -2.664800 1.860102 
H   3.070357 -1.448208 2.823480 
H   5.961665 1.555848 -2.902056 
H   -5.961665 -1.344015 -2.792052 
H   -3.070357 1.451655 2.870628 
H   6.903738 1.889127 5.321679 
H   2.004461 -1.845315 -0.755344 
H   -2.004461 1.054549 -4.938765 
H   -6.903738 -1.010737 0.372430 
H   -9.429162 1.976961 -5.052031 
H   -0.279156 -1.666443 0.199152 
H   0.279156 1.233421 5.494957 
H   9.429162 -0.922903 -0.642078 
H   -8.418555 -0.115423 -4.085873 
H   -0.909693 0.342115 1.578715 
H   0.909693 -2.557749 4.115393 
H   8.418555 2.784441 -1.608235 
H   8.867581 -2.268934 -4.120373 
H   0.811198 2.115574 2.093809 
H   -0.811198 -0.784289 3.600299 
H   -8.867581 0.630929 -1.573735 
H   6.607930 -2.346971 -5.150643 
H   3.095618 1.942151 1.108305 
H   -3.095618 -0.957713 4.585803 
H   -6.607930 0.552893 -0.543465 
128
i=3
C   5.702138 -1.925464 3.374406 
C   3.465358 1.904296 -2.214710 
C   -3.465358 -0.995568 -3.479398 
C   -5.702138 0.974400 2.319702 
C   7.063582 -1.580866 3.211717 
C   2.143706 1.578322 -2.590775 
C   -2.143706 -1.321541 -3.103333 
C   -7.063582 1.318997 2.482391 
C   7.967560 -2.439392 2.581368 
C   1.392127 2.449552 -3.391300 
C   -1.392127 -0.450311 -2.302808 
C   -7.967560 0.460471 3.112740 
C   7.522886 2.142526 2.056097 
C   1.935857 -2.134910 -3.826827 
C   -1.935857 0.764953 -1.867281 
C   -7.522886 -0.757337 3.638011 
C   6.160297 1.809297 2.152696 
C   3.230718 -1.775425 -3.414404 
C   -3.230718 1.124439 -2.279704 
C   -6.160297 -1.090567 3.541412 
C   5.261359 2.659173 2.811243 
C   3.978953 -2.643093 -2.615313 
C   -3.978953 0.256771 -3.078795 
C   -5.261359 -0.240691 2.882865 
C   4.783075 -0.999501 4.085088 
C   4.392037 0.941933 -1.561612 
C   -4.392037 -1.957931 -4.132496 
C   -4.783075 1.900363 1.609020 
C   5.237294 -0.164047 5.142824 
C   4.046185 0.038735 -0.523348 
C   -4.046185 -2.861128 -5.170760 
C   -5.237294 2.735816 0.551284 
C   4.384052 0.823538 5.660946 
C   5.021364 -0.839618 -0.022154 
C   -5.021364 2.060246 -5.671954 
C   -4.384052 -2.076326 0.033162 
C   3.077983 0.978161 5.201351 
C   6.330809 -0.840993 -0.513925 
C   -6.330809 2.058871 -5.180183 
C   -3.077983 -1.921703 0.492757 
C   2.603052 0.118078 4.208828 
C   6.668587 0.030946 -1.552176 
C   -6.668587 2.930810 -4.141932 
C   -2.603052 -2.781786 1.485280 
C   3.449692 -0.846916 3.654688 
C   5.708492 0.901108 -2.063980 
C   -5.708492 -1.998756 -3.630128 
C   -3.449692 2.052948 2.039420 
C   6.598083 -0.215165 -5.657990 
C   2.693876 0.059373 0.097078 
C   -2.693876 -2.840491 5.597030 
C   -6.598083 2.684699 -0.036118 
C   7.336374 0.991360 5.778141 
C   1.755762 -0.980352 -0.118319 
C   -1.755762 1.919512 -5.575789 
C   -7.336374 -1.908504 -0.084033 
C   8.614702 1.026050 -5.048821 
C   0.468122 -0.881266 0.420919 
C   -0.468122 2.018598 5.273189 
C   -8.614702 -1.873814 -0.645287 
C   9.174228 -0.146354 -4.513574 
C   0.110948 0.239490 1.194934 
C   -0.110948 -2.660374 4.499174 
C   -9.174228 2.753510 -1.180534 
C   8.438468 -1.353066 -4.547811 
C   1.059236 1.253162 1.455337 
C   -1.059236 -1.646702 4.238771 
C   -8.438468 1.546798 -1.146297 
C   7.164415 -1.391876 -5.117399 
C   2.340057 1.162420 0.906917 
C   -2.340057 -1.737443 4.787191 
C   -7.164415 1.507987 -0.576709 
H   7.417488 -0.618300 3.576537 
H   1.717831 0.619148 -2.294531 
H   -1.717831 -2.280716 -3.399577 
H   -7.417488 2.281564 2.117571 
H   9.015382 -2.136470 2.471117 
H   0.380705 2.161862 -3.698831 
H   -0.380705 -0.738001 -1.995277 
H   -9.015382 0.763393 3.222991 
H   8.221952 1.472000 1.544886 
H   1.352792 -1.473696 -4.476886 
H   -1.352792 1.426168 -1.217222 
H   -8.221952 -1.427864 4.149222 
H   5.796925 0.871884 1.726287 
H   3.661819 -0.821084 -3.722285 
H   -3.661819 2.078779 -1.971823 
H   -5.796925 -2.027979 3.967821 
H   4.218029 2.346138 2.930746 
H   4.982491 -2.343594 -2.296834 
H   -4.982491 0.556270 -3.397274 
H   -4.218029 -0.553726 2.763362 
H   4.749398 1.474043 -4.930052 
H   4.753378 -1.525691 0.784376 
H   -4.753378 1.374173 4.909732 
H   -4.749398 -1.425821 -0.764056 
H   2.447625 1.760554 5.629363 
H   7.064462 -1.528570 -0.085913 
H   -7.064462 1.371293 -5.608195 
H   -2.447625 -1.139309 0.064745 
H   1.586899 0.220193 3.826015 
H   7.666100 0.017727 -1.995949 
H   -7.666100 2.917590 -3.698159 
H   -1.586899 -2.679670 1.868093 
H   3.085174 -1.454188 2.821734 
H   5.976482 1.549868 -2.900310 
H   -5.976482 -1.349995 -2.793798 
H   -3.085174 1.445675 2.872374 
H   6.925434 1.886693 5.300406 
H   2.026157 -1.847749 -0.734071 
H   -2.026157 1.052115 -4.960038 
H   -6.925434 -1.013171 0.393703 
H   -9.406407 1.959710 -5.076638 
H   -0.256401 -1.683694 0.223759 
H   0.256401 1.216170 5.470350 
H   9.406407 -0.940154 -0.617471 
H   -8.416915 -0.128017 -4.087513 
H   -0.908053 0.329521 1.580355 
H   0.908053 -2.570343 4.113753 
H   8.416915 2.771847 -1.606595 
H   8.846467 -2.260414 -4.091480 
H   0.790084 2.124094 2.064916 
H   -0.790084 -0.775769 3.629192 
H   -8.846467 0.639449 -1.602628 
H   6.585440 -2.324481 -5.119263 
H   3.073128 1.964641 1.076925 
H   -3.073128 -0.935223 4.617183 
H   -6.585440 0.575383 -0.574845 
128
i=4
C   5.710340 -1.924141 3.380968 
C   3.473560 1.905619 -2.221272 
C   -3.473560 -0.994245 -3.472836 
C   -5.710340 0.975723 2.313140 
C   7.069297 -1.580707 3.204943 
C   2.149421 1.578481 -2.584001 
C   -2.149421 -1.321382 -3.110107 
C   -7.069297 1.319156 2.489165 
C   7.963750 -2.440027 2.563958 
C   1.388317 2.448917 -3.373890 
C   -1.388317 -0.450946 -2.320218 
C   -7.963750 0.459836 3.130150 
C   7.512885 2.142050 2.044296 
C   1.925856 -2.135386 -3.815026 
C   -1.925856 0.764477 -1.879082 
C   -7.512885 -0.757813 3.649812 
C   6.154529 1.807180 2.160634 
C   3.224950 -1.777542 -3.422342 
C   -3.224950 1.122322 -2.271766 
C   -6.154529 -1.092684 3.533474 
C   5.265010 2.658168 2.827965 
C   3.982604 -2.644098 -2.632035 
C   -3.982604 0.255766 -3.062073 
C   -5.265010 -0.241696 2.866143 
C   4.790801 -0.995903 4.088051 
C   4.399763 0.945531 -1.564575 
C   -4.399763 -1.954333 -4.129533 
C   -4.790801 1.903961 1.606057 
C   5.238247 -0.156215 5.144570 
C   4.047138 0.046567 -0.525094 
C   -4.047138 -2.853296 -5.169014 
C   -5.238247 2.743648 0.549538 
C   4.377384 0.824543 5.661634 
C   5.014696 -0.838613 -0.022842 
C   -5.014696 2.061251 -5.671266 
C   -4.377384 -2.075321 0.032474 
C   3.071104 0.969588 5.200028 
C   6.323930 -0.849566 -0.512602 
C   -6.323930 2.050298 -5.181506 
C   -3.071104 -1.930276 0.494080 
C   2.604745 0.108764 4.204647 
C   6.670280 0.021632 -1.547995 
C   -6.670280 2.921496 -4.146113 
C   -2.604745 -2.791100 1.489461 
C   3.458476 -0.850303 3.653153 
C   5.717276 0.897721 -2.062445 
C   -5.717276 -2.002143 -3.631663 
C   -3.458476 2.049561 2.040955 
C   6.598506 -0.205428 -5.654180 
C   2.694299 0.069110 0.093268 
C   -2.694299 -2.830754 5.600840 
C   -6.598506 2.694436 -0.039928 
C   7.349286 0.990672 5.765494 
C   1.768674 -0.981040 -0.105672 
C   -1.768674 1.918824 -5.588436 
C   -7.349286 -1.909192 -0.071386 
C   8.628196 1.017001 -5.062844 
C   0.481616 -0.890315 0.434942 
C   -0.481616 2.009549 5.259166 
C   -8.628196 -1.882863 -0.631264 
C   9.175075 -0.152175 -4.512674 
C   0.111795 0.233669 1.194034 
C   -0.111795 -2.666195 4.500074 
C   -9.175075 2.747689 -1.181434 
C   8.426032 -1.346822 -4.528496 
C   1.046800 1.259406 1.436022 
C   -1.046800 -1.640458 4.258086 
C   -8.426032 1.553042 -1.165612 
C   7.151556 -1.377535 -5.096761 
C   2.327198 1.176761 0.886279 
C   -2.327198 -1.723102 4.807829 
C   -7.151556 1.522328 -0.597347 
H   7.427701 -0.618353 3.565477 
H   1.728044 0.619095 -2.283471 
H   -1.728044 -2.280769 -3.410637 
H   -7.427701 2.281511 2.128631 
H   9.009297 -2.138057 2.441377 
H   0.374620 2.160275 -3.669091 
H   -0.374620 -0.739588 -2.025017 
H   -9.009297 0.761806 3.252731 
H   8.204701 1.472106 1.524407 
H   1.335541 -1.473590 -4.456407 
H   -1.335541 1.426274 -1.237701 
H   -8.204701 -1.427758 4.169701 
H   5.786924 0.868709 1.741633 
H   3.651818 -0.824259 -3.737631 
H   -3.651818 2.075604 -1.956477 
H   -5.786924 -2.031154 3.952475 
H   4.224167 2.345979 2.959904 
H   4.988629 -2.343753 -2.325992 
H   -4.988629 0.556111 -3.368116 
H   -4.224167 -0.553885 2.734204 
H   4.736645 1.477271 -4.928782 
H   4.740625 -1.522463 0.783106 
H   -4.740625 1.377401 4.911002 
H   -4.736645 -1.422593 -0.765326 
H   2.434290 1.746055 5.628040 
H   7.051127 -1.543069 -0.084590 
H   -7.051127 1.356794 -5.609518 
H   -2.434290 -1.153808 0.066068 
H   1.589757 0.205323 3.818024 
H   7.668958 0.002857 -1.987958 
H   -7.668958 2.902720 -3.706150 
H   -1.589757 -2.694540 1.876084 
H   3.099991 -1.460168 2.819988 
H   5.991299 1.543888 -2.898564 
H   -5.991299 -1.355975 -2.795544 
H   -3.099991 1.439695 2.874120 
H   6.947130 1.884259 5.279133 
H   2.047853 -1.850183 -0.712798 
H   -2.047853 1.049681 -4.981311 
H   -6.947130 -1.015605 0.414976 
H   -9.383652 1.942459 -5.101245 
H   -0.233646 -1.700945 0.248366 
H   0.233646 1.198919 5.445743 
H   9.383652 -0.957405 -0.592864 
H   -8.415275 -0.140611 -4.089153 
H   -0.906413 0.316927 1.581995 
H   0.906413 -2.582937 4.112113 
H   8.415275 2.759253 -1.604955 
H   8.825353 -2.251894 -4.062587 
H   0.768970 2.132614 2.036023 
H   -0.768970 -0.767249 3.658085 
H   -8.825353 0.647969 -1.631521 
H   6.562950 -2.301991 -5.087883 
H   3.050638 1.987131 1.045545 
H   -3.050638 -0.912733 4.648563 
H   -6.562950 0.597873 -0.606225 
128
i=5
C   5.718542 -1.922818 3.387530 
C   3.481762 1.906942 -2.227834 
C   -3.481762 -0.992922 -3.466274 
C   -5.718542 0.977046 2.306578 
C   7.075012 -1.580548 3.198169 
C   2.155136 1.578640 -2.577227 
C   -2.155136 -1.321223 -3.116881 
C   -7.075012 1.319315 2.495939 
C   7.959940 -2.440662 2.546548 
C   1.384507 2.448282 -3.356480 
C   -1.384507 -0.451581 -2.337628 
C   -7.959940 0.459201 3.147560 
C   7.502884 2.141574 2.032495 
C   1.915855 -2.135862 -3.803225 
C   -1.915855 0.764001 -1.890883 
C   -7.502884 -0.758289 3.661613 
C   6.148761 1.805063 2.168572 
C   3.219182 -1.779659 -3.430280 
C   -3.219182 1.120205 -2.263828 
C   -6.148761 -1.094801 3.525536 
C   5.268661 2.657163 2.844687 
C   3.986255 -2.645103 -2.648757 
C   -3.986255 0.254761 -3.045351 
C   -5.268661 -0.242701 2.849421 
C   4.798527 -0.992305 4.091014 
C   4.407489 0.949129 -1.567538 
C   -4.407489 -1.950735 -4.126570 
C   -4.798527 1.907559 1.603094 
C   5.239200 -0.148383 5.146316 
C   4.048091 0.054399 -0.526840 
C   -4.048091 -2.845464 -5.167268 
C   -5.239200 2.751480 0.547792 
C   4.370716 0.825548 5.662322 
C   5.008028 -0.837608 -0.023530 
C   -5.008028 2.062256 -5.670578 
C   -4.370716 -2.074316 0.031786 
C   3.064225 0.961015 5.198705 
C   6.317051 -0.858139 -0.511279 
C   -6.317051 2.041725 -5.182829 
C   -3.064225 -1.938849 0.495403 
C   2.606438 0.099450 4.200466 
C   6.671973 0.012318 -1.543814 
C   -6.671973 2.912182 -4.150294 
C   -2.606438 -2.800414 1.493642 
C   3.467260 -0.853690 3.651618 
C   5.726060 0.894334 -2.060910 
C   -5.726060 -2.005530 -3.633198 
C   -3.467260 2.046174 2.042490 
C   6.598929 -0.195691 -5.650370 
C   2.694722 0.078847 0.089458 
C   -2.694722 -2.821017 5.604650 
C   -6.598929 2.704173 -0.043738 
C   7.362198 0.989984 5.752847 
C   1.781586 -0.981728 -0.093025 
C   -1.781586 1.918136 -5.601083 
C   -7.362198 -1.909880 -0.058739 
C   8.641690 1.007952 -5.076867 
C   0.495110 -0.899364 0.448965 
C   -0.495110 2.000500 5.245143 
C   -8.641690 -1.891912 -0.617241 
C   9.175922 -0.157996 -4.511774 
C   0.112642 0.227848 1.193134 
C   -0.112642 -2.672016 4.500974 
C   -9.175922 2.741868 -1.182334 
C   8.413596 -1.340578 -4.509181 
C   1.034364 1.265650 1.416707 
C   -1.034364 -1.634214 4.277401 
C   -8.413596 1.559286 -1.184927 
C   7.138697 -1.363194 -5.076123 
C   2.314339 1.191102 0.865641 
C   -2.314339 -1.708761 4.828467 
C   -7.138697 1.536669 -0.617985 
H   7.437914 -0.618406 3.554417 
H   1.738257 0.619042 -2.272411 
H   -1.738257 -2.280822 -3.421697 
H   -7.437914 2.281458 2.139691 
H   9.003212 -2.139644 2.411637 
H   0.368535 2.158688 -3.639351 
H   -0.368535 -0.741175 -2.054757 
H   -9.003212 0.760219 3.282471 
H   8.187450 1.472212 1.503928 
H   1.318290 -1.473484 -4.435928 
H   -1.318290 1.426380 -1.258180 
H   -8.187450 -1.427652 4.190180 
H   5.776923 0.865534 1.756979 
H   3.641817 -0.827434 -3.752977 
H   -3.641817 2.072429 -1.941131 
H   -5.776923 -2.034329 3.937129 
H   4.230305 2.345820 2.989062 
H   4.994767 -2.343912 -2.355150 
H   -4.994767 0.555952 -3.338958 
H   -4.230305 -0.554044 2.705046 
H   4.723892 1.480499 -4.927512 
H   4.727872 -1.519235 0.781836 
H   -4.727872 1.380629 4.912272 
H   -4.723892 -1.419365 -0.766596 
H   2.420955 1.731556 5.626717 
H   7.037792 -1.557568 -0.083267 
H   -7.037792 1.342295 -5.610841 
H   -2.420955 -1.168307 0.067391 
H   1.592615 0.190453 3.810033 
H   7.671816 -0.012013 -1.979967 
H   -7.671816 2.887850 -3.714141 
H   -1.592615 -2.709410 1.884075 
H   3.114808 -1.466148 2.818242 
H   6.006116 1.537908 -2.896818 
H   -6.006116 -1.361955 -2.797290 
H   -3.114808 1.433715 2.875866 
H   6.968826 1.881825 5.257860 
H   2.069549 -1.852617 -0.691525 
H   -2.069549 1.047247 -5.002584 
H   -6.968826 -1.018039 0.436249 
H   -9.360897 1.925208 -5.125852 
H   -0.210891 -1.718196 0.272973 
H   0.210891 1.181668 5.421136 
H   9.360897 -0.974656 -0.568257 
H   -8.413635 -0.153205 -4.090793 
H   -0.904773 0.304333 1.583635 
H   0.904773 -2.595531 4.110473 
H   8.413635 2.746659 -1.603315 
H   8.804239 -2.243374 -4.033694 
H   0.747856 2.141134 2.007130 
H   -0.747856 -0.758729 3.686978 
H   -8.804239 0.656489 -1.660414 
H   6.540460 -2.279501 -5.056503 
H   3.028148 2.009621 1.014165 
H   -3.028148 -0.890243 4.679943 
H   -6.540460 0.620363 -0.637605 
128
i=6
C   5.726744 -1.921495 3.394092 
C   3.489964 1.908265 -2.234396 
C   -3.489964 -0.991599 -3.459712 
C   -5.726744 0.978369 2.300016 
C   7.080727 -1.580389 3.191395 
C   2.160851 1.578799 -2.570453 
C   -2.160851 -1.321064 -3.123655 
C   -7.080727 1.319474 2.502713 
C   7.956130 -2.441297 2.529138 
C   1.380697 2.447647 -3.339070 
C   -1.380697 -0.452216 -2.355038 
C   -7.956130 0.458566 3.164970 
C   7.492883 2.141098 2.020694 
C   1.905854 -2.136338 -3.791424 
C   -1.905854 0.763525 -1.902684 
C   -7.492883 -0.758765 3.673414 
C   6.142993 1.802946 2.176510 
C   3.213414 -1.781776 -3.438218 
C   -3.213414 1.118088 -2.255890 
C   -6.142993 -1.096918 3.517598 
C   5.272312 2.656158 2.861409 
C   3.989906 -2.646108 -2.665479 
C   -3.989906 0.253756 -3.028629 
C   -5.272312 -0.243706 2.832699 
C   4.806253 -0.988707 4.093977 
C   4.415215 0.952727 -1.570501 
C   -4.415215 -1.947137 -4.123607 
C   -4.806253 1.911157 1.600131 
C   5.240153 -0.140551 5.148062 
C   4.049044 0.062231 -0.528586 
C   -4.049044 -2.837632 -5.165522 
C   -5.240153 2.759312 0.546046 
C   4.364048 0.826553 5.663010 
C   5.001360 -0.836603 -0.024218 
C   -5.001360 2.063261 -5.669890 
C   -4.364048 -2.073311 0.031098 
C   3.057346 0.952442 5.197382 
C   6.310172 -0.866712 -0.509956 
C   -6.310172 2.033152 -5.184152 
C   -3.057346 -1.947422 0.496726 
C   2.608131 0.090136 4.196285 
C   6.673666 0.003004 -1.539633 
C   -6.673666 2.902868 -4.154475 
C   -2.608131 -2.809728 1.497823 
C   3.476044 -0.857077 3.650083 
C   5.734844 0.890947 -2.059375 
C   -5.734844 -2.008917 -3.634733 
C   -3.476044 2.042787 2.044025 
C   6.599352 -0.185954 -5.646560 
C   2.695145 0.088584 0.085648 
C   -2.695145 -2.811280 5.608460 
C   -6.599352 2.713910 -0.047548 
C   7.375110 0.989296 5.740200 
C   1.794498 -0.982416 -0.080378 
C   -1.794498 1.917448 -5.613730 
C   -7.375110 -1.910568 -0.046092 
C   8.655184 0.998903 -5.090890 
C   0.508604 -0.908413 0.462988 
C   -0.508604 1.991451 5.231120 
C   -8.655184 -1.900961 -0.603218 
C   9.176769 -0.163817 -4.510874 
C   0.113489 0.222027 1.192234 
C   -0.113489 -2.677837 4.501874 
C   -9.176769 2.736047 -1.183234 
C   8.401160 -1.334334 -4.489866 
C   1.021928 1.271894 1.397392 
C   -1.021928 -1.627970 4.296716 
C   -8.401160 1.565530 -1.204242 
C   7.125838 -1.348853 -5.055485 
C   2.301480 1.205443 0.845003 
C   -2.301480 -1.694420 4.849105 
C   -7.125838 1.551010 -0.638623 
H   7.448127 -0.618459 3.543357 
H   1.748470 0.618989 -2.261351 
H   -1.748470 -2.280875 -3.432757 
H   -7.448127 2.281405 2.150751 
H   8.997127 -2.141231 2.381897 
H   0.362450 2.157101 -3.609611 
H   -0.362450 -0.742762 -2.084497 
H   -8.997127 0.758632 3.312211 
H   8.170199 1.472318 1.483449 
H   1.301039 -1.473378 -4.415449 
H   -1.301039 1.426486 -1.278659 
H   -8.170199 -1.427546 4.210659 
H   5.766922 0.862359 1.772325 
H   3.631816 -0.830609 -3.768323 
H   -3.631816 2.069254 -1.925785 
H   -5.766922 -2.037504 3.921783 
H   4.236443 2.345661 3.018220 
H   5.000905 -2.344071 -2.384308 
H   -5.000905 0.555793 -3.309800 
H   -4.236443 -0.554203 2.675888 
H   4.711139 1.483727 -4.926242 
H   4.715119 -1.516007 0.780566 
H   -4.715119 1.383857 4.913542 
H   -4.711139 -1.416137 -0.767866 
H   2.407620 1.717057 5.625394 
H   7.024457 -1.572067 -0.081944 
H   -7.024457 1.327796 -5.612164 
H   -2.407620 -1.182806 0.068714 
H   1.595473 0.175583 3.802042 
H   7.674674 -0.026883 -1.971976 
H   -7.674674 2.872980 -3.722132 
H   -1.595473 -2.724280 1.892066 
H   3.129625 -1.472128 2.816496 
H   6.020933 1.531928 -2.895072 
H   -6.020933 -1.367935 -2.799036 
H   -3.129625 1.427735 2.877612 
H   6.990522 1.879391 5.236587 
H   2.091245 -1.855051 -0.670252 
H   -2.091245 1.044813 -5.023857 
H   -6.990522 -1.020473 0.457522 
H   -9.338142 1.907957 -5.150459 
H   -0.188136 -1.735447 0.297580 
H   0.188136 1.164417 5.396529 
H   9.338142 -0.991907 -0.543650 
H   -8.411995 -0.165799 -4.092433 
H   -0.903133 0.291739 1.585275 
H   0.903133 -2.608125 4.108833 
H   8.411995 2.734065 -1.601675 
H   8.783125 -2.234854 -4.004801 
H   0.726742 2.149654 1.978237 
H   -0.726742 -0.750209 3.715871 
H   -8.783125 0.665009 -1.689307 
H   6.517970 -2.257011 -5.025123 
H   3.005658 2.032111 0.982785 
H   -3.005658 -0.867753 4.711323 
H   -6.517970 0.642853 -0.668985 
128
i=7
C   5.734946 -1.920172 3.400654 
C   3.498166 1.909588 -2.240958 
C   -3.498166 -0.990276 -3.453150 
C   -5.734946 0.979692 2.293454 
C   7.086442 -1.580230 3.184621 
C   2.166566 1.578958 -2.563679 
C   -2.166566 -1.320905 -3.130429 
C   -7.086442 1.319633 2.509487 
C   7.952320 -2.441932 2.511728 
C   1.376887 2.447012 -3.321660 
C   -1.376887 -0.452851 -2.372448 
C   -7.952320 0.457931 3.182380 
C   7.482882 2.140622 2.008893 
C   1.895853 -2.136814 -3.779623 
C   -1.895853 0.763049 -1.914485 
C   -7.482882 -0.759241 3.685215 
C   6.137225 1.800829 2.184448 
C   3.207646 -1.783893 -3.446156 
C   -3.207646 1.115971 -2.247952 
C   -6.137225 -1.099035 3.509660 
C   5.275963 2.655153 2.878131 
C   3.993557 -2.647113 -2.682201 
C   -3.993557 0.252751 -3.011907 
C   -5.275963 -0.244711 2.815977 
C   4.813979 -0.985109 4.096940 
C   4.422941 0.956325 -1.573464 
C   -4.422941 -1.943539 -4.120644 
C   -4.813979 1.914755 1.597168 
C   5.241106 -0.132719 5.149808 
C   4.049997 0.070063 -0.530332 
C   -4.049997 -2.829800 -5.163776 
C   -5.241106 2.767144 0.544300 
C   4.357380 0.827558 5.663698 
C   4.994692 -0.835598 -0.024906 
C   -4.994692 2.064266 -5.669202 
C   -4.357380 -2.072306 0.030410 
C   3.050467 0.943869 5.196059 
C   6.303293 -0.875285 -0.508633 
C   -6.303293 2.024579 -5.185475 
C   -3.050467 -1.955995 0.498049 
C   2.609824 0.080822 4.192104 
C   6.675359 -0.006310 -1.535452 
C   -6.675359 2.893554 -4.158656 
C   -2.609824 -2.819042 1.502004 
C   3.484828 -0.860464 3.648548 
C   5.743628 0.887560 -2.057840 
C   -5.743628 -2.012304 -3.636268 
C   -3.484828 2.039400 2.045560 
C   6.599775 -0.176217 -5.642750 
C   2.695568 0.098321 0.081838 
C   -2.695568 -2.801543 5.612270 
C   -6.599775 2.723647 -0.051358 
C   7.388022 0.988608 5.727553 
C   1.807410 -0.983104 -0.067731 
C   -1.807410 1.916760 -5.626377 
C   -7.388022 -1.911256 -0.033445 
C   8.668678 0.989854 -5.104913 
C   0.522098 -0.917462 0.477011 
C   -0.522098 1.982402 5.217097 
C   -8.668678 -1.910010 -0.589195 
C   9.177616 -0.169638 -4.509974 
C   0.114336 0.216206 1.191334 
C   -0.114336 -2.683658 4.502774 
C   -9.177616 2.730226 -1.184134 
C   8.388724 -1.328090 -4.470551 
C   1.009492 1.278138 1.378077 
C   -1.009492 -1.621726 4.316031 
C   -8.388724 1.571774 -1.223557 
C   7.112979 -1.334512 -5.034847 
C   2.288621 1.219784 0.824365 
C   -2.288621 -1.680079 4.869743 
C   -7.112979 1.565351 -0.659261 
H   7.458340 -0.618512 3.532297 
H   1.758683 0.618936 -2.250291 
H   -1.758683 -2.280928 -3.443817 
H   -7.458340 2.281352 2.161811 
H   8.991042 -2.142818 2.352157 
H   0.356365 2.155514 -3.579871 
H   -0.356365 -0.744349 -2.114237 
H   -8.991042 0.757045 3.341951 
H   8.152948 1.472424 1.462970 
H   1.283788 -1.473272 -4.394970 
H   -1.283788 1.426592 -1.299138 
H   -8.152948 -1.427440 4.231138 
H   5.756921 0.859184 1.787671 
H   3.621815 -0.833784 -3.783669 
H   -3.621815 2.066079 -1.910439 
H   -5.756921 -2.040679 3.906437 
H   4.242581 2.345502 3.047378 
H   5.007043 -2.344230 -2.413466 
H   -5.007043 0.555634 -3.280642 
H   -4.242581 -0.554362 2.646730 
H   4.698386 1.486955 -4.924972 
H   4.702366 -1.512779 0.779296 
H   -4.702366 1.387085 4.914812 
H   -4.698386 -1.412909 -0.769136 
H   2.394285 1.702558 5.624071 
H   7.011122 -1.586566 -0.080621 
H   -7.011122 1.313297 -5.613487 
H   -2.394285 -1.197305 0.070037 
H   1.598331 0.160713 3.794051 
H   7.677532 -0.041753 -1.963985 
H   -7.677532 2.858110 -3.730123 
H   -1.598331 -2.739150 1.900057 
H   3.144442 -1.478108 2.814750 
H   6.035750 1.525948 -2.893326 
H   -6.035750 -1.373915 -2.800782 
H   -3.144442 1.421755 2.879358 
H   7.012218 1.876957 5.215314 
H   2.112941 -1.857485 -0.648979 
H   -2.112941 1.042379 -5.045130 
H   -7.012218 -1.022907 0.478795 
H   -9.315387 1.890706 -5.175066 
H   -0.165381 -1.752698 0.322187 
H   0.165381 1.147166 5.371922 
H   9.315387 -1.009158 -0.519043 
H   -8.410355 -0.178393 -4.094073 
H   -0.901493 0.279145 1.586915 
H   0.901493 -2.620719 4.107193 
H   8.410355 2.721471 -1.600035 
H   8.762011 -2.226334 -3.975908 
H   0.705628 2.158174 1.949344 
H   -0.705628 -0.741689 3.744764 
H   -8.762011 0.673529 -1.718200 
H   6.495480 -2.234521 -4.993743 
H   2.983168 2.054601 0.951405 
H   -2.983168 -0.845263 4.742703 
H   -6.495480 0.665343 -0.700365 
128
i=8
C   5.743148 -1.918849 3.407216 
C   3.506368 1.910911 -2.247520 
C   -3.506368 -0.988953 -3.446588 
C   -5.743148 0.981015 2.286892 
C   7.092157 -1.580071 3.177847 
C   2.172281 1.579117 -2.556905 
C   -2.172281 -1.320746 -3.137203 
C   -7.092157 1.319792 2.516261 
C   7.948510 -2.442567 2.494318 
C   1.373077 2.446377 -3.304250 
C   -1.373077 -0.453486 -2.389858 
C   -7.948510 0.457296 3.199790 
C   7.472881 2.140146 1.997092 
C   1.885852 -2.137290 -3.767822 
C   -1.885852 0.762573 -1.926286 
C   -7.472881 -0.759717 3.697016 
C   6.131457 1.798712 2.192386 
C   3.201878 -1.786010 -3.454094 
C   -3.201878 1.113854 -2.240014 
C   -6.131457 -1.101152 3.501722 
C   5.279614 2.654148 2.894853 
C   3.997208 -2.648118 -2.698923 
C   -3.997208 0.251746 -2.995185 
C   -5.279614 -0.245716 2.799255 
C   4.821705 -0.981511 4.099903 
C   4.430667 0.959923 -1.576427 
C   -4.430667 -1.939941 -4.117681 
C   -4.821705 1.918353 1.594205 
C   5.242059 -0.124887 5.151554 
C   4.050950 0.077895 -0.532078 
C   -4.050950 -2.821968 -5.162030 
C   -5.242059 2.774976 0.542554 
C   4.350712 0.828563 5.664386 
C   4.988024 -0.834593 -0.025594 
C   -4.988024 2.065271 -5.668514 
C   -4.350712 -2.071301 0.029722 
C   3.043588 0.935296 5.194736 
C   6.296414 -0.883858 -0.507310 
C   -6.296414 2.016006 -5.186798 
C   -3.043588 -1.964568 0.499372 
C   2.611517 0.071508 4.187923 
C   6.677052 -0.015624 -1.531271 
C   -6.677052 2.884240 -4.162837 
C   -2.611517 -2.828356 1.506185 
C   3.493612 -0.863851 3.647013 
C   5.752412 0.884173 -2.056305 
C   -5.752412 -2.015691 -3.637803 
C   -3.493612 2.036013 2.047095 
C   6.600198 -0.166480 -5.638940 
C   2.695991 0.108058 0.078028 
C   -2.695991 -2.791806 5.616080 
C   -6.600198 2.733384 -0.055168 
C   7.400934 0.987920 5.714906 
C   1.820322 -0.983792 -0.055084 
C   -1.820322 1.916072 -5.639024 
C   -7.400934 -1.911944 -0.020798 
C   8.682172 0.980805 -5.118936 
C   0.535592 -0.926511 0.491034 
C   -0.535592 1.973353 5.203074 
C   -8.682172 -1.919059 -0.575172 
C   9.178463 -0.175459 -4.509074 
C   0.115183 0.210385 1.190434 
C   -0.115183 -2.689479 4.503674 
C   -9.178463 2.724405 -1.185034 
C   8.376288 -1.321846 -4.451236 
C   0.997056 1.284382 1.358762 
C   -0.997056 -1.615482 4.335346 
C   -8.376288 1.578018 -1.242872 
C   7.100120 -1.320171 -5.014209 
C   2.275762 1.234125 0.803727 
C   -2.275762 -1.665738 4.890381 
C   -7.100120 1.579692 -0.679899 
H   7.468553 -0.618565 3.521237 
H   1.768896 0.618883 -2.239231 
H   -1.768896 -2.280981 -3.454877 
H   -7.468553 2.281299 2.172871 
H   8.984957 -2.144405 2.322417 
H   0.350280 2.153927 -3.550131 
H   -0.350280 -0.745936 -2.143977 
H   -8.984957 0.755458 3.371691 
H   8.135697 1.472530 1.442491 
H   1.266537 -1.473166 -4.374491 
H   -1.266537 1.426698 -1.319617 
H   -8.135697 -1.427334 4.251617 
H   5.746920 0.856009 1.803017 
H   3.611814 -0.836959 -3.799015 
H   -3.611814 2.062904 -1.895093 
H   -5.746920 -2.043854 3.891091 
H   4.248719 2.345343 3.076536 
H   5.013181 -2.344389 -2.442624 
H   -5.013181 0.555475 -3.251484 
H   -4.248719 -0.554521 2.617572 
H   4.685633 1.490183 -4.923702 
H   4.689613 -1.509551 0.778026 
H   -4.689613 1.390313 4.916082 
H   -4.685633 -1.409681 -0.770406 
H   2.380950 1.688059 5.622748 
H   6.997787 -1.601065 -0.079298 
H   -6.997787 1.298798 -5.614810 
H   -2.380950 -1.211804 0.071360 
H   1.601189 0.145843 3.786060 
H   7.680390 -0.056623 -1.955994 
H   -7.680390 2.843240 -3.738114 
H   -1.601189 -2.754020 1.908048 
H   3.159259 -1.484088 2.813004 
H   6.050567 1.519968 -2.891580 
H   -6.050567 -1.379895 -2.802528 
H   -3.159259 1.415775 2.881104 
H   7.033914 1.874523 5.194041 
H   2.134637 -1.859919 -0.627706 
H   -2.134637 1.039945 -5.066403 
H   -7.033914 -1.025341 0.500068 
H   -9.292632 1.873455 -5.199673 
H   -0.142626 -1.769949 0.346794 
H   0.142626 1.129915 5.347315 
H   9.292632 -1.026409 -0.494436 
H   -8.408715 -0.190987 -4.095713 
H   -0.899853 0.266551 1.588555 
H   0.899853 -2.633313 4.105553 
H   8.408715 2.708877 -1.598395 
H   8.740897 -2.217814 -3.947015 
H   0.684514 2.166694 1.920451 
H   -0.684514 -0.733169 3.773657 
H   -8.740897 0.682049 -1.747093 
H   6.472990 -2.212031 -4.962363 
H   2.960678 2.077091 0.920025 
H   -2.960678 -0.822773 4.774083 
H   -6.472990 0.687833 -0.731745 
128
i=9
C   5.751350 -1.917526 3.413778 
C   3.514570 1.912234 -2.254082 
C   -3.514570 -0.987630 -3.440026 
C   -5.751350 0.982338 2.280330 
C   7.097872 -1.579912 3.171073 
C   2.177996 1.579276 -2.550131 
C   -2.177996 -1.320587 -3.143977 
C   -7.097872 1.319951 2.523035 
C   7.944700 -2.443202 2.476908 
C   1.369267 2.445742 -3.286840 
C   -1.369267 -0.454121 -2.407268 
C   -7.944700 0.456661 3.217200 
C   7.462880 2.139670 1.985291 
C   1.875851 -2.137766 -3.756021 
C   -1.875851 0.762097 -1.938087 
C   -7.462880 -0.760193 3.708817 
C   6.125689 1.796595 2.200324 
C   3.196110 -1.788127 -3.462032 
C   -3.196110 1.111737 -2.232076 
C   -6.125689 -1.103269 3.493784 
C   5.283265 2.653143 2.911575 
C   4.000859 -2.649123 -2.715645 
C   -4.000859 0.250741 -2.978463 
C   -5.283265 -0.246721 2.782533 
C   4.829431 -0.977913 4.102866 
C   4.438393 0.963521 -1.579390 
C   -4.438393 -1.936343 -4.114718 
C   -4.829431 1.921951 1.591242 
C   5.243012 -0.117055 5.153300 
C   4.051903 0.085727 -0.533824 
C   -4.051903 -2.814136 -5.160284 
C   -5.243012 2.782808 0.540808 
C   4.344044 0.829568 5.665074 
C   4.981356 -0.833588 -0.026282 
C   -4.981356 2.066276 -5.667826 
C   -4.344044 -2.070296 0.029034 
C   3.036709 0.926723 5.193413 
C   6.289535 -0.892431 -0.505987 
C   -6.289535 2.007433 -5.188121 
C   -3.036709 -1.973141 0.500695 
C   2.613210 0.062194 4.183742 
C   6.678745 -0.024938 -1.527090 
C   -6.678745 2.874926 -4.167018 
C   -2.613210 -2.837670 1.510366 
C   3.502396 -0.867238 3.645478 
C   5.761196 0.880786 -2.054770 
C   -5.761196 -2.019078 -3.639338 
C   -3.502396 2.032626 2.048630 
C   6.600621 -0.156743 -5.635130 
C   2.696414 0.117795 0.074218 
C   -2.696414 -2.782069 5.619890 
C   -6.600621 2.743121 -0.058978 
C   7.413846 0.987232 5.702259 
C   1.833234 -0.984480 -0.042437 
C   -1.833234 1.915384 -5.651671 
C   -7.413846 -1.912632 -0.008151 
C   8.695666 0.971756 -5.132959 
C   0.549086 -0.935560 0.505057 
C   -0.549086 1.964304 5.189051 
C   -8.695666 -1.928108 -0.561149 
C   9.179310 -0.181280 -4.508174 
C   0.116030 0.204564 1.189534 
C   -0.116030 -2.695300 4.504574 
C   -9.179310 2.718584 -1.185934 
C   8.363852 -1.315602 -4.431921 
C   0.984620 1.290626 1.339447 
C   -0.984620 -1.609238 4.354661 
C   -8.363852 1.584262 -1.262187 
C   7.087261 -1.305830 -4.993571 
C   2.262903 1.248466 0.783089 
C   -2.262903 -1.651397 4.911019 
C   -7.087261 1.594033 -0.700537 
H   7.478766 -0.618618 3.510177 
H   1.779109 0.618830 -2.228171 
H   -1.779109 -2.281034 -3.465937 
H   -7.478766 2.281246 2.183931 
H   8.978872 -2.145992 2.292677 
H   0.344195 2.152340 -3.520391 
H   -0.344195 -0.747523 -2.173717 
H   -8.978872 0.753871 3.401431 
H   8.118446 1.472636 1.422012 
H   1.249286 -1.473060 -4.354012 
H   -1.249286 1.426804 -1.340096 
H   -8.118446 -1.427228 4.272096 
H   5.736919 0.852834 1.818363 
H   3.601813 -0.840134 -3.814361 
H   -3.601813 2.059729 -1.879747 
H   -5.736919 -2.047029 3.875745 
H   4.254857 2.345184 3.105694 
H   5.019319 -2.344548 -2.471782 
H   -5.019319 0.555316 -3.222326 
H   -4.254857 -0.554680 2.588414 
H   4.672880 1.493411 -4.922432 
H   4.676860 -1.506323 0.776756 
H   -4.676860 1.393541 4.917352 
H   -4.672880 -1.406453 -0.771676 
H   2.367615 1.673560 5.621425 
H   6.984452 -1.615564 -0.077975 
H   -6.984452 1.284299 -5.616133 
H   -2.367615 -1.226303 0.072683 
H   1.604047 0.130973 3.778069 
H   7.683248 -0.071493 -1.948003 
H   -7.683248 2.828370 -3.746105 
H   -1.604047 -2.768890 1.916039 
H   3.174076 -1.490068 2.811258 
H   6.065384 1.513988 -2.889834 
H   -6.065384 -1.385875 -2.804274 
H   -3.174076 1.409795 2.882850 
H   7.055610 1.872089 5.172768 
H   2.156333 -1.862353 -0.606433 
H   -2.156333 1.037511 -5.087676 
H   -7.055610 -1.027775 0.521341 
H   -9.269877 1.856204 -5.224280 
H   -0.119871 -1.787200 0.371401 
H   0.119871 1.112664 5.322708 
H   9.269877 -1.043660 -0.469829 
H   -8.407075 -0.203581 -4.097353 
H   -0.898213 0.253957 1.590195 
H   0.898213 -2.645907 4.103913 
H   8.407075 2.696283 -1.596755 
H   8.719783 -2.209294 -3.918122 
H   0.663400 2.175214 1.891558 
H   -0.663400 -0.724649 3.802550 
H   -8.719783 0.690569 -1.775986 
H   6.450500 -2.189541 -4.930983 
H   2.938188 2.099581 0.888645 
H   -2.938188 -0.800283 4.805463 
H   -6.450500 0.710323 -0.763125 
128
i=10
C   5.759552 -1.916203 3.420340 
C   3.522772 1.913557 -2.260644 
C   -3.522772 -0.986307 -3.433464 
C   -5.759552 0.983661 2.273768 
C   7.103587 -1.579753 3.164299 
C   2.183711 1.579435 -2.543357 
C   -2.183711 -1.320428 -3.150751 
C   -7.103587 1.320110 2.529809 
C   7.940890 -2.443837 2.459498 
C   1.365457 2.445107 -3.269430 
C   -1.365457 -0.454756 -2.424678 
C   -7.940890 0.456026 3.234610 
C   7.452879 2.139194 1.973490 
C   1.865850 -2.138242 -3.744220 
C   -1.865850 0.761621 -1.949888 
C   -7.452879 -0.760669 3.720618 
C   6.119921 1.794478 2.208262 
C   3.190342 -1.790244 -3.469970 
C   -3.190342 1.109620 -2.224138 
C   -6.119921 -1.105386 3.485846 
C   5.286916 2.652138 2.928297 
C   4.004510 -2.650128 -2.732367 
C   -4.004510 0.249736 -2.961741 
C   -5.286916 -0.247726 2.765811 
C   4.837157 -0.974315 4.105829 
C   4.446119 0.967119 -1.582353 
C   -4.446119 -1.932745 -4.111755 
C   -4.837157 1.925549 1.588279 
C   5.243965 -0.109223 5.155046 
C   4.052856 0.093559 -0.535570 
C   -4.052856 -2.806304 -5.158538 
C   -5.243965 2.790640 0.539062 
C   4.337376 0.830573 5.665762 
C   4.974688 -0.832583 -0.026970 
C   -4.974688 2.067281 -5.667138 
C   -4.337376 -2.069291 0.028346 
C   3.029830 0.918150 5.192090 
C   6.282656 -0.901004 -0.504664 
C   -6.282656 1.998860 -5.189444 
C   -3.029830 -1.981714 0.502018 
C   2.614903 0.052880 4.179561 
C   6.680438 -0.034252 -1.522909 
C   -6.680438 2.865612 -4.171199 
C   -2.614903 -2.846984 1.514547 
C   3.511180 -0.870625 3.643943 
C   5.769980 0.877399 -2.053235 
C   -5.769980 -2.022465 -3.640873 
C   -3.511180 2.029239 2.050165 
C   6.601044 -0.147006 -5.631320 
C   2.696837 0.127532 0.070408 
C   -2.696837 -2.772332 5.623700 
C   -6.601044 2.752858 -0.062788 
C   7.426758 0.986544 5.689612 
C   1.846146 -0.985168 -0.029790 
C   -1.846146 1.914696 -5.664318 
C   -7.426758 -1.913320 0.004496 
C   8.709160 0.962707 -5.146982 
C   0.562580 -0.944609 0.519080 
C   -0.562580 1.955255 5.175028 
C   -8.709160 -1.937157 -0.547126 
C   9.180157 -0.187101 -4.507274 
C   0.116877 0.198743 1.188634 
C   -0.116877 -2.701121 4.505474 
C   -9.180157 2.712763 -1.186834 
C   8.351416 -1.309358 -4.412606 
C   0.972184 1.296870 1.320132 
C   -0.972184 -1.602994 4.373976 
C   -8.351416 1.590506 -1.281502 
C   7.074402 -1.291489 -4.972933 
C   2.250044 1.262807 0.762451 
C   -2.250044 -1.637056 4.931657 
C   -7.074402 1.608374 -0.721175 
H   7.488979 -0.618671 3.499117 
H   1.789322 0.618777 -2.217111 
H   -1.789322 -2.281087 -3.476997 
H   -7.488979 2.281193 2.194991 
H   8.972787 -2.147579 2.262937 
H   0.338110 2.150753 -3.490651 
H   -0.338110 -0.749110 -2.203457 
H   -8.972787 0.752284 3.431171 
H   8.101195 1.472742 1.401533 
H   1.232035 -1.472954 -4.333533 
H   -1.232035 1.426910 -1.360575 
H   -8.101195 -1.427122 4.292575 
H   5.726918 0.849659 1.833709 
H   3.591812 -0.843309 -3.829707 
H   -3.591812 2.056554 -1.864401 
H   -5.726918 -2.050204 3.860399 
H   4.260995 2.345025 3.134852 
H   5.025457 -2.344707 -2.500940 
H   -5.025457 0.555157 -3.193168 
H   -4.260995 -0.554839 2.559256 
H   4.660127 1.496639 -4.921162 
H   4.664107 -1.503095 0.775486 
H   -4.664107 1.396769 4.918622 
H   -4.660127 -1.403225 -0.772946 
H   2.354280 1.659061 5.620102 
H   6.971117 -1.630063 -0.076652 
H   -6.971117 1.269800 -5.617456 
H   -2.354280 -1.240802 0.074006 
H   1.606905 0.116103 3.770078 
H   7.686106 -0.086363 -1.940012 
H   -7.686106 2.813500 -3.754096 
H   -1.606905 -2.783760 1.924030 
H   3.188893 -1.496048 2.809512 
H   6.080201 1.508008 -2.888088 
H   -6.080201 -1.391855 -2.806020 
H   -3.188893 1.403815 2.884596 
H   7.077306 1.869655 5.151495 
H   2.178029 -1.864787 -0.585160 
H   -2.178029 1.035077 -5.108949 
H   -7.077306 -1.030209 0.542614 
H   -9.247122 1.838953 -5.248887 
H   -0.097116 -1.804451 0.396008 
H   0.097116 1.095413 5.298101 
H   9.247122 -1.060911 -0.445222 
H   -8.405435 -0.216175 -4.098993 
H   -0.896573 0.241363 1.591835 
H   0.896573 -2.658501 4.102273 
H   8.405435 2.683689 -1.595115 
H   8.698669 -2.200774 -3.889229 
H   0.642286 2.183734 1.862665 
H   -0.642286 -0.716129 3.831443 
H   -8.698669 0.699089 -1.804879 
H   6.428010 -2.167051 -4.899603 
H   2.915698 2.122071 0.857265 
H   -2.915698 -0.777793 4.836843 
H   -6.428010 0.732813 -0.794505 
128
i=11
C   5.767754 -1.914880 3.426902 
C   3.530974 1.914880 -2.267206 
C   -3.530974 -0.984984 -3.426902 
C   -5.767754 0.984984 2.267206 
C   7.109302 -1.579594 3.157525 
C   2.189426 1.579594 -2.536583 
C   -2.189426 -1.320269 -3.157525 
C   -7.109302 1.320269 2.536583 
C   7.937080 -2.444472 2.442088 
C   1.361647 2.444472 -3.252020 
C   -1.361647 -0.455391 -2.442088 
C   -7.937080 0.455391 3.252020 
C   7.442878 2.138718 1.961689 
C   1.855849 -2.138718 -3.732419 
C   -1.855849 0.761145 -1.961689 
C   -7.442878 -0.761145 3.732419 
C   6.114153 1.792361 2.216200 
C   3.184574 -1.792361 -3.477908 
C   -3.184574 1.107503 -2.216200 
C   -6.114153 -1.107503 3.477908 
C   5.290567 2.651133 2.945019 
C   4.008161 -2.651133 -2.749089 
C   -4.008161 0.248731 -2.945019 
C   -5.290567 -0.248731 2.749089 
C   4.844883 -0.970717 4.108792 
C   4.453845 0.970717 -1.585316 
C   -4.453845 -1.929147 -4.108792 
C   -4.844883 1.929147 1.585316 
C   5.244918 -0.101391 5.156792 
C   4.053809 0.101391 -0.537316 
C   -4.053809 -2.798472 -5.156792 
C   -5.244918 2.798472 0.537316 
C   4.330708 0.831578 5.666450 
C   4.968020 -0.831578 -0.027658 
C   -4.968020 2.068286 -5.666450 
C   -4.330708 -2.068286 0.027658 
C   3.022951 0.909577 5.190767 
C   6.275777 -0.909577 -0.503341 
C   -6.275777 1.990287 -5.190767 
C   -3.022951 -1.990287 0.503341 
C   2.616596 0.043566 4.175380 
C   6.682131 -0.043566 -1.518728 
C   -6.682131 2.856298 -4.175380 
C   -2.616596 -2.856298 1.518728 
C   3.519964 -0.874012 3.642408 
C   5.778764 0.874012 -2.051700 
C   -5.778764 -2.025852 -3.642408 
C   -3.519964 2.025852 2.051700 
C   6.601467 -0.137269 -5.627510 
C   2.697260 0.137269 0.066598 
C   -2.697260 -2.762595 5.627510 
C   -6.601467 2.762595 -0.066598 
C   7.439670 0.985856 5.676965 
C   1.859058 -0.985856 -0.017143 
C   -1.859058 1.914008 -5.676965 
C   -7.439670 -1.914008 0.017143 
C   8.722654 0.953658 -5.161005 
C   0.576074 -0.953658 0.533103 
C   -0.576074 1.946206 5.161005 
C   -8.722654 -1.946206 -0.533103 
C   9.181004 -0.192922 -4.506374 
C   0.117724 0.192922 1.187734 
C   -0.117724 -2.706942 4.506374 
C   -9.181004 2.706942 -1.187734 
C   8.338980 -1.303114 -4.393291 
C   0.959748 1.303114 1.300817 
C   -0.959748 -1.596750 4.393291 
C   -8.338980 1.596750 -1.300817 
C   7.061543 -1.277148 -4.952295 
C   2.237185 1.277148 0.741813 
C   -2.237185 -1.622715 4.952295 
C   -7.061543 1.622715 -0.741813 
H   7.499192 -0.618724 3.488057 
H   1.799535 0.618724 -2.206051 
H   -1.799535 -2.281140 -3.488057 
H   -7.499192 2.281140 2.206051 
H   8.966702 -2.149166 2.233197 
H   0.332025 2.149166 -3.460911 
H   -0.332025 -0.750697 -2.233197 
H   -8.966702 0.750697 3.460911 
H   8.083944 1.472848 1.381054 
H   1.214784 -1.472848 -4.313054 
H   -1.214784 1.427016 -1.381054 
H   -8.083944 -1.427016 4.313054 
H   5.716917 0.846484 1.849055 
H   3.581811 -0.846484 -3.845053 
H   -3.581811 2.053379 -1.849055 
H   -5.716917 -2.053379 3.845053 
H   4.267133 2.344866 3.164010 
H   5.031595 -2.344866 -2.530098 
H   -5.031595 0.554998 -3.164010 
H   -4.267133 -0.554998 2.530098 
H   4.647374 1.499867 -4.919892 
H   4.651354 -1.499867 0.774216 
H   -4.651354 1.399997 4.919892 
H   -4.647374 -1.399997 -0.774216 
H   2.340945 1.644562 5.618779 
H   6.957782 -1.644562 -0.075329 
H   -6.957782 1.255301 -5.618779 
H   -2.340945 -1.255301 0.075329 
H   1.609763 0.101233 3.762087 
H   7.688964 -0.101233 -1.932021 
H   -7.688964 2.798630 -3.762087 
H   -1.609763 -2.798630 1.932021 
H   3.203710 -1.502028 2.807766 
H   6.095018 1.502028 -2.886342 
H   -6.095018 -1.397835 -2.807766 
H   -3.203710 1.397835 2.886342 
H   7.099002 1.867221 5.130222 
H   2.199725 -1.867221 -0.563887 
H   -2.199725 1.032643 -5.130222 
H   -7.099002 -1.032643 0.563887 
H   -9.224367 1.821702 -5.273494 
H   -0.074361 -1.821702 0.420615 
H   0.074361 1.078162 5.273494 
H   9.224367 -1.078162 -0.420615 
H   -8.403795 -0.228769 -4.100633 
H   -0.894933 0.228769 1.593475 
H   0.894933 -2.671095 4.100633 
H   8.403795 2.671095 -1.593475 
H   8.677555 -2.192254 -3.860336 
H   0.621172 2.192254 1.833772 
H   -0.621172 -0.707609 3.860336 
H   -8.677555 0.707609 -1.833772 
H   6.405520 -2.144561 -4.868223 
H   2.893208 2.144561 0.825885 
H   -2.893208 -0.755303 4.868223 
H   -6.405520 0.755303 -0.825885 
128
i=12
C   5.775956 -1.913557 3.433464 
C   3.539176 1.916203 -2.273768 
C   -3.539176 -0.983661 -3.420340 
C   -5.775956 0.986307 2.260644 
C   7.115017 -1.579435 3.150751 
C   2.195141 1.579753 -2.529809 
C   -2.195141 -1.320110 -3.164299 
C   -7.115017 1.320428 2.543357 
C   7.933270 -2.445107 2.424678 
C   1.357837 2.443837 -3.234610 
C   -1.357837 -0.456026 -2.459498 
C   -7.933270 0.454756 3.269430 
C   7.432877 2.138242 1.949888 
C   1.845848 -2.139194 -3.720618 
C   -1.845848 0.760669 -1.973490 
C   -7.432877 -0.761621 3.744220 
C   6.108385 1.790244 2.224138 
C   3.178806 -1.794478 -3.485846 
C   -3.178806 1.105386 -2.208262 
C   -6.108385 -1.109620 3.469970 
C   5.294218 2.650128 2.961741 
C   4.011812 -2.652138 -2.765811 
C   -4.011812 0.247726 -2.928297 
C   -5.294218 -0.249736 2.732367 
C   4.852609 -0.967119 4.111755 
C   4.461571 0.974315 -1.588279 
C   -4.461571 -1.925549 -4.105829 
C   -4.852609 1.932745 1.582353 
C   5.245871 -0.093559 5.158538 
C   4.054762 0.109223 -0.539062 
C   -4.054762 -2.790640 -5.155046 
C   -5.245871 2.806304 0.535570 
C   4.324040 0.832583 5.667138 
C   4.961352 -0.830573 -0.028346 
C   -4.961352 2.069291 -5.665762 
C   -4.324040 -2.067281 0.026970 
C   3.016072 0.901004 5.189444 
C   6.268898 -0.918150 -0.502018 
C   -6.268898 1.981714 -5.192090 
C   -3.016072 -1.998860 0.504664 
C   2.618289 0.034252 4.171199 
C   6.683824 -0.052880 -1.514547 
C   -6.683824 2.846984 -4.179561 
C   -2.618289 -2.865612 1.522909 
C   3.528748 -0.877399 3.640873 
C   5.787548 0.870625 -2.050165 
C   -5.787548 -2.029239 -3.643943 
C   -3.528748 2.022465 2.053235 
C   6.601890 -0.127532 -5.623700 
C   2.697683 0.147006 0.062788 
C   -2.697683 -2.752858 5.631320 
C   -6.601890 2.772332 -0.070408 
C   7.452582 0.985168 5.664318 
C   1.871970 -0.986544 -0.004496 
C   -1.871970 1.913320 -5.689612 
C   -7.452582 -1.914696 0.029790 
C   8.736148 0.944609 -5.175028 
C   0.589568 -0.962707 0.547126 
C   -0.589568 1.937157 5.146982 
C   -8.736148 -1.955255 -0.519080 
C   9.181851 -0.198743 -4.505474 
C   0.118571 0.187101 1.186834 
C   -0.118571 -2.712763 4.507274 
C   -9.181851 2.701121 -1.188634 
C   8.326544 -1.296870 -4.373976 
C   0.947312 1.309358 1.281502 
C   -0.947312 -1.590506 4.412606 
C   -8.326544 1.602994 -1.320132 
C   7.048684 -1.262807 -4.931657 
C   2.224326 1.291489 0.721175 
C   -2.224326 -1.608374 4.972933 
C   -7.048684 1.637056 -0.762451 
H   7.509405 -0.618777 3.476997 
H   1.809748 0.618671 -2.194991 
H   -1.809748 -2.281193 -3.499117 
H   -7.509405 2.281087 2.217111 
H   8.960617 -2.150753 2.203457 
H   0.325940 2.147579 -3.431171 
H   -0.325940 -0.752284 -2.262937 
H   -8.960617 0.749110 3.490651 
H   8.066693 1.472954 1.360575 
H   1.197533 -1.472742 -4.292575 
H   -1.197533 1.427122 -1.401533 
H   -8.066693 -1.426910 4.333533 
H   5.706916 0.843309 1.864401 
H   3.571810 -0.849659 -3.860399 
H   -3.571810 2.050204 -1.833709 
H   -5.706916 -2.056554 3.829707 
H   4.273271 2.344707 3.193168 
H   5.037733 -2.345025 -2.559256 
H   -5.037733 0.554839 -3.134852 
H   -4.273271 -0.555157 2.500940 
H   4.634621 1.503095 -4.918622 
H   4.638601 -1.496639 0.772946 
H   -4.638601 1.403225 4.921162 
H   -4.634621 -1.396769 -0.775486 
H   2.327610 1.630063 5.617456 
H   6.944447 -1.659061 -0.074006 
H   -6.944447 1.240802 -5.620102 
H   -2.327610 -1.269800 0.076652 
H   1.612621 0.086363 3.754096 
H   7.691822 -0.116103 -1.924030 
H   -7.691822 2.783760 -3.770078 
H   -1.612621 -2.813500 1.940012 
H   3.218527 -1.508008 2.806020 
H   6.109835 1.496048 -2.884596 
H   -6.109835 -1.403815 -2.809512 
H   -3.218527 1.391855 2.888088 
H   7.120698 1.864787 5.108949 
H   2.221421 -1.869655 -0.542614 
H   -2.221421 1.030209 -5.151495 
H   -7.120698 -1.035077 0.585160 
H   -9.201612 1.804451 -5.298101 
H   -0.051606 -1.838953 0.445222 
H   0.051606 1.060911 5.248887 
H   9.201612 -1.095413 -0.396008 
H   -8.402155 -0.241363 -4.102273 
H   -0.893293 0.216175 1.595115 
H   0.893293 -2.683689 4.098993 
H   8.402155 2.658501 -1.591835 
H   8.656441 -2.183734 -3.831443 
H   0.600058 2.200774 1.804879 
H   -0.600058 -0.699089 3.889229 
H   -8.656441 0.716129 -1.862665 
H   6.383030 -2.122071 -4.836843 
H   2.870718 2.167051 0.794505 
H   -2.870718 -0.732813 4.899603 
H   -6.383030 0.777793 -0.857265 
128
i=13
C   5.784158 -1.912234 3.440026 
C   3.547378 1.917526 -2.280330 
C   -3.547378 -0.982338 -3.413778 
C   -5.784158 0.987630 2.254082 
C   7.120732 -1.579276 3.143977 
C   2.200856 1.579912 -2.523035 
C   -2.200856 -1.319951 -3.171073 
C   -7.120732 1.320587 2.550131 
C   7.929460 -2.445742 2.407268 
C   1.354027 2.443202 -3.217200 
C   -1.354027 -0.456661 -2.476908 
C   -7.929460 0.454121 3.286840 
C   7.422876 2.137766 1.938087 
C   1.835847 -2.139670 -3.708817 
C   -1.835847 0.760193 -1.985291 
C   -7.422876 -0.762097 3.756021 
C   6.102617 1.788127 2.232076 
C   3.173038 -1.796595 -3.493784 
C   -3.173038 1.103269 -2.200324 
C   -6.102617 -1.111737 3.462032 
C   5.297869 2.649123 2.978463 
C   4.015463 -2.653143 -2.782533 
C   -4.015463 0.246721 -2.911575 
C   -5.297869 -0.250741 2.715645 
C   4.860335 -0.963521 4.114718 
C   4.469297 0.977913 -1.591242 
C   -4.469297 -1.921951 -4.102866 
C   -4.860335 1.936343 1.579390 
C   5.246824 -0.085727 5.160284 
C   4.055715 0.117055 -0.540808 
C   -4.055715 -2.782808 -5.153300 
C   -5.246824 2.814136 0.533824 
C   4.317372 0.833588 5.667826 
C   4.954684 -0.829568 -0.029034 
C   -4.954684 2.070296 -5.665074 
C   -4.317372 -2.066276 0.026282 
C   3.009193 0.892431 5.188121 
C   6.262019 -0.926723 -0.500695 
C   -6.262019 1.973141 -5.193413 
C   -3.009193 -2.007433 0.505987 
C   2.619982 0.024938 4.167018 
C   6.685517 -0.062194 -1.510366 
C   -6.685517 2.837670 -4.183742 
C   -2.619982 -2.874926 1.527090 
C   3.537532 -0.880786 3.639338 
C   5.796332 0.867238 -2.048630 
C   -5.796332 -2.032626 -3.645478 
C   -3.537532 2.019078 2.054770 
C   6.602313 -0.117795 -5.619890 
C   2.698106 0.156743 0.058978 
C   -2.698106 -2.743121 5.635130 
C   -6.602313 2.782069 -0.074218 
C   7.465494 0.984480 5.651671 
C   1.884882 -0.987232 0.008151 
C   -1.884882 1.912632 -5.702259 
C   -7.465494 -1.915384 0.042437 
C   8.749642 0.935560 -5.189051 
C   0.603062 -0.971756 0.561149 
C   -0.603062 1.928108 5.132959 
C   -8.749642 -1.964304 -0.505057 
C   9.182698 -0.204564 -4.504574 
C   0.119418 0.181280 1.185934 
C   -0.119418 -2.718584 4.508174 
C   -9.182698 2.695300 -1.189534 
C   8.314108 -1.290626 -4.354661 
C   0.934876 1.315602 1.262187 
C   -0.934876 -1.584262 4.431921 
C   -8.314108 1.609238 -1.339447 
C   7.035825 -1.248466 -4.911019 
C   2.211467 1.305830 0.700537 
C   -2.211467 -1.594033 4.993571 
C   -7.035825 1.651397 -0.783089 
H   7.519618 -0.618830 3.465937 
H   1.819961 0.618618 -2.183931 
H   -1.819961 -2.281246 -3.510177 
H   -7.519618 2.281034 2.228171 
H   8.954532 -2.152340 2.173717 
H   0.319855 2.145992 -3.401431 
H   -0.319855 -0.753871 -2.292677 
H   -8.954532 0.747523 3.520391 
H   8.049442 1.473060 1.340096 
H   1.180282 -1.472636 -4.272096 
H   -1.180282 1.427228 -1.422012 
H   -8.049442 -1.426804 4.354012 
H   5.696915 0.840134 1.879747 
H   3.561809 -0.852834 -3.875745 
H   -3.561809 2.047029 -1.818363 
H   -5.696915 -2.059729 3.814361 
H   4.279409 2.344548 3.222326 
H   5.043871 -2.345184 -2.588414 
H   -5.043871 0.554680 -3.105694 
H   -4.279409 -0.555316 2.471782 
H   4.621868 1.506323 -4.917352 
H   4.625848 -1.493411 0.771676 
H   -4.625848 1.406453 4.922432 
H   -4.621868 -1.393541 -0.776756 
H   2.314275 1.615564 5.616133 
H   6.931112 -1.673560 -0.072683 
H   -6.931112 1.226303 -5.621425 
H   -2.314275 -1.284299 0.077975 
H   1.615479 0.071493 3.746105 
H   7.694680 -0.130973 -1.916039 
H   -7.694680 2.768890 -3.778069 
H   -1.615479 -2.828370 1.948003 
H   3.233344 -1.513988 2.804274 
H   6.124652 1.490068 -2.882850 
H   -6.124652 -1.409795 -2.811258 
H   -3.233344 1.385875 2.889834 
H   7.142394 1.862353 5.087676 
H   2.243117 -1.872089 -0.521341 
H   -2.243117 1.027775 -5.172768 
H   -7.142394 -1.037511 0.606433 
H   -9.178857 1.787200 -5.322708 
H   -0.028851 -1.856204 0.469829 
H   0.028851 1.043660 5.224280 
H   9.178857 -1.112664 -0.371401 
H   -8.400515 -0.253957 -4.103913 
H   -0.891653 0.203581 1.596755 
H   0.891653 -2.696283 4.097353 
H   8.400515 2.645907 -1.590195 
H   8.635327 -2.175214 -3.802550 
H   0.578944 2.209294 1.775986 
H   -0.578944 -0.690569 3.918122 
H   -8.635327 0.724649 -1.891558 
H   6.360540 -2.099581 -4.805463 
H   2.848228 2.189541 0.763125 
H   -2.848228 -0.710323 4.930983 
H   -6.360540 0.800283 -0.888645 
128
i=14
C   5.792360 -1.910911 3.446588 
C   3.555580 1.918849 -2.286892 
C   -3.555580 -0.981015 -3.407216 
C   -5.792360 0.988953 2.247520 
C   7.126447 -1.579117 3.137203 
C   2.206571 1.580071 -2.516261 
C   -2.206571 -1.319792 -3.177847 
C   -7.126447 1.320746 2.556905 
C   7.925650 -2.446377 2.389858 
C   1.350217 2.442567 -3.199790 
C   -1.350217 -0.457296 -2.494318 
C   -7.925650 0.453486 3.304250 
C   7.412875 2.137290 1.926286 
C   1.825846 -2.140146 -3.697016 
C   -1.825846 0.759717 -1.997092 
C   -7.412875 -0.762573 3.767822 
C   6.096849 1.786010 2.240014 
C   3.167270 -1.798712 -3.501722 
C   -3.167270 1.101152 -2.192386 
C   -6.096849 -1.113854 3.454094 
C   5.301520 2.648118 2.995185 
C   4.019114 -2.654148 -2.799255 
C   -4.019114 0.245716 -2.894853 
C   -5.301520 -0.251746 2.698923 
C   4.868061 -0.959923 4.117681 
C   4.477023 0.981511 -1.594205 
C   -4.477023 -1.918353 -4.099903 
C   -4.868061 1.939941 1.576427 
C   5.247777 -0.077895 5.162030 
C   4.056668 0.124887 -0.542554 
C   -4.056668 -2.774976 -5.151554 
C   -5.247777 2.821968 0.532078 
C   4.310704 0.834593 5.668514 
C   4.948016 -0.828563 -0.029722 
C   -4.948016 2.071301 -5.664386 
C   -4.310704 -2.065271 0.025594 
C   3.002314 0.883858 5.186798 
C   6.255140 -0.935296 -0.499372 
C   -6.255140 1.964568 -5.194736 
C   -3.002314 -2.016006 0.507310 
C   2.621675 0.015624 4.162837 
C   6.687210 -0.071508 -1.506185 
C   -6.687210 2.828356 -4.187923 
C   -2.621675 -2.884240 1.531271 
C   3.546316 -0.884173 3.637803 
C   5.805116 0.863851 -2.047095 
C   -5.805116 -2.036013 -3.647013 
C   -3.546316 2.015691 2.056305 
C   6.602736 -0.108058 -5.616080 
C   2.698529 0.166480 0.055168 
C   -2.698529 -2.733384 5.638940 
C   -6.602736 2.791806 -0.078028 
C   7.478406 0.983792 5.639024 
C   1.897794 -0.987920 0.020798 
C   -1.897794 1.911944 -5.714906 
C   -7.478406 -1.916072 0.055084 
C   8.763136 0.926511 -5.203074 
C   0.616556 -0.980805 0.575172 
C   -0.616556 1.919059 5.118936 
C   -8.763136 -1.973353 -0.491034 
C   9.183545 -0.210385 -4.503674 
C   0.120265 0.175459 1.185034 
C   -0.120265 -2.724405 4.509074 
C   -9.183545 2.689479 -1.190434 
C   8.301672 -1.284382 -4.335346 
C   0.922440 1.321846 1.242872 
C   -0.922440 -1.578018 4.451236 
C   -8.301672 1.615482 -1.358762 
C   7.022966 -1.234125 -4.890381 
C   2.198608 1.320171 0.679899 
C   -2.198608 -1.579692 5.014209 
C   -7.022966 1.665738 -0.803727 
H   7.529831 -0.618883 3.454877 
H   1.830174 0.618565 -2.172871 
H   -1.830174 -2.281299 -3.521237 
H   -7.529831 2.280981 2.239231 
H   8.948447 -2.153927 2.143977 
H   0.313770 2.144405 -3.371691 
H   -0.313770 -0.755458 -2.322417 
H   -8.948447 0.745936 3.550131 
H   8.032191 1.473166 1.319617 
H   1.163031 -1.472530 -4.251617 
H   -1.163031 1.427334 -1.442491 
H   -8.032191 -1.426698 4.374491 
H   5.686914 0.836959 1.895093 
H   3.551808 -0.856009 -3.891091 
H   -3.551808 2.043854 -1.803017 
H   -5.686914 -2.062904 3.799015 
H   4.285547 2.344389 3.251484 
H   5.050009 -2.345343 -2.617572 
H   -5.050009 0.554521 -3.076536 
H   -4.285547 -0.555475 2.442624 
H   4.609115 1.509551 -4.916082 
H   4.613095 -1.490183 0.770406 
H   -4.613095 1.409681 4.923702 
H   -4.609115 -1.390313 -0.778026 
H   2.300940 1.601065 5.614810 
H   6.917777 -1.688059 -0.071360 
H   -6.917777 1.211804 -5.622748 
H   -2.300940 -1.298798 0.079298 
H   1.618337 0.056623 3.738114 
H   7.697538 -0.145843 -1.908048 
H   -7.697538 2.754020 -3.786060 
H   -1.618337 -2.843240 1.955994 
H   3.248161 -1.519968 2.802528 
H   6.139469 1.484088 -2.881104 
H   -6.139469 -1.415775 -2.813004 
H   -3.248161 1.379895 2.891580 
H   7.164090 1.859919 5.066403 
H   2.264813 -1.874523 -0.500068 
H   -2.264813 1.025341 -5.194041 
H   -7.164090 -1.039945 0.627706 
H   -9.156102 1.769949 -5.347315 
H   -0.006096 -1.873455 0.494436 
H   0.006096 1.026409 5.199673 
H   9.156102 -1.129915 -0.346794 
H   -8.398875 -0.266551 -4.105553 
H   -0.890013 0.190987 1.598395 
H   0.890013 -2.708877 4.095713 
H   8.398875 2.633313 -1.588555 
H   8.614213 -2.166694 -3.773657 
H   0.557830 2.217814 1.747093 
H   -0.557830 -0.682049 3.947015 
H   -8.614213 0.733169 -1.920451 
H   6.338050 -2.077091 -4.774083 
H   2.825738 2.212031 0.731745 
H   -2.825738 -0.687833 4.962363 
H   -6.338050 0.822773 -0.920025 
128
i=15
C   5.800562 -1.909588 3.453150 
C   3.563782 1.920172 -2.293454 
C   -3.563782 -0.979692 -3.400654 
C   -5.800562 0.990276 2.240958 
C   7.132162 -1.578958 3.130429 
C   2.212286 1.580230 -2.509487 
C   -2.212286 -1.319633 -3.184621 
C   -7.132162 1.320905 2.563679 
C   7.921840 -2.447012 2.372448 
C   1.346407 2.441932 -3.182380 
C   -1.346407 -0.457931 -2.511728 
C   -7.921840 0.452851 3.321660 
C   7.402874 2.136814 1.914485 
C   1.815845 -2.140622 -3.685215 
C   -1.815845 0.759241 -2.008893 
C   -7.402874 -0.763049 3.779623 
C   6.091081 1.783893 2.247952 
C   3.161502 -1.800829 -3.509660 
C   -3.161502 1.099035 -2.184448 
C   -6.091081 -1.115971 3.446156 
C   5.305171 2.647113 3.011907 
C   4.022765 -2.655153 -2.815977 
C   -4.022765 0.244711 -2.878131 
C   -5.305171 -0.252751 2.682201 
C   4.875787 -0.956325 4.120644 
C   4.484749 0.985109 -1.597168 
C   -4.484749 -1.914755 -4.096940 
C   -4.875787 1.943539 1.573464 
C   5.248730 -0.070063 5.163776 
C   4.057621 0.132719 -0.544300 
C   -4.057621 -2.767144 -5.149808 
C   -5.248730 2.829800 0.530332 
C   4.304036 0.835598 5.669202 
C   4.941348 -0.827558 -0.030410 
C   -4.941348 2.072306 -5.663698 
C   -4.304036 -2.064266 0.024906 
C   2.995435 0.875285 5.185475 
C   6.248261 -0.943869 -0.498049 
C   -6.248261 1.955995 -5.196059 
C   -2.995435 -2.024579 0.508633 
C   2.623368 0.006310 4.158656 
C   6.688903 -0.080822 -1.502004 
C   -6.688903 2.819042 -4.192104 
C   -2.623368 -2.893554 1.535452 
C   3.555100 -0.887560 3.636268 
C   5.813900 0.860464 -2.045560 
C   -5.813900 -2.039400 -3.648548 
C   -3.555100 2.012304 2.057840 
C   6.603159 -0.098321 -5.612270 
C   2.698952 0.176217 0.051358 
C   -2.698952 -2.723647 5.642750 
C   -6.603159 2.801543 -0.081838 
C   7.491318 0.983104 5.626377 
C   1.910706 -0.988608 0.033445 
C   -1.910706 1.911256 -5.727553 
C   -7.491318 -1.916760 0.067731 
C   8.776630 0.917462 -5.217097 
C   0.630050 -0.989854 0.589195 
C   -0.630050 1.910010 5.104913 
C   -8.776630 -1.982402 -0.477011 
C   9.184392 -0.216206 -4.502774 
C   0.121112 0.169638 1.184134 
C   -0.121112 -2.730226 4.509974 
C   -9.184392 2.683658 -1.191334 
C   8.289236 -1.278138 -4.316031 
C   0.910004 1.328090 1.223557 
C   -0.910004 -1.571774 4.470551 
C   -8.289236 1.621726 -1.378077 
C   7.010107 -1.219784 -4.869743 
C   2.185749 1.334512 0.659261 
C   -2.185749 -1.565351 5.034847 
C   -7.010107 1.680079 -0.824365 
H   7.540044 -0.618936 3.443817 
H   1.840387 0.618512 -2.161811 
H   -1.840387 -2.281352 -3.532297 
H   -7.540044 2.280928 2.250291 
H   8.942362 -2.155514 2.114237 
H   0.307685 2.142818 -3.341951 
H   -0.307685 -0.757045 -2.352157 
H   -8.942362 0.744349 3.579871 
H   8.014940 1.473272 1.299138 
H   1.145780 -1.472424 -4.231138 
H   -1.145780 1.427440 -1.462970 
H   -8.014940 -1.426592 4.394970 
H   5.676913 0.833784 1.910439 
H   3.541807 -0.859184 -3.906437 
H   -3.541807 2.040679 -1.787671 
H   -5.676913 -2.066079 3.783669 
H   4.291685 2.344230 3.280642 
H   5.056147 -2.345502 -2.646730 
H   -5.056147 0.554362 -3.047378 
H   -4.291685 -0.555634 2.413466 
H   4.596362 1.512779 -4.914812 
H   4.600342 -1.486955 0.769136 
H   -4.600342 1.412909 4.924972 
H   -4.596362 -1.387085 -0.779296 
H   2.287605 1.586566 5.613487 
H   6.904442 -1.702558 -0.070037 
H   -6.904442 1.197305 -5.624071 
H   -2.287605 -1.313297 0.080621 
H   1.621195 0.041753 3.730123 
H   7.700396 -0.160713 -1.900057 
H   -7.700396 2.739150 -3.794051 
H   -1.621195 -2.858110 1.963985 
H   3.262978 -1.525948 2.800782 
H   6.154286 1.478108 -2.879358 
H   -6.154286 -1.421755 -2.814750 
H   -3.262978 1.373915 2.893326 
H   7.185786 1.857485 5.045130 
H   2.286509 -1.876957 -0.478795 
H   -2.286509 1.022907 -5.215314 
H   -7.185786 -1.042379 0.648979 
H   -9.133347 1.752698 -5.371922 
H   0.016659 -1.890706 0.519043 
H   -0.016659 1.009158 5.175066 
H   9.133347 -1.147166 -0.322187 
H   -8.397235 -0.279145 -4.107193 
H   -0.888373 0.178393 1.600035 
H   0.888373 -2.721471 4.094073 
H   8.397235 2.620719 -1.586915 
H   8.593099 -2.158174 -3.744764 
H   0.536716 2.226334 1.718200 
H   -0.536716 -0.673529 3.975908 
H   -8.593099 0.741689 -1.949344 
H   6.315560 -2.054601 -4.742703 
H   2.803248 2.234521 0.700365 
H   -2.803248 -0.665343 4.993743 
H   -6.315560 0.845263 -0.951405 
128
i=16
C   5.808764 -1.908265 3.459712 
C   3.571984 1.921495 -2.300016 
C   -3.571984 -0.978369 -3.394092 
C   -5.808764 0.991599 2.234396 
C   7.137877 -1.578799 3.123655 
C   2.218001 1.580389 -2.502713 
C   -2.218001 -1.319474 -3.191395 
C   -7.137877 1.321064 2.570453 
C   7.918030 -2.447647 2.355038 
C   1.342597 2.441297 -3.164970 
C   -1.342597 -0.458566 -2.529138 
C   -7.918030 0.452216 3.339070 
C   7.392873 2.136338 1.902684 
C   1.805844 -2.141098 -3.673414 
C   -1.805844 0.758765 -2.020694 
C   -7.392873 -0.763525 3.791424 
C   6.085313 1.781776 2.255890 
C   3.155734 -1.802946 -3.517598 
C   -3.155734 1.096918 -2.176510 
C   -6.085313 -1.118088 3.438218 
C   5.308822 2.646108 3.028629 
C   4.026416 -2.656158 -2.832699 
C   -4.026416 0.243706 -2.861409 
C   -5.308822 -0.253756 2.665479 
C   4.883513 -0.952727 4.123607 
C   4.492475 0.988707 -1.600131 
C   -4.492475 -1.911157 -4.093977 
C   -4.883513 1.947137 1.570501 
C   5.249683 -0.062231 5.165522 
C   4.058574 0.140551 -0.546046 
C   -4.058574 -2.759312 -5.148062 
C   -5.249683 2.837632 0.528586 
C   4.297368 0.836603 5.669890 
C   4.934680 -0.826553 -0.031098 
C   -4.934680 2.073311 -5.663010 
C   -4.297368 -2.063261 0.024218 
C   2.988556 0.866712 5.184152 
C   6.241382 -0.952442 -0.496726 
C   -6.241382 1.947422 -5.197382 
C   -2.988556 -2.033152 0.509956 
C   2.625061 -0.003004 4.154475 
C   6.690596 -0.090136 -1.497823 
C   -6.690596 2.809728 -4.196285 
C   -2.625061 -2.902868 1.539633 
C   3.563884 -0.890947 3.634733 
C   5.822684 0.857077 -2.044025 
C   -5.822684 -2.042787 -3.650083 
C   -3.563884 2.008917 2.059375 
C   6.603582 -0.088584 -5.608460 
C   2.699375 0.185954 0.047548 
C   -2.699375 -2.713910 5.646560 
C   -6.603582 2.811280 -0.085648 
C   7.504230 0.982416 5.613730 
C   1.923618 -0.989296 0.046092 
C   -1.923618 1.910568 -5.740200 
C   -7.504230 -1.917448 0.080378 
C   8.790124 0.908413 -5.231120 
C   0.643544 -0.998903 0.603218 
C   -0.643544 1.900961 5.090890 
C   -8.790124 -1.991451 -0.462988 
C   9.185239 -0.222027 -4.501874 
C   0.121959 0.163817 1.183234 
C   -0.121959 -2.736047 4.510874 
C   -9.185239 2.677837 -1.192234 
C   8.276800 -1.271894 -4.296716 
C   0.897568 1.334334 1.204242 
C   -0.897568 -1.565530 4.489866 
C   -8.276800 1.627970 -1.397392 
C   6.997248 -1.205443 -4.849105 
C   2.172890 1.348853 0.638623 
C   -2.172890 -1.551010 5.055485 
C   -6.997248 1.694420 -0.845003 
H   7.550257 -0.618989 3.432757 
H   1.850600 0.618459 -2.150751 
H   -1.850600 -2.281405 -3.543357 
H   -7.550257 2.280875 2.261351 
H   8.936277 -2.157101 2.084497 
H   0.301600 2.141231 -3.312211 
H   -0.301600 -0.758632 -2.381897 
H   -8.936277 0.742762 3.609611 
H   7.997689 1.473378 1.278659 
H   1.128529 -1.472318 -4.210659 
H   -1.128529 1.427546 -1.483449 
H   -7.997689 -1.426486 4.415449 
H   5.666912 0.830609 1.925785 
H   3.531806 -0.862359 -3.921783 
H   -3.531806 2.037504 -1.772325 
H   -5.666912 -2.069254 3.768323 
H   4.297823 2.344071 3.309800 
H   5.062285 -2.345661 -2.675888 
H   -5.062285 0.554203 -3.018220 
H   -4.297823 -0.555793 2.384308 
H   4.583609 1.516007 -4.913542 
H   4.587589 -1.483727 0.767866 
H   -4.587589 1.416137 4.926242 
H   -4.583609 -1.383857 -0.780566 
H   2.274270 1.572067 5.612164 
H   6.891107 -1.717057 -0.068714 
H   -6.891107 1.182806 -5.625394 
H   -2.274270 -1.327796 0.081944 
H   1.624053 0.026883 3.722132 
H   7.703254 -0.175583 -1.892066 
H   -7.703254 2.724280 -3.802042 
H   -1.624053 -2.872980 1.971976 
H   3.277795 -1.531928 2.799036 
H   6.169103 1.472128 -2.877612 
H   -6.169103 -1.427735 -2.816496 
H   -3.277795 1.367935 2.895072 
H   7.207482 1.855051 5.023857 
H   2.308205 -1.879391 -0.457522 
H   -2.308205 1.020473 -5.236587 
H   -7.207482 -1.044813 0.670252 
H   -9.110592 1.735447 -5.396529 
H   0.039414 -1.907957 0.543650 
H   -0.039414 0.991907 5.150459 
H   9.110592 -1.164417 -0.297580 
H   -8.395595 -0.291739 -4.108833 
H   -0.886733 0.165799 1.601675 
H   0.886733 -2.734065 4.092433 
H   8.395595 2.608125 -1.585275 
H   8.571985 -2.149654 -3.715871 
H   0.515602 2.234854 1.689307 
H   -0.515602 -0.665009 4.004801 
H   -8.571985 0.750209 -1.978237 
H   6.293070 -2.032111 -4.711323 
H   2.780758 2.257011 0.668985 
H   -2.780758 -0.642853 5.025123 
H   -6.293070 0.867753 -0.982785 
128
i=17
C   5.816966 -1.906942 3.466274 
C   3.580186 1.922818 -2.306578 
C   -3.580186 -0.977046 -3.387530 
C   -5.816966 0.992922 2.227834 
C   7.143592 -1.578640 3.116881 
C   2.223716 1.580548 -2.495939 
C   -2.223716 -1.319315 -3.198169 
C   -7.143592 1.321223 2.577227 
C   7.914220 -2.448282 2.337628 
C   1.338787 2.440662 -3.147560 
C   -1.338787 -0.459201 -2.546548 
C   -7.914220 0.451581 3.356480 
C   7.382872 2.135862 1.890883 
C   1.795843 -2.141574 -3.661613 
C   -1.795843 0.758289 -2.032495 
C   -7.382872 -0.764001 3.803225 
C   6.079545 1.779659 2.263828 
C   3.149966 -1.805063 -3.525536 
C   -3.149966 1.094801 -2.168572 
C   -6.079545 -1.120205 3.430280 
C   5.312473 2.645103 3.045351 
C   4.030067 -2.657163 -2.849421 
C   -4.030067 0.242701 -2.844687 
C   -5.312473 -0.254761 2.648757 
C   4.891239 -0.949129 4.126570 
C   4.500201 0.992305 -1.603094 
C   -4.500201 -1.907559 -4.091014 
C   -4.891239 1.950735 1.567538 
C   5.250636 -0.054399 5.167268 
C   4.059527 0.148383 -0.547792 
C   -4.059527 -2.751480 -5.146316 
C   -5.250636 2.845464 0.526840 
C   4.290700 0.837608 5.670578 
C   4.928012 -0.825548 -0.031786 
C   -4.928012 2.074316 -5.662322 
C   -4.290700 -2.062256 0.023530 
C   2.981677 0.858139 5.182829 
C   6.234503 -0.961015 -0.495403 
C   -6.234503 1.938849 -5.198705 
C   -2.981677 -2.041725 0.511279 
C   2.626754 -0.012318 4.150294 
C   6.692289 -0.099450 -1.493642 
C   -6.692289 2.800414 -4.200466 
C   -2.626754 -2.912182 1.543814 
C   3.572668 -0.894334 3.633198 
C   5.831468 0.853690 -2.042490 
C   -5.831468 -2.046174 -3.651618 
C   -3.572668 2.005530 2.060910 
C   6.604005 -0.078847 -5.604650 
C   2.699798 0.195691 0.043738 
C   -2.699798 -2.704173 5.650370 
C   -6.604005 2.821017 -0.089458 
C   7.517142 0.981728 5.601083 
C   1.936530 -0.989984 0.058739 
C   -1.936530 1.909880 -5.752847 
C   -7.517142 -1.918136 0.093025 
C   8.803618 0.899364 -5.245143 
C   0.657038 -1.007952 0.617241 
C   -0.657038 1.891912 5.076867 
C   -8.803618 -2.000500 -0.448965 
C   9.186086 -0.227848 -4.500974 
C   0.122806 0.157996 1.182334 
C   -0.122806 -2.741868 4.511774 
C   -9.186086 2.672016 -1.193134 
C   8.264364 -1.265650 -4.277401 
C   0.885132 1.340578 1.184927 
C   -0.885132 -1.559286 4.509181 
C   -8.264364 1.634214 -1.416707 
C   6.984389 -1.191102 -4.828467 
C   2.160031 1.363194 0.617985 
C   -2.160031 -1.536669 5.076123 
C   -6.984389 1.708761 -0.865641 
H   7.560470 -0.619042 3.421697 
H   1.860813 0.618406 -2.139691 
H   -1.860813 -2.281458 -3.554417 
H   -7.560470 2.280822 2.272411 
H   8.930192 -2.158688 2.054757 
H   0.295515 2.139644 -3.282471 
H   -0.295515 -0.760219 -2.411637 
H   -8.930192 0.741175 3.639351 
H   7.980438 1.473484 1.258180 
H   1.111278 -1.472212 -4.190180 
H   -1.111278 1.427652 -1.503928 
H   -7.980438 -1.426380 4.435928 
H   5.656911 0.827434 1.941131 
H   3.521805 -0.865534 -3.937129 
H   -3.521805 2.034329 -1.756979 
H   -5.656911 -2.072429 3.752977 
H   4.303961 2.343912 3.338958 
H   5.068423 -2.345820 -2.705046 
H   -5.068423 0.554044 -2.989062 
H   -4.303961 -0.555952 2.355150 
H   4.570856 1.519235 -4.912272 
H   4.574836 -1.480499 0.766596 
H   -4.574836 1.419365 4.927512 
H   -4.570856 -1.380629 -0.781836 
H   2.260935 1.557568 5.610841 
H   6.877772 -1.731556 -0.067391 
H   -6.877772 1.168307 -5.626717 
H   -2.260935 -1.342295 0.083267 
H   1.626911 0.012013 3.714141 
H   7.706112 -0.190453 -1.884075 
H   -7.706112 2.709410 -3.810033 
H   -1.626911 -2.887850 1.979967 
H   3.292612 -1.537908 2.797290 
H   6.183920 1.466148 -2.875866 
H   -6.183920 -1.433715 -2.818242 
H   -3.292612 1.361955 2.896818 
H   7.229178 1.852617 5.002584 
H   2.329901 -1.881825 -0.436249 
H   -2.329901 1.018039 -5.257860 
H   -7.229178 -1.047247 0.691525 
H   -9.087837 1.718196 -5.421136 
H   0.062169 -1.925208 0.568257 
H   -0.062169 0.974656 5.125852 
H   9.087837 -1.181668 -0.272973 
H   -8.393955 -0.304333 -4.110473 
H   -0.885093 0.153205 1.603315 
H   0.885093 -2.746659 4.090793 
H   8.393955 2.595531 -1.583635 
H   8.550871 -2.141134 -3.686978 
H   0.494488 2.243374 1.660414 
H   -0.494488 -0.656489 4.033694 
H   -8.550871 0.758729 -2.007130 
H   6.270580 -2.009621 -4.679943 
H   2.758268 2.279501 0.637605 
H   -2.758268 -0.620363 5.056503 
H   -6.270580 0.890243 -1.014165 
128
i=18
C   5.825168 -1.905619 3.472836 
C   3.588388 1.924141 -2.313140 
C   -3.588388 -0.975723 -3.380968 
C   -5.825168 0.994245 2.221272 
C   7.149307 -1.578481 3.110107 
C   2.229431 1.580707 -2.489165 
C   -2.229431 -1.319156 -3.204943 
C   -7.149307 1.321382 2.584001 
C   7.910410 -2.448917 2.320218 
C   1.334977 2.440027 -3.130150 
C   -1.334977 -0.459836 -2.563958 
C   -7.910410 0.450946 3.373890 
C   7.372871 2.135386 1.879082 
C   1.785842 -2.142050 -3.649812 
C   -1.785842 0.757813 -2.044296 
C   -7.372871 -0.764477 3.815026 
C   6.073777 1.777542 2.271766 
C   3.144198 -1.807180 -3.533474 
C   -3.144198 1.092684 -2.160634 
C   -6.073777 -1.122322 3.422342 
C   5.316124 2.644098 3.062073 
C   4.033718 -2.658168 -2.866143 
C   -4.033718 0.241696 -2.827965 
C   -5.316124 -0.255766 2.632035 
C   4.898965 -0.945531 4.129533 
C   4.507927 0.995903 -1.606057 
C   -4.507927 -1.903961 -4.088051 
C   -4.898965 1.954333 1.564575 
C   5.251589 -0.046567 5.169014 
C   4.060480 0.156215 -0.549538 
C   -4.060480 -2.743648 -5.144570 
C   -5.251589 2.853296 0.525094 
C   4.284032 0.838613 5.671266 
C   4.921344 -0.824543 -0.032474 
C   -4.921344 2.075321 -5.661634 
C   -4.284032 -2.061251 0.022842 
C   2.974798 0.849566 5.181506 
C   6.227624 -0.969588 -0.494080 
C   -6.227624 1.930276 -5.200028 
C   -2.974798 -2.050298 0.512602 
C   2.628447 -0.021632 4.146113 
C   6.693982 -0.108764 -1.489461 
C   -6.693982 2.791100 -4.204647 
C   -2.628447 -2.921496 1.547995 
C   3.581452 -0.897721 3.631663 
C   5.840252 0.850303 -2.040955 
C   -5.840252 -2.049561 -3.653153 
C   -3.581452 2.002143 2.062445 
C   6.604428 -0.069110 -5.600840 
C   2.700221 0.205428 0.039928 
C   -2.700221 -2.694436 5.654180 
C   -6.604428 2.830754 -0.093268 
C   7.530054 0.981040 5.588436 
C   1.949442 -0.990672 0.071386 
C   -1.949442 1.909192 -5.765494 
C   -7.530054 -1.918824 0.105672 
C   8.817112 0.890315 -5.259166 
C   0.670532 -1.017001 0.631264 
C   -0.670532 1.882863 5.062844 
C   -8.817112 -2.009549 -0.434942 
C   9.186933 -0.233669 -4.500074 
C   0.123653 0.152175 1.181434 
C   -0.123653 -2.747689 4.512674 
C   -9.186933 2.666195 -1.194034 
C   8.251928 -1.259406 -4.258086 
C   0.872696 1.346822 1.165612 
C   -0.872696 -1.553042 4.528496 
C   -8.251928 1.640458 -1.436022 
C   6.971530 -1.176761 -4.807829 
C   2.147172 1.377535 0.597347 
C   -2.147172 -1.522328 5.096761 
C   -6.971530 1.723102 -0.886279 
H   7.570683 -0.619095 3.410637 
H   1.871026 0.618353 -2.128631 
H   -1.871026 -2.281511 -3.565477 
H   -7.570683 2.280769 2.283471 
H   8.924107 -2.160275 2.025017 
H   0.289430 2.138057 -3.252731 
H   -0.289430 -0.761806 -2.441377 
H   -8.924107 0.739588 3.669091 
H   7.963187 1.473590 1.237701 
H   1.094027 -1.472106 -4.169701 
H   -1.094027 1.427758 -1.524407 
H   -7.963187 -1.426274 4.456407 
H   5.646910 0.824259 1.956477 
H   3.511804 -0.868709 -3.952475 
H   -3.511804 2.031154 -1.741633 
H   -5.646910 -2.075604 3.737631 
H   4.310099 2.343753 3.368116 
H   5.074561 -2.345979 -2.734204 
H   -5.074561 0.553885 -2.959904 
H   -4.310099 -0.556111 2.325992 
H   4.558103 1.522463 -4.911002 
H   4.562083 -1.477271 0.765326 
H   -4.562083 1.422593 4.928782 
H   -4.558103 -1.377401 -0.783106 
H   2.247600 1.543069 5.609518 
H   6.864437 -1.746055 -0.066068 
H   -6.864437 1.153808 -5.628040 
H   -2.247600 -1.356794 0.084590 
H   1.629769 -0.002857 3.706150 
H   7.708970 -0.205323 -1.876084 
H   -7.708970 2.694540 -3.818024 
H   -1.629769 -2.902720 1.987958 
H   3.307429 -1.543888 2.795544 
H   6.198737 1.460168 -2.874120 
H   -6.198737 -1.439695 -2.819988 
H   -3.307429 1.355975 2.898564 
H   7.250874 1.850183 4.981311 
H   2.351597 -1.884259 -0.414976 
H   -2.351597 1.015605 -5.279133 
H   -7.250874 -1.049681 0.712798 
H   -9.065082 1.700945 -5.445743 
H   0.084924 -1.942459 0.592864 
H   -0.084924 0.957405 5.101245 
H   9.065082 -1.198919 -0.248366 
H   -8.392315 -0.316927 -4.112113 
H   -0.883453 0.140611 1.604955 
H   0.883453 -2.759253 4.089153 
H   8.392315 2.582937 -1.581995 
H   8.529757 -2.132614 -3.658085 
H   0.473374 2.251894 1.631521 
H   -0.473374 -0.647969 4.062587 
H   -8.529757 0.767249 -2.036023 
H   6.248090 -1.987131 -4.648563 
H   2.735778 2.301991 0.606225 
H   -2.735778 -0.597873 5.087883 
H   -6.248090 0.912733 -1.045545 
128
i=19
C   5.833370 -1.904296 3.479398 
C   3.596590 1.925464 -2.319702 
C   -3.596590 -0.974400 -3.374406 
C   -5.833370 0.995568 2.214710 
C   7.155022 -1.578322 3.103333 
C   2.235146 1.580866 -2.482391 
C   -2.235146 -1.318997 -3.211717 
C   -7.155022 1.321541 2.590775 
C   7.906600 -2.449552 2.302808 
C   1.331167 2.439392 -3.112740 
C   -1.331167 -0.460471 -2.581368 
C   -7.906600 0.450311 3.391300 
C   7.362870 2.134910 1.867281 
C   1.775841 -2.142526 -3.638011 
C   -1.775841 0.757337 -2.056097 
C   -7.362870 -0.764953 3.826827 
C   6.068009 1.775425 2.279704 
C   3.138430 -1.809297 -3.541412 
C   -3.138430 1.090567 -2.152696 
C   -6.068009 -1.124439 3.414404 
C   5.319775 2.643093 3.078795 
C   4.037369 -2.659173 -2.882865 
C   -4.037369 0.240691 -2.811243 
C   -5.319775 -0.256771 2.615313 
C   4.906691 -0.941933 4.132496 
C   4.515653 0.999501 -1.609020 
C   -4.515653 -1.900363 -4.085088 
C   -4.906691 1.957931 1.561612 
C   5.252542 -0.038735 5.170760 
C   4.061433 0.164047 -0.551284 
C   -4.061433 -2.735816 -5.142824 
C   -5.252542 2.861128 0.523348 
C   4.277364 0.839618 5.671954 
C   4.914676 -0.823538 -0.033162 
C   -4.914676 2.076326 -5.660946 
C   -4.277364 -2.060246 0.022154 
C   2.967919 0.840993 5.180183 
C   6.220745 -0.978161 -0.492757 
C   -6.220745 1.921703 -5.201351 
C   -2.967919 -2.058871 0.513925 
C   2.630140 -0.030946 4.141932 
C   6.695675 -0.118078 -1.485280 
C   -6.695675 2.781786 -4.208828 
C   -2.630140 -2.930810 1.552176 
C   3.590236 -0.901108 3.630128 
C   5.849036 0.846916 -2.039420 
C   -5.849036 -2.052948 -3.654688 
C   -3.590236 1.998756 2.063980 
C   6.604851 -0.059373 -5.597030 
C   2.700644 0.215165 0.036118 
C   -2.700644 -2.684699 5.657990 
C   -6.604851 2.840491 -0.097078 
C   7.542966 0.980352 5.575789 
C   1.962354 -0.991360 0.084033 
C   -1.962354 1.908504 -5.778141 
C   -7.542966 -1.919512 0.118319 
C   8.830606 0.881266 -5.273189 
C   0.684026 -1.026050 0.645287 
C   -0.684026 1.873814 5.048821 
C   -8.830606 -2.018598 -0.420919 
C   9.187780 -0.239490 -4.499174 
C   0.124500 0.146354 1.180534 
C   -0.124500 -2.753510 4.513574 
C   -9.187780 2.660374 -1.194934 
C   8.239492 -1.253162 -4.238771 
C   0.860260 1.353066 1.146297 
C   -0.860260 -1.546798 4.547811 
C   -8.239492 1.646702 -1.455337 
C   6.958671 -1.162420 -4.787191 
C   2.134313 1.391876 0.576709 
C   -2.134313 -1.507987 5.117399 
C   -6.958671 1.737443 -0.906917 
H   7.580896 -0.619148 3.399577 
H   1.881239 0.618300 -2.117571 
H   -1.881239 -2.281564 -3.576537 
H   -7.580896 2.280716 2.294531 
H   8.918022 -2.161862 1.995277 
H   0.283345 2.136470 -3.222991 
H   -0.283345 -0.763393 -2.471117 
H   -8.918022 0.738001 3.698831 
H   7.945936 1.473696 1.217222 
H   1.076776 -1.472000 -4.149222 
H   -1.076776 1.427864 -1.544886 
H   -7.945936 -1.426168 4.476886 
H   5.636909 0.821084 1.971823 
H   3.501803 -0.871884 -3.967821 
H   -3.501803 2.027979 -1.726287 
H   -5.636909 -2.078779 3.722285 
H   4.316237 2.343594 3.397274 
H   5.080699 -2.346138 -2.763362 
H   -5.080699 0.553726 -2.930746 
H   -4.316237 -0.556270 2.296834 
H   4.545350 1.525691 -4.909732 
H   4.549330 -1.474043 0.764056 
H   -4.549330 1.425821 4.930052 
H   -4.545350 -1.374173 -0.784376 
H   2.234265 1.528570 5.608195 
H   6.851102 -1.760554 -0.064745 
H   -6.851102 1.139309 -5.629363 
H   -2.234265 -1.371293 0.085913 
H   1.632627 -0.017727 3.698159 
H   7.711828 -0.220193 -1.868093 
H   -7.711828 2.679670 -3.826015 
H   -1.632627 -2.917590 1.995949 
H   3.322246 -1.549868 2.793798 
H   6.213554 1.454188 -2.872374 
H   -6.213554 -1.445675 -2.821734 
H   -3.322246 1.349995 2.900310 
H   7.272570 1.847749 4.960038 
H   2.373293 -1.886693 -0.393703 
H   -2.373293 1.013171 -5.300406 
H   -7.272570 -1.052115 0.734071 
H   -9.042327 1.683694 -5.470350 
H   0.107679 -1.959710 0.617471 
H   -0.107679 0.940154 5.076638 
H   9.042327 -1.216170 -0.223759 
H   -8.390675 -0.329521 -4.113753 
H   -0.881813 0.128017 1.606595 
H   0.881813 -2.771847 4.087513 
H   8.390675 2.570343 -1.580355 
H   8.508643 -2.124094 -3.629192 
H   0.452260 2.260414 1.602628 
H   -0.452260 -0.639449 4.091480 
H   -8.508643 0.775769 -2.064916 
H   6.225600 -1.964641 -4.617183 
H   2.713288 2.324481 0.574845 
H   -2.713288 -0.575383 5.119263 
H   -6.225600 0.935223 -1.076925 
128
i=20
C   5.841572 -1.902973 3.485960 
C   3.604792 1.926787 -2.326264 
C   -3.604792 -0.973077 -3.367844 
C   -5.841572 0.996891 2.208148 
C   7.160737 -1.578163 3.096559 
C   2.240861 1.581025 -2.475617 
C   -2.240861 -1.318838 -3.218491 
C   -7.160737 1.321700 2.597549 
C   7.902790 -2.450187 2.285398 
C   1.327357 2.438757 -3.095330 
C   -1.327357 -0.461106 -2.598778 
C   -7.902790 0.449676 3.408710 
C   7.352869 2.134434 1.855480 
C   1.765840 -2.143002 -3.626210 
C   -1.765840 0.756861 -2.067898 
C   -7.352869 -0.765429 3.838628 
C   6.062241 1.773308 2.287642 
C   3.132662 -1.811414 -3.549350 
C   -3.132662 1.088450 -2.144758 
C   -6.062241 -1.126556 3.406466 
C   5.323426 2.642088 3.095517 
C   4.041020 -2.660178 -2.899587 
C   -4.041020 0.239686 -2.794521 
C   -5.323426 -0.257776 2.598591 
C   4.914417 -0.938335 4.135459 
C   4.523379 1.003099 -1.611983 
C   -4.523379 -1.896765 -4.082125 
C   -4.914417 1.961529 1.558649 
C   5.253495 -0.030903 5.172506 
C   4.062386 0.171879 -0.553030 
C   -4.062386 -2.727984 -5.141078 
C   -5.253495 2.868960 0.521602 
C   4.270696 0.840623 5.672642 
C   4.908008 -0.822533 -0.033850 
C   -4.908008 2.077331 -5.660258 
C   -4.270696 -2.059241 0.021466 
C   2.961040 0.832420 5.178860 
C   6.213866 -0.986734 -0.491434 
C   -6.213866 1.913130 -5.202674 
C   -2.961040 -2.067444 0.515248 
C   2.631833 -0.040260 4.137751 
C   6.697368 -0.127392 -1.481099 
C   -6.697368 2.772472 -4.213009 
C   -2.631833 -2.940124 1.556357 
C   3.599020 -0.904495 3.628593 
C   5.857820 0.843529 -2.037885 
C   -5.857820 -2.056335 -3.656223 
C   -3.599020 1.995369 2.065515 
C   6.605274 -0.049636 -5.593220 
C   2.701067 0.224902 0.032308 
C   -2.701067 -2.674962 5.661800 
C   -6.605274 2.850228 -0.100888 
C   7.555878 0.979664 5.563142 
C   1.975266 -0.992048 0.096680 
C   -1.975266 1.907816 -5.790788 
C   -7.555878 -1.920200 0.130966 
C   8.844100 0.872217 -5.287212 
C   0.697520 -1.035099 0.659310 
C   -0.697520 1.864765 5.034798 
C   -8.844100 -2.027647 -0.406896 
C   9.188627 -0.245311 -4.498274 
C   0.125347 0.140533 1.179634 
C   -0.125347 -2.759331 4.514474 
C   -9.188627 2.654553 -1.195834 
C   8.227056 -1.246918 -4.219456 
C   0.847824 1.359310 1.126982 
C   -0.847824 -1.540554 4.567126 
C   -8.227056 1.652946 -1.474652 
C   6.945812 -1.148079 -4.766553 
C   2.121454 1.406217 0.556071 
C   -2.121454 -1.493646 5.138037 
C   -6.945812 1.751784 -0.927555 
H   7.591109 -0.619201 3.388517 
H   1.891452 0.618247 -2.106511 
H   -1.891452 -2.281617 -3.587597 
H   -7.591109 2.280663 2.305591 
H   8.911937 -2.163449 1.965537 
H   0.277260 2.134883 -3.193251 
H   -0.277260 -0.764980 -2.500857 
H   -8.911937 0.736414 3.728571 
H   7.928685 1.473802 1.196743 
H   1.059525 -1.471894 -4.128743 
H   -1.059525 1.427970 -1.565365 
H   -7.928685 -1.426062 4.497365 
H   5.626908 0.817909 1.987169 
H   3.491802 -0.875059 -3.983167 
H   -3.491802 2.024804 -1.710941 
H   -5.626908 -2.081954 3.706939 
H   4.322375 2.343435 3.426432 
H   5.086837 -2.346297 -2.792520 
H   -5.086837 0.553567 -2.901588 
H   -4.322375 -0.556429 2.267676 
H   4.532597 1.528919 -4.908462 
H   4.536577 -1.470815 0.762786 
H   -4.536577 1.429049 4.931322 
H   -4.532597 -1.370945 -0.785646 
H   2.220930 1.514071 5.606872 
H   6.837767 -1.775053 -0.063422 
H   -6.837767 1.124810 -5.630686 
H   -2.220930 -1.385792 0.087236 
H   1.635485 -0.032597 3.690168 
H   7.714686 -0.235063 -1.860102 
H   -7.714686 2.664800 -3.834006 
H   -1.635485 -2.932460 2.003940 
H   3.337063 -1.555848 2.792052 
H   6.228371 1.448208 -2.870628 
H   -6.228371 -1.451655 -2.823480 
H   -3.337063 1.344015 2.902056 
H   7.294266 1.845315 4.938765 
H   2.394989 -1.889127 -0.372430 
H   -2.394989 1.010737 -5.321679 
H   -7.294266 -1.054549 0.755344 
H   -9.019572 1.666443 -5.494957 
H   0.130434 -1.976961 0.642078 
H   -0.130434 0.922903 5.052031 
H   9.019572 -1.233421 -0.199152 
H   -8.389035 -0.342115 -4.115393 
H   -0.880173 0.115423 1.608235 
H   0.880173 -2.784441 4.085873 
H   8.389035 2.557749 -1.578715 
H   8.487529 -2.115574 -3.600299 
H   0.431146 2.268934 1.573735 
H   -0.431146 -0.630929 4.120373 
H   -8.487529 0.784289 -2.093809 
H   6.203110 -1.942151 -4.585803 
H   2.690798 2.346971 0.543465 
H   -2.690798 -0.552893 5.150643 
H   -6.203110 0.957713 -1.108305 
128
i=21
C   5.849774 -1.901650 3.492522 
C   3.612994 1.928110 -2.332826 
C   -3.612994 -0.971754 -3.361282 
C   -5.849774 0.998214 2.201586 
C   7.166452 -1.578004 3.089785 
C   2.246576 1.581184 -2.468843 
C   -2.246576 -1.318679 -3.225265 
C   -7.166452 1.321859 2.604323 
C   7.898980 -2.450822 2.267988 
C   1.323547 2.438122 -3.077920 
C   -1.323547 -0.461741 -2.616188 
C   -7.898980 0.449041 3.426120 
C   7.342868 2.133958 1.843679 
C   1.755839 -2.143478 -3.614409 
C   -1.755839 0.756385 -2.079699 
C   -7.342868 -0.765905 3.850429 
C   6.056473 1.771191 2.295580 
C   3.126894 -1.813531 -3.557288 
C   -3.126894 1.086333 -2.136820 
C   -6.056473 -1.128673 3.398528 
C   5.327077 2.641083 3.112239 
C   4.044671 -2.661183 -2.916309 
C   -4.044671 0.238681 -2.777799 
C   -5.327077 -0.258781 2.581869 
C   4.922143 -0.934737 4.138422 
C   4.531105 1.006697 -1.614946 
C   -4.531105 -1.893167 -4.079162 
C   -4.922143 1.965127 1.555686 
C   5.254448 -0.023071 5.174252 
C   4.063339 0.179711 -0.554776 
C   -4.063339 -2.720152 -5.139332 
C   -5.254448 2.876792 0.519856 
C   4.264028 0.841628 5.673330 
C   4.901340 -0.821528 -0.034538 
C   -4.901340 2.078336 -5.659570 
C   -4.264028 -2.058236 0.020778 
C   2.954161 0.823847 5.177537 
C   6.206987 -0.995307 -0.490111 
C   -6.206987 1.904557 -5.203997 
C   -2.954161 -2.076017 0.516571 
C   2.633526 -0.049574 4.133570 
C   6.699061 -0.136706 -1.476918 
C   -6.699061 2.763158 -4.217190 
C   -2.633526 -2.949438 1.560538 
C   3.607804 -0.907882 3.627058 
C   5.866604 0.840142 -2.036350 
C   -5.866604 -2.059722 -3.657758 
C   -3.607804 1.991982 2.067050 
C   6.605697 -0.039899 -5.589410 
C   2.701490 0.234639 0.028498 
C   -2.701490 -2.665225 5.665610 
C   -6.605697 2.859965 -0.104698 
C   7.568790 0.978976 5.550495 
C   1.988178 -0.992736 0.109327 
C   -1.988178 1.907128 -5.803435 
C   -7.568790 -1.920888 0.143613 
C   8.857594 0.863168 -5.301235 
C   0.711014 -1.044148 0.673333 
C   -0.711014 1.855716 5.020775 
C   -8.857594 -2.036696 -0.392873 
C   9.189474 -0.251132 -4.497374 
C   0.126194 0.134712 1.178734 
C   -0.126194 -2.765152 4.515374 
C   -9.189474 2.648732 -1.196734 
C   8.214620 -1.240674 -4.200141 
C   0.835388 1.365554 1.107667 
C   -0.835388 -1.534310 4.586441 
C   -8.214620 1.659190 -1.493967 
C   6.932953 -1.133738 -4.745915 
C   2.108595 1.420558 0.535433 
C   -2.108595 -1.479305 5.158675 
C   -6.932953 1.766125 -0.948193 
H   7.601322 -0.619254 3.377457 
H   1.901665 0.618194 -2.095451 
H   -1.901665 -2.281670 -3.598657 
H   -7.601322 2.280610 2.316651 
H   8.905852 -2.165036 1.935797 
H   0.271175 2.133296 -3.163511 
H   -0.271175 -0.766567 -2.530597 
H   -8.905852 0.734827 3.758311 
H   7.911434 1.473908 1.176264 
H   1.042274 -1.471788 -4.108264 
H   -1.042274 1.428076 -1.585844 
H   -7.911434 -1.425956 4.517844 
H   5.616907 0.814734 2.002515 
H   3.481801 -0.878234 -3.998513 
H   -3.481801 2.021629 -1.695595 
H   -5.616907 -2.085129 3.691593 
H   4.328513 2.343276 3.455590 
H   5.092975 -2.346456 -2.821678 
H   -5.092975 0.553408 -2.872430 
H   -4.328513 -0.556588 2.238518 
H   4.519844 1.532147 -4.907192 
H   4.523824 -1.467587 0.761516 
H   -4.523824 1.432277 4.932592 
H   -4.519844 -1.367717 -0.786916 
H   2.207595 1.499572 5.605549 
H   6.824432 -1.789552 -0.062099 
H   -6.824432 1.110311 -5.632009 
H   -2.207595 -1.400291 0.088559 
H   1.638343 -0.047467 3.682177 
H   7.717544 -0.249933 -1.852111 
H   -7.717544 2.649930 -3.841997 
H   -1.638343 -2.947330 2.011931 
H   3.351880 -1.561828 2.790306 
H   6.243188 1.442228 -2.868882 
H   -6.243188 -1.457635 -2.825226 
H   -3.351880 1.338035 2.903802 
H   7.315962 1.842881 4.917492 
H   2.416685 -1.891561 -0.351157 
H   -2.416685 1.008303 -5.342952 
H   -7.315962 -1.056983 0.776617 
H   -8.996817 1.649192 -5.519564 
H   0.153189 -1.994212 0.666685 
H   -0.153189 0.905652 5.027424 
H   8.996817 -1.250672 -0.174545 
H   -8.387395 -0.354709 -4.117033 
H   -0.878533 0.102829 1.609875 
H   0.878533 -2.797035 4.084233 
H   8.387395 2.545155 -1.577075 
H   8.466415 -2.107054 -3.571406 
H   0.410032 2.277454 1.544842 
H   -0.410032 -0.622409 4.149266 
H   -8.466415 0.792809 -2.122702 
H   6.180620 -1.919661 -4.554423 
H   2.668308 2.369461 0.512085 
H   -2.668308 -0.530403 5.182023 
H   -6.180620 0.980203 -1.139685 
128
i=22
C   5.841572 -1.902973 3.485960 
C   3.604792 1.926787 -2.326264 
C   -3.604792 -0.973077 -3.367844 
C   -5.841572 0.996891 2.208148 
C   7.160737 -1.578163 3.096559 
C   2.240861 1.581025 -2.475617 
C   -2.240861 -1.318838 -3.218491 
C   -7.160737 1.321700 2.597549 
C   7.902790 -2.450187 2.285398 
C   1.327357 2.438757 -3.095330 
C   -1.327357 -0.461106 -2.598778 
C   -7.902790 0.449676 3.408710 
C   7.352869 2.134434 1.855480 
C   1.765840 -2.143002 -3.626210 
C   -1.765840 0.756861 -2.067898 
C   -7.352869 -0.765429 3.838628 
C   6.062241 1.773308 2.287642 
C   3.132662 -1.811414 -3.549350 
C   -3.132662 1.088450 -2.144758 
C   -6.062241 -1.126556 3.406466 
C   5.323426 2.642088 3.095517 
C   4.041020 -2.660178 -2.899587 
C   -4.041020 0.239686 -2.794521 
C   -5.323426 -0.257776 2.598591 
C   4.914417 -0.938335 4.135459 
C   4.523379 1.003099 -1.611983 
C   -4.523379 -1.896765 -4.082125 
C   -4.914417 1.961529 1.558649 
C   5.253495 -0.030903 5.172506 
C   4.062386 0.171879 -0.553030 
C   -4.062386 -2.727984 -5.141078 
C   -5.253495 2.868960 0.521602 
C   4.270696 0.840623 5.672642 
C   4.908008 -0.822533 -0.033850 
C   -4.908008 2.077331 -5.660258 
C   -4.270696 -2.059241 0.021466 
C   2.961040 0.832420 5.178860 
C   6.213866 -0.986734 -0.491434 
C   -6.213866 1.913130 -5.202674 
C   -2.961040 -2.067444 0.515248 
C   2.631833 -0.040260 4.137751 
C   6.697368 -0.127392 -1.481099 
C   -6.697368 2.772472 -4.213009 
C   -2.631833 -2.940124 1.556357 
C   3.599020 -0.904495 3.628593 
C   5.857820 0.843529 -2.037885 
C   -5.857820 -2.056335 -3.656223 
C   -3.599020 1.995369 2.065515 
C   6.605274 -0.049636 -5.593220 
C   2.701067 0.224902 0.032308 
C   -2.701067 -2.674962 5.661800 
C   -6.605274 2.850228 -0.100888 
C   7.555878 0.979664 5.563142 
C   1.975266 -0.992048 0.096680 
C   -1.975266 1.907816 -5.790788 
C   -7.555878 -1.920200 0.130966 
C   8.844100 0.872217 -5.287212 
C   0.697520 -1.035099 0.659310 
C   -0.697520 1.864765 5.034798 
C   -8.844100 -2.027647 -0.406896 
C   9.188627 -0.245311 -4.498274 
C   0.125347 0.140533 1.179634 
C   -0.125347 -2.759331 4.514474 
C   -9.188627 2.654553 -1.195834 
C   8.227056 -1.246918 -4.219456 
C   0.847824 1.359310 1.126982 
C   -0.847824 -1.540554 4.567126 
C   -8.227056 1.652946 -1.474652 
C   6.945812 -1.148079 -4.766553 
C   2.121454 1.406217 0.556071 
C   -2.121454 -1.493646 5.138037 
C   -6.945812 1.751784 -0.927555 
H   7.591109 -0.619201 3.388517 
H   1.891452 0.618247 -2.106511 
H   -1.891452 -2.281617 -3.587597 
H   -7.591109 2.280663 2.305591 
H   8.911937 -2.163449 1.965537 
H   0.277260 2.134883 -3.193251 
H   -0.277260 -0.764980 -2.500857 
H   -8.911937 0.736414 3.728571 
H   7.928685 1.473802 1.196743 
H   1.059525 -1.471894 -4.128743 
H   -1.059525 1.427970 -1.565365 
H   -7.928685 -1.426062 4.497365 
H   5.626908 0.817909 1.987169 
H   3.491802 -0.875059 -3.983167 
H   -3.491802 2.024804 -1.710941 
H   -5.626908 -2.081954 3.706939 
H   4.322375 2.343435 3.426432 
H   5.086837 -2.346297 -2.792520 
H   -5.086837 0.553567 -2.901588 
H   -4.322375 -0.556429 2.267676 
H   4.532597 1.528919 -4.908462 
H   4.536577 -1.470815 0.762786 
H   -4.536577 1.429049 4.931322 
H   -4.532597 -1.370945 -0.785646 
H   2.220930 1.514071 5.606872 
H   6.837767 -1.775053 -0.063422 
H   -6.837767 1.124810 -5.630686 
H   -2.220930 -1.385792 0.087236 
H   1.635485 -0.032597 3.690168 
H   7.714686 -0.235063 -1.860102 
H   -7.714686 2.664800 -3.834006 
H   -1.635485 -2.932460 2.003940 
H   3.337063 -1.555848 2.792052 
H   6.228371 1.448208 -2.870628 
H   -6.228371 -1.451655 -2.823480 
H   -3.337063 1.344015 2.902056 
H   7.294266 1.845315 4.938765 
H   2.394989 -1.889127 -0.372430 
H   -2.394989 1.010737 -5.321679 
H   -7.294266 -1.054549 0.755344 
H   -9.019572 1.666443 -5.494957 
H   0.130434 -1.976961 0.642078 
H   -0.130434 0.922903 5.052031 
H   9.019572 -1.233421 -0.199152 
H   -8.389035 -0.342115 -4.115393 
H   -0.880173 0.115423 1.608235 
H   0.880173 -2.784441 4.085873 
H   8.389035 2.557749 -1.578715 
H   8.487529 -2.115574 -3.600299 
H   0.431146 2.268934 1.573735 
H   -0.431146 -0.630929 4.120373 
H   -8.487529 0.784289 -2.093809 
H   6.203110 -1.942151 -4.585803 
H   2.690798 2.346971 0.543465 
H   -2.690798 -0.552893 5.150643 
H   -6.203110 0.957713 -1.108305 
128
i=23
C   5.833370 -1.904296 3.479398 
C   3.596590 1.925464 -2.319702 
C   -3.596590 -0.974400 -3.374406 
C   -5.833370 0.995568 2.214710 
C   7.155022 -1.578322 3.103333 
C   2.235146 1.580866 -2.482391 
C   -2.235146 -1.318997 -3.211717 
C   -7.155022 1.321541 2.590775 
C   7.906600 -2.449552 2.302808 
C   1.331167 2.439392 -3.112740 
C   -1.331167 -0.460471 -2.581368 
C   -7.906600 0.450311 3.391300 
C   7.362870 2.134910 1.867281 
C   1.775841 -2.142526 -3.638011 
C   -1.775841 0.757337 -2.056097 
C   -7.362870 -0.764953 3.826827 
C   6.068009 1.775425 2.279704 
C   3.138430 -1.809297 -3.541412 
C   -3.138430 1.090567 -2.152696 
C   -6.068009 -1.124439 3.414404 
C   5.319775 2.643093 3.078795 
C   4.037369 -2.659173 -2.882865 
C   -4.037369 0.240691 -2.811243 
C   -5.319775 -0.256771 2.615313 
C   4.906691 -0.941933 4.132496 
C   4.515653 0.999501 -1.609020 
C   -4.515653 -1.900363 -4.085088 
C   -4.906691 1.957931 1.561612 
C   5.252542 -0.038735 5.170760 
C   4.061433 0.164047 -0.551284 
C   -4.061433 -2.735816 -5.142824 
C   -5.252542 2.861128 0.523348 
C   4.277364 0.839618 5.671954 
C   4.914676 -0.823538 -0.033162 
C   -4.914676 2.076326 -5.660946 
C   -4.277364 -2.060246 0.022154 
C   2.967919 0.840993 5.180183 
C   6.220745 -0.978161 -0.492757 
C   -6.220745 1.921703 -5.201351 
C   -2.967919 -2.058871 0.513925 
C   2.630140 -0.030946 4.141932 
C   6.695675 -0.118078 -1.485280 
C   -6.695675 2.781786 -4.208828 
C   -2.630140 -2.930810 1.552176 
C   3.590236 -0.901108 3.630128 
C   5.849036 0.846916 -2.039420 
C   -5.849036 -2.052948 -3.654688 
C   -3.590236 1.998756 2.063980 
C   6.604851 -0.059373 -5.597030 
C   2.700644 0.215165 0.036118 
C   -2.700644 -2.684699 5.657990 
C   -6.604851 2.840491 -0.097078 
C   7.542966 0.980352 5.575789 
C   1.962354 -0.991360 0.084033 
C   -1.962354 1.908504 -5.778141 
C   -7.542966 -1.919512 0.118319 
C   8.830606 0.881266 -5.273189 
C   0.684026 -1.026050 0.645287 
C   -0.684026 1.873814 5.048821 
C   -8.830606 -2.018598 -0.420919 
C   9.187780 -0.239490 -4.499174 
C   0.124500 0.146354 1.180534 
C   -0.124500 -2.753510 4.513574 
C   -9.187780 2.660374 -1.194934 
C   8.239492 -1.253162 -4.238771 
C   0.860260 1.353066 1.146297 
C   -0.860260 -1.546798 4.547811 
C   -8.239492 1.646702 -1.455337 
C   6.958671 -1.162420 -4.787191 
C   2.134313 1.391876 0.576709 
C   -2.134313 -1.507987 5.117399 
C   -6.958671 1.737443 -0.906917 
H   7.580896 -0.619148 3.399577 
H   1.881239 0.618300 -2.117571 
H   -1.881239 -2.281564 -3.576537 
H   -7.580896 2.280716 2.294531 
H   8.918022 -2.161862 1.995277 
H   0.283345 2.136470 -3.222991 
H   -0.283345 -0.763393 -2.471117 
H   -8.918022 0.738001 3.698831 
H   7.945936 1.473696 1.217222 
H   1.076776 -1.472000 -4.149222 
H   -1.076776 1.427864 -1.544886 
H   -7.945936 -1.426168 4.476886 
H   5.636909 0.821084 1.971823 
H   3.501803 -0.871884 -3.967821 
H   -3.501803 2.027979 -1.726287 
H   -5.636909 -2.078779 3.722285 
H   4.316237 2.343594 3.397274 
H   5.080699 -2.346138 -2.763362 
H   -5.080699 0.553726 -2.930746 
H   -4.316237 -0.556270 2.296834 
H   4.545350 1.525691 -4.909732 
H   4.549330 -1.474043 0.764056 
H   -4.549330 1.425821 4.930052 
H   -4.545350 -1.374173 -0.784376 
H   2.234265 1.528570 5.608195 
H   6.851102 -1.760554 -0.064745 
H   -6.851102 1.139309 -5.629363 
H   -2.234265 -1.371293 0.085913 
H   1.632627 -0.017727 3.698159 
H   7.711828 -0.220193 -1.868093 
H   -7.711828 2.679670 -3.826015 
H   -1.632627 -2.917590 1.995949 
H   3.322246 -1.549868 2.793798 
H   6.213554 1.454188 -2.872374 
H   -6.213554 -1.445675 -2.821734 
H   -3.322246 1.349995 2.900310 
H   7.272570 1.847749 4.960038 
H   2.373293 -1.886693 -0.393703 
H   -2.373293 1.013171 -5.300406 
H   -7.272570 -1.052115 0.734071 
H   -9.042327 1.683694 -5.470350 
H   0.107679 -1.959710 0.617471 
H   -0.107679 0.940154 5.076638 
H   9.042327 -1.216170 -0.223759 
H   -8.390675 -0.329521 -4.113753 
H   -0.881813 0.128017 1.606595 
H   0.881813 -2.771847 4.087513 
H   8.390675 2.570343 -1.580355 
H   8.508643 -2.124094 -3.629192 
H   0.452260 2.260414 1.602628 
H   -0.452260 -0.639449 4.091480 
H   -8.508643 0.775769 -2.064916 
H   6.225600 -1.964641 -4.617183 
H   2.713288 2.324481 0.574845 
H   -2.713288 -0.575383 5.119263 
H   -6.225600 0.935223 -1.076925 
128
i=24
C   5.825168 -1.905619 3.472836 
C   3.588388 1.924141 -2.313140 
C   -3.588388 -0.975723 -3.380968 
C   -5.825168 0.994245 2.221272 
C   7.149307 -1.578481 3.110107 
C   2.229431 1.580707 -2.489165 
C   -2.229431 -1.319156 -3.204943 
C   -7.149307 1.321382 2.584001 
C   7.910410 -2.448917 2.320218 
C   1.334977 2.440027 -3.130150 
C   -1.334977 -0.459836 -2.563958 
C   -7.910410 0.450946 3.373890 
C   7.372871 2.135386 1.879082 
C   1.785842 -2.142050 -3.649812 
C   -1.785842 0.757813 -2.044296 
C   -7.372871 -0.764477 3.815026 
C   6.073777 1.777542 2.271766 
C   3.144198 -1.807180 -3.533474 
C   -3.144198 1.092684 -2.160634 
C   -6.073777 -1.122322 3.422342 
C   5.316124 2.644098 3.062073 
C   4.033718 -2.658168 -2.866143 
C   -4.033718 0.241696 -2.827965 
C   -5.316124 -0.255766 2.632035 
C   4.898965 -0.945531 4.129533 
C   4.507927 0.995903 -1.606057 
C   -4.507927 -1.903961 -4.088051 
C   -4.898965 1.954333 1.564575 
C   5.251589 -0.046567 5.169014 
C   4.060480 0.156215 -0.549538 
C   -4.060480 -2.743648 -5.144570 
C   -5.251589 2.853296 0.525094 
C   4.284032 0.838613 5.671266 
C   4.921344 -0.824543 -0.032474 
C   -4.921344 2.075321 -5.661634 
C   -4.284032 -2.061251 0.022842 
C   2.974798 0.849566 5.181506 
C   6.227624 -0.969588 -0.494080 
C   -6.227624 1.930276 -5.200028 
C   -2.974798 -2.050298 0.512602 
C   2.628447 -0.021632 4.146113 
C   6.693982 -0.108764 -1.489461 
C   -6.693982 2.791100 -4.204647 
C   -2.628447 -2.921496 1.547995 
C   3.581452 -0.897721 3.631663 
C   5.840252 0.850303 -2.040955 
C   -5.840252 -2.049561 -3.653153 
C   -3.581452 2.002143 2.062445 
C   6.604428 -0.069110 -5.600840 
C   2.700221 0.205428 0.039928 
C   -2.700221 -2.694436 5.654180 
C   -6.604428 2.830754 -0.093268 
C   7.530054 0.981040 5.588436 
C   1.949442 -0.990672 0.071386 
C   -1.949442 1.909192 -5.765494 
C   -7.530054 -1.918824 0.105672 
C   8.817112 0.890315 -5.259166 
C   0.670532 -1.017001 0.631264 
C   -0.670532 1.882863 5.062844 
C   -8.817112 -2.009549 -0.434942 
C   9.186933 -0.233669 -4.500074 
C   0.123653 0.152175 1.181434 
C   -0.123653 -2.747689 4.512674 
C   -9.186933 2.666195 -1.194034 
C   8.251928 -1.259406 -4.258086 
C   0.872696 1.346822 1.165612 
C   -0.872696 -1.553042 4.528496 
C   -8.251928 1.640458 -1.436022 
C   6.971530 -1.176761 -4.807829 
C   2.147172 1.377535 0.597347 
C   -2.147172 -1.522328 5.096761 
C   -6.971530 1.723102 -0.886279 
H   7.570683 -0.619095 3.410637 
H   1.871026 0.618353 -2.128631 
H   -1.871026 -2.281511 -3.565477 
H   -7.570683 2.280769 2.283471 
H   8.924107 -2.160275 2.025017 
H   0.289430 2.138057 -3.252731 
H   -0.289430 -0.761806 -2.441377 
H   -8.924107 0.739588 3.669091 
H   7.963187 1.473590 1.237701 
H   1.094027 -1.472106 -4.169701 
H   -1.094027 1.427758 -1.524407 
H   -7.963187 -1.426274 4.456407 
H   5.646910 0.824259 1.956477 
H   3.511804 -0.868709 -3.952475 
H   -3.511804 2.031154 -1.741633 
H   -5.646910 -2.075604 3.737631 
H   4.310099 2.343753 3.368116 
H   5.074561 -2.345979 -2.734204 
H   -5.074561 0.553885 -2.959904 
H   -4.310099 -0.556111 2.325992 
H   4.558103 1.522463 -4.911002 
H   4.562083 -1.477271 0.765326 
H   -4.562083 1.422593 4.928782 
H   -4.558103 -1.377401 -0.783106 
H   2.247600 1.543069 5.609518 
H   6.864437 -1.746055 -0.066068 
H   -6.864437 1.153808 -5.628040 
H   -2.247600 -1.356794 0.084590 
H   1.629769 -0.002857 3.706150 
H   7.708970 -0.205323 -1.876084 
H   -7.708970 2.694540 -3.818024 
H   -1.629769 -2.902720 1.987958 
H   3.307429 -1.543888 2.795544 
H   6.198737 1.460168 -2.874120 
H   -6.198737 -1.439695 -2.819988 
H   -3.307429 1.355975 2.898564 
H   7.250874 1.850183 4.981311 
H   2.351597 -1.884259 -0.414976 
H   -2.351597 1.015605 -5.279133 
H   -7.250874 -1.049681 0.712798 
H   -9.065082 1.700945 -5.445743 
H   0.084924 -1.942459 0.592864 
H   -0.084924 0.957405 5.101245 
H   9.065082 -1.198919 -0.248366 
H   -8.392315 -0.316927 -4.112113 
H   -0.883453 0.140611 1.604955 
H   0.883453 -2.759253 4.089153 
H   8.392315 2.582937 -1.581995 
H   8.529757 -2.132614 -3.658085 
H   0.473374 2.251894 1.631521 
H   -0.473374 -0.647969 4.062587 
H   -8.529757 0.767249 -2.036023 
H   6.248090 -1.987131 -4.648563 
H   2.735778 2.301991 0.606225 
H   -2.735778 -0.597873 5.087883 
H   -6.248090 0.912733 -1.045545 
128
i=25
C   5.816966 -1.906942 3.466274 
C   3.580186 1.922818 -2.306578 
C   -3.580186 -0.977046 -3.387530 
C   -5.816966 0.992922 2.227834 
C   7.143592 -1.578640 3.116881 
C   2.223716 1.580548 -2.495939 
C   -2.223716 -1.319315 -3.198169 
C   -7.143592 1.321223 2.577227 
C   7.914220 -2.448282 2.337628 
C   1.338787 2.440662 -3.147560 
C   -1.338787 -0.459201 -2.546548 
C   -7.914220 0.451581 3.356480 
C   7.382872 2.135862 1.890883 
C   1.795843 -2.141574 -3.661613 
C   -1.795843 0.758289 -2.032495 
C   -7.382872 -0.764001 3.803225 
C   6.079545 1.779659 2.263828 
C   3.149966 -1.805063 -3.525536 
C   -3.149966 1.094801 -2.168572 
C   -6.079545 -1.120205 3.430280 
C   5.312473 2.645103 3.045351 
C   4.030067 -2.657163 -2.849421 
C   -4.030067 0.242701 -2.844687 
C   -5.312473 -0.254761 2.648757 
C   4.891239 -0.949129 4.126570 
C   4.500201 0.992305 -1.603094 
C   -4.500201 -1.907559 -4.091014 
C   -4.891239 1.950735 1.567538 
C   5.250636 -0.054399 5.167268 
C   4.059527 0.148383 -0.547792 
C   -4.059527 -2.751480 -5.146316 
C   -5.250636 2.845464 0.526840 
C   4.290700 0.837608 5.670578 
C   4.928012 -0.825548 -0.031786 
C   -4.928012 2.074316 -5.662322 
C   -4.290700 -2.062256 0.023530 
C   2.981677 0.858139 5.182829 
C   6.234503 -0.961015 -0.495403 
C   -6.234503 1.938849 -5.198705 
C   -2.981677 -2.041725 0.511279 
C   2.626754 -0.012318 4.150294 
C   6.692289 -0.099450 -1.493642 
C   -6.692289 2.800414 -4.200466 
C   -2.626754 -2.912182 1.543814 
C   3.572668 -0.894334 3.633198 
C   5.831468 0.853690 -2.042490 
C   -5.831468 -2.046174 -3.651618 
C   -3.572668 2.005530 2.060910 
C   6.604005 -0.078847 -5.604650 
C   2.699798 0.195691 0.043738 
C   -2.699798 -2.704173 5.650370 
C   -6.604005 2.821017 -0.089458 
C   7.517142 0.981728 5.601083 
C   1.936530 -0.989984 0.058739 
C   -1.936530 1.909880 -5.752847 
C   -7.517142 -1.918136 0.093025 
C   8.803618 0.899364 -5.245143 
C   0.657038 -1.007952 0.617241 
C   -0.657038 1.891912 5.076867 
C   -8.803618 -2.000500 -0.448965 
C   9.186086 -0.227848 -4.500974 
C   0.122806 0.157996 1.182334 
C   -0.122806 -2.741868 4.511774 
C   -9.186086 2.672016 -1.193134 
C   8.264364 -1.265650 -4.277401 
C   0.885132 1.340578 1.184927 
C   -0.885132 -1.559286 4.509181 
C   -8.264364 1.634214 -1.416707 
C   6.984389 -1.191102 -4.828467 
C   2.160031 1.363194 0.617985 
C   -2.160031 -1.536669 5.076123 
C   -6.984389 1.708761 -0.865641 
H   7.560470 -0.619042 3.421697 
H   1.860813 0.618406 -2.139691 
H   -1.860813 -2.281458 -3.554417 
H   -7.560470 2.280822 2.272411 
H   8.930192 -2.158688 2.054757 
H   0.295515 2.139644 -3.282471 
H   -0.295515 -0.760219 -2.411637 
H   -8.930192 0.741175 3.639351 
H   7.980438 1.473484 1.258180 
H   1.111278 -1.472212 -4.190180 
H   -1.111278 1.427652 -1.503928 
H   -7.980438 -1.426380 4.435928 
H   5.656911 0.827434 1.941131 
H   3.521805 -0.865534 -3.937129 
H   -3.521805 2.034329 -1.756979 
H   -5.656911 -2.072429 3.752977 
H   4.303961 2.343912 3.338958 
H   5.068423 -2.345820 -2.705046 
H   -5.068423 0.554044 -2.989062 
H   -4.303961 -0.555952 2.355150 
H   4.570856 1.519235 -4.912272 
H   4.574836 -1.480499 0.766596 
H   -4.574836 1.419365 4.927512 
H   -4.570856 -1.380629 -0.781836 
H   2.260935 1.557568 5.610841 
H   6.877772 -1.731556 -0.067391 
H   -6.877772 1.168307 -5.626717 
H   -2.260935 -1.342295 0.083267 
H   1.626911 0.012013 3.714141 
H   7.706112 -0.190453 -1.884075 
H   -7.706112 2.709410 -3.810033 
H   -1.626911 -2.887850 1.979967 
H   3.292612 -1.537908 2.797290 
H   6.183920 1.466148 -2.875866 
H   -6.183920 -1.433715 -2.818242 
H   -3.292612 1.361955 2.896818 
H   7.229178 1.852617 5.002584 
H   2.329901 -1.881825 -0.436249 
H   -2.329901 1.018039 -5.257860 
H   -7.229178 -1.047247 0.691525 
H   -9.087837 1.718196 -5.421136 
H   0.062169 -1.925208 0.568257 
H   -0.062169 0.974656 5.125852 
H   9.087837 -1.181668 -0.272973 
H   -8.393955 -0.304333 -4.110473 
H   -0.885093 0.153205 1.603315 
H   0.885093 -2.746659 4.090793 
H   8.393955 2.595531 -1.583635 
H   8.550871 -2.141134 -3.686978 
H   0.494488 2.243374 1.660414 
H   -0.494488 -0.656489 4.033694 
H   -8.550871 0.758729 -2.007130 
H   6.270580 -2.009621 -4.679943 
H   2.758268 2.279501 0.637605 
H   -2.758268 -0.620363 5.056503 
H   -6.270580 0.890243 -1.014165 
128
i=26
C   5.808764 -1.908265 3.459712 
C   3.571984 1.921495 -2.300016 
C   -3.571984 -0.978369 -3.394092 
C   -5.808764 0.991599 2.234396 
C   7.137877 -1.578799 3.123655 
C   2.218001 1.580389 -2.502713 
C   -2.218001 -1.319474 -3.191395 
C   -7.137877 1.321064 2.570453 
C   7.918030 -2.447647 2.355038 
C   1.342597 2.441297 -3.164970 
C   -1.342597 -0.458566 -2.529138 
C   -7.918030 0.452216 3.339070 
C   7.392873 2.136338 1.902684 
C   1.805844 -2.141098 -3.673414 
C   -1.805844 0.758765 -2.020694 
C   -7.392873 -0.763525 3.791424 
C   6.085313 1.781776 2.255890 
C   3.155734 -1.802946 -3.517598 
C   -3.155734 1.096918 -2.176510 
C   -6.085313 -1.118088 3.438218 
C   5.308822 2.646108 3.028629 
C   4.026416 -2.656158 -2.832699 
C   -4.026416 0.243706 -2.861409 
C   -5.308822 -0.253756 2.665479 
C   4.883513 -0.952727 4.123607 
C   4.492475 0.988707 -1.600131 
C   -4.492475 -1.911157 -4.093977 
C   -4.883513 1.947137 1.570501 
C   5.249683 -0.062231 5.165522 
C   4.058574 0.140551 -0.546046 
C   -4.058574 -2.759312 -5.148062 
C   -5.249683 2.837632 0.528586 
C   4.297368 0.836603 5.669890 
C   4.934680 -0.826553 -0.031098 
C   -4.934680 2.073311 -5.663010 
C   -4.297368 -2.063261 0.024218 
C   2.988556 0.866712 5.184152 
C   6.241382 -0.952442 -0.496726 
C   -6.241382 1.947422 -5.197382 
C   -2.988556 -2.033152 0.509956 
C   2.625061 -0.003004 4.154475 
C   6.690596 -0.090136 -1.497823 
C   -6.690596 2.809728 -4.196285 
C   -2.625061 -2.902868 1.539633 
C   3.563884 -0.890947 3.634733 
C   5.822684 0.857077 -2.044025 
C   -5.822684 -2.042787 -3.650083 
C   -3.563884 2.008917 2.059375 
C   6.603582 -0.088584 -5.608460 
C   2.699375 0.185954 0.047548 
C   -2.699375 -2.713910 5.646560 
C   -6.603582 2.811280 -0.085648 
C   7.504230 0.982416 5.613730 
C   1.923618 -0.989296 0.046092 
C   -1.923618 1.910568 -5.740200 
C   -7.504230 -1.917448 0.080378 
C   8.790124 0.908413 -5.231120 
C   0.643544 -0.998903 0.603218 
C   -0.643544 1.900961 5.090890 
C   -8.790124 -1.991451 -0.462988 
C   9.185239 -0.222027 -4.501874 
C   0.121959 0.163817 1.183234 
C   -0.121959 -2.736047 4.510874 
C   -9.185239 2.677837 -1.192234 
C   8.276800 -1.271894 -4.296716 
C   0.897568 1.334334 1.204242 
C   -0.897568 -1.565530 4.489866 
C   -8.276800 1.627970 -1.397392 
C   6.997248 -1.205443 -4.849105 
C   2.172890 1.348853 0.638623 
C   -2.172890 -1.551010 5.055485 
C   -6.997248 1.694420 -0.845003 
H   7.550257 -0.618989 3.432757 
H   1.850600 0.618459 -2.150751 
H   -1.850600 -2.281405 -3.543357 
H   -7.550257 2.280875 2.261351 
H   8.936277 -2.157101 2.084497 
H   0.301600 2.141231 -3.312211 
H   -0.301600 -0.758632 -2.381897 
H   -8.936277 0.742762 3.609611 
H   7.997689 1.473378 1.278659 
H   1.128529 -1.472318 -4.210659 
H   -1.128529 1.427546 -1.483449 
H   -7.997689 -1.426486 4.415449 
H   5.666912 0.830609 1.925785 
H   3.531806 -0.862359 -3.921783 
H   -3.531806 2.037504 -1.772325 
H   -5.666912 -2.069254 3.768323 
H   4.297823 2.344071 3.309800 
H   5.062285 -2.345661 -2.675888 
H   -5.062285 0.554203 -3.018220 
H   -4.297823 -0.555793 2.384308 
H   4.583609 1.516007 -4.913542 
H   4.587589 -1.483727 0.767866 
H   -4.587589 1.416137 4.926242 
H   -4.583609 -1.383857 -0.780566 
H   2.274270 1.572067 5.612164 
H   6.891107 -1.717057 -0.068714 
H   -6.891107 1.182806 -5.625394 
H   -2.274270 -1.327796 0.081944 
H   1.624053 0.026883 3.722132 
H   7.703254 -0.175583 -1.892066 
H   -7.703254 2.724280 -3.802042 
H   -1.624053 -2.872980 1.971976 
H   3.277795 -1.531928 2.799036 
H   6.169103 1.472128 -2.877612 
H   -6.169103 -1.427735 -2.816496 
H   -3.277795 1.367935 2.895072 
H   7.207482 1.855051 5.023857 
H   2.308205 -1.879391 -0.457522 
H   -2.308205 1.020473 -5.236587 
H   -7.207482 -1.044813 0.670252 
H   -9.110592 1.735447 -5.396529 
H   0.039414 -1.907957 0.543650 
H   -0.039414 0.991907 5.150459 
H   9.110592 -1.164417 -0.297580 
H   -8.395595 -0.291739 -4.108833 
H   -0.886733 0.165799 1.601675 
H   0.886733 -2.734065 4.092433 
H   8.395595 2.608125 -1.585275 
H   8.571985 -2.149654 -3.715871 
H   0.515602 2.234854 1.689307 
H   -0.515602 -0.665009 4.004801 
H   -8.571985 0.750209 -1.978237 
H   6.293070 -2.032111 -4.711323 
H   2.780758 2.257011 0.668985 
H   -2.780758 -0.642853 5.025123 
H   -6.293070 0.867753 -0.982785 
128
i=27
C   5.800562 -1.909588 3.453150 
C   3.563782 1.920172 -2.293454 
C   -3.563782 -0.979692 -3.400654 
C   -5.800562 0.990276 2.240958 
C   7.132162 -1.578958 3.130429 
C   2.212286 1.580230 -2.509487 
C   -2.212286 -1.319633 -3.184621 
C   -7.132162 1.320905 2.563679 
C   7.921840 -2.447012 2.372448 
C   1.346407 2.441932 -3.182380 
C   -1.346407 -0.457931 -2.511728 
C   -7.921840 0.452851 3.321660 
C   7.402874 2.136814 1.914485 
C   1.815845 -2.140622 -3.685215 
C   -1.815845 0.759241 -2.008893 
C   -7.402874 -0.763049 3.779623 
C   6.091081 1.783893 2.247952 
C   3.161502 -1.800829 -3.509660 
C   -3.161502 1.099035 -2.184448 
C   -6.091081 -1.115971 3.446156 
C   5.305171 2.647113 3.011907 
C   4.022765 -2.655153 -2.815977 
C   -4.022765 0.244711 -2.878131 
C   -5.305171 -0.252751 2.682201 
C   4.875787 -0.956325 4.120644 
C   4.484749 0.985109 -1.597168 
C   -4.484749 -1.914755 -4.096940 
C   -4.875787 1.943539 1.573464 
C   5.248730 -0.070063 5.163776 
C   4.057621 0.132719 -0.544300 
C   -4.057621 -2.767144 -5.149808 
C   -5.248730 2.829800 0.530332 
C   4.304036 0.835598 5.669202 
C   4.941348 -0.827558 -0.030410 
C   -4.941348 2.072306 -5.663698 
C   -4.304036 -2.064266 0.024906 
C   2.995435 0.875285 5.185475 
C   6.248261 -0.943869 -0.498049 
C   -6.248261 1.955995 -5.196059 
C   -2.995435 -2.024579 0.508633 
C   2.623368 0.006310 4.158656 
C   6.688903 -0.080822 -1.502004 
C   -6.688903 2.819042 -4.192104 
C   -2.623368 -2.893554 1.535452 
C   3.555100 -0.887560 3.636268 
C   5.813900 0.860464 -2.045560 
C   -5.813900 -2.039400 -3.648548 
C   -3.555100 2.012304 2.057840 
C   6.603159 -0.098321 -5.612270 
C   2.698952 0.176217 0.051358 
C   -2.698952 -2.723647 5.642750 
C   -6.603159 2.801543 -0.081838 
C   7.491318 0.983104 5.626377 
C   1.910706 -0.988608 0.033445 
C   -1.910706 1.911256 -5.727553 
C   -7.491318 -1.916760 0.067731 
C   8.776630 0.917462 -5.217097 
C   0.630050 -0.989854 0.589195 
C   -0.630050 1.910010 5.104913 
C   -8.776630 -1.982402 -0.477011 
C   9.184392 -0.216206 -4.502774 
C   0.121112 0.169638 1.184134 
C   -0.121112 -2.730226 4.509974 
C   -9.184392 2.683658 -1.191334 
C   8.289236 -1.278138 -4.316031 
C   0.910004 1.328090 1.223557 
C   -0.910004 -1.571774 4.470551 
C   -8.289236 1.621726 -1.378077 
C   7.010107 -1.219784 -4.869743 
C   2.185749 1.334512 0.659261 
C   -2.185749 -1.565351 5.034847 
C   -7.010107 1.680079 -0.824365 
H   7.540044 -0.618936 3.443817 
H   1.840387 0.618512 -2.161811 
H   -1.840387 -2.281352 -3.532297 
H   -7.540044 2.280928 2.250291 
H   8.942362 -2.155514 2.114237 
H   0.307685 2.142818 -3.341951 
H   -0.307685 -0.757045 -2.352157 
H   -8.942362 0.744349 3.579871 
H   8.014940 1.473272 1.299138 
H   1.145780 -1.472424 -4.231138 
H   -1.145780 1.427440 -1.462970 
H   -8.014940 -1.426592 4.394970 
H   5.676913 0.833784 1.910439 
H   3.541807 -0.859184 -3.906437 
H   -3.541807 2.040679 -1.787671 
H   -5.676913 -2.066079 3.783669 
H   4.291685 2.344230 3.280642 
H   5.056147 -2.345502 -2.646730 
H   -5.056147 0.554362 -3.047378 
H   -4.291685 -0.555634 2.413466 
H   4.596362 1.512779 -4.914812 
H   4.600342 -1.486955 0.769136 
H   -4.600342 1.412909 4.924972 
H   -4.596362 -1.387085 -0.779296 
H   2.287605 1.586566 5.613487 
H   6.904442 -1.702558 -0.070037 
H   -6.904442 1.197305 -5.624071 
H   -2.287605 -1.313297 0.080621 
H   1.621195 0.041753 3.730123 
H   7.700396 -0.160713 -1.900057 
H   -7.700396 2.739150 -3.794051 
H   -1.621195 -2.858110 1.963985 
H   3.262978 -1.525948 2.800782 
H   6.154286 1.478108 -2.879358 
H   -6.154286 -1.421755 -2.814750 
H   -3.262978 1.373915 2.893326 
H   7.185786 1.857485 5.045130 
H   2.286509 -1.876957 -0.478795 
H   -2.286509 1.022907 -5.215314 
H   -7.185786 -1.042379 0.648979 
H   -9.133347 1.752698 -5.371922 
H   0.016659 -1.890706 0.519043 
H   -0.016659 1.009158 5.175066 
H   9.133347 -1.147166 -0.322187 
H   -8.397235 -0.279145 -4.107193 
H   -0.888373 0.178393 1.600035 
H   0.888373 -2.721471 4.094073 
H   8.397235 2.620719 -1.586915 
H   8.593099 -2.158174 -3.744764 
H   0.536716 2.226334 1.718200 
H   -0.536716 -0.673529 3.975908 
H   -8.593099 0.741689 -1.949344 
H   6.315560 -2.054601 -4.742703 
H   2.803248 2.234521 0.700365 
H   -2.803248 -0.665343 4.993743 
H   -6.315560 0.845263 -0.951405 
128
i=28
C   5.792360 -1.910911 3.446588 
C   3.555580 1.918849 -2.286892 
C   -3.555580 -0.981015 -3.407216 
C   -5.792360 0.988953 2.247520 
C   7.126447 -1.579117 3.137203 
C   2.206571 1.580071 -2.516261 
C   -2.206571 -1.319792 -3.177847 
C   -7.126447 1.320746 2.556905 
C   7.925650 -2.446377 2.389858 
C   1.350217 2.442567 -3.199790 
C   -1.350217 -0.457296 -2.494318 
C   -7.925650 0.453486 3.304250 
C   7.412875 2.137290 1.926286 
C   1.825846 -2.140146 -3.697016 
C   -1.825846 0.759717 -1.997092 
C   -7.412875 -0.762573 3.767822 
C   6.096849 1.786010 2.240014 
C   3.167270 -1.798712 -3.501722 
C   -3.167270 1.101152 -2.192386 
C   -6.096849 -1.113854 3.454094 
C   5.301520 2.648118 2.995185 
C   4.019114 -2.654148 -2.799255 
C   -4.019114 0.245716 -2.894853 
C   -5.301520 -0.251746 2.698923 
C   4.868061 -0.959923 4.117681 
C   4.477023 0.981511 -1.594205 
C   -4.477023 -1.918353 -4.099903 
C   -4.868061 1.939941 1.576427 
C   5.247777 -0.077895 5.162030 
C   4.056668 0.124887 -0.542554 
C   -4.056668 -2.774976 -5.151554 
C   -5.247777 2.821968 0.532078 
C   4.310704 0.834593 5.668514 
C   4.948016 -0.828563 -0.029722 
C   -4.948016 2.071301 -5.664386 
C   -4.310704 -2.065271 0.025594 
C   3.002314 0.883858 5.186798 
C   6.255140 -0.935296 -0.499372 
C   -6.255140 1.964568 -5.194736 
C   -3.002314 -2.016006 0.507310 
C   2.621675 0.015624 4.162837 
C   6.687210 -0.071508 -1.506185 
C   -6.687210 2.828356 -4.187923 
C   -2.621675 -2.884240 1.531271 
C   3.546316 -0.884173 3.637803 
C   5.805116 0.863851 -2.047095 
C   -5.805116 -2.036013 -3.647013 
C   -3.546316 2.015691 2.056305 
C   6.602736 -0.108058 -5.616080 
C   2.698529 0.166480 0.055168 
C   -2.698529 -2.733384 5.638940 
C   -6.602736 2.791806 -0.078028 
C   7.478406 0.983792 5.639024 
C   1.897794 -0.987920 0.020798 
C   -1.897794 1.911944 -5.714906 
C   -7.478406 -1.916072 0.055084 
C   8.763136 0.926511 -5.203074 
C   0.616556 -0.980805 0.575172 
C   -0.616556 1.919059 5.118936 
C   -8.763136 -1.973353 -0.491034 
C   9.183545 -0.210385 -4.503674 
C   0.120265 0.175459 1.185034 
C   -0.120265 -2.724405 4.509074 
C   -9.183545 2.689479 -1.190434 
C   8.301672 -1.284382 -4.335346 
C   0.922440 1.321846 1.242872 
C   -0.922440 -1.578018 4.451236 
C   -8.301672 1.615482 -1.358762 
C   7.022966 -1.234125 -4.890381 
C   2.198608 1.320171 0.679899 
C   -2.198608 -1.579692 5.014209 
C   -7.022966 1.665738 -0.803727 
H   7.529831 -0.618883 3.454877 
H   1.830174 0.618565 -2.172871 
H   -1.830174 -2.281299 -3.521237 
H   -7.529831 2.280981 2.239231 
H   8.948447 -2.153927 2.143977 
H   0.313770 2.144405 -3.371691 
H   -0.313770 -0.755458 -2.322417 
H   -8.948447 0.745936 3.550131 
H   8.032191 1.473166 1.319617 
H   1.163031 -1.472530 -4.251617 
H   -1.163031 1.427334 -1.442491 
H   -8.032191 -1.426698 4.374491 
H   5.686914 0.836959 1.895093 
H   3.551808 -0.856009 -3.891091 
H   -3.551808 2.043854 -1.803017 
H   -5.686914 -2.062904 3.799015 
H   4.285547 2.344389 3.251484 
H   5.050009 -2.345343 -2.617572 
H   -5.050009 0.554521 -3.076536 
H   -4.285547 -0.555475 2.442624 
H   4.609115 1.509551 -4.916082 
H   4.613095 -1.490183 0.770406 
H   -4.613095 1.409681 4.923702 
H   -4.609115 -1.390313 -0.778026 
H   2.300940 1.601065 5.614810 
H   6.917777 -1.688059 -0.071360 
H   -6.917777 1.211804 -5.622748 
H   -2.300940 -1.298798 0.079298 
H   1.618337 0.056623 3.738114 
H   7.697538 -0.145843 -1.908048 
H   -7.697538 2.754020 -3.786060 
H   -1.618337 -2.843240 1.955994 
H   3.248161 -1.519968 2.802528 
H   6.139469 1.484088 -2.881104 
H   -6.139469 -1.415775 -2.813004 
H   -3.248161 1.379895 2.891580 
H   7.164090 1.859919 5.066403 
H   2.264813 -1.874523 -0.500068 
H   -2.264813 1.025341 -5.194041 
H   -7.164090 -1.039945 0.627706 
H   -9.156102 1.769949 -5.347315 
H   -0.006096 -1.873455 0.494436 
H   0.006096 1.026409 5.199673 
H   9.156102 -1.129915 -0.346794 
H   -8.398875 -0.266551 -4.105553 
H   -0.890013 0.190987 1.598395 
H   0.890013 -2.708877 4.095713 
H   8.398875 2.633313 -1.588555 
H   8.614213 -2.166694 -3.773657 
H   0.557830 2.217814 1.747093 
H   -0.557830 -0.682049 3.947015 
H   -8.614213 0.733169 -1.920451 
H   6.338050 -2.077091 -4.774083 
H   2.825738 2.212031 0.731745 
H   -2.825738 -0.687833 4.962363 
H   -6.338050 0.822773 -0.920025 
128
i=29
C   5.784158 -1.912234 3.440026 
C   3.547378 1.917526 -2.280330 
C   -3.547378 -0.982338 -3.413778 
C   -5.784158 0.987630 2.254082 
C   7.120732 -1.579276 3.143977 
C   2.200856 1.579912 -2.523035 
C   -2.200856 -1.319951 -3.171073 
C   -7.120732 1.320587 2.550131 
C   7.929460 -2.445742 2.407268 
C   1.354027 2.443202 -3.217200 
C   -1.354027 -0.456661 -2.476908 
C   -7.929460 0.454121 3.286840 
C   7.422876 2.137766 1.938087 
C   1.835847 -2.139670 -3.708817 
C   -1.835847 0.760193 -1.985291 
C   -7.422876 -0.762097 3.756021 
C   6.102617 1.788127 2.232076 
C   3.173038 -1.796595 -3.493784 
C   -3.173038 1.103269 -2.200324 
C   -6.102617 -1.111737 3.462032 
C   5.297869 2.649123 2.978463 
C   4.015463 -2.653143 -2.782533 
C   -4.015463 0.246721 -2.911575 
C   -5.297869 -0.250741 2.715645 
C   4.860335 -0.963521 4.114718 
C   4.469297 0.977913 -1.591242 
C   -4.469297 -1.921951 -4.102866 
C   -4.860335 1.936343 1.579390 
C   5.246824 -0.085727 5.160284 
C   4.055715 0.117055 -0.540808 
C   -4.055715 -2.782808 -5.153300 
C   -5.246824 2.814136 0.533824 
C   4.317372 0.833588 5.667826 
C   4.954684 -0.829568 -0.029034 
C   -4.954684 2.070296 -5.665074 
C   -4.317372 -2.066276 0.026282 
C   3.009193 0.892431 5.188121 
C   6.262019 -0.926723 -0.500695 
C   -6.262019 1.973141 -5.193413 
C   -3.009193 -2.007433 0.505987 
C   2.619982 0.024938 4.167018 
C   6.685517 -0.062194 -1.510366 
C   -6.685517 2.837670 -4.183742 
C   -2.619982 -2.874926 1.527090 
C   3.537532 -0.880786 3.639338 
C   5.796332 0.867238 -2.048630 
C   -5.796332 -2.032626 -3.645478 
C   -3.537532 2.019078 2.054770 
C   6.602313 -0.117795 -5.619890 
C   2.698106 0.156743 0.058978 
C   -2.698106 -2.743121 5.635130 
C   -6.602313 2.782069 -0.074218 
C   7.465494 0.984480 5.651671 
C   1.884882 -0.987232 0.008151 
C   -1.884882 1.912632 -5.702259 
C   -7.465494 -1.915384 0.042437 
C   8.749642 0.935560 -5.189051 
C   0.603062 -0.971756 0.561149 
C   -0.603062 1.928108 5.132959 
C   -8.749642 -1.964304 -0.505057 
C   9.182698 -0.204564 -4.504574 
C   0.119418 0.181280 1.185934 
C   -0.119418 -2.718584 4.508174 
C   -9.182698 2.695300 -1.189534 
C   8.314108 -1.290626 -4.354661 
C   0.934876 1.315602 1.262187 
C   -0.934876 -1.584262 4.431921 
C   -8.314108 1.609238 -1.339447 
C   7.035825 -1.248466 -4.911019 
C   2.211467 1.305830 0.700537 
C   -2.211467 -1.594033 4.993571 
C   -7.035825 1.651397 -0.783089 
H   7.519618 -0.618830 3.465937 
H   1.819961 0.618618 -2.183931 
H   -1.819961 -2.281246 -3.510177 
H   -7.519618 2.281034 2.228171 
H   8.954532 -2.152340 2.173717 
H   0.319855 2.145992 -3.401431 
H   -0.319855 -0.753871 -2.292677 
H   -8.954532 0.747523 3.520391 
H   8.049442 1.473060 1.340096 
H   1.180282 -1.472636 -4.272096 
H   -1.180282 1.427228 -1.422012 
H   -8.049442 -1.426804 4.354012 
H   5.696915 0.840134 1.879747 
H   3.561809 -0.852834 -3.875745 
H   -3.561809 2.047029 -1.818363 
H   -5.696915 -2.059729 3.814361 
H   4.279409 2.344548 3.222326 
H   5.043871 -2.345184 -2.588414 
H   -5.043871 0.554680 -3.105694 
H   -4.279409 -0.555316 2.471782 
H   4.621868 1.506323 -4.917352 
H   4.625848 -1.493411 0.771676 
H   -4.625848 1.406453 4.922432 
H   -4.621868 -1.393541 -0.776756 
H   2.314275 1.615564 5.616133 
H   6.931112 -1.673560 -0.072683 
H   -6.931112 1.226303 -5.621425 
H   -2.314275 -1.284299 0.077975 
H   1.615479 0.071493 3.746105 
H   7.694680 -0.130973 -1.916039 
H   -7.694680 2.768890 -3.778069 
H   -1.615479 -2.828370 1.948003 
H   3.233344 -1.513988 2.804274 
H   6.124652 1.490068 -2.882850 
H   -6.124652 -1.409795 -2.811258 
H   -3.233344 1.385875 2.889834 
H   7.142394 1.862353 5.087676 
H   2.243117 -1.872089 -0.521341 
H   -2.243117 1.027775 -5.172768 
H   -7.142394 -1.037511 0.606433 
H   -9.178857 1.787200 -5.322708 
H   -0.028851 -1.856204 0.469829 
H   0.028851 1.043660 5.224280 
H   9.178857 -1.112664 -0.371401 
H   -8.400515 -0.253957 -4.103913 
H   -0.891653 0.203581 1.596755 
H   0.891653 -2.696283 4.097353 
H   8.400515 2.645907 -1.590195 
H   8.635327 -2.175214 -3.802550 
H   0.578944 2.209294 1.775986 
H   -0.578944 -0.690569 3.918122 
H   -8.635327 0.724649 -1.891558 
H   6.360540 -2.099581 -4.805463 
H   2.848228 2.189541 0.763125 
H   -2.848228 -0.710323 4.930983 
H   -6.360540 0.800283 -0.888645 
128
i=30
C   5.775956 -1.913557 3.433464 
C   3.539176 1.916203 -2.273768 
C   -3.539176 -0.983661 -3.420340 
C   -5.775956 0.986307 2.260644 
C   7.115017 -1.579435 3.150751 
C   2.195141 1.579753 -2.529809 
C   -2.195141 -1.320110 -3.164299 
C   -7.115017 1.320428 2.543357 
C   7.933270 -2.445107 2.424678 
C   1.357837 2.443837 -3.234610 
C   -1.357837 -0.456026 -2.459498 
C   -7.933270 0.454756 3.269430 
C   7.432877 2.138242 1.949888 
C   1.845848 -2.139194 -3.720618 
C   -1.845848 0.760669 -1.973490 
C   -7.432877 -0.761621 3.744220 
C   6.108385 1.790244 2.224138 
C   3.178806 -1.794478 -3.485846 
C   -3.178806 1.105386 -2.208262 
C   -6.108385 -1.109620 3.469970 
C   5.294218 2.650128 2.961741 
C   4.011812 -2.652138 -2.765811 
C   -4.011812 0.247726 -2.928297 
C   -5.294218 -0.249736 2.732367 
C   4.852609 -0.967119 4.111755 
C   4.461571 0.974315 -1.588279 
C   -4.461571 -1.925549 -4.105829 
C   -4.852609 1.932745 1.582353 
C   5.245871 -0.093559 5.158538 
C   4.054762 0.109223 -0.539062 
C   -4.054762 -2.790640 -5.155046 
C   -5.245871 2.806304 0.535570 
C   4.324040 0.832583 5.667138 
C   4.961352 -0.830573 -0.028346 
C   -4.961352 2.069291 -5.665762 
C   -4.324040 -2.067281 0.026970 
C   3.016072 0.901004 5.189444 
C   6.268898 -0.918150 -0.502018 
C   -6.268898 1.981714 -5.192090 
C   -3.016072 -1.998860 0.504664 
C   2.618289 0.034252 4.171199 
C   6.683824 -0.052880 -1.514547 
C   -6.683824 2.846984 -4.179561 
C   -2.618289 -2.865612 1.522909 
C   3.528748 -0.877399 3.640873 
C   5.787548 0.870625 -2.050165 
C   -5.787548 -2.029239 -3.643943 
C   -3.528748 2.022465 2.053235 
C   6.601890 -0.127532 -5.623700 
C   2.697683 0.147006 0.062788 
C   -2.697683 -2.752858 5.631320 
C   -6.601890 2.772332 -0.070408 
C   7.452582 0.985168 5.664318 
C   1.871970 -0.986544 -0.004496 
C   -1.871970 1.913320 -5.689612 
C   -7.452582 -1.914696 0.029790 
C   8.736148 0.944609 -5.175028 
C   0.589568 -0.962707 0.547126 
C   -0.589568 1.937157 5.146982 
C   -8.736148 -1.955255 -0.519080 
C   9.181851 -0.198743 -4.505474 
C   0.118571 0.187101 1.186834 
C   -0.118571 -2.712763 4.507274 
C   -9.181851 2.701121 -1.188634 
C   8.326544 -1.296870 -4.373976 
C   0.947312 1.309358 1.281502 
C   -0.947312 -1.590506 4.412606 
C   -8.326544 1.602994 -1.320132 
C   7.048684 -1.262807 -4.931657 
C   2.224326 1.291489 0.721175 
C   -2.224326 -1.608374 4.972933 
C   -7.048684 1.637056 -0.762451 
H   7.509405 -0.618777 3.476997 
H   1.809748 0.618671 -2.194991 
H   -1.809748 -2.281193 -3.499117 
H   -7.509405 2.281087 2.217111 
H   8.960617 -2.150753 2.203457 
H   0.325940 2.147579 -3.431171 
H   -0.325940 -0.752284 -2.262937 
H   -8.960617 0.749110 3.490651 
H   8.066693 1.472954 1.360575 
H   1.197533 -1.472742 -4.292575 
H   -1.197533 1.427122 -1.401533 
H   -8.066693 -1.426910 4.333533 
H   5.706916 0.843309 1.864401 
H   3.571810 -0.849659 -3.860399 
H   -3.571810 2.050204 -1.833709 
H   -5.706916 -2.056554 3.829707 
H   4.273271 2.344707 3.193168 
H   5.037733 -2.345025 -2.559256 
H   -5.037733 0.554839 -3.134852 
H   -4.273271 -0.555157 2.500940 
H   4.634621 1.503095 -4.918622 
H   4.638601 -1.496639 0.772946 
H   -4.638601 1.403225 4.921162 
H   -4.634621 -1.396769 -0.775486 
H   2.327610 1.630063 5.617456 
H   6.944447 -1.659061 -0.074006 
H   -6.944447 1.240802 -5.620102 
H   -2.327610 -1.269800 0.076652 
H   1.612621 0.086363 3.754096 
H   7.691822 -0.116103 -1.924030 
H   -7.691822 2.783760 -3.770078 
H   -1.612621 -2.813500 1.940012 
H   3.218527 -1.508008 2.806020 
H   6.109835 1.496048 -2.884596 
H   -6.109835 -1.403815 -2.809512 
H   -3.218527 1.391855 2.888088 
H   7.120698 1.864787 5.108949 
H   2.221421 -1.869655 -0.542614 
H   -2.221421 1.030209 -5.151495 
H   -7.120698 -1.035077 0.585160 
H   -9.201612 1.804451 -5.298101 
H   -0.051606 -1.838953 0.445222 
H   0.051606 1.060911 5.248887 
H   9.201612 -1.095413 -0.396008 
H   -8.402155 -0.241363 -4.102273 
H   -0.893293 0.216175 1.595115 
H   0.893293 -2.683689 4.098993 
H   8.402155 2.658501 -1.591835 
H   8.656441 -2.183734 -3.831443 
H   0.600058 2.200774 1.804879 
H   -0.600058 -0.699089 3.889229 
H   -8.656441 0.716129 -1.862665 
H   6.383030 -2.122071 -4.836843 
H   2.870718 2.167051 0.794505 
H   -2.870718 -0.732813 4.899603 
H   -6.383030 0.777793 -0.857265 
128
i=31
C   5.767754 -1.914880 3.426902 
C   3.530974 1.914880 -2.267206 
C   -3.530974 -0.984984 -3.426902 
C   -5.767754 0.984984 2.267206 
C   7.109302 -1.579594 3.157525 
C   2.189426 1.579594 -2.536583 
C   -2.189426 -1.320269 -3.157525 
C   -7.109302 1.320269 2.536583 
C   7.937080 -2.444472 2.442088 
C   1.361647 2.444472 -3.252020 
C   -1.361647 -0.455391 -2.442088 
C   -7.937080 0.455391 3.252020 
C   7.442878 2.138718 1.961689 
C   1.855849 -2.138718 -3.732419 
C   -1.855849 0.761145 -1.961689 
C   -7.442878 -0.761145 3.732419 
C   6.114153 1.792361 2.216200 
C   3.184574 -1.792361 -3.477908 
C   -3.184574 1.107503 -2.216200 
C   -6.114153 -1.107503 3.477908 
C   5.290567 2.651133 2.945019 
C   4.008161 -2.651133 -2.749089 
C   -4.008161 0.248731 -2.945019 
C   -5.290567 -0.248731 2.749089 
C   4.844883 -0.970717 4.108792 
C   4.453845 0.970717 -1.585316 
C   -4.453845 -1.929147 -4.108792 
C   -4.844883 1.929147 1.585316 
C   5.244918 -0.101391 5.156792 
C   4.053809 0.101391 -0.537316 
C   -4.053809 -2.798472 -5.156792 
C   -5.244918 2.798472 0.537316 
C   4.330708 0.831578 5.666450 
C   4.968020 -0.831578 -0.027658 
C   -4.968020 2.068286 -5.666450 
C   -4.330708 -2.068286 0.027658 
C   3.022951 0.909577 5.190767 
C   6.275777 -0.909577 -0.503341 
C   -6.275777 1.990287 -5.190767 
C   -3.022951 -1.990287 0.503341 
C   2.616596 0.043566 4.175380 
C   6.682131 -0.043566 -1.518728 
C   -6.682131 2.856298 -4.175380 
C   -2.616596 -2.856298 1.518728 
C   3.519964 -0.874012 3.642408 
C   5.778764 0.874012 -2.051700 
C   -5.778764 -2.025852 -3.642408 
C   -3.519964 2.025852 2.051700 
C   6.601467 -0.137269 -5.627510 
C   2.697260 0.137269 0.066598 
C   -2.697260 -2.762595 5.627510 
C   -6.601467 2.762595 -0.066598 
C   7.439670 0.985856 5.676965 
C   1.859058 -0.985856 -0.017143 
C   -1.859058 1.914008 -5.676965 
C   -7.439670 -1.914008 0.017143 
C   8.722654 0.953658 -5.161005 
C   0.576074 -0.953658 0.533103 
C   -0.576074 1.946206 5.161005 
C   -8.722654 -1.946206 -0.533103 
C   9.181004 -0.192922 -4.506374 
C   0.117724 0.192922 1.187734 
C   -0.117724 -2.706942 4.506374 
C   -9.181004 2.706942 -1.187734 
C   8.338980 -1.303114 -4.393291 
C   0.959748 1.303114 1.300817 
C   -0.959748 -1.596750 4.393291 
C   -8.338980 1.596750 -1.300817 
C   7.061543 -1.277148 -4.952295 
C   2.237185 1.277148 0.741813 
C   -2.237185 -1.622715 4.952295 
C   -7.061543 1.622715 -0.741813 
H   7.499192 -0.618724 3.488057 
H   1.799535 0.618724 -2.206051 
H   -1.799535 -2.281140 -3.488057 
H   -7.499192 2.281140 2.206051 
H   8.966702 -2.149166 2.233197 
H   0.332025 2.149166 -3.460911 
H   -0.332025 -0.750697 -2.233197 
H   -8.966702 0.750697 3.460911 
H   8.083944 1.472848 1.381054 
H   1.214784 -1.472848 -4.313054 
H   -1.214784 1.427016 -1.381054 
H   -8.083944 -1.427016 4.313054 
H   5.716917 0.846484 1.849055 
H   3.581811 -0.846484 -3.845053 
H   -3.581811 2.053379 -1.849055 
H   -5.716917 -2.053379 3.845053 
H   4.267133 2.344866 3.164010 
H   5.031595 -2.344866 -2.530098 
H   -5.031595 0.554998 -3.164010 
H   -4.267133 -0.554998 2.530098 
H   4.647374 1.499867 -4.919892 
H   4.651354 -1.499867 0.774216 
H   -4.651354 1.399997 4.919892 
H   -4.647374 -1.399997 -0.774216 
H   2.340945 1.644562 5.618779 
H   6.957782 -1.644562 -0.075329 
H   -6.957782 1.255301 -5.618779 
H   -2.340945 -1.255301 0.075329 
H   1.609763 0.101233 3.762087 
H   7.688964 -0.101233 -1.932021 
H   -7.688964 2.798630 -3.762087 
H   -1.609763 -2.798630 1.932021 
H   3.203710 -1.502028 2.807766 
H   6.095018 1.502028 -2.886342 
H   -6.095018 -1.397835 -2.807766 
H   -3.203710 1.397835 2.886342 
H   7.099002 1.867221 5.130222 
H   2.199725 -1.867221 -0.563887 
H   -2.199725 1.032643 -5.130222 
H   -7.099002 -1.032643 0.563887 
H   -9.224367 1.821702 -5.273494 
H   -0.074361 -1.821702 0.420615 
H   0.074361 1.078162 5.273494 
H   9.224367 -1.078162 -0.420615 
H   -8.403795 -0.228769 -4.100633 
H   -0.894933 0.228769 1.593475 
H   0.894933 -2.671095 4.100633 
H   8.403795 2.671095 -1.593475 
H   8.677555 -2.192254 -3.860336 
H   0.621172 2.192254 1.833772 
H   -0.621172 -0.707609 3.860336 
H   -8.677555 0.707609 -1.833772 
H   6.405520 -2.144561 -4.868223 
H   2.893208 2.144561 0.825885 
H   -2.893208 -0.755303 4.868223 
H   -6.405520 0.755303 -0.825885 
128
i=32
C   5.759552 -1.916203 3.420340 
C   3.522772 1.913557 -2.260644 
C   -3.522772 -0.986307 -3.433464 
C   -5.759552 0.983661 2.273768 
C   7.103587 -1.579753 3.164299 
C   2.183711 1.579435 -2.543357 
C   -2.183711 -1.320428 -3.150751 
C   -7.103587 1.320110 2.529809 
C   7.940890 -2.443837 2.459498 
C   1.365457 2.445107 -3.269430 
C   -1.365457 -0.454756 -2.424678 
C   -7.940890 0.456026 3.234610 
C   7.452879 2.139194 1.973490 
C   1.865850 -2.138242 -3.744220 
C   -1.865850 0.761621 -1.949888 
C   -7.452879 -0.760669 3.720618 
C   6.119921 1.794478 2.208262 
C   3.190342 -1.790244 -3.469970 
C   -3.190342 1.109620 -2.224138 
C   -6.119921 -1.105386 3.485846 
C   5.286916 2.652138 2.928297 
C   4.004510 -2.650128 -2.732367 
C   -4.004510 0.249736 -2.961741 
C   -5.286916 -0.247726 2.765811 
C   4.837157 -0.974315 4.105829 
C   4.446119 0.967119 -1.582353 
C   -4.446119 -1.932745 -4.111755 
C   -4.837157 1.925549 1.588279 
C   5.243965 -0.109223 5.155046 
C   4.052856 0.093559 -0.535570 
C   -4.052856 -2.806304 -5.158538 
C   -5.243965 2.790640 0.539062 
C   4.337376 0.830573 5.665762 
C   4.974688 -0.832583 -0.026970 
C   -4.974688 2.067281 -5.667138 
C   -4.337376 -2.069291 0.028346 
C   3.029830 0.918150 5.192090 
C   6.282656 -0.901004 -0.504664 
C   -6.282656 1.998860 -5.189444 
C   -3.029830 -1.981714 0.502018 
C   2.614903 0.052880 4.179561 
C   6.680438 -0.034252 -1.522909 
C   -6.680438 2.865612 -4.171199 
C   -2.614903 -2.846984 1.514547 
C   3.511180 -0.870625 3.643943 
C   5.769980 0.877399 -2.053235 
C   -5.769980 -2.022465 -3.640873 
C   -3.511180 2.029239 2.050165 
C   6.601044 -0.147006 -5.631320 
C   2.696837 0.127532 0.070408 
C   -2.696837 -2.772332 5.623700 
C   -6.601044 2.752858 -0.062788 
C   7.426758 0.986544 5.689612 
C   1.846146 -0.985168 -0.029790 
C   -1.846146 1.914696 -5.664318 
C   -7.426758 -1.913320 0.004496 
C   8.709160 0.962707 -5.146982 
C   0.562580 -0.944609 0.519080 
C   -0.562580 1.955255 5.175028 
C   -8.709160 -1.937157 -0.547126 
C   9.180157 -0.187101 -4.507274 
C   0.116877 0.198743 1.188634 
C   -0.116877 -2.701121 4.505474 
C   -9.180157 2.712763 -1.186834 
C   8.351416 -1.309358 -4.412606 
C   0.972184 1.296870 1.320132 
C   -0.972184 -1.602994 4.373976 
C   -8.351416 1.590506 -1.281502 
C   7.074402 -1.291489 -4.972933 
C   2.250044 1.262807 0.762451 
C   -2.250044 -1.637056 4.931657 
C   -7.074402 1.608374 -0.721175 
H   7.488979 -0.618671 3.499117 
H   1.789322 0.618777 -2.217111 
H   -1.789322 -2.281087 -3.476997 
H   -7.488979 2.281193 2.194991 
H   8.972787 -2.147579 2.262937 
H   0.338110 2.150753 -3.490651 
H   -0.338110 -0.749110 -2.203457 
H   -8.972787 0.752284 3.431171 
H   8.101195 1.472742 1.401533 
H   1.232035 -1.472954 -4.333533 
H   -1.232035 1.426910 -1.360575 
H   -8.101195 -1.427122 4.292575 
H   5.726918 0.849659 1.833709 
H   3.591812 -0.843309 -3.829707 
H   -3.591812 2.056554 -1.864401 
H   -5.726918 -2.050204 3.860399 
H   4.260995 2.345025 3.134852 
H   5.025457 -2.344707 -2.500940 
H   -5.025457 0.555157 -3.193168 
H   -4.260995 -0.554839 2.559256 
H   4.660127 1.496639 -4.921162 
H   4.664107 -1.503095 0.775486 
H   -4.664107 1.396769 4.918622 
H   -4.660127 -1.403225 -0.772946 
H   2.354280 1.659061 5.620102 
H   6.971117 -1.630063 -0.076652 
H   -6.971117 1.269800 -5.617456 
H   -2.354280 -1.240802 0.074006 
H   1.606905 0.116103 3.770078 
H   7.686106 -0.086363 -1.940012 
H   -7.686106 2.813500 -3.754096 
H   -1.606905 -2.783760 1.924030 
H   3.188893 -1.496048 2.809512 
H   6.080201 1.508008 -2.888088 
H   -6.080201 -1.391855 -2.806020 
H   -3.188893 1.403815 2.884596 
H   7.077306 1.869655 5.151495 
H   2.178029 -1.864787 -0.585160 
H   -2.178029 1.035077 -5.108949 
H   -7.077306 -1.030209 0.542614 
H   -9.247122 1.838953 -5.248887 
H   -0.097116 -1.804451 0.396008 
H   0.097116 1.095413 5.298101 
H   9.247122 -1.060911 -0.445222 
H   -8.405435 -0.216175 -4.098993 
H   -0.896573 0.241363 1.591835 
H   0.896573 -2.658501 4.102273 
H   8.405435 2.683689 -1.595115 
H   8.698669 -2.200774 -3.889229 
H   0.642286 2.183734 1.862665 
H   -0.642286 -0.716129 3.831443 
H   -8.698669 0.699089 -1.804879 
H   6.428010 -2.167051 -4.899603 
H   2.915698 2.122071 0.857265 
H   -2.915698 -0.777793 4.836843 
H   -6.428010 0.732813 -0.794505 
128
i=33
C   5.751350 -1.917526 3.413778 
C   3.514570 1.912234 -2.254082 
C   -3.514570 -0.987630 -3.440026 
C   -5.751350 0.982338 2.280330 
C   7.097872 -1.579912 3.171073 
C   2.177996 1.579276 -2.550131 
C   -2.177996 -1.320587 -3.143977 
C   -7.097872 1.319951 2.523035 
C   7.944700 -2.443202 2.476908 
C   1.369267 2.445742 -3.286840 
C   -1.369267 -0.454121 -2.407268 
C   -7.944700 0.456661 3.217200 
C   7.462880 2.139670 1.985291 
C   1.875851 -2.137766 -3.756021 
C   -1.875851 0.762097 -1.938087 
C   -7.462880 -0.760193 3.708817 
C   6.125689 1.796595 2.200324 
C   3.196110 -1.788127 -3.462032 
C   -3.196110 1.111737 -2.232076 
C   -6.125689 -1.103269 3.493784 
C   5.283265 2.653143 2.911575 
C   4.000859 -2.649123 -2.715645 
C   -4.000859 0.250741 -2.978463 
C   -5.283265 -0.246721 2.782533 
C   4.829431 -0.977913 4.102866 
C   4.438393 0.963521 -1.579390 
C   -4.438393 -1.936343 -4.114718 
C   -4.829431 1.921951 1.591242 
C   5.243012 -0.117055 5.153300 
C   4.051903 0.085727 -0.533824 
C   -4.051903 -2.814136 -5.160284 
C   -5.243012 2.782808 0.540808 
C   4.344044 0.829568 5.665074 
C   4.981356 -0.833588 -0.026282 
C   -4.981356 2.066276 -5.667826 
C   -4.344044 -2.070296 0.029034 
C   3.036709 0.926723 5.193413 
C   6.289535 -0.892431 -0.505987 
C   -6.289535 2.007433 -5.188121 
C   -3.036709 -1.973141 0.500695 
C   2.613210 0.062194 4.183742 
C   6.678745 -0.024938 -1.527090 
C   -6.678745 2.874926 -4.167018 
C   -2.613210 -2.837670 1.510366 
C   3.502396 -0.867238 3.645478 
C   5.761196 0.880786 -2.054770 
C   -5.761196 -2.019078 -3.639338 
C   -3.502396 2.032626 2.048630 
C   6.600621 -0.156743 -5.635130 
C   2.696414 0.117795 0.074218 
C   -2.696414 -2.782069 5.619890 
C   -6.600621 2.743121 -0.058978 
C   7.413846 0.987232 5.702259 
C   1.833234 -0.984480 -0.042437 
C   -1.833234 1.915384 -5.651671 
C   -7.413846 -1.912632 -0.008151 
C   8.695666 0.971756 -5.132959 
C   0.549086 -0.935560 0.505057 
C   -0.549086 1.964304 5.189051 
C   -8.695666 -1.928108 -0.561149 
C   9.179310 -0.181280 -4.508174 
C   0.116030 0.204564 1.189534 
C   -0.116030 -2.695300 4.504574 
C   -9.179310 2.718584 -1.185934 
C   8.363852 -1.315602 -4.431921 
C   0.984620 1.290626 1.339447 
C   -0.984620 -1.609238 4.354661 
C   -8.363852 1.584262 -1.262187 
C   7.087261 -1.305830 -4.993571 
C   2.262903 1.248466 0.783089 
C   -2.262903 -1.651397 4.911019 
C   -7.087261 1.594033 -0.700537 
H   7.478766 -0.618618 3.510177 
H   1.779109 0.618830 -2.228171 
H   -1.779109 -2.281034 -3.465937 
H   -7.478766 2.281246 2.183931 
H   8.978872 -2.145992 2.292677 
H   0.344195 2.152340 -3.520391 
H   -0.344195 -0.747523 -2.173717 
H   -8.978872 0.753871 3.401431 
H   8.118446 1.472636 1.422012 
H   1.249286 -1.473060 -4.354012 
H   -1.249286 1.426804 -1.340096 
H   -8.118446 -1.427228 4.272096 
H   5.736919 0.852834 1.818363 
H   3.601813 -0.840134 -3.814361 
H   -3.601813 2.059729 -1.879747 
H   -5.736919 -2.047029 3.875745 
H   4.254857 2.345184 3.105694 
H   5.019319 -2.344548 -2.471782 
H   -5.019319 0.555316 -3.222326 
H   -4.254857 -0.554680 2.588414 
H   4.672880 1.493411 -4.922432 
H   4.676860 -1.506323 0.776756 
H   -4.676860 1.393541 4.917352 
H   -4.672880 -1.406453 -0.771676 
H   2.367615 1.673560 5.621425 
H   6.984452 -1.615564 -0.077975 
H   -6.984452 1.284299 -5.616133 
H   -2.367615 -1.226303 0.072683 
H   1.604047 0.130973 3.778069 
H   7.683248 -0.071493 -1.948003 
H   -7.683248 2.828370 -3.746105 
H   -1.604047 -2.768890 1.916039 
H   3.174076 -1.490068 2.811258 
H   6.065384 1.513988 -2.889834 
H   -6.065384 -1.385875 -2.804274 
H   -3.174076 1.409795 2.882850 
H   7.055610 1.872089 5.172768 
H   2.156333 -1.862353 -0.606433 
H   -2.156333 1.037511 -5.087676 
H   -7.055610 -1.027775 0.521341 
H   -9.269877 1.856204 -5.224280 
H   -0.119871 -1.787200 0.371401 
H   0.119871 1.112664 5.322708 
H   9.269877 -1.043660 -0.469829 
H   -8.407075 -0.203581 -4.097353 
H   -0.898213 0.253957 1.590195 
H   0.898213 -2.645907 4.103913 
H   8.407075 2.696283 -1.596755 
H   8.719783 -2.209294 -3.918122 
H   0.663400 2.175214 1.891558 
H   -0.663400 -0.724649 3.802550 
H   -8.719783 0.690569 -1.775986 
H   6.450500 -2.189541 -4.930983 
H   2.938188 2.099581 0.888645 
H   -2.938188 -0.800283 4.805463 
H   -6.450500 0.710323 -0.763125 
128
i=34
C   5.743148 -1.918849 3.407216 
C   3.506368 1.910911 -2.247520 
C   -3.506368 -0.988953 -3.446588 
C   -5.743148 0.981015 2.286892 
C   7.092157 -1.580071 3.177847 
C   2.172281 1.579117 -2.556905 
C   -2.172281 -1.320746 -3.137203 
C   -7.092157 1.319792 2.516261 
C   7.948510 -2.442567 2.494318 
C   1.373077 2.446377 -3.304250 
C   -1.373077 -0.453486 -2.389858 
C   -7.948510 0.457296 3.199790 
C   7.472881 2.140146 1.997092 
C   1.885852 -2.137290 -3.767822 
C   -1.885852 0.762573 -1.926286 
C   -7.472881 -0.759717 3.697016 
C   6.131457 1.798712 2.192386 
C   3.201878 -1.786010 -3.454094 
C   -3.201878 1.113854 -2.240014 
C   -6.131457 -1.101152 3.501722 
C   5.279614 2.654148 2.894853 
C   3.997208 -2.648118 -2.698923 
C   -3.997208 0.251746 -2.995185 
C   -5.279614 -0.245716 2.799255 
C   4.821705 -0.981511 4.099903 
C   4.430667 0.959923 -1.576427 
C   -4.430667 -1.939941 -4.117681 
C   -4.821705 1.918353 1.594205 
C   5.242059 -0.124887 5.151554 
C   4.050950 0.077895 -0.532078 
C   -4.050950 -2.821968 -5.162030 
C   -5.242059 2.774976 0.542554 
C   4.350712 0.828563 5.664386 
C   4.988024 -0.834593 -0.025594 
C   -4.988024 2.065271 -5.668514 
C   -4.350712 -2.071301 0.029722 
C   3.043588 0.935296 5.194736 
C   6.296414 -0.883858 -0.507310 
C   -6.296414 2.016006 -5.186798 
C   -3.043588 -1.964568 0.499372 
C   2.611517 0.071508 4.187923 
C   6.677052 -0.015624 -1.531271 
C   -6.677052 2.884240 -4.162837 
C   -2.611517 -2.828356 1.506185 
C   3.493612 -0.863851 3.647013 
C   5.752412 0.884173 -2.056305 
C   -5.752412 -2.015691 -3.637803 
C   -3.493612 2.036013 2.047095 
C   6.600198 -0.166480 -5.638940 
C   2.695991 0.108058 0.078028 
C   -2.695991 -2.791806 5.616080 
C   -6.600198 2.733384 -0.055168 
C   7.400934 0.987920 5.714906 
C   1.820322 -0.983792 -0.055084 
C   -1.820322 1.916072 -5.639024 
C   -7.400934 -1.911944 -0.020798 
C   8.682172 0.980805 -5.118936 
C   0.535592 -0.926511 0.491034 
C   -0.535592 1.973353 5.203074 
C   -8.682172 -1.919059 -0.575172 
C   9.178463 -0.175459 -4.509074 
C   0.115183 0.210385 1.190434 
C   -0.115183 -2.689479 4.503674 
C   -9.178463 2.724405 -1.185034 
C   8.376288 -1.321846 -4.451236 
C   0.997056 1.284382 1.358762 
C   -0.997056 -1.615482 4.335346 
C   -8.376288 1.578018 -1.242872 
C   7.100120 -1.320171 -5.014209 
C   2.275762 1.234125 0.803727 
C   -2.275762 -1.665738 4.890381 
C   -7.100120 1.579692 -0.679899 
H   7.468553 -0.618565 3.521237 
H   1.768896 0.618883 -2.239231 
H   -1.768896 -2.280981 -3.454877 
H   -7.468553 2.281299 2.172871 
H   8.984957 -2.144405 2.322417 
H   0.350280 2.153927 -3.550131 
H   -0.350280 -0.745936 -2.143977 
H   -8.984957 0.755458 3.371691 
H   8.135697 1.472530 1.442491 
H   1.266537 -1.473166 -4.374491 
H   -1.266537 1.426698 -1.319617 
H   -8.135697 -1.427334 4.251617 
H   5.746920 0.856009 1.803017 
H   3.611814 -0.836959 -3.799015 
H   -3.611814 2.062904 -1.895093 
H   -5.746920 -2.043854 3.891091 
H   4.248719 2.345343 3.076536 
H   5.013181 -2.344389 -2.442624 
H   -5.013181 0.555475 -3.251484 
H   -4.248719 -0.554521 2.617572 
H   4.685633 1.490183 -4.923702 
H   4.689613 -1.509551 0.778026 
H   -4.689613 1.390313 4.916082 
H   -4.685633 -1.409681 -0.770406 
H   2.380950 1.688059 5.622748 
H   6.997787 -1.601065 -0.079298 
H   -6.997787 1.298798 -5.614810 
H   -2.380950 -1.211804 0.071360 
H   1.601189 0.145843 3.786060 
H   7.680390 -0.056623 -1.955994 
H   -7.680390 2.843240 -3.738114 
H   -1.601189 -2.754020 1.908048 
H   3.159259 -1.484088 2.813004 
H   6.050567 1.519968 -2.891580 
H   -6.050567 -1.379895 -2.802528 
H   -3.159259 1.415775 2.881104 
H   7.033914 1.874523 5.194041 
H   2.134637 -1.859919 -0.627706 
H   -2.134637 1.039945 -5.066403 
H   -7.033914 -1.025341 0.500068 
H   -9.292632 1.873455 -5.199673 
H   -0.142626 -1.769949 0.346794 
H   0.142626 1.129915 5.347315 
H   9.292632 -1.026409 -0.494436 
H   -8.408715 -0.190987 -4.095713 
H   -0.899853 0.266551 1.588555 
H   0.899853 -2.633313 4.105553 
H   8.408715 2.708877 -1.598395 
H   8.740897 -2.217814 -3.947015 
H   0.684514 2.166694 1.920451 
H   -0.684514 -0.733169 3.773657 
H   -8.740897 0.682049 -1.747093 
H   6.472990 -2.212031 -4.962363 
H   2.960678 2.077091 0.920025 
H   -2.960678 -0.822773 4.774083 
H   -6.472990 0.687833 -0.731745 
128
i=35
C   5.734946 -1.920172 3.400654 
C   3.498166 1.909588 -2.240958 
C   -3.498166 -0.990276 -3.453150 
C   -5.734946 0.979692 2.293454 
C   7.086442 -1.580230 3.184621 
C   2.166566 1.578958 -2.563679 
C   -2.166566 -1.320905 -3.130429 
C   -7.086442 1.319633 2.509487 
C   7.952320 -2.441932 2.511728 
C   1.376887 2.447012 -3.321660 
C   -1.376887 -0.452851 -2.372448 
C   -7.952320 0.457931 3.182380 
C   7.482882 2.140622 2.008893 
C   1.895853 -2.136814 -3.779623 
C   -1.895853 0.763049 -1.914485 
C   -7.482882 -0.759241 3.685215 
C   6.137225 1.800829 2.184448 
C   3.207646 -1.783893 -3.446156 
C   -3.207646 1.115971 -2.247952 
C   -6.137225 -1.099035 3.509660 
C   5.275963 2.655153 2.878131 
C   3.993557 -2.647113 -2.682201 
C   -3.993557 0.252751 -3.011907 
C   -5.275963 -0.244711 2.815977 
C   4.813979 -0.985109 4.096940 
C   4.422941 0.956325 -1.573464 
C   -4.422941 -1.943539 -4.120644 
C   -4.813979 1.914755 1.597168 
C   5.241106 -0.132719 5.149808 
C   4.049997 0.070063 -0.530332 
C   -4.049997 -2.829800 -5.163776 
C   -5.241106 2.767144 0.544300 
C   4.357380 0.827558 5.663698 
C   4.994692 -0.835598 -0.024906 
C   -4.994692 2.064266 -5.669202 
C   -4.357380 -2.072306 0.030410 
C   3.050467 0.943869 5.196059 
C   6.303293 -0.875285 -0.508633 
C   -6.303293 2.024579 -5.185475 
C   -3.050467 -1.955995 0.498049 
C   2.609824 0.080822 4.192104 
C   6.675359 -0.006310 -1.535452 
C   -6.675359 2.893554 -4.158656 
C   -2.609824 -2.819042 1.502004 
C   3.484828 -0.860464 3.648548 
C   5.743628 0.887560 -2.057840 
C   -5.743628 -2.012304 -3.636268 
C   -3.484828 2.039400 2.045560 
C   6.599775 -0.176217 -5.642750 
C   2.695568 0.098321 0.081838 
C   -2.695568 -2.801543 5.612270 
C   -6.599775 2.723647 -0.051358 
C   7.388022 0.988608 5.727553 
C   1.807410 -0.983104 -0.067731 
C   -1.807410 1.916760 -5.626377 
C   -7.388022 -1.911256 -0.033445 
C   8.668678 0.989854 -5.104913 
C   0.522098 -0.917462 0.477011 
C   -0.522098 1.982402 5.217097 
C   -8.668678 -1.910010 -0.589195 
C   9.177616 -0.169638 -4.509974 
C   0.114336 0.216206 1.191334 
C   -0.114336 -2.683658 4.502774 
C   -9.177616 2.730226 -1.184134 
C   8.388724 -1.328090 -4.470551 
C   1.009492 1.278138 1.378077 
C   -1.009492 -1.621726 4.316031 
C   -8.388724 1.571774 -1.223557 
C   7.112979 -1.334512 -5.034847 
C   2.288621 1.219784 0.824365 
C   -2.288621 -1.680079 4.869743 
C   -7.112979 1.565351 -0.659261 
H   7.458340 -0.618512 3.532297 
H   1.758683 0.618936 -2.250291 
H   -1.758683 -2.280928 -3.443817 
H   -7.458340 2.281352 2.161811 
H   8.991042 -2.142818 2.352157 
H   0.356365 2.155514 -3.579871 
H   -0.356365 -0.744349 -2.114237 
H   -8.991042 0.757045 3.341951 
H   8.152948 1.472424 1.462970 
H   1.283788 -1.473272 -4.394970 
H   -1.283788 1.426592 -1.299138 
H   -8.152948 -1.427440 4.231138 
H   5.756921 0.859184 1.787671 
H   3.621815 -0.833784 -3.783669 
H   -3.621815 2.066079 -1.910439 
H   -5.756921 -2.040679 3.906437 
H   4.242581 2.345502 3.047378 
H   5.007043 -2.344230 -2.413466 
H   -5.007043 0.555634 -3.280642 
H   -4.242581 -0.554362 2.646730 
H   4.698386 1.486955 -4.924972 
H   4.702366 -1.512779 0.779296 
H   -4.702366 1.387085 4.914812 
H   -4.698386 -1.412909 -0.769136 
H   2.394285 1.702558 5.624071 
H   7.011122 -1.586566 -0.080621 
H   -7.011122 1.313297 -5.613487 
H   -2.394285 -1.197305 0.070037 
H   1.598331 0.160713 3.794051 
H   7.677532 -0.041753 -1.963985 
H   -7.677532 2.858110 -3.730123 
H   -1.598331 -2.739150 1.900057 
H   3.144442 -1.478108 2.814750 
H   6.035750 1.525948 -2.893326 
H   -6.035750 -1.373915 -2.800782 
H   -3.144442 1.421755 2.879358 
H   7.012218 1.876957 5.215314 
H   2.112941 -1.857485 -0.648979 
H   -2.112941 1.042379 -5.045130 
H   -7.012218 -1.022907 0.478795 
H   -9.315387 1.890706 -5.175066 
H   -0.165381 -1.752698 0.322187 
H   0.165381 1.147166 5.371922 
H   9.315387 -1.009158 -0.519043 
H   -8.410355 -0.178393 -4.094073 
H   -0.901493 0.279145 1.586915 
H   0.901493 -2.620719 4.107193 
H   8.410355 2.721471 -1.600035 
H   8.762011 -2.226334 -3.975908 
H   0.705628 2.158174 1.949344 
H   -0.705628 -0.741689 3.744764 
H   -8.762011 0.673529 -1.718200 
H   6.495480 -2.234521 -4.993743 
H   2.983168 2.054601 0.951405 
H   -2.983168 -0.845263 4.742703 
H   -6.495480 0.665343 -0.700365 
128
i=36
C   5.726744 -1.921495 3.394092 
C   3.489964 1.908265 -2.234396 
C   -3.489964 -0.991599 -3.459712 
C   -5.726744 0.978369 2.300016 
C   7.080727 -1.580389 3.191395 
C   2.160851 1.578799 -2.570453 
C   -2.160851 -1.321064 -3.123655 
C   -7.080727 1.319474 2.502713 
C   7.956130 -2.441297 2.529138 
C   1.380697 2.447647 -3.339070 
C   -1.380697 -0.452216 -2.355038 
C   -7.956130 0.458566 3.164970 
C   7.492883 2.141098 2.020694 
C   1.905854 -2.136338 -3.791424 
C   -1.905854 0.763525 -1.902684 
C   -7.492883 -0.758765 3.673414 
C   6.142993 1.802946 2.176510 
C   3.213414 -1.781776 -3.438218 
C   -3.213414 1.118088 -2.255890 
C   -6.142993 -1.096918 3.517598 
C   5.272312 2.656158 2.861409 
C   3.989906 -2.646108 -2.665479 
C   -3.989906 0.253756 -3.028629 
C   -5.272312 -0.243706 2.832699 
C   4.806253 -0.988707 4.093977 
C   4.415215 0.952727 -1.570501 
C   -4.415215 -1.947137 -4.123607 
C   -4.806253 1.911157 1.600131 
C   5.240153 -0.140551 5.148062 
C   4.049044 0.062231 -0.528586 
C   -4.049044 -2.837632 -5.165522 
C   -5.240153 2.759312 0.546046 
C   4.364048 0.826553 5.663010 
C   5.001360 -0.836603 -0.024218 
C   -5.001360 2.063261 -5.669890 
C   -4.364048 -2.073311 0.031098 
C   3.057346 0.952442 5.197382 
C   6.310172 -0.866712 -0.509956 
C   -6.310172 2.033152 -5.184152 
C   -3.057346 -1.947422 0.496726 
C   2.608131 0.090136 4.196285 
C   6.673666 0.003004 -1.539633 
C   -6.673666 2.902868 -4.154475 
C   -2.608131 -2.809728 1.497823 
C   3.476044 -0.857077 3.650083 
C   5.734844 0.890947 -2.059375 
C   -5.734844 -2.008917 -3.634733 
C   -3.476044 2.042787 2.044025 
C   6.599352 -0.185954 -5.646560 
C   2.695145 0.088584 0.085648 
C   -2.695145 -2.811280 5.608460 
C   -6.599352 2.713910 -0.047548 
C   7.375110 0.989296 5.740200 
C   1.794498 -0.982416 -0.080378 
C   -1.794498 1.917448 -5.613730 
C   -7.375110 -1.910568 -0.046092 
C   8.655184 0.998903 -5.090890 
C   0.508604 -0.908413 0.462988 
C   -0.508604 1.991451 5.231120 
C   -8.655184 -1.900961 -0.603218 
C   9.176769 -0.163817 -4.510874 
C   0.113489 0.222027 1.192234 
C   -0.113489 -2.677837 4.501874 
C   -9.176769 2.736047 -1.183234 
C   8.401160 -1.334334 -4.489866 
C   1.021928 1.271894 1.397392 
C   -1.021928 -1.627970 4.296716 
C   -8.401160 1.565530 -1.204242 
C   7.125838 -1.348853 -5.055485 
C   2.301480 1.205443 0.845003 
C   -2.301480 -1.694420 4.849105 
C   -7.125838 1.551010 -0.638623 
H   7.448127 -0.618459 3.543357 
H   1.748470 0.618989 -2.261351 
H   -1.748470 -2.280875 -3.432757 
H   -7.448127 2.281405 2.150751 
H   8.997127 -2.141231 2.381897 
H   0.362450 2.157101 -3.609611 
H   -0.362450 -0.742762 -2.084497 
H   -8.997127 0.758632 3.312211 
H   8.170199 1.472318 1.483449 
H   1.301039 -1.473378 -4.415449 
H   -1.301039 1.426486 -1.278659 
H   -8.170199 -1.427546 4.210659 
H   5.766922 0.862359 1.772325 
H   3.631816 -0.830609 -3.768323 
H   -3.631816 2.069254 -1.925785 
H   -5.766922 -2.037504 3.921783 
H   4.236443 2.345661 3.018220 
H   5.000905 -2.344071 -2.384308 
H   -5.000905 0.555793 -3.309800 
H   -4.236443 -0.554203 2.675888 
H   4.711139 1.483727 -4.926242 
H   4.715119 -1.516007 0.780566 
H   -4.715119 1.383857 4.913542 
H   -4.711139 -1.416137 -0.767866 
H   2.407620 1.717057 5.625394 
H   7.024457 -1.572067 -0.081944 
H   -7.024457 1.327796 -5.612164 
H   -2.407620 -1.182806 0.068714 
H   1.595473 0.175583 3.802042 
H   7.674674 -0.026883 -1.971976 
H   -7.674674 2.872980 -3.722132 
H   -1.595473 -2.724280 1.892066 
H   3.129625 -1.472128 2.816496 
H   6.020933 1.531928 -2.895072 
H   -6.020933 -1.367935 -2.799036 
H   -3.129625 1.427735 2.877612 
H   6.990522 1.879391 5.236587 
H   2.091245 -1.855051 -0.670252 
H   -2.091245 1.044813 -5.023857 
H   -6.990522 -1.020473 0.457522 
H   -9.338142 1.907957 -5.150459 
H   -0.188136 -1.735447 0.297580 
H   0.188136 1.164417 5.396529 
H   9.338142 -0.991907 -0.543650 
H   -8.411995 -0.165799 -4.092433 
H   -0.903133 0.291739 1.585275 
H   0.903133 -2.608125 4.108833 
H   8.411995 2.734065 -1.601675 
H   8.783125 -2.234854 -4.004801 
H   0.726742 2.149654 1.978237 
H   -0.726742 -0.750209 3.715871 
H   -8.783125 0.665009 -1.689307 
H   6.517970 -2.257011 -5.025123 
H   3.005658 2.032111 0.982785 
H   -3.005658 -0.867753 4.711323 
H   -6.517970 0.642853 -0.668985 
128
i=37
C   5.718542 -1.922818 3.387530 
C   3.481762 1.906942 -2.227834 
C   -3.481762 -0.992922 -3.466274 
C   -5.718542 0.977046 2.306578 
C   7.075012 -1.580548 3.198169 
C   2.155136 1.578640 -2.577227 
C   -2.155136 -1.321223 -3.116881 
C   -7.075012 1.319315 2.495939 
C   7.959940 -2.440662 2.546548 
C   1.384507 2.448282 -3.356480 
C   -1.384507 -0.451581 -2.337628 
C   -7.959940 0.459201 3.147560 
C   7.502884 2.141574 2.032495 
C   1.915855 -2.135862 -3.803225 
C   -1.915855 0.764001 -1.890883 
C   -7.502884 -0.758289 3.661613 
C   6.148761 1.805063 2.168572 
C   3.219182 -1.779659 -3.430280 
C   -3.219182 1.120205 -2.263828 
C   -6.148761 -1.094801 3.525536 
C   5.268661 2.657163 2.844687 
C   3.986255 -2.645103 -2.648757 
C   -3.986255 0.254761 -3.045351 
C   -5.268661 -0.242701 2.849421 
C   4.798527 -0.992305 4.091014 
C   4.407489 0.949129 -1.567538 
C   -4.407489 -1.950735 -4.126570 
C   -4.798527 1.907559 1.603094 
C   5.239200 -0.148383 5.146316 
C   4.048091 0.054399 -0.526840 
C   -4.048091 -2.845464 -5.167268 
C   -5.239200 2.751480 0.547792 
C   4.370716 0.825548 5.662322 
C   5.008028 -0.837608 -0.023530 
C   -5.008028 2.062256 -5.670578 
C   -4.370716 -2.074316 0.031786 
C   3.064225 0.961015 5.198705 
C   6.317051 -0.858139 -0.511279 
C   -6.317051 2.041725 -5.182829 
C   -3.064225 -1.938849 0.495403 
C   2.606438 0.099450 4.200466 
C   6.671973 0.012318 -1.543814 
C   -6.671973 2.912182 -4.150294 
C   -2.606438 -2.800414 1.493642 
C   3.467260 -0.853690 3.651618 
C   5.726060 0.894334 -2.060910 
C   -5.726060 -2.005530 -3.633198 
C   -3.467260 2.046174 2.042490 
C   6.598929 -0.195691 -5.650370 
C   2.694722 0.078847 0.089458 
C   -2.694722 -2.821017 5.604650 
C   -6.598929 2.704173 -0.043738 
C   7.362198 0.989984 5.752847 
C   1.781586 -0.981728 -0.093025 
C   -1.781586 1.918136 -5.601083 
C   -7.362198 -1.909880 -0.058739 
C   8.641690 1.007952 -5.076867 
C   0.495110 -0.899364 0.448965 
C   -0.495110 2.000500 5.245143 
C   -8.641690 -1.891912 -0.617241 
C   9.175922 -0.157996 -4.511774 
C   0.112642 0.227848 1.193134 
C   -0.112642 -2.672016 4.500974 
C   -9.175922 2.741868 -1.182334 
C   8.413596 -1.340578 -4.509181 
C   1.034364 1.265650 1.416707 
C   -1.034364 -1.634214 4.277401 
C   -8.413596 1.559286 -1.184927 
C   7.138697 -1.363194 -5.076123 
C   2.314339 1.191102 0.865641 
C   -2.314339 -1.708761 4.828467 
C   -7.138697 1.536669 -0.617985 
H   7.437914 -0.618406 3.554417 
H   1.738257 0.619042 -2.272411 
H   -1.738257 -2.280822 -3.421697 
H   -7.437914 2.281458 2.139691 
H   9.003212 -2.139644 2.411637 
H   0.368535 2.158688 -3.639351 
H   -0.368535 -0.741175 -2.054757 
H   -9.003212 0.760219 3.282471 
H   8.187450 1.472212 1.503928 
H   1.318290 -1.473484 -4.435928 
H   -1.318290 1.426380 -1.258180 
H   -8.187450 -1.427652 4.190180 
H   5.776923 0.865534 1.756979 
H   3.641817 -0.827434 -3.752977 
H   -3.641817 2.072429 -1.941131 
H   -5.776923 -2.034329 3.937129 
H   4.230305 2.345820 2.989062 
H   4.994767 -2.343912 -2.355150 
H   -4.994767 0.555952 -3.338958 
H   -4.230305 -0.554044 2.705046 
H   4.723892 1.480499 -4.927512 
H   4.727872 -1.519235 0.781836 
H   -4.727872 1.380629 4.912272 
H   -4.723892 -1.419365 -0.766596 
H   2.420955 1.731556 5.626717 
H   7.037792 -1.557568 -0.083267 
H   -7.037792 1.342295 -5.610841 
H   -2.420955 -1.168307 0.067391 
H   1.592615 0.190453 3.810033 
H   7.671816 -0.012013 -1.979967 
H   -7.671816 2.887850 -3.714141 
H   -1.592615 -2.709410 1.884075 
H   3.114808 -1.466148 2.818242 
H   6.006116 1.537908 -2.896818 
H   -6.006116 -1.361955 -2.797290 
H   -3.114808 1.433715 2.875866 
H   6.968826 1.881825 5.257860 
H   2.069549 -1.852617 -0.691525 
H   -2.069549 1.047247 -5.002584 
H   -6.968826 -1.018039 0.436249 
H   -9.360897 1.925208 -5.125852 
H   -0.210891 -1.718196 0.272973 
H   0.210891 1.181668 5.421136 
H   9.360897 -0.974656 -0.568257 
H   -8.413635 -0.153205 -4.090793 
H   -0.904773 0.304333 1.583635 
H   0.904773 -2.595531 4.110473 
H   8.413635 2.746659 -1.603315 
H   8.804239 -2.243374 -4.033694 
H   0.747856 2.141134 2.007130 
H   -0.747856 -0.758729 3.686978 
H   -8.804239 0.656489 -1.660414 
H   6.540460 -2.279501 -5.056503 
H   3.028148 2.009621 1.014165 
H   -3.028148 -0.890243 4.679943 
H   -6.540460 0.620363 -0.637605 
128
i=38
C   5.710340 -1.924141 3.380968 
C   3.473560 1.905619 -2.221272 
C   -3.473560 -0.994245 -3.472836 
C   -5.710340 0.975723 2.313140 
C   7.069297 -1.580707 3.204943 
C   2.149421 1.578481 -2.584001 
C   -2.149421 -1.321382 -3.110107 
C   -7.069297 1.319156 2.489165 
C   7.963750 -2.440027 2.563958 
C   1.388317 2.448917 -3.373890 
C   -1.388317 -0.450946 -2.320218 
C   -7.963750 0.459836 3.130150 
C   7.512885 2.142050 2.044296 
C   1.925856 -2.135386 -3.815026 
C   -1.925856 0.764477 -1.879082 
C   -7.512885 -0.757813 3.649812 
C   6.154529 1.807180 2.160634 
C   3.224950 -1.777542 -3.422342 
C   -3.224950 1.122322 -2.271766 
C   -6.154529 -1.092684 3.533474 
C   5.265010 2.658168 2.827965 
C   3.982604 -2.644098 -2.632035 
C   -3.982604 0.255766 -3.062073 
C   -5.265010 -0.241696 2.866143 
C   4.790801 -0.995903 4.088051 
C   4.399763 0.945531 -1.564575 
C   -4.399763 -1.954333 -4.129533 
C   -4.790801 1.903961 1.606057 
C   5.238247 -0.156215 5.144570 
C   4.047138 0.046567 -0.525094 
C   -4.047138 -2.853296 -5.169014 
C   -5.238247 2.743648 0.549538 
C   4.377384 0.824543 5.661634 
C   5.014696 -0.838613 -0.022842 
C   -5.014696 2.061251 -5.671266 
C   -4.377384 -2.075321 0.032474 
C   3.071104 0.969588 5.200028 
C   6.323930 -0.849566 -0.512602 
C   -6.323930 2.050298 -5.181506 
C   -3.071104 -1.930276 0.494080 
C   2.604745 0.108764 4.204647 
C   6.670280 0.021632 -1.547995 
C   -6.670280 2.921496 -4.146113 
C   -2.604745 -2.791100 1.489461 
C   3.458476 -0.850303 3.653153 
C   5.717276 0.897721 -2.062445 
C   -5.717276 -2.002143 -3.631663 
C   -3.458476 2.049561 2.040955 
C   6.598506 -0.205428 -5.654180 
C   2.694299 0.069110 0.093268 
C   -2.694299 -2.830754 5.600840 
C   -6.598506 2.694436 -0.039928 
C   7.349286 0.990672 5.765494 
C   1.768674 -0.981040 -0.105672 
C   -1.768674 1.918824 -5.588436 
C   -7.349286 -1.909192 -0.071386 
C   8.628196 1.017001 -5.062844 
C   0.481616 -0.890315 0.434942 
C   -0.481616 2.009549 5.259166 
C   -8.628196 -1.882863 -0.631264 
C   9.175075 -0.152175 -4.512674 
C   0.111795 0.233669 1.194034 
C   -0.111795 -2.666195 4.500074 
C   -9.175075 2.747689 -1.181434 
C   8.426032 -1.346822 -4.528496 
C   1.046800 1.259406 1.436022 
C   -1.046800 -1.640458 4.258086 
C   -8.426032 1.553042 -1.165612 
C   7.151556 -1.377535 -5.096761 
C   2.327198 1.176761 0.886279 
C   -2.327198 -1.723102 4.807829 
C   -7.151556 1.522328 -0.597347 
H   7.427701 -0.618353 3.565477 
H   1.728044 0.619095 -2.283471 
H   -1.728044 -2.280769 -3.410637 
H   -7.427701 2.281511 2.128631 
H   9.009297 -2.138057 2.441377 
H   0.374620 2.160275 -3.669091 
H   -0.374620 -0.739588 -2.025017 
H   -9.009297 0.761806 3.252731 
H   8.204701 1.472106 1.524407 
H   1.335541 -1.473590 -4.456407 
H   -1.335541 1.426274 -1.237701 
H   -8.204701 -1.427758 4.169701 
H   5.786924 0.868709 1.741633 
H   3.651818 -0.824259 -3.737631 
H   -3.651818 2.075604 -1.956477 
H   -5.786924 -2.031154 3.952475 
H   4.224167 2.345979 2.959904 
H   4.988629 -2.343753 -2.325992 
H   -4.988629 0.556111 -3.368116 
H   -4.224167 -0.553885 2.734204 
H   4.736645 1.477271 -4.928782 
H   4.740625 -1.522463 0.783106 
H   -4.740625 1.377401 4.911002 
H   -4.736645 -1.422593 -0.765326 
H   2.434290 1.746055 5.628040 
H   7.051127 -1.543069 -0.084590 
H   -7.051127 1.356794 -5.609518 
H   -2.434290 -1.153808 0.066068 
H   1.589757 0.205323 3.818024 
H   7.668958 0.002857 -1.987958 
H   -7.668958 2.902720 -3.706150 
H   -1.589757 -2.694540 1.876084 
H   3.099991 -1.460168 2.819988 
H   5.991299 1.543888 -2.898564 
H   -5.991299 -1.355975 -2.795544 
H   -3.099991 1.439695 2.874120 
H   6.947130 1.884259 5.279133 
H   2.047853 -1.850183 -0.712798 
H   -2.047853 1.049681 -4.981311 
H   -6.947130 -1.015605 0.414976 
H   -9.383652 1.942459 -5.101245 
H   -0.233646 -1.700945 0.248366 
H   0.233646 1.198919 5.445743 
H   9.383652 -0.957405 -0.592864 
H   -8.415275 -0.140611 -4.089153 
H   -0.906413 0.316927 1.581995 
H   0.906413 -2.582937 4.112113 
H   8.415275 2.759253 -1.604955 
H   8.825353 -2.251894 -4.062587 
H   0.768970 2.132614 2.036023 
H   -0.768970 -0.767249 3.658085 
H   -8.825353 0.647969 -1.631521 
H   6.562950 -2.301991 -5.087883 
H   3.050638 1.987131 1.045545 
H   -3.050638 -0.912733 4.648563 
H   -6.562950 0.597873 -0.606225 
128
i=39
C   5.702138 -1.925464 3.374406 
C   3.465358 1.904296 -2.214710 
C   -3.465358 -0.995568 -3.479398 
C   -5.702138 0.974400 2.319702 
C   7.063582 -1.580866 3.211717 
C   2.143706 1.578322 -2.590775 
C   -2.143706 -1.321541 -3.103333 
C   -7.063582 1.318997 2.482391 
C   7.967560 -2.439392 2.581368 
C   1.392127 2.449552 -3.391300 
C   -1.392127 -0.450311 -2.302808 
C   -7.967560 0.460471 3.112740 
C   7.522886 2.142526 2.056097 
C   1.935857 -2.134910 -3.826827 
C   -1.935857 0.764953 -1.867281 
C   -7.522886 -0.757337 3.638011 
C   6.160297 1.809297 2.152696 
C   3.230718 -1.775425 -3.414404 
C   -3.230718 1.124439 -2.279704 
C   -6.160297 -1.090567 3.541412 
C   5.261359 2.659173 2.811243 
C   3.978953 -2.643093 -2.615313 
C   -3.978953 0.256771 -3.078795 
C   -5.261359 -0.240691 2.882865 
C   4.783075 -0.999501 4.085088 
C   4.392037 0.941933 -1.561612 
C   -4.392037 -1.957931 -4.132496 
C   -4.783075 1.900363 1.609020 
C   5.237294 -0.164047 5.142824 
C   4.046185 0.038735 -0.523348 
C   -4.046185 -2.861128 -5.170760 
C   -5.237294 2.735816 0.551284 
C   4.384052 0.823538 5.660946 
C   5.021364 -0.839618 -0.022154 
C   -5.021364 2.060246 -5.671954 
C   -4.384052 -2.076326 0.033162 
C   3.077983 0.978161 5.201351 
C   6.330809 -0.840993 -0.513925 
C   -6.330809 2.058871 -5.180183 
C   -3.077983 -1.921703 0.492757 
C   2.603052 0.118078 4.208828 
C   6.668587 0.030946 -1.552176 
C   -6.668587 2.930810 -4.141932 
C   -2.603052 -2.781786 1.485280 
C   3.449692 -0.846916 3.654688 
C   5.708492 0.901108 -2.063980 
C   -5.708492 -1.998756 -3.630128 
C   -3.449692 2.052948 2.039420 
C   6.598083 -0.215165 -5.657990 
C   2.693876 0.059373 0.097078 
C   -2.693876 -2.840491 5.597030 
C   -6.598083 2.684699 -0.036118 
C   7.336374 0.991360 5.778141 
C   1.755762 -0.980352 -0.118319 
C   -1.755762 1.919512 -5.575789 
C   -7.336374 -1.908504 -0.084033 
C   8.614702 1.026050 -5.048821 
C   0.468122 -0.881266 0.420919 
C   -0.468122 2.018598 5.273189 
C   -8.614702 -1.873814 -0.645287 
C   9.174228 -0.146354 -4.513574 
C   0.110948 0.239490 1.194934 
C   -0.110948 -2.660374 4.499174 
C   -9.174228 2.753510 -1.180534 
C   8.438468 -1.353066 -4.547811 
C   1.059236 1.253162 1.455337 
C   -1.059236 -1.646702 4.238771 
C   -8.438468 1.546798 -1.146297 
C   7.164415 -1.391876 -5.117399 
C   2.340057 1.162420 0.906917 
C   -2.340057 -1.737443 4.787191 
C   -7.164415 1.507987 -0.576709 
H   7.417488 -0.618300 3.576537 
H   1.717831 0.619148 -2.294531 
H   -1.717831 -2.280716 -3.399577 
H   -7.417488 2.281564 2.117571 
H   9.015382 -2.136470 2.471117 
H   0.380705 2.161862 -3.698831 
H   -0.380705 -0.738001 -1.995277 
H   -9.015382 0.763393 3.222991 
H   8.221952 1.472000 1.544886 
H   1.352792 -1.473696 -4.476886 
H   -1.352792 1.426168 -1.217222 
H   -8.221952 -1.427864 4.149222 
H   5.796925 0.871884 1.726287 
H   3.661819 -0.821084 -3.722285 
H   -3.661819 2.078779 -1.971823 
H   -5.796925 -2.027979 3.967821 
H   4.218029 2.346138 2.930746 
H   4.982491 -2.343594 -2.296834 
H   -4.982491 0.556270 -3.397274 
H   -4.218029 -0.553726 2.763362 
H   4.749398 1.474043 -4.930052 
H   4.753378 -1.525691 0.784376 
H   -4.753378 1.374173 4.909732 
H   -4.749398 -1.425821 -0.764056 
H   2.447625 1.760554 5.629363 
H   7.064462 -1.528570 -0.085913 
H   -7.064462 1.371293 -5.608195 
H   -2.447625 -1.139309 0.064745 
H   1.586899 0.220193 3.826015 
H   7.666100 0.017727 -1.995949 
H   -7.666100 2.917590 -3.698159 
H   -1.586899 -2.679670 1.868093 
H   3.085174 -1.454188 2.821734 
H   5.976482 1.549868 -2.900310 
H   -5.976482 -1.349995 -2.793798 
H   -3.085174 1.445675 2.872374 
H   6.925434 1.886693 5.300406 
H   2.026157 -1.847749 -0.734071 
H   -2.026157 1.052115 -4.960038 
H   -6.925434 -1.013171 0.393703 
H   -9.406407 1.959710 -5.076638 
H   -0.256401 -1.683694 0.223759 
H   0.256401 1.216170 5.470350 
H   9.406407 -0.940154 -0.617471 
H   -8.416915 -0.128017 -4.087513 
H   -0.908053 0.329521 1.580355 
H   0.908053 -2.570343 4.113753 
H   8.416915 2.771847 -1.606595 
H   8.846467 -2.260414 -4.091480 
H   0.790084 2.124094 2.064916 
H   -0.790084 -0.775769 3.629192 
H   -8.846467 0.639449 -1.602628 
H   6.585440 -2.324481 -5.119263 
H   3.073128 1.964641 1.076925 
H   -3.073128 -0.935223 4.617183 
H   -6.585440 0.575383 -0.574845 
128
i=40
C   5.693936 -1.926787 3.367844 
C   3.457156 1.902973 -2.208148 
C   -3.457156 -0.996891 -3.485960 
C   -5.693936 0.973077 2.326264 
C   7.057867 -1.581025 3.218491 
C   2.137991 1.578163 -2.597549 
C   -2.137991 -1.321700 -3.096559 
C   -7.057867 1.318838 2.475617 
C   7.971370 -2.438757 2.598778 
C   1.395937 2.450187 -3.408710 
C   -1.395937 -0.449676 -2.285398 
C   -7.971370 0.461106 3.095330 
C   7.532887 2.143002 2.067898 
C   1.945858 -2.134434 -3.838628 
C   -1.945858 0.765429 -1.855480 
C   -7.532887 -0.756861 3.626210 
C   6.166065 1.811414 2.144758 
C   3.236486 -1.773308 -3.406466 
C   -3.236486 1.126556 -2.287642 
C   -6.166065 -1.088450 3.549350 
C   5.257708 2.660178 2.794521 
C   3.975302 -2.642088 -2.598591 
C   -3.975302 0.257776 -3.095517 
C   -5.257708 -0.239686 2.899587 
C   4.775349 -1.003099 4.082125 
C   4.384311 0.938335 -1.558649 
C   -4.384311 -1.961529 -4.135459 
C   -4.775349 1.896765 1.611983 
C   5.236341 -0.171879 5.141078 
C   4.045232 0.030903 -0.521602 
C   -4.045232 -2.868960 -5.172506 
C   -5.236341 2.727984 0.553030 
C   4.390720 0.822533 5.660258 
C   5.028032 -0.840623 -0.021466 
C   -5.028032 2.059241 -5.672642 
C   -4.390720 -2.077331 0.033850 
C   3.084862 0.986734 5.202674 
C   6.337688 -0.832420 -0.515248 
C   -6.337688 2.067444 -5.178860 
C   -3.084862 -1.913130 0.491434 
C   2.601359 0.127392 4.213009 
C   6.666894 0.040260 -1.556357 
C   -6.666894 2.940124 -4.137751 
C   -2.601359 -2.772472 1.481099 
C   3.440908 -0.843529 3.656223 
C   5.699708 0.904495 -2.065515 
C   -5.699708 -1.995369 -3.628593 
C   -3.440908 2.056335 2.037885 
C   6.597660 -0.224902 -5.661800 
C   2.693453 0.049636 0.100888 
C   -2.693453 -2.850228 5.593220 
C   -6.597660 2.674962 -0.032308 
C   7.323462 0.992048 5.790788 
C   1.742850 -0.979664 -0.130966 
C   -1.742850 1.920200 -5.563142 
C   -7.323462 -1.907816 -0.096680 
C   8.601208 1.035099 -5.034798 
C   0.454628 -0.872217 0.406896 
C   -0.454628 2.027647 5.287212 
C   -8.601208 -1.864765 -0.659310 
C   9.173381 -0.140533 -4.514474 
C   0.110101 0.245311 1.195834 
C   -0.110101 -2.654553 4.498274 
C   -9.173381 2.759331 -1.179634 
C   8.450904 -1.359310 -4.567126 
C   1.071672 1.246918 1.474652 
C   -1.071672 -1.652946 4.219456 
C   -8.450904 1.540554 -1.126982 
C   7.177274 -1.406217 -5.138037 
C   2.352916 1.148079 0.927555 
C   -2.352916 -1.751784 4.766553 
C   -7.177274 1.493646 -0.556071 
H   7.407275 -0.618247 3.587597 
H   1.707618 0.619201 -2.305591 
H   -1.707618 -2.280663 -3.388517 
H   -7.407275 2.281617 2.106511 
H   9.021467 -2.134883 2.500857 
H   0.386790 2.163449 -3.728571 
H   -0.386790 -0.736414 -1.965537 
H   -9.021467 0.764980 3.193251 
H   8.239203 1.471894 1.565365 
H   1.370043 -1.473802 -4.497365 
H   -1.370043 1.426062 -1.196743 
H   -8.239203 -1.427970 4.128743 
H   5.806926 0.875059 1.710941 
H   3.671820 -0.817909 -3.706939 
H   -3.671820 2.081954 -1.987169 
H   -5.806926 -2.024804 3.983167 
H   4.211891 2.346297 2.901588 
H   4.976353 -2.343435 -2.267676 
H   -4.976353 0.556429 -3.426432 
H   -4.211891 -0.553567 2.792520 
H   4.762151 1.470815 -4.931322 
H   4.766131 -1.528919 0.785646 
H   -4.766131 1.370945 4.908462 
H   -4.762151 -1.429049 -0.762786 
H   2.460960 1.775053 5.630686 
H   7.077797 -1.514071 -0.087236 
H   -7.077797 1.385792 -5.606872 
H   -2.460960 -1.124810 0.063422 
H   1.584041 0.235063 3.834006 
H   7.663242 0.032597 -2.003940 
H   -7.663242 2.932460 -3.690168 
H   -1.584041 -2.664800 1.860102 
H   3.070357 -1.448208 2.823480 
H   5.961665 1.555848 -2.902056 
H   -5.961665 -1.344015 -2.792052 
H   -3.070357 1.451655 2.870628 
H   6.903738 1.889127 5.321679 
H   2.004461 -1.845315 -0.755344 
H   -2.004461 1.054549 -4.938765 
H   -6.903738 -1.010737 0.372430 
H   -9.429162 1.976961 -5.052031 
H   -0.279156 -1.666443 0.199152 
H   0.279156 1.233421 5.494957 
H   9.429162 -0.922903 -0.642078 
H   -8.418555 -0.115423 -4.085873 
H   -0.909693 0.342115 1.578715 
H   0.909693 -2.557749 4.115393 
H   8.418555 2.784441 -1.608235 
H   8.867581 -2.268934 -4.120373 
H   0.811198 2.115574 2.093809 
H   -0.811198 -0.784289 3.600299 
H   -8.867581 0.630929 -1.573735 
H   6.607930 -2.346971 -5.150643 
H   3.095618 1.942151 1.108305 
H   -3.095618 -0.957713 4.585803 
H   -6.607930 0.552893 -0.543465 
