# Supplementary material for: Is Ortho-Terphenyl a Rigid Glass Former?
Source: J Phys Chem Lett. 2024 Jul 1;15(27):7020–7. doi: 10.1021/acs.jpclett.4c01217 (PMC11247491; doi:10.1021/acs.jpclett.4c01217)
Supplement: Supplementary file 2 — jz4c01217_si_002.zip [file jz4c01217_si_002.zip › xyz files for modes/for IR active/f51.xyz]

128
i=1
C   5.762464 -2.001670 3.560782 
C   3.536264 2.001670 -2.133326 
C   -3.536264 -0.898194 -3.560782 
C   -5.762464 0.898194 2.133326 
C   7.107182 -1.646804 3.335855 
C   2.191546 1.646804 -2.358253 
C   -2.191546 -1.253059 -3.335855 
C   -7.107182 1.253059 2.358253 
C   7.928610 -2.410602 2.502938 
C   1.370117 2.410602 -3.191170 
C   -1.370117 -0.489261 -2.502938 
C   -7.928610 0.489261 3.191170 
C   7.419598 2.241908 1.863259 
C   1.879129 -2.241908 -3.830849 
C   -1.879129 0.657955 -1.863259 
C   -7.419598 -0.657955 3.830849 
C   6.131613 1.802941 2.207730 
C   3.167114 -1.802941 -3.486378 
C   -3.167114 1.096923 -2.207730 
C   -6.131613 -1.096923 3.486378 
C   5.314907 2.556413 3.074669 
C   3.983821 -2.556413 -2.619439 
C   -3.983821 0.343451 -3.074669 
C   -5.314907 -0.343451 2.619439 
C   4.826893 -0.988707 4.122022 
C   4.471835 0.988707 -1.572086 
C   -4.471835 -1.911157 -4.122022 
C   -4.826893 1.911157 1.572086 
C   5.250208 -0.086041 5.122392 
C   4.048519 0.086041 -0.571716 
C   -4.048519 -2.813822 -5.122392 
C   -5.250208 2.813822 0.571716 
C   4.329648 0.780248 5.733130 
C   4.969080 -0.780248 0.039022 
C   -4.969080 2.119616 -5.733130 
C   -4.329648 -2.119616 -0.039022 
C   3.017661 0.863537 5.268027 
C   6.281067 -0.863537 -0.426081 
C   -6.281067 2.036327 -5.268027 
C   -3.017661 -2.036327 0.426081 
C   2.650996 0.121356 4.129340 
C   6.647731 -0.121356 -1.564768 
C   -6.647731 2.778508 -4.129340 
C   -2.650996 -2.778508 1.564768 
C   3.536894 -0.808922 3.578908 
C   5.761834 0.808922 -2.115200 
C   -5.761834 -2.090942 -3.578908 
C   -3.536894 2.090942 2.115200 
C   6.641157 -0.114509 -5.762450 
C   2.657570 0.114509 -0.068342 
C   -2.657570 -2.785355 5.762450 
C   -6.641157 2.785355 0.068342 
C   7.509520 0.983736 5.528265 
C   1.789208 -0.983736 -0.165843 
C   -1.789208 1.916128 -5.528265 
C   -7.509520 -1.916128 0.165843 
C   8.732184 0.954188 -5.163125 
C   0.566544 -0.954188 0.530983 
C   -0.566544 1.945676 5.163125 
C   -8.732184 -1.945676 -0.530983 
C   9.097924 -0.169112 -4.402654 
C   0.200804 0.169112 1.291454 
C   -0.200804 -2.730752 4.402654 
C   -9.097924 2.730752 -1.291454 
C   8.276540 -1.309994 -4.432451 
C   1.022188 1.309994 1.261657 
C   -1.022188 -1.589870 4.432451 
C   -8.276540 1.589870 -1.261657 
C   7.061543 -1.283498 -5.118455 
C   2.237185 1.283498 0.575653 
C   -2.237185 -1.616365 5.118455 
C   -7.061543 1.616365 -0.575653 
H   7.484372 -0.699684 3.712427 
H   1.814355 0.699684 -1.981681 
H   -1.814355 -2.200180 -3.712427 
H   -7.484372 2.200180 1.981681 
H   8.944472 -2.067676 2.292467 
H   0.354255 2.067676 -3.401641 
H   -0.354255 -0.832187 -2.292467 
H   -8.944472 0.832187 3.401641 
H   8.027324 1.682928 1.122814 
H   1.271404 -1.682928 -4.571294 
H   -1.271404 1.216936 -1.122814 
H   -8.027324 -1.216936 4.571294 
H   5.750787 0.876644 1.771795 
H   3.547941 -0.876644 -3.922313 
H   -3.547941 2.023219 -1.771795 
H   -5.750787 -2.023219 3.922313 
H   4.305763 2.209926 3.306890 
H   4.992965 -2.209926 -2.387218 
H   -4.992965 0.689938 -3.306890 
H   -4.305763 -0.689938 2.387218 
H   4.647904 1.402497 -4.815112 
H   4.650824 -1.402497 0.878996 
H   -4.650824 1.497367 4.815112 
H   -4.647904 -1.497367 -0.878996 
H   2.315545 1.542962 5.759009 
H   6.983182 -1.542962 0.064901 
H   -6.983182 1.356901 -5.759009 
H   -2.315545 -1.356901 -0.064901 
H   1.666383 0.248873 3.671067 
H   7.632344 -0.248873 -2.023041 
H   -7.632344 2.650990 -3.671067 
H   -1.666383 -2.650990 2.023041 
H   3.227520 -1.400428 2.713576 
H   6.071208 1.400428 -2.980532 
H   -6.071208 -1.499435 -2.713576 
H   -3.227520 1.499435 2.980532 
H   7.220712 1.856111 4.936012 
H   2.078015 -1.856111 -0.758097 
H   -2.078015 1.043753 -4.936012 
H   -7.220712 -1.043753 0.758097 
H   -9.195787 1.815352 -5.216344 
H   -0.102941 -1.815352 0.477765 
H   0.102941 1.084512 5.216344 
H   9.195787 -1.084512 -0.477765 
H   -8.548265 -0.179559 -3.841863 
H   -0.750463 0.179559 1.852245 
H   0.750463 -2.720305 3.841863 
H   8.548265 2.720305 -1.852245 
H   8.577015 -2.206544 -3.889436 
H   0.721712 2.206544 1.804672 
H   -0.721712 -0.693319 3.889436 
H   -8.577015 0.693319 -1.804672 
H   6.393880 -2.148791 -5.111643 
H   2.904848 2.148791 0.582465 
H   -2.904848 -0.751073 5.111643 
H   -6.393880 0.751073 -0.582465 
128
i=2
C   5.762993 -1.992991 3.547394 
C   3.535735 1.992991 -2.146714 
C   -3.535735 -0.906873 -3.547394 
C   -5.762993 0.906873 2.146714 
C   7.107394 -1.640083 3.318022 
C   2.191334 1.640083 -2.376086 
C   -2.191334 -1.259780 -3.318022 
C   -7.107394 1.259780 2.376086 
C   7.929457 -2.413989 2.496853 
C   1.369270 2.413989 -3.197255 
C   -1.369270 -0.485874 -2.496853 
C   -7.929457 0.485874 3.197255 
C   7.421926 2.231589 1.873102 
C   1.876801 -2.231589 -3.821006 
C   -1.876801 0.668274 -1.873102 
C   -7.421926 -0.668274 3.821006 
C   6.129867 1.801883 2.208577 
C   3.168860 -1.801883 -3.485531 
C   -3.168860 1.097981 -2.208577 
C   -6.129867 -1.097981 3.485531 
C   5.312473 2.565885 3.061704 
C   3.986255 -2.565885 -2.632404 
C   -3.986255 0.333979 -3.061704 
C   -5.312473 -0.333979 2.632404 
C   4.828692 -0.986908 4.120699 
C   4.470036 0.986908 -1.573409 
C   -4.470036 -1.912956 -4.120699 
C   -4.828692 1.912956 1.573409 
C   5.249679 -0.087576 5.125832 
C   4.049048 0.087576 -0.568276 
C   -4.049048 -2.812287 -5.125832 
C   -5.249679 2.812287 0.568276 
C   4.329754 0.785381 5.726462 
C   4.968974 -0.785381 0.032354 
C   -4.968974 2.114483 -5.726462 
C   -4.329754 -2.114483 -0.032354 
C   3.018190 0.868141 5.260301 
C   6.280538 -0.868141 -0.433807 
C   -6.280538 2.031723 -5.260301 
C   -3.018190 -2.031723 0.433807 
C   2.647556 0.113577 4.133944 
C   6.651171 -0.113577 -1.560164 
C   -6.651171 2.786287 -4.133944 
C   -2.647556 -2.786287 1.560164 
C   3.535201 -0.815431 3.585258 
C   5.763527 0.815431 -2.108850 
C   -5.763527 -2.084433 -3.585258 
C   -3.535201 2.084433 2.108850 
C   6.637188 -0.116785 -5.748956 
C   2.661539 0.116785 -0.054848 
C   -2.661539 -2.783079 5.748956 
C   -6.637188 2.783079 0.054848 
C   7.502535 0.983948 5.543135 
C   1.796193 -0.983948 -0.150973 
C   -1.796193 1.915916 -5.543135 
C   -7.502535 -1.915916 0.150973 
C   8.731231 0.954135 -5.162913 
C   0.567497 -0.954135 0.531195 
C   -0.567497 1.945729 5.162913 
C   -8.731231 -1.945729 -0.531195 
C   9.106232 -0.171493 -4.413026 
C   0.192496 0.171493 1.281082 
C   -0.192496 -2.728371 4.413026 
C   -9.106232 2.728371 -1.281082 
C   8.282784 -1.309306 -4.428535 
C   1.015944 1.309306 1.265573 
C   -1.015944 -1.590558 4.428535 
C   -8.282784 1.590558 -1.265573 
C   7.061543 -1.282863 -5.101839 
C   2.237185 1.282863 0.592269 
C   -2.237185 -1.617000 5.101839 
C   -7.061543 1.617000 -0.592269 
H   7.485854 -0.691588 3.689990 
H   1.812873 0.691588 -2.004118 
H   -1.812873 -2.208276 -3.689990 
H   -7.485854 2.208276 2.004118 
H   8.946695 -2.075825 2.286540 
H   0.352032 2.075825 -3.407568 
H   -0.352032 -0.824038 -2.286540 
H   -8.946695 0.824038 3.407568 
H   8.032986 1.661920 1.148638 
H   1.265742 -1.661920 -4.545470 
H   -1.265742 1.237944 -1.148638 
H   -8.032986 -1.237944 4.545470 
H   5.747400 0.873628 1.779521 
H   3.551328 -0.873628 -3.914587 
H   -3.551328 2.026235 -1.779521 
H   -5.747400 -2.026235 3.914587 
H   4.301900 2.223420 3.292602 
H   4.996828 -2.223420 -2.401506 
H   -4.996828 0.676444 -3.292602 
H   -4.301900 -0.676444 2.401506 
H   4.647851 1.412234 -4.825590 
H   4.650877 -1.412234 0.868518 
H   -4.650877 1.487630 4.825590 
H   -4.647851 -1.487630 -0.868518 
H   2.318085 1.553122 5.744986 
H   6.980642 -1.553122 0.050878 
H   -6.980642 1.346741 -5.744986 
H   -2.318085 -1.346741 -0.050878 
H   1.660721 0.234109 3.680169 
H   7.638006 -0.234109 -2.013939 
H   -7.638006 2.665754 -3.680169 
H   -1.660721 -2.665754 2.013939 
H   3.225139 -1.410588 2.722995 
H   6.073589 1.410588 -2.971113 
H   -6.073589 -1.489275 -2.722995 
H   -3.225139 1.489275 2.971113 
H   7.208541 1.857222 4.955433 
H   2.090186 -1.857222 -0.738676 
H   -2.090186 1.042642 -4.955433 
H   -7.208541 -1.042642 0.738676 
H   -9.198645 1.815987 -5.222059 
H   -0.100083 -1.815987 0.472050 
H   0.100083 1.083877 5.222059 
H   9.198645 -1.083877 -0.472050 
H   -8.533818 -0.184480 -3.867740 
H   -0.764910 0.184480 1.826368 
H   0.764910 -2.715384 3.867740 
H   8.533818 2.715384 -1.826368 
H   8.587069 -2.205115 -3.886526 
H   0.711658 2.205115 1.807582 
H   -0.711658 -0.694748 3.886526 
H   -8.587069 0.694748 -1.807582 
H   6.395044 -2.148368 -5.087301 
H   2.903684 2.148368 0.606807 
H   -2.903684 -0.751496 5.087301 
H   -6.395044 0.751496 -0.606807 
128
i=3
C   5.763522 -1.984312 3.534006 
C   3.535206 1.984312 -2.160102 
C   -3.535206 -0.915552 -3.534006 
C   -5.763522 0.915552 2.160102 
C   7.107606 -1.633362 3.300189 
C   2.191122 1.633362 -2.393919 
C   -2.191122 -1.266501 -3.300189 
C   -7.107606 1.266501 2.393919 
C   7.930304 -2.417376 2.490768 
C   1.368423 2.417376 -3.203340 
C   -1.368423 -0.482487 -2.490768 
C   -7.930304 0.482487 3.203340 
C   7.424254 2.221270 1.882945 
C   1.874473 -2.221270 -3.811163 
C   -1.874473 0.678593 -1.882945 
C   -7.424254 -0.678593 3.811163 
C   6.128121 1.800825 2.209424 
C   3.170606 -1.800825 -3.484684 
C   -3.170606 1.099039 -2.209424 
C   -6.128121 -1.099039 3.484684 
C   5.310039 2.575357 3.048739 
C   3.988689 -2.575357 -2.645369 
C   -3.988689 0.324507 -3.048739 
C   -5.310039 -0.324507 2.645369 
C   4.830491 -0.985109 4.119376 
C   4.468237 0.985109 -1.574732 
C   -4.468237 -1.914755 -4.119376 
C   -4.830491 1.914755 1.574732 
C   5.249150 -0.089111 5.129272 
C   4.049577 0.089111 -0.564836 
C   -4.049577 -2.810752 -5.129272 
C   -5.249150 2.810752 0.564836 
C   4.329860 0.790514 5.719794 
C   4.968868 -0.790514 0.025686 
C   -4.968868 2.109350 -5.719794 
C   -4.329860 -2.109350 -0.025686 
C   3.018719 0.872745 5.252575 
C   6.280009 -0.872745 -0.441533 
C   -6.280009 2.027119 -5.252575 
C   -3.018719 -2.027119 0.441533 
C   2.644116 0.105798 4.138548 
C   6.654611 -0.105798 -1.555560 
C   -6.654611 2.794066 -4.138548 
C   -2.644116 -2.794066 1.555560 
C   3.533508 -0.821940 3.591608 
C   5.765220 0.821940 -2.102500 
C   -5.765220 -2.077924 -3.591608 
C   -3.533508 2.077924 2.102500 
C   6.633219 -0.119061 -5.735462 
C   2.665508 0.119061 -0.041354 
C   -2.665508 -2.780803 5.735462 
C   -6.633219 2.780803 0.041354 
C   7.495550 0.984160 5.558005 
C   1.803178 -0.984160 -0.136103 
C   -1.803178 1.915704 -5.558005 
C   -7.495550 -1.915704 0.136103 
C   8.730278 0.954082 -5.162701 
C   0.568450 -0.954082 0.531407 
C   -0.568450 1.945782 5.162701 
C   -8.730278 -1.945782 -0.531407 
C   9.114540 -0.173874 -4.423398 
C   0.184188 0.173874 1.270710 
C   -0.184188 -2.725990 4.423398 
C   -9.114540 2.725990 -1.270710 
C   8.289028 -1.308618 -4.424619 
C   1.009700 1.308618 1.269489 
C   -1.009700 -1.591246 4.424619 
C   -8.289028 1.591246 -1.269489 
C   7.061543 -1.282228 -5.085223 
C   2.237185 1.282228 0.608885 
C   -2.237185 -1.617635 5.085223 
C   -7.061543 1.617635 -0.608885 
H   7.487336 -0.683492 3.667553 
H   1.811391 0.683492 -2.026555 
H   -1.811391 -2.216372 -3.667553 
H   -7.487336 2.216372 2.026555 
H   8.948918 -2.083974 2.280613 
H   0.349809 2.083974 -3.413495 
H   -0.349809 -0.815889 -2.280613 
H   -8.948918 0.815889 3.413495 
H   8.038648 1.640912 1.174462 
H   1.260080 -1.640912 -4.519646 
H   -1.260080 1.258952 -1.174462 
H   -8.038648 -1.258952 4.519646 
H   5.744013 0.870612 1.787247 
H   3.554715 -0.870612 -3.906861 
H   -3.554715 2.029251 -1.787247 
H   -5.744013 -2.029251 3.906861 
H   4.298037 2.236914 3.278314 
H   5.000691 -2.236914 -2.415794 
H   -5.000691 0.662950 -3.278314 
H   -4.298037 -0.662950 2.415794 
H   4.647798 1.421971 -4.836068 
H   4.650930 -1.421971 0.858040 
H   -4.650930 1.477893 4.836068 
H   -4.647798 -1.477893 -0.858040 
H   2.320625 1.563282 5.730963 
H   6.978102 -1.563282 0.036855 
H   -6.978102 1.336581 -5.730963 
H   -2.320625 -1.336581 -0.036855 
H   1.655059 0.219345 3.689271 
H   7.643668 -0.219345 -2.004837 
H   -7.643668 2.680518 -3.689271 
H   -1.655059 -2.680518 2.004837 
H   3.222758 -1.420748 2.732414 
H   6.075970 1.420748 -2.961694 
H   -6.075970 -1.479115 -2.732414 
H   -3.222758 1.479115 2.961694 
H   7.196370 1.858333 4.974854 
H   2.102357 -1.858333 -0.719255 
H   -2.102357 1.041531 -4.974854 
H   -7.196370 -1.041531 0.719255 
H   -9.201503 1.816622 -5.227774 
H   -0.097225 -1.816622 0.466335 
H   0.097225 1.083242 5.227774 
H   9.201503 -1.083242 -0.466335 
H   -8.519371 -0.189401 -3.893617 
H   -0.779357 0.189401 1.800491 
H   0.779357 -2.710463 3.893617 
H   8.519371 2.710463 -1.800491 
H   8.597123 -2.203686 -3.883616 
H   0.701604 2.203686 1.810492 
H   -0.701604 -0.696177 3.883616 
H   -8.597123 0.696177 -1.810492 
H   6.396208 -2.147945 -5.062959 
H   2.902520 2.147945 0.631149 
H   -2.902520 -0.751919 5.062959 
H   -6.396208 0.751919 -0.631149 
128
i=4
C   5.764051 -1.975633 3.520618 
C   3.534677 1.975633 -2.173490 
C   -3.534677 -0.924231 -3.520618 
C   -5.764051 0.924231 2.173490 
C   7.107818 -1.626641 3.282356 
C   2.190910 1.626641 -2.411752 
C   -2.190910 -1.273222 -3.282356 
C   -7.107818 1.273222 2.411752 
C   7.931151 -2.420763 2.484683 
C   1.367576 2.420763 -3.209425 
C   -1.367576 -0.479100 -2.484683 
C   -7.931151 0.479100 3.209425 
C   7.426582 2.210951 1.892788 
C   1.872145 -2.210951 -3.801320 
C   -1.872145 0.688912 -1.892788 
C   -7.426582 -0.688912 3.801320 
C   6.126375 1.799767 2.210271 
C   3.172352 -1.799767 -3.483837 
C   -3.172352 1.100097 -2.210271 
C   -6.126375 -1.100097 3.483837 
C   5.307605 2.584829 3.035774 
C   3.991123 -2.584829 -2.658334 
C   -3.991123 0.315035 -3.035774 
C   -5.307605 -0.315035 2.658334 
C   4.832290 -0.983310 4.118053 
C   4.466438 0.983310 -1.576055 
C   -4.466438 -1.916554 -4.118053 
C   -4.832290 1.916554 1.576055 
C   5.248621 -0.090646 5.132712 
C   4.050106 0.090646 -0.561396 
C   -4.050106 -2.809217 -5.132712 
C   -5.248621 2.809217 0.561396 
C   4.329966 0.795647 5.713126 
C   4.968762 -0.795647 0.019018 
C   -4.968762 2.104217 -5.713126 
C   -4.329966 -2.104217 -0.019018 
C   3.019248 0.877349 5.244849 
C   6.279480 -0.877349 -0.449259 
C   -6.279480 2.022515 -5.244849 
C   -3.019248 -2.022515 0.449259 
C   2.640676 0.098019 4.143152 
C   6.658051 -0.098019 -1.550956 
C   -6.658051 2.801845 -4.143152 
C   -2.640676 -2.801845 1.550956 
C   3.531815 -0.828449 3.597958 
C   5.766913 0.828449 -2.096150 
C   -5.766913 -2.071415 -3.597958 
C   -3.531815 2.071415 2.096150 
C   6.629250 -0.121337 -5.721968 
C   2.669477 0.121337 -0.027860 
C   -2.669477 -2.778527 5.721968 
C   -6.629250 2.778527 0.027860 
C   7.488565 0.984372 5.572875 
C   1.810163 -0.984372 -0.121233 
C   -1.810163 1.915492 -5.572875 
C   -7.488565 -1.915492 0.121233 
C   8.729325 0.954029 -5.162489 
C   0.569403 -0.954029 0.531619 
C   -0.569403 1.945835 5.162489 
C   -8.729325 -1.945835 -0.531619 
C   9.122848 -0.176255 -4.433770 
C   0.175880 0.176255 1.260338 
C   -0.175880 -2.723609 4.433770 
C   -9.122848 2.723609 -1.260338 
C   8.295272 -1.307930 -4.420703 
C   1.003456 1.307930 1.273405 
C   -1.003456 -1.591934 4.420703 
C   -8.295272 1.591934 -1.273405 
C   7.061543 -1.281593 -5.068607 
C   2.237185 1.281593 0.625501 
C   -2.237185 -1.618270 5.068607 
C   -7.061543 1.618270 -0.625501 
H   7.488818 -0.675396 3.645116 
H   1.809909 0.675396 -2.048992 
H   -1.809909 -2.224468 -3.645116 
H   -7.488818 2.224468 2.048992 
H   8.951141 -2.092123 2.274686 
H   0.347586 2.092123 -3.419422 
H   -0.347586 -0.807740 -2.274686 
H   -8.951141 0.807740 3.419422 
H   8.044310 1.619904 1.200286 
H   1.254418 -1.619904 -4.493822 
H   -1.254418 1.279960 -1.200286 
H   -8.044310 -1.279960 4.493822 
H   5.740626 0.867596 1.794973 
H   3.558102 -0.867596 -3.899135 
H   -3.558102 2.032267 -1.794973 
H   -5.740626 -2.032267 3.899135 
H   4.294174 2.250408 3.264026 
H   5.004554 -2.250408 -2.430082 
H   -5.004554 0.649456 -3.264026 
H   -4.294174 -0.649456 2.430082 
H   4.647745 1.431708 -4.846546 
H   4.650983 -1.431708 0.847562 
H   -4.650983 1.468156 4.846546 
H   -4.647745 -1.468156 -0.847562 
H   2.323165 1.573442 5.716940 
H   6.975562 -1.573442 0.022832 
H   -6.975562 1.326421 -5.716940 
H   -2.323165 -1.326421 -0.022832 
H   1.649397 0.204581 3.698373 
H   7.649330 -0.204581 -1.995735 
H   -7.649330 2.695282 -3.698373 
H   -1.649397 -2.695282 1.995735 
H   3.220377 -1.430908 2.741833 
H   6.078351 1.430908 -2.952275 
H   -6.078351 -1.468955 -2.741833 
H   -3.220377 1.468955 2.952275 
H   7.184199 1.859444 4.994275 
H   2.114528 -1.859444 -0.699834 
H   -2.114528 1.040420 -4.994275 
H   -7.184199 -1.040420 0.699834 
H   -9.204361 1.817257 -5.233489 
H   -0.094367 -1.817257 0.460620 
H   0.094367 1.082607 5.233489 
H   9.204361 -1.082607 -0.460620 
H   -8.504924 -0.194322 -3.919494 
H   -0.793804 0.194322 1.774614 
H   0.793804 -2.705542 3.919494 
H   8.504924 2.705542 -1.774614 
H   8.607177 -2.202257 -3.880706 
H   0.691550 2.202257 1.813402 
H   -0.691550 -0.697606 3.880706 
H   -8.607177 0.697606 -1.813402 
H   6.397372 -2.147522 -5.038617 
H   2.901356 2.147522 0.655491 
H   -2.901356 -0.752342 5.038617 
H   -6.397372 0.752342 -0.655491 
128
i=5
C   5.764580 -1.966954 3.507230 
C   3.534148 1.966954 -2.186878 
C   -3.534148 -0.932910 -3.507230 
C   -5.764580 0.932910 2.186878 
C   7.108030 -1.619920 3.264523 
C   2.190698 1.619920 -2.429585 
C   -2.190698 -1.279943 -3.264523 
C   -7.108030 1.279943 2.429585 
C   7.931998 -2.424150 2.478598 
C   1.366729 2.424150 -3.215510 
C   -1.366729 -0.475713 -2.478598 
C   -7.931998 0.475713 3.215510 
C   7.428910 2.200632 1.902631 
C   1.869817 -2.200632 -3.791477 
C   -1.869817 0.699231 -1.902631 
C   -7.428910 -0.699231 3.791477 
C   6.124629 1.798709 2.211118 
C   3.174098 -1.798709 -3.482990 
C   -3.174098 1.101155 -2.211118 
C   -6.124629 -1.101155 3.482990 
C   5.305171 2.594301 3.022809 
C   3.993557 -2.594301 -2.671299 
C   -3.993557 0.305563 -3.022809 
C   -5.305171 -0.305563 2.671299 
C   4.834089 -0.981511 4.116730 
C   4.464639 0.981511 -1.577378 
C   -4.464639 -1.918353 -4.116730 
C   -4.834089 1.918353 1.577378 
C   5.248092 -0.092181 5.136152 
C   4.050635 0.092181 -0.557956 
C   -4.050635 -2.807682 -5.136152 
C   -5.248092 2.807682 0.557956 
C   4.330072 0.800780 5.706458 
C   4.968656 -0.800780 0.012350 
C   -4.968656 2.099084 -5.706458 
C   -4.330072 -2.099084 -0.012350 
C   3.019777 0.881953 5.237123 
C   6.278951 -0.881953 -0.456985 
C   -6.278951 2.017911 -5.237123 
C   -3.019777 -2.017911 0.456985 
C   2.637236 0.090240 4.147756 
C   6.661491 -0.090240 -1.546352 
C   -6.661491 2.809624 -4.147756 
C   -2.637236 -2.809624 1.546352 
C   3.530122 -0.834958 3.604308 
C   5.768606 0.834958 -2.089800 
C   -5.768606 -2.064906 -3.604308 
C   -3.530122 2.064906 2.089800 
C   6.625281 -0.123613 -5.708474 
C   2.673446 0.123613 -0.014366 
C   -2.673446 -2.776251 5.708474 
C   -6.625281 2.776251 0.014366 
C   7.481580 0.984584 5.587745 
C   1.817148 -0.984584 -0.106363 
C   -1.817148 1.915280 -5.587745 
C   -7.481580 -1.915280 0.106363 
C   8.728372 0.953976 -5.162277 
C   0.570356 -0.953976 0.531831 
C   -0.570356 1.945888 5.162277 
C   -8.728372 -1.945888 -0.531831 
C   9.131156 -0.178636 -4.444142 
C   0.167572 0.178636 1.249966 
C   -0.167572 -2.721228 4.444142 
C   -9.131156 2.721228 -1.249966 
C   8.301516 -1.307242 -4.416787 
C   0.997212 1.307242 1.277321 
C   -0.997212 -1.592622 4.416787 
C   -8.301516 1.592622 -1.277321 
C   7.061543 -1.280958 -5.051991 
C   2.237185 1.280958 0.642117 
C   -2.237185 -1.618905 5.051991 
C   -7.061543 1.618905 -0.642117 
H   7.490300 -0.667300 3.622679 
H   1.808427 0.667300 -2.071429 
H   -1.808427 -2.232564 -3.622679 
H   -7.490300 2.232564 2.071429 
H   8.953364 -2.100272 2.268759 
H   0.345363 2.100272 -3.425349 
H   -0.345363 -0.799591 -2.268759 
H   -8.953364 0.799591 3.425349 
H   8.049972 1.598896 1.226110 
H   1.248756 -1.598896 -4.467998 
H   -1.248756 1.300968 -1.226110 
H   -8.049972 -1.300968 4.467998 
H   5.737239 0.864580 1.802699 
H   3.561489 -0.864580 -3.891409 
H   -3.561489 2.035283 -1.802699 
H   -5.737239 -2.035283 3.891409 
H   4.290311 2.263902 3.249738 
H   5.008417 -2.263902 -2.444370 
H   -5.008417 0.635962 -3.249738 
H   -4.290311 -0.635962 2.444370 
H   4.647692 1.441445 -4.857024 
H   4.651036 -1.441445 0.837084 
H   -4.651036 1.458419 4.857024 
H   -4.647692 -1.458419 -0.837084 
H   2.325705 1.583602 5.702917 
H   6.973022 -1.583602 0.008809 
H   -6.973022 1.316261 -5.702917 
H   -2.325705 -1.316261 -0.008809 
H   1.643735 0.189817 3.707475 
H   7.654992 -0.189817 -1.986633 
H   -7.654992 2.710046 -3.707475 
H   -1.643735 -2.710046 1.986633 
H   3.217996 -1.441068 2.751252 
H   6.080732 1.441068 -2.942856 
H   -6.080732 -1.458795 -2.751252 
H   -3.217996 1.458795 2.942856 
H   7.172028 1.860555 5.013696 
H   2.126699 -1.860555 -0.680413 
H   -2.126699 1.039309 -5.013696 
H   -7.172028 -1.039309 0.680413 
H   -9.207219 1.817892 -5.239204 
H   -0.091509 -1.817892 0.454905 
H   0.091509 1.081972 5.239204 
H   9.207219 -1.081972 -0.454905 
H   -8.490477 -0.199243 -3.945371 
H   -0.808251 0.199243 1.748737 
H   0.808251 -2.700621 3.945371 
H   8.490477 2.700621 -1.748737 
H   8.617231 -2.200828 -3.877796 
H   0.681496 2.200828 1.816312 
H   -0.681496 -0.699035 3.877796 
H   -8.617231 0.699035 -1.816312 
H   6.398536 -2.147099 -5.014275 
H   2.900192 2.147099 0.679833 
H   -2.900192 -0.752765 5.014275 
H   -6.398536 0.752765 -0.679833 
128
i=6
C   5.765109 -1.958275 3.493842 
C   3.533619 1.958275 -2.200266 
C   -3.533619 -0.941589 -3.493842 
C   -5.765109 0.941589 2.200266 
C   7.108242 -1.613199 3.246690 
C   2.190486 1.613199 -2.447418 
C   -2.190486 -1.286664 -3.246690 
C   -7.108242 1.286664 2.447418 
C   7.932845 -2.427537 2.472513 
C   1.365882 2.427537 -3.221595 
C   -1.365882 -0.472326 -2.472513 
C   -7.932845 0.472326 3.221595 
C   7.431238 2.190313 1.912474 
C   1.867489 -2.190313 -3.781634 
C   -1.867489 0.709550 -1.912474 
C   -7.431238 -0.709550 3.781634 
C   6.122883 1.797651 2.211965 
C   3.175844 -1.797651 -3.482143 
C   -3.175844 1.102213 -2.211965 
C   -6.122883 -1.102213 3.482143 
C   5.302737 2.603773 3.009844 
C   3.995991 -2.603773 -2.684264 
C   -3.995991 0.296091 -3.009844 
C   -5.302737 -0.296091 2.684264 
C   4.835888 -0.979712 4.115407 
C   4.462840 0.979712 -1.578701 
C   -4.462840 -1.920152 -4.115407 
C   -4.835888 1.920152 1.578701 
C   5.247563 -0.093716 5.139592 
C   4.051164 0.093716 -0.554516 
C   -4.051164 -2.806147 -5.139592 
C   -5.247563 2.806147 0.554516 
C   4.330178 0.805913 5.699790 
C   4.968550 -0.805913 0.005682 
C   -4.968550 2.093951 -5.699790 
C   -4.330178 -2.093951 -0.005682 
C   3.020306 0.886557 5.229397 
C   6.278422 -0.886557 -0.464711 
C   -6.278422 2.013307 -5.229397 
C   -3.020306 -2.013307 0.464711 
C   2.633796 0.082461 4.152360 
C   6.664931 -0.082461 -1.541748 
C   -6.664931 2.817403 -4.152360 
C   -2.633796 -2.817403 1.541748 
C   3.528429 -0.841467 3.610658 
C   5.770299 0.841467 -2.083450 
C   -5.770299 -2.058397 -3.610658 
C   -3.528429 2.058397 2.083450 
C   6.621312 -0.125889 -5.694980 
C   2.677415 0.125889 -0.000872 
C   -2.677415 -2.773975 5.694980 
C   -6.621312 2.773975 0.000872 
C   7.474595 0.984796 5.602615 
C   1.824133 -0.984796 -0.091493 
C   -1.824133 1.915068 -5.602615 
C   -7.474595 -1.915068 0.091493 
C   8.727419 0.953923 -5.162065 
C   0.571309 -0.953923 0.532043 
C   -0.571309 1.945941 5.162065 
C   -8.727419 -1.945941 -0.532043 
C   9.139464 -0.181017 -4.454514 
C   0.159264 0.181017 1.239594 
C   -0.159264 -2.718847 4.454514 
C   -9.139464 2.718847 -1.239594 
C   8.307760 -1.306554 -4.412871 
C   0.990968 1.306554 1.281237 
C   -0.990968 -1.593310 4.412871 
C   -8.307760 1.593310 -1.281237 
C   7.061543 -1.280323 -5.035375 
C   2.237185 1.280323 0.658733 
C   -2.237185 -1.619540 5.035375 
C   -7.061543 1.619540 -0.658733 
H   7.491782 -0.659204 3.600242 
H   1.806945 0.659204 -2.093866 
H   -1.806945 -2.240660 -3.600242 
H   -7.491782 2.240660 2.093866 
H   8.955587 -2.108421 2.262832 
H   0.343140 2.108421 -3.431276 
H   -0.343140 -0.791442 -2.262832 
H   -8.955587 0.791442 3.431276 
H   8.055634 1.577888 1.251934 
H   1.243094 -1.577888 -4.442174 
H   -1.243094 1.321976 -1.251934 
H   -8.055634 -1.321976 4.442174 
H   5.733852 0.861564 1.810425 
H   3.564876 -0.861564 -3.883683 
H   -3.564876 2.038299 -1.810425 
H   -5.733852 -2.038299 3.883683 
H   4.286448 2.277396 3.235450 
H   5.012280 -2.277396 -2.458658 
H   -5.012280 0.622468 -3.235450 
H   -4.286448 -0.622468 2.458658 
H   4.647639 1.451182 -4.867502 
H   4.651089 -1.451182 0.826606 
H   -4.651089 1.448682 4.867502 
H   -4.647639 -1.448682 -0.826606 
H   2.328245 1.593762 5.688894 
H   6.970482 -1.593762 -0.005214 
H   -6.970482 1.306101 -5.688894 
H   -2.328245 -1.306101 0.005214 
H   1.638073 0.175053 3.716577 
H   7.660654 -0.175053 -1.977531 
H   -7.660654 2.724810 -3.716577 
H   -1.638073 -2.724810 1.977531 
H   3.215615 -1.451228 2.760671 
H   6.083113 1.451228 -2.933437 
H   -6.083113 -1.448635 -2.760671 
H   -3.215615 1.448635 2.933437 
H   7.159857 1.861666 5.033117 
H   2.138870 -1.861666 -0.660992 
H   -2.138870 1.038198 -5.033117 
H   -7.159857 -1.038198 0.660992 
H   -9.210077 1.818527 -5.244919 
H   -0.088651 -1.818527 0.449190 
H   0.088651 1.081337 5.244919 
H   9.210077 -1.081337 -0.449190 
H   -8.476030 -0.204164 -3.971248 
H   -0.822698 0.204164 1.722860 
H   0.822698 -2.695700 3.971248 
H   8.476030 2.695700 -1.722860 
H   8.627285 -2.199399 -3.874886 
H   0.671442 2.199399 1.819222 
H   -0.671442 -0.700464 3.874886 
H   -8.627285 0.700464 -1.819222 
H   6.399700 -2.146676 -4.989933 
H   2.899028 2.146676 0.704175 
H   -2.899028 -0.753188 4.989933 
H   -6.399700 0.753188 -0.704175 
128
i=7
C   5.765638 -1.949596 3.480454 
C   3.533090 1.949596 -2.213654 
C   -3.533090 -0.950268 -3.480454 
C   -5.765638 0.950268 2.213654 
C   7.108454 -1.606478 3.228857 
C   2.190274 1.606478 -2.465251 
C   -2.190274 -1.293385 -3.228857 
C   -7.108454 1.293385 2.465251 
C   7.933692 -2.430924 2.466428 
C   1.365035 2.430924 -3.227680 
C   -1.365035 -0.468939 -2.466428 
C   -7.933692 0.468939 3.227680 
C   7.433566 2.179994 1.922317 
C   1.865161 -2.179994 -3.771791 
C   -1.865161 0.719869 -1.922317 
C   -7.433566 -0.719869 3.771791 
C   6.121137 1.796593 2.212812 
C   3.177590 -1.796593 -3.481296 
C   -3.177590 1.103271 -2.212812 
C   -6.121137 -1.103271 3.481296 
C   5.300303 2.613245 2.996879 
C   3.998425 -2.613245 -2.697229 
C   -3.998425 0.286619 -2.996879 
C   -5.300303 -0.286619 2.697229 
C   4.837687 -0.977913 4.114084 
C   4.461041 0.977913 -1.580024 
C   -4.461041 -1.921951 -4.114084 
C   -4.837687 1.921951 1.580024 
C   5.247034 -0.095251 5.143032 
C   4.051693 0.095251 -0.551076 
C   -4.051693 -2.804612 -5.143032 
C   -5.247034 2.804612 0.551076 
C   4.330284 0.811046 5.693122 
C   4.968444 -0.811046 -0.000986 
C   -4.968444 2.088818 -5.693122 
C   -4.330284 -2.088818 0.000986 
C   3.020835 0.891161 5.221671 
C   6.277893 -0.891161 -0.472437 
C   -6.277893 2.008703 -5.221671 
C   -3.020835 -2.008703 0.472437 
C   2.630356 0.074682 4.156964 
C   6.668371 -0.074682 -1.537144 
C   -6.668371 2.825182 -4.156964 
C   -2.630356 -2.825182 1.537144 
C   3.526736 -0.847976 3.617008 
C   5.771992 0.847976 -2.077100 
C   -5.771992 -2.051888 -3.617008 
C   -3.526736 2.051888 2.077100 
C   6.617343 -0.128165 -5.681486 
C   2.681384 0.128165 0.012622 
C   -2.681384 -2.771699 5.681486 
C   -6.617343 2.771699 -0.012622 
C   7.467610 0.985008 5.617485 
C   1.831118 -0.985008 -0.076623 
C   -1.831118 1.914856 -5.617485 
C   -7.467610 -1.914856 0.076623 
C   8.726466 0.953870 -5.161853 
C   0.572262 -0.953870 0.532255 
C   -0.572262 1.945994 5.161853 
C   -8.726466 -1.945994 -0.532255 
C   9.147772 -0.183398 -4.464886 
C   0.150956 0.183398 1.229222 
C   -0.150956 -2.716466 4.464886 
C   -9.147772 2.716466 -1.229222 
C   8.314004 -1.305866 -4.408955 
C   0.984724 1.305866 1.285153 
C   -0.984724 -1.593998 4.408955 
C   -8.314004 1.593998 -1.285153 
C   7.061543 -1.279688 -5.018759 
C   2.237185 1.279688 0.675349 
C   -2.237185 -1.620175 5.018759 
C   -7.061543 1.620175 -0.675349 
H   7.493264 -0.651108 3.577805 
H   1.805463 0.651108 -2.116303 
H   -1.805463 -2.248756 -3.577805 
H   -7.493264 2.248756 2.116303 
H   8.957810 -2.116570 2.256905 
H   0.340917 2.116570 -3.437203 
H   -0.340917 -0.783293 -2.256905 
H   -8.957810 0.783293 3.437203 
H   8.061296 1.556880 1.277758 
H   1.237432 -1.556880 -4.416350 
H   -1.237432 1.342984 -1.277758 
H   -8.061296 -1.342984 4.416350 
H   5.730465 0.858548 1.818151 
H   3.568263 -0.858548 -3.875957 
H   -3.568263 2.041315 -1.818151 
H   -5.730465 -2.041315 3.875957 
H   4.282585 2.290890 3.221162 
H   5.016143 -2.290890 -2.472946 
H   -5.016143 0.608974 -3.221162 
H   -4.282585 -0.608974 2.472946 
H   4.647586 1.460919 -4.877980 
H   4.651142 -1.460919 0.816128 
H   -4.651142 1.438945 4.877980 
H   -4.647586 -1.438945 -0.816128 
H   2.330785 1.603922 5.674871 
H   6.967942 -1.603922 -0.019237 
H   -6.967942 1.295941 -5.674871 
H   -2.330785 -1.295941 0.019237 
H   1.632411 0.160289 3.725679 
H   7.666316 -0.160289 -1.968429 
H   -7.666316 2.739574 -3.725679 
H   -1.632411 -2.739574 1.968429 
H   3.213234 -1.461388 2.770090 
H   6.085494 1.461388 -2.924018 
H   -6.085494 -1.438475 -2.770090 
H   -3.213234 1.438475 2.924018 
H   7.147686 1.862777 5.052538 
H   2.151041 -1.862777 -0.641571 
H   -2.151041 1.037087 -5.052538 
H   -7.147686 -1.037087 0.641571 
H   -9.212935 1.819162 -5.250634 
H   -0.085793 -1.819162 0.443475 
H   0.085793 1.080702 5.250634 
H   9.212935 -1.080702 -0.443475 
H   -8.461583 -0.209085 -3.997125 
H   -0.837145 0.209085 1.696983 
H   0.837145 -2.690779 3.997125 
H   8.461583 2.690779 -1.696983 
H   8.637339 -2.197970 -3.871976 
H   0.661388 2.197970 1.822132 
H   -0.661388 -0.701893 3.871976 
H   -8.637339 0.701893 -1.822132 
H   6.400864 -2.146253 -4.965591 
H   2.897864 2.146253 0.728517 
H   -2.897864 -0.753611 4.965591 
H   -6.400864 0.753611 -0.728517 
128
i=8
C   5.766167 -1.940917 3.467066 
C   3.532561 1.940917 -2.227042 
C   -3.532561 -0.958947 -3.467066 
C   -5.766167 0.958947 2.227042 
C   7.108666 -1.599757 3.211024 
C   2.190062 1.599757 -2.483084 
C   -2.190062 -1.300106 -3.211024 
C   -7.108666 1.300106 2.483084 
C   7.934539 -2.434311 2.460343 
C   1.364188 2.434311 -3.233765 
C   -1.364188 -0.465552 -2.460343 
C   -7.934539 0.465552 3.233765 
C   7.435894 2.169675 1.932160 
C   1.862833 -2.169675 -3.761948 
C   -1.862833 0.730188 -1.932160 
C   -7.435894 -0.730188 3.761948 
C   6.119391 1.795535 2.213659 
C   3.179336 -1.795535 -3.480449 
C   -3.179336 1.104329 -2.213659 
C   -6.119391 -1.104329 3.480449 
C   5.297869 2.622717 2.983914 
C   4.000859 -2.622717 -2.710194 
C   -4.000859 0.277147 -2.983914 
C   -5.297869 -0.277147 2.710194 
C   4.839486 -0.976114 4.112761 
C   4.459242 0.976114 -1.581347 
C   -4.459242 -1.923750 -4.112761 
C   -4.839486 1.923750 1.581347 
C   5.246505 -0.096786 5.146472 
C   4.052222 0.096786 -0.547636 
C   -4.052222 -2.803077 -5.146472 
C   -5.246505 2.803077 0.547636 
C   4.330390 0.816179 5.686454 
C   4.968338 -0.816179 -0.007654 
C   -4.968338 2.083685 -5.686454 
C   -4.330390 -2.083685 0.007654 
C   3.021364 0.895765 5.213945 
C   6.277364 -0.895765 -0.480163 
C   -6.277364 2.004099 -5.213945 
C   -3.021364 -2.004099 0.480163 
C   2.626916 0.066903 4.161568 
C   6.671811 -0.066903 -1.532540 
C   -6.671811 2.832961 -4.161568 
C   -2.626916 -2.832961 1.532540 
C   3.525043 -0.854485 3.623358 
C   5.773685 0.854485 -2.070750 
C   -5.773685 -2.045379 -3.623358 
C   -3.525043 2.045379 2.070750 
C   6.613374 -0.130441 -5.667992 
C   2.685353 0.130441 0.026116 
C   -2.685353 -2.769423 5.667992 
C   -6.613374 2.769423 -0.026116 
C   7.460625 0.985220 5.632355 
C   1.838103 -0.985220 -0.061753 
C   -1.838103 1.914644 -5.632355 
C   -7.460625 -1.914644 0.061753 
C   8.725513 0.953817 -5.161641 
C   0.573215 -0.953817 0.532467 
C   -0.573215 1.946047 5.161641 
C   -8.725513 -1.946047 -0.532467 
C   9.156080 -0.185779 -4.475258 
C   0.142648 0.185779 1.218850 
C   -0.142648 -2.714085 4.475258 
C   -9.156080 2.714085 -1.218850 
C   8.320248 -1.305178 -4.405039 
C   0.978480 1.305178 1.289069 
C   -0.978480 -1.594686 4.405039 
C   -8.320248 1.594686 -1.289069 
C   7.061543 -1.279053 -5.002143 
C   2.237185 1.279053 0.691965 
C   -2.237185 -1.620810 5.002143 
C   -7.061543 1.620810 -0.691965 
H   7.494746 -0.643012 3.555368 
H   1.803981 0.643012 -2.138740 
H   -1.803981 -2.256852 -3.555368 
H   -7.494746 2.256852 2.138740 
H   8.960033 -2.124719 2.250978 
H   0.338694 2.124719 -3.443130 
H   -0.338694 -0.775144 -2.250978 
H   -8.960033 0.775144 3.443130 
H   8.066958 1.535872 1.303582 
H   1.231770 -1.535872 -4.390526 
H   -1.231770 1.363992 -1.303582 
H   -8.066958 -1.363992 4.390526 
H   5.727078 0.855532 1.825877 
H   3.571650 -0.855532 -3.868231 
H   -3.571650 2.044331 -1.825877 
H   -5.727078 -2.044331 3.868231 
H   4.278722 2.304384 3.206874 
H   5.020006 -2.304384 -2.487234 
H   -5.020006 0.595480 -3.206874 
H   -4.278722 -0.595480 2.487234 
H   4.647533 1.470656 -4.888458 
H   4.651195 -1.470656 0.805650 
H   -4.651195 1.429208 4.888458 
H   -4.647533 -1.429208 -0.805650 
H   2.333325 1.614082 5.660848 
H   6.965402 -1.614082 -0.033260 
H   -6.965402 1.285781 -5.660848 
H   -2.333325 -1.285781 0.033260 
H   1.626749 0.145525 3.734781 
H   7.671978 -0.145525 -1.959327 
H   -7.671978 2.754338 -3.734781 
H   -1.626749 -2.754338 1.959327 
H   3.210853 -1.471548 2.779509 
H   6.087875 1.471548 -2.914599 
H   -6.087875 -1.428315 -2.779509 
H   -3.210853 1.428315 2.914599 
H   7.135515 1.863888 5.071959 
H   2.163212 -1.863888 -0.622150 
H   -2.163212 1.035976 -5.071959 
H   -7.135515 -1.035976 0.622150 
H   -9.215793 1.819797 -5.256349 
H   -0.082935 -1.819797 0.437760 
H   0.082935 1.080067 5.256349 
H   9.215793 -1.080067 -0.437760 
H   -8.447136 -0.214006 -4.023002 
H   -0.851592 0.214006 1.671106 
H   0.851592 -2.685858 4.023002 
H   8.447136 2.685858 -1.671106 
H   8.647393 -2.196541 -3.869066 
H   0.651334 2.196541 1.825042 
H   -0.651334 -0.703322 3.869066 
H   -8.647393 0.703322 -1.825042 
H   6.402028 -2.145830 -4.941249 
H   2.896700 2.145830 0.752859 
H   -2.896700 -0.754034 4.941249 
H   -6.402028 0.754034 -0.752859 
128
i=9
C   5.766696 -1.932238 3.453678 
C   3.532032 1.932238 -2.240430 
C   -3.532032 -0.967626 -3.453678 
C   -5.766696 0.967626 2.240430 
C   7.108878 -1.593036 3.193191 
C   2.189850 1.593036 -2.500917 
C   -2.189850 -1.306827 -3.193191 
C   -7.108878 1.306827 2.500917 
C   7.935386 -2.437698 2.454258 
C   1.363341 2.437698 -3.239850 
C   -1.363341 -0.462165 -2.454258 
C   -7.935386 0.462165 3.239850 
C   7.438222 2.159356 1.942003 
C   1.860505 -2.159356 -3.752105 
C   -1.860505 0.740507 -1.942003 
C   -7.438222 -0.740507 3.752105 
C   6.117645 1.794477 2.214506 
C   3.181082 -1.794477 -3.479602 
C   -3.181082 1.105387 -2.214506 
C   -6.117645 -1.105387 3.479602 
C   5.295435 2.632189 2.970949 
C   4.003293 -2.632189 -2.723159 
C   -4.003293 0.267675 -2.970949 
C   -5.295435 -0.267675 2.723159 
C   4.841285 -0.974315 4.111438 
C   4.457443 0.974315 -1.582670 
C   -4.457443 -1.925549 -4.111438 
C   -4.841285 1.925549 1.582670 
C   5.245976 -0.098321 5.149912 
C   4.052751 0.098321 -0.544196 
C   -4.052751 -2.801542 -5.149912 
C   -5.245976 2.801542 0.544196 
C   4.330496 0.821312 5.679786 
C   4.968232 -0.821312 -0.014322 
C   -4.968232 2.078552 -5.679786 
C   -4.330496 -2.078552 0.014322 
C   3.021893 0.900369 5.206219 
C   6.276835 -0.900369 -0.487889 
C   -6.276835 1.999495 -5.206219 
C   -3.021893 -1.999495 0.487889 
C   2.623476 0.059124 4.166172 
C   6.675251 -0.059124 -1.527936 
C   -6.675251 2.840740 -4.166172 
C   -2.623476 -2.840740 1.527936 
C   3.523350 -0.860994 3.629708 
C   5.775378 0.860994 -2.064400 
C   -5.775378 -2.038870 -3.629708 
C   -3.523350 2.038870 2.064400 
C   6.609405 -0.132717 -5.654498 
C   2.689322 0.132717 0.039610 
C   -2.689322 -2.767147 5.654498 
C   -6.609405 2.767147 -0.039610 
C   7.453640 0.985432 5.647225 
C   1.845088 -0.985432 -0.046883 
C   -1.845088 1.914432 -5.647225 
C   -7.453640 -1.914432 0.046883 
C   8.724560 0.953764 -5.161429 
C   0.574168 -0.953764 0.532679 
C   -0.574168 1.946100 5.161429 
C   -8.724560 -1.946100 -0.532679 
C   9.164388 -0.188160 -4.485630 
C   0.134340 0.188160 1.208478 
C   -0.134340 -2.711704 4.485630 
C   -9.164388 2.711704 -1.208478 
C   8.326492 -1.304490 -4.401123 
C   0.972236 1.304490 1.292985 
C   -0.972236 -1.595374 4.401123 
C   -8.326492 1.595374 -1.292985 
C   7.061543 -1.278418 -4.985527 
C   2.237185 1.278418 0.708581 
C   -2.237185 -1.621445 4.985527 
C   -7.061543 1.621445 -0.708581 
H   7.496228 -0.634916 3.532931 
H   1.802499 0.634916 -2.161177 
H   -1.802499 -2.264948 -3.532931 
H   -7.496228 2.264948 2.161177 
H   8.962256 -2.132868 2.245051 
H   0.336471 2.132868 -3.449057 
H   -0.336471 -0.766995 -2.245051 
H   -8.962256 0.766995 3.449057 
H   8.072620 1.514864 1.329406 
H   1.226108 -1.514864 -4.364702 
H   -1.226108 1.385000 -1.329406 
H   -8.072620 -1.385000 4.364702 
H   5.723691 0.852516 1.833603 
H   3.575037 -0.852516 -3.860505 
H   -3.575037 2.047347 -1.833603 
H   -5.723691 -2.047347 3.860505 
H   4.274859 2.317878 3.192586 
H   5.023869 -2.317878 -2.501522 
H   -5.023869 0.581986 -3.192586 
H   -4.274859 -0.581986 2.501522 
H   4.647480 1.480393 -4.898936 
H   4.651248 -1.480393 0.795172 
H   -4.651248 1.419471 4.898936 
H   -4.647480 -1.419471 -0.795172 
H   2.335865 1.624242 5.646825 
H   6.962862 -1.624242 -0.047283 
H   -6.962862 1.275621 -5.646825 
H   -2.335865 -1.275621 0.047283 
H   1.621087 0.130761 3.743883 
H   7.677640 -0.130761 -1.950225 
H   -7.677640 2.769102 -3.743883 
H   -1.621087 -2.769102 1.950225 
H   3.208472 -1.481708 2.788928 
H   6.090256 1.481708 -2.905180 
H   -6.090256 -1.418155 -2.788928 
H   -3.208472 1.418155 2.905180 
H   7.123344 1.864999 5.091380 
H   2.175383 -1.864999 -0.602729 
H   -2.175383 1.034865 -5.091380 
H   -7.123344 -1.034865 0.602729 
H   -9.218651 1.820432 -5.262064 
H   -0.080077 -1.820432 0.432045 
H   0.080077 1.079432 5.262064 
H   9.218651 -1.079432 -0.432045 
H   -8.432689 -0.218927 -4.048879 
H   -0.866039 0.218927 1.645229 
H   0.866039 -2.680937 4.048879 
H   8.432689 2.680937 -1.645229 
H   8.657447 -2.195112 -3.866156 
H   0.641280 2.195112 1.827952 
H   -0.641280 -0.704751 3.866156 
H   -8.657447 0.704751 -1.827952 
H   6.403192 -2.145407 -4.916907 
H   2.895536 2.145407 0.777201 
H   -2.895536 -0.754457 4.916907 
H   -6.403192 0.754457 -0.777201 
128
i=10
C   5.767225 -1.923559 3.440290 
C   3.531503 1.923559 -2.253818 
C   -3.531503 -0.976305 -3.440290 
C   -5.767225 0.976305 2.253818 
C   7.109090 -1.586315 3.175358 
C   2.189638 1.586315 -2.518750 
C   -2.189638 -1.313548 -3.175358 
C   -7.109090 1.313548 2.518750 
C   7.936233 -2.441085 2.448173 
C   1.362494 2.441085 -3.245935 
C   -1.362494 -0.458778 -2.448173 
C   -7.936233 0.458778 3.245935 
C   7.440550 2.149037 1.951846 
C   1.858177 -2.149037 -3.742262 
C   -1.858177 0.750826 -1.951846 
C   -7.440550 -0.750826 3.742262 
C   6.115899 1.793419 2.215353 
C   3.182828 -1.793419 -3.478755 
C   -3.182828 1.106445 -2.215353 
C   -6.115899 -1.106445 3.478755 
C   5.293001 2.641661 2.957984 
C   4.005727 -2.641661 -2.736124 
C   -4.005727 0.258203 -2.957984 
C   -5.293001 -0.258203 2.736124 
C   4.843084 -0.972516 4.110115 
C   4.455644 0.972516 -1.583993 
C   -4.455644 -1.927348 -4.110115 
C   -4.843084 1.927348 1.583993 
C   5.245447 -0.099856 5.153352 
C   4.053280 0.099856 -0.540756 
C   -4.053280 -2.800007 -5.153352 
C   -5.245447 2.800007 0.540756 
C   4.330602 0.826445 5.673118 
C   4.968126 -0.826445 -0.020990 
C   -4.968126 2.073419 -5.673118 
C   -4.330602 -2.073419 0.020990 
C   3.022422 0.904973 5.198493 
C   6.276306 -0.904973 -0.495615 
C   -6.276306 1.994891 -5.198493 
C   -3.022422 -1.994891 0.495615 
C   2.620036 0.051345 4.170776 
C   6.678691 -0.051345 -1.523332 
C   -6.678691 2.848519 -4.170776 
C   -2.620036 -2.848519 1.523332 
C   3.521657 -0.867503 3.636058 
C   5.777071 0.867503 -2.058050 
C   -5.777071 -2.032361 -3.636058 
C   -3.521657 2.032361 2.058050 
C   6.605436 -0.134993 -5.641004 
C   2.693291 0.134993 0.053104 
C   -2.693291 -2.764871 5.641004 
C   -6.605436 2.764871 -0.053104 
C   7.446655 0.985644 5.662095 
C   1.852073 -0.985644 -0.032013 
C   -1.852073 1.914220 -5.662095 
C   -7.446655 -1.914220 0.032013 
C   8.723607 0.953711 -5.161217 
C   0.575121 -0.953711 0.532891 
C   -0.575121 1.946153 5.161217 
C   -8.723607 -1.946153 -0.532891 
C   9.172696 -0.190541 -4.496002 
C   0.126032 0.190541 1.198106 
C   -0.126032 -2.709323 4.496002 
C   -9.172696 2.709323 -1.198106 
C   8.332736 -1.303802 -4.397207 
C   0.965992 1.303802 1.296901 
C   -0.965992 -1.596062 4.397207 
C   -8.332736 1.596062 -1.296901 
C   7.061543 -1.277783 -4.968911 
C   2.237185 1.277783 0.725197 
C   -2.237185 -1.622080 4.968911 
C   -7.061543 1.622080 -0.725197 
H   7.497710 -0.626820 3.510494 
H   1.801017 0.626820 -2.183614 
H   -1.801017 -2.273044 -3.510494 
H   -7.497710 2.273044 2.183614 
H   8.964479 -2.141017 2.239124 
H   0.334248 2.141017 -3.454984 
H   -0.334248 -0.758846 -2.239124 
H   -8.964479 0.758846 3.454984 
H   8.078282 1.493856 1.355230 
H   1.220446 -1.493856 -4.338878 
H   -1.220446 1.406008 -1.355230 
H   -8.078282 -1.406008 4.338878 
H   5.720304 0.849500 1.841329 
H   3.578424 -0.849500 -3.852779 
H   -3.578424 2.050363 -1.841329 
H   -5.720304 -2.050363 3.852779 
H   4.270996 2.331372 3.178298 
H   5.027732 -2.331372 -2.515810 
H   -5.027732 0.568492 -3.178298 
H   -4.270996 -0.568492 2.515810 
H   4.647427 1.490130 -4.909414 
H   4.651301 -1.490130 0.784694 
H   -4.651301 1.409734 4.909414 
H   -4.647427 -1.409734 -0.784694 
H   2.338405 1.634402 5.632802 
H   6.960322 -1.634402 -0.061306 
H   -6.960322 1.265461 -5.632802 
H   -2.338405 -1.265461 0.061306 
H   1.615425 0.115997 3.752985 
H   7.683302 -0.115997 -1.941123 
H   -7.683302 2.783866 -3.752985 
H   -1.615425 -2.783866 1.941123 
H   3.206091 -1.491868 2.798347 
H   6.092637 1.491868 -2.895761 
H   -6.092637 -1.407995 -2.798347 
H   -3.206091 1.407995 2.895761 
H   7.111173 1.866110 5.110801 
H   2.187554 -1.866110 -0.583308 
H   -2.187554 1.033754 -5.110801 
H   -7.111173 -1.033754 0.583308 
H   -9.221509 1.821067 -5.267779 
H   -0.077219 -1.821067 0.426330 
H   0.077219 1.078797 5.267779 
H   9.221509 -1.078797 -0.426330 
H   -8.418242 -0.223848 -4.074756 
H   -0.880486 0.223848 1.619352 
H   0.880486 -2.676016 4.074756 
H   8.418242 2.676016 -1.619352 
H   8.667501 -2.193683 -3.863246 
H   0.631226 2.193683 1.830862 
H   -0.631226 -0.706180 3.863246 
H   -8.667501 0.706180 -1.830862 
H   6.404356 -2.144984 -4.892565 
H   2.894372 2.144984 0.801543 
H   -2.894372 -0.754880 4.892565 
H   -6.404356 0.754880 -0.801543 
128
i=11
C   5.767754 -1.914880 3.426902 
C   3.530974 1.914880 -2.267206 
C   -3.530974 -0.984984 -3.426902 
C   -5.767754 0.984984 2.267206 
C   7.109302 -1.579594 3.157525 
C   2.189426 1.579594 -2.536583 
C   -2.189426 -1.320269 -3.157525 
C   -7.109302 1.320269 2.536583 
C   7.937080 -2.444472 2.442088 
C   1.361647 2.444472 -3.252020 
C   -1.361647 -0.455391 -2.442088 
C   -7.937080 0.455391 3.252020 
C   7.442878 2.138718 1.961689 
C   1.855849 -2.138718 -3.732419 
C   -1.855849 0.761145 -1.961689 
C   -7.442878 -0.761145 3.732419 
C   6.114153 1.792361 2.216200 
C   3.184574 -1.792361 -3.477908 
C   -3.184574 1.107503 -2.216200 
C   -6.114153 -1.107503 3.477908 
C   5.290567 2.651133 2.945019 
C   4.008161 -2.651133 -2.749089 
C   -4.008161 0.248731 -2.945019 
C   -5.290567 -0.248731 2.749089 
C   4.844883 -0.970717 4.108792 
C   4.453845 0.970717 -1.585316 
C   -4.453845 -1.929147 -4.108792 
C   -4.844883 1.929147 1.585316 
C   5.244918 -0.101391 5.156792 
C   4.053809 0.101391 -0.537316 
C   -4.053809 -2.798472 -5.156792 
C   -5.244918 2.798472 0.537316 
C   4.330708 0.831578 5.666450 
C   4.968020 -0.831578 -0.027658 
C   -4.968020 2.068286 -5.666450 
C   -4.330708 -2.068286 0.027658 
C   3.022951 0.909577 5.190767 
C   6.275777 -0.909577 -0.503341 
C   -6.275777 1.990287 -5.190767 
C   -3.022951 -1.990287 0.503341 
C   2.616596 0.043566 4.175380 
C   6.682131 -0.043566 -1.518728 
C   -6.682131 2.856298 -4.175380 
C   -2.616596 -2.856298 1.518728 
C   3.519964 -0.874012 3.642408 
C   5.778764 0.874012 -2.051700 
C   -5.778764 -2.025852 -3.642408 
C   -3.519964 2.025852 2.051700 
C   6.601467 -0.137269 -5.627510 
C   2.697260 0.137269 0.066598 
C   -2.697260 -2.762595 5.627510 
C   -6.601467 2.762595 -0.066598 
C   7.439670 0.985856 5.676965 
C   1.859058 -0.985856 -0.017143 
C   -1.859058 1.914008 -5.676965 
C   -7.439670 -1.914008 0.017143 
C   8.722654 0.953658 -5.161005 
C   0.576074 -0.953658 0.533103 
C   -0.576074 1.946206 5.161005 
C   -8.722654 -1.946206 -0.533103 
C   9.181004 -0.192922 -4.506374 
C   0.117724 0.192922 1.187734 
C   -0.117724 -2.706942 4.506374 
C   -9.181004 2.706942 -1.187734 
C   8.338980 -1.303114 -4.393291 
C   0.959748 1.303114 1.300817 
C   -0.959748 -1.596750 4.393291 
C   -8.338980 1.596750 -1.300817 
C   7.061543 -1.277148 -4.952295 
C   2.237185 1.277148 0.741813 
C   -2.237185 -1.622715 4.952295 
C   -7.061543 1.622715 -0.741813 
H   7.499192 -0.618724 3.488057 
H   1.799535 0.618724 -2.206051 
H   -1.799535 -2.281140 -3.488057 
H   -7.499192 2.281140 2.206051 
H   8.966702 -2.149166 2.233197 
H   0.332025 2.149166 -3.460911 
H   -0.332025 -0.750697 -2.233197 
H   -8.966702 0.750697 3.460911 
H   8.083944 1.472848 1.381054 
H   1.214784 -1.472848 -4.313054 
H   -1.214784 1.427016 -1.381054 
H   -8.083944 -1.427016 4.313054 
H   5.716917 0.846484 1.849055 
H   3.581811 -0.846484 -3.845053 
H   -3.581811 2.053379 -1.849055 
H   -5.716917 -2.053379 3.845053 
H   4.267133 2.344866 3.164010 
H   5.031595 -2.344866 -2.530098 
H   -5.031595 0.554998 -3.164010 
H   -4.267133 -0.554998 2.530098 
H   4.647374 1.499867 -4.919892 
H   4.651354 -1.499867 0.774216 
H   -4.651354 1.399997 4.919892 
H   -4.647374 -1.399997 -0.774216 
H   2.340945 1.644562 5.618779 
H   6.957782 -1.644562 -0.075329 
H   -6.957782 1.255301 -5.618779 
H   -2.340945 -1.255301 0.075329 
H   1.609763 0.101233 3.762087 
H   7.688964 -0.101233 -1.932021 
H   -7.688964 2.798630 -3.762087 
H   -1.609763 -2.798630 1.932021 
H   3.203710 -1.502028 2.807766 
H   6.095018 1.502028 -2.886342 
H   -6.095018 -1.397835 -2.807766 
H   -3.203710 1.397835 2.886342 
H   7.099002 1.867221 5.130222 
H   2.199725 -1.867221 -0.563887 
H   -2.199725 1.032643 -5.130222 
H   -7.099002 -1.032643 0.563887 
H   -9.224367 1.821702 -5.273494 
H   -0.074361 -1.821702 0.420615 
H   0.074361 1.078162 5.273494 
H   9.224367 -1.078162 -0.420615 
H   -8.403795 -0.228769 -4.100633 
H   -0.894933 0.228769 1.593475 
H   0.894933 -2.671095 4.100633 
H   8.403795 2.671095 -1.593475 
H   8.677555 -2.192254 -3.860336 
H   0.621172 2.192254 1.833772 
H   -0.621172 -0.707609 3.860336 
H   -8.677555 0.707609 -1.833772 
H   6.405520 -2.144561 -4.868223 
H   2.893208 2.144561 0.825885 
H   -2.893208 -0.755303 4.868223 
H   -6.405520 0.755303 -0.825885 
128
i=12
C   5.768283 -1.906201 3.413514 
C   3.530445 1.906201 -2.280594 
C   -3.530445 -0.993663 -3.413514 
C   -5.768283 0.993663 2.280594 
C   7.109514 -1.572873 3.139692 
C   2.189214 1.572873 -2.554416 
C   -2.189214 -1.326990 -3.139692 
C   -7.109514 1.326990 2.554416 
C   7.937927 -2.447859 2.436003 
C   1.360800 2.447859 -3.258105 
C   -1.360800 -0.452004 -2.436003 
C   -7.937927 0.452004 3.258105 
C   7.445206 2.128399 1.971532 
C   1.853521 -2.128399 -3.722576 
C   -1.853521 0.771464 -1.971532 
C   -7.445206 -0.771464 3.722576 
C   6.112407 1.791303 2.217047 
C   3.186320 -1.791303 -3.477061 
C   -3.186320 1.108561 -2.217047 
C   -6.112407 -1.108561 3.477061 
C   5.288133 2.660605 2.932054 
C   4.010595 -2.660605 -2.762054 
C   -4.010595 0.239259 -2.932054 
C   -5.288133 -0.239259 2.762054 
C   4.846682 -0.968918 4.107469 
C   4.452046 0.968918 -1.586639 
C   -4.452046 -1.930946 -4.107469 
C   -4.846682 1.930946 1.586639 
C   5.244389 -0.102926 5.160232 
C   4.054338 0.102926 -0.533876 
C   -4.054338 -2.796937 -5.160232 
C   -5.244389 2.796937 0.533876 
C   4.330814 0.836711 5.659782 
C   4.967914 -0.836711 -0.034326 
C   -4.967914 2.063153 -5.659782 
C   -4.330814 -2.063153 0.034326 
C   3.023480 0.914181 5.183041 
C   6.275248 -0.914181 -0.511067 
C   -6.275248 1.985683 -5.183041 
C   -3.023480 -1.985683 0.511067 
C   2.613156 0.035787 4.179984 
C   6.685571 -0.035787 -1.514124 
C   -6.685571 2.864077 -4.179984 
C   -2.613156 -2.864077 1.514124 
C   3.518271 -0.880521 3.648758 
C   5.780457 0.880521 -2.045350 
C   -5.780457 -2.019343 -3.648758 
C   -3.518271 2.019343 2.045350 
C   6.597498 -0.139545 -5.614016 
C   2.701229 0.139545 0.080092 
C   -2.701229 -2.760319 5.614016 
C   -6.597498 2.760319 -0.080092 
C   7.432685 0.986068 5.691835 
C   1.866043 -0.986068 -0.002273 
C   -1.866043 1.913796 -5.691835 
C   -7.432685 -1.913796 0.002273 
C   8.721701 0.953605 -5.160793 
C   0.577027 -0.953605 0.533315 
C   -0.577027 1.946259 5.160793 
C   -8.721701 -1.946259 -0.533315 
C   9.189312 -0.195303 -4.516746 
C   0.109416 0.195303 1.177362 
C   -0.109416 -2.704561 4.516746 
C   -9.189312 2.704561 -1.177362 
C   8.345224 -1.302426 -4.389375 
C   0.953504 1.302426 1.304733 
C   -0.953504 -1.597438 4.389375 
C   -8.345224 1.597438 -1.304733 
C   7.061543 -1.276513 -4.935679 
C   2.237185 1.276513 0.758429 
C   -2.237185 -1.623350 4.935679 
C   -7.061543 1.623350 -0.758429 
H   7.500674 -0.610628 3.465620 
H   1.798053 0.610628 -2.228488 
H   -1.798053 -2.289236 -3.465620 
H   -7.500674 2.289236 2.228488 
H   8.968925 -2.157315 2.227270 
H   0.329802 2.157315 -3.466838 
H   -0.329802 -0.742548 -2.227270 
H   -8.968925 0.742548 3.466838 
H   8.089606 1.451840 1.406878 
H   1.209122 -1.451840 -4.287230 
H   -1.209122 1.448024 -1.406878 
H   -8.089606 -1.448024 4.287230 
H   5.713530 0.843468 1.856781 
H   3.585198 -0.843468 -3.837327 
H   -3.585198 2.056395 -1.856781 
H   -5.713530 -2.056395 3.837327 
H   4.263270 2.358360 3.149722 
H   5.035458 -2.358360 -2.544386 
H   -5.035458 0.541504 -3.149722 
H   -4.263270 -0.541504 2.544386 
H   4.647321 1.509604 -4.930370 
H   4.651407 -1.509604 0.763738 
H   -4.651407 1.390260 4.930370 
H   -4.647321 -1.390260 -0.763738 
H   2.343485 1.654722 5.604756 
H   6.955242 -1.654722 -0.089352 
H   -6.955242 1.245141 -5.604756 
H   -2.343485 -1.245141 0.089352 
H   1.604101 0.086469 3.771189 
H   7.694626 -0.086469 -1.922919 
H   -7.694626 2.813394 -3.771189 
H   -1.604101 -2.813394 1.922919 
H   3.201329 -1.512188 2.817185 
H   6.097399 1.512188 -2.876923 
H   -6.097399 -1.387675 -2.817185 
H   -3.201329 1.387675 2.876923 
H   7.086831 1.868332 5.149643 
H   2.211896 -1.868332 -0.544466 
H   -2.211896 1.031532 -5.149643 
H   -7.086831 -1.031532 0.544466 
H   -9.227225 1.822337 -5.279209 
H   -0.071503 -1.822337 0.414900 
H   0.071503 1.077527 5.279209 
H   9.227225 -1.077527 -0.414900 
H   -8.389348 -0.233690 -4.126510 
H   -0.909380 0.233690 1.567598 
H   0.909380 -2.666174 4.126510 
H   8.389348 2.666174 -1.567598 
H   8.687609 -2.190825 -3.857426 
H   0.611118 2.190825 1.836682 
H   -0.611118 -0.709038 3.857426 
H   -8.687609 0.709038 -1.836682 
H   6.406684 -2.144138 -4.843881 
H   2.892044 2.144138 0.850227 
H   -2.892044 -0.755726 4.843881 
H   -6.406684 0.755726 -0.850227 
128
i=13
C   5.768812 -1.897522 3.400126 
C   3.529916 1.897522 -2.293982 
C   -3.529916 -1.002342 -3.400126 
C   -5.768812 1.002342 2.293982 
C   7.109726 -1.566152 3.121859 
C   2.189002 1.566152 -2.572249 
C   -2.189002 -1.333711 -3.121859 
C   -7.109726 1.333711 2.572249 
C   7.938774 -2.451246 2.429918 
C   1.359953 2.451246 -3.264190 
C   -1.359953 -0.448617 -2.429918 
C   -7.938774 0.448617 3.264190 
C   7.447534 2.118080 1.981375 
C   1.851193 -2.118080 -3.712733 
C   -1.851193 0.781783 -1.981375 
C   -7.447534 -0.781783 3.712733 
C   6.110661 1.790245 2.217894 
C   3.188066 -1.790245 -3.476214 
C   -3.188066 1.109619 -2.217894 
C   -6.110661 -1.109619 3.476214 
C   5.285699 2.670077 2.919089 
C   4.013029 -2.670077 -2.775019 
C   -4.013029 0.229787 -2.919089 
C   -5.285699 -0.229787 2.775019 
C   4.848481 -0.967119 4.106146 
C   4.450247 0.967119 -1.587962 
C   -4.450247 -1.932745 -4.106146 
C   -4.848481 1.932745 1.587962 
C   5.243860 -0.104461 5.163672 
C   4.054867 0.104461 -0.530436 
C   -4.054867 -2.795402 -5.163672 
C   -5.243860 2.795402 0.530436 
C   4.330920 0.841844 5.653114 
C   4.967808 -0.841844 -0.040994 
C   -4.967808 2.058020 -5.653114 
C   -4.330920 -2.058020 0.040994 
C   3.024009 0.918785 5.175315 
C   6.274719 -0.918785 -0.518793 
C   -6.274719 1.981079 -5.175315 
C   -3.024009 -1.981079 0.518793 
C   2.609716 0.028008 4.184588 
C   6.689011 -0.028008 -1.509520 
C   -6.689011 2.871856 -4.184588 
C   -2.609716 -2.871856 1.509520 
C   3.516578 -0.887030 3.655108 
C   5.782150 0.887030 -2.039000 
C   -5.782150 -2.012834 -3.655108 
C   -3.516578 2.012834 2.039000 
C   6.593529 -0.141821 -5.600522 
C   2.705198 0.141821 0.093586 
C   -2.705198 -2.758043 5.600522 
C   -6.593529 2.758043 -0.093586 
C   7.425700 0.986280 5.706705 
C   1.873028 -0.986280 0.012597 
C   -1.873028 1.913584 -5.706705 
C   -7.425700 -1.913584 -0.012597 
C   8.720748 0.953552 -5.160581 
C   0.577980 -0.953552 0.533527 
C   -0.577980 1.946312 5.160581 
C   -8.720748 -1.946312 -0.533527 
C   9.197620 -0.197684 -4.527118 
C   0.101108 0.197684 1.166990 
C   -0.101108 -2.702180 4.527118 
C   -9.197620 2.702180 -1.166990 
C   8.351468 -1.301738 -4.385459 
C   0.947260 1.301738 1.308649 
C   -0.947260 -1.598126 4.385459 
C   -8.351468 1.598126 -1.308649 
C   7.061543 -1.275878 -4.919063 
C   2.237185 1.275878 0.775045 
C   -2.237185 -1.623985 4.919063 
C   -7.061543 1.623985 -0.775045 
H   7.502156 -0.602532 3.443183 
H   1.796571 0.602532 -2.250925 
H   -1.796571 -2.297332 -3.443183 
H   -7.502156 2.297332 2.250925 
H   8.971148 -2.165464 2.221343 
H   0.327579 2.165464 -3.472765 
H   -0.327579 -0.734399 -2.221343 
H   -8.971148 0.734399 3.472765 
H   8.095268 1.430832 1.432702 
H   1.203460 -1.430832 -4.261406 
H   -1.203460 1.469032 -1.432702 
H   -8.095268 -1.469032 4.261406 
H   5.710143 0.840452 1.864507 
H   3.588585 -0.840452 -3.829601 
H   -3.588585 2.059411 -1.864507 
H   -5.710143 -2.059411 3.829601 
H   4.259407 2.371854 3.135434 
H   5.039321 -2.371854 -2.558674 
H   -5.039321 0.528010 -3.135434 
H   -4.259407 -0.528010 2.558674 
H   4.647268 1.519341 -4.940848 
H   4.651460 -1.519341 0.753260 
H   -4.651460 1.380523 4.940848 
H   -4.647268 -1.380523 -0.753260 
H   2.346025 1.664882 5.590733 
H   6.952702 -1.664882 -0.103375 
H   -6.952702 1.234981 -5.590733 
H   -2.346025 -1.234981 0.103375 
H   1.598439 0.071705 3.780291 
H   7.700288 -0.071705 -1.913817 
H   -7.700288 2.828158 -3.780291 
H   -1.598439 -2.828158 1.913817 
H   3.198948 -1.522348 2.826604 
H   6.099780 1.522348 -2.867504 
H   -6.099780 -1.377515 -2.826604 
H   -3.198948 1.377515 2.867504 
H   7.074660 1.869443 5.169064 
H   2.224067 -1.869443 -0.525045 
H   -2.224067 1.030421 -5.169064 
H   -7.074660 -1.030421 0.525045 
H   -9.230083 1.822972 -5.284924 
H   -0.068645 -1.822972 0.409185 
H   0.068645 1.076892 5.284924 
H   9.230083 -1.076892 -0.409185 
H   -8.374901 -0.238611 -4.152387 
H   -0.923827 0.238611 1.541721 
H   0.923827 -2.661253 4.152387 
H   8.374901 2.661253 -1.541721 
H   8.697663 -2.189396 -3.854516 
H   0.601064 2.189396 1.839592 
H   -0.601064 -0.710467 3.854516 
H   -8.697663 0.710467 -1.839592 
H   6.407848 -2.143715 -4.819539 
H   2.890880 2.143715 0.874569 
H   -2.890880 -0.756149 4.819539 
H   -6.407848 0.756149 -0.874569 
128
i=14
C   5.769341 -1.888843 3.386738 
C   3.529387 1.888843 -2.307370 
C   -3.529387 -1.011021 -3.386738 
C   -5.769341 1.011021 2.307370 
C   7.109938 -1.559431 3.104026 
C   2.188790 1.559431 -2.590082 
C   -2.188790 -1.340432 -3.104026 
C   -7.109938 1.340432 2.590082 
C   7.939621 -2.454633 2.423833 
C   1.359106 2.454633 -3.270275 
C   -1.359106 -0.445230 -2.423833 
C   -7.939621 0.445230 3.270275 
C   7.449862 2.107761 1.991218 
C   1.848865 -2.107761 -3.702890 
C   -1.848865 0.792102 -1.991218 
C   -7.449862 -0.792102 3.702890 
C   6.108915 1.789187 2.218741 
C   3.189812 -1.789187 -3.475367 
C   -3.189812 1.110677 -2.218741 
C   -6.108915 -1.110677 3.475367 
C   5.283265 2.679549 2.906124 
C   4.015463 -2.679549 -2.787984 
C   -4.015463 0.220315 -2.906124 
C   -5.283265 -0.220315 2.787984 
C   4.850280 -0.965320 4.104823 
C   4.448448 0.965320 -1.589285 
C   -4.448448 -1.934544 -4.104823 
C   -4.850280 1.934544 1.589285 
C   5.243331 -0.105996 5.167112 
C   4.055396 0.105996 -0.526996 
C   -4.055396 -2.793867 -5.167112 
C   -5.243331 2.793867 0.526996 
C   4.331026 0.846977 5.646446 
C   4.967702 -0.846977 -0.047662 
C   -4.967702 2.052887 -5.646446 
C   -4.331026 -2.052887 0.047662 
C   3.024538 0.923389 5.167589 
C   6.274190 -0.923389 -0.526519 
C   -6.274190 1.976475 -5.167589 
C   -3.024538 -1.976475 0.526519 
C   2.606276 0.020229 4.189192 
C   6.692451 -0.020229 -1.504916 
C   -6.692451 2.879635 -4.189192 
C   -2.606276 -2.879635 1.504916 
C   3.514885 -0.893539 3.661458 
C   5.783843 0.893539 -2.032650 
C   -5.783843 -2.006325 -3.661458 
C   -3.514885 2.006325 2.032650 
C   6.589560 -0.144097 -5.587028 
C   2.709167 0.144097 0.107080 
C   -2.709167 -2.755767 5.587028 
C   -6.589560 2.755767 -0.107080 
C   7.418715 0.986492 5.721575 
C   1.880013 -0.986492 0.027467 
C   -1.880013 1.913372 -5.721575 
C   -7.418715 -1.913372 -0.027467 
C   8.719795 0.953499 -5.160369 
C   0.578933 -0.953499 0.533739 
C   -0.578933 1.946365 5.160369 
C   -8.719795 -1.946365 -0.533739 
C   9.205928 -0.200065 -4.537490 
C   0.092800 0.200065 1.156618 
C   -0.092800 -2.699799 4.537490 
C   -9.205928 2.699799 -1.156618 
C   8.357712 -1.301050 -4.381543 
C   0.941016 1.301050 1.312565 
C   -0.941016 -1.598814 4.381543 
C   -8.357712 1.598814 -1.312565 
C   7.061543 -1.275243 -4.902447 
C   2.237185 1.275243 0.791661 
C   -2.237185 -1.624620 4.902447 
C   -7.061543 1.624620 -0.791661 
H   7.503638 -0.594436 3.420746 
H   1.795089 0.594436 -2.273362 
H   -1.795089 -2.305428 -3.420746 
H   -7.503638 2.305428 2.273362 
H   8.973371 -2.173613 2.215416 
H   0.325356 2.173613 -3.478692 
H   -0.325356 -0.726250 -2.215416 
H   -8.973371 0.726250 3.478692 
H   8.100930 1.409824 1.458526 
H   1.197798 -1.409824 -4.235582 
H   -1.197798 1.490040 -1.458526 
H   -8.100930 -1.490040 4.235582 
H   5.706756 0.837436 1.872233 
H   3.591972 -0.837436 -3.821875 
H   -3.591972 2.062427 -1.872233 
H   -5.706756 -2.062427 3.821875 
H   4.255544 2.385348 3.121146 
H   5.043184 -2.385348 -2.572962 
H   -5.043184 0.514516 -3.121146 
H   -4.255544 -0.514516 2.572962 
H   4.647215 1.529078 -4.951326 
H   4.651513 -1.529078 0.742782 
H   -4.651513 1.370786 4.951326 
H   -4.647215 -1.370786 -0.742782 
H   2.348565 1.675042 5.576710 
H   6.950162 -1.675042 -0.117398 
H   -6.950162 1.224821 -5.576710 
H   -2.348565 -1.224821 0.117398 
H   1.592777 0.056941 3.789393 
H   7.705950 -0.056941 -1.904715 
H   -7.705950 2.842922 -3.789393 
H   -1.592777 -2.842922 1.904715 
H   3.196567 -1.532508 2.836023 
H   6.102161 1.532508 -2.858085 
H   -6.102161 -1.367355 -2.836023 
H   -3.196567 1.367355 2.858085 
H   7.062489 1.870554 5.188485 
H   2.236238 -1.870554 -0.505624 
H   -2.236238 1.029310 -5.188485 
H   -7.062489 -1.029310 0.505624 
H   -9.232941 1.823607 -5.290639 
H   -0.065787 -1.823607 0.403470 
H   0.065787 1.076257 5.290639 
H   9.232941 -1.076257 -0.403470 
H   -8.360454 -0.243532 -4.178264 
H   -0.938274 0.243532 1.515844 
H   0.938274 -2.656332 4.178264 
H   8.360454 2.656332 -1.515844 
H   8.707717 -2.187967 -3.851606 
H   0.591010 2.187967 1.842502 
H   -0.591010 -0.711896 3.851606 
H   -8.707717 0.711896 -1.842502 
H   6.409012 -2.143292 -4.795197 
H   2.889716 2.143292 0.898911 
H   -2.889716 -0.756572 4.795197 
H   -6.409012 0.756572 -0.898911 
128
i=15
C   5.769870 -1.880164 3.373350 
C   3.528858 1.880164 -2.320758 
C   -3.528858 -1.019700 -3.373350 
C   -5.769870 1.019700 2.320758 
C   7.110150 -1.552710 3.086193 
C   2.188578 1.552710 -2.607915 
C   -2.188578 -1.347153 -3.086193 
C   -7.110150 1.347153 2.607915 
C   7.940468 -2.458020 2.417748 
C   1.358259 2.458020 -3.276360 
C   -1.358259 -0.441843 -2.417748 
C   -7.940468 0.441843 3.276360 
C   7.452190 2.097442 2.001061 
C   1.846537 -2.097442 -3.693047 
C   -1.846537 0.802421 -2.001061 
C   -7.452190 -0.802421 3.693047 
C   6.107169 1.788129 2.219588 
C   3.191558 -1.788129 -3.474520 
C   -3.191558 1.111735 -2.219588 
C   -6.107169 -1.111735 3.474520 
C   5.280831 2.689021 2.893159 
C   4.017897 -2.689021 -2.800949 
C   -4.017897 0.210843 -2.893159 
C   -5.280831 -0.210843 2.800949 
C   4.852079 -0.963521 4.103500 
C   4.446649 0.963521 -1.590608 
C   -4.446649 -1.936343 -4.103500 
C   -4.852079 1.936343 1.590608 
C   5.242802 -0.107531 5.170552 
C   4.055925 0.107531 -0.523556 
C   -4.055925 -2.792332 -5.170552 
C   -5.242802 2.792332 0.523556 
C   4.331132 0.852110 5.639778 
C   4.967596 -0.852110 -0.054330 
C   -4.967596 2.047754 -5.639778 
C   -4.331132 -2.047754 0.054330 
C   3.025067 0.927993 5.159863 
C   6.273661 -0.927993 -0.534245 
C   -6.273661 1.971871 -5.159863 
C   -3.025067 -1.971871 0.534245 
C   2.602836 0.012450 4.193796 
C   6.695891 -0.012450 -1.500312 
C   -6.695891 2.887414 -4.193796 
C   -2.602836 -2.887414 1.500312 
C   3.513192 -0.900048 3.667808 
C   5.785536 0.900048 -2.026300 
C   -5.785536 -1.999816 -3.667808 
C   -3.513192 1.999816 2.026300 
C   6.585591 -0.146373 -5.573534 
C   2.713136 0.146373 0.120574 
C   -2.713136 -2.753491 5.573534 
C   -6.585591 2.753491 -0.120574 
C   7.411730 0.986704 5.736445 
C   1.886998 -0.986704 0.042337 
C   -1.886998 1.913160 -5.736445 
C   -7.411730 -1.913160 -0.042337 
C   8.718842 0.953446 -5.160157 
C   0.579886 -0.953446 0.533951 
C   -0.579886 1.946418 5.160157 
C   -8.718842 -1.946418 -0.533951 
C   9.214236 -0.202446 -4.547862 
C   0.084492 0.202446 1.146246 
C   -0.084492 -2.697418 4.547862 
C   -9.214236 2.697418 -1.146246 
C   8.363956 -1.300362 -4.377627 
C   0.934772 1.300362 1.316481 
C   -0.934772 -1.599502 4.377627 
C   -8.363956 1.599502 -1.316481 
C   7.061543 -1.274608 -4.885831 
C   2.237185 1.274608 0.808277 
C   -2.237185 -1.625255 4.885831 
C   -7.061543 1.625255 -0.808277 
H   7.505120 -0.586340 3.398309 
H   1.793607 0.586340 -2.295799 
H   -1.793607 -2.313524 -3.398309 
H   -7.505120 2.313524 2.295799 
H   8.975594 -2.181762 2.209489 
H   0.323133 2.181762 -3.484619 
H   -0.323133 -0.718101 -2.209489 
H   -8.975594 0.718101 3.484619 
H   8.106592 1.388816 1.484350 
H   1.192136 -1.388816 -4.209758 
H   -1.192136 1.511048 -1.484350 
H   -8.106592 -1.511048 4.209758 
H   5.703369 0.834420 1.879959 
H   3.595359 -0.834420 -3.814149 
H   -3.595359 2.065443 -1.879959 
H   -5.703369 -2.065443 3.814149 
H   4.251681 2.398842 3.106858 
H   5.047047 -2.398842 -2.587250 
H   -5.047047 0.501022 -3.106858 
H   -4.251681 -0.501022 2.587250 
H   4.647162 1.538815 -4.961804 
H   4.651566 -1.538815 0.732304 
H   -4.651566 1.361049 4.961804 
H   -4.647162 -1.361049 -0.732304 
H   2.351105 1.685202 5.562687 
H   6.947622 -1.685202 -0.131421 
H   -6.947622 1.214661 -5.562687 
H   -2.351105 -1.214661 0.131421 
H   1.587115 0.042177 3.798495 
H   7.711612 -0.042177 -1.895613 
H   -7.711612 2.857686 -3.798495 
H   -1.587115 -2.857686 1.895613 
H   3.194186 -1.542668 2.845442 
H   6.104542 1.542668 -2.848666 
H   -6.104542 -1.357195 -2.845442 
H   -3.194186 1.357195 2.848666 
H   7.050318 1.871665 5.207906 
H   2.248409 -1.871665 -0.486203 
H   -2.248409 1.028199 -5.207906 
H   -7.050318 -1.028199 0.486203 
H   -9.235799 1.824242 -5.296354 
H   -0.062929 -1.824242 0.397755 
H   0.062929 1.075622 5.296354 
H   9.235799 -1.075622 -0.397755 
H   -8.346007 -0.248453 -4.204141 
H   -0.952721 0.248453 1.489967 
H   0.952721 -2.651411 4.204141 
H   8.346007 2.651411 -1.489967 
H   8.717771 -2.186538 -3.848696 
H   0.580956 2.186538 1.845412 
H   -0.580956 -0.713325 3.848696 
H   -8.717771 0.713325 -1.845412 
H   6.410176 -2.142869 -4.770855 
H   2.888552 2.142869 0.923253 
H   -2.888552 -0.756995 4.770855 
H   -6.410176 0.756995 -0.923253 
128
i=16
C   5.770399 -1.871485 3.359962 
C   3.528329 1.871485 -2.334146 
C   -3.528329 -1.028379 -3.359962 
C   -5.770399 1.028379 2.334146 
C   7.110362 -1.545989 3.068360 
C   2.188366 1.545989 -2.625748 
C   -2.188366 -1.353874 -3.068360 
C   -7.110362 1.353874 2.625748 
C   7.941315 -2.461407 2.411663 
C   1.357412 2.461407 -3.282445 
C   -1.357412 -0.438456 -2.411663 
C   -7.941315 0.438456 3.282445 
C   7.454518 2.087123 2.010904 
C   1.844209 -2.087123 -3.683204 
C   -1.844209 0.812740 -2.010904 
C   -7.454518 -0.812740 3.683204 
C   6.105423 1.787071 2.220435 
C   3.193304 -1.787071 -3.473673 
C   -3.193304 1.112793 -2.220435 
C   -6.105423 -1.112793 3.473673 
C   5.278397 2.698493 2.880194 
C   4.020331 -2.698493 -2.813914 
C   -4.020331 0.201371 -2.880194 
C   -5.278397 -0.201371 2.813914 
C   4.853878 -0.961722 4.102177 
C   4.444850 0.961722 -1.591931 
C   -4.444850 -1.938142 -4.102177 
C   -4.853878 1.938142 1.591931 
C   5.242273 -0.109066 5.173992 
C   4.056454 0.109066 -0.520116 
C   -4.056454 -2.790797 -5.173992 
C   -5.242273 2.790797 0.520116 
C   4.331238 0.857243 5.633110 
C   4.967490 -0.857243 -0.060998 
C   -4.967490 2.042621 -5.633110 
C   -4.331238 -2.042621 0.060998 
C   3.025596 0.932597 5.152137 
C   6.273132 -0.932597 -0.541971 
C   -6.273132 1.967267 -5.152137 
C   -3.025596 -1.967267 0.541971 
C   2.599396 0.004671 4.198400 
C   6.699331 -0.004671 -1.495708 
C   -6.699331 2.895193 -4.198400 
C   -2.599396 -2.895193 1.495708 
C   3.511499 -0.906557 3.674158 
C   5.787229 0.906557 -2.019950 
C   -5.787229 -1.993307 -3.674158 
C   -3.511499 1.993307 2.019950 
C   6.581622 -0.148649 -5.560040 
C   2.717105 0.148649 0.134068 
C   -2.717105 -2.751215 5.560040 
C   -6.581622 2.751215 -0.134068 
C   7.404745 0.986916 5.751315 
C   1.893983 -0.986916 0.057207 
C   -1.893983 1.912948 -5.751315 
C   -7.404745 -1.912948 -0.057207 
C   8.717889 0.953393 -5.159945 
C   0.580839 -0.953393 0.534163 
C   -0.580839 1.946471 5.159945 
C   -8.717889 -1.946471 -0.534163 
C   9.222544 -0.204827 -4.558234 
C   0.076184 0.204827 1.135874 
C   -0.076184 -2.695037 4.558234 
C   -9.222544 2.695037 -1.135874 
C   8.370200 -1.299674 -4.373711 
C   0.928528 1.299674 1.320397 
C   -0.928528 -1.600190 4.373711 
C   -8.370200 1.600190 -1.320397 
C   7.061543 -1.273973 -4.869215 
C   2.237185 1.273973 0.824893 
C   -2.237185 -1.625890 4.869215 
C   -7.061543 1.625890 -0.824893 
H   7.506602 -0.578244 3.375872 
H   1.792125 0.578244 -2.318236 
H   -1.792125 -2.321620 -3.375872 
H   -7.506602 2.321620 2.318236 
H   8.977817 -2.189911 2.203562 
H   0.320910 2.189911 -3.490546 
H   -0.320910 -0.709952 -2.203562 
H   -8.977817 0.709952 3.490546 
H   8.112254 1.367808 1.510174 
H   1.186474 -1.367808 -4.183934 
H   -1.186474 1.532056 -1.510174 
H   -8.112254 -1.532056 4.183934 
H   5.699982 0.831404 1.887685 
H   3.598746 -0.831404 -3.806423 
H   -3.598746 2.068459 -1.887685 
H   -5.699982 -2.068459 3.806423 
H   4.247818 2.412336 3.092570 
H   5.050910 -2.412336 -2.601538 
H   -5.050910 0.487528 -3.092570 
H   -4.247818 -0.487528 2.601538 
H   4.647109 1.548552 -4.972282 
H   4.651619 -1.548552 0.721826 
H   -4.651619 1.351312 4.972282 
H   -4.647109 -1.351312 -0.721826 
H   2.353645 1.695362 5.548664 
H   6.945082 -1.695362 -0.145444 
H   -6.945082 1.204501 -5.548664 
H   -2.353645 -1.204501 0.145444 
H   1.581453 0.027413 3.807597 
H   7.717274 -0.027413 -1.886511 
H   -7.717274 2.872450 -3.807597 
H   -1.581453 -2.872450 1.886511 
H   3.191805 -1.552828 2.854861 
H   6.106923 1.552828 -2.839247 
H   -6.106923 -1.347035 -2.854861 
H   -3.191805 1.347035 2.839247 
H   7.038147 1.872776 5.227327 
H   2.260580 -1.872776 -0.466782 
H   -2.260580 1.027088 -5.227327 
H   -7.038147 -1.027088 0.466782 
H   -9.238657 1.824877 -5.302069 
H   -0.060071 -1.824877 0.392040 
H   0.060071 1.074987 5.302069 
H   9.238657 -1.074987 -0.392040 
H   -8.331560 -0.253374 -4.230018 
H   -0.967168 0.253374 1.464090 
H   0.967168 -2.646490 4.230018 
H   8.331560 2.646490 -1.464090 
H   8.727825 -2.185109 -3.845786 
H   0.570902 2.185109 1.848322 
H   -0.570902 -0.714754 3.845786 
H   -8.727825 0.714754 -1.848322 
H   6.411340 -2.142446 -4.746513 
H   2.887388 2.142446 0.947595 
H   -2.887388 -0.757418 4.746513 
H   -6.411340 0.757418 -0.947595 
128
i=17
C   5.770928 -1.862806 3.346574 
C   3.527800 1.862806 -2.347534 
C   -3.527800 -1.037058 -3.346574 
C   -5.770928 1.037058 2.347534 
C   7.110574 -1.539268 3.050527 
C   2.188154 1.539268 -2.643581 
C   -2.188154 -1.360595 -3.050527 
C   -7.110574 1.360595 2.643581 
C   7.942162 -2.464794 2.405578 
C   1.356565 2.464794 -3.288530 
C   -1.356565 -0.435069 -2.405578 
C   -7.942162 0.435069 3.288530 
C   7.456846 2.076804 2.020747 
C   1.841881 -2.076804 -3.673361 
C   -1.841881 0.823059 -2.020747 
C   -7.456846 -0.823059 3.673361 
C   6.103677 1.786013 2.221282 
C   3.195050 -1.786013 -3.472826 
C   -3.195050 1.113851 -2.221282 
C   -6.103677 -1.113851 3.472826 
C   5.275963 2.707965 2.867229 
C   4.022765 -2.707965 -2.826879 
C   -4.022765 0.191899 -2.867229 
C   -5.275963 -0.191899 2.826879 
C   4.855677 -0.959923 4.100854 
C   4.443051 0.959923 -1.593254 
C   -4.443051 -1.939941 -4.100854 
C   -4.855677 1.939941 1.593254 
C   5.241744 -0.110601 5.177432 
C   4.056983 0.110601 -0.516676 
C   -4.056983 -2.789262 -5.177432 
C   -5.241744 2.789262 0.516676 
C   4.331344 0.862376 5.626442 
C   4.967384 -0.862376 -0.067666 
C   -4.967384 2.037488 -5.626442 
C   -4.331344 -2.037488 0.067666 
C   3.026125 0.937201 5.144411 
C   6.272603 -0.937201 -0.549697 
C   -6.272603 1.962663 -5.144411 
C   -3.026125 -1.962663 0.549697 
C   2.595956 -0.003108 4.203004 
C   6.702771 0.003108 -1.491104 
C   -6.702771 2.902972 -4.203004 
C   -2.595956 -2.902972 1.491104 
C   3.509806 -0.913066 3.680508 
C   5.788922 0.913066 -2.013600 
C   -5.788922 -1.986798 -3.680508 
C   -3.509806 1.986798 2.013600 
C   6.577653 -0.150925 -5.546546 
C   2.721074 0.150925 0.147562 
C   -2.721074 -2.748939 5.546546 
C   -6.577653 2.748939 -0.147562 
C   7.397760 0.987128 5.766185 
C   1.900968 -0.987128 0.072077 
C   -1.900968 1.912736 -5.766185 
C   -7.397760 -1.912736 -0.072077 
C   8.716936 0.953340 -5.159733 
C   0.581792 -0.953340 0.534375 
C   -0.581792 1.946524 5.159733 
C   -8.716936 -1.946524 -0.534375 
C   9.230852 -0.207208 -4.568606 
C   0.067876 0.207208 1.125502 
C   -0.067876 -2.692656 4.568606 
C   -9.230852 2.692656 -1.125502 
C   8.376444 -1.298986 -4.369795 
C   0.922284 1.298986 1.324313 
C   -0.922284 -1.600878 4.369795 
C   -8.376444 1.600878 -1.324313 
C   7.061543 -1.273338 -4.852599 
C   2.237185 1.273338 0.841509 
C   -2.237185 -1.626525 4.852599 
C   -7.061543 1.626525 -0.841509 
H   7.508084 -0.570148 3.353435 
H   1.790643 0.570148 -2.340673 
H   -1.790643 -2.329716 -3.353435 
H   -7.508084 2.329716 2.340673 
H   8.980040 -2.198060 2.197635 
H   0.318687 2.198060 -3.496473 
H   -0.318687 -0.701803 -2.197635 
H   -8.980040 0.701803 3.496473 
H   8.117916 1.346800 1.535998 
H   1.180812 -1.346800 -4.158110 
H   -1.180812 1.553064 -1.535998 
H   -8.117916 -1.553064 4.158110 
H   5.696595 0.828388 1.895411 
H   3.602133 -0.828388 -3.798697 
H   -3.602133 2.071475 -1.895411 
H   -5.696595 -2.071475 3.798697 
H   4.243955 2.425830 3.078282 
H   5.054773 -2.425830 -2.615826 
H   -5.054773 0.474034 -3.078282 
H   -4.243955 -0.474034 2.615826 
H   4.647056 1.558289 -4.982760 
H   4.651672 -1.558289 0.711348 
H   -4.651672 1.341575 4.982760 
H   -4.647056 -1.341575 -0.711348 
H   2.356185 1.705522 5.534641 
H   6.942542 -1.705522 -0.159467 
H   -6.942542 1.194341 -5.534641 
H   -2.356185 -1.194341 0.159467 
H   1.575791 0.012649 3.816699 
H   7.722936 -0.012649 -1.877409 
H   -7.722936 2.887214 -3.816699 
H   -1.575791 -2.887214 1.877409 
H   3.189424 -1.562988 2.864280 
H   6.109304 1.562988 -2.829828 
H   -6.109304 -1.336875 -2.864280 
H   -3.189424 1.336875 2.829828 
H   7.025976 1.873887 5.246748 
H   2.272751 -1.873887 -0.447361 
H   -2.272751 1.025977 -5.246748 
H   -7.025976 -1.025977 0.447361 
H   -9.241515 1.825512 -5.307784 
H   -0.057213 -1.825512 0.386325 
H   0.057213 1.074352 5.307784 
H   9.241515 -1.074352 -0.386325 
H   -8.317113 -0.258295 -4.255895 
H   -0.981615 0.258295 1.438213 
H   0.981615 -2.641569 4.255895 
H   8.317113 2.641569 -1.438213 
H   8.737879 -2.183680 -3.842876 
H   0.560848 2.183680 1.851232 
H   -0.560848 -0.716183 3.842876 
H   -8.737879 0.716183 -1.851232 
H   6.412504 -2.142023 -4.722171 
H   2.886224 2.142023 0.971937 
H   -2.886224 -0.757841 4.722171 
H   -6.412504 0.757841 -0.971937 
128
i=18
C   5.771457 -1.854127 3.333186 
C   3.527271 1.854127 -2.360922 
C   -3.527271 -1.045737 -3.333186 
C   -5.771457 1.045737 2.360922 
C   7.110786 -1.532547 3.032694 
C   2.187942 1.532547 -2.661414 
C   -2.187942 -1.367316 -3.032694 
C   -7.110786 1.367316 2.661414 
C   7.943009 -2.468181 2.399493 
C   1.355718 2.468181 -3.294615 
C   -1.355718 -0.431682 -2.399493 
C   -7.943009 0.431682 3.294615 
C   7.459174 2.066485 2.030590 
C   1.839553 -2.066485 -3.663518 
C   -1.839553 0.833378 -2.030590 
C   -7.459174 -0.833378 3.663518 
C   6.101931 1.784955 2.222129 
C   3.196796 -1.784955 -3.471979 
C   -3.196796 1.114909 -2.222129 
C   -6.101931 -1.114909 3.471979 
C   5.273529 2.717437 2.854264 
C   4.025199 -2.717437 -2.839844 
C   -4.025199 0.182427 -2.854264 
C   -5.273529 -0.182427 2.839844 
C   4.857476 -0.958124 4.099531 
C   4.441252 0.958124 -1.594577 
C   -4.441252 -1.941740 -4.099531 
C   -4.857476 1.941740 1.594577 
C   5.241215 -0.112136 5.180872 
C   4.057512 0.112136 -0.513236 
C   -4.057512 -2.787727 -5.180872 
C   -5.241215 2.787727 0.513236 
C   4.331450 0.867509 5.619774 
C   4.967278 -0.867509 -0.074334 
C   -4.967278 2.032355 -5.619774 
C   -4.331450 -2.032355 0.074334 
C   3.026654 0.941805 5.136685 
C   6.272074 -0.941805 -0.557423 
C   -6.272074 1.958059 -5.136685 
C   -3.026654 -1.958059 0.557423 
C   2.592516 -0.010887 4.207608 
C   6.706211 0.010887 -1.486500 
C   -6.706211 2.910751 -4.207608 
C   -2.592516 -2.910751 1.486500 
C   3.508113 -0.919575 3.686858 
C   5.790615 0.919575 -2.007250 
C   -5.790615 -1.980289 -3.686858 
C   -3.508113 1.980289 2.007250 
C   6.573684 -0.153201 -5.533052 
C   2.725043 0.153201 0.161056 
C   -2.725043 -2.746663 5.533052 
C   -6.573684 2.746663 -0.161056 
C   7.390775 0.987340 5.781055 
C   1.907953 -0.987340 0.086947 
C   -1.907953 1.912524 -5.781055 
C   -7.390775 -1.912524 -0.086947 
C   8.715983 0.953287 -5.159521 
C   0.582745 -0.953287 0.534587 
C   -0.582745 1.946577 5.159521 
C   -8.715983 -1.946577 -0.534587 
C   9.239160 -0.209589 -4.578978 
C   0.059568 0.209589 1.115130 
C   -0.059568 -2.690275 4.578978 
C   -9.239160 2.690275 -1.115130 
C   8.382688 -1.298298 -4.365879 
C   0.916040 1.298298 1.328229 
C   -0.916040 -1.601566 4.365879 
C   -8.382688 1.601566 -1.328229 
C   7.061543 -1.272703 -4.835983 
C   2.237185 1.272703 0.858125 
C   -2.237185 -1.627160 4.835983 
C   -7.061543 1.627160 -0.858125 
H   7.509566 -0.562052 3.330998 
H   1.789161 0.562052 -2.363110 
H   -1.789161 -2.337812 -3.330998 
H   -7.509566 2.337812 2.363110 
H   8.982263 -2.206209 2.191708 
H   0.316464 2.206209 -3.502400 
H   -0.316464 -0.693654 -2.191708 
H   -8.982263 0.693654 3.502400 
H   8.123578 1.325792 1.561822 
H   1.175150 -1.325792 -4.132286 
H   -1.175150 1.574072 -1.561822 
H   -8.123578 -1.574072 4.132286 
H   5.693208 0.825372 1.903137 
H   3.605520 -0.825372 -3.790971 
H   -3.605520 2.074491 -1.903137 
H   -5.693208 -2.074491 3.790971 
H   4.240092 2.439324 3.063994 
H   5.058636 -2.439324 -2.630114 
H   -5.058636 0.460540 -3.063994 
H   -4.240092 -0.460540 2.630114 
H   4.647003 1.568026 -4.993238 
H   4.651725 -1.568026 0.700870 
H   -4.651725 1.331838 4.993238 
H   -4.647003 -1.331838 -0.700870 
H   2.358725 1.715682 5.520618 
H   6.940002 -1.715682 -0.173490 
H   -6.940002 1.184181 -5.520618 
H   -2.358725 -1.184181 0.173490 
H   1.570129 -0.002115 3.825801 
H   7.728598 0.002115 -1.868307 
H   -7.728598 2.901978 -3.825801 
H   -1.570129 -2.901978 1.868307 
H   3.187043 -1.573148 2.873699 
H   6.111685 1.573148 -2.820409 
H   -6.111685 -1.326715 -2.873699 
H   -3.187043 1.326715 2.820409 
H   7.013805 1.874998 5.266169 
H   2.284922 -1.874998 -0.427940 
H   -2.284922 1.024866 -5.266169 
H   -7.013805 -1.024866 0.427940 
H   -9.244373 1.826147 -5.313499 
H   -0.054355 -1.826147 0.380610 
H   0.054355 1.073717 5.313499 
H   9.244373 -1.073717 -0.380610 
H   -8.302666 -0.263216 -4.281772 
H   -0.996062 0.263216 1.412336 
H   0.996062 -2.636648 4.281772 
H   8.302666 2.636648 -1.412336 
H   8.747933 -2.182251 -3.839966 
H   0.550794 2.182251 1.854142 
H   -0.550794 -0.717612 3.839966 
H   -8.747933 0.717612 -1.854142 
H   6.413668 -2.141600 -4.697829 
H   2.885060 2.141600 0.996279 
H   -2.885060 -0.758264 4.697829 
H   -6.413668 0.758264 -0.996279 
128
i=19
C   5.771986 -1.845448 3.319798 
C   3.526742 1.845448 -2.374310 
C   -3.526742 -1.054416 -3.319798 
C   -5.771986 1.054416 2.374310 
C   7.110998 -1.525826 3.014861 
C   2.187730 1.525826 -2.679247 
C   -2.187730 -1.374037 -3.014861 
C   -7.110998 1.374037 2.679247 
C   7.943856 -2.471568 2.393408 
C   1.354871 2.471568 -3.300700 
C   -1.354871 -0.428295 -2.393408 
C   -7.943856 0.428295 3.300700 
C   7.461502 2.056166 2.040433 
C   1.837225 -2.056166 -3.653675 
C   -1.837225 0.843697 -2.040433 
C   -7.461502 -0.843697 3.653675 
C   6.100185 1.783897 2.222976 
C   3.198542 -1.783897 -3.471132 
C   -3.198542 1.115967 -2.222976 
C   -6.100185 -1.115967 3.471132 
C   5.271095 2.726909 2.841299 
C   4.027633 -2.726909 -2.852809 
C   -4.027633 0.172955 -2.841299 
C   -5.271095 -0.172955 2.852809 
C   4.859275 -0.956325 4.098208 
C   4.439453 0.956325 -1.595900 
C   -4.439453 -1.943539 -4.098208 
C   -4.859275 1.943539 1.595900 
C   5.240686 -0.113671 5.184312 
C   4.058041 0.113671 -0.509796 
C   -4.058041 -2.786192 -5.184312 
C   -5.240686 2.786192 0.509796 
C   4.331556 0.872642 5.613106 
C   4.967172 -0.872642 -0.081002 
C   -4.967172 2.027222 -5.613106 
C   -4.331556 -2.027222 0.081002 
C   3.027183 0.946409 5.128959 
C   6.271545 -0.946409 -0.565149 
C   -6.271545 1.953455 -5.128959 
C   -3.027183 -1.953455 0.565149 
C   2.589076 -0.018666 4.212212 
C   6.709651 0.018666 -1.481896 
C   -6.709651 2.918530 -4.212212 
C   -2.589076 -2.918530 1.481896 
C   3.506420 -0.926084 3.693208 
C   5.792308 0.926084 -2.000900 
C   -5.792308 -1.973780 -3.693208 
C   -3.506420 1.973780 2.000900 
C   6.569715 -0.155477 -5.519558 
C   2.729012 0.155477 0.174550 
C   -2.729012 -2.744387 5.519558 
C   -6.569715 2.744387 -0.174550 
C   7.383790 0.987552 5.795925 
C   1.914938 -0.987552 0.101817 
C   -1.914938 1.912312 -5.795925 
C   -7.383790 -1.912312 -0.101817 
C   8.715030 0.953234 -5.159309 
C   0.583698 -0.953234 0.534799 
C   -0.583698 1.946630 5.159309 
C   -8.715030 -1.946630 -0.534799 
C   9.247468 -0.211970 -4.589350 
C   0.051260 0.211970 1.104758 
C   -0.051260 -2.687894 4.589350 
C   -9.247468 2.687894 -1.104758 
C   8.388932 -1.297610 -4.361963 
C   0.909796 1.297610 1.332145 
C   -0.909796 -1.602254 4.361963 
C   -8.388932 1.602254 -1.332145 
C   7.061543 -1.272068 -4.819367 
C   2.237185 1.272068 0.874741 
C   -2.237185 -1.627795 4.819367 
C   -7.061543 1.627795 -0.874741 
H   7.511048 -0.553956 3.308561 
H   1.787679 0.553956 -2.385547 
H   -1.787679 -2.345908 -3.308561 
H   -7.511048 2.345908 2.385547 
H   8.984486 -2.214358 2.185781 
H   0.314241 2.214358 -3.508327 
H   -0.314241 -0.685505 -2.185781 
H   -8.984486 0.685505 3.508327 
H   8.129240 1.304784 1.587646 
H   1.169488 -1.304784 -4.106462 
H   -1.169488 1.595080 -1.587646 
H   -8.129240 -1.595080 4.106462 
H   5.689821 0.822356 1.910863 
H   3.608907 -0.822356 -3.783245 
H   -3.608907 2.077507 -1.910863 
H   -5.689821 -2.077507 3.783245 
H   4.236229 2.452818 3.049706 
H   5.062499 -2.452818 -2.644402 
H   -5.062499 0.447046 -3.049706 
H   -4.236229 -0.447046 2.644402 
H   4.646950 1.577763 -5.003716 
H   4.651778 -1.577763 0.690392 
H   -4.651778 1.322101 5.003716 
H   -4.646950 -1.322101 -0.690392 
H   2.361265 1.725842 5.506595 
H   6.937462 -1.725842 -0.187513 
H   -6.937462 1.174021 -5.506595 
H   -2.361265 -1.174021 0.187513 
H   1.564467 -0.016879 3.834903 
H   7.734260 0.016879 -1.859205 
H   -7.734260 2.916742 -3.834903 
H   -1.564467 -2.916742 1.859205 
H   3.184662 -1.583308 2.883118 
H   6.114066 1.583308 -2.810990 
H   -6.114066 -1.316555 -2.883118 
H   -3.184662 1.316555 2.810990 
H   7.001634 1.876109 5.285590 
H   2.297093 -1.876109 -0.408519 
H   -2.297093 1.023755 -5.285590 
H   -7.001634 -1.023755 0.408519 
H   -9.247231 1.826782 -5.319214 
H   -0.051497 -1.826782 0.374895 
H   0.051497 1.073082 5.319214 
H   9.247231 -1.073082 -0.374895 
H   -8.288219 -0.268137 -4.307649 
H   -1.010509 0.268137 1.386459 
H   1.010509 -2.631727 4.307649 
H   8.288219 2.631727 -1.386459 
H   8.757987 -2.180822 -3.837056 
H   0.540740 2.180822 1.857052 
H   -0.540740 -0.719041 3.837056 
H   -8.757987 0.719041 -1.857052 
H   6.414832 -2.141177 -4.673487 
H   2.883896 2.141177 1.020621 
H   -2.883896 -0.758687 4.673487 
H   -6.414832 0.758687 -1.020621 
128
i=20
C   5.772515 -1.836769 3.306410 
C   3.526213 1.836769 -2.387698 
C   -3.526213 -1.063095 -3.306410 
C   -5.772515 1.063095 2.387698 
C   7.111210 -1.519105 2.997028 
C   2.187518 1.519105 -2.697080 
C   -2.187518 -1.380758 -2.997028 
C   -7.111210 1.380758 2.697080 
C   7.944703 -2.474955 2.387323 
C   1.354024 2.474955 -3.306785 
C   -1.354024 -0.424908 -2.387323 
C   -7.944703 0.424908 3.306785 
C   7.463830 2.045847 2.050276 
C   1.834897 -2.045847 -3.643832 
C   -1.834897 0.854016 -2.050276 
C   -7.463830 -0.854016 3.643832 
C   6.098439 1.782839 2.223823 
C   3.200288 -1.782839 -3.470285 
C   -3.200288 1.117025 -2.223823 
C   -6.098439 -1.117025 3.470285 
C   5.268661 2.736381 2.828334 
C   4.030067 -2.736381 -2.865774 
C   -4.030067 0.163483 -2.828334 
C   -5.268661 -0.163483 2.865774 
C   4.861074 -0.954526 4.096885 
C   4.437654 0.954526 -1.597223 
C   -4.437654 -1.945338 -4.096885 
C   -4.861074 1.945338 1.597223 
C   5.240157 -0.115206 5.187752 
C   4.058570 0.115206 -0.506356 
C   -4.058570 -2.784657 -5.187752 
C   -5.240157 2.784657 0.506356 
C   4.331662 0.877775 5.606438 
C   4.967066 -0.877775 -0.087670 
C   -4.967066 2.022089 -5.606438 
C   -4.331662 -2.022089 0.087670 
C   3.027712 0.951013 5.121233 
C   6.271016 -0.951013 -0.572875 
C   -6.271016 1.948851 -5.121233 
C   -3.027712 -1.948851 0.572875 
C   2.585636 -0.026445 4.216816 
C   6.713091 0.026445 -1.477292 
C   -6.713091 2.926309 -4.216816 
C   -2.585636 -2.926309 1.477292 
C   3.504727 -0.932593 3.699558 
C   5.794001 0.932593 -1.994550 
C   -5.794001 -1.967271 -3.699558 
C   -3.504727 1.967271 1.994550 
C   6.565746 -0.157753 -5.506064 
C   2.732981 0.157753 0.188044 
C   -2.732981 -2.742111 5.506064 
C   -6.565746 2.742111 -0.188044 
C   7.376805 0.987764 5.810795 
C   1.921923 -0.987764 0.116687 
C   -1.921923 1.912100 -5.810795 
C   -7.376805 -1.912100 -0.116687 
C   8.714077 0.953181 -5.159097 
C   0.584651 -0.953181 0.535011 
C   -0.584651 1.946683 5.159097 
C   -8.714077 -1.946683 -0.535011 
C   9.255776 -0.214351 -4.599722 
C   0.042952 0.214351 1.094386 
C   -0.042952 -2.685513 4.599722 
C   -9.255776 2.685513 -1.094386 
C   8.395176 -1.296922 -4.358047 
C   0.903552 1.296922 1.336061 
C   -0.903552 -1.602942 4.358047 
C   -8.395176 1.602942 -1.336061 
C   7.061543 -1.271433 -4.802751 
C   2.237185 1.271433 0.891357 
C   -2.237185 -1.628430 4.802751 
C   -7.061543 1.628430 -0.891357 
H   7.512530 -0.545860 3.286124 
H   1.786197 0.545860 -2.407984 
H   -1.786197 -2.354004 -3.286124 
H   -7.512530 2.354004 2.407984 
H   8.986709 -2.222507 2.179854 
H   0.312018 2.222507 -3.514254 
H   -0.312018 -0.677356 -2.179854 
H   -8.986709 0.677356 3.514254 
H   8.134902 1.283776 1.613470 
H   1.163826 -1.283776 -4.080638 
H   -1.163826 1.616088 -1.613470 
H   -8.134902 -1.616088 4.080638 
H   5.686434 0.819340 1.918589 
H   3.612294 -0.819340 -3.775519 
H   -3.612294 2.080523 -1.918589 
H   -5.686434 -2.080523 3.775519 
H   4.232366 2.466312 3.035418 
H   5.066362 -2.466312 -2.658690 
H   -5.066362 0.433552 -3.035418 
H   -4.232366 -0.433552 2.658690 
H   4.646897 1.587500 -5.014194 
H   4.651831 -1.587500 0.679914 
H   -4.651831 1.312364 5.014194 
H   -4.646897 -1.312364 -0.679914 
H   2.363805 1.736002 5.492572 
H   6.934922 -1.736002 -0.201536 
H   -6.934922 1.163861 -5.492572 
H   -2.363805 -1.163861 0.201536 
H   1.558805 -0.031643 3.844005 
H   7.739922 0.031643 -1.850103 
H   -7.739922 2.931506 -3.844005 
H   -1.558805 -2.931506 1.850103 
H   3.182281 -1.593468 2.892537 
H   6.116447 1.593468 -2.801571 
H   -6.116447 -1.306395 -2.892537 
H   -3.182281 1.306395 2.801571 
H   6.989463 1.877220 5.305011 
H   2.309264 -1.877220 -0.389098 
H   -2.309264 1.022644 -5.305011 
H   -6.989463 -1.022644 0.389098 
H   -9.250089 1.827417 -5.324929 
H   -0.048639 -1.827417 0.369180 
H   0.048639 1.072447 5.324929 
H   9.250089 -1.072447 -0.369180 
H   -8.273772 -0.273058 -4.333526 
H   -1.024956 0.273058 1.360582 
H   1.024956 -2.626806 4.333526 
H   8.273772 2.626806 -1.360582 
H   8.768041 -2.179393 -3.834146 
H   0.530686 2.179393 1.859962 
H   -0.530686 -0.720470 3.834146 
H   -8.768041 0.720470 -1.859962 
H   6.415996 -2.140754 -4.649145 
H   2.882732 2.140754 1.044963 
H   -2.882732 -0.759110 4.649145 
H   -6.415996 0.759110 -1.044963 
128
i=21
C   5.773044 -1.828090 3.293022 
C   3.525684 1.828090 -2.401086 
C   -3.525684 -1.071774 -3.293022 
C   -5.773044 1.071774 2.401086 
C   7.111422 -1.512384 2.979195 
C   2.187306 1.512384 -2.714913 
C   -2.187306 -1.387479 -2.979195 
C   -7.111422 1.387479 2.714913 
C   7.945550 -2.478342 2.381238 
C   1.353177 2.478342 -3.312870 
C   -1.353177 -0.421521 -2.381238 
C   -7.945550 0.421521 3.312870 
C   7.466158 2.035528 2.060119 
C   1.832569 -2.035528 -3.633989 
C   -1.832569 0.864335 -2.060119 
C   -7.466158 -0.864335 3.633989 
C   6.096693 1.781781 2.224670 
C   3.202034 -1.781781 -3.469438 
C   -3.202034 1.118083 -2.224670 
C   -6.096693 -1.118083 3.469438 
C   5.266227 2.745853 2.815369 
C   4.032501 -2.745853 -2.878739 
C   -4.032501 0.154011 -2.815369 
C   -5.266227 -0.154011 2.878739 
C   4.862873 -0.952727 4.095562 
C   4.435855 0.952727 -1.598546 
C   -4.435855 -1.947137 -4.095562 
C   -4.862873 1.947137 1.598546 
C   5.239628 -0.116741 5.191192 
C   4.059099 0.116741 -0.502916 
C   -4.059099 -2.783122 -5.191192 
C   -5.239628 2.783122 0.502916 
C   4.331768 0.882908 5.599770 
C   4.966960 -0.882908 -0.094338 
C   -4.966960 2.016956 -5.599770 
C   -4.331768 -2.016956 0.094338 
C   3.028241 0.955617 5.113507 
C   6.270487 -0.955617 -0.580601 
C   -6.270487 1.944247 -5.113507 
C   -3.028241 -1.944247 0.580601 
C   2.582196 -0.034224 4.221420 
C   6.716531 0.034224 -1.472688 
C   -6.716531 2.934088 -4.221420 
C   -2.582196 -2.934088 1.472688 
C   3.503034 -0.939102 3.705908 
C   5.795694 0.939102 -1.988200 
C   -5.795694 -1.960762 -3.705908 
C   -3.503034 1.960762 1.988200 
C   6.561777 -0.160029 -5.492570 
C   2.736950 0.160029 0.201538 
C   -2.736950 -2.739835 5.492570 
C   -6.561777 2.739835 -0.201538 
C   7.369820 0.987976 5.825665 
C   1.928908 -0.987976 0.131557 
C   -1.928908 1.911888 -5.825665 
C   -7.369820 -1.911888 -0.131557 
C   8.713124 0.953128 -5.158885 
C   0.585604 -0.953128 0.535223 
C   -0.585604 1.946736 5.158885 
C   -8.713124 -1.946736 -0.535223 
C   9.264084 -0.216732 -4.610094 
C   0.034644 0.216732 1.084014 
C   -0.034644 -2.683132 4.610094 
C   -9.264084 2.683132 -1.084014 
C   8.401420 -1.296234 -4.354131 
C   0.897308 1.296234 1.339977 
C   -0.897308 -1.603630 4.354131 
C   -8.401420 1.603630 -1.339977 
C   7.061543 -1.270798 -4.786135 
C   2.237185 1.270798 0.907973 
C   -2.237185 -1.629065 4.786135 
C   -7.061543 1.629065 -0.907973 
H   7.514012 -0.537764 3.263687 
H   1.784715 0.537764 -2.430421 
H   -1.784715 -2.362100 -3.263687 
H   -7.514012 2.362100 2.430421 
H   8.988932 -2.230656 2.173927 
H   0.309795 2.230656 -3.520181 
H   -0.309795 -0.669207 -2.173927 
H   -8.988932 0.669207 3.520181 
H   8.140564 1.262768 1.639294 
H   1.158164 -1.262768 -4.054814 
H   -1.158164 1.637096 -1.639294 
H   -8.140564 -1.637096 4.054814 
H   5.683047 0.816324 1.926315 
H   3.615681 -0.816324 -3.767793 
H   -3.615681 2.083539 -1.926315 
H   -5.683047 -2.083539 3.767793 
H   4.228503 2.479806 3.021130 
H   5.070225 -2.479806 -2.672978 
H   -5.070225 0.420058 -3.021130 
H   -4.228503 -0.420058 2.672978 
H   4.646844 1.597237 -5.024672 
H   4.651884 -1.597237 0.669436 
H   -4.651884 1.302627 5.024672 
H   -4.646844 -1.302627 -0.669436 
H   2.366345 1.746162 5.478549 
H   6.932382 -1.746162 -0.215559 
H   -6.932382 1.153701 -5.478549 
H   -2.366345 -1.153701 0.215559 
H   1.553143 -0.046407 3.853107 
H   7.745584 0.046407 -1.841001 
H   -7.745584 2.946270 -3.853107 
H   -1.553143 -2.946270 1.841001 
H   3.179900 -1.603628 2.901956 
H   6.118828 1.603628 -2.792152 
H   -6.118828 -1.296235 -2.901956 
H   -3.179900 1.296235 2.792152 
H   6.977292 1.878331 5.324432 
H   2.321435 -1.878331 -0.369677 
H   -2.321435 1.021533 -5.324432 
H   -6.977292 -1.021533 0.369677 
H   -9.252947 1.828052 -5.330644 
H   -0.045781 -1.828052 0.363465 
H   0.045781 1.071812 5.330644 
H   9.252947 -1.071812 -0.363465 
H   -8.259325 -0.277979 -4.359403 
H   -1.039403 0.277979 1.334705 
H   1.039403 -2.621885 4.359403 
H   8.259325 2.621885 -1.334705 
H   8.778095 -2.177964 -3.831236 
H   0.520632 2.177964 1.862872 
H   -0.520632 -0.721899 3.831236 
H   -8.778095 0.721899 -1.862872 
H   6.417160 -2.140331 -4.624803 
H   2.881568 2.140331 1.069305 
H   -2.881568 -0.759533 4.624803 
H   -6.417160 0.759533 -1.069305 
128
i=22
C   5.772515 -1.836769 3.306410 
C   3.526213 1.836769 -2.387698 
C   -3.526213 -1.063095 -3.306410 
C   -5.772515 1.063095 2.387698 
C   7.111210 -1.519105 2.997028 
C   2.187518 1.519105 -2.697080 
C   -2.187518 -1.380758 -2.997028 
C   -7.111210 1.380758 2.697080 
C   7.944703 -2.474955 2.387323 
C   1.354024 2.474955 -3.306785 
C   -1.354024 -0.424908 -2.387323 
C   -7.944703 0.424908 3.306785 
C   7.463830 2.045847 2.050276 
C   1.834897 -2.045847 -3.643832 
C   -1.834897 0.854016 -2.050276 
C   -7.463830 -0.854016 3.643832 
C   6.098439 1.782839 2.223823 
C   3.200288 -1.782839 -3.470285 
C   -3.200288 1.117025 -2.223823 
C   -6.098439 -1.117025 3.470285 
C   5.268661 2.736381 2.828334 
C   4.030067 -2.736381 -2.865774 
C   -4.030067 0.163483 -2.828334 
C   -5.268661 -0.163483 2.865774 
C   4.861074 -0.954526 4.096885 
C   4.437654 0.954526 -1.597223 
C   -4.437654 -1.945338 -4.096885 
C   -4.861074 1.945338 1.597223 
C   5.240157 -0.115206 5.187752 
C   4.058570 0.115206 -0.506356 
C   -4.058570 -2.784657 -5.187752 
C   -5.240157 2.784657 0.506356 
C   4.331662 0.877775 5.606438 
C   4.967066 -0.877775 -0.087670 
C   -4.967066 2.022089 -5.606438 
C   -4.331662 -2.022089 0.087670 
C   3.027712 0.951013 5.121233 
C   6.271016 -0.951013 -0.572875 
C   -6.271016 1.948851 -5.121233 
C   -3.027712 -1.948851 0.572875 
C   2.585636 -0.026445 4.216816 
C   6.713091 0.026445 -1.477292 
C   -6.713091 2.926309 -4.216816 
C   -2.585636 -2.926309 1.477292 
C   3.504727 -0.932593 3.699558 
C   5.794001 0.932593 -1.994550 
C   -5.794001 -1.967271 -3.699558 
C   -3.504727 1.967271 1.994550 
C   6.565746 -0.157753 -5.506064 
C   2.732981 0.157753 0.188044 
C   -2.732981 -2.742111 5.506064 
C   -6.565746 2.742111 -0.188044 
C   7.376805 0.987764 5.810795 
C   1.921923 -0.987764 0.116687 
C   -1.921923 1.912100 -5.810795 
C   -7.376805 -1.912100 -0.116687 
C   8.714077 0.953181 -5.159097 
C   0.584651 -0.953181 0.535011 
C   -0.584651 1.946683 5.159097 
C   -8.714077 -1.946683 -0.535011 
C   9.255776 -0.214351 -4.599722 
C   0.042952 0.214351 1.094386 
C   -0.042952 -2.685513 4.599722 
C   -9.255776 2.685513 -1.094386 
C   8.395176 -1.296922 -4.358047 
C   0.903552 1.296922 1.336061 
C   -0.903552 -1.602942 4.358047 
C   -8.395176 1.602942 -1.336061 
C   7.061543 -1.271433 -4.802751 
C   2.237185 1.271433 0.891357 
C   -2.237185 -1.628430 4.802751 
C   -7.061543 1.628430 -0.891357 
H   7.512530 -0.545860 3.286124 
H   1.786197 0.545860 -2.407984 
H   -1.786197 -2.354004 -3.286124 
H   -7.512530 2.354004 2.407984 
H   8.986709 -2.222507 2.179854 
H   0.312018 2.222507 -3.514254 
H   -0.312018 -0.677356 -2.179854 
H   -8.986709 0.677356 3.514254 
H   8.134902 1.283776 1.613470 
H   1.163826 -1.283776 -4.080638 
H   -1.163826 1.616088 -1.613470 
H   -8.134902 -1.616088 4.080638 
H   5.686434 0.819340 1.918589 
H   3.612294 -0.819340 -3.775519 
H   -3.612294 2.080523 -1.918589 
H   -5.686434 -2.080523 3.775519 
H   4.232366 2.466312 3.035418 
H   5.066362 -2.466312 -2.658690 
H   -5.066362 0.433552 -3.035418 
H   -4.232366 -0.433552 2.658690 
H   4.646897 1.587500 -5.014194 
H   4.651831 -1.587500 0.679914 
H   -4.651831 1.312364 5.014194 
H   -4.646897 -1.312364 -0.679914 
H   2.363805 1.736002 5.492572 
H   6.934922 -1.736002 -0.201536 
H   -6.934922 1.163861 -5.492572 
H   -2.363805 -1.163861 0.201536 
H   1.558805 -0.031643 3.844005 
H   7.739922 0.031643 -1.850103 
H   -7.739922 2.931506 -3.844005 
H   -1.558805 -2.931506 1.850103 
H   3.182281 -1.593468 2.892537 
H   6.116447 1.593468 -2.801571 
H   -6.116447 -1.306395 -2.892537 
H   -3.182281 1.306395 2.801571 
H   6.989463 1.877220 5.305011 
H   2.309264 -1.877220 -0.389098 
H   -2.309264 1.022644 -5.305011 
H   -6.989463 -1.022644 0.389098 
H   -9.250089 1.827417 -5.324929 
H   -0.048639 -1.827417 0.369180 
H   0.048639 1.072447 5.324929 
H   9.250089 -1.072447 -0.369180 
H   -8.273772 -0.273058 -4.333526 
H   -1.024956 0.273058 1.360582 
H   1.024956 -2.626806 4.333526 
H   8.273772 2.626806 -1.360582 
H   8.768041 -2.179393 -3.834146 
H   0.530686 2.179393 1.859962 
H   -0.530686 -0.720470 3.834146 
H   -8.768041 0.720470 -1.859962 
H   6.415996 -2.140754 -4.649145 
H   2.882732 2.140754 1.044963 
H   -2.882732 -0.759110 4.649145 
H   -6.415996 0.759110 -1.044963 
128
i=23
C   5.771986 -1.845448 3.319798 
C   3.526742 1.845448 -2.374310 
C   -3.526742 -1.054416 -3.319798 
C   -5.771986 1.054416 2.374310 
C   7.110998 -1.525826 3.014861 
C   2.187730 1.525826 -2.679247 
C   -2.187730 -1.374037 -3.014861 
C   -7.110998 1.374037 2.679247 
C   7.943856 -2.471568 2.393408 
C   1.354871 2.471568 -3.300700 
C   -1.354871 -0.428295 -2.393408 
C   -7.943856 0.428295 3.300700 
C   7.461502 2.056166 2.040433 
C   1.837225 -2.056166 -3.653675 
C   -1.837225 0.843697 -2.040433 
C   -7.461502 -0.843697 3.653675 
C   6.100185 1.783897 2.222976 
C   3.198542 -1.783897 -3.471132 
C   -3.198542 1.115967 -2.222976 
C   -6.100185 -1.115967 3.471132 
C   5.271095 2.726909 2.841299 
C   4.027633 -2.726909 -2.852809 
C   -4.027633 0.172955 -2.841299 
C   -5.271095 -0.172955 2.852809 
C   4.859275 -0.956325 4.098208 
C   4.439453 0.956325 -1.595900 
C   -4.439453 -1.943539 -4.098208 
C   -4.859275 1.943539 1.595900 
C   5.240686 -0.113671 5.184312 
C   4.058041 0.113671 -0.509796 
C   -4.058041 -2.786192 -5.184312 
C   -5.240686 2.786192 0.509796 
C   4.331556 0.872642 5.613106 
C   4.967172 -0.872642 -0.081002 
C   -4.967172 2.027222 -5.613106 
C   -4.331556 -2.027222 0.081002 
C   3.027183 0.946409 5.128959 
C   6.271545 -0.946409 -0.565149 
C   -6.271545 1.953455 -5.128959 
C   -3.027183 -1.953455 0.565149 
C   2.589076 -0.018666 4.212212 
C   6.709651 0.018666 -1.481896 
C   -6.709651 2.918530 -4.212212 
C   -2.589076 -2.918530 1.481896 
C   3.506420 -0.926084 3.693208 
C   5.792308 0.926084 -2.000900 
C   -5.792308 -1.973780 -3.693208 
C   -3.506420 1.973780 2.000900 
C   6.569715 -0.155477 -5.519558 
C   2.729012 0.155477 0.174550 
C   -2.729012 -2.744387 5.519558 
C   -6.569715 2.744387 -0.174550 
C   7.383790 0.987552 5.795925 
C   1.914938 -0.987552 0.101817 
C   -1.914938 1.912312 -5.795925 
C   -7.383790 -1.912312 -0.101817 
C   8.715030 0.953234 -5.159309 
C   0.583698 -0.953234 0.534799 
C   -0.583698 1.946630 5.159309 
C   -8.715030 -1.946630 -0.534799 
C   9.247468 -0.211970 -4.589350 
C   0.051260 0.211970 1.104758 
C   -0.051260 -2.687894 4.589350 
C   -9.247468 2.687894 -1.104758 
C   8.388932 -1.297610 -4.361963 
C   0.909796 1.297610 1.332145 
C   -0.909796 -1.602254 4.361963 
C   -8.388932 1.602254 -1.332145 
C   7.061543 -1.272068 -4.819367 
C   2.237185 1.272068 0.874741 
C   -2.237185 -1.627795 4.819367 
C   -7.061543 1.627795 -0.874741 
H   7.511048 -0.553956 3.308561 
H   1.787679 0.553956 -2.385547 
H   -1.787679 -2.345908 -3.308561 
H   -7.511048 2.345908 2.385547 
H   8.984486 -2.214358 2.185781 
H   0.314241 2.214358 -3.508327 
H   -0.314241 -0.685505 -2.185781 
H   -8.984486 0.685505 3.508327 
H   8.129240 1.304784 1.587646 
H   1.169488 -1.304784 -4.106462 
H   -1.169488 1.595080 -1.587646 
H   -8.129240 -1.595080 4.106462 
H   5.689821 0.822356 1.910863 
H   3.608907 -0.822356 -3.783245 
H   -3.608907 2.077507 -1.910863 
H   -5.689821 -2.077507 3.783245 
H   4.236229 2.452818 3.049706 
H   5.062499 -2.452818 -2.644402 
H   -5.062499 0.447046 -3.049706 
H   -4.236229 -0.447046 2.644402 
H   4.646950 1.577763 -5.003716 
H   4.651778 -1.577763 0.690392 
H   -4.651778 1.322101 5.003716 
H   -4.646950 -1.322101 -0.690392 
H   2.361265 1.725842 5.506595 
H   6.937462 -1.725842 -0.187513 
H   -6.937462 1.174021 -5.506595 
H   -2.361265 -1.174021 0.187513 
H   1.564467 -0.016879 3.834903 
H   7.734260 0.016879 -1.859205 
H   -7.734260 2.916742 -3.834903 
H   -1.564467 -2.916742 1.859205 
H   3.184662 -1.583308 2.883118 
H   6.114066 1.583308 -2.810990 
H   -6.114066 -1.316555 -2.883118 
H   -3.184662 1.316555 2.810990 
H   7.001634 1.876109 5.285590 
H   2.297093 -1.876109 -0.408519 
H   -2.297093 1.023755 -5.285590 
H   -7.001634 -1.023755 0.408519 
H   -9.247231 1.826782 -5.319214 
H   -0.051497 -1.826782 0.374895 
H   0.051497 1.073082 5.319214 
H   9.247231 -1.073082 -0.374895 
H   -8.288219 -0.268137 -4.307649 
H   -1.010509 0.268137 1.386459 
H   1.010509 -2.631727 4.307649 
H   8.288219 2.631727 -1.386459 
H   8.757987 -2.180822 -3.837056 
H   0.540740 2.180822 1.857052 
H   -0.540740 -0.719041 3.837056 
H   -8.757987 0.719041 -1.857052 
H   6.414832 -2.141177 -4.673487 
H   2.883896 2.141177 1.020621 
H   -2.883896 -0.758687 4.673487 
H   -6.414832 0.758687 -1.020621 
128
i=24
C   5.771457 -1.854127 3.333186 
C   3.527271 1.854127 -2.360922 
C   -3.527271 -1.045737 -3.333186 
C   -5.771457 1.045737 2.360922 
C   7.110786 -1.532547 3.032694 
C   2.187942 1.532547 -2.661414 
C   -2.187942 -1.367316 -3.032694 
C   -7.110786 1.367316 2.661414 
C   7.943009 -2.468181 2.399493 
C   1.355718 2.468181 -3.294615 
C   -1.355718 -0.431682 -2.399493 
C   -7.943009 0.431682 3.294615 
C   7.459174 2.066485 2.030590 
C   1.839553 -2.066485 -3.663518 
C   -1.839553 0.833378 -2.030590 
C   -7.459174 -0.833378 3.663518 
C   6.101931 1.784955 2.222129 
C   3.196796 -1.784955 -3.471979 
C   -3.196796 1.114909 -2.222129 
C   -6.101931 -1.114909 3.471979 
C   5.273529 2.717437 2.854264 
C   4.025199 -2.717437 -2.839844 
C   -4.025199 0.182427 -2.854264 
C   -5.273529 -0.182427 2.839844 
C   4.857476 -0.958124 4.099531 
C   4.441252 0.958124 -1.594577 
C   -4.441252 -1.941740 -4.099531 
C   -4.857476 1.941740 1.594577 
C   5.241215 -0.112136 5.180872 
C   4.057512 0.112136 -0.513236 
C   -4.057512 -2.787727 -5.180872 
C   -5.241215 2.787727 0.513236 
C   4.331450 0.867509 5.619774 
C   4.967278 -0.867509 -0.074334 
C   -4.967278 2.032355 -5.619774 
C   -4.331450 -2.032355 0.074334 
C   3.026654 0.941805 5.136685 
C   6.272074 -0.941805 -0.557423 
C   -6.272074 1.958059 -5.136685 
C   -3.026654 -1.958059 0.557423 
C   2.592516 -0.010887 4.207608 
C   6.706211 0.010887 -1.486500 
C   -6.706211 2.910751 -4.207608 
C   -2.592516 -2.910751 1.486500 
C   3.508113 -0.919575 3.686858 
C   5.790615 0.919575 -2.007250 
C   -5.790615 -1.980289 -3.686858 
C   -3.508113 1.980289 2.007250 
C   6.573684 -0.153201 -5.533052 
C   2.725043 0.153201 0.161056 
C   -2.725043 -2.746663 5.533052 
C   -6.573684 2.746663 -0.161056 
C   7.390775 0.987340 5.781055 
C   1.907953 -0.987340 0.086947 
C   -1.907953 1.912524 -5.781055 
C   -7.390775 -1.912524 -0.086947 
C   8.715983 0.953287 -5.159521 
C   0.582745 -0.953287 0.534587 
C   -0.582745 1.946577 5.159521 
C   -8.715983 -1.946577 -0.534587 
C   9.239160 -0.209589 -4.578978 
C   0.059568 0.209589 1.115130 
C   -0.059568 -2.690275 4.578978 
C   -9.239160 2.690275 -1.115130 
C   8.382688 -1.298298 -4.365879 
C   0.916040 1.298298 1.328229 
C   -0.916040 -1.601566 4.365879 
C   -8.382688 1.601566 -1.328229 
C   7.061543 -1.272703 -4.835983 
C   2.237185 1.272703 0.858125 
C   -2.237185 -1.627160 4.835983 
C   -7.061543 1.627160 -0.858125 
H   7.509566 -0.562052 3.330998 
H   1.789161 0.562052 -2.363110 
H   -1.789161 -2.337812 -3.330998 
H   -7.509566 2.337812 2.363110 
H   8.982263 -2.206209 2.191708 
H   0.316464 2.206209 -3.502400 
H   -0.316464 -0.693654 -2.191708 
H   -8.982263 0.693654 3.502400 
H   8.123578 1.325792 1.561822 
H   1.175150 -1.325792 -4.132286 
H   -1.175150 1.574072 -1.561822 
H   -8.123578 -1.574072 4.132286 
H   5.693208 0.825372 1.903137 
H   3.605520 -0.825372 -3.790971 
H   -3.605520 2.074491 -1.903137 
H   -5.693208 -2.074491 3.790971 
H   4.240092 2.439324 3.063994 
H   5.058636 -2.439324 -2.630114 
H   -5.058636 0.460540 -3.063994 
H   -4.240092 -0.460540 2.630114 
H   4.647003 1.568026 -4.993238 
H   4.651725 -1.568026 0.700870 
H   -4.651725 1.331838 4.993238 
H   -4.647003 -1.331838 -0.700870 
H   2.358725 1.715682 5.520618 
H   6.940002 -1.715682 -0.173490 
H   -6.940002 1.184181 -5.520618 
H   -2.358725 -1.184181 0.173490 
H   1.570129 -0.002115 3.825801 
H   7.728598 0.002115 -1.868307 
H   -7.728598 2.901978 -3.825801 
H   -1.570129 -2.901978 1.868307 
H   3.187043 -1.573148 2.873699 
H   6.111685 1.573148 -2.820409 
H   -6.111685 -1.326715 -2.873699 
H   -3.187043 1.326715 2.820409 
H   7.013805 1.874998 5.266169 
H   2.284922 -1.874998 -0.427940 
H   -2.284922 1.024866 -5.266169 
H   -7.013805 -1.024866 0.427940 
H   -9.244373 1.826147 -5.313499 
H   -0.054355 -1.826147 0.380610 
H   0.054355 1.073717 5.313499 
H   9.244373 -1.073717 -0.380610 
H   -8.302666 -0.263216 -4.281772 
H   -0.996062 0.263216 1.412336 
H   0.996062 -2.636648 4.281772 
H   8.302666 2.636648 -1.412336 
H   8.747933 -2.182251 -3.839966 
H   0.550794 2.182251 1.854142 
H   -0.550794 -0.717612 3.839966 
H   -8.747933 0.717612 -1.854142 
H   6.413668 -2.141600 -4.697829 
H   2.885060 2.141600 0.996279 
H   -2.885060 -0.758264 4.697829 
H   -6.413668 0.758264 -0.996279 
128
i=25
C   5.770928 -1.862806 3.346574 
C   3.527800 1.862806 -2.347534 
C   -3.527800 -1.037058 -3.346574 
C   -5.770928 1.037058 2.347534 
C   7.110574 -1.539268 3.050527 
C   2.188154 1.539268 -2.643581 
C   -2.188154 -1.360595 -3.050527 
C   -7.110574 1.360595 2.643581 
C   7.942162 -2.464794 2.405578 
C   1.356565 2.464794 -3.288530 
C   -1.356565 -0.435069 -2.405578 
C   -7.942162 0.435069 3.288530 
C   7.456846 2.076804 2.020747 
C   1.841881 -2.076804 -3.673361 
C   -1.841881 0.823059 -2.020747 
C   -7.456846 -0.823059 3.673361 
C   6.103677 1.786013 2.221282 
C   3.195050 -1.786013 -3.472826 
C   -3.195050 1.113851 -2.221282 
C   -6.103677 -1.113851 3.472826 
C   5.275963 2.707965 2.867229 
C   4.022765 -2.707965 -2.826879 
C   -4.022765 0.191899 -2.867229 
C   -5.275963 -0.191899 2.826879 
C   4.855677 -0.959923 4.100854 
C   4.443051 0.959923 -1.593254 
C   -4.443051 -1.939941 -4.100854 
C   -4.855677 1.939941 1.593254 
C   5.241744 -0.110601 5.177432 
C   4.056983 0.110601 -0.516676 
C   -4.056983 -2.789262 -5.177432 
C   -5.241744 2.789262 0.516676 
C   4.331344 0.862376 5.626442 
C   4.967384 -0.862376 -0.067666 
C   -4.967384 2.037488 -5.626442 
C   -4.331344 -2.037488 0.067666 
C   3.026125 0.937201 5.144411 
C   6.272603 -0.937201 -0.549697 
C   -6.272603 1.962663 -5.144411 
C   -3.026125 -1.962663 0.549697 
C   2.595956 -0.003108 4.203004 
C   6.702771 0.003108 -1.491104 
C   -6.702771 2.902972 -4.203004 
C   -2.595956 -2.902972 1.491104 
C   3.509806 -0.913066 3.680508 
C   5.788922 0.913066 -2.013600 
C   -5.788922 -1.986798 -3.680508 
C   -3.509806 1.986798 2.013600 
C   6.577653 -0.150925 -5.546546 
C   2.721074 0.150925 0.147562 
C   -2.721074 -2.748939 5.546546 
C   -6.577653 2.748939 -0.147562 
C   7.397760 0.987128 5.766185 
C   1.900968 -0.987128 0.072077 
C   -1.900968 1.912736 -5.766185 
C   -7.397760 -1.912736 -0.072077 
C   8.716936 0.953340 -5.159733 
C   0.581792 -0.953340 0.534375 
C   -0.581792 1.946524 5.159733 
C   -8.716936 -1.946524 -0.534375 
C   9.230852 -0.207208 -4.568606 
C   0.067876 0.207208 1.125502 
C   -0.067876 -2.692656 4.568606 
C   -9.230852 2.692656 -1.125502 
C   8.376444 -1.298986 -4.369795 
C   0.922284 1.298986 1.324313 
C   -0.922284 -1.600878 4.369795 
C   -8.376444 1.600878 -1.324313 
C   7.061543 -1.273338 -4.852599 
C   2.237185 1.273338 0.841509 
C   -2.237185 -1.626525 4.852599 
C   -7.061543 1.626525 -0.841509 
H   7.508084 -0.570148 3.353435 
H   1.790643 0.570148 -2.340673 
H   -1.790643 -2.329716 -3.353435 
H   -7.508084 2.329716 2.340673 
H   8.980040 -2.198060 2.197635 
H   0.318687 2.198060 -3.496473 
H   -0.318687 -0.701803 -2.197635 
H   -8.980040 0.701803 3.496473 
H   8.117916 1.346800 1.535998 
H   1.180812 -1.346800 -4.158110 
H   -1.180812 1.553064 -1.535998 
H   -8.117916 -1.553064 4.158110 
H   5.696595 0.828388 1.895411 
H   3.602133 -0.828388 -3.798697 
H   -3.602133 2.071475 -1.895411 
H   -5.696595 -2.071475 3.798697 
H   4.243955 2.425830 3.078282 
H   5.054773 -2.425830 -2.615826 
H   -5.054773 0.474034 -3.078282 
H   -4.243955 -0.474034 2.615826 
H   4.647056 1.558289 -4.982760 
H   4.651672 -1.558289 0.711348 
H   -4.651672 1.341575 4.982760 
H   -4.647056 -1.341575 -0.711348 
H   2.356185 1.705522 5.534641 
H   6.942542 -1.705522 -0.159467 
H   -6.942542 1.194341 -5.534641 
H   -2.356185 -1.194341 0.159467 
H   1.575791 0.012649 3.816699 
H   7.722936 -0.012649 -1.877409 
H   -7.722936 2.887214 -3.816699 
H   -1.575791 -2.887214 1.877409 
H   3.189424 -1.562988 2.864280 
H   6.109304 1.562988 -2.829828 
H   -6.109304 -1.336875 -2.864280 
H   -3.189424 1.336875 2.829828 
H   7.025976 1.873887 5.246748 
H   2.272751 -1.873887 -0.447361 
H   -2.272751 1.025977 -5.246748 
H   -7.025976 -1.025977 0.447361 
H   -9.241515 1.825512 -5.307784 
H   -0.057213 -1.825512 0.386325 
H   0.057213 1.074352 5.307784 
H   9.241515 -1.074352 -0.386325 
H   -8.317113 -0.258295 -4.255895 
H   -0.981615 0.258295 1.438213 
H   0.981615 -2.641569 4.255895 
H   8.317113 2.641569 -1.438213 
H   8.737879 -2.183680 -3.842876 
H   0.560848 2.183680 1.851232 
H   -0.560848 -0.716183 3.842876 
H   -8.737879 0.716183 -1.851232 
H   6.412504 -2.142023 -4.722171 
H   2.886224 2.142023 0.971937 
H   -2.886224 -0.757841 4.722171 
H   -6.412504 0.757841 -0.971937 
128
i=26
C   5.770399 -1.871485 3.359962 
C   3.528329 1.871485 -2.334146 
C   -3.528329 -1.028379 -3.359962 
C   -5.770399 1.028379 2.334146 
C   7.110362 -1.545989 3.068360 
C   2.188366 1.545989 -2.625748 
C   -2.188366 -1.353874 -3.068360 
C   -7.110362 1.353874 2.625748 
C   7.941315 -2.461407 2.411663 
C   1.357412 2.461407 -3.282445 
C   -1.357412 -0.438456 -2.411663 
C   -7.941315 0.438456 3.282445 
C   7.454518 2.087123 2.010904 
C   1.844209 -2.087123 -3.683204 
C   -1.844209 0.812740 -2.010904 
C   -7.454518 -0.812740 3.683204 
C   6.105423 1.787071 2.220435 
C   3.193304 -1.787071 -3.473673 
C   -3.193304 1.112793 -2.220435 
C   -6.105423 -1.112793 3.473673 
C   5.278397 2.698493 2.880194 
C   4.020331 -2.698493 -2.813914 
C   -4.020331 0.201371 -2.880194 
C   -5.278397 -0.201371 2.813914 
C   4.853878 -0.961722 4.102177 
C   4.444850 0.961722 -1.591931 
C   -4.444850 -1.938142 -4.102177 
C   -4.853878 1.938142 1.591931 
C   5.242273 -0.109066 5.173992 
C   4.056454 0.109066 -0.520116 
C   -4.056454 -2.790797 -5.173992 
C   -5.242273 2.790797 0.520116 
C   4.331238 0.857243 5.633110 
C   4.967490 -0.857243 -0.060998 
C   -4.967490 2.042621 -5.633110 
C   -4.331238 -2.042621 0.060998 
C   3.025596 0.932597 5.152137 
C   6.273132 -0.932597 -0.541971 
C   -6.273132 1.967267 -5.152137 
C   -3.025596 -1.967267 0.541971 
C   2.599396 0.004671 4.198400 
C   6.699331 -0.004671 -1.495708 
C   -6.699331 2.895193 -4.198400 
C   -2.599396 -2.895193 1.495708 
C   3.511499 -0.906557 3.674158 
C   5.787229 0.906557 -2.019950 
C   -5.787229 -1.993307 -3.674158 
C   -3.511499 1.993307 2.019950 
C   6.581622 -0.148649 -5.560040 
C   2.717105 0.148649 0.134068 
C   -2.717105 -2.751215 5.560040 
C   -6.581622 2.751215 -0.134068 
C   7.404745 0.986916 5.751315 
C   1.893983 -0.986916 0.057207 
C   -1.893983 1.912948 -5.751315 
C   -7.404745 -1.912948 -0.057207 
C   8.717889 0.953393 -5.159945 
C   0.580839 -0.953393 0.534163 
C   -0.580839 1.946471 5.159945 
C   -8.717889 -1.946471 -0.534163 
C   9.222544 -0.204827 -4.558234 
C   0.076184 0.204827 1.135874 
C   -0.076184 -2.695037 4.558234 
C   -9.222544 2.695037 -1.135874 
C   8.370200 -1.299674 -4.373711 
C   0.928528 1.299674 1.320397 
C   -0.928528 -1.600190 4.373711 
C   -8.370200 1.600190 -1.320397 
C   7.061543 -1.273973 -4.869215 
C   2.237185 1.273973 0.824893 
C   -2.237185 -1.625890 4.869215 
C   -7.061543 1.625890 -0.824893 
H   7.506602 -0.578244 3.375872 
H   1.792125 0.578244 -2.318236 
H   -1.792125 -2.321620 -3.375872 
H   -7.506602 2.321620 2.318236 
H   8.977817 -2.189911 2.203562 
H   0.320910 2.189911 -3.490546 
H   -0.320910 -0.709952 -2.203562 
H   -8.977817 0.709952 3.490546 
H   8.112254 1.367808 1.510174 
H   1.186474 -1.367808 -4.183934 
H   -1.186474 1.532056 -1.510174 
H   -8.112254 -1.532056 4.183934 
H   5.699982 0.831404 1.887685 
H   3.598746 -0.831404 -3.806423 
H   -3.598746 2.068459 -1.887685 
H   -5.699982 -2.068459 3.806423 
H   4.247818 2.412336 3.092570 
H   5.050910 -2.412336 -2.601538 
H   -5.050910 0.487528 -3.092570 
H   -4.247818 -0.487528 2.601538 
H   4.647109 1.548552 -4.972282 
H   4.651619 -1.548552 0.721826 
H   -4.651619 1.351312 4.972282 
H   -4.647109 -1.351312 -0.721826 
H   2.353645 1.695362 5.548664 
H   6.945082 -1.695362 -0.145444 
H   -6.945082 1.204501 -5.548664 
H   -2.353645 -1.204501 0.145444 
H   1.581453 0.027413 3.807597 
H   7.717274 -0.027413 -1.886511 
H   -7.717274 2.872450 -3.807597 
H   -1.581453 -2.872450 1.886511 
H   3.191805 -1.552828 2.854861 
H   6.106923 1.552828 -2.839247 
H   -6.106923 -1.347035 -2.854861 
H   -3.191805 1.347035 2.839247 
H   7.038147 1.872776 5.227327 
H   2.260580 -1.872776 -0.466782 
H   -2.260580 1.027088 -5.227327 
H   -7.038147 -1.027088 0.466782 
H   -9.238657 1.824877 -5.302069 
H   -0.060071 -1.824877 0.392040 
H   0.060071 1.074987 5.302069 
H   9.238657 -1.074987 -0.392040 
H   -8.331560 -0.253374 -4.230018 
H   -0.967168 0.253374 1.464090 
H   0.967168 -2.646490 4.230018 
H   8.331560 2.646490 -1.464090 
H   8.727825 -2.185109 -3.845786 
H   0.570902 2.185109 1.848322 
H   -0.570902 -0.714754 3.845786 
H   -8.727825 0.714754 -1.848322 
H   6.411340 -2.142446 -4.746513 
H   2.887388 2.142446 0.947595 
H   -2.887388 -0.757418 4.746513 
H   -6.411340 0.757418 -0.947595 
128
i=27
C   5.769870 -1.880164 3.373350 
C   3.528858 1.880164 -2.320758 
C   -3.528858 -1.019700 -3.373350 
C   -5.769870 1.019700 2.320758 
C   7.110150 -1.552710 3.086193 
C   2.188578 1.552710 -2.607915 
C   -2.188578 -1.347153 -3.086193 
C   -7.110150 1.347153 2.607915 
C   7.940468 -2.458020 2.417748 
C   1.358259 2.458020 -3.276360 
C   -1.358259 -0.441843 -2.417748 
C   -7.940468 0.441843 3.276360 
C   7.452190 2.097442 2.001061 
C   1.846537 -2.097442 -3.693047 
C   -1.846537 0.802421 -2.001061 
C   -7.452190 -0.802421 3.693047 
C   6.107169 1.788129 2.219588 
C   3.191558 -1.788129 -3.474520 
C   -3.191558 1.111735 -2.219588 
C   -6.107169 -1.111735 3.474520 
C   5.280831 2.689021 2.893159 
C   4.017897 -2.689021 -2.800949 
C   -4.017897 0.210843 -2.893159 
C   -5.280831 -0.210843 2.800949 
C   4.852079 -0.963521 4.103500 
C   4.446649 0.963521 -1.590608 
C   -4.446649 -1.936343 -4.103500 
C   -4.852079 1.936343 1.590608 
C   5.242802 -0.107531 5.170552 
C   4.055925 0.107531 -0.523556 
C   -4.055925 -2.792332 -5.170552 
C   -5.242802 2.792332 0.523556 
C   4.331132 0.852110 5.639778 
C   4.967596 -0.852110 -0.054330 
C   -4.967596 2.047754 -5.639778 
C   -4.331132 -2.047754 0.054330 
C   3.025067 0.927993 5.159863 
C   6.273661 -0.927993 -0.534245 
C   -6.273661 1.971871 -5.159863 
C   -3.025067 -1.971871 0.534245 
C   2.602836 0.012450 4.193796 
C   6.695891 -0.012450 -1.500312 
C   -6.695891 2.887414 -4.193796 
C   -2.602836 -2.887414 1.500312 
C   3.513192 -0.900048 3.667808 
C   5.785536 0.900048 -2.026300 
C   -5.785536 -1.999816 -3.667808 
C   -3.513192 1.999816 2.026300 
C   6.585591 -0.146373 -5.573534 
C   2.713136 0.146373 0.120574 
C   -2.713136 -2.753491 5.573534 
C   -6.585591 2.753491 -0.120574 
C   7.411730 0.986704 5.736445 
C   1.886998 -0.986704 0.042337 
C   -1.886998 1.913160 -5.736445 
C   -7.411730 -1.913160 -0.042337 
C   8.718842 0.953446 -5.160157 
C   0.579886 -0.953446 0.533951 
C   -0.579886 1.946418 5.160157 
C   -8.718842 -1.946418 -0.533951 
C   9.214236 -0.202446 -4.547862 
C   0.084492 0.202446 1.146246 
C   -0.084492 -2.697418 4.547862 
C   -9.214236 2.697418 -1.146246 
C   8.363956 -1.300362 -4.377627 
C   0.934772 1.300362 1.316481 
C   -0.934772 -1.599502 4.377627 
C   -8.363956 1.599502 -1.316481 
C   7.061543 -1.274608 -4.885831 
C   2.237185 1.274608 0.808277 
C   -2.237185 -1.625255 4.885831 
C   -7.061543 1.625255 -0.808277 
H   7.505120 -0.586340 3.398309 
H   1.793607 0.586340 -2.295799 
H   -1.793607 -2.313524 -3.398309 
H   -7.505120 2.313524 2.295799 
H   8.975594 -2.181762 2.209489 
H   0.323133 2.181762 -3.484619 
H   -0.323133 -0.718101 -2.209489 
H   -8.975594 0.718101 3.484619 
H   8.106592 1.388816 1.484350 
H   1.192136 -1.388816 -4.209758 
H   -1.192136 1.511048 -1.484350 
H   -8.106592 -1.511048 4.209758 
H   5.703369 0.834420 1.879959 
H   3.595359 -0.834420 -3.814149 
H   -3.595359 2.065443 -1.879959 
H   -5.703369 -2.065443 3.814149 
H   4.251681 2.398842 3.106858 
H   5.047047 -2.398842 -2.587250 
H   -5.047047 0.501022 -3.106858 
H   -4.251681 -0.501022 2.587250 
H   4.647162 1.538815 -4.961804 
H   4.651566 -1.538815 0.732304 
H   -4.651566 1.361049 4.961804 
H   -4.647162 -1.361049 -0.732304 
H   2.351105 1.685202 5.562687 
H   6.947622 -1.685202 -0.131421 
H   -6.947622 1.214661 -5.562687 
H   -2.351105 -1.214661 0.131421 
H   1.587115 0.042177 3.798495 
H   7.711612 -0.042177 -1.895613 
H   -7.711612 2.857686 -3.798495 
H   -1.587115 -2.857686 1.895613 
H   3.194186 -1.542668 2.845442 
H   6.104542 1.542668 -2.848666 
H   -6.104542 -1.357195 -2.845442 
H   -3.194186 1.357195 2.848666 
H   7.050318 1.871665 5.207906 
H   2.248409 -1.871665 -0.486203 
H   -2.248409 1.028199 -5.207906 
H   -7.050318 -1.028199 0.486203 
H   -9.235799 1.824242 -5.296354 
H   -0.062929 -1.824242 0.397755 
H   0.062929 1.075622 5.296354 
H   9.235799 -1.075622 -0.397755 
H   -8.346007 -0.248453 -4.204141 
H   -0.952721 0.248453 1.489967 
H   0.952721 -2.651411 4.204141 
H   8.346007 2.651411 -1.489967 
H   8.717771 -2.186538 -3.848696 
H   0.580956 2.186538 1.845412 
H   -0.580956 -0.713325 3.848696 
H   -8.717771 0.713325 -1.845412 
H   6.410176 -2.142869 -4.770855 
H   2.888552 2.142869 0.923253 
H   -2.888552 -0.756995 4.770855 
H   -6.410176 0.756995 -0.923253 
128
i=28
C   5.769341 -1.888843 3.386738 
C   3.529387 1.888843 -2.307370 
C   -3.529387 -1.011021 -3.386738 
C   -5.769341 1.011021 2.307370 
C   7.109938 -1.559431 3.104026 
C   2.188790 1.559431 -2.590082 
C   -2.188790 -1.340432 -3.104026 
C   -7.109938 1.340432 2.590082 
C   7.939621 -2.454633 2.423833 
C   1.359106 2.454633 -3.270275 
C   -1.359106 -0.445230 -2.423833 
C   -7.939621 0.445230 3.270275 
C   7.449862 2.107761 1.991218 
C   1.848865 -2.107761 -3.702890 
C   -1.848865 0.792102 -1.991218 
C   -7.449862 -0.792102 3.702890 
C   6.108915 1.789187 2.218741 
C   3.189812 -1.789187 -3.475367 
C   -3.189812 1.110677 -2.218741 
C   -6.108915 -1.110677 3.475367 
C   5.283265 2.679549 2.906124 
C   4.015463 -2.679549 -2.787984 
C   -4.015463 0.220315 -2.906124 
C   -5.283265 -0.220315 2.787984 
C   4.850280 -0.965320 4.104823 
C   4.448448 0.965320 -1.589285 
C   -4.448448 -1.934544 -4.104823 
C   -4.850280 1.934544 1.589285 
C   5.243331 -0.105996 5.167112 
C   4.055396 0.105996 -0.526996 
C   -4.055396 -2.793867 -5.167112 
C   -5.243331 2.793867 0.526996 
C   4.331026 0.846977 5.646446 
C   4.967702 -0.846977 -0.047662 
C   -4.967702 2.052887 -5.646446 
C   -4.331026 -2.052887 0.047662 
C   3.024538 0.923389 5.167589 
C   6.274190 -0.923389 -0.526519 
C   -6.274190 1.976475 -5.167589 
C   -3.024538 -1.976475 0.526519 
C   2.606276 0.020229 4.189192 
C   6.692451 -0.020229 -1.504916 
C   -6.692451 2.879635 -4.189192 
C   -2.606276 -2.879635 1.504916 
C   3.514885 -0.893539 3.661458 
C   5.783843 0.893539 -2.032650 
C   -5.783843 -2.006325 -3.661458 
C   -3.514885 2.006325 2.032650 
C   6.589560 -0.144097 -5.587028 
C   2.709167 0.144097 0.107080 
C   -2.709167 -2.755767 5.587028 
C   -6.589560 2.755767 -0.107080 
C   7.418715 0.986492 5.721575 
C   1.880013 -0.986492 0.027467 
C   -1.880013 1.913372 -5.721575 
C   -7.418715 -1.913372 -0.027467 
C   8.719795 0.953499 -5.160369 
C   0.578933 -0.953499 0.533739 
C   -0.578933 1.946365 5.160369 
C   -8.719795 -1.946365 -0.533739 
C   9.205928 -0.200065 -4.537490 
C   0.092800 0.200065 1.156618 
C   -0.092800 -2.699799 4.537490 
C   -9.205928 2.699799 -1.156618 
C   8.357712 -1.301050 -4.381543 
C   0.941016 1.301050 1.312565 
C   -0.941016 -1.598814 4.381543 
C   -8.357712 1.598814 -1.312565 
C   7.061543 -1.275243 -4.902447 
C   2.237185 1.275243 0.791661 
C   -2.237185 -1.624620 4.902447 
C   -7.061543 1.624620 -0.791661 
H   7.503638 -0.594436 3.420746 
H   1.795089 0.594436 -2.273362 
H   -1.795089 -2.305428 -3.420746 
H   -7.503638 2.305428 2.273362 
H   8.973371 -2.173613 2.215416 
H   0.325356 2.173613 -3.478692 
H   -0.325356 -0.726250 -2.215416 
H   -8.973371 0.726250 3.478692 
H   8.100930 1.409824 1.458526 
H   1.197798 -1.409824 -4.235582 
H   -1.197798 1.490040 -1.458526 
H   -8.100930 -1.490040 4.235582 
H   5.706756 0.837436 1.872233 
H   3.591972 -0.837436 -3.821875 
H   -3.591972 2.062427 -1.872233 
H   -5.706756 -2.062427 3.821875 
H   4.255544 2.385348 3.121146 
H   5.043184 -2.385348 -2.572962 
H   -5.043184 0.514516 -3.121146 
H   -4.255544 -0.514516 2.572962 
H   4.647215 1.529078 -4.951326 
H   4.651513 -1.529078 0.742782 
H   -4.651513 1.370786 4.951326 
H   -4.647215 -1.370786 -0.742782 
H   2.348565 1.675042 5.576710 
H   6.950162 -1.675042 -0.117398 
H   -6.950162 1.224821 -5.576710 
H   -2.348565 -1.224821 0.117398 
H   1.592777 0.056941 3.789393 
H   7.705950 -0.056941 -1.904715 
H   -7.705950 2.842922 -3.789393 
H   -1.592777 -2.842922 1.904715 
H   3.196567 -1.532508 2.836023 
H   6.102161 1.532508 -2.858085 
H   -6.102161 -1.367355 -2.836023 
H   -3.196567 1.367355 2.858085 
H   7.062489 1.870554 5.188485 
H   2.236238 -1.870554 -0.505624 
H   -2.236238 1.029310 -5.188485 
H   -7.062489 -1.029310 0.505624 
H   -9.232941 1.823607 -5.290639 
H   -0.065787 -1.823607 0.403470 
H   0.065787 1.076257 5.290639 
H   9.232941 -1.076257 -0.403470 
H   -8.360454 -0.243532 -4.178264 
H   -0.938274 0.243532 1.515844 
H   0.938274 -2.656332 4.178264 
H   8.360454 2.656332 -1.515844 
H   8.707717 -2.187967 -3.851606 
H   0.591010 2.187967 1.842502 
H   -0.591010 -0.711896 3.851606 
H   -8.707717 0.711896 -1.842502 
H   6.409012 -2.143292 -4.795197 
H   2.889716 2.143292 0.898911 
H   -2.889716 -0.756572 4.795197 
H   -6.409012 0.756572 -0.898911 
128
i=29
C   5.768812 -1.897522 3.400126 
C   3.529916 1.897522 -2.293982 
C   -3.529916 -1.002342 -3.400126 
C   -5.768812 1.002342 2.293982 
C   7.109726 -1.566152 3.121859 
C   2.189002 1.566152 -2.572249 
C   -2.189002 -1.333711 -3.121859 
C   -7.109726 1.333711 2.572249 
C   7.938774 -2.451246 2.429918 
C   1.359953 2.451246 -3.264190 
C   -1.359953 -0.448617 -2.429918 
C   -7.938774 0.448617 3.264190 
C   7.447534 2.118080 1.981375 
C   1.851193 -2.118080 -3.712733 
C   -1.851193 0.781783 -1.981375 
C   -7.447534 -0.781783 3.712733 
C   6.110661 1.790245 2.217894 
C   3.188066 -1.790245 -3.476214 
C   -3.188066 1.109619 -2.217894 
C   -6.110661 -1.109619 3.476214 
C   5.285699 2.670077 2.919089 
C   4.013029 -2.670077 -2.775019 
C   -4.013029 0.229787 -2.919089 
C   -5.285699 -0.229787 2.775019 
C   4.848481 -0.967119 4.106146 
C   4.450247 0.967119 -1.587962 
C   -4.450247 -1.932745 -4.106146 
C   -4.848481 1.932745 1.587962 
C   5.243860 -0.104461 5.163672 
C   4.054867 0.104461 -0.530436 
C   -4.054867 -2.795402 -5.163672 
C   -5.243860 2.795402 0.530436 
C   4.330920 0.841844 5.653114 
C   4.967808 -0.841844 -0.040994 
C   -4.967808 2.058020 -5.653114 
C   -4.330920 -2.058020 0.040994 
C   3.024009 0.918785 5.175315 
C   6.274719 -0.918785 -0.518793 
C   -6.274719 1.981079 -5.175315 
C   -3.024009 -1.981079 0.518793 
C   2.609716 0.028008 4.184588 
C   6.689011 -0.028008 -1.509520 
C   -6.689011 2.871856 -4.184588 
C   -2.609716 -2.871856 1.509520 
C   3.516578 -0.887030 3.655108 
C   5.782150 0.887030 -2.039000 
C   -5.782150 -2.012834 -3.655108 
C   -3.516578 2.012834 2.039000 
C   6.593529 -0.141821 -5.600522 
C   2.705198 0.141821 0.093586 
C   -2.705198 -2.758043 5.600522 
C   -6.593529 2.758043 -0.093586 
C   7.425700 0.986280 5.706705 
C   1.873028 -0.986280 0.012597 
C   -1.873028 1.913584 -5.706705 
C   -7.425700 -1.913584 -0.012597 
C   8.720748 0.953552 -5.160581 
C   0.577980 -0.953552 0.533527 
C   -0.577980 1.946312 5.160581 
C   -8.720748 -1.946312 -0.533527 
C   9.197620 -0.197684 -4.527118 
C   0.101108 0.197684 1.166990 
C   -0.101108 -2.702180 4.527118 
C   -9.197620 2.702180 -1.166990 
C   8.351468 -1.301738 -4.385459 
C   0.947260 1.301738 1.308649 
C   -0.947260 -1.598126 4.385459 
C   -8.351468 1.598126 -1.308649 
C   7.061543 -1.275878 -4.919063 
C   2.237185 1.275878 0.775045 
C   -2.237185 -1.623985 4.919063 
C   -7.061543 1.623985 -0.775045 
H   7.502156 -0.602532 3.443183 
H   1.796571 0.602532 -2.250925 
H   -1.796571 -2.297332 -3.443183 
H   -7.502156 2.297332 2.250925 
H   8.971148 -2.165464 2.221343 
H   0.327579 2.165464 -3.472765 
H   -0.327579 -0.734399 -2.221343 
H   -8.971148 0.734399 3.472765 
H   8.095268 1.430832 1.432702 
H   1.203460 -1.430832 -4.261406 
H   -1.203460 1.469032 -1.432702 
H   -8.095268 -1.469032 4.261406 
H   5.710143 0.840452 1.864507 
H   3.588585 -0.840452 -3.829601 
H   -3.588585 2.059411 -1.864507 
H   -5.710143 -2.059411 3.829601 
H   4.259407 2.371854 3.135434 
H   5.039321 -2.371854 -2.558674 
H   -5.039321 0.528010 -3.135434 
H   -4.259407 -0.528010 2.558674 
H   4.647268 1.519341 -4.940848 
H   4.651460 -1.519341 0.753260 
H   -4.651460 1.380523 4.940848 
H   -4.647268 -1.380523 -0.753260 
H   2.346025 1.664882 5.590733 
H   6.952702 -1.664882 -0.103375 
H   -6.952702 1.234981 -5.590733 
H   -2.346025 -1.234981 0.103375 
H   1.598439 0.071705 3.780291 
H   7.700288 -0.071705 -1.913817 
H   -7.700288 2.828158 -3.780291 
H   -1.598439 -2.828158 1.913817 
H   3.198948 -1.522348 2.826604 
H   6.099780 1.522348 -2.867504 
H   -6.099780 -1.377515 -2.826604 
H   -3.198948 1.377515 2.867504 
H   7.074660 1.869443 5.169064 
H   2.224067 -1.869443 -0.525045 
H   -2.224067 1.030421 -5.169064 
H   -7.074660 -1.030421 0.525045 
H   -9.230083 1.822972 -5.284924 
H   -0.068645 -1.822972 0.409185 
H   0.068645 1.076892 5.284924 
H   9.230083 -1.076892 -0.409185 
H   -8.374901 -0.238611 -4.152387 
H   -0.923827 0.238611 1.541721 
H   0.923827 -2.661253 4.152387 
H   8.374901 2.661253 -1.541721 
H   8.697663 -2.189396 -3.854516 
H   0.601064 2.189396 1.839592 
H   -0.601064 -0.710467 3.854516 
H   -8.697663 0.710467 -1.839592 
H   6.407848 -2.143715 -4.819539 
H   2.890880 2.143715 0.874569 
H   -2.890880 -0.756149 4.819539 
H   -6.407848 0.756149 -0.874569 
128
i=30
C   5.768283 -1.906201 3.413514 
C   3.530445 1.906201 -2.280594 
C   -3.530445 -0.993663 -3.413514 
C   -5.768283 0.993663 2.280594 
C   7.109514 -1.572873 3.139692 
C   2.189214 1.572873 -2.554416 
C   -2.189214 -1.326990 -3.139692 
C   -7.109514 1.326990 2.554416 
C   7.937927 -2.447859 2.436003 
C   1.360800 2.447859 -3.258105 
C   -1.360800 -0.452004 -2.436003 
C   -7.937927 0.452004 3.258105 
C   7.445206 2.128399 1.971532 
C   1.853521 -2.128399 -3.722576 
C   -1.853521 0.771464 -1.971532 
C   -7.445206 -0.771464 3.722576 
C   6.112407 1.791303 2.217047 
C   3.186320 -1.791303 -3.477061 
C   -3.186320 1.108561 -2.217047 
C   -6.112407 -1.108561 3.477061 
C   5.288133 2.660605 2.932054 
C   4.010595 -2.660605 -2.762054 
C   -4.010595 0.239259 -2.932054 
C   -5.288133 -0.239259 2.762054 
C   4.846682 -0.968918 4.107469 
C   4.452046 0.968918 -1.586639 
C   -4.452046 -1.930946 -4.107469 
C   -4.846682 1.930946 1.586639 
C   5.244389 -0.102926 5.160232 
C   4.054338 0.102926 -0.533876 
C   -4.054338 -2.796937 -5.160232 
C   -5.244389 2.796937 0.533876 
C   4.330814 0.836711 5.659782 
C   4.967914 -0.836711 -0.034326 
C   -4.967914 2.063153 -5.659782 
C   -4.330814 -2.063153 0.034326 
C   3.023480 0.914181 5.183041 
C   6.275248 -0.914181 -0.511067 
C   -6.275248 1.985683 -5.183041 
C   -3.023480 -1.985683 0.511067 
C   2.613156 0.035787 4.179984 
C   6.685571 -0.035787 -1.514124 
C   -6.685571 2.864077 -4.179984 
C   -2.613156 -2.864077 1.514124 
C   3.518271 -0.880521 3.648758 
C   5.780457 0.880521 -2.045350 
C   -5.780457 -2.019343 -3.648758 
C   -3.518271 2.019343 2.045350 
C   6.597498 -0.139545 -5.614016 
C   2.701229 0.139545 0.080092 
C   -2.701229 -2.760319 5.614016 
C   -6.597498 2.760319 -0.080092 
C   7.432685 0.986068 5.691835 
C   1.866043 -0.986068 -0.002273 
C   -1.866043 1.913796 -5.691835 
C   -7.432685 -1.913796 0.002273 
C   8.721701 0.953605 -5.160793 
C   0.577027 -0.953605 0.533315 
C   -0.577027 1.946259 5.160793 
C   -8.721701 -1.946259 -0.533315 
C   9.189312 -0.195303 -4.516746 
C   0.109416 0.195303 1.177362 
C   -0.109416 -2.704561 4.516746 
C   -9.189312 2.704561 -1.177362 
C   8.345224 -1.302426 -4.389375 
C   0.953504 1.302426 1.304733 
C   -0.953504 -1.597438 4.389375 
C   -8.345224 1.597438 -1.304733 
C   7.061543 -1.276513 -4.935679 
C   2.237185 1.276513 0.758429 
C   -2.237185 -1.623350 4.935679 
C   -7.061543 1.623350 -0.758429 
H   7.500674 -0.610628 3.465620 
H   1.798053 0.610628 -2.228488 
H   -1.798053 -2.289236 -3.465620 
H   -7.500674 2.289236 2.228488 
H   8.968925 -2.157315 2.227270 
H   0.329802 2.157315 -3.466838 
H   -0.329802 -0.742548 -2.227270 
H   -8.968925 0.742548 3.466838 
H   8.089606 1.451840 1.406878 
H   1.209122 -1.451840 -4.287230 
H   -1.209122 1.448024 -1.406878 
H   -8.089606 -1.448024 4.287230 
H   5.713530 0.843468 1.856781 
H   3.585198 -0.843468 -3.837327 
H   -3.585198 2.056395 -1.856781 
H   -5.713530 -2.056395 3.837327 
H   4.263270 2.358360 3.149722 
H   5.035458 -2.358360 -2.544386 
H   -5.035458 0.541504 -3.149722 
H   -4.263270 -0.541504 2.544386 
H   4.647321 1.509604 -4.930370 
H   4.651407 -1.509604 0.763738 
H   -4.651407 1.390260 4.930370 
H   -4.647321 -1.390260 -0.763738 
H   2.343485 1.654722 5.604756 
H   6.955242 -1.654722 -0.089352 
H   -6.955242 1.245141 -5.604756 
H   -2.343485 -1.245141 0.089352 
H   1.604101 0.086469 3.771189 
H   7.694626 -0.086469 -1.922919 
H   -7.694626 2.813394 -3.771189 
H   -1.604101 -2.813394 1.922919 
H   3.201329 -1.512188 2.817185 
H   6.097399 1.512188 -2.876923 
H   -6.097399 -1.387675 -2.817185 
H   -3.201329 1.387675 2.876923 
H   7.086831 1.868332 5.149643 
H   2.211896 -1.868332 -0.544466 
H   -2.211896 1.031532 -5.149643 
H   -7.086831 -1.031532 0.544466 
H   -9.227225 1.822337 -5.279209 
H   -0.071503 -1.822337 0.414900 
H   0.071503 1.077527 5.279209 
H   9.227225 -1.077527 -0.414900 
H   -8.389348 -0.233690 -4.126510 
H   -0.909380 0.233690 1.567598 
H   0.909380 -2.666174 4.126510 
H   8.389348 2.666174 -1.567598 
H   8.687609 -2.190825 -3.857426 
H   0.611118 2.190825 1.836682 
H   -0.611118 -0.709038 3.857426 
H   -8.687609 0.709038 -1.836682 
H   6.406684 -2.144138 -4.843881 
H   2.892044 2.144138 0.850227 
H   -2.892044 -0.755726 4.843881 
H   -6.406684 0.755726 -0.850227 
128
i=31
C   5.767754 -1.914880 3.426902 
C   3.530974 1.914880 -2.267206 
C   -3.530974 -0.984984 -3.426902 
C   -5.767754 0.984984 2.267206 
C   7.109302 -1.579594 3.157525 
C   2.189426 1.579594 -2.536583 
C   -2.189426 -1.320269 -3.157525 
C   -7.109302 1.320269 2.536583 
C   7.937080 -2.444472 2.442088 
C   1.361647 2.444472 -3.252020 
C   -1.361647 -0.455391 -2.442088 
C   -7.937080 0.455391 3.252020 
C   7.442878 2.138718 1.961689 
C   1.855849 -2.138718 -3.732419 
C   -1.855849 0.761145 -1.961689 
C   -7.442878 -0.761145 3.732419 
C   6.114153 1.792361 2.216200 
C   3.184574 -1.792361 -3.477908 
C   -3.184574 1.107503 -2.216200 
C   -6.114153 -1.107503 3.477908 
C   5.290567 2.651133 2.945019 
C   4.008161 -2.651133 -2.749089 
C   -4.008161 0.248731 -2.945019 
C   -5.290567 -0.248731 2.749089 
C   4.844883 -0.970717 4.108792 
C   4.453845 0.970717 -1.585316 
C   -4.453845 -1.929147 -4.108792 
C   -4.844883 1.929147 1.585316 
C   5.244918 -0.101391 5.156792 
C   4.053809 0.101391 -0.537316 
C   -4.053809 -2.798472 -5.156792 
C   -5.244918 2.798472 0.537316 
C   4.330708 0.831578 5.666450 
C   4.968020 -0.831578 -0.027658 
C   -4.968020 2.068286 -5.666450 
C   -4.330708 -2.068286 0.027658 
C   3.022951 0.909577 5.190767 
C   6.275777 -0.909577 -0.503341 
C   -6.275777 1.990287 -5.190767 
C   -3.022951 -1.990287 0.503341 
C   2.616596 0.043566 4.175380 
C   6.682131 -0.043566 -1.518728 
C   -6.682131 2.856298 -4.175380 
C   -2.616596 -2.856298 1.518728 
C   3.519964 -0.874012 3.642408 
C   5.778764 0.874012 -2.051700 
C   -5.778764 -2.025852 -3.642408 
C   -3.519964 2.025852 2.051700 
C   6.601467 -0.137269 -5.627510 
C   2.697260 0.137269 0.066598 
C   -2.697260 -2.762595 5.627510 
C   -6.601467 2.762595 -0.066598 
C   7.439670 0.985856 5.676965 
C   1.859058 -0.985856 -0.017143 
C   -1.859058 1.914008 -5.676965 
C   -7.439670 -1.914008 0.017143 
C   8.722654 0.953658 -5.161005 
C   0.576074 -0.953658 0.533103 
C   -0.576074 1.946206 5.161005 
C   -8.722654 -1.946206 -0.533103 
C   9.181004 -0.192922 -4.506374 
C   0.117724 0.192922 1.187734 
C   -0.117724 -2.706942 4.506374 
C   -9.181004 2.706942 -1.187734 
C   8.338980 -1.303114 -4.393291 
C   0.959748 1.303114 1.300817 
C   -0.959748 -1.596750 4.393291 
C   -8.338980 1.596750 -1.300817 
C   7.061543 -1.277148 -4.952295 
C   2.237185 1.277148 0.741813 
C   -2.237185 -1.622715 4.952295 
C   -7.061543 1.622715 -0.741813 
H   7.499192 -0.618724 3.488057 
H   1.799535 0.618724 -2.206051 
H   -1.799535 -2.281140 -3.488057 
H   -7.499192 2.281140 2.206051 
H   8.966702 -2.149166 2.233197 
H   0.332025 2.149166 -3.460911 
H   -0.332025 -0.750697 -2.233197 
H   -8.966702 0.750697 3.460911 
H   8.083944 1.472848 1.381054 
H   1.214784 -1.472848 -4.313054 
H   -1.214784 1.427016 -1.381054 
H   -8.083944 -1.427016 4.313054 
H   5.716917 0.846484 1.849055 
H   3.581811 -0.846484 -3.845053 
H   -3.581811 2.053379 -1.849055 
H   -5.716917 -2.053379 3.845053 
H   4.267133 2.344866 3.164010 
H   5.031595 -2.344866 -2.530098 
H   -5.031595 0.554998 -3.164010 
H   -4.267133 -0.554998 2.530098 
H   4.647374 1.499867 -4.919892 
H   4.651354 -1.499867 0.774216 
H   -4.651354 1.399997 4.919892 
H   -4.647374 -1.399997 -0.774216 
H   2.340945 1.644562 5.618779 
H   6.957782 -1.644562 -0.075329 
H   -6.957782 1.255301 -5.618779 
H   -2.340945 -1.255301 0.075329 
H   1.609763 0.101233 3.762087 
H   7.688964 -0.101233 -1.932021 
H   -7.688964 2.798630 -3.762087 
H   -1.609763 -2.798630 1.932021 
H   3.203710 -1.502028 2.807766 
H   6.095018 1.502028 -2.886342 
H   -6.095018 -1.397835 -2.807766 
H   -3.203710 1.397835 2.886342 
H   7.099002 1.867221 5.130222 
H   2.199725 -1.867221 -0.563887 
H   -2.199725 1.032643 -5.130222 
H   -7.099002 -1.032643 0.563887 
H   -9.224367 1.821702 -5.273494 
H   -0.074361 -1.821702 0.420615 
H   0.074361 1.078162 5.273494 
H   9.224367 -1.078162 -0.420615 
H   -8.403795 -0.228769 -4.100633 
H   -0.894933 0.228769 1.593475 
H   0.894933 -2.671095 4.100633 
H   8.403795 2.671095 -1.593475 
H   8.677555 -2.192254 -3.860336 
H   0.621172 2.192254 1.833772 
H   -0.621172 -0.707609 3.860336 
H   -8.677555 0.707609 -1.833772 
H   6.405520 -2.144561 -4.868223 
H   2.893208 2.144561 0.825885 
H   -2.893208 -0.755303 4.868223 
H   -6.405520 0.755303 -0.825885 
128
i=32
C   5.767225 -1.923559 3.440290 
C   3.531503 1.923559 -2.253818 
C   -3.531503 -0.976305 -3.440290 
C   -5.767225 0.976305 2.253818 
C   7.109090 -1.586315 3.175358 
C   2.189638 1.586315 -2.518750 
C   -2.189638 -1.313548 -3.175358 
C   -7.109090 1.313548 2.518750 
C   7.936233 -2.441085 2.448173 
C   1.362494 2.441085 -3.245935 
C   -1.362494 -0.458778 -2.448173 
C   -7.936233 0.458778 3.245935 
C   7.440550 2.149037 1.951846 
C   1.858177 -2.149037 -3.742262 
C   -1.858177 0.750826 -1.951846 
C   -7.440550 -0.750826 3.742262 
C   6.115899 1.793419 2.215353 
C   3.182828 -1.793419 -3.478755 
C   -3.182828 1.106445 -2.215353 
C   -6.115899 -1.106445 3.478755 
C   5.293001 2.641661 2.957984 
C   4.005727 -2.641661 -2.736124 
C   -4.005727 0.258203 -2.957984 
C   -5.293001 -0.258203 2.736124 
C   4.843084 -0.972516 4.110115 
C   4.455644 0.972516 -1.583993 
C   -4.455644 -1.927348 -4.110115 
C   -4.843084 1.927348 1.583993 
C   5.245447 -0.099856 5.153352 
C   4.053280 0.099856 -0.540756 
C   -4.053280 -2.800007 -5.153352 
C   -5.245447 2.800007 0.540756 
C   4.330602 0.826445 5.673118 
C   4.968126 -0.826445 -0.020990 
C   -4.968126 2.073419 -5.673118 
C   -4.330602 -2.073419 0.020990 
C   3.022422 0.904973 5.198493 
C   6.276306 -0.904973 -0.495615 
C   -6.276306 1.994891 -5.198493 
C   -3.022422 -1.994891 0.495615 
C   2.620036 0.051345 4.170776 
C   6.678691 -0.051345 -1.523332 
C   -6.678691 2.848519 -4.170776 
C   -2.620036 -2.848519 1.523332 
C   3.521657 -0.867503 3.636058 
C   5.777071 0.867503 -2.058050 
C   -5.777071 -2.032361 -3.636058 
C   -3.521657 2.032361 2.058050 
C   6.605436 -0.134993 -5.641004 
C   2.693291 0.134993 0.053104 
C   -2.693291 -2.764871 5.641004 
C   -6.605436 2.764871 -0.053104 
C   7.446655 0.985644 5.662095 
C   1.852073 -0.985644 -0.032013 
C   -1.852073 1.914220 -5.662095 
C   -7.446655 -1.914220 0.032013 
C   8.723607 0.953711 -5.161217 
C   0.575121 -0.953711 0.532891 
C   -0.575121 1.946153 5.161217 
C   -8.723607 -1.946153 -0.532891 
C   9.172696 -0.190541 -4.496002 
C   0.126032 0.190541 1.198106 
C   -0.126032 -2.709323 4.496002 
C   -9.172696 2.709323 -1.198106 
C   8.332736 -1.303802 -4.397207 
C   0.965992 1.303802 1.296901 
C   -0.965992 -1.596062 4.397207 
C   -8.332736 1.596062 -1.296901 
C   7.061543 -1.277783 -4.968911 
C   2.237185 1.277783 0.725197 
C   -2.237185 -1.622080 4.968911 
C   -7.061543 1.622080 -0.725197 
H   7.497710 -0.626820 3.510494 
H   1.801017 0.626820 -2.183614 
H   -1.801017 -2.273044 -3.510494 
H   -7.497710 2.273044 2.183614 
H   8.964479 -2.141017 2.239124 
H   0.334248 2.141017 -3.454984 
H   -0.334248 -0.758846 -2.239124 
H   -8.964479 0.758846 3.454984 
H   8.078282 1.493856 1.355230 
H   1.220446 -1.493856 -4.338878 
H   -1.220446 1.406008 -1.355230 
H   -8.078282 -1.406008 4.338878 
H   5.720304 0.849500 1.841329 
H   3.578424 -0.849500 -3.852779 
H   -3.578424 2.050363 -1.841329 
H   -5.720304 -2.050363 3.852779 
H   4.270996 2.331372 3.178298 
H   5.027732 -2.331372 -2.515810 
H   -5.027732 0.568492 -3.178298 
H   -4.270996 -0.568492 2.515810 
H   4.647427 1.490130 -4.909414 
H   4.651301 -1.490130 0.784694 
H   -4.651301 1.409734 4.909414 
H   -4.647427 -1.409734 -0.784694 
H   2.338405 1.634402 5.632802 
H   6.960322 -1.634402 -0.061306 
H   -6.960322 1.265461 -5.632802 
H   -2.338405 -1.265461 0.061306 
H   1.615425 0.115997 3.752985 
H   7.683302 -0.115997 -1.941123 
H   -7.683302 2.783866 -3.752985 
H   -1.615425 -2.783866 1.941123 
H   3.206091 -1.491868 2.798347 
H   6.092637 1.491868 -2.895761 
H   -6.092637 -1.407995 -2.798347 
H   -3.206091 1.407995 2.895761 
H   7.111173 1.866110 5.110801 
H   2.187554 -1.866110 -0.583308 
H   -2.187554 1.033754 -5.110801 
H   -7.111173 -1.033754 0.583308 
H   -9.221509 1.821067 -5.267779 
H   -0.077219 -1.821067 0.426330 
H   0.077219 1.078797 5.267779 
H   9.221509 -1.078797 -0.426330 
H   -8.418242 -0.223848 -4.074756 
H   -0.880486 0.223848 1.619352 
H   0.880486 -2.676016 4.074756 
H   8.418242 2.676016 -1.619352 
H   8.667501 -2.193683 -3.863246 
H   0.631226 2.193683 1.830862 
H   -0.631226 -0.706180 3.863246 
H   -8.667501 0.706180 -1.830862 
H   6.404356 -2.144984 -4.892565 
H   2.894372 2.144984 0.801543 
H   -2.894372 -0.754880 4.892565 
H   -6.404356 0.754880 -0.801543 
128
i=33
C   5.766696 -1.932238 3.453678 
C   3.532032 1.932238 -2.240430 
C   -3.532032 -0.967626 -3.453678 
C   -5.766696 0.967626 2.240430 
C   7.108878 -1.593036 3.193191 
C   2.189850 1.593036 -2.500917 
C   -2.189850 -1.306827 -3.193191 
C   -7.108878 1.306827 2.500917 
C   7.935386 -2.437698 2.454258 
C   1.363341 2.437698 -3.239850 
C   -1.363341 -0.462165 -2.454258 
C   -7.935386 0.462165 3.239850 
C   7.438222 2.159356 1.942003 
C   1.860505 -2.159356 -3.752105 
C   -1.860505 0.740507 -1.942003 
C   -7.438222 -0.740507 3.752105 
C   6.117645 1.794477 2.214506 
C   3.181082 -1.794477 -3.479602 
C   -3.181082 1.105387 -2.214506 
C   -6.117645 -1.105387 3.479602 
C   5.295435 2.632189 2.970949 
C   4.003293 -2.632189 -2.723159 
C   -4.003293 0.267675 -2.970949 
C   -5.295435 -0.267675 2.723159 
C   4.841285 -0.974315 4.111438 
C   4.457443 0.974315 -1.582670 
C   -4.457443 -1.925549 -4.111438 
C   -4.841285 1.925549 1.582670 
C   5.245976 -0.098321 5.149912 
C   4.052751 0.098321 -0.544196 
C   -4.052751 -2.801542 -5.149912 
C   -5.245976 2.801542 0.544196 
C   4.330496 0.821312 5.679786 
C   4.968232 -0.821312 -0.014322 
C   -4.968232 2.078552 -5.679786 
C   -4.330496 -2.078552 0.014322 
C   3.021893 0.900369 5.206219 
C   6.276835 -0.900369 -0.487889 
C   -6.276835 1.999495 -5.206219 
C   -3.021893 -1.999495 0.487889 
C   2.623476 0.059124 4.166172 
C   6.675251 -0.059124 -1.527936 
C   -6.675251 2.840740 -4.166172 
C   -2.623476 -2.840740 1.527936 
C   3.523350 -0.860994 3.629708 
C   5.775378 0.860994 -2.064400 
C   -5.775378 -2.038870 -3.629708 
C   -3.523350 2.038870 2.064400 
C   6.609405 -0.132717 -5.654498 
C   2.689322 0.132717 0.039610 
C   -2.689322 -2.767147 5.654498 
C   -6.609405 2.767147 -0.039610 
C   7.453640 0.985432 5.647225 
C   1.845088 -0.985432 -0.046883 
C   -1.845088 1.914432 -5.647225 
C   -7.453640 -1.914432 0.046883 
C   8.724560 0.953764 -5.161429 
C   0.574168 -0.953764 0.532679 
C   -0.574168 1.946100 5.161429 
C   -8.724560 -1.946100 -0.532679 
C   9.164388 -0.188160 -4.485630 
C   0.134340 0.188160 1.208478 
C   -0.134340 -2.711704 4.485630 
C   -9.164388 2.711704 -1.208478 
C   8.326492 -1.304490 -4.401123 
C   0.972236 1.304490 1.292985 
C   -0.972236 -1.595374 4.401123 
C   -8.326492 1.595374 -1.292985 
C   7.061543 -1.278418 -4.985527 
C   2.237185 1.278418 0.708581 
C   -2.237185 -1.621445 4.985527 
C   -7.061543 1.621445 -0.708581 
H   7.496228 -0.634916 3.532931 
H   1.802499 0.634916 -2.161177 
H   -1.802499 -2.264948 -3.532931 
H   -7.496228 2.264948 2.161177 
H   8.962256 -2.132868 2.245051 
H   0.336471 2.132868 -3.449057 
H   -0.336471 -0.766995 -2.245051 
H   -8.962256 0.766995 3.449057 
H   8.072620 1.514864 1.329406 
H   1.226108 -1.514864 -4.364702 
H   -1.226108 1.385000 -1.329406 
H   -8.072620 -1.385000 4.364702 
H   5.723691 0.852516 1.833603 
H   3.575037 -0.852516 -3.860505 
H   -3.575037 2.047347 -1.833603 
H   -5.723691 -2.047347 3.860505 
H   4.274859 2.317878 3.192586 
H   5.023869 -2.317878 -2.501522 
H   -5.023869 0.581986 -3.192586 
H   -4.274859 -0.581986 2.501522 
H   4.647480 1.480393 -4.898936 
H   4.651248 -1.480393 0.795172 
H   -4.651248 1.419471 4.898936 
H   -4.647480 -1.419471 -0.795172 
H   2.335865 1.624242 5.646825 
H   6.962862 -1.624242 -0.047283 
H   -6.962862 1.275621 -5.646825 
H   -2.335865 -1.275621 0.047283 
H   1.621087 0.130761 3.743883 
H   7.677640 -0.130761 -1.950225 
H   -7.677640 2.769102 -3.743883 
H   -1.621087 -2.769102 1.950225 
H   3.208472 -1.481708 2.788928 
H   6.090256 1.481708 -2.905180 
H   -6.090256 -1.418155 -2.788928 
H   -3.208472 1.418155 2.905180 
H   7.123344 1.864999 5.091380 
H   2.175383 -1.864999 -0.602729 
H   -2.175383 1.034865 -5.091380 
H   -7.123344 -1.034865 0.602729 
H   -9.218651 1.820432 -5.262064 
H   -0.080077 -1.820432 0.432045 
H   0.080077 1.079432 5.262064 
H   9.218651 -1.079432 -0.432045 
H   -8.432689 -0.218927 -4.048879 
H   -0.866039 0.218927 1.645229 
H   0.866039 -2.680937 4.048879 
H   8.432689 2.680937 -1.645229 
H   8.657447 -2.195112 -3.866156 
H   0.641280 2.195112 1.827952 
H   -0.641280 -0.704751 3.866156 
H   -8.657447 0.704751 -1.827952 
H   6.403192 -2.145407 -4.916907 
H   2.895536 2.145407 0.777201 
H   -2.895536 -0.754457 4.916907 
H   -6.403192 0.754457 -0.777201 
128
i=34
C   5.766167 -1.940917 3.467066 
C   3.532561 1.940917 -2.227042 
C   -3.532561 -0.958947 -3.467066 
C   -5.766167 0.958947 2.227042 
C   7.108666 -1.599757 3.211024 
C   2.190062 1.599757 -2.483084 
C   -2.190062 -1.300106 -3.211024 
C   -7.108666 1.300106 2.483084 
C   7.934539 -2.434311 2.460343 
C   1.364188 2.434311 -3.233765 
C   -1.364188 -0.465552 -2.460343 
C   -7.934539 0.465552 3.233765 
C   7.435894 2.169675 1.932160 
C   1.862833 -2.169675 -3.761948 
C   -1.862833 0.730188 -1.932160 
C   -7.435894 -0.730188 3.761948 
C   6.119391 1.795535 2.213659 
C   3.179336 -1.795535 -3.480449 
C   -3.179336 1.104329 -2.213659 
C   -6.119391 -1.104329 3.480449 
C   5.297869 2.622717 2.983914 
C   4.000859 -2.622717 -2.710194 
C   -4.000859 0.277147 -2.983914 
C   -5.297869 -0.277147 2.710194 
C   4.839486 -0.976114 4.112761 
C   4.459242 0.976114 -1.581347 
C   -4.459242 -1.923750 -4.112761 
C   -4.839486 1.923750 1.581347 
C   5.246505 -0.096786 5.146472 
C   4.052222 0.096786 -0.547636 
C   -4.052222 -2.803077 -5.146472 
C   -5.246505 2.803077 0.547636 
C   4.330390 0.816179 5.686454 
C   4.968338 -0.816179 -0.007654 
C   -4.968338 2.083685 -5.686454 
C   -4.330390 -2.083685 0.007654 
C   3.021364 0.895765 5.213945 
C   6.277364 -0.895765 -0.480163 
C   -6.277364 2.004099 -5.213945 
C   -3.021364 -2.004099 0.480163 
C   2.626916 0.066903 4.161568 
C   6.671811 -0.066903 -1.532540 
C   -6.671811 2.832961 -4.161568 
C   -2.626916 -2.832961 1.532540 
C   3.525043 -0.854485 3.623358 
C   5.773685 0.854485 -2.070750 
C   -5.773685 -2.045379 -3.623358 
C   -3.525043 2.045379 2.070750 
C   6.613374 -0.130441 -5.667992 
C   2.685353 0.130441 0.026116 
C   -2.685353 -2.769423 5.667992 
C   -6.613374 2.769423 -0.026116 
C   7.460625 0.985220 5.632355 
C   1.838103 -0.985220 -0.061753 
C   -1.838103 1.914644 -5.632355 
C   -7.460625 -1.914644 0.061753 
C   8.725513 0.953817 -5.161641 
C   0.573215 -0.953817 0.532467 
C   -0.573215 1.946047 5.161641 
C   -8.725513 -1.946047 -0.532467 
C   9.156080 -0.185779 -4.475258 
C   0.142648 0.185779 1.218850 
C   -0.142648 -2.714085 4.475258 
C   -9.156080 2.714085 -1.218850 
C   8.320248 -1.305178 -4.405039 
C   0.978480 1.305178 1.289069 
C   -0.978480 -1.594686 4.405039 
C   -8.320248 1.594686 -1.289069 
C   7.061543 -1.279053 -5.002143 
C   2.237185 1.279053 0.691965 
C   -2.237185 -1.620810 5.002143 
C   -7.061543 1.620810 -0.691965 
H   7.494746 -0.643012 3.555368 
H   1.803981 0.643012 -2.138740 
H   -1.803981 -2.256852 -3.555368 
H   -7.494746 2.256852 2.138740 
H   8.960033 -2.124719 2.250978 
H   0.338694 2.124719 -3.443130 
H   -0.338694 -0.775144 -2.250978 
H   -8.960033 0.775144 3.443130 
H   8.066958 1.535872 1.303582 
H   1.231770 -1.535872 -4.390526 
H   -1.231770 1.363992 -1.303582 
H   -8.066958 -1.363992 4.390526 
H   5.727078 0.855532 1.825877 
H   3.571650 -0.855532 -3.868231 
H   -3.571650 2.044331 -1.825877 
H   -5.727078 -2.044331 3.868231 
H   4.278722 2.304384 3.206874 
H   5.020006 -2.304384 -2.487234 
H   -5.020006 0.595480 -3.206874 
H   -4.278722 -0.595480 2.487234 
H   4.647533 1.470656 -4.888458 
H   4.651195 -1.470656 0.805650 
H   -4.651195 1.429208 4.888458 
H   -4.647533 -1.429208 -0.805650 
H   2.333325 1.614082 5.660848 
H   6.965402 -1.614082 -0.033260 
H   -6.965402 1.285781 -5.660848 
H   -2.333325 -1.285781 0.033260 
H   1.626749 0.145525 3.734781 
H   7.671978 -0.145525 -1.959327 
H   -7.671978 2.754338 -3.734781 
H   -1.626749 -2.754338 1.959327 
H   3.210853 -1.471548 2.779509 
H   6.087875 1.471548 -2.914599 
H   -6.087875 -1.428315 -2.779509 
H   -3.210853 1.428315 2.914599 
H   7.135515 1.863888 5.071959 
H   2.163212 -1.863888 -0.622150 
H   -2.163212 1.035976 -5.071959 
H   -7.135515 -1.035976 0.622150 
H   -9.215793 1.819797 -5.256349 
H   -0.082935 -1.819797 0.437760 
H   0.082935 1.080067 5.256349 
H   9.215793 -1.080067 -0.437760 
H   -8.447136 -0.214006 -4.023002 
H   -0.851592 0.214006 1.671106 
H   0.851592 -2.685858 4.023002 
H   8.447136 2.685858 -1.671106 
H   8.647393 -2.196541 -3.869066 
H   0.651334 2.196541 1.825042 
H   -0.651334 -0.703322 3.869066 
H   -8.647393 0.703322 -1.825042 
H   6.402028 -2.145830 -4.941249 
H   2.896700 2.145830 0.752859 
H   -2.896700 -0.754034 4.941249 
H   -6.402028 0.754034 -0.752859 
128
i=35
C   5.765638 -1.949596 3.480454 
C   3.533090 1.949596 -2.213654 
C   -3.533090 -0.950268 -3.480454 
C   -5.765638 0.950268 2.213654 
C   7.108454 -1.606478 3.228857 
C   2.190274 1.606478 -2.465251 
C   -2.190274 -1.293385 -3.228857 
C   -7.108454 1.293385 2.465251 
C   7.933692 -2.430924 2.466428 
C   1.365035 2.430924 -3.227680 
C   -1.365035 -0.468939 -2.466428 
C   -7.933692 0.468939 3.227680 
C   7.433566 2.179994 1.922317 
C   1.865161 -2.179994 -3.771791 
C   -1.865161 0.719869 -1.922317 
C   -7.433566 -0.719869 3.771791 
C   6.121137 1.796593 2.212812 
C   3.177590 -1.796593 -3.481296 
C   -3.177590 1.103271 -2.212812 
C   -6.121137 -1.103271 3.481296 
C   5.300303 2.613245 2.996879 
C   3.998425 -2.613245 -2.697229 
C   -3.998425 0.286619 -2.996879 
C   -5.300303 -0.286619 2.697229 
C   4.837687 -0.977913 4.114084 
C   4.461041 0.977913 -1.580024 
C   -4.461041 -1.921951 -4.114084 
C   -4.837687 1.921951 1.580024 
C   5.247034 -0.095251 5.143032 
C   4.051693 0.095251 -0.551076 
C   -4.051693 -2.804612 -5.143032 
C   -5.247034 2.804612 0.551076 
C   4.330284 0.811046 5.693122 
C   4.968444 -0.811046 -0.000986 
C   -4.968444 2.088818 -5.693122 
C   -4.330284 -2.088818 0.000986 
C   3.020835 0.891161 5.221671 
C   6.277893 -0.891161 -0.472437 
C   -6.277893 2.008703 -5.221671 
C   -3.020835 -2.008703 0.472437 
C   2.630356 0.074682 4.156964 
C   6.668371 -0.074682 -1.537144 
C   -6.668371 2.825182 -4.156964 
C   -2.630356 -2.825182 1.537144 
C   3.526736 -0.847976 3.617008 
C   5.771992 0.847976 -2.077100 
C   -5.771992 -2.051888 -3.617008 
C   -3.526736 2.051888 2.077100 
C   6.617343 -0.128165 -5.681486 
C   2.681384 0.128165 0.012622 
C   -2.681384 -2.771699 5.681486 
C   -6.617343 2.771699 -0.012622 
C   7.467610 0.985008 5.617485 
C   1.831118 -0.985008 -0.076623 
C   -1.831118 1.914856 -5.617485 
C   -7.467610 -1.914856 0.076623 
C   8.726466 0.953870 -5.161853 
C   0.572262 -0.953870 0.532255 
C   -0.572262 1.945994 5.161853 
C   -8.726466 -1.945994 -0.532255 
C   9.147772 -0.183398 -4.464886 
C   0.150956 0.183398 1.229222 
C   -0.150956 -2.716466 4.464886 
C   -9.147772 2.716466 -1.229222 
C   8.314004 -1.305866 -4.408955 
C   0.984724 1.305866 1.285153 
C   -0.984724 -1.593998 4.408955 
C   -8.314004 1.593998 -1.285153 
C   7.061543 -1.279688 -5.018759 
C   2.237185 1.279688 0.675349 
C   -2.237185 -1.620175 5.018759 
C   -7.061543 1.620175 -0.675349 
H   7.493264 -0.651108 3.577805 
H   1.805463 0.651108 -2.116303 
H   -1.805463 -2.248756 -3.577805 
H   -7.493264 2.248756 2.116303 
H   8.957810 -2.116570 2.256905 
H   0.340917 2.116570 -3.437203 
H   -0.340917 -0.783293 -2.256905 
H   -8.957810 0.783293 3.437203 
H   8.061296 1.556880 1.277758 
H   1.237432 -1.556880 -4.416350 
H   -1.237432 1.342984 -1.277758 
H   -8.061296 -1.342984 4.416350 
H   5.730465 0.858548 1.818151 
H   3.568263 -0.858548 -3.875957 
H   -3.568263 2.041315 -1.818151 
H   -5.730465 -2.041315 3.875957 
H   4.282585 2.290890 3.221162 
H   5.016143 -2.290890 -2.472946 
H   -5.016143 0.608974 -3.221162 
H   -4.282585 -0.608974 2.472946 
H   4.647586 1.460919 -4.877980 
H   4.651142 -1.460919 0.816128 
H   -4.651142 1.438945 4.877980 
H   -4.647586 -1.438945 -0.816128 
H   2.330785 1.603922 5.674871 
H   6.967942 -1.603922 -0.019237 
H   -6.967942 1.295941 -5.674871 
H   -2.330785 -1.295941 0.019237 
H   1.632411 0.160289 3.725679 
H   7.666316 -0.160289 -1.968429 
H   -7.666316 2.739574 -3.725679 
H   -1.632411 -2.739574 1.968429 
H   3.213234 -1.461388 2.770090 
H   6.085494 1.461388 -2.924018 
H   -6.085494 -1.438475 -2.770090 
H   -3.213234 1.438475 2.924018 
H   7.147686 1.862777 5.052538 
H   2.151041 -1.862777 -0.641571 
H   -2.151041 1.037087 -5.052538 
H   -7.147686 -1.037087 0.641571 
H   -9.212935 1.819162 -5.250634 
H   -0.085793 -1.819162 0.443475 
H   0.085793 1.080702 5.250634 
H   9.212935 -1.080702 -0.443475 
H   -8.461583 -0.209085 -3.997125 
H   -0.837145 0.209085 1.696983 
H   0.837145 -2.690779 3.997125 
H   8.461583 2.690779 -1.696983 
H   8.637339 -2.197970 -3.871976 
H   0.661388 2.197970 1.822132 
H   -0.661388 -0.701893 3.871976 
H   -8.637339 0.701893 -1.822132 
H   6.400864 -2.146253 -4.965591 
H   2.897864 2.146253 0.728517 
H   -2.897864 -0.753611 4.965591 
H   -6.400864 0.753611 -0.728517 
128
i=36
C   5.765109 -1.958275 3.493842 
C   3.533619 1.958275 -2.200266 
C   -3.533619 -0.941589 -3.493842 
C   -5.765109 0.941589 2.200266 
C   7.108242 -1.613199 3.246690 
C   2.190486 1.613199 -2.447418 
C   -2.190486 -1.286664 -3.246690 
C   -7.108242 1.286664 2.447418 
C   7.932845 -2.427537 2.472513 
C   1.365882 2.427537 -3.221595 
C   -1.365882 -0.472326 -2.472513 
C   -7.932845 0.472326 3.221595 
C   7.431238 2.190313 1.912474 
C   1.867489 -2.190313 -3.781634 
C   -1.867489 0.709550 -1.912474 
C   -7.431238 -0.709550 3.781634 
C   6.122883 1.797651 2.211965 
C   3.175844 -1.797651 -3.482143 
C   -3.175844 1.102213 -2.211965 
C   -6.122883 -1.102213 3.482143 
C   5.302737 2.603773 3.009844 
C   3.995991 -2.603773 -2.684264 
C   -3.995991 0.296091 -3.009844 
C   -5.302737 -0.296091 2.684264 
C   4.835888 -0.979712 4.115407 
C   4.462840 0.979712 -1.578701 
C   -4.462840 -1.920152 -4.115407 
C   -4.835888 1.920152 1.578701 
C   5.247563 -0.093716 5.139592 
C   4.051164 0.093716 -0.554516 
C   -4.051164 -2.806147 -5.139592 
C   -5.247563 2.806147 0.554516 
C   4.330178 0.805913 5.699790 
C   4.968550 -0.805913 0.005682 
C   -4.968550 2.093951 -5.699790 
C   -4.330178 -2.093951 -0.005682 
C   3.020306 0.886557 5.229397 
C   6.278422 -0.886557 -0.464711 
C   -6.278422 2.013307 -5.229397 
C   -3.020306 -2.013307 0.464711 
C   2.633796 0.082461 4.152360 
C   6.664931 -0.082461 -1.541748 
C   -6.664931 2.817403 -4.152360 
C   -2.633796 -2.817403 1.541748 
C   3.528429 -0.841467 3.610658 
C   5.770299 0.841467 -2.083450 
C   -5.770299 -2.058397 -3.610658 
C   -3.528429 2.058397 2.083450 
C   6.621312 -0.125889 -5.694980 
C   2.677415 0.125889 -0.000872 
C   -2.677415 -2.773975 5.694980 
C   -6.621312 2.773975 0.000872 
C   7.474595 0.984796 5.602615 
C   1.824133 -0.984796 -0.091493 
C   -1.824133 1.915068 -5.602615 
C   -7.474595 -1.915068 0.091493 
C   8.727419 0.953923 -5.162065 
C   0.571309 -0.953923 0.532043 
C   -0.571309 1.945941 5.162065 
C   -8.727419 -1.945941 -0.532043 
C   9.139464 -0.181017 -4.454514 
C   0.159264 0.181017 1.239594 
C   -0.159264 -2.718847 4.454514 
C   -9.139464 2.718847 -1.239594 
C   8.307760 -1.306554 -4.412871 
C   0.990968 1.306554 1.281237 
C   -0.990968 -1.593310 4.412871 
C   -8.307760 1.593310 -1.281237 
C   7.061543 -1.280323 -5.035375 
C   2.237185 1.280323 0.658733 
C   -2.237185 -1.619540 5.035375 
C   -7.061543 1.619540 -0.658733 
H   7.491782 -0.659204 3.600242 
H   1.806945 0.659204 -2.093866 
H   -1.806945 -2.240660 -3.600242 
H   -7.491782 2.240660 2.093866 
H   8.955587 -2.108421 2.262832 
H   0.343140 2.108421 -3.431276 
H   -0.343140 -0.791442 -2.262832 
H   -8.955587 0.791442 3.431276 
H   8.055634 1.577888 1.251934 
H   1.243094 -1.577888 -4.442174 
H   -1.243094 1.321976 -1.251934 
H   -8.055634 -1.321976 4.442174 
H   5.733852 0.861564 1.810425 
H   3.564876 -0.861564 -3.883683 
H   -3.564876 2.038299 -1.810425 
H   -5.733852 -2.038299 3.883683 
H   4.286448 2.277396 3.235450 
H   5.012280 -2.277396 -2.458658 
H   -5.012280 0.622468 -3.235450 
H   -4.286448 -0.622468 2.458658 
H   4.647639 1.451182 -4.867502 
H   4.651089 -1.451182 0.826606 
H   -4.651089 1.448682 4.867502 
H   -4.647639 -1.448682 -0.826606 
H   2.328245 1.593762 5.688894 
H   6.970482 -1.593762 -0.005214 
H   -6.970482 1.306101 -5.688894 
H   -2.328245 -1.306101 0.005214 
H   1.638073 0.175053 3.716577 
H   7.660654 -0.175053 -1.977531 
H   -7.660654 2.724810 -3.716577 
H   -1.638073 -2.724810 1.977531 
H   3.215615 -1.451228 2.760671 
H   6.083113 1.451228 -2.933437 
H   -6.083113 -1.448635 -2.760671 
H   -3.215615 1.448635 2.933437 
H   7.159857 1.861666 5.033117 
H   2.138870 -1.861666 -0.660992 
H   -2.138870 1.038198 -5.033117 
H   -7.159857 -1.038198 0.660992 
H   -9.210077 1.818527 -5.244919 
H   -0.088651 -1.818527 0.449190 
H   0.088651 1.081337 5.244919 
H   9.210077 -1.081337 -0.449190 
H   -8.476030 -0.204164 -3.971248 
H   -0.822698 0.204164 1.722860 
H   0.822698 -2.695700 3.971248 
H   8.476030 2.695700 -1.722860 
H   8.627285 -2.199399 -3.874886 
H   0.671442 2.199399 1.819222 
H   -0.671442 -0.700464 3.874886 
H   -8.627285 0.700464 -1.819222 
H   6.399700 -2.146676 -4.989933 
H   2.899028 2.146676 0.704175 
H   -2.899028 -0.753188 4.989933 
H   -6.399700 0.753188 -0.704175 
128
i=37
C   5.764580 -1.966954 3.507230 
C   3.534148 1.966954 -2.186878 
C   -3.534148 -0.932910 -3.507230 
C   -5.764580 0.932910 2.186878 
C   7.108030 -1.619920 3.264523 
C   2.190698 1.619920 -2.429585 
C   -2.190698 -1.279943 -3.264523 
C   -7.108030 1.279943 2.429585 
C   7.931998 -2.424150 2.478598 
C   1.366729 2.424150 -3.215510 
C   -1.366729 -0.475713 -2.478598 
C   -7.931998 0.475713 3.215510 
C   7.428910 2.200632 1.902631 
C   1.869817 -2.200632 -3.791477 
C   -1.869817 0.699231 -1.902631 
C   -7.428910 -0.699231 3.791477 
C   6.124629 1.798709 2.211118 
C   3.174098 -1.798709 -3.482990 
C   -3.174098 1.101155 -2.211118 
C   -6.124629 -1.101155 3.482990 
C   5.305171 2.594301 3.022809 
C   3.993557 -2.594301 -2.671299 
C   -3.993557 0.305563 -3.022809 
C   -5.305171 -0.305563 2.671299 
C   4.834089 -0.981511 4.116730 
C   4.464639 0.981511 -1.577378 
C   -4.464639 -1.918353 -4.116730 
C   -4.834089 1.918353 1.577378 
C   5.248092 -0.092181 5.136152 
C   4.050635 0.092181 -0.557956 
C   -4.050635 -2.807682 -5.136152 
C   -5.248092 2.807682 0.557956 
C   4.330072 0.800780 5.706458 
C   4.968656 -0.800780 0.012350 
C   -4.968656 2.099084 -5.706458 
C   -4.330072 -2.099084 -0.012350 
C   3.019777 0.881953 5.237123 
C   6.278951 -0.881953 -0.456985 
C   -6.278951 2.017911 -5.237123 
C   -3.019777 -2.017911 0.456985 
C   2.637236 0.090240 4.147756 
C   6.661491 -0.090240 -1.546352 
C   -6.661491 2.809624 -4.147756 
C   -2.637236 -2.809624 1.546352 
C   3.530122 -0.834958 3.604308 
C   5.768606 0.834958 -2.089800 
C   -5.768606 -2.064906 -3.604308 
C   -3.530122 2.064906 2.089800 
C   6.625281 -0.123613 -5.708474 
C   2.673446 0.123613 -0.014366 
C   -2.673446 -2.776251 5.708474 
C   -6.625281 2.776251 0.014366 
C   7.481580 0.984584 5.587745 
C   1.817148 -0.984584 -0.106363 
C   -1.817148 1.915280 -5.587745 
C   -7.481580 -1.915280 0.106363 
C   8.728372 0.953976 -5.162277 
C   0.570356 -0.953976 0.531831 
C   -0.570356 1.945888 5.162277 
C   -8.728372 -1.945888 -0.531831 
C   9.131156 -0.178636 -4.444142 
C   0.167572 0.178636 1.249966 
C   -0.167572 -2.721228 4.444142 
C   -9.131156 2.721228 -1.249966 
C   8.301516 -1.307242 -4.416787 
C   0.997212 1.307242 1.277321 
C   -0.997212 -1.592622 4.416787 
C   -8.301516 1.592622 -1.277321 
C   7.061543 -1.280958 -5.051991 
C   2.237185 1.280958 0.642117 
C   -2.237185 -1.618905 5.051991 
C   -7.061543 1.618905 -0.642117 
H   7.490300 -0.667300 3.622679 
H   1.808427 0.667300 -2.071429 
H   -1.808427 -2.232564 -3.622679 
H   -7.490300 2.232564 2.071429 
H   8.953364 -2.100272 2.268759 
H   0.345363 2.100272 -3.425349 
H   -0.345363 -0.799591 -2.268759 
H   -8.953364 0.799591 3.425349 
H   8.049972 1.598896 1.226110 
H   1.248756 -1.598896 -4.467998 
H   -1.248756 1.300968 -1.226110 
H   -8.049972 -1.300968 4.467998 
H   5.737239 0.864580 1.802699 
H   3.561489 -0.864580 -3.891409 
H   -3.561489 2.035283 -1.802699 
H   -5.737239 -2.035283 3.891409 
H   4.290311 2.263902 3.249738 
H   5.008417 -2.263902 -2.444370 
H   -5.008417 0.635962 -3.249738 
H   -4.290311 -0.635962 2.444370 
H   4.647692 1.441445 -4.857024 
H   4.651036 -1.441445 0.837084 
H   -4.651036 1.458419 4.857024 
H   -4.647692 -1.458419 -0.837084 
H   2.325705 1.583602 5.702917 
H   6.973022 -1.583602 0.008809 
H   -6.973022 1.316261 -5.702917 
H   -2.325705 -1.316261 -0.008809 
H   1.643735 0.189817 3.707475 
H   7.654992 -0.189817 -1.986633 
H   -7.654992 2.710046 -3.707475 
H   -1.643735 -2.710046 1.986633 
H   3.217996 -1.441068 2.751252 
H   6.080732 1.441068 -2.942856 
H   -6.080732 -1.458795 -2.751252 
H   -3.217996 1.458795 2.942856 
H   7.172028 1.860555 5.013696 
H   2.126699 -1.860555 -0.680413 
H   -2.126699 1.039309 -5.013696 
H   -7.172028 -1.039309 0.680413 
H   -9.207219 1.817892 -5.239204 
H   -0.091509 -1.817892 0.454905 
H   0.091509 1.081972 5.239204 
H   9.207219 -1.081972 -0.454905 
H   -8.490477 -0.199243 -3.945371 
H   -0.808251 0.199243 1.748737 
H   0.808251 -2.700621 3.945371 
H   8.490477 2.700621 -1.748737 
H   8.617231 -2.200828 -3.877796 
H   0.681496 2.200828 1.816312 
H   -0.681496 -0.699035 3.877796 
H   -8.617231 0.699035 -1.816312 
H   6.398536 -2.147099 -5.014275 
H   2.900192 2.147099 0.679833 
H   -2.900192 -0.752765 5.014275 
H   -6.398536 0.752765 -0.679833 
128
i=38
C   5.764051 -1.975633 3.520618 
C   3.534677 1.975633 -2.173490 
C   -3.534677 -0.924231 -3.520618 
C   -5.764051 0.924231 2.173490 
C   7.107818 -1.626641 3.282356 
C   2.190910 1.626641 -2.411752 
C   -2.190910 -1.273222 -3.282356 
C   -7.107818 1.273222 2.411752 
C   7.931151 -2.420763 2.484683 
C   1.367576 2.420763 -3.209425 
C   -1.367576 -0.479100 -2.484683 
C   -7.931151 0.479100 3.209425 
C   7.426582 2.210951 1.892788 
C   1.872145 -2.210951 -3.801320 
C   -1.872145 0.688912 -1.892788 
C   -7.426582 -0.688912 3.801320 
C   6.126375 1.799767 2.210271 
C   3.172352 -1.799767 -3.483837 
C   -3.172352 1.100097 -2.210271 
C   -6.126375 -1.100097 3.483837 
C   5.307605 2.584829 3.035774 
C   3.991123 -2.584829 -2.658334 
C   -3.991123 0.315035 -3.035774 
C   -5.307605 -0.315035 2.658334 
C   4.832290 -0.983310 4.118053 
C   4.466438 0.983310 -1.576055 
C   -4.466438 -1.916554 -4.118053 
C   -4.832290 1.916554 1.576055 
C   5.248621 -0.090646 5.132712 
C   4.050106 0.090646 -0.561396 
C   -4.050106 -2.809217 -5.132712 
C   -5.248621 2.809217 0.561396 
C   4.329966 0.795647 5.713126 
C   4.968762 -0.795647 0.019018 
C   -4.968762 2.104217 -5.713126 
C   -4.329966 -2.104217 -0.019018 
C   3.019248 0.877349 5.244849 
C   6.279480 -0.877349 -0.449259 
C   -6.279480 2.022515 -5.244849 
C   -3.019248 -2.022515 0.449259 
C   2.640676 0.098019 4.143152 
C   6.658051 -0.098019 -1.550956 
C   -6.658051 2.801845 -4.143152 
C   -2.640676 -2.801845 1.550956 
C   3.531815 -0.828449 3.597958 
C   5.766913 0.828449 -2.096150 
C   -5.766913 -2.071415 -3.597958 
C   -3.531815 2.071415 2.096150 
C   6.629250 -0.121337 -5.721968 
C   2.669477 0.121337 -0.027860 
C   -2.669477 -2.778527 5.721968 
C   -6.629250 2.778527 0.027860 
C   7.488565 0.984372 5.572875 
C   1.810163 -0.984372 -0.121233 
C   -1.810163 1.915492 -5.572875 
C   -7.488565 -1.915492 0.121233 
C   8.729325 0.954029 -5.162489 
C   0.569403 -0.954029 0.531619 
C   -0.569403 1.945835 5.162489 
C   -8.729325 -1.945835 -0.531619 
C   9.122848 -0.176255 -4.433770 
C   0.175880 0.176255 1.260338 
C   -0.175880 -2.723609 4.433770 
C   -9.122848 2.723609 -1.260338 
C   8.295272 -1.307930 -4.420703 
C   1.003456 1.307930 1.273405 
C   -1.003456 -1.591934 4.420703 
C   -8.295272 1.591934 -1.273405 
C   7.061543 -1.281593 -5.068607 
C   2.237185 1.281593 0.625501 
C   -2.237185 -1.618270 5.068607 
C   -7.061543 1.618270 -0.625501 
H   7.488818 -0.675396 3.645116 
H   1.809909 0.675396 -2.048992 
H   -1.809909 -2.224468 -3.645116 
H   -7.488818 2.224468 2.048992 
H   8.951141 -2.092123 2.274686 
H   0.347586 2.092123 -3.419422 
H   -0.347586 -0.807740 -2.274686 
H   -8.951141 0.807740 3.419422 
H   8.044310 1.619904 1.200286 
H   1.254418 -1.619904 -4.493822 
H   -1.254418 1.279960 -1.200286 
H   -8.044310 -1.279960 4.493822 
H   5.740626 0.867596 1.794973 
H   3.558102 -0.867596 -3.899135 
H   -3.558102 2.032267 -1.794973 
H   -5.740626 -2.032267 3.899135 
H   4.294174 2.250408 3.264026 
H   5.004554 -2.250408 -2.430082 
H   -5.004554 0.649456 -3.264026 
H   -4.294174 -0.649456 2.430082 
H   4.647745 1.431708 -4.846546 
H   4.650983 -1.431708 0.847562 
H   -4.650983 1.468156 4.846546 
H   -4.647745 -1.468156 -0.847562 
H   2.323165 1.573442 5.716940 
H   6.975562 -1.573442 0.022832 
H   -6.975562 1.326421 -5.716940 
H   -2.323165 -1.326421 -0.022832 
H   1.649397 0.204581 3.698373 
H   7.649330 -0.204581 -1.995735 
H   -7.649330 2.695282 -3.698373 
H   -1.649397 -2.695282 1.995735 
H   3.220377 -1.430908 2.741833 
H   6.078351 1.430908 -2.952275 
H   -6.078351 -1.468955 -2.741833 
H   -3.220377 1.468955 2.952275 
H   7.184199 1.859444 4.994275 
H   2.114528 -1.859444 -0.699834 
H   -2.114528 1.040420 -4.994275 
H   -7.184199 -1.040420 0.699834 
H   -9.204361 1.817257 -5.233489 
H   -0.094367 -1.817257 0.460620 
H   0.094367 1.082607 5.233489 
H   9.204361 -1.082607 -0.460620 
H   -8.504924 -0.194322 -3.919494 
H   -0.793804 0.194322 1.774614 
H   0.793804 -2.705542 3.919494 
H   8.504924 2.705542 -1.774614 
H   8.607177 -2.202257 -3.880706 
H   0.691550 2.202257 1.813402 
H   -0.691550 -0.697606 3.880706 
H   -8.607177 0.697606 -1.813402 
H   6.397372 -2.147522 -5.038617 
H   2.901356 2.147522 0.655491 
H   -2.901356 -0.752342 5.038617 
H   -6.397372 0.752342 -0.655491 
128
i=39
C   5.763522 -1.984312 3.534006 
C   3.535206 1.984312 -2.160102 
C   -3.535206 -0.915552 -3.534006 
C   -5.763522 0.915552 2.160102 
C   7.107606 -1.633362 3.300189 
C   2.191122 1.633362 -2.393919 
C   -2.191122 -1.266501 -3.300189 
C   -7.107606 1.266501 2.393919 
C   7.930304 -2.417376 2.490768 
C   1.368423 2.417376 -3.203340 
C   -1.368423 -0.482487 -2.490768 
C   -7.930304 0.482487 3.203340 
C   7.424254 2.221270 1.882945 
C   1.874473 -2.221270 -3.811163 
C   -1.874473 0.678593 -1.882945 
C   -7.424254 -0.678593 3.811163 
C   6.128121 1.800825 2.209424 
C   3.170606 -1.800825 -3.484684 
C   -3.170606 1.099039 -2.209424 
C   -6.128121 -1.099039 3.484684 
C   5.310039 2.575357 3.048739 
C   3.988689 -2.575357 -2.645369 
C   -3.988689 0.324507 -3.048739 
C   -5.310039 -0.324507 2.645369 
C   4.830491 -0.985109 4.119376 
C   4.468237 0.985109 -1.574732 
C   -4.468237 -1.914755 -4.119376 
C   -4.830491 1.914755 1.574732 
C   5.249150 -0.089111 5.129272 
C   4.049577 0.089111 -0.564836 
C   -4.049577 -2.810752 -5.129272 
C   -5.249150 2.810752 0.564836 
C   4.329860 0.790514 5.719794 
C   4.968868 -0.790514 0.025686 
C   -4.968868 2.109350 -5.719794 
C   -4.329860 -2.109350 -0.025686 
C   3.018719 0.872745 5.252575 
C   6.280009 -0.872745 -0.441533 
C   -6.280009 2.027119 -5.252575 
C   -3.018719 -2.027119 0.441533 
C   2.644116 0.105798 4.138548 
C   6.654611 -0.105798 -1.555560 
C   -6.654611 2.794066 -4.138548 
C   -2.644116 -2.794066 1.555560 
C   3.533508 -0.821940 3.591608 
C   5.765220 0.821940 -2.102500 
C   -5.765220 -2.077924 -3.591608 
C   -3.533508 2.077924 2.102500 
C   6.633219 -0.119061 -5.735462 
C   2.665508 0.119061 -0.041354 
C   -2.665508 -2.780803 5.735462 
C   -6.633219 2.780803 0.041354 
C   7.495550 0.984160 5.558005 
C   1.803178 -0.984160 -0.136103 
C   -1.803178 1.915704 -5.558005 
C   -7.495550 -1.915704 0.136103 
C   8.730278 0.954082 -5.162701 
C   0.568450 -0.954082 0.531407 
C   -0.568450 1.945782 5.162701 
C   -8.730278 -1.945782 -0.531407 
C   9.114540 -0.173874 -4.423398 
C   0.184188 0.173874 1.270710 
C   -0.184188 -2.725990 4.423398 
C   -9.114540 2.725990 -1.270710 
C   8.289028 -1.308618 -4.424619 
C   1.009700 1.308618 1.269489 
C   -1.009700 -1.591246 4.424619 
C   -8.289028 1.591246 -1.269489 
C   7.061543 -1.282228 -5.085223 
C   2.237185 1.282228 0.608885 
C   -2.237185 -1.617635 5.085223 
C   -7.061543 1.617635 -0.608885 
H   7.487336 -0.683492 3.667553 
H   1.811391 0.683492 -2.026555 
H   -1.811391 -2.216372 -3.667553 
H   -7.487336 2.216372 2.026555 
H   8.948918 -2.083974 2.280613 
H   0.349809 2.083974 -3.413495 
H   -0.349809 -0.815889 -2.280613 
H   -8.948918 0.815889 3.413495 
H   8.038648 1.640912 1.174462 
H   1.260080 -1.640912 -4.519646 
H   -1.260080 1.258952 -1.174462 
H   -8.038648 -1.258952 4.519646 
H   5.744013 0.870612 1.787247 
H   3.554715 -0.870612 -3.906861 
H   -3.554715 2.029251 -1.787247 
H   -5.744013 -2.029251 3.906861 
H   4.298037 2.236914 3.278314 
H   5.000691 -2.236914 -2.415794 
H   -5.000691 0.662950 -3.278314 
H   -4.298037 -0.662950 2.415794 
H   4.647798 1.421971 -4.836068 
H   4.650930 -1.421971 0.858040 
H   -4.650930 1.477893 4.836068 
H   -4.647798 -1.477893 -0.858040 
H   2.320625 1.563282 5.730963 
H   6.978102 -1.563282 0.036855 
H   -6.978102 1.336581 -5.730963 
H   -2.320625 -1.336581 -0.036855 
H   1.655059 0.219345 3.689271 
H   7.643668 -0.219345 -2.004837 
H   -7.643668 2.680518 -3.689271 
H   -1.655059 -2.680518 2.004837 
H   3.222758 -1.420748 2.732414 
H   6.075970 1.420748 -2.961694 
H   -6.075970 -1.479115 -2.732414 
H   -3.222758 1.479115 2.961694 
H   7.196370 1.858333 4.974854 
H   2.102357 -1.858333 -0.719255 
H   -2.102357 1.041531 -4.974854 
H   -7.196370 -1.041531 0.719255 
H   -9.201503 1.816622 -5.227774 
H   -0.097225 -1.816622 0.466335 
H   0.097225 1.083242 5.227774 
H   9.201503 -1.083242 -0.466335 
H   -8.519371 -0.189401 -3.893617 
H   -0.779357 0.189401 1.800491 
H   0.779357 -2.710463 3.893617 
H   8.519371 2.710463 -1.800491 
H   8.597123 -2.203686 -3.883616 
H   0.701604 2.203686 1.810492 
H   -0.701604 -0.696177 3.883616 
H   -8.597123 0.696177 -1.810492 
H   6.396208 -2.147945 -5.062959 
H   2.902520 2.147945 0.631149 
H   -2.902520 -0.751919 5.062959 
H   -6.396208 0.751919 -0.631149 
128
i=40
C   5.762993 -1.992991 3.547394 
C   3.535735 1.992991 -2.146714 
C   -3.535735 -0.906873 -3.547394 
C   -5.762993 0.906873 2.146714 
C   7.107394 -1.640083 3.318022 
C   2.191334 1.640083 -2.376086 
C   -2.191334 -1.259780 -3.318022 
C   -7.107394 1.259780 2.376086 
C   7.929457 -2.413989 2.496853 
C   1.369270 2.413989 -3.197255 
C   -1.369270 -0.485874 -2.496853 
C   -7.929457 0.485874 3.197255 
C   7.421926 2.231589 1.873102 
C   1.876801 -2.231589 -3.821006 
C   -1.876801 0.668274 -1.873102 
C   -7.421926 -0.668274 3.821006 
C   6.129867 1.801883 2.208577 
C   3.168860 -1.801883 -3.485531 
C   -3.168860 1.097981 -2.208577 
C   -6.129867 -1.097981 3.485531 
C   5.312473 2.565885 3.061704 
C   3.986255 -2.565885 -2.632404 
C   -3.986255 0.333979 -3.061704 
C   -5.312473 -0.333979 2.632404 
C   4.828692 -0.986908 4.120699 
C   4.470036 0.986908 -1.573409 
C   -4.470036 -1.912956 -4.120699 
C   -4.828692 1.912956 1.573409 
C   5.249679 -0.087576 5.125832 
C   4.049048 0.087576 -0.568276 
C   -4.049048 -2.812287 -5.125832 
C   -5.249679 2.812287 0.568276 
C   4.329754 0.785381 5.726462 
C   4.968974 -0.785381 0.032354 
C   -4.968974 2.114483 -5.726462 
C   -4.329754 -2.114483 -0.032354 
C   3.018190 0.868141 5.260301 
C   6.280538 -0.868141 -0.433807 
C   -6.280538 2.031723 -5.260301 
C   -3.018190 -2.031723 0.433807 
C   2.647556 0.113577 4.133944 
C   6.651171 -0.113577 -1.560164 
C   -6.651171 2.786287 -4.133944 
C   -2.647556 -2.786287 1.560164 
C   3.535201 -0.815431 3.585258 
C   5.763527 0.815431 -2.108850 
C   -5.763527 -2.084433 -3.585258 
C   -3.535201 2.084433 2.108850 
C   6.637188 -0.116785 -5.748956 
C   2.661539 0.116785 -0.054848 
C   -2.661539 -2.783079 5.748956 
C   -6.637188 2.783079 0.054848 
C   7.502535 0.983948 5.543135 
C   1.796193 -0.983948 -0.150973 
C   -1.796193 1.915916 -5.543135 
C   -7.502535 -1.915916 0.150973 
C   8.731231 0.954135 -5.162913 
C   0.567497 -0.954135 0.531195 
C   -0.567497 1.945729 5.162913 
C   -8.731231 -1.945729 -0.531195 
C   9.106232 -0.171493 -4.413026 
C   0.192496 0.171493 1.281082 
C   -0.192496 -2.728371 4.413026 
C   -9.106232 2.728371 -1.281082 
C   8.282784 -1.309306 -4.428535 
C   1.015944 1.309306 1.265573 
C   -1.015944 -1.590558 4.428535 
C   -8.282784 1.590558 -1.265573 
C   7.061543 -1.282863 -5.101839 
C   2.237185 1.282863 0.592269 
C   -2.237185 -1.617000 5.101839 
C   -7.061543 1.617000 -0.592269 
H   7.485854 -0.691588 3.689990 
H   1.812873 0.691588 -2.004118 
H   -1.812873 -2.208276 -3.689990 
H   -7.485854 2.208276 2.004118 
H   8.946695 -2.075825 2.286540 
H   0.352032 2.075825 -3.407568 
H   -0.352032 -0.824038 -2.286540 
H   -8.946695 0.824038 3.407568 
H   8.032986 1.661920 1.148638 
H   1.265742 -1.661920 -4.545470 
H   -1.265742 1.237944 -1.148638 
H   -8.032986 -1.237944 4.545470 
H   5.747400 0.873628 1.779521 
H   3.551328 -0.873628 -3.914587 
H   -3.551328 2.026235 -1.779521 
H   -5.747400 -2.026235 3.914587 
H   4.301900 2.223420 3.292602 
H   4.996828 -2.223420 -2.401506 
H   -4.996828 0.676444 -3.292602 
H   -4.301900 -0.676444 2.401506 
H   4.647851 1.412234 -4.825590 
H   4.650877 -1.412234 0.868518 
H   -4.650877 1.487630 4.825590 
H   -4.647851 -1.487630 -0.868518 
H   2.318085 1.553122 5.744986 
H   6.980642 -1.553122 0.050878 
H   -6.980642 1.346741 -5.744986 
H   -2.318085 -1.346741 -0.050878 
H   1.660721 0.234109 3.680169 
H   7.638006 -0.234109 -2.013939 
H   -7.638006 2.665754 -3.680169 
H   -1.660721 -2.665754 2.013939 
H   3.225139 -1.410588 2.722995 
H   6.073589 1.410588 -2.971113 
H   -6.073589 -1.489275 -2.722995 
H   -3.225139 1.489275 2.971113 
H   7.208541 1.857222 4.955433 
H   2.090186 -1.857222 -0.738676 
H   -2.090186 1.042642 -4.955433 
H   -7.208541 -1.042642 0.738676 
H   -9.198645 1.815987 -5.222059 
H   -0.100083 -1.815987 0.472050 
H   0.100083 1.083877 5.222059 
H   9.198645 -1.083877 -0.472050 
H   -8.533818 -0.184480 -3.867740 
H   -0.764910 0.184480 1.826368 
H   0.764910 -2.715384 3.867740 
H   8.533818 2.715384 -1.826368 
H   8.587069 -2.205115 -3.886526 
H   0.711658 2.205115 1.807582 
H   -0.711658 -0.694748 3.886526 
H   -8.587069 0.694748 -1.807582 
H   6.395044 -2.148368 -5.087301 
H   2.903684 2.148368 0.606807 
H   -2.903684 -0.751496 5.087301 
H   -6.395044 0.751496 -0.606807 
