# Supplementary material for: Is Ortho-Terphenyl a Rigid Glass Former?
Source: J Phys Chem Lett. 2024 Jul 1;15(27):7020–7. doi: 10.1021/acs.jpclett.4c01217 (PMC11247491; doi:10.1021/acs.jpclett.4c01217)
Supplement: Supplementary file 2 — jz4c01217_si_002.zip [file jz4c01217_si_002.zip › xyz files for modes/for IR active/f45.xyz]

128
i=1
C   5.682024 -1.964090 3.377162 
C   3.445244 1.865670 -2.217466 
C   -3.616704 -0.935774 -3.377162 
C   -5.853484 1.034194 2.217466 
C   7.016162 -1.567424 3.152765 
C   2.096286 1.591764 -2.531823 
C   -2.282566 -1.332439 -3.152765 
C   -7.202442 1.308099 2.531823 
C   7.922790 -2.397372 2.495008 
C   1.347357 2.491572 -3.304940 
C   -1.375937 -0.502491 -2.495008 
C   -7.951370 0.408291 3.304940 
C   7.503208 2.165178 1.992379 
C   1.916179 -2.112258 -3.763109 
C   -1.795519 0.734685 -1.992379 
C   -7.382548 -0.787605 3.763109 
C   6.164423 1.783361 2.146350 
C   3.234844 -1.801361 -3.408058 
C   -3.134304 1.116503 -2.146350 
C   -6.063883 -1.098503 3.408058 
C   5.263577 2.604033 2.837599 
C   3.981171 -2.698233 -2.641669 
C   -4.035151 0.295831 -2.837599 
C   -5.317557 -0.201631 2.641669 
C   4.773973 -1.038977 4.099792 
C   4.382935 0.902457 -1.576316 
C   -4.524755 -1.860887 -4.099792 
C   -4.915793 1.997407 1.576316 
C   5.253388 -0.179181 5.129272 
C   4.062279 0.023601 -0.509796 
C   -4.045339 -2.720682 -5.129272 
C   -5.236448 2.876262 0.509796 
C   4.424368 0.854338 5.610890 
C   5.061680 -0.808818 0.027902 
C   -4.874360 2.045526 -5.610890 
C   -4.237048 -2.091046 -0.027902 
C   3.123491 1.039757 5.139437 
C   6.376317 -0.779397 -0.452011 
C   -6.175237 1.860107 -5.139437 
C   -2.922411 -2.120467 0.452011 
C   2.629296 0.151516 4.178030 
C   6.694831 0.064384 -1.521378 
C   -6.669431 2.748348 -4.178030 
C   -2.603896 -2.964248 1.521378 
C   3.443764 -0.869252 3.667808 
C   5.702564 0.878772 -2.077100 
C   -5.854964 -2.030612 -3.667808 
C   -3.596164 2.021092 2.077100 
C   6.613637 -0.229349 -5.668790 
C   2.709430 0.045189 0.107878 
C   -2.685090 -2.670515 5.668790 
C   -6.589297 2.854675 -0.107878 
C   7.314780 1.010726 5.830425 
C   1.734168 -0.960986 -0.170603 
C   -1.983948 1.889138 -5.830425 
C   -7.564560 -1.938878 0.170603 
C   8.583484 1.072718 -4.972615 
C   0.436904 -0.834598 0.344713 
C   -0.715244 1.827146 4.972615 
C   -8.861824 -2.065266 -0.344713 
C   9.170424 -0.108782 -4.474094 
C   0.107144 0.277062 1.155454 
C   -0.128304 -2.791082 4.474094 
C   -9.191584 2.622802 -1.155454 
C   8.472860 -1.349684 -4.564741 
C   1.093628 1.256544 1.472267 
C   -0.825868 -1.550180 4.564741 
C   -8.205100 1.643320 -1.472267 
C   7.211303 -1.415788 -5.164495 
C   2.386945 1.138508 0.954013 
C   -2.087425 -1.484075 5.164495 
C   -6.911783 1.761355 -0.954013 
H   7.344142 -0.584854 3.491757 
H   1.644485 0.652594 -2.209751 
H   -1.954585 -2.315010 -3.491757 
H   -7.654242 2.247270 2.209751 
H   8.953472 -2.061856 2.351207 
H   0.318795 2.236476 -3.578921 
H   -0.345255 -0.838007 -2.351207 
H   -8.979932 0.663387 3.578921 
H   8.206184 1.517828 1.459374 
H   1.337024 -1.427868 -4.391374 
H   -1.092544 1.382036 -1.459374 
H   -7.961704 -1.471996 4.391374 
H   5.819577 0.832724 1.734755 
H   3.684471 -0.860244 -3.730753 
H   -3.479151 2.067139 -1.734755 
H   -5.614257 -2.039619 3.730753 
H   4.238033 2.259666 2.993610 
H   5.002495 -2.430066 -2.359698 
H   -5.060695 0.640198 -2.993610 
H   -4.296233 -0.469798 2.359698 
H   4.807184 1.523147 -5.001912 
H   4.811164 -1.476587 0.856236 
H   -4.491544 1.376717 5.001912 
H   -4.487564 -1.423277 -0.856236 
H   2.508165 1.856762 5.533049 
H   7.125002 -1.432362 0.010401 
H   -6.790562 1.043101 -5.533049 
H   -2.173725 -1.467501 -0.010401 
H   1.624583 0.277983 3.772667 
H   7.703784 0.075517 -1.942601 
H   -7.674144 2.621880 -3.772667 
H   -1.594943 -2.975380 1.942601 
H   3.065070 -1.496738 2.854866 
H   5.956378 1.507318 -2.933442 
H   -6.233658 -1.403125 -2.854866 
H   -3.342350 1.392545 2.933442 
H   6.885212 1.910611 5.371522 
H   1.985935 -1.823831 -0.805187 
H   -2.413515 0.989253 -5.371522 
H   -7.312792 -1.076033 0.805187 
H   -9.458797 2.025962 -4.969214 
H   -0.308791 -1.617442 0.116335 
H   -0.160069 0.873902 4.969214 
H   8.989937 -1.282422 -0.116335 
H   -8.424435 -0.076369 -4.039253 
H   -0.915573 0.381169 1.532095 
H   0.874293 -2.823495 4.039253 
H   8.383155 2.518695 -1.532095 
H   8.897695 -2.256814 -4.119106 
H   0.841312 2.127694 2.092542 
H   -0.401032 -0.643049 4.119106 
H   -8.457415 0.772169 -2.092542 
H   6.660050 -2.372111 -5.203193 
H   3.147738 1.917011 1.160855 
H   -2.638678 -0.527753 5.203193 
H   -6.150990 0.982853 -1.160855 
128
i=2
C   5.690597 -1.959169 3.382136 
C   3.453817 1.870591 -2.222440 
C   -3.608131 -0.940695 -3.382136 
C   -5.844911 1.029273 2.222440 
C   7.025476 -1.568641 3.153241 
C   2.105600 1.590547 -2.532299 
C   -2.273252 -1.331222 -3.153241 
C   -7.193128 1.309316 2.532299 
C   7.924219 -2.402082 2.489716 
C   1.348786 2.486862 -3.299648 
C   -1.374508 -0.497781 -2.489716 
C   -7.949941 0.413001 3.299648 
C   7.497175 2.162532 1.989310 
C   1.910146 -2.114904 -3.760040 
C   -1.801552 0.737331 -1.989310 
C   -7.388581 -0.784959 3.760040 
C   6.159396 1.784261 2.153335 
C   3.229817 -1.800461 -3.415043 
C   -3.139331 1.115603 -2.153335 
C   -6.068910 -1.099403 3.415043 
C   5.266276 2.608743 2.848341 
C   3.983870 -2.693523 -2.652411 
C   -4.032452 0.291121 -2.848341 
C   -5.314858 -0.206341 2.652411 
C   4.781064 -1.032151 4.100692 
C   4.390026 0.909283 -1.577216 
C   -4.517664 -1.867713 -4.100692 
C   -4.908702 1.990581 1.577216 
C   5.252541 -0.171402 5.132024 
C   4.061432 0.031380 -0.512548 
C   -4.046186 -2.728461 -5.132024 
C   -5.237295 2.868483 0.512548 
C   4.415002 0.852062 5.616446 
C   5.052314 -0.811094 0.022346 
C   -4.883726 2.047802 -5.616446 
C   -4.246414 -2.088770 -0.022346 
C   3.113437 1.026739 5.144570 
C   6.366263 -0.792415 -0.457144 
C   -6.185291 1.873125 -5.144570 
C   -2.932465 -2.107449 0.457144 
C   2.628026 0.140721 4.177765 
C   6.693561 0.053589 -1.521113 
C   -6.670701 2.759143 -4.177765 
C   -2.605166 -2.953453 1.521113 
C   3.451384 -0.869728 3.665268 
C   5.710184 0.878296 -2.074560 
C   -5.847344 -2.030136 -3.665268 
C   -3.588544 2.021568 2.074560 
C   6.612420 -0.220141 -5.664662 
C   2.708213 0.054397 0.103750 
C   -2.686307 -2.679723 5.664662 
C   -6.590514 2.845467 -0.103750 
C   7.327269 1.008239 5.815079 
C   1.746657 -0.963473 -0.155257 
C   -1.971459 1.891625 -5.815079 
C   -7.552071 -1.936391 0.155257 
C   8.597401 1.060812 -4.991454 
C   0.450821 -0.846504 0.363552 
C   -0.701327 1.839052 4.991454 
C   -8.847907 -2.053360 -0.363552 
C   9.171482 -0.117196 -4.477322 
C   0.108202 0.268648 1.158682 
C   -0.127246 -2.782668 4.477322 
C   -9.190526 2.631216 -1.158682 
C   8.459472 -1.345027 -4.547596 
C   1.080240 1.261201 1.455122 
C   -0.839256 -1.554837 4.547596 
C   -8.218488 1.638663 -1.455122 
C   7.196327 -1.401924 -5.143275 
C   2.371969 1.152372 0.932793 
C   -2.102401 -1.497939 5.143275 
C   -6.926759 1.747491 -0.932793 
H   7.359647 -0.588241 3.491387 
H   1.659990 0.649207 -2.209381 
H   -1.939080 -2.311623 -3.491387 
H   -7.638737 2.250657 2.209381 
H   8.954795 -2.070587 2.339406 
H   0.320118 2.227745 -3.567120 
H   -0.343932 -0.829276 -2.339406 
H   -8.978609 0.672118 3.567120 
H   8.193960 1.513330 1.451542 
H   1.324800 -1.432366 -4.383542 
H   -1.104768 1.386534 -1.451542 
H   -7.973928 -1.467498 4.383542 
H   5.809311 0.834100 1.746185 
H   3.674205 -0.858868 -3.742183 
H   -3.489417 2.065763 -1.746185 
H   -5.624523 -2.040995 3.742183 
H   4.240943 2.268186 3.010650 
H   5.005405 -2.421546 -2.376738 
H   -5.057785 0.631678 -3.010650 
H   -4.293323 -0.478318 2.376738 
H   4.791203 1.520819 -4.993710 
H   4.795183 -1.478915 0.848034 
H   -4.507525 1.379045 4.993710 
H   -4.503545 -1.420949 -0.848034 
H   2.491443 1.835542 5.541622 
H   7.108280 -1.453582 0.001828 
H   -6.807284 1.064321 -5.541622 
H   -2.190447 -1.446281 -0.001828 
H   1.623101 0.260308 3.771609 
H   7.702302 0.057842 -1.941543 
H   -7.675626 2.639555 -3.771609 
H   -1.596425 -2.957705 1.941543 
H   3.078934 -1.497267 2.850156 
H   5.970242 1.506789 -2.928732 
H   -6.219794 -1.402596 -2.850156 
H   -3.328486 1.393074 2.928732 
H   6.906591 1.906272 5.347392 
H   2.007314 -1.828170 -0.781057 
H   -2.392136 0.993592 -5.347392 
H   -7.291413 -1.071694 0.781057 
H   -9.435354 2.005536 -4.999642 
H   -0.285348 -1.637868 0.146763 
H   -0.136626 0.894328 4.999642 
H   9.013380 -1.261996 -0.146763 
H   -8.422371 -0.091609 -4.045391 
H   -0.913509 0.365929 1.538233 
H   0.876357 -2.808255 4.045391 
H   8.385219 2.533935 -1.538233 
H   8.875681 -2.250358 -4.093229 
H   0.819298 2.134150 2.066665 
H   -0.423046 -0.649505 4.093229 
H   -8.479429 0.765713 -2.066665 
H   6.634597 -2.349356 -5.169696 
H   3.122285 1.939766 1.127358 
H   -2.664131 -0.550508 5.169696 
H   -6.176443 0.960098 -1.127358 
128
i=3
C   5.699170 -1.954248 3.387110 
C   3.462390 1.875512 -2.227414 
C   -3.599558 -0.945616 -3.387110 
C   -5.836338 1.024352 2.227414 
C   7.034790 -1.569858 3.153717 
C   2.114914 1.589330 -2.532775 
C   -2.263938 -1.330005 -3.153717 
C   -7.183814 1.310533 2.532775 
C   7.925648 -2.406792 2.484424 
C   1.350215 2.482152 -3.294356 
C   -1.373079 -0.493071 -2.484424 
C   -7.948512 0.417711 3.294356 
C   7.491142 2.159886 1.986241 
C   1.904113 -2.117550 -3.756971 
C   -1.807585 0.739977 -1.986241 
C   -7.394614 -0.782313 3.756971 
C   6.154369 1.785161 2.160320 
C   3.224790 -1.799561 -3.422028 
C   -3.144358 1.114703 -2.160320 
C   -6.073937 -1.100303 3.422028 
C   5.268975 2.613453 2.859083 
C   3.986569 -2.688813 -2.663153 
C   -4.029753 0.286411 -2.859083 
C   -5.312159 -0.211051 2.663153 
C   4.788155 -1.025325 4.101592 
C   4.397117 0.916109 -1.578116 
C   -4.510573 -1.874539 -4.101592 
C   -4.901611 1.983755 1.578116 
C   5.251694 -0.163623 5.134776 
C   4.060585 0.039159 -0.515300 
C   -4.047033 -2.736240 -5.134776 
C   -5.238142 2.860704 0.515300 
C   4.405636 0.849786 5.622002 
C   5.042948 -0.813370 0.016790 
C   -4.893092 2.050078 -5.622002 
C   -4.255780 -2.086494 -0.016790 
C   3.103383 1.013721 5.149703 
C   6.356209 -0.805433 -0.462277 
C   -6.195345 1.886143 -5.149703 
C   -2.942519 -2.094431 0.462277 
C   2.626756 0.129926 4.177500 
C   6.692291 0.042794 -1.520848 
C   -6.671971 2.769938 -4.177500 
C   -2.606436 -2.942658 1.520848 
C   3.459004 -0.870204 3.662728 
C   5.717804 0.877820 -2.072020 
C   -5.839724 -2.029660 -3.662728 
C   -3.580924 2.022044 2.072020 
C   6.611203 -0.210933 -5.660534 
C   2.706996 0.063605 0.099622 
C   -2.687524 -2.688931 5.660534 
C   -6.591731 2.836259 -0.099622 
C   7.339758 1.005752 5.799733 
C   1.759146 -0.965960 -0.139911 
C   -1.958970 1.894112 -5.799733 
C   -7.539582 -1.933904 0.139911 
C   8.611318 1.048906 -5.010293 
C   0.464738 -0.858410 0.382391 
C   -0.687410 1.850958 5.010293 
C   -8.833990 -2.041454 -0.382391 
C   9.172540 -0.125610 -4.480550 
C   0.109260 0.260234 1.161910 
C   -0.126188 -2.774254 4.480550 
C   -9.189468 2.639630 -1.161910 
C   8.446084 -1.340370 -4.530451 
C   1.066852 1.265858 1.437977 
C   -0.852644 -1.559494 4.530451 
C   -8.231876 1.634006 -1.437977 
C   7.181351 -1.388060 -5.122055 
C   2.356993 1.166236 0.911573 
C   -2.117377 -1.511803 5.122055 
C   -6.941735 1.733627 -0.911573 
H   7.375152 -0.591628 3.491017 
H   1.675495 0.645820 -2.209011 
H   -1.923575 -2.308236 -3.491017 
H   -7.623232 2.254044 2.209011 
H   8.956118 -2.079318 2.327605 
H   0.321441 2.219014 -3.555319 
H   -0.342609 -0.820545 -2.327605 
H   -8.977286 0.680849 3.555319 
H   8.181736 1.508832 1.443710 
H   1.312576 -1.436864 -4.375710 
H   -1.116992 1.391032 -1.443710 
H   -7.986152 -1.463000 4.375710 
H   5.799045 0.835476 1.757615 
H   3.663939 -0.857492 -3.753613 
H   -3.499683 2.064387 -1.757615 
H   -5.634789 -2.042371 3.753613 
H   4.243853 2.276706 3.027690 
H   5.008315 -2.413026 -2.393778 
H   -5.054875 0.623158 -3.027690 
H   -4.290413 -0.486838 2.393778 
H   4.775222 1.518491 -4.985508 
H   4.779202 -1.481243 0.839832 
H   -4.523506 1.381373 4.985508 
H   -4.519526 -1.418621 -0.839832 
H   2.474721 1.814322 5.550195 
H   7.091558 -1.474802 -0.006745 
H   -6.824006 1.085541 -5.550195 
H   -2.207169 -1.425061 0.006745 
H   1.621619 0.242633 3.770551 
H   7.700820 0.040167 -1.940485 
H   -7.677108 2.657230 -3.770551 
H   -1.597907 -2.940030 1.940485 
H   3.092798 -1.497796 2.845446 
H   5.984106 1.506260 -2.924022 
H   -6.205930 -1.402067 -2.845446 
H   -3.314622 1.393603 2.924022 
H   6.927970 1.901933 5.323262 
H   2.028693 -1.832509 -0.756927 
H   -2.370757 0.997931 -5.323262 
H   -7.270034 -1.067355 0.756927 
H   -9.411911 1.985110 -5.030070 
H   -0.261905 -1.658294 0.177191 
H   -0.113183 0.914754 5.030070 
H   9.036823 -1.241570 -0.177191 
H   -8.420307 -0.106849 -4.051529 
H   -0.911445 0.350689 1.544371 
H   0.878421 -2.793015 4.051529 
H   8.387283 2.549175 -1.544371 
H   8.853667 -2.243902 -4.067352 
H   0.797284 2.140606 2.040788 
H   -0.445060 -0.655961 4.067352 
H   -8.501443 0.759257 -2.040788 
H   6.609144 -2.326601 -5.136199 
H   3.096832 1.962521 1.093861 
H   -2.689584 -0.573263 5.136199 
H   -6.201896 0.937343 -1.093861 
128
i=4
C   5.707743 -1.949327 3.392084 
C   3.470963 1.880433 -2.232388 
C   -3.590985 -0.950537 -3.392084 
C   -5.827765 1.019431 2.232388 
C   7.044104 -1.571075 3.154193 
C   2.124228 1.588113 -2.533251 
C   -2.254624 -1.328788 -3.154193 
C   -7.174500 1.311750 2.533251 
C   7.927077 -2.411502 2.479132 
C   1.351644 2.477442 -3.289064 
C   -1.371650 -0.488361 -2.479132 
C   -7.947083 0.422421 3.289064 
C   7.485109 2.157240 1.983172 
C   1.898080 -2.120196 -3.753902 
C   -1.813618 0.742623 -1.983172 
C   -7.400647 -0.779667 3.753902 
C   6.149342 1.786061 2.167305 
C   3.219763 -1.798661 -3.429013 
C   -3.149385 1.113803 -2.167305 
C   -6.078964 -1.101203 3.429013 
C   5.271674 2.618163 2.869825 
C   3.989268 -2.684103 -2.673895 
C   -4.027054 0.281701 -2.869825 
C   -5.309460 -0.215761 2.673895 
C   4.795246 -1.018499 4.102492 
C   4.404208 0.922935 -1.579016 
C   -4.503482 -1.881365 -4.102492 
C   -4.894520 1.976929 1.579016 
C   5.250847 -0.155844 5.137528 
C   4.059738 0.046938 -0.518052 
C   -4.047880 -2.744019 -5.137528 
C   -5.238989 2.852925 0.518052 
C   4.396270 0.847510 5.627558 
C   5.033582 -0.815646 0.011234 
C   -4.902458 2.052354 -5.627558 
C   -4.265146 -2.084218 -0.011234 
C   3.093329 1.000703 5.154836 
C   6.346155 -0.818451 -0.467410 
C   -6.205399 1.899161 -5.154836 
C   -2.952573 -2.081413 0.467410 
C   2.625486 0.119131 4.177235 
C   6.691021 0.031999 -1.520583 
C   -6.673241 2.780733 -4.177235 
C   -2.607706 -2.931863 1.520583 
C   3.466624 -0.870680 3.660188 
C   5.725424 0.877344 -2.069480 
C   -5.832104 -2.029184 -3.660188 
C   -3.573304 2.022520 2.069480 
C   6.609986 -0.201725 -5.656406 
C   2.705779 0.072813 0.095494 
C   -2.688741 -2.698139 5.656406 
C   -6.592948 2.827051 -0.095494 
C   7.352247 1.003265 5.784387 
C   1.771635 -0.968447 -0.124565 
C   -1.946481 1.896599 -5.784387 
C   -7.527093 -1.931417 0.124565 
C   8.625235 1.037000 -5.029132 
C   0.478655 -0.870316 0.401230 
C   -0.673493 1.862864 5.029132 
C   -8.820073 -2.029548 -0.401230 
C   9.173598 -0.134024 -4.483778 
C   0.110318 0.251820 1.165138 
C   -0.125130 -2.765840 4.483778 
C   -9.188410 2.648044 -1.165138 
C   8.432696 -1.335713 -4.513306 
C   1.053464 1.270515 1.420832 
C   -0.866032 -1.564151 4.513306 
C   -8.245264 1.629349 -1.420832 
C   7.166375 -1.374196 -5.100835 
C   2.342017 1.180100 0.890353 
C   -2.132353 -1.525667 5.100835 
C   -6.956711 1.719763 -0.890353 
H   7.390657 -0.595015 3.490647 
H   1.691000 0.642433 -2.208641 
H   -1.908070 -2.304849 -3.490647 
H   -7.607727 2.257431 2.208641 
H   8.957441 -2.088049 2.315804 
H   0.322764 2.210283 -3.543518 
H   -0.341286 -0.811814 -2.315804 
H   -8.975963 0.689580 3.543518 
H   8.169512 1.504334 1.435878 
H   1.300352 -1.441362 -4.367878 
H   -1.129216 1.395530 -1.435878 
H   -7.998376 -1.458502 4.367878 
H   5.788779 0.836852 1.769045 
H   3.653673 -0.856116 -3.765043 
H   -3.509949 2.063011 -1.769045 
H   -5.645055 -2.043747 3.765043 
H   4.246763 2.285226 3.044730 
H   5.011225 -2.404506 -2.410818 
H   -5.051965 0.614638 -3.044730 
H   -4.287503 -0.495358 2.410818 
H   4.759241 1.516163 -4.977306 
H   4.763221 -1.483571 0.831630 
H   -4.539487 1.383701 4.977306 
H   -4.535507 -1.416293 -0.831630 
H   2.457999 1.793102 5.558768 
H   7.074836 -1.496022 -0.015318 
H   -6.840728 1.106761 -5.558768 
H   -2.223891 -1.403841 0.015318 
H   1.620137 0.224958 3.769493 
H   7.699338 0.022492 -1.939427 
H   -7.678590 2.674905 -3.769493 
H   -1.599389 -2.922355 1.939427 
H   3.106662 -1.498325 2.840736 
H   5.997970 1.505731 -2.919312 
H   -6.192066 -1.401538 -2.840736 
H   -3.300758 1.394132 2.919312 
H   6.949349 1.897594 5.299132 
H   2.050072 -1.836848 -0.732797 
H   -2.349378 1.002270 -5.299132 
H   -7.248655 -1.063016 0.732797 
H   -9.388468 1.964684 -5.060498 
H   -0.238462 -1.678720 0.207619 
H   -0.089740 0.935180 5.060498 
H   9.060266 -1.221144 -0.207619 
H   -8.418243 -0.122089 -4.057667 
H   -0.909381 0.335449 1.550509 
H   0.880485 -2.777775 4.057667 
H   8.389347 2.564415 -1.550509 
H   8.831653 -2.237446 -4.041475 
H   0.775270 2.147062 2.014911 
H   -0.467074 -0.662417 4.041475 
H   -8.523457 0.752801 -2.014911 
H   6.583691 -2.303846 -5.102702 
H   3.071379 1.985276 1.060364 
H   -2.715037 -0.596018 5.102702 
H   -6.227349 0.914588 -1.060364 
128
i=5
C   5.716316 -1.944406 3.397058 
C   3.479536 1.885354 -2.237362 
C   -3.582412 -0.955458 -3.397058 
C   -5.819192 1.014510 2.237362 
C   7.053418 -1.572292 3.154669 
C   2.133542 1.586896 -2.533727 
C   -2.245310 -1.327571 -3.154669 
C   -7.165186 1.312967 2.533727 
C   7.928506 -2.416212 2.473840 
C   1.353073 2.472732 -3.283772 
C   -1.370221 -0.483651 -2.473840 
C   -7.945654 0.427131 3.283772 
C   7.479076 2.154594 1.980103 
C   1.892047 -2.122842 -3.750833 
C   -1.819651 0.745269 -1.980103 
C   -7.406680 -0.777021 3.750833 
C   6.144315 1.786961 2.174290 
C   3.214736 -1.797761 -3.435998 
C   -3.154412 1.112903 -2.174290 
C   -6.083991 -1.102103 3.435998 
C   5.274373 2.622873 2.880567 
C   3.991967 -2.679393 -2.684637 
C   -4.024355 0.276991 -2.880567 
C   -5.306761 -0.220471 2.684637 
C   4.802337 -1.011673 4.103392 
C   4.411299 0.929761 -1.579916 
C   -4.496391 -1.888191 -4.103392 
C   -4.887429 1.970103 1.579916 
C   5.250000 -0.148065 5.140280 
C   4.058891 0.054717 -0.520804 
C   -4.048727 -2.751798 -5.140280 
C   -5.239836 2.845146 0.520804 
C   4.386904 0.845234 5.633114 
C   5.024216 -0.817922 0.005678 
C   -4.911824 2.054630 -5.633114 
C   -4.274512 -2.081942 -0.005678 
C   3.083275 0.987685 5.159969 
C   6.336101 -0.831469 -0.472543 
C   -6.215453 1.912179 -5.159969 
C   -2.962627 -2.068395 0.472543 
C   2.624216 0.108336 4.176970 
C   6.689751 0.021204 -1.520318 
C   -6.674511 2.791528 -4.176970 
C   -2.608976 -2.921068 1.520318 
C   3.474244 -0.871156 3.657648 
C   5.733044 0.876868 -2.066940 
C   -5.824484 -2.028708 -3.657648 
C   -3.565684 2.022996 2.066940 
C   6.608769 -0.192517 -5.652278 
C   2.704562 0.082021 0.091366 
C   -2.689958 -2.707347 5.652278 
C   -6.594165 2.817843 -0.091366 
C   7.364736 1.000778 5.769041 
C   1.784124 -0.970934 -0.109219 
C   -1.933992 1.899086 -5.769041 
C   -7.514604 -1.928930 0.109219 
C   8.639152 1.025094 -5.047971 
C   0.492572 -0.882222 0.420069 
C   -0.659576 1.874770 5.047971 
C   -8.806156 -2.017642 -0.420069 
C   9.174656 -0.142438 -4.487006 
C   0.111376 0.243406 1.168366 
C   -0.124072 -2.757426 4.487006 
C   -9.187352 2.656458 -1.168366 
C   8.419308 -1.331056 -4.496161 
C   1.040076 1.275172 1.403687 
C   -0.879420 -1.568808 4.496161 
C   -8.258652 1.624692 -1.403687 
C   7.151399 -1.360332 -5.079615 
C   2.327041 1.193964 0.869133 
C   -2.147329 -1.539531 5.079615 
C   -6.971687 1.705899 -0.869133 
H   7.406162 -0.598402 3.490277 
H   1.706505 0.639046 -2.208271 
H   -1.892565 -2.301462 -3.490277 
H   -7.592222 2.260818 2.208271 
H   8.958764 -2.096780 2.304003 
H   0.324087 2.201552 -3.531717 
H   -0.339963 -0.803083 -2.304003 
H   -8.974640 0.698311 3.531717 
H   8.157288 1.499836 1.428046 
H   1.288128 -1.445860 -4.360046 
H   -1.141440 1.400028 -1.428046 
H   -8.010600 -1.454004 4.360046 
H   5.778513 0.838228 1.780475 
H   3.643407 -0.854740 -3.776473 
H   -3.520215 2.061635 -1.780475 
H   -5.655321 -2.045123 3.776473 
H   4.249673 2.293746 3.061770 
H   5.014135 -2.395986 -2.427858 
H   -5.049055 0.606118 -3.061770 
H   -4.284593 -0.503878 2.427858 
H   4.743260 1.513835 -4.969104 
H   4.747240 -1.485899 0.823428 
H   -4.555468 1.386029 4.969104 
H   -4.551488 -1.413965 -0.823428 
H   2.441277 1.771882 5.567341 
H   7.058114 -1.517242 -0.023891 
H   -6.857450 1.127981 -5.567341 
H   -2.240613 -1.382621 0.023891 
H   1.618655 0.207283 3.768435 
H   7.697856 0.004817 -1.938369 
H   -7.680072 2.692580 -3.768435 
H   -1.600871 -2.904680 1.938369 
H   3.120526 -1.498854 2.836026 
H   6.011834 1.505202 -2.914602 
H   -6.178202 -1.401009 -2.836026 
H   -3.286894 1.394661 2.914602 
H   6.970728 1.893255 5.275002 
H   2.071451 -1.841187 -0.708667 
H   -2.327999 1.006609 -5.275002 
H   -7.227276 -1.058677 0.708667 
H   -9.365025 1.944258 -5.090926 
H   -0.215019 -1.699146 0.238047 
H   -0.066297 0.955606 5.090926 
H   9.083709 -1.200718 -0.238047 
H   -8.416179 -0.137329 -4.063805 
H   -0.907317 0.320209 1.556647 
H   0.882549 -2.762535 4.063805 
H   8.391411 2.579655 -1.556647 
H   8.809639 -2.230990 -4.015598 
H   0.753256 2.153518 1.989034 
H   -0.489088 -0.668873 4.015598 
H   -8.545471 0.746345 -1.989034 
H   6.558238 -2.281091 -5.069205 
H   3.045926 2.008031 1.026867 
H   -2.740490 -0.618773 5.069205 
H   -6.252802 0.891833 -1.026867 
128
i=6
C   5.724889 -1.939485 3.402032 
C   3.488109 1.890275 -2.242336 
C   -3.573839 -0.960379 -3.402032 
C   -5.810619 1.009589 2.242336 
C   7.062732 -1.573509 3.155145 
C   2.142856 1.585679 -2.534203 
C   -2.235996 -1.326354 -3.155145 
C   -7.155872 1.314184 2.534203 
C   7.929935 -2.420922 2.468548 
C   1.354502 2.468022 -3.278480 
C   -1.368792 -0.478941 -2.468548 
C   -7.944225 0.431841 3.278480 
C   7.473043 2.151948 1.977034 
C   1.886014 -2.125488 -3.747764 
C   -1.825684 0.747915 -1.977034 
C   -7.412713 -0.774375 3.747764 
C   6.139288 1.787861 2.181275 
C   3.209709 -1.796861 -3.442983 
C   -3.159439 1.112003 -2.181275 
C   -6.089018 -1.103003 3.442983 
C   5.277072 2.627583 2.891309 
C   3.994666 -2.674683 -2.695379 
C   -4.021656 0.272281 -2.891309 
C   -5.304062 -0.225181 2.695379 
C   4.809428 -1.004847 4.104292 
C   4.418390 0.936587 -1.580816 
C   -4.489300 -1.895017 -4.104292 
C   -4.880338 1.963277 1.580816 
C   5.249153 -0.140286 5.143032 
C   4.058044 0.062496 -0.523556 
C   -4.049574 -2.759577 -5.143032 
C   -5.240683 2.837367 0.523556 
C   4.377538 0.842958 5.638670 
C   5.014850 -0.820198 0.000122 
C   -4.921190 2.056906 -5.638670 
C   -4.283878 -2.079666 -0.000122 
C   3.073221 0.974667 5.165102 
C   6.326047 -0.844487 -0.477676 
C   -6.225507 1.925197 -5.165102 
C   -2.972681 -2.055377 0.477676 
C   2.622946 0.097541 4.176705 
C   6.688481 0.010409 -1.520053 
C   -6.675781 2.802323 -4.176705 
C   -2.610246 -2.910273 1.520053 
C   3.481864 -0.871632 3.655108 
C   5.740664 0.876392 -2.064400 
C   -5.816864 -2.028232 -3.655108 
C   -3.558064 2.023472 2.064400 
C   6.607552 -0.183309 -5.648150 
C   2.703345 0.091229 0.087238 
C   -2.691175 -2.716555 5.648150 
C   -6.595382 2.808635 -0.087238 
C   7.377225 0.998291 5.753695 
C   1.796613 -0.973421 -0.093873 
C   -1.921503 1.901573 -5.753695 
C   -7.502115 -1.926443 0.093873 
C   8.653069 1.013188 -5.066810 
C   0.506489 -0.894128 0.438908 
C   -0.645659 1.886676 5.066810 
C   -8.792239 -2.005736 -0.438908 
C   9.175714 -0.150852 -4.490234 
C   0.112434 0.234992 1.171594 
C   -0.123014 -2.749012 4.490234 
C   -9.186294 2.664872 -1.171594 
C   8.405920 -1.326399 -4.479016 
C   1.026688 1.279829 1.386542 
C   -0.892808 -1.573465 4.479016 
C   -8.272040 1.620035 -1.386542 
C   7.136423 -1.346468 -5.058395 
C   2.312065 1.207828 0.847913 
C   -2.162305 -1.553395 5.058395 
C   -6.986663 1.692035 -0.847913 
H   7.421667 -0.601789 3.489907 
H   1.722010 0.635659 -2.207901 
H   -1.877060 -2.298075 -3.489907 
H   -7.576717 2.264205 2.207901 
H   8.960087 -2.105511 2.292202 
H   0.325410 2.192821 -3.519916 
H   -0.338640 -0.794352 -2.292202 
H   -8.973317 0.707042 3.519916 
H   8.145064 1.495338 1.420214 
H   1.275904 -1.450358 -4.352214 
H   -1.153664 1.404526 -1.420214 
H   -8.022824 -1.449506 4.352214 
H   5.768247 0.839604 1.791905 
H   3.633141 -0.853364 -3.787903 
H   -3.530481 2.060259 -1.791905 
H   -5.665587 -2.046499 3.787903 
H   4.252583 2.302266 3.078810 
H   5.017045 -2.387466 -2.444898 
H   -5.046145 0.597598 -3.078810 
H   -4.281683 -0.512398 2.444898 
H   4.727279 1.511507 -4.960902 
H   4.731259 -1.488227 0.815226 
H   -4.571449 1.388357 4.960902 
H   -4.567469 -1.411637 -0.815226 
H   2.424555 1.750662 5.575914 
H   7.041392 -1.538462 -0.032464 
H   -6.874172 1.149201 -5.575914 
H   -2.257335 -1.361401 0.032464 
H   1.617173 0.189608 3.767377 
H   7.696374 -0.012858 -1.937311 
H   -7.681554 2.710255 -3.767377 
H   -1.602353 -2.887005 1.937311 
H   3.134390 -1.499383 2.831316 
H   6.025698 1.504673 -2.909892 
H   -6.164338 -1.400480 -2.831316 
H   -3.273030 1.395190 2.909892 
H   6.992107 1.888916 5.250872 
H   2.092830 -1.845526 -0.684537 
H   -2.306620 1.010948 -5.250872 
H   -7.205897 -1.054338 0.684537 
H   -9.341582 1.923832 -5.121354 
H   -0.191576 -1.719572 0.268475 
H   -0.042854 0.976032 5.121354 
H   9.107152 -1.180292 -0.268475 
H   -8.414115 -0.152569 -4.069943 
H   -0.905253 0.304969 1.562785 
H   0.884613 -2.747295 4.069943 
H   8.393475 2.594895 -1.562785 
H   8.787625 -2.224534 -3.989721 
H   0.731242 2.159974 1.963157 
H   -0.511102 -0.675329 3.989721 
H   -8.567485 0.739889 -1.963157 
H   6.532785 -2.258336 -5.035708 
H   3.020473 2.030786 0.993370 
H   -2.765943 -0.641528 5.035708 
H   -6.278255 0.869078 -0.993370 
128
i=7
C   5.733462 -1.934564 3.407006 
C   3.496682 1.895196 -2.247310 
C   -3.565266 -0.965300 -3.407006 
C   -5.802046 1.004668 2.247310 
C   7.072046 -1.574726 3.155621 
C   2.152170 1.584462 -2.534679 
C   -2.226682 -1.325137 -3.155621 
C   -7.146558 1.315401 2.534679 
C   7.931364 -2.425632 2.463256 
C   1.355931 2.463312 -3.273188 
C   -1.367363 -0.474231 -2.463256 
C   -7.942796 0.436551 3.273188 
C   7.467010 2.149302 1.973965 
C   1.879981 -2.128134 -3.744695 
C   -1.831717 0.750561 -1.973965 
C   -7.418746 -0.771729 3.744695 
C   6.134261 1.788761 2.188260 
C   3.204682 -1.795961 -3.449968 
C   -3.164466 1.111103 -2.188260 
C   -6.094045 -1.103903 3.449968 
C   5.279771 2.632293 2.902051 
C   3.997365 -2.669973 -2.706121 
C   -4.018957 0.267571 -2.902051 
C   -5.301363 -0.229891 2.706121 
C   4.816519 -0.998021 4.105192 
C   4.425481 0.943413 -1.581716 
C   -4.482209 -1.901843 -4.105192 
C   -4.873247 1.956451 1.581716 
C   5.248306 -0.132507 5.145784 
C   4.057197 0.070275 -0.526308 
C   -4.050421 -2.767356 -5.145784 
C   -5.241530 2.829588 0.526308 
C   4.368172 0.840682 5.644226 
C   5.005484 -0.822474 -0.005434 
C   -4.930556 2.059182 -5.644226 
C   -4.293244 -2.077390 0.005434 
C   3.063167 0.961649 5.170235 
C   6.315993 -0.857505 -0.482809 
C   -6.235561 1.938215 -5.170235 
C   -2.982735 -2.042359 0.482809 
C   2.621676 0.086746 4.176440 
C   6.687211 -0.000386 -1.519788 
C   -6.677051 2.813118 -4.176440 
C   -2.611516 -2.899478 1.519788 
C   3.489484 -0.872108 3.652568 
C   5.748284 0.875916 -2.061860 
C   -5.809244 -2.027756 -3.652568 
C   -3.550444 2.023948 2.061860 
C   6.606335 -0.174101 -5.644022 
C   2.702128 0.100437 0.083110 
C   -2.692392 -2.725763 5.644022 
C   -6.596599 2.799427 -0.083110 
C   7.389714 0.995804 5.738349 
C   1.809102 -0.975908 -0.078527 
C   -1.909014 1.904060 -5.738349 
C   -7.489626 -1.923956 0.078527 
C   8.666986 1.001282 -5.085649 
C   0.520406 -0.906034 0.457747 
C   -0.631742 1.898582 5.085649 
C   -8.778322 -1.993830 -0.457747 
C   9.176772 -0.159266 -4.493462 
C   0.113492 0.226578 1.174822 
C   -0.121956 -2.740598 4.493462 
C   -9.185236 2.673286 -1.174822 
C   8.392532 -1.321742 -4.461871 
C   1.013300 1.284486 1.369397 
C   -0.906196 -1.578122 4.461871 
C   -8.285428 1.615378 -1.369397 
C   7.121447 -1.332604 -5.037175 
C   2.297089 1.221692 0.826693 
C   -2.177281 -1.567259 5.037175 
C   -7.001639 1.678171 -0.826693 
H   7.437172 -0.605176 3.489537 
H   1.737515 0.632272 -2.207531 
H   -1.861555 -2.294688 -3.489537 
H   -7.561212 2.267592 2.207531 
H   8.961410 -2.114242 2.280401 
H   0.326733 2.184090 -3.508115 
H   -0.337317 -0.785621 -2.280401 
H   -8.971994 0.715773 3.508115 
H   8.132840 1.490840 1.412382 
H   1.263680 -1.454856 -4.344382 
H   -1.165888 1.409024 -1.412382 
H   -8.035048 -1.445008 4.344382 
H   5.757981 0.840980 1.803335 
H   3.622875 -0.851988 -3.799333 
H   -3.540747 2.058883 -1.803335 
H   -5.675853 -2.047875 3.799333 
H   4.255493 2.310786 3.095850 
H   5.019955 -2.378946 -2.461938 
H   -5.043235 0.589078 -3.095850 
H   -4.278773 -0.520918 2.461938 
H   4.711298 1.509179 -4.952700 
H   4.715278 -1.490555 0.807024 
H   -4.587430 1.390685 4.952700 
H   -4.583450 -1.409309 -0.807024 
H   2.407833 1.729442 5.584487 
H   7.024670 -1.559682 -0.041037 
H   -6.890894 1.170421 -5.584487 
H   -2.274057 -1.340181 0.041037 
H   1.615691 0.171933 3.766319 
H   7.694892 -0.030533 -1.936253 
H   -7.683036 2.727930 -3.766319 
H   -1.603835 -2.869330 1.936253 
H   3.148254 -1.499912 2.826606 
H   6.039562 1.504144 -2.905182 
H   -6.150474 -1.399951 -2.826606 
H   -3.259166 1.395719 2.905182 
H   7.013486 1.884577 5.226742 
H   2.114209 -1.849865 -0.660407 
H   -2.285241 1.015287 -5.226742 
H   -7.184518 -1.049999 0.660407 
H   -9.318139 1.903406 -5.151782 
H   -0.168133 -1.739998 0.298903 
H   -0.019411 0.996458 5.151782 
H   9.130595 -1.159866 -0.298903 
H   -8.412051 -0.167809 -4.076081 
H   -0.903189 0.289729 1.568923 
H   0.886677 -2.732055 4.076081 
H   8.395539 2.610135 -1.568923 
H   8.765611 -2.218078 -3.963844 
H   0.709228 2.166430 1.937280 
H   -0.533116 -0.681785 3.963844 
H   -8.589499 0.733433 -1.937280 
H   6.507332 -2.235581 -5.002211 
H   2.995020 2.053541 0.959873 
H   -2.791396 -0.664283 5.002211 
H   -6.303708 0.846323 -0.959873 
128
i=8
C   5.742035 -1.929643 3.411980 
C   3.505255 1.900117 -2.252284 
C   -3.556693 -0.970221 -3.411980 
C   -5.793473 0.999747 2.252284 
C   7.081360 -1.575943 3.156097 
C   2.161484 1.583245 -2.535155 
C   -2.217368 -1.323920 -3.156097 
C   -7.137244 1.316618 2.535155 
C   7.932793 -2.430342 2.457964 
C   1.357360 2.458602 -3.267896 
C   -1.365934 -0.469521 -2.457964 
C   -7.941367 0.441261 3.267896 
C   7.460977 2.146656 1.970896 
C   1.873948 -2.130780 -3.741626 
C   -1.837750 0.753207 -1.970896 
C   -7.424779 -0.769083 3.741626 
C   6.129234 1.789661 2.195245 
C   3.199655 -1.795061 -3.456953 
C   -3.169493 1.110203 -2.195245 
C   -6.099072 -1.104803 3.456953 
C   5.282470 2.637003 2.912793 
C   4.000064 -2.665263 -2.716863 
C   -4.016258 0.262861 -2.912793 
C   -5.298664 -0.234601 2.716863 
C   4.823610 -0.991195 4.106092 
C   4.432572 0.950239 -1.582616 
C   -4.475118 -1.908669 -4.106092 
C   -4.866156 1.949625 1.582616 
C   5.247459 -0.124728 5.148536 
C   4.056350 0.078054 -0.529060 
C   -4.051268 -2.775135 -5.148536 
C   -5.242377 2.821809 0.529060 
C   4.358806 0.838406 5.649782 
C   4.996118 -0.824750 -0.010990 
C   -4.939922 2.061458 -5.649782 
C   -4.302610 -2.075114 0.010990 
C   3.053113 0.948631 5.175368 
C   6.305939 -0.870523 -0.487942 
C   -6.245615 1.951233 -5.175368 
C   -2.992789 -2.029341 0.487942 
C   2.620406 0.075951 4.176175 
C   6.685941 -0.011181 -1.519523 
C   -6.678321 2.823913 -4.176175 
C   -2.612786 -2.888683 1.519523 
C   3.497104 -0.872584 3.650028 
C   5.755904 0.875440 -2.059320 
C   -5.801624 -2.027280 -3.650028 
C   -3.542824 2.024424 2.059320 
C   6.605118 -0.164893 -5.639894 
C   2.700911 0.109645 0.078982 
C   -2.693609 -2.734971 5.639894 
C   -6.597816 2.790219 -0.078982 
C   7.402203 0.993317 5.723003 
C   1.821591 -0.978395 -0.063181 
C   -1.896525 1.906547 -5.723003 
C   -7.477137 -1.921469 0.063181 
C   8.680903 0.989376 -5.104488 
C   0.534323 -0.917940 0.476586 
C   -0.617825 1.910488 5.104488 
C   -8.764405 -1.981924 -0.476586 
C   9.177830 -0.167680 -4.496690 
C   0.114550 0.218164 1.178050 
C   -0.120898 -2.732184 4.496690 
C   -9.184178 2.681700 -1.178050 
C   8.379144 -1.317085 -4.444726 
C   0.999912 1.289143 1.352252 
C   -0.919584 -1.582779 4.444726 
C   -8.298816 1.610721 -1.352252 
C   7.106471 -1.318740 -5.015955 
C   2.282113 1.235556 0.805473 
C   -2.192257 -1.581123 5.015955 
C   -7.016615 1.664307 -0.805473 
H   7.452677 -0.608563 3.489167 
H   1.753020 0.628885 -2.207161 
H   -1.846050 -2.291301 -3.489167 
H   -7.545707 2.270979 2.207161 
H   8.962733 -2.122973 2.268600 
H   0.328056 2.175359 -3.496314 
H   -0.335994 -0.776890 -2.268600 
H   -8.970671 0.724504 3.496314 
H   8.120616 1.486342 1.404550 
H   1.251456 -1.459354 -4.336550 
H   -1.178112 1.413522 -1.404550 
H   -8.047272 -1.440510 4.336550 
H   5.747715 0.842356 1.814765 
H   3.612609 -0.850612 -3.810763 
H   -3.551013 2.057507 -1.814765 
H   -5.686119 -2.049251 3.810763 
H   4.258403 2.319306 3.112890 
H   5.022865 -2.370426 -2.478978 
H   -5.040325 0.580558 -3.112890 
H   -4.275863 -0.529438 2.478978 
H   4.695317 1.506851 -4.944498 
H   4.699297 -1.492883 0.798822 
H   -4.603411 1.393013 4.944498 
H   -4.599431 -1.406981 -0.798822 
H   2.391111 1.708222 5.593060 
H   7.007948 -1.580902 -0.049610 
H   -6.907616 1.191641 -5.593060 
H   -2.290779 -1.318961 0.049610 
H   1.614209 0.154258 3.765261 
H   7.693410 -0.048208 -1.935195 
H   -7.684518 2.745605 -3.765261 
H   -1.605317 -2.851655 1.935195 
H   3.162118 -1.500441 2.821896 
H   6.053426 1.503615 -2.900472 
H   -6.136610 -1.399422 -2.821896 
H   -3.245302 1.396248 2.900472 
H   7.034865 1.880238 5.202612 
H   2.135588 -1.854204 -0.636277 
H   -2.263862 1.019626 -5.202612 
H   -7.163139 -1.045660 0.636277 
H   -9.294696 1.882980 -5.182210 
H   -0.144690 -1.760424 0.329331 
H   0.004032 1.016884 5.182210 
H   9.154038 -1.139440 -0.329331 
H   -8.409987 -0.183049 -4.082219 
H   -0.901125 0.274489 1.575061 
H   0.888741 -2.716815 4.082219 
H   8.397603 2.625375 -1.575061 
H   8.743597 -2.211622 -3.937967 
H   0.687214 2.172886 1.911403 
H   -0.555130 -0.688241 3.937967 
H   -8.611513 0.726977 -1.911403 
H   6.481879 -2.212826 -4.968714 
H   2.969567 2.076296 0.926376 
H   -2.816849 -0.687038 4.968714 
H   -6.329161 0.823568 -0.926376 
128
i=9
C   5.750608 -1.924722 3.416954 
C   3.513828 1.905038 -2.257258 
C   -3.548120 -0.975142 -3.416954 
C   -5.784900 0.994826 2.257258 
C   7.090674 -1.577160 3.156573 
C   2.170798 1.582028 -2.535631 
C   -2.208054 -1.322703 -3.156573 
C   -7.127930 1.317835 2.535631 
C   7.934222 -2.435052 2.452672 
C   1.358789 2.453892 -3.262604 
C   -1.364505 -0.464811 -2.452672 
C   -7.939938 0.445971 3.262604 
C   7.454944 2.144010 1.967827 
C   1.867915 -2.133426 -3.738557 
C   -1.843783 0.755853 -1.967827 
C   -7.430812 -0.766437 3.738557 
C   6.124207 1.790561 2.202230 
C   3.194628 -1.794161 -3.463938 
C   -3.174520 1.109303 -2.202230 
C   -6.104099 -1.105703 3.463938 
C   5.285169 2.641713 2.923535 
C   4.002763 -2.660553 -2.727605 
C   -4.013559 0.258151 -2.923535 
C   -5.295965 -0.239311 2.727605 
C   4.830701 -0.984369 4.106992 
C   4.439663 0.957065 -1.583516 
C   -4.468027 -1.915495 -4.106992 
C   -4.859065 1.942799 1.583516 
C   5.246612 -0.116949 5.151288 
C   4.055503 0.085833 -0.531812 
C   -4.052115 -2.782914 -5.151288 
C   -5.243224 2.814030 0.531812 
C   4.349440 0.836130 5.655338 
C   4.986752 -0.827026 -0.016546 
C   -4.949288 2.063734 -5.655338 
C   -4.311976 -2.072838 0.016546 
C   3.043059 0.935613 5.180501 
C   6.295885 -0.883541 -0.493075 
C   -6.255669 1.964251 -5.180501 
C   -3.002843 -2.016323 0.493075 
C   2.619136 0.065156 4.175910 
C   6.684671 -0.021976 -1.519258 
C   -6.679591 2.834708 -4.175910 
C   -2.614056 -2.877888 1.519258 
C   3.504724 -0.873060 3.647488 
C   5.763524 0.874964 -2.056780 
C   -5.794004 -2.026804 -3.647488 
C   -3.535204 2.024900 2.056780 
C   6.603901 -0.155685 -5.635766 
C   2.699694 0.118853 0.074854 
C   -2.694826 -2.744179 5.635766 
C   -6.599033 2.781011 -0.074854 
C   7.414692 0.990830 5.707657 
C   1.834080 -0.980882 -0.047835 
C   -1.884036 1.909034 -5.707657 
C   -7.464648 -1.918982 0.047835 
C   8.694820 0.977470 -5.123327 
C   0.548240 -0.929846 0.495425 
C   -0.603908 1.922394 5.123327 
C   -8.750488 -1.970018 -0.495425 
C   9.178888 -0.176094 -4.499918 
C   0.115608 0.209750 1.181278 
C   -0.119840 -2.723770 4.499918 
C   -9.183120 2.690114 -1.181278 
C   8.365756 -1.312428 -4.427581 
C   0.986524 1.293800 1.335107 
C   -0.932972 -1.587436 4.427581 
C   -8.312204 1.606064 -1.335107 
C   7.091495 -1.304876 -4.994735 
C   2.267137 1.249420 0.784253 
C   -2.207233 -1.594987 4.994735 
C   -7.031591 1.650443 -0.784253 
H   7.468182 -0.611950 3.488797 
H   1.768525 0.625498 -2.206791 
H   -1.830545 -2.287914 -3.488797 
H   -7.530202 2.274366 2.206791 
H   8.964056 -2.131704 2.256799 
H   0.329379 2.166628 -3.484513 
H   -0.334671 -0.768159 -2.256799 
H   -8.969348 0.733235 3.484513 
H   8.108392 1.481844 1.396718 
H   1.239232 -1.463852 -4.328718 
H   -1.190336 1.418020 -1.396718 
H   -8.059496 -1.436012 4.328718 
H   5.737449 0.843732 1.826195 
H   3.602343 -0.849236 -3.822193 
H   -3.561279 2.056131 -1.826195 
H   -5.696385 -2.050627 3.822193 
H   4.261313 2.327826 3.129930 
H   5.025775 -2.361906 -2.496018 
H   -5.037415 0.572038 -3.129930 
H   -4.272953 -0.537958 2.496018 
H   4.679336 1.504523 -4.936296 
H   4.683316 -1.495211 0.790620 
H   -4.619392 1.395341 4.936296 
H   -4.615412 -1.404653 -0.790620 
H   2.374389 1.687002 5.601633 
H   6.991226 -1.602122 -0.058183 
H   -6.924338 1.212861 -5.601633 
H   -2.307501 -1.297741 0.058183 
H   1.612727 0.136583 3.764203 
H   7.691928 -0.065883 -1.934137 
H   -7.686000 2.763280 -3.764203 
H   -1.606799 -2.833980 1.934137 
H   3.175982 -1.500970 2.817186 
H   6.067290 1.503086 -2.895762 
H   -6.122746 -1.398893 -2.817186 
H   -3.231438 1.396777 2.895762 
H   7.056244 1.875899 5.178482 
H   2.156967 -1.858543 -0.612147 
H   -2.242483 1.023965 -5.178482 
H   -7.141760 -1.041321 0.612147 
H   -9.271253 1.862554 -5.212638 
H   -0.121247 -1.780850 0.359759 
H   0.027475 1.037310 5.212638 
H   9.177481 -1.119014 -0.359759 
H   -8.407923 -0.198289 -4.088357 
H   -0.899061 0.259249 1.581199 
H   0.890805 -2.701575 4.088357 
H   8.399667 2.640615 -1.581199 
H   8.721583 -2.205166 -3.912090 
H   0.665200 2.179342 1.885526 
H   -0.577144 -0.694697 3.912090 
H   -8.633527 0.720521 -1.885526 
H   6.456426 -2.190071 -4.935217 
H   2.944114 2.099051 0.892879 
H   -2.842302 -0.709793 4.935217 
H   -6.354614 0.800813 -0.892879 
128
i=10
C   5.759181 -1.919801 3.421928 
C   3.522401 1.909959 -2.262232 
C   -3.539547 -0.980063 -3.421928 
C   -5.776327 0.989905 2.262232 
C   7.099988 -1.578377 3.157049 
C   2.180112 1.580811 -2.536107 
C   -2.198740 -1.321486 -3.157049 
C   -7.118616 1.319052 2.536107 
C   7.935651 -2.439762 2.447380 
C   1.360218 2.449182 -3.257312 
C   -1.363076 -0.460101 -2.447380 
C   -7.938509 0.450681 3.257312 
C   7.448911 2.141364 1.964758 
C   1.861882 -2.136072 -3.735488 
C   -1.849816 0.758499 -1.964758 
C   -7.436845 -0.763791 3.735488 
C   6.119180 1.791461 2.209215 
C   3.189601 -1.793261 -3.470923 
C   -3.179547 1.108403 -2.209215 
C   -6.109126 -1.106603 3.470923 
C   5.287868 2.646423 2.934277 
C   4.005462 -2.655843 -2.738347 
C   -4.010860 0.253441 -2.934277 
C   -5.293266 -0.244021 2.738347 
C   4.837792 -0.977543 4.107892 
C   4.446754 0.963891 -1.584416 
C   -4.460936 -1.922321 -4.107892 
C   -4.851974 1.935973 1.584416 
C   5.245765 -0.109170 5.154040 
C   4.054656 0.093612 -0.534564 
C   -4.052962 -2.790693 -5.154040 
C   -5.244071 2.806251 0.534564 
C   4.340074 0.833854 5.660894 
C   4.977386 -0.829302 -0.022102 
C   -4.958654 2.066010 -5.660894 
C   -4.321342 -2.070562 0.022102 
C   3.033005 0.922595 5.185634 
C   6.285831 -0.896559 -0.498208 
C   -6.265723 1.977269 -5.185634 
C   -3.012897 -2.003305 0.498208 
C   2.617866 0.054361 4.175645 
C   6.683401 -0.032771 -1.518993 
C   -6.680861 2.845503 -4.175645 
C   -2.615326 -2.867093 1.518993 
C   3.512344 -0.873536 3.644948 
C   5.771144 0.874488 -2.054240 
C   -5.786384 -2.026328 -3.644948 
C   -3.527584 2.025376 2.054240 
C   6.602684 -0.146477 -5.631638 
C   2.698477 0.128061 0.070726 
C   -2.696043 -2.753387 5.631638 
C   -6.600250 2.771803 -0.070726 
C   7.427181 0.988343 5.692311 
C   1.846569 -0.983369 -0.032489 
C   -1.871547 1.911521 -5.692311 
C   -7.452159 -1.916495 0.032489 
C   8.708737 0.965564 -5.142166 
C   0.562157 -0.941752 0.514264 
C   -0.589991 1.934300 5.142166 
C   -8.736571 -1.958112 -0.514264 
C   9.179946 -0.184508 -4.503146 
C   0.116666 0.201336 1.184506 
C   -0.118782 -2.715356 4.503146 
C   -9.182062 2.698528 -1.184506 
C   8.352368 -1.307771 -4.410436 
C   0.973136 1.298457 1.317962 
C   -0.946360 -1.592093 4.410436 
C   -8.325592 1.601407 -1.317962 
C   7.076519 -1.291012 -4.973515 
C   2.252161 1.263284 0.763033 
C   -2.222209 -1.608851 4.973515 
C   -7.046567 1.636579 -0.763033 
H   7.483687 -0.615337 3.488427 
H   1.784030 0.622111 -2.206421 
H   -1.815040 -2.284527 -3.488427 
H   -7.514697 2.277753 2.206421 
H   8.965379 -2.140435 2.244998 
H   0.330702 2.157897 -3.472712 
H   -0.333348 -0.759428 -2.244998 
H   -8.968025 0.741966 3.472712 
H   8.096168 1.477346 1.388886 
H   1.227008 -1.468350 -4.320886 
H   -1.202560 1.422518 -1.388886 
H   -8.071720 -1.431514 4.320886 
H   5.727183 0.845108 1.837625 
H   3.592077 -0.847860 -3.833623 
H   -3.571545 2.054755 -1.837625 
H   -5.706651 -2.052003 3.833623 
H   4.264223 2.336346 3.146970 
H   5.028685 -2.353386 -2.513058 
H   -5.034505 0.563518 -3.146970 
H   -4.270043 -0.546478 2.513058 
H   4.663355 1.502195 -4.928094 
H   4.667335 -1.497539 0.782418 
H   -4.635373 1.397669 4.928094 
H   -4.631393 -1.402325 -0.782418 
H   2.357667 1.665782 5.610206 
H   6.974504 -1.623342 -0.066756 
H   -6.941060 1.234081 -5.610206 
H   -2.324223 -1.276521 0.066756 
H   1.611245 0.118908 3.763145 
H   7.690446 -0.083558 -1.933079 
H   -7.687482 2.780955 -3.763145 
H   -1.608281 -2.816305 1.933079 
H   3.189846 -1.501499 2.812476 
H   6.081154 1.502557 -2.891052 
H   -6.108882 -1.398364 -2.812476 
H   -3.217574 1.397306 2.891052 
H   7.077623 1.871560 5.154352 
H   2.178346 -1.862882 -0.588017 
H   -2.221104 1.028304 -5.154352 
H   -7.120381 -1.036982 0.588017 
H   -9.247810 1.842128 -5.243066 
H   -0.097804 -1.801276 0.390187 
H   0.050918 1.057736 5.243066 
H   9.200924 -1.098588 -0.390187 
H   -8.405859 -0.213529 -4.094495 
H   -0.896997 0.244009 1.587337 
H   0.892869 -2.686335 4.094495 
H   8.401731 2.655855 -1.587337 
H   8.699569 -2.198710 -3.886213 
H   0.643186 2.185798 1.859649 
H   -0.599158 -0.701153 3.886213 
H   -8.655541 0.714065 -1.859649 
H   6.430973 -2.167316 -4.901720 
H   2.918661 2.121806 0.859382 
H   -2.867755 -0.732548 4.901720 
H   -6.380067 0.778058 -0.859382 
128
i=11
C   5.767754 -1.914880 3.426902 
C   3.530974 1.914880 -2.267206 
C   -3.530974 -0.984984 -3.426902 
C   -5.767754 0.984984 2.267206 
C   7.109302 -1.579594 3.157525 
C   2.189426 1.579594 -2.536583 
C   -2.189426 -1.320269 -3.157525 
C   -7.109302 1.320269 2.536583 
C   7.937080 -2.444472 2.442088 
C   1.361647 2.444472 -3.252020 
C   -1.361647 -0.455391 -2.442088 
C   -7.937080 0.455391 3.252020 
C   7.442878 2.138718 1.961689 
C   1.855849 -2.138718 -3.732419 
C   -1.855849 0.761145 -1.961689 
C   -7.442878 -0.761145 3.732419 
C   6.114153 1.792361 2.216200 
C   3.184574 -1.792361 -3.477908 
C   -3.184574 1.107503 -2.216200 
C   -6.114153 -1.107503 3.477908 
C   5.290567 2.651133 2.945019 
C   4.008161 -2.651133 -2.749089 
C   -4.008161 0.248731 -2.945019 
C   -5.290567 -0.248731 2.749089 
C   4.844883 -0.970717 4.108792 
C   4.453845 0.970717 -1.585316 
C   -4.453845 -1.929147 -4.108792 
C   -4.844883 1.929147 1.585316 
C   5.244918 -0.101391 5.156792 
C   4.053809 0.101391 -0.537316 
C   -4.053809 -2.798472 -5.156792 
C   -5.244918 2.798472 0.537316 
C   4.330708 0.831578 5.666450 
C   4.968020 -0.831578 -0.027658 
C   -4.968020 2.068286 -5.666450 
C   -4.330708 -2.068286 0.027658 
C   3.022951 0.909577 5.190767 
C   6.275777 -0.909577 -0.503341 
C   -6.275777 1.990287 -5.190767 
C   -3.022951 -1.990287 0.503341 
C   2.616596 0.043566 4.175380 
C   6.682131 -0.043566 -1.518728 
C   -6.682131 2.856298 -4.175380 
C   -2.616596 -2.856298 1.518728 
C   3.519964 -0.874012 3.642408 
C   5.778764 0.874012 -2.051700 
C   -5.778764 -2.025852 -3.642408 
C   -3.519964 2.025852 2.051700 
C   6.601467 -0.137269 -5.627510 
C   2.697260 0.137269 0.066598 
C   -2.697260 -2.762595 5.627510 
C   -6.601467 2.762595 -0.066598 
C   7.439670 0.985856 5.676965 
C   1.859058 -0.985856 -0.017143 
C   -1.859058 1.914008 -5.676965 
C   -7.439670 -1.914008 0.017143 
C   8.722654 0.953658 -5.161005 
C   0.576074 -0.953658 0.533103 
C   -0.576074 1.946206 5.161005 
C   -8.722654 -1.946206 -0.533103 
C   9.181004 -0.192922 -4.506374 
C   0.117724 0.192922 1.187734 
C   -0.117724 -2.706942 4.506374 
C   -9.181004 2.706942 -1.187734 
C   8.338980 -1.303114 -4.393291 
C   0.959748 1.303114 1.300817 
C   -0.959748 -1.596750 4.393291 
C   -8.338980 1.596750 -1.300817 
C   7.061543 -1.277148 -4.952295 
C   2.237185 1.277148 0.741813 
C   -2.237185 -1.622715 4.952295 
C   -7.061543 1.622715 -0.741813 
H   7.499192 -0.618724 3.488057 
H   1.799535 0.618724 -2.206051 
H   -1.799535 -2.281140 -3.488057 
H   -7.499192 2.281140 2.206051 
H   8.966702 -2.149166 2.233197 
H   0.332025 2.149166 -3.460911 
H   -0.332025 -0.750697 -2.233197 
H   -8.966702 0.750697 3.460911 
H   8.083944 1.472848 1.381054 
H   1.214784 -1.472848 -4.313054 
H   -1.214784 1.427016 -1.381054 
H   -8.083944 -1.427016 4.313054 
H   5.716917 0.846484 1.849055 
H   3.581811 -0.846484 -3.845053 
H   -3.581811 2.053379 -1.849055 
H   -5.716917 -2.053379 3.845053 
H   4.267133 2.344866 3.164010 
H   5.031595 -2.344866 -2.530098 
H   -5.031595 0.554998 -3.164010 
H   -4.267133 -0.554998 2.530098 
H   4.647374 1.499867 -4.919892 
H   4.651354 -1.499867 0.774216 
H   -4.651354 1.399997 4.919892 
H   -4.647374 -1.399997 -0.774216 
H   2.340945 1.644562 5.618779 
H   6.957782 -1.644562 -0.075329 
H   -6.957782 1.255301 -5.618779 
H   -2.340945 -1.255301 0.075329 
H   1.609763 0.101233 3.762087 
H   7.688964 -0.101233 -1.932021 
H   -7.688964 2.798630 -3.762087 
H   -1.609763 -2.798630 1.932021 
H   3.203710 -1.502028 2.807766 
H   6.095018 1.502028 -2.886342 
H   -6.095018 -1.397835 -2.807766 
H   -3.203710 1.397835 2.886342 
H   7.099002 1.867221 5.130222 
H   2.199725 -1.867221 -0.563887 
H   -2.199725 1.032643 -5.130222 
H   -7.099002 -1.032643 0.563887 
H   -9.224367 1.821702 -5.273494 
H   -0.074361 -1.821702 0.420615 
H   0.074361 1.078162 5.273494 
H   9.224367 -1.078162 -0.420615 
H   -8.403795 -0.228769 -4.100633 
H   -0.894933 0.228769 1.593475 
H   0.894933 -2.671095 4.100633 
H   8.403795 2.671095 -1.593475 
H   8.677555 -2.192254 -3.860336 
H   0.621172 2.192254 1.833772 
H   -0.621172 -0.707609 3.860336 
H   -8.677555 0.707609 -1.833772 
H   6.405520 -2.144561 -4.868223 
H   2.893208 2.144561 0.825885 
H   -2.893208 -0.755303 4.868223 
H   -6.405520 0.755303 -0.825885 
128
i=12
C   5.776327 -1.909959 3.431876 
C   3.539547 1.919801 -2.272180 
C   -3.522401 -0.989905 -3.431876 
C   -5.759181 0.980063 2.272180 
C   7.118616 -1.580811 3.158001 
C   2.198740 1.578377 -2.537059 
C   -2.180112 -1.319052 -3.158001 
C   -7.099988 1.321486 2.537059 
C   7.938509 -2.449182 2.436796 
C   1.363076 2.439762 -3.246728 
C   -1.360218 -0.450681 -2.436796 
C   -7.935651 0.460101 3.246728 
C   7.436845 2.136072 1.958620 
C   1.849816 -2.141364 -3.729350 
C   -1.861882 0.763791 -1.958620 
C   -7.448911 -0.758499 3.729350 
C   6.109126 1.793261 2.223185 
C   3.179547 -1.791461 -3.484893 
C   -3.189601 1.106603 -2.223185 
C   -6.119180 -1.108403 3.484893 
C   5.293266 2.655843 2.955761 
C   4.010860 -2.646423 -2.759831 
C   -4.005462 0.244021 -2.955761 
C   -5.287868 -0.253441 2.759831 
C   4.851974 -0.963891 4.109692 
C   4.460936 0.977543 -1.586216 
C   -4.446754 -1.935973 -4.109692 
C   -4.837792 1.922321 1.586216 
C   5.244071 -0.093612 5.159544 
C   4.052962 0.109170 -0.540068 
C   -4.054656 -2.806251 -5.159544 
C   -5.245765 2.790693 0.540068 
C   4.321342 0.829302 5.672006 
C   4.958654 -0.833854 -0.033214 
C   -4.977386 2.070562 -5.672006 
C   -4.340074 -2.066010 0.033214 
C   3.012897 0.896559 5.195900 
C   6.265723 -0.922595 -0.508474 
C   -6.285831 2.003305 -5.195900 
C   -3.033005 -1.977269 0.508474 
C   2.615326 0.032771 4.175115 
C   6.680861 -0.054361 -1.518463 
C   -6.683401 2.867093 -4.175115 
C   -2.617866 -2.845503 1.518463 
C   3.527584 -0.874488 3.639868 
C   5.786384 0.873536 -2.049160 
C   -5.771144 -2.025376 -3.639868 
C   -3.512344 2.026328 2.049160 
C   6.600250 -0.128061 -5.623382 
C   2.696043 0.146477 0.062470 
C   -2.698477 -2.771803 5.623382 
C   -6.602684 2.753387 -0.062470 
C   7.452159 0.983369 5.661619 
C   1.871547 -0.988343 -0.001797 
C   -1.846569 1.916495 -5.661619 
C   -7.427181 -1.911521 0.001797 
C   8.736571 0.941752 -5.179844 
C   0.589991 -0.965564 0.551942 
C   -0.562157 1.958112 5.179844 
C   -8.708737 -1.934300 -0.551942 
C   9.182062 -0.201336 -4.509602 
C   0.118782 0.184508 1.190962 
C   -0.116666 -2.698528 4.509602 
C   -9.179946 2.715356 -1.190962 
C   8.325592 -1.298457 -4.376146 
C   0.946360 1.307771 1.283672 
C   -0.973136 -1.601407 4.376146 
C   -8.352368 1.592093 -1.283672 
C   7.046567 -1.263284 -4.931075 
C   2.222209 1.291012 0.720593 
C   -2.252161 -1.636579 4.931075 
C   -7.076519 1.608851 -0.720593 
H   7.514697 -0.622111 3.487687 
H   1.815040 0.615337 -2.205681 
H   -1.784030 -2.277753 -3.487687 
H   -7.483687 2.284527 2.205681 
H   8.968025 -2.157897 2.221396 
H   0.333348 2.140435 -3.449110 
H   -0.330702 -0.741966 -2.221396 
H   -8.965379 0.759428 3.449110 
H   8.071720 1.468350 1.373222 
H   1.202560 -1.477346 -4.305222 
H   -1.227008 1.431514 -1.373222 
H   -8.096168 -1.422518 4.305222 
H   5.706651 0.847860 1.860485 
H   3.571545 -0.845108 -3.856483 
H   -3.592077 2.052003 -1.860485 
H   -5.727183 -2.054755 3.856483 
H   4.270043 2.353386 3.181050 
H   5.034505 -2.336346 -2.547138 
H   -5.028685 0.546478 -3.181050 
H   -4.264223 -0.563518 2.547138 
H   4.631393 1.497539 -4.911690 
H   4.635373 -1.502195 0.766014 
H   -4.667335 1.402325 4.911690 
H   -4.663355 -1.397669 -0.766014 
H   2.324223 1.623342 5.627352 
H   6.941060 -1.665782 -0.083902 
H   -6.974504 1.276521 -5.627352 
H   -2.357667 -1.234081 0.083902 
H   1.608281 0.083558 3.761029 
H   7.687482 -0.118908 -1.930963 
H   -7.690446 2.816305 -3.761029 
H   -1.611245 -2.780955 1.930963 
H   3.217574 -1.502557 2.803056 
H   6.108882 1.501499 -2.881632 
H   -6.081154 -1.397306 -2.803056 
H   -3.189846 1.398364 2.881632 
H   7.120381 1.862882 5.106092 
H   2.221104 -1.871560 -0.539757 
H   -2.178346 1.036982 -5.106092 
H   -7.077623 -1.028304 0.539757 
H   -9.200924 1.801276 -5.303922 
H   -0.050918 -1.842128 0.451043 
H   0.097804 1.098588 5.303922 
H   9.247810 -1.057736 -0.451043 
H   -8.401731 -0.244009 -4.106771 
H   -0.892869 0.213529 1.599613 
H   0.896997 -2.655855 4.106771 
H   8.405859 2.686335 -1.599613 
H   8.655541 -2.185798 -3.834459 
H   0.599158 2.198710 1.807895 
H   -0.643186 -0.714065 3.834459 
H   -8.699569 0.701153 -1.807895 
H   6.380067 -2.121806 -4.834726 
H   2.867755 2.167316 0.792388 
H   -2.918661 -0.778058 4.834726 
H   -6.430973 0.732548 -0.792388 
128
i=13
C   5.784900 -1.905038 3.436850 
C   3.548120 1.924722 -2.277154 
C   -3.513828 -0.994826 -3.436850 
C   -5.750608 0.975142 2.277154 
C   7.127930 -1.582028 3.158477 
C   2.208054 1.577160 -2.537535 
C   -2.170798 -1.317835 -3.158477 
C   -7.090674 1.322703 2.537535 
C   7.939938 -2.453892 2.431504 
C   1.364505 2.435052 -3.241436 
C   -1.358789 -0.445971 -2.431504 
C   -7.934222 0.464811 3.241436 
C   7.430812 2.133426 1.955551 
C   1.843783 -2.144010 -3.726281 
C   -1.867915 0.766437 -1.955551 
C   -7.454944 -0.755853 3.726281 
C   6.104099 1.794161 2.230170 
C   3.174520 -1.790561 -3.491878 
C   -3.194628 1.105703 -2.230170 
C   -6.124207 -1.109303 3.491878 
C   5.295965 2.660553 2.966503 
C   4.013559 -2.641713 -2.770573 
C   -4.002763 0.239311 -2.966503 
C   -5.285169 -0.258151 2.770573 
C   4.859065 -0.957065 4.110592 
C   4.468027 0.984369 -1.587116 
C   -4.439663 -1.942799 -4.110592 
C   -4.830701 1.915495 1.587116 
C   5.243224 -0.085833 5.162296 
C   4.052115 0.116949 -0.542820 
C   -4.055503 -2.814030 -5.162296 
C   -5.246612 2.782914 0.542820 
C   4.311976 0.827026 5.677562 
C   4.949288 -0.836130 -0.038770 
C   -4.986752 2.072838 -5.677562 
C   -4.349440 -2.063734 0.038770 
C   3.002843 0.883541 5.201033 
C   6.255669 -0.935613 -0.513607 
C   -6.295885 2.016323 -5.201033 
C   -3.043059 -1.964251 0.513607 
C   2.614056 0.021976 4.174850 
C   6.679591 -0.065156 -1.518198 
C   -6.684671 2.877888 -4.174850 
C   -2.619136 -2.834708 1.518198 
C   3.535204 -0.874964 3.637328 
C   5.794004 0.873060 -2.046620 
C   -5.763524 -2.024900 -3.637328 
C   -3.504724 2.026804 2.046620 
C   6.599033 -0.118853 -5.619254 
C   2.694826 0.155685 0.058342 
C   -2.699694 -2.781011 5.619254 
C   -6.603901 2.744179 -0.058342 
C   7.464648 0.980882 5.646273 
C   1.884036 -0.990830 0.013549 
C   -1.834080 1.918982 -5.646273 
C   -7.414692 -1.909034 -0.013549 
C   8.750488 0.929846 -5.198683 
C   0.603908 -0.977470 0.570781 
C   -0.548240 1.970018 5.198683 
C   -8.694820 -1.922394 -0.570781 
C   9.183120 -0.209750 -4.512830 
C   0.119840 0.176094 1.194190 
C   -0.115608 -2.690114 4.512830 
C   -9.178888 2.723770 -1.194190 
C   8.312204 -1.293800 -4.359001 
C   0.932972 1.312428 1.266527 
C   -0.986524 -1.606064 4.359001 
C   -8.365756 1.587436 -1.266527 
C   7.031591 -1.249420 -4.909855 
C   2.207233 1.304876 0.699373 
C   -2.267137 -1.650443 4.909855 
C   -7.091495 1.594987 -0.699373 
H   7.530202 -0.625498 3.487317 
H   1.830545 0.611950 -2.205311 
H   -1.768525 -2.274366 -3.487317 
H   -7.468182 2.287914 2.205311 
H   8.969348 -2.166628 2.209595 
H   0.334671 2.131704 -3.437309 
H   -0.329379 -0.733235 -2.209595 
H   -8.964056 0.768159 3.437309 
H   8.059496 1.463852 1.365390 
H   1.190336 -1.481844 -4.297390 
H   -1.239232 1.436012 -1.365390 
H   -8.108392 -1.418020 4.297390 
H   5.696385 0.849236 1.871915 
H   3.561279 -0.843732 -3.867913 
H   -3.602343 2.050627 -1.871915 
H   -5.737449 -2.056131 3.867913 
H   4.272953 2.361906 3.198090 
H   5.037415 -2.327826 -2.564178 
H   -5.025775 0.537958 -3.198090 
H   -4.261313 -0.572038 2.564178 
H   4.615412 1.495211 -4.903488 
H   4.619392 -1.504523 0.757812 
H   -4.683316 1.404653 4.903488 
H   -4.679336 -1.395341 -0.757812 
H   2.307501 1.602122 5.635925 
H   6.924338 -1.687002 -0.092475 
H   -6.991226 1.297741 -5.635925 
H   -2.374389 -1.212861 0.092475 
H   1.606799 0.065883 3.759971 
H   7.686000 -0.136583 -1.929905 
H   -7.691928 2.833980 -3.759971 
H   -1.612727 -2.763280 1.929905 
H   3.231438 -1.503086 2.798346 
H   6.122746 1.500970 -2.876922 
H   -6.067290 -1.396777 -2.798346 
H   -3.175982 1.398893 2.876922 
H   7.141760 1.858543 5.081962 
H   2.242483 -1.875899 -0.515627 
H   -2.156967 1.041321 -5.081962 
H   -7.056244 -1.023965 0.515627 
H   -9.177481 1.780850 -5.334350 
H   -0.027475 -1.862554 0.481471 
H   0.121247 1.119014 5.334350 
H   9.271253 -1.037310 -0.481471 
H   -8.399667 -0.259249 -4.112909 
H   -0.890805 0.198289 1.605751 
H   0.899061 -2.640615 4.112909 
H   8.407923 2.701575 -1.605751 
H   8.633527 -2.179342 -3.808582 
H   0.577144 2.205166 1.782018 
H   -0.665200 -0.720521 3.808582 
H   -8.721583 0.694697 -1.782018 
H   6.354614 -2.099051 -4.801229 
H   2.842302 2.190071 0.758891 
H   -2.944114 -0.800813 4.801229 
H   -6.456426 0.709793 -0.758891 
128
i=14
C   5.793473 -1.900117 3.441824 
C   3.556693 1.929643 -2.282128 
C   -3.505255 -0.999747 -3.441824 
C   -5.742035 0.970221 2.282128 
C   7.137244 -1.583245 3.158953 
C   2.217368 1.575943 -2.538011 
C   -2.161484 -1.316618 -3.158953 
C   -7.081360 1.323920 2.538011 
C   7.941367 -2.458602 2.426212 
C   1.365934 2.430342 -3.236144 
C   -1.357360 -0.441261 -2.426212 
C   -7.932793 0.469521 3.236144 
C   7.424779 2.130780 1.952482 
C   1.837750 -2.146656 -3.723212 
C   -1.873948 0.769083 -1.952482 
C   -7.460977 -0.753207 3.723212 
C   6.099072 1.795061 2.237155 
C   3.169493 -1.789661 -3.498863 
C   -3.199655 1.104803 -2.237155 
C   -6.129234 -1.110203 3.498863 
C   5.298664 2.665263 2.977245 
C   4.016258 -2.637003 -2.781315 
C   -4.000064 0.234601 -2.977245 
C   -5.282470 -0.262861 2.781315 
C   4.866156 -0.950239 4.111492 
C   4.475118 0.991195 -1.588016 
C   -4.432572 -1.949625 -4.111492 
C   -4.823610 1.908669 1.588016 
C   5.242377 -0.078054 5.165048 
C   4.051268 0.124728 -0.545572 
C   -4.056350 -2.821809 -5.165048 
C   -5.247459 2.775135 0.545572 
C   4.302610 0.824750 5.683118 
C   4.939922 -0.838406 -0.044326 
C   -4.996118 2.075114 -5.683118 
C   -4.358806 -2.061458 0.044326 
C   2.992789 0.870523 5.206166 
C   6.245615 -0.948631 -0.518740 
C   -6.305939 2.029341 -5.206166 
C   -3.053113 -1.951233 0.518740 
C   2.612786 0.011181 4.174585 
C   6.678321 -0.075951 -1.517933 
C   -6.685941 2.888683 -4.174585 
C   -2.620406 -2.823913 1.517933 
C   3.542824 -0.875440 3.634788 
C   5.801624 0.872584 -2.044080 
C   -5.755904 -2.024424 -3.634788 
C   -3.497104 2.027280 2.044080 
C   6.597816 -0.109645 -5.615126 
C   2.693609 0.164893 0.054214 
C   -2.700911 -2.790219 5.615126 
C   -6.605118 2.734971 -0.054214 
C   7.477137 0.978395 5.630927 
C   1.896525 -0.993317 0.028895 
C   -1.821591 1.921469 -5.630927 
C   -7.402203 -1.906547 -0.028895 
C   8.764405 0.917940 -5.217522 
C   0.617825 -0.989376 0.589620 
C   -0.534323 1.981924 5.217522 
C   -8.680903 -1.910488 -0.589620 
C   9.184178 -0.218164 -4.516058 
C   0.120898 0.167680 1.197418 
C   -0.114550 -2.681700 4.516058 
C   -9.177830 2.732184 -1.197418 
C   8.298816 -1.289143 -4.341856 
C   0.919584 1.317085 1.249382 
C   -0.999912 -1.610721 4.341856 
C   -8.379144 1.582779 -1.249382 
C   7.016615 -1.235556 -4.888635 
C   2.192257 1.318740 0.678153 
C   -2.282113 -1.664307 4.888635 
C   -7.106471 1.581123 -0.678153 
H   7.545707 -0.628885 3.486947 
H   1.846050 0.608563 -2.204941 
H   -1.753020 -2.270979 -3.486947 
H   -7.452677 2.291301 2.204941 
H   8.970671 -2.175359 2.197794 
H   0.335994 2.122973 -3.425508 
H   -0.328056 -0.724504 -2.197794 
H   -8.962733 0.776890 3.425508 
H   8.047272 1.459354 1.357558 
H   1.178112 -1.486342 -4.289558 
H   -1.251456 1.440510 -1.357558 
H   -8.120616 -1.413522 4.289558 
H   5.686119 0.850612 1.883345 
H   3.551013 -0.842356 -3.879343 
H   -3.612609 2.049251 -1.883345 
H   -5.747715 -2.057507 3.879343 
H   4.275863 2.370426 3.215130 
H   5.040325 -2.319306 -2.581218 
H   -5.022865 0.529438 -3.215130 
H   -4.258403 -0.580558 2.581218 
H   4.599431 1.492883 -4.895286 
H   4.603411 -1.506851 0.749610 
H   -4.699297 1.406981 4.895286 
H   -4.695317 -1.393013 -0.749610 
H   2.290779 1.580902 5.644498 
H   6.907616 -1.708222 -0.101048 
H   -7.007948 1.318961 -5.644498 
H   -2.391111 -1.191641 0.101048 
H   1.605317 0.048208 3.758913 
H   7.684518 -0.154258 -1.928847 
H   -7.693410 2.851655 -3.758913 
H   -1.614209 -2.745605 1.928847 
H   3.245302 -1.503615 2.793636 
H   6.136610 1.500441 -2.872212 
H   -6.053426 -1.396248 -2.793636 
H   -3.162118 1.399422 2.872212 
H   7.163139 1.854204 5.057832 
H   2.263862 -1.880238 -0.491497 
H   -2.135588 1.045660 -5.057832 
H   -7.034865 -1.019626 0.491497 
H   -9.154038 1.760424 -5.364778 
H   -0.004032 -1.882980 0.511899 
H   0.144690 1.139440 5.364778 
H   9.294696 -1.016884 -0.511899 
H   -8.397603 -0.274489 -4.119047 
H   -0.888741 0.183049 1.611889 
H   0.901125 -2.625375 4.119047 
H   8.409987 2.716815 -1.611889 
H   8.611513 -2.172886 -3.782705 
H   0.555130 2.211622 1.756141 
H   -0.687214 -0.726977 3.782705 
H   -8.743597 0.688241 -1.756141 
H   6.329161 -2.076296 -4.767732 
H   2.816849 2.212826 0.725394 
H   -2.969567 -0.823568 4.767732 
H   -6.481879 0.687038 -0.725394 
128
i=15
C   5.802046 -1.895196 3.446798 
C   3.565266 1.934564 -2.287102 
C   -3.496682 -1.004668 -3.446798 
C   -5.733462 0.965300 2.287102 
C   7.146558 -1.584462 3.159429 
C   2.226682 1.574726 -2.538487 
C   -2.152170 -1.315401 -3.159429 
C   -7.072046 1.325137 2.538487 
C   7.942796 -2.463312 2.420920 
C   1.367363 2.425632 -3.230852 
C   -1.355931 -0.436551 -2.420920 
C   -7.931364 0.474231 3.230852 
C   7.418746 2.128134 1.949413 
C   1.831717 -2.149302 -3.720143 
C   -1.879981 0.771729 -1.949413 
C   -7.467010 -0.750561 3.720143 
C   6.094045 1.795961 2.244140 
C   3.164466 -1.788761 -3.505848 
C   -3.204682 1.103903 -2.244140 
C   -6.134261 -1.111103 3.505848 
C   5.301363 2.669973 2.987987 
C   4.018957 -2.632293 -2.792057 
C   -3.997365 0.229891 -2.987987 
C   -5.279771 -0.267571 2.792057 
C   4.873247 -0.943413 4.112392 
C   4.482209 0.998021 -1.588916 
C   -4.425481 -1.956451 -4.112392 
C   -4.816519 1.901843 1.588916 
C   5.241530 -0.070275 5.167800 
C   4.050421 0.132507 -0.548324 
C   -4.057197 -2.829588 -5.167800 
C   -5.248306 2.767356 0.548324 
C   4.293244 0.822474 5.688674 
C   4.930556 -0.840682 -0.049882 
C   -5.005484 2.077390 -5.688674 
C   -4.368172 -2.059182 0.049882 
C   2.982735 0.857505 5.211299 
C   6.235561 -0.961649 -0.523873 
C   -6.315993 2.042359 -5.211299 
C   -3.063167 -1.938215 0.523873 
C   2.611516 0.000386 4.174320 
C   6.677051 -0.086746 -1.517668 
C   -6.687211 2.899478 -4.174320 
C   -2.621676 -2.813118 1.517668 
C   3.550444 -0.875916 3.632248 
C   5.809244 0.872108 -2.041540 
C   -5.748284 -2.023948 -3.632248 
C   -3.489484 2.027756 2.041540 
C   6.596599 -0.100437 -5.610998 
C   2.692392 0.174101 0.050086 
C   -2.702128 -2.799427 5.610998 
C   -6.606335 2.725763 -0.050086 
C   7.489626 0.975908 5.615581 
C   1.909014 -0.995804 0.044241 
C   -1.809102 1.923956 -5.615581 
C   -7.389714 -1.904060 -0.044241 
C   8.778322 0.906034 -5.236361 
C   0.631742 -1.001282 0.608459 
C   -0.520406 1.993830 5.236361 
C   -8.666986 -1.898582 -0.608459 
C   9.185236 -0.226578 -4.519286 
C   0.121956 0.159266 1.200646 
C   -0.113492 -2.673286 4.519286 
C   -9.176772 2.740598 -1.200646 
C   8.285428 -1.284486 -4.324711 
C   0.906196 1.321742 1.232237 
C   -1.013300 -1.615378 4.324711 
C   -8.392532 1.578122 -1.232237 
C   7.001639 -1.221692 -4.867415 
C   2.177281 1.332604 0.656933 
C   -2.297089 -1.678171 4.867415 
C   -7.121447 1.567259 -0.656933 
H   7.561212 -0.632272 3.486577 
H   1.861555 0.605176 -2.204571 
H   -1.737515 -2.267592 -3.486577 
H   -7.437172 2.294688 2.204571 
H   8.971994 -2.184090 2.185993 
H   0.337317 2.114242 -3.413707 
H   -0.326733 -0.715773 -2.185993 
H   -8.961410 0.785621 3.413707 
H   8.035048 1.454856 1.349726 
H   1.165888 -1.490840 -4.281726 
H   -1.263680 1.445008 -1.349726 
H   -8.132840 -1.409024 4.281726 
H   5.675853 0.851988 1.894775 
H   3.540747 -0.840980 -3.890773 
H   -3.622875 2.047875 -1.894775 
H   -5.757981 -2.058883 3.890773 
H   4.278773 2.378946 3.232170 
H   5.043235 -2.310786 -2.598258 
H   -5.019955 0.520918 -3.232170 
H   -4.255493 -0.589078 2.598258 
H   4.583450 1.490555 -4.887084 
H   4.587430 -1.509179 0.741408 
H   -4.715278 1.409309 4.887084 
H   -4.711298 -1.390685 -0.741408 
H   2.274057 1.559682 5.653071 
H   6.890894 -1.729442 -0.109621 
H   -7.024670 1.340181 -5.653071 
H   -2.407833 -1.170421 0.109621 
H   1.603835 0.030533 3.757855 
H   7.683036 -0.171933 -1.927789 
H   -7.694892 2.869330 -3.757855 
H   -1.615691 -2.727930 1.927789 
H   3.259166 -1.504144 2.788926 
H   6.150474 1.499912 -2.867502 
H   -6.039562 -1.395719 -2.788926 
H   -3.148254 1.399951 2.867502 
H   7.184518 1.849865 5.033702 
H   2.285241 -1.884577 -0.467367 
H   -2.114209 1.049999 -5.033702 
H   -7.013486 -1.015287 0.467367 
H   -9.130595 1.739998 -5.395206 
H   0.019411 -1.903406 0.542327 
H   0.168133 1.159866 5.395206 
H   9.318139 -0.996458 -0.542327 
H   -8.395539 -0.289729 -4.125185 
H   -0.886677 0.167809 1.618027 
H   0.903189 -2.610135 4.125185 
H   8.412051 2.732055 -1.618027 
H   8.589499 -2.166430 -3.756828 
H   0.533116 2.218078 1.730264 
H   -0.709228 -0.733433 3.756828 
H   -8.765611 0.681785 -1.730264 
H   6.303708 -2.053541 -4.734235 
H   2.791396 2.235581 0.691897 
H   -2.995020 -0.846323 4.734235 
H   -6.507332 0.664283 -0.691897 
128
i=16
C   5.810619 -1.890275 3.451772 
C   3.573839 1.939485 -2.292076 
C   -3.488109 -1.009589 -3.451772 
C   -5.724889 0.960379 2.292076 
C   7.155872 -1.585679 3.159905 
C   2.235996 1.573509 -2.538963 
C   -2.142856 -1.314184 -3.159905 
C   -7.062732 1.326354 2.538963 
C   7.944225 -2.468022 2.415628 
C   1.368792 2.420922 -3.225560 
C   -1.354502 -0.431841 -2.415628 
C   -7.929935 0.478941 3.225560 
C   7.412713 2.125488 1.946344 
C   1.825684 -2.151948 -3.717074 
C   -1.886014 0.774375 -1.946344 
C   -7.473043 -0.747915 3.717074 
C   6.089018 1.796861 2.251125 
C   3.159439 -1.787861 -3.512833 
C   -3.209709 1.103003 -2.251125 
C   -6.139288 -1.112003 3.512833 
C   5.304062 2.674683 2.998729 
C   4.021656 -2.627583 -2.802799 
C   -3.994666 0.225181 -2.998729 
C   -5.277072 -0.272281 2.802799 
C   4.880338 -0.936587 4.113292 
C   4.489300 1.004847 -1.589816 
C   -4.418390 -1.963277 -4.113292 
C   -4.809428 1.895017 1.589816 
C   5.240683 -0.062496 5.170552 
C   4.049574 0.140286 -0.551076 
C   -4.058044 -2.837367 -5.170552 
C   -5.249153 2.759577 0.551076 
C   4.283878 0.820198 5.694230 
C   4.921190 -0.842958 -0.055438 
C   -5.014850 2.079666 -5.694230 
C   -4.377538 -2.056906 0.055438 
C   2.972681 0.844487 5.216432 
C   6.225507 -0.974667 -0.529006 
C   -6.326047 2.055377 -5.216432 
C   -3.073221 -1.925197 0.529006 
C   2.610246 -0.010409 4.174055 
C   6.675781 -0.097541 -1.517403 
C   -6.688481 2.910273 -4.174055 
C   -2.622946 -2.802323 1.517403 
C   3.558064 -0.876392 3.629708 
C   5.816864 0.871632 -2.039000 
C   -5.740664 -2.023472 -3.629708 
C   -3.481864 2.028232 2.039000 
C   6.595382 -0.091229 -5.606870 
C   2.691175 0.183309 0.045958 
C   -2.703345 -2.808635 5.606870 
C   -6.607552 2.716555 -0.045958 
C   7.502115 0.973421 5.600235 
C   1.921503 -0.998291 0.059587 
C   -1.796613 1.926443 -5.600235 
C   -7.377225 -1.901573 -0.059587 
C   8.792239 0.894128 -5.255200 
C   0.645659 -1.013188 0.627298 
C   -0.506489 2.005736 5.255200 
C   -8.653069 -1.886676 -0.627298 
C   9.186294 -0.234992 -4.522514 
C   0.123014 0.150852 1.203874 
C   -0.112434 -2.664872 4.522514 
C   -9.175714 2.749012 -1.203874 
C   8.272040 -1.279829 -4.307566 
C   0.892808 1.326399 1.215092 
C   -1.026688 -1.620035 4.307566 
C   -8.405920 1.573465 -1.215092 
C   6.986663 -1.207828 -4.846195 
C   2.162305 1.346468 0.635713 
C   -2.312065 -1.692035 4.846195 
C   -7.136423 1.553395 -0.635713 
H   7.576717 -0.635659 3.486207 
H   1.877060 0.601789 -2.204201 
H   -1.722010 -2.264205 -3.486207 
H   -7.421667 2.298075 2.204201 
H   8.973317 -2.192821 2.174192 
H   0.338640 2.105511 -3.401906 
H   -0.325410 -0.707042 -2.174192 
H   -8.960087 0.794352 3.401906 
H   8.022824 1.450358 1.341894 
H   1.153664 -1.495338 -4.273894 
H   -1.275904 1.449506 -1.341894 
H   -8.145064 -1.404526 4.273894 
H   5.665587 0.853364 1.906205 
H   3.530481 -0.839604 -3.902203 
H   -3.633141 2.046499 -1.906205 
H   -5.768247 -2.060259 3.902203 
H   4.281683 2.387466 3.249210 
H   5.046145 -2.302266 -2.615298 
H   -5.017045 0.512398 -3.249210 
H   -4.252583 -0.597598 2.615298 
H   4.567469 1.488227 -4.878882 
H   4.571449 -1.511507 0.733206 
H   -4.731259 1.411637 4.878882 
H   -4.727279 -1.388357 -0.733206 
H   2.257335 1.538462 5.661644 
H   6.874172 -1.750662 -0.118194 
H   -7.041392 1.361401 -5.661644 
H   -2.424555 -1.149201 0.118194 
H   1.602353 0.012858 3.756797 
H   7.681554 -0.189608 -1.926731 
H   -7.696374 2.887005 -3.756797 
H   -1.617173 -2.710255 1.926731 
H   3.273030 -1.504673 2.784216 
H   6.164338 1.499383 -2.862792 
H   -6.025698 -1.395190 -2.784216 
H   -3.134390 1.400480 2.862792 
H   7.205897 1.845526 5.009572 
H   2.306620 -1.888916 -0.443237 
H   -2.092830 1.054338 -5.009572 
H   -6.992107 -1.010948 0.443237 
H   -9.107152 1.719572 -5.425634 
H   0.042854 -1.923832 0.572755 
H   0.191576 1.180292 5.425634 
H   9.341582 -0.976032 -0.572755 
H   -8.393475 -0.304969 -4.131323 
H   -0.884613 0.152569 1.624165 
H   0.905253 -2.594895 4.131323 
H   8.414115 2.747295 -1.624165 
H   8.567485 -2.159974 -3.730951 
H   0.511102 2.224534 1.704387 
H   -0.731242 -0.739889 3.730951 
H   -8.787625 0.675329 -1.704387 
H   6.278255 -2.030786 -4.700738 
H   2.765943 2.258336 0.658400 
H   -3.020473 -0.869078 4.700738 
H   -6.532785 0.641528 -0.658400 
128
i=17
C   5.819192 -1.885354 3.456746 
C   3.582412 1.944406 -2.297050 
C   -3.479536 -1.014510 -3.456746 
C   -5.716316 0.955458 2.297050 
C   7.165186 -1.586896 3.160381 
C   2.245310 1.572292 -2.539439 
C   -2.133542 -1.312967 -3.160381 
C   -7.053418 1.327571 2.539439 
C   7.945654 -2.472732 2.410336 
C   1.370221 2.416212 -3.220268 
C   -1.353073 -0.427131 -2.410336 
C   -7.928506 0.483651 3.220268 
C   7.406680 2.122842 1.943275 
C   1.819651 -2.154594 -3.714005 
C   -1.892047 0.777021 -1.943275 
C   -7.479076 -0.745269 3.714005 
C   6.083991 1.797761 2.258110 
C   3.154412 -1.786961 -3.519818 
C   -3.214736 1.102103 -2.258110 
C   -6.144315 -1.112903 3.519818 
C   5.306761 2.679393 3.009471 
C   4.024355 -2.622873 -2.813541 
C   -3.991967 0.220471 -3.009471 
C   -5.274373 -0.276991 2.813541 
C   4.887429 -0.929761 4.114192 
C   4.496391 1.011673 -1.590716 
C   -4.411299 -1.970103 -4.114192 
C   -4.802337 1.888191 1.590716 
C   5.239836 -0.054717 5.173304 
C   4.048727 0.148065 -0.553828 
C   -4.058891 -2.845146 -5.173304 
C   -5.250000 2.751798 0.553828 
C   4.274512 0.817922 5.699786 
C   4.911824 -0.845234 -0.060994 
C   -5.024216 2.081942 -5.699786 
C   -4.386904 -2.054630 0.060994 
C   2.962627 0.831469 5.221565 
C   6.215453 -0.987685 -0.534139 
C   -6.336101 2.068395 -5.221565 
C   -3.083275 -1.912179 0.534139 
C   2.608976 -0.021204 4.173790 
C   6.674511 -0.108336 -1.517138 
C   -6.689751 2.921068 -4.173790 
C   -2.624216 -2.791528 1.517138 
C   3.565684 -0.876868 3.627168 
C   5.824484 0.871156 -2.036460 
C   -5.733044 -2.022996 -3.627168 
C   -3.474244 2.028708 2.036460 
C   6.594165 -0.082021 -5.602742 
C   2.689958 0.192517 0.041830 
C   -2.704562 -2.817843 5.602742 
C   -6.608769 2.707347 -0.041830 
C   7.514604 0.970934 5.584889 
C   1.933992 -1.000778 0.074933 
C   -1.784124 1.928930 -5.584889 
C   -7.364736 -1.899086 -0.074933 
C   8.806156 0.882222 -5.274039 
C   0.659576 -1.025094 0.646137 
C   -0.492572 2.017642 5.274039 
C   -8.639152 -1.874770 -0.646137 
C   9.187352 -0.243406 -4.525742 
C   0.124072 0.142438 1.207102 
C   -0.111376 -2.656458 4.525742 
C   -9.174656 2.757426 -1.207102 
C   8.258652 -1.275172 -4.290421 
C   0.879420 1.331056 1.197947 
C   -1.040076 -1.624692 4.290421 
C   -8.419308 1.568808 -1.197947 
C   6.971687 -1.193964 -4.824975 
C   2.147329 1.360332 0.614493 
C   -2.327041 -1.705899 4.824975 
C   -7.151399 1.539531 -0.614493 
H   7.592222 -0.639046 3.485837 
H   1.892565 0.598402 -2.203831 
H   -1.706505 -2.260818 -3.485837 
H   -7.406162 2.301462 2.203831 
H   8.974640 -2.201552 2.162391 
H   0.339963 2.096780 -3.390105 
H   -0.324087 -0.698311 -2.162391 
H   -8.958764 0.803083 3.390105 
H   8.010600 1.445860 1.334062 
H   1.141440 -1.499836 -4.266062 
H   -1.288128 1.454004 -1.334062 
H   -8.157288 -1.400028 4.266062 
H   5.655321 0.854740 1.917635 
H   3.520215 -0.838228 -3.913633 
H   -3.643407 2.045123 -1.917635 
H   -5.778513 -2.061635 3.913633 
H   4.284593 2.395986 3.266250 
H   5.049055 -2.293746 -2.632338 
H   -5.014135 0.503878 -3.266250 
H   -4.249673 -0.606118 2.632338 
H   4.551488 1.485899 -4.870680 
H   4.555468 -1.513835 0.725004 
H   -4.747240 1.413965 4.870680 
H   -4.743260 -1.386029 -0.725004 
H   2.240613 1.517242 5.670217 
H   6.857450 -1.771882 -0.126767 
H   -7.058114 1.382621 -5.670217 
H   -2.441277 -1.127981 0.126767 
H   1.600871 -0.004817 3.755739 
H   7.680072 -0.207283 -1.925673 
H   -7.697856 2.904680 -3.755739 
H   -1.618655 -2.692580 1.925673 
H   3.286894 -1.505202 2.779506 
H   6.178202 1.498854 -2.858082 
H   -6.011834 -1.394661 -2.779506 
H   -3.120526 1.401009 2.858082 
H   7.227276 1.841187 4.985442 
H   2.327999 -1.893255 -0.419107 
H   -2.071451 1.058677 -4.985442 
H   -6.970728 -1.006609 0.419107 
H   -9.083709 1.699146 -5.456062 
H   0.066297 -1.944258 0.603183 
H   0.215019 1.200718 5.456062 
H   9.365025 -0.955606 -0.603183 
H   -8.391411 -0.320209 -4.137461 
H   -0.882549 0.137329 1.630303 
H   0.907317 -2.579655 4.137461 
H   8.416179 2.762535 -1.630303 
H   8.545471 -2.153518 -3.705074 
H   0.489088 2.230990 1.678510 
H   -0.753256 -0.746345 3.705074 
H   -8.809639 0.668873 -1.678510 
H   6.252802 -2.008031 -4.667241 
H   2.740490 2.281091 0.624903 
H   -3.045926 -0.891833 4.667241 
H   -6.558238 0.618773 -0.624903 
128
i=18
C   5.827765 -1.880433 3.461720 
C   3.590985 1.949327 -2.302024 
C   -3.470963 -1.019431 -3.461720 
C   -5.707743 0.950537 2.302024 
C   7.174500 -1.588113 3.160857 
C   2.254624 1.571075 -2.539915 
C   -2.124228 -1.311750 -3.160857 
C   -7.044104 1.328788 2.539915 
C   7.947083 -2.477442 2.405044 
C   1.371650 2.411502 -3.214976 
C   -1.351644 -0.422421 -2.405044 
C   -7.927077 0.488361 3.214976 
C   7.400647 2.120196 1.940206 
C   1.813618 -2.157240 -3.710936 
C   -1.898080 0.779667 -1.940206 
C   -7.485109 -0.742623 3.710936 
C   6.078964 1.798661 2.265095 
C   3.149385 -1.786061 -3.526803 
C   -3.219763 1.101203 -2.265095 
C   -6.149342 -1.113803 3.526803 
C   5.309460 2.684103 3.020213 
C   4.027054 -2.618163 -2.824283 
C   -3.989268 0.215761 -3.020213 
C   -5.271674 -0.281701 2.824283 
C   4.894520 -0.922935 4.115092 
C   4.503482 1.018499 -1.591616 
C   -4.404208 -1.976929 -4.115092 
C   -4.795246 1.881365 1.591616 
C   5.238989 -0.046938 5.176056 
C   4.047880 0.155844 -0.556580 
C   -4.059738 -2.852925 -5.176056 
C   -5.250847 2.744019 0.556580 
C   4.265146 0.815646 5.705342 
C   4.902458 -0.847510 -0.066550 
C   -5.033582 2.084218 -5.705342 
C   -4.396270 -2.052354 0.066550 
C   2.952573 0.818451 5.226698 
C   6.205399 -1.000703 -0.539272 
C   -6.346155 2.081413 -5.226698 
C   -3.093329 -1.899161 0.539272 
C   2.607706 -0.031999 4.173525 
C   6.673241 -0.119131 -1.516873 
C   -6.691021 2.931863 -4.173525 
C   -2.625486 -2.780733 1.516873 
C   3.573304 -0.877344 3.624628 
C   5.832104 0.870680 -2.033920 
C   -5.725424 -2.022520 -3.624628 
C   -3.466624 2.029184 2.033920 
C   6.592948 -0.072813 -5.598614 
C   2.688741 0.201725 0.037702 
C   -2.705779 -2.827051 5.598614 
C   -6.609986 2.698139 -0.037702 
C   7.527093 0.968447 5.569543 
C   1.946481 -1.003265 0.090279 
C   -1.771635 1.931417 -5.569543 
C   -7.352247 -1.896599 -0.090279 
C   8.820073 0.870316 -5.292878 
C   0.673493 -1.037000 0.664976 
C   -0.478655 2.029548 5.292878 
C   -8.625235 -1.862864 -0.664976 
C   9.188410 -0.251820 -4.528970 
C   0.125130 0.134024 1.210330 
C   -0.110318 -2.648044 4.528970 
C   -9.173598 2.765840 -1.210330 
C   8.245264 -1.270515 -4.273276 
C   0.866032 1.335713 1.180802 
C   -1.053464 -1.629349 4.273276 
C   -8.432696 1.564151 -1.180802 
C   6.956711 -1.180100 -4.803755 
C   2.132353 1.374196 0.593273 
C   -2.342017 -1.719763 4.803755 
C   -7.166375 1.525667 -0.593273 
H   7.607727 -0.642433 3.485467 
H   1.908070 0.595015 -2.203461 
H   -1.691000 -2.257431 -3.485467 
H   -7.390657 2.304849 2.203461 
H   8.975963 -2.210283 2.150590 
H   0.341286 2.088049 -3.378304 
H   -0.322764 -0.689580 -2.150590 
H   -8.957441 0.811814 3.378304 
H   7.998376 1.441362 1.326230 
H   1.129216 -1.504334 -4.258230 
H   -1.300352 1.458502 -1.326230 
H   -8.169512 -1.395530 4.258230 
H   5.645055 0.856116 1.929065 
H   3.509949 -0.836852 -3.925063 
H   -3.653673 2.043747 -1.929065 
H   -5.788779 -2.063011 3.925063 
H   4.287503 2.404506 3.283290 
H   5.051965 -2.285226 -2.649378 
H   -5.011225 0.495358 -3.283290 
H   -4.246763 -0.614638 2.649378 
H   4.535507 1.483571 -4.862478 
H   4.539487 -1.516163 0.716802 
H   -4.763221 1.416293 4.862478 
H   -4.759241 -1.383701 -0.716802 
H   2.223891 1.496022 5.678790 
H   6.840728 -1.793102 -0.135340 
H   -7.074836 1.403841 -5.678790 
H   -2.457999 -1.106761 0.135340 
H   1.599389 -0.022492 3.754681 
H   7.678590 -0.224958 -1.924615 
H   -7.699338 2.922355 -3.754681 
H   -1.620137 -2.674905 1.924615 
H   3.300758 -1.505731 2.774796 
H   6.192066 1.498325 -2.853372 
H   -5.997970 -1.394132 -2.774796 
H   -3.106662 1.401538 2.853372 
H   7.248655 1.836848 4.961312 
H   2.349378 -1.897594 -0.394977 
H   -2.050072 1.063016 -4.961312 
H   -6.949349 -1.002270 0.394977 
H   -9.060266 1.678720 -5.486490 
H   0.089740 -1.964684 0.633611 
H   0.238462 1.221144 5.486490 
H   9.388468 -0.935180 -0.633611 
H   -8.389347 -0.335449 -4.143599 
H   -0.880485 0.122089 1.636441 
H   0.909381 -2.564415 4.143599 
H   8.418243 2.777775 -1.636441 
H   8.523457 -2.147062 -3.679197 
H   0.467074 2.237446 1.652633 
H   -0.775270 -0.752801 3.679197 
H   -8.831653 0.662417 -1.652633 
H   6.227349 -1.985276 -4.633744 
H   2.715037 2.303846 0.591406 
H   -3.071379 -0.914588 4.633744 
H   -6.583691 0.596018 -0.591406 
128
i=19
C   5.836338 -1.875512 3.466694 
C   3.599558 1.954248 -2.306998 
C   -3.462390 -1.024352 -3.466694 
C   -5.699170 0.945616 2.306998 
C   7.183814 -1.589330 3.161333 
C   2.263938 1.569858 -2.540391 
C   -2.114914 -1.310533 -3.161333 
C   -7.034790 1.330005 2.540391 
C   7.948512 -2.482152 2.399752 
C   1.373079 2.406792 -3.209684 
C   -1.350215 -0.417711 -2.399752 
C   -7.925648 0.493071 3.209684 
C   7.394614 2.117550 1.937137 
C   1.807585 -2.159886 -3.707867 
C   -1.904113 0.782313 -1.937137 
C   -7.491142 -0.739977 3.707867 
C   6.073937 1.799561 2.272080 
C   3.144358 -1.785161 -3.533788 
C   -3.224790 1.100303 -2.272080 
C   -6.154369 -1.114703 3.533788 
C   5.312159 2.688813 3.030955 
C   4.029753 -2.613453 -2.835025 
C   -3.986569 0.211051 -3.030955 
C   -5.268975 -0.286411 2.835025 
C   4.901611 -0.916109 4.115992 
C   4.510573 1.025325 -1.592516 
C   -4.397117 -1.983755 -4.115992 
C   -4.788155 1.874539 1.592516 
C   5.238142 -0.039159 5.178808 
C   4.047033 0.163623 -0.559332 
C   -4.060585 -2.860704 -5.178808 
C   -5.251694 2.736240 0.559332 
C   4.255780 0.813370 5.710898 
C   4.893092 -0.849786 -0.072106 
C   -5.042948 2.086494 -5.710898 
C   -4.405636 -2.050078 0.072106 
C   2.942519 0.805433 5.231831 
C   6.195345 -1.013721 -0.544405 
C   -6.356209 2.094431 -5.231831 
C   -3.103383 -1.886143 0.544405 
C   2.606436 -0.042794 4.173260 
C   6.671971 -0.129926 -1.516608 
C   -6.692291 2.942658 -4.173260 
C   -2.626756 -2.769938 1.516608 
C   3.580924 -0.877820 3.622088 
C   5.839724 0.870204 -2.031380 
C   -5.717804 -2.022044 -3.622088 
C   -3.459004 2.029660 2.031380 
C   6.591731 -0.063605 -5.594486 
C   2.687524 0.210933 0.033574 
C   -2.706996 -2.836259 5.594486 
C   -6.611203 2.688931 -0.033574 
C   7.539582 0.965960 5.554197 
C   1.958970 -1.005752 0.105625 
C   -1.759146 1.933904 -5.554197 
C   -7.339758 -1.894112 -0.105625 
C   8.833990 0.858410 -5.311717 
C   0.687410 -1.048906 0.683815 
C   -0.464738 2.041454 5.311717 
C   -8.611318 -1.850958 -0.683815 
C   9.189468 -0.260234 -4.532198 
C   0.126188 0.125610 1.213558 
C   -0.109260 -2.639630 4.532198 
C   -9.172540 2.774254 -1.213558 
C   8.231876 -1.265858 -4.256131 
C   0.852644 1.340370 1.163657 
C   -1.066852 -1.634006 4.256131 
C   -8.446084 1.559494 -1.163657 
C   6.941735 -1.166236 -4.782535 
C   2.117377 1.388060 0.572053 
C   -2.356993 -1.733627 4.782535 
C   -7.181351 1.511803 -0.572053 
H   7.623232 -0.645820 3.485097 
H   1.923575 0.591628 -2.203091 
H   -1.675495 -2.254044 -3.485097 
H   -7.375152 2.308236 2.203091 
H   8.977286 -2.219014 2.138789 
H   0.342609 2.079318 -3.366503 
H   -0.321441 -0.680849 -2.138789 
H   -8.956118 0.820545 3.366503 
H   7.986152 1.436864 1.318398 
H   1.116992 -1.508832 -4.250398 
H   -1.312576 1.463000 -1.318398 
H   -8.181736 -1.391032 4.250398 
H   5.634789 0.857492 1.940495 
H   3.499683 -0.835476 -3.936493 
H   -3.663939 2.042371 -1.940495 
H   -5.799045 -2.064387 3.936493 
H   4.290413 2.413026 3.300330 
H   5.054875 -2.276706 -2.666418 
H   -5.008315 0.486838 -3.300330 
H   -4.243853 -0.623158 2.666418 
H   4.519526 1.481243 -4.854276 
H   4.523506 -1.518491 0.708600 
H   -4.779202 1.418621 4.854276 
H   -4.775222 -1.381373 -0.708600 
H   2.207169 1.474802 5.687363 
H   6.824006 -1.814322 -0.143913 
H   -7.091558 1.425061 -5.687363 
H   -2.474721 -1.085541 0.143913 
H   1.597907 -0.040167 3.753623 
H   7.677108 -0.242633 -1.923557 
H   -7.700820 2.940030 -3.753623 
H   -1.621619 -2.657230 1.923557 
H   3.314622 -1.506260 2.770086 
H   6.205930 1.497796 -2.848662 
H   -5.984106 -1.393603 -2.770086 
H   -3.092798 1.402067 2.848662 
H   7.270034 1.832509 4.937182 
H   2.370757 -1.901933 -0.370847 
H   -2.028693 1.067355 -4.937182 
H   -6.927970 -0.997931 0.370847 
H   -9.036823 1.658294 -5.516918 
H   0.113183 -1.985110 0.664039 
H   0.261905 1.241570 5.516918 
H   9.411911 -0.914754 -0.664039 
H   -8.387283 -0.350689 -4.149737 
H   -0.878421 0.106849 1.642579 
H   0.911445 -2.549175 4.149737 
H   8.420307 2.793015 -1.642579 
H   8.501443 -2.140606 -3.653320 
H   0.445060 2.243902 1.626756 
H   -0.797284 -0.759257 3.653320 
H   -8.853667 0.655961 -1.626756 
H   6.201896 -1.962521 -4.600247 
H   2.689584 2.326601 0.557909 
H   -3.096832 -0.937343 4.600247 
H   -6.609144 0.573263 -0.557909 
128
i=20
C   5.844911 -1.870591 3.471668 
C   3.608131 1.959169 -2.311972 
C   -3.453817 -1.029273 -3.471668 
C   -5.690597 0.940695 2.311972 
C   7.193128 -1.590547 3.161809 
C   2.273252 1.568641 -2.540867 
C   -2.105600 -1.309316 -3.161809 
C   -7.025476 1.331222 2.540867 
C   7.949941 -2.486862 2.394460 
C   1.374508 2.402082 -3.204392 
C   -1.348786 -0.413001 -2.394460 
C   -7.924219 0.497781 3.204392 
C   7.388581 2.114904 1.934068 
C   1.801552 -2.162532 -3.704798 
C   -1.910146 0.784959 -1.934068 
C   -7.497175 -0.737331 3.704798 
C   6.068910 1.800461 2.279065 
C   3.139331 -1.784261 -3.540773 
C   -3.229817 1.099403 -2.279065 
C   -6.159396 -1.115603 3.540773 
C   5.314858 2.693523 3.041697 
C   4.032452 -2.608743 -2.845767 
C   -3.983870 0.206341 -3.041697 
C   -5.266276 -0.291121 2.845767 
C   4.908702 -0.909283 4.116892 
C   4.517664 1.032151 -1.593416 
C   -4.390026 -1.990581 -4.116892 
C   -4.781064 1.867713 1.593416 
C   5.237295 -0.031380 5.181560 
C   4.046186 0.171402 -0.562084 
C   -4.061432 -2.868483 -5.181560 
C   -5.252541 2.728461 0.562084 
C   4.246414 0.811094 5.716454 
C   4.883726 -0.852062 -0.077662 
C   -5.052314 2.088770 -5.716454 
C   -4.415002 -2.047802 0.077662 
C   2.932465 0.792415 5.236964 
C   6.185291 -1.026739 -0.549538 
C   -6.366263 2.107449 -5.236964 
C   -3.113437 -1.873125 0.549538 
C   2.605166 -0.053589 4.172995 
C   6.670701 -0.140721 -1.516343 
C   -6.693561 2.953453 -4.172995 
C   -2.628026 -2.759143 1.516343 
C   3.588544 -0.878296 3.619548 
C   5.847344 0.869728 -2.028840 
C   -5.710184 -2.021568 -3.619548 
C   -3.451384 2.030136 2.028840 
C   6.590514 -0.054397 -5.590358 
C   2.686307 0.220141 0.029446 
C   -2.708213 -2.845467 5.590358 
C   -6.612420 2.679723 -0.029446 
C   7.552071 0.963473 5.538851 
C   1.971459 -1.008239 0.120971 
C   -1.746657 1.936391 -5.538851 
C   -7.327269 -1.891625 -0.120971 
C   8.847907 0.846504 -5.330556 
C   0.701327 -1.060812 0.702654 
C   -0.450821 2.053360 5.330556 
C   -8.597401 -1.839052 -0.702654 
C   9.190526 -0.268648 -4.535426 
C   0.127246 0.117196 1.216786 
C   -0.108202 -2.631216 4.535426 
C   -9.171482 2.782668 -1.216786 
C   8.218488 -1.261201 -4.238986 
C   0.839256 1.345027 1.146512 
C   -1.080240 -1.638663 4.238986 
C   -8.459472 1.554837 -1.146512 
C   6.926759 -1.152372 -4.761315 
C   2.102401 1.401924 0.550833 
C   -2.371969 -1.747491 4.761315 
C   -7.196327 1.497939 -0.550833 
H   7.638737 -0.649207 3.484727 
H   1.939080 0.588241 -2.202721 
H   -1.659990 -2.250657 -3.484727 
H   -7.359647 2.311623 2.202721 
H   8.978609 -2.227745 2.126988 
H   0.343932 2.070587 -3.354702 
H   -0.320118 -0.672118 -2.126988 
H   -8.954795 0.829276 3.354702 
H   7.973928 1.432366 1.310566 
H   1.104768 -1.513330 -4.242566 
H   -1.324800 1.467498 -1.310566 
H   -8.193960 -1.386534 4.242566 
H   5.624523 0.858868 1.951925 
H   3.489417 -0.834100 -3.947923 
H   -3.674205 2.040995 -1.951925 
H   -5.809311 -2.065763 3.947923 
H   4.293323 2.421546 3.317370 
H   5.057785 -2.268186 -2.683458 
H   -5.005405 0.478318 -3.317370 
H   -4.240943 -0.631678 2.683458 
H   4.503545 1.478915 -4.846074 
H   4.507525 -1.520819 0.700398 
H   -4.795183 1.420949 4.846074 
H   -4.791203 -1.379045 -0.700398 
H   2.190447 1.453582 5.695936 
H   6.807284 -1.835542 -0.152486 
H   -7.108280 1.446281 -5.695936 
H   -2.491443 -1.064321 0.152486 
H   1.596425 -0.057842 3.752565 
H   7.675626 -0.260308 -1.922499 
H   -7.702302 2.957705 -3.752565 
H   -1.623101 -2.639555 1.922499 
H   3.328486 -1.506789 2.765376 
H   6.219794 1.497267 -2.843952 
H   -5.970242 -1.393074 -2.765376 
H   -3.078934 1.402596 2.843952 
H   7.291413 1.828170 4.913052 
H   2.392136 -1.906272 -0.346717 
H   -2.007314 1.071694 -4.913052 
H   -6.906591 -0.993592 0.346717 
H   -9.013380 1.637868 -5.547346 
H   0.136626 -2.005536 0.694467 
H   0.285348 1.261996 5.547346 
H   9.435354 -0.894328 -0.694467 
H   -8.385219 -0.365929 -4.155875 
H   -0.876357 0.091609 1.648717 
H   0.913509 -2.533935 4.155875 
H   8.422371 2.808255 -1.648717 
H   8.479429 -2.134150 -3.627443 
H   0.423046 2.250358 1.600879 
H   -0.819298 -0.765713 3.627443 
H   -8.875681 0.649505 -1.600879 
H   6.176443 -1.939766 -4.566750 
H   2.664131 2.349356 0.524412 
H   -3.122285 -0.960098 4.566750 
H   -6.634597 0.550508 -0.524412 
128
i=21
C   5.853484 -1.865670 3.476642 
C   3.616704 1.964090 -2.316946 
C   -3.445244 -1.034194 -3.476642 
C   -5.682024 0.935774 2.316946 
C   7.202442 -1.591764 3.162285 
C   2.282566 1.567424 -2.541343 
C   -2.096286 -1.308099 -3.162285 
C   -7.016162 1.332439 2.541343 
C   7.951370 -2.491572 2.389168 
C   1.375937 2.397372 -3.199100 
C   -1.347357 -0.408291 -2.389168 
C   -7.922790 0.502491 3.199100 
C   7.382548 2.112258 1.930999 
C   1.795519 -2.165178 -3.701729 
C   -1.916179 0.787605 -1.930999 
C   -7.503208 -0.734685 3.701729 
C   6.063883 1.801361 2.286050 
C   3.134304 -1.783361 -3.547758 
C   -3.234844 1.098503 -2.286050 
C   -6.164423 -1.116503 3.547758 
C   5.317557 2.698233 3.052439 
C   4.035151 -2.604033 -2.856509 
C   -3.981171 0.201631 -3.052439 
C   -5.263577 -0.295831 2.856509 
C   4.915793 -0.902457 4.117792 
C   4.524755 1.038977 -1.594316 
C   -4.382935 -1.997407 -4.117792 
C   -4.773973 1.860887 1.594316 
C   5.236448 -0.023601 5.184312 
C   4.045339 0.179181 -0.564836 
C   -4.062279 -2.876262 -5.184312 
C   -5.253388 2.720682 0.564836 
C   4.237048 0.808818 5.722010 
C   4.874360 -0.854338 -0.083218 
C   -5.061680 2.091046 -5.722010 
C   -4.424368 -2.045526 0.083218 
C   2.922411 0.779397 5.242097 
C   6.175237 -1.039757 -0.554671 
C   -6.376317 2.120467 -5.242097 
C   -3.123491 -1.860107 0.554671 
C   2.603896 -0.064384 4.172730 
C   6.669431 -0.151516 -1.516078 
C   -6.694831 2.964248 -4.172730 
C   -2.629296 -2.748348 1.516078 
C   3.596164 -0.878772 3.617008 
C   5.854964 0.869252 -2.026300 
C   -5.702564 -2.021092 -3.617008 
C   -3.443764 2.030612 2.026300 
C   6.589297 -0.045189 -5.586230 
C   2.685090 0.229349 0.025318 
C   -2.709430 -2.854675 5.586230 
C   -6.613637 2.670515 -0.025318 
C   7.564560 0.960986 5.523505 
C   1.983948 -1.010726 0.136317 
C   -1.734168 1.938878 -5.523505 
C   -7.314780 -1.889138 -0.136317 
C   8.861824 0.834598 -5.349395 
C   0.715244 -1.072718 0.721493 
C   -0.436904 2.065266 5.349395 
C   -8.583484 -1.827146 -0.721493 
C   9.191584 -0.277062 -4.538654 
C   0.128304 0.108782 1.220014 
C   -0.107144 -2.622802 4.538654 
C   -9.170424 2.791082 -1.220014 
C   8.205100 -1.256544 -4.221841 
C   0.825868 1.349684 1.129367 
C   -1.093628 -1.643320 4.221841 
C   -8.472860 1.550180 -1.129367 
C   6.911783 -1.138508 -4.740095 
C   2.087425 1.415788 0.529613 
C   -2.386945 -1.761355 4.740095 
C   -7.211303 1.484075 -0.529613 
H   7.654242 -0.652594 3.484357 
H   1.954585 0.584854 -2.202351 
H   -1.644485 -2.247270 -3.484357 
H   -7.344142 2.315010 2.202351 
H   8.979932 -2.236476 2.115187 
H   0.345255 2.061856 -3.342901 
H   -0.318795 -0.663387 -2.115187 
H   -8.953472 0.838007 3.342901 
H   7.961704 1.427868 1.302734 
H   1.092544 -1.517828 -4.234734 
H   -1.337024 1.471996 -1.302734 
H   -8.206184 -1.382036 4.234734 
H   5.614257 0.860244 1.963355 
H   3.479151 -0.832724 -3.959353 
H   -3.684471 2.039619 -1.963355 
H   -5.819577 -2.067139 3.959353 
H   4.296233 2.430066 3.334410 
H   5.060695 -2.259666 -2.700498 
H   -5.002495 0.469798 -3.334410 
H   -4.238033 -0.640198 2.700498 
H   4.487564 1.476587 -4.837872 
H   4.491544 -1.523147 0.692196 
H   -4.811164 1.423277 4.837872 
H   -4.807184 -1.376717 -0.692196 
H   2.173725 1.432362 5.704509 
H   6.790562 -1.856762 -0.161059 
H   -7.125002 1.467501 -5.704509 
H   -2.508165 -1.043101 0.161059 
H   1.594943 -0.075517 3.751507 
H   7.674144 -0.277983 -1.921441 
H   -7.703784 2.975380 -3.751507 
H   -1.624583 -2.621880 1.921441 
H   3.342350 -1.507318 2.760666 
H   6.233658 1.496738 -2.839242 
H   -5.956378 -1.392545 -2.760666 
H   -3.065070 1.403125 2.839242 
H   7.312792 1.823831 4.888922 
H   2.413515 -1.910611 -0.322587 
H   -1.985935 1.076033 -4.888922 
H   -6.885212 -0.989253 0.322587 
H   -8.989937 1.617442 -5.577774 
H   0.160069 -2.025962 0.724895 
H   0.308791 1.282422 5.577774 
H   9.458797 -0.873902 -0.724895 
H   -8.383155 -0.381169 -4.162013 
H   -0.874293 0.076369 1.654855 
H   0.915573 -2.518695 4.162013 
H   8.424435 2.823495 -1.654855 
H   8.457415 -2.127694 -3.601566 
H   0.401032 2.256814 1.575002 
H   -0.841312 -0.772169 3.601566 
H   -8.897695 0.643049 -1.575002 
H   6.150990 -1.917011 -4.533253 
H   2.638678 2.372111 0.490915 
H   -3.147738 -0.982853 4.533253 
H   -6.660050 0.527753 -0.490915 
128
i=22
C   5.844911 -1.870591 3.471668 
C   3.608131 1.959169 -2.311972 
C   -3.453817 -1.029273 -3.471668 
C   -5.690597 0.940695 2.311972 
C   7.193128 -1.590547 3.161809 
C   2.273252 1.568641 -2.540867 
C   -2.105600 -1.309316 -3.161809 
C   -7.025476 1.331222 2.540867 
C   7.949941 -2.486862 2.394460 
C   1.374508 2.402082 -3.204392 
C   -1.348786 -0.413001 -2.394460 
C   -7.924219 0.497781 3.204392 
C   7.388581 2.114904 1.934068 
C   1.801552 -2.162532 -3.704798 
C   -1.910146 0.784959 -1.934068 
C   -7.497175 -0.737331 3.704798 
C   6.068910 1.800461 2.279065 
C   3.139331 -1.784261 -3.540773 
C   -3.229817 1.099403 -2.279065 
C   -6.159396 -1.115603 3.540773 
C   5.314858 2.693523 3.041697 
C   4.032452 -2.608743 -2.845767 
C   -3.983870 0.206341 -3.041697 
C   -5.266276 -0.291121 2.845767 
C   4.908702 -0.909283 4.116892 
C   4.517664 1.032151 -1.593416 
C   -4.390026 -1.990581 -4.116892 
C   -4.781064 1.867713 1.593416 
C   5.237295 -0.031380 5.181560 
C   4.046186 0.171402 -0.562084 
C   -4.061432 -2.868483 -5.181560 
C   -5.252541 2.728461 0.562084 
C   4.246414 0.811094 5.716454 
C   4.883726 -0.852062 -0.077662 
C   -5.052314 2.088770 -5.716454 
C   -4.415002 -2.047802 0.077662 
C   2.932465 0.792415 5.236964 
C   6.185291 -1.026739 -0.549538 
C   -6.366263 2.107449 -5.236964 
C   -3.113437 -1.873125 0.549538 
C   2.605166 -0.053589 4.172995 
C   6.670701 -0.140721 -1.516343 
C   -6.693561 2.953453 -4.172995 
C   -2.628026 -2.759143 1.516343 
C   3.588544 -0.878296 3.619548 
C   5.847344 0.869728 -2.028840 
C   -5.710184 -2.021568 -3.619548 
C   -3.451384 2.030136 2.028840 
C   6.590514 -0.054397 -5.590358 
C   2.686307 0.220141 0.029446 
C   -2.708213 -2.845467 5.590358 
C   -6.612420 2.679723 -0.029446 
C   7.552071 0.963473 5.538851 
C   1.971459 -1.008239 0.120971 
C   -1.746657 1.936391 -5.538851 
C   -7.327269 -1.891625 -0.120971 
C   8.847907 0.846504 -5.330556 
C   0.701327 -1.060812 0.702654 
C   -0.450821 2.053360 5.330556 
C   -8.597401 -1.839052 -0.702654 
C   9.190526 -0.268648 -4.535426 
C   0.127246 0.117196 1.216786 
C   -0.108202 -2.631216 4.535426 
C   -9.171482 2.782668 -1.216786 
C   8.218488 -1.261201 -4.238986 
C   0.839256 1.345027 1.146512 
C   -1.080240 -1.638663 4.238986 
C   -8.459472 1.554837 -1.146512 
C   6.926759 -1.152372 -4.761315 
C   2.102401 1.401924 0.550833 
C   -2.371969 -1.747491 4.761315 
C   -7.196327 1.497939 -0.550833 
H   7.638737 -0.649207 3.484727 
H   1.939080 0.588241 -2.202721 
H   -1.659990 -2.250657 -3.484727 
H   -7.359647 2.311623 2.202721 
H   8.978609 -2.227745 2.126988 
H   0.343932 2.070587 -3.354702 
H   -0.320118 -0.672118 -2.126988 
H   -8.954795 0.829276 3.354702 
H   7.973928 1.432366 1.310566 
H   1.104768 -1.513330 -4.242566 
H   -1.324800 1.467498 -1.310566 
H   -8.193960 -1.386534 4.242566 
H   5.624523 0.858868 1.951925 
H   3.489417 -0.834100 -3.947923 
H   -3.674205 2.040995 -1.951925 
H   -5.809311 -2.065763 3.947923 
H   4.293323 2.421546 3.317370 
H   5.057785 -2.268186 -2.683458 
H   -5.005405 0.478318 -3.317370 
H   -4.240943 -0.631678 2.683458 
H   4.503545 1.478915 -4.846074 
H   4.507525 -1.520819 0.700398 
H   -4.795183 1.420949 4.846074 
H   -4.791203 -1.379045 -0.700398 
H   2.190447 1.453582 5.695936 
H   6.807284 -1.835542 -0.152486 
H   -7.108280 1.446281 -5.695936 
H   -2.491443 -1.064321 0.152486 
H   1.596425 -0.057842 3.752565 
H   7.675626 -0.260308 -1.922499 
H   -7.702302 2.957705 -3.752565 
H   -1.623101 -2.639555 1.922499 
H   3.328486 -1.506789 2.765376 
H   6.219794 1.497267 -2.843952 
H   -5.970242 -1.393074 -2.765376 
H   -3.078934 1.402596 2.843952 
H   7.291413 1.828170 4.913052 
H   2.392136 -1.906272 -0.346717 
H   -2.007314 1.071694 -4.913052 
H   -6.906591 -0.993592 0.346717 
H   -9.013380 1.637868 -5.547346 
H   0.136626 -2.005536 0.694467 
H   0.285348 1.261996 5.547346 
H   9.435354 -0.894328 -0.694467 
H   -8.385219 -0.365929 -4.155875 
H   -0.876357 0.091609 1.648717 
H   0.913509 -2.533935 4.155875 
H   8.422371 2.808255 -1.648717 
H   8.479429 -2.134150 -3.627443 
H   0.423046 2.250358 1.600879 
H   -0.819298 -0.765713 3.627443 
H   -8.875681 0.649505 -1.600879 
H   6.176443 -1.939766 -4.566750 
H   2.664131 2.349356 0.524412 
H   -3.122285 -0.960098 4.566750 
H   -6.634597 0.550508 -0.524412 
128
i=23
C   5.836338 -1.875512 3.466694 
C   3.599558 1.954248 -2.306998 
C   -3.462390 -1.024352 -3.466694 
C   -5.699170 0.945616 2.306998 
C   7.183814 -1.589330 3.161333 
C   2.263938 1.569858 -2.540391 
C   -2.114914 -1.310533 -3.161333 
C   -7.034790 1.330005 2.540391 
C   7.948512 -2.482152 2.399752 
C   1.373079 2.406792 -3.209684 
C   -1.350215 -0.417711 -2.399752 
C   -7.925648 0.493071 3.209684 
C   7.394614 2.117550 1.937137 
C   1.807585 -2.159886 -3.707867 
C   -1.904113 0.782313 -1.937137 
C   -7.491142 -0.739977 3.707867 
C   6.073937 1.799561 2.272080 
C   3.144358 -1.785161 -3.533788 
C   -3.224790 1.100303 -2.272080 
C   -6.154369 -1.114703 3.533788 
C   5.312159 2.688813 3.030955 
C   4.029753 -2.613453 -2.835025 
C   -3.986569 0.211051 -3.030955 
C   -5.268975 -0.286411 2.835025 
C   4.901611 -0.916109 4.115992 
C   4.510573 1.025325 -1.592516 
C   -4.397117 -1.983755 -4.115992 
C   -4.788155 1.874539 1.592516 
C   5.238142 -0.039159 5.178808 
C   4.047033 0.163623 -0.559332 
C   -4.060585 -2.860704 -5.178808 
C   -5.251694 2.736240 0.559332 
C   4.255780 0.813370 5.710898 
C   4.893092 -0.849786 -0.072106 
C   -5.042948 2.086494 -5.710898 
C   -4.405636 -2.050078 0.072106 
C   2.942519 0.805433 5.231831 
C   6.195345 -1.013721 -0.544405 
C   -6.356209 2.094431 -5.231831 
C   -3.103383 -1.886143 0.544405 
C   2.606436 -0.042794 4.173260 
C   6.671971 -0.129926 -1.516608 
C   -6.692291 2.942658 -4.173260 
C   -2.626756 -2.769938 1.516608 
C   3.580924 -0.877820 3.622088 
C   5.839724 0.870204 -2.031380 
C   -5.717804 -2.022044 -3.622088 
C   -3.459004 2.029660 2.031380 
C   6.591731 -0.063605 -5.594486 
C   2.687524 0.210933 0.033574 
C   -2.706996 -2.836259 5.594486 
C   -6.611203 2.688931 -0.033574 
C   7.539582 0.965960 5.554197 
C   1.958970 -1.005752 0.105625 
C   -1.759146 1.933904 -5.554197 
C   -7.339758 -1.894112 -0.105625 
C   8.833990 0.858410 -5.311717 
C   0.687410 -1.048906 0.683815 
C   -0.464738 2.041454 5.311717 
C   -8.611318 -1.850958 -0.683815 
C   9.189468 -0.260234 -4.532198 
C   0.126188 0.125610 1.213558 
C   -0.109260 -2.639630 4.532198 
C   -9.172540 2.774254 -1.213558 
C   8.231876 -1.265858 -4.256131 
C   0.852644 1.340370 1.163657 
C   -1.066852 -1.634006 4.256131 
C   -8.446084 1.559494 -1.163657 
C   6.941735 -1.166236 -4.782535 
C   2.117377 1.388060 0.572053 
C   -2.356993 -1.733627 4.782535 
C   -7.181351 1.511803 -0.572053 
H   7.623232 -0.645820 3.485097 
H   1.923575 0.591628 -2.203091 
H   -1.675495 -2.254044 -3.485097 
H   -7.375152 2.308236 2.203091 
H   8.977286 -2.219014 2.138789 
H   0.342609 2.079318 -3.366503 
H   -0.321441 -0.680849 -2.138789 
H   -8.956118 0.820545 3.366503 
H   7.986152 1.436864 1.318398 
H   1.116992 -1.508832 -4.250398 
H   -1.312576 1.463000 -1.318398 
H   -8.181736 -1.391032 4.250398 
H   5.634789 0.857492 1.940495 
H   3.499683 -0.835476 -3.936493 
H   -3.663939 2.042371 -1.940495 
H   -5.799045 -2.064387 3.936493 
H   4.290413 2.413026 3.300330 
H   5.054875 -2.276706 -2.666418 
H   -5.008315 0.486838 -3.300330 
H   -4.243853 -0.623158 2.666418 
H   4.519526 1.481243 -4.854276 
H   4.523506 -1.518491 0.708600 
H   -4.779202 1.418621 4.854276 
H   -4.775222 -1.381373 -0.708600 
H   2.207169 1.474802 5.687363 
H   6.824006 -1.814322 -0.143913 
H   -7.091558 1.425061 -5.687363 
H   -2.474721 -1.085541 0.143913 
H   1.597907 -0.040167 3.753623 
H   7.677108 -0.242633 -1.923557 
H   -7.700820 2.940030 -3.753623 
H   -1.621619 -2.657230 1.923557 
H   3.314622 -1.506260 2.770086 
H   6.205930 1.497796 -2.848662 
H   -5.984106 -1.393603 -2.770086 
H   -3.092798 1.402067 2.848662 
H   7.270034 1.832509 4.937182 
H   2.370757 -1.901933 -0.370847 
H   -2.028693 1.067355 -4.937182 
H   -6.927970 -0.997931 0.370847 
H   -9.036823 1.658294 -5.516918 
H   0.113183 -1.985110 0.664039 
H   0.261905 1.241570 5.516918 
H   9.411911 -0.914754 -0.664039 
H   -8.387283 -0.350689 -4.149737 
H   -0.878421 0.106849 1.642579 
H   0.911445 -2.549175 4.149737 
H   8.420307 2.793015 -1.642579 
H   8.501443 -2.140606 -3.653320 
H   0.445060 2.243902 1.626756 
H   -0.797284 -0.759257 3.653320 
H   -8.853667 0.655961 -1.626756 
H   6.201896 -1.962521 -4.600247 
H   2.689584 2.326601 0.557909 
H   -3.096832 -0.937343 4.600247 
H   -6.609144 0.573263 -0.557909 
128
i=24
C   5.827765 -1.880433 3.461720 
C   3.590985 1.949327 -2.302024 
C   -3.470963 -1.019431 -3.461720 
C   -5.707743 0.950537 2.302024 
C   7.174500 -1.588113 3.160857 
C   2.254624 1.571075 -2.539915 
C   -2.124228 -1.311750 -3.160857 
C   -7.044104 1.328788 2.539915 
C   7.947083 -2.477442 2.405044 
C   1.371650 2.411502 -3.214976 
C   -1.351644 -0.422421 -2.405044 
C   -7.927077 0.488361 3.214976 
C   7.400647 2.120196 1.940206 
C   1.813618 -2.157240 -3.710936 
C   -1.898080 0.779667 -1.940206 
C   -7.485109 -0.742623 3.710936 
C   6.078964 1.798661 2.265095 
C   3.149385 -1.786061 -3.526803 
C   -3.219763 1.101203 -2.265095 
C   -6.149342 -1.113803 3.526803 
C   5.309460 2.684103 3.020213 
C   4.027054 -2.618163 -2.824283 
C   -3.989268 0.215761 -3.020213 
C   -5.271674 -0.281701 2.824283 
C   4.894520 -0.922935 4.115092 
C   4.503482 1.018499 -1.591616 
C   -4.404208 -1.976929 -4.115092 
C   -4.795246 1.881365 1.591616 
C   5.238989 -0.046938 5.176056 
C   4.047880 0.155844 -0.556580 
C   -4.059738 -2.852925 -5.176056 
C   -5.250847 2.744019 0.556580 
C   4.265146 0.815646 5.705342 
C   4.902458 -0.847510 -0.066550 
C   -5.033582 2.084218 -5.705342 
C   -4.396270 -2.052354 0.066550 
C   2.952573 0.818451 5.226698 
C   6.205399 -1.000703 -0.539272 
C   -6.346155 2.081413 -5.226698 
C   -3.093329 -1.899161 0.539272 
C   2.607706 -0.031999 4.173525 
C   6.673241 -0.119131 -1.516873 
C   -6.691021 2.931863 -4.173525 
C   -2.625486 -2.780733 1.516873 
C   3.573304 -0.877344 3.624628 
C   5.832104 0.870680 -2.033920 
C   -5.725424 -2.022520 -3.624628 
C   -3.466624 2.029184 2.033920 
C   6.592948 -0.072813 -5.598614 
C   2.688741 0.201725 0.037702 
C   -2.705779 -2.827051 5.598614 
C   -6.609986 2.698139 -0.037702 
C   7.527093 0.968447 5.569543 
C   1.946481 -1.003265 0.090279 
C   -1.771635 1.931417 -5.569543 
C   -7.352247 -1.896599 -0.090279 
C   8.820073 0.870316 -5.292878 
C   0.673493 -1.037000 0.664976 
C   -0.478655 2.029548 5.292878 
C   -8.625235 -1.862864 -0.664976 
C   9.188410 -0.251820 -4.528970 
C   0.125130 0.134024 1.210330 
C   -0.110318 -2.648044 4.528970 
C   -9.173598 2.765840 -1.210330 
C   8.245264 -1.270515 -4.273276 
C   0.866032 1.335713 1.180802 
C   -1.053464 -1.629349 4.273276 
C   -8.432696 1.564151 -1.180802 
C   6.956711 -1.180100 -4.803755 
C   2.132353 1.374196 0.593273 
C   -2.342017 -1.719763 4.803755 
C   -7.166375 1.525667 -0.593273 
H   7.607727 -0.642433 3.485467 
H   1.908070 0.595015 -2.203461 
H   -1.691000 -2.257431 -3.485467 
H   -7.390657 2.304849 2.203461 
H   8.975963 -2.210283 2.150590 
H   0.341286 2.088049 -3.378304 
H   -0.322764 -0.689580 -2.150590 
H   -8.957441 0.811814 3.378304 
H   7.998376 1.441362 1.326230 
H   1.129216 -1.504334 -4.258230 
H   -1.300352 1.458502 -1.326230 
H   -8.169512 -1.395530 4.258230 
H   5.645055 0.856116 1.929065 
H   3.509949 -0.836852 -3.925063 
H   -3.653673 2.043747 -1.929065 
H   -5.788779 -2.063011 3.925063 
H   4.287503 2.404506 3.283290 
H   5.051965 -2.285226 -2.649378 
H   -5.011225 0.495358 -3.283290 
H   -4.246763 -0.614638 2.649378 
H   4.535507 1.483571 -4.862478 
H   4.539487 -1.516163 0.716802 
H   -4.763221 1.416293 4.862478 
H   -4.759241 -1.383701 -0.716802 
H   2.223891 1.496022 5.678790 
H   6.840728 -1.793102 -0.135340 
H   -7.074836 1.403841 -5.678790 
H   -2.457999 -1.106761 0.135340 
H   1.599389 -0.022492 3.754681 
H   7.678590 -0.224958 -1.924615 
H   -7.699338 2.922355 -3.754681 
H   -1.620137 -2.674905 1.924615 
H   3.300758 -1.505731 2.774796 
H   6.192066 1.498325 -2.853372 
H   -5.997970 -1.394132 -2.774796 
H   -3.106662 1.401538 2.853372 
H   7.248655 1.836848 4.961312 
H   2.349378 -1.897594 -0.394977 
H   -2.050072 1.063016 -4.961312 
H   -6.949349 -1.002270 0.394977 
H   -9.060266 1.678720 -5.486490 
H   0.089740 -1.964684 0.633611 
H   0.238462 1.221144 5.486490 
H   9.388468 -0.935180 -0.633611 
H   -8.389347 -0.335449 -4.143599 
H   -0.880485 0.122089 1.636441 
H   0.909381 -2.564415 4.143599 
H   8.418243 2.777775 -1.636441 
H   8.523457 -2.147062 -3.679197 
H   0.467074 2.237446 1.652633 
H   -0.775270 -0.752801 3.679197 
H   -8.831653 0.662417 -1.652633 
H   6.227349 -1.985276 -4.633744 
H   2.715037 2.303846 0.591406 
H   -3.071379 -0.914588 4.633744 
H   -6.583691 0.596018 -0.591406 
128
i=25
C   5.819192 -1.885354 3.456746 
C   3.582412 1.944406 -2.297050 
C   -3.479536 -1.014510 -3.456746 
C   -5.716316 0.955458 2.297050 
C   7.165186 -1.586896 3.160381 
C   2.245310 1.572292 -2.539439 
C   -2.133542 -1.312967 -3.160381 
C   -7.053418 1.327571 2.539439 
C   7.945654 -2.472732 2.410336 
C   1.370221 2.416212 -3.220268 
C   -1.353073 -0.427131 -2.410336 
C   -7.928506 0.483651 3.220268 
C   7.406680 2.122842 1.943275 
C   1.819651 -2.154594 -3.714005 
C   -1.892047 0.777021 -1.943275 
C   -7.479076 -0.745269 3.714005 
C   6.083991 1.797761 2.258110 
C   3.154412 -1.786961 -3.519818 
C   -3.214736 1.102103 -2.258110 
C   -6.144315 -1.112903 3.519818 
C   5.306761 2.679393 3.009471 
C   4.024355 -2.622873 -2.813541 
C   -3.991967 0.220471 -3.009471 
C   -5.274373 -0.276991 2.813541 
C   4.887429 -0.929761 4.114192 
C   4.496391 1.011673 -1.590716 
C   -4.411299 -1.970103 -4.114192 
C   -4.802337 1.888191 1.590716 
C   5.239836 -0.054717 5.173304 
C   4.048727 0.148065 -0.553828 
C   -4.058891 -2.845146 -5.173304 
C   -5.250000 2.751798 0.553828 
C   4.274512 0.817922 5.699786 
C   4.911824 -0.845234 -0.060994 
C   -5.024216 2.081942 -5.699786 
C   -4.386904 -2.054630 0.060994 
C   2.962627 0.831469 5.221565 
C   6.215453 -0.987685 -0.534139 
C   -6.336101 2.068395 -5.221565 
C   -3.083275 -1.912179 0.534139 
C   2.608976 -0.021204 4.173790 
C   6.674511 -0.108336 -1.517138 
C   -6.689751 2.921068 -4.173790 
C   -2.624216 -2.791528 1.517138 
C   3.565684 -0.876868 3.627168 
C   5.824484 0.871156 -2.036460 
C   -5.733044 -2.022996 -3.627168 
C   -3.474244 2.028708 2.036460 
C   6.594165 -0.082021 -5.602742 
C   2.689958 0.192517 0.041830 
C   -2.704562 -2.817843 5.602742 
C   -6.608769 2.707347 -0.041830 
C   7.514604 0.970934 5.584889 
C   1.933992 -1.000778 0.074933 
C   -1.784124 1.928930 -5.584889 
C   -7.364736 -1.899086 -0.074933 
C   8.806156 0.882222 -5.274039 
C   0.659576 -1.025094 0.646137 
C   -0.492572 2.017642 5.274039 
C   -8.639152 -1.874770 -0.646137 
C   9.187352 -0.243406 -4.525742 
C   0.124072 0.142438 1.207102 
C   -0.111376 -2.656458 4.525742 
C   -9.174656 2.757426 -1.207102 
C   8.258652 -1.275172 -4.290421 
C   0.879420 1.331056 1.197947 
C   -1.040076 -1.624692 4.290421 
C   -8.419308 1.568808 -1.197947 
C   6.971687 -1.193964 -4.824975 
C   2.147329 1.360332 0.614493 
C   -2.327041 -1.705899 4.824975 
C   -7.151399 1.539531 -0.614493 
H   7.592222 -0.639046 3.485837 
H   1.892565 0.598402 -2.203831 
H   -1.706505 -2.260818 -3.485837 
H   -7.406162 2.301462 2.203831 
H   8.974640 -2.201552 2.162391 
H   0.339963 2.096780 -3.390105 
H   -0.324087 -0.698311 -2.162391 
H   -8.958764 0.803083 3.390105 
H   8.010600 1.445860 1.334062 
H   1.141440 -1.499836 -4.266062 
H   -1.288128 1.454004 -1.334062 
H   -8.157288 -1.400028 4.266062 
H   5.655321 0.854740 1.917635 
H   3.520215 -0.838228 -3.913633 
H   -3.643407 2.045123 -1.917635 
H   -5.778513 -2.061635 3.913633 
H   4.284593 2.395986 3.266250 
H   5.049055 -2.293746 -2.632338 
H   -5.014135 0.503878 -3.266250 
H   -4.249673 -0.606118 2.632338 
H   4.551488 1.485899 -4.870680 
H   4.555468 -1.513835 0.725004 
H   -4.747240 1.413965 4.870680 
H   -4.743260 -1.386029 -0.725004 
H   2.240613 1.517242 5.670217 
H   6.857450 -1.771882 -0.126767 
H   -7.058114 1.382621 -5.670217 
H   -2.441277 -1.127981 0.126767 
H   1.600871 -0.004817 3.755739 
H   7.680072 -0.207283 -1.925673 
H   -7.697856 2.904680 -3.755739 
H   -1.618655 -2.692580 1.925673 
H   3.286894 -1.505202 2.779506 
H   6.178202 1.498854 -2.858082 
H   -6.011834 -1.394661 -2.779506 
H   -3.120526 1.401009 2.858082 
H   7.227276 1.841187 4.985442 
H   2.327999 -1.893255 -0.419107 
H   -2.071451 1.058677 -4.985442 
H   -6.970728 -1.006609 0.419107 
H   -9.083709 1.699146 -5.456062 
H   0.066297 -1.944258 0.603183 
H   0.215019 1.200718 5.456062 
H   9.365025 -0.955606 -0.603183 
H   -8.391411 -0.320209 -4.137461 
H   -0.882549 0.137329 1.630303 
H   0.907317 -2.579655 4.137461 
H   8.416179 2.762535 -1.630303 
H   8.545471 -2.153518 -3.705074 
H   0.489088 2.230990 1.678510 
H   -0.753256 -0.746345 3.705074 
H   -8.809639 0.668873 -1.678510 
H   6.252802 -2.008031 -4.667241 
H   2.740490 2.281091 0.624903 
H   -3.045926 -0.891833 4.667241 
H   -6.558238 0.618773 -0.624903 
128
i=26
C   5.810619 -1.890275 3.451772 
C   3.573839 1.939485 -2.292076 
C   -3.488109 -1.009589 -3.451772 
C   -5.724889 0.960379 2.292076 
C   7.155872 -1.585679 3.159905 
C   2.235996 1.573509 -2.538963 
C   -2.142856 -1.314184 -3.159905 
C   -7.062732 1.326354 2.538963 
C   7.944225 -2.468022 2.415628 
C   1.368792 2.420922 -3.225560 
C   -1.354502 -0.431841 -2.415628 
C   -7.929935 0.478941 3.225560 
C   7.412713 2.125488 1.946344 
C   1.825684 -2.151948 -3.717074 
C   -1.886014 0.774375 -1.946344 
C   -7.473043 -0.747915 3.717074 
C   6.089018 1.796861 2.251125 
C   3.159439 -1.787861 -3.512833 
C   -3.209709 1.103003 -2.251125 
C   -6.139288 -1.112003 3.512833 
C   5.304062 2.674683 2.998729 
C   4.021656 -2.627583 -2.802799 
C   -3.994666 0.225181 -2.998729 
C   -5.277072 -0.272281 2.802799 
C   4.880338 -0.936587 4.113292 
C   4.489300 1.004847 -1.589816 
C   -4.418390 -1.963277 -4.113292 
C   -4.809428 1.895017 1.589816 
C   5.240683 -0.062496 5.170552 
C   4.049574 0.140286 -0.551076 
C   -4.058044 -2.837367 -5.170552 
C   -5.249153 2.759577 0.551076 
C   4.283878 0.820198 5.694230 
C   4.921190 -0.842958 -0.055438 
C   -5.014850 2.079666 -5.694230 
C   -4.377538 -2.056906 0.055438 
C   2.972681 0.844487 5.216432 
C   6.225507 -0.974667 -0.529006 
C   -6.326047 2.055377 -5.216432 
C   -3.073221 -1.925197 0.529006 
C   2.610246 -0.010409 4.174055 
C   6.675781 -0.097541 -1.517403 
C   -6.688481 2.910273 -4.174055 
C   -2.622946 -2.802323 1.517403 
C   3.558064 -0.876392 3.629708 
C   5.816864 0.871632 -2.039000 
C   -5.740664 -2.023472 -3.629708 
C   -3.481864 2.028232 2.039000 
C   6.595382 -0.091229 -5.606870 
C   2.691175 0.183309 0.045958 
C   -2.703345 -2.808635 5.606870 
C   -6.607552 2.716555 -0.045958 
C   7.502115 0.973421 5.600235 
C   1.921503 -0.998291 0.059587 
C   -1.796613 1.926443 -5.600235 
C   -7.377225 -1.901573 -0.059587 
C   8.792239 0.894128 -5.255200 
C   0.645659 -1.013188 0.627298 
C   -0.506489 2.005736 5.255200 
C   -8.653069 -1.886676 -0.627298 
C   9.186294 -0.234992 -4.522514 
C   0.123014 0.150852 1.203874 
C   -0.112434 -2.664872 4.522514 
C   -9.175714 2.749012 -1.203874 
C   8.272040 -1.279829 -4.307566 
C   0.892808 1.326399 1.215092 
C   -1.026688 -1.620035 4.307566 
C   -8.405920 1.573465 -1.215092 
C   6.986663 -1.207828 -4.846195 
C   2.162305 1.346468 0.635713 
C   -2.312065 -1.692035 4.846195 
C   -7.136423 1.553395 -0.635713 
H   7.576717 -0.635659 3.486207 
H   1.877060 0.601789 -2.204201 
H   -1.722010 -2.264205 -3.486207 
H   -7.421667 2.298075 2.204201 
H   8.973317 -2.192821 2.174192 
H   0.338640 2.105511 -3.401906 
H   -0.325410 -0.707042 -2.174192 
H   -8.960087 0.794352 3.401906 
H   8.022824 1.450358 1.341894 
H   1.153664 -1.495338 -4.273894 
H   -1.275904 1.449506 -1.341894 
H   -8.145064 -1.404526 4.273894 
H   5.665587 0.853364 1.906205 
H   3.530481 -0.839604 -3.902203 
H   -3.633141 2.046499 -1.906205 
H   -5.768247 -2.060259 3.902203 
H   4.281683 2.387466 3.249210 
H   5.046145 -2.302266 -2.615298 
H   -5.017045 0.512398 -3.249210 
H   -4.252583 -0.597598 2.615298 
H   4.567469 1.488227 -4.878882 
H   4.571449 -1.511507 0.733206 
H   -4.731259 1.411637 4.878882 
H   -4.727279 -1.388357 -0.733206 
H   2.257335 1.538462 5.661644 
H   6.874172 -1.750662 -0.118194 
H   -7.041392 1.361401 -5.661644 
H   -2.424555 -1.149201 0.118194 
H   1.602353 0.012858 3.756797 
H   7.681554 -0.189608 -1.926731 
H   -7.696374 2.887005 -3.756797 
H   -1.617173 -2.710255 1.926731 
H   3.273030 -1.504673 2.784216 
H   6.164338 1.499383 -2.862792 
H   -6.025698 -1.395190 -2.784216 
H   -3.134390 1.400480 2.862792 
H   7.205897 1.845526 5.009572 
H   2.306620 -1.888916 -0.443237 
H   -2.092830 1.054338 -5.009572 
H   -6.992107 -1.010948 0.443237 
H   -9.107152 1.719572 -5.425634 
H   0.042854 -1.923832 0.572755 
H   0.191576 1.180292 5.425634 
H   9.341582 -0.976032 -0.572755 
H   -8.393475 -0.304969 -4.131323 
H   -0.884613 0.152569 1.624165 
H   0.905253 -2.594895 4.131323 
H   8.414115 2.747295 -1.624165 
H   8.567485 -2.159974 -3.730951 
H   0.511102 2.224534 1.704387 
H   -0.731242 -0.739889 3.730951 
H   -8.787625 0.675329 -1.704387 
H   6.278255 -2.030786 -4.700738 
H   2.765943 2.258336 0.658400 
H   -3.020473 -0.869078 4.700738 
H   -6.532785 0.641528 -0.658400 
128
i=27
C   5.802046 -1.895196 3.446798 
C   3.565266 1.934564 -2.287102 
C   -3.496682 -1.004668 -3.446798 
C   -5.733462 0.965300 2.287102 
C   7.146558 -1.584462 3.159429 
C   2.226682 1.574726 -2.538487 
C   -2.152170 -1.315401 -3.159429 
C   -7.072046 1.325137 2.538487 
C   7.942796 -2.463312 2.420920 
C   1.367363 2.425632 -3.230852 
C   -1.355931 -0.436551 -2.420920 
C   -7.931364 0.474231 3.230852 
C   7.418746 2.128134 1.949413 
C   1.831717 -2.149302 -3.720143 
C   -1.879981 0.771729 -1.949413 
C   -7.467010 -0.750561 3.720143 
C   6.094045 1.795961 2.244140 
C   3.164466 -1.788761 -3.505848 
C   -3.204682 1.103903 -2.244140 
C   -6.134261 -1.111103 3.505848 
C   5.301363 2.669973 2.987987 
C   4.018957 -2.632293 -2.792057 
C   -3.997365 0.229891 -2.987987 
C   -5.279771 -0.267571 2.792057 
C   4.873247 -0.943413 4.112392 
C   4.482209 0.998021 -1.588916 
C   -4.425481 -1.956451 -4.112392 
C   -4.816519 1.901843 1.588916 
C   5.241530 -0.070275 5.167800 
C   4.050421 0.132507 -0.548324 
C   -4.057197 -2.829588 -5.167800 
C   -5.248306 2.767356 0.548324 
C   4.293244 0.822474 5.688674 
C   4.930556 -0.840682 -0.049882 
C   -5.005484 2.077390 -5.688674 
C   -4.368172 -2.059182 0.049882 
C   2.982735 0.857505 5.211299 
C   6.235561 -0.961649 -0.523873 
C   -6.315993 2.042359 -5.211299 
C   -3.063167 -1.938215 0.523873 
C   2.611516 0.000386 4.174320 
C   6.677051 -0.086746 -1.517668 
C   -6.687211 2.899478 -4.174320 
C   -2.621676 -2.813118 1.517668 
C   3.550444 -0.875916 3.632248 
C   5.809244 0.872108 -2.041540 
C   -5.748284 -2.023948 -3.632248 
C   -3.489484 2.027756 2.041540 
C   6.596599 -0.100437 -5.610998 
C   2.692392 0.174101 0.050086 
C   -2.702128 -2.799427 5.610998 
C   -6.606335 2.725763 -0.050086 
C   7.489626 0.975908 5.615581 
C   1.909014 -0.995804 0.044241 
C   -1.809102 1.923956 -5.615581 
C   -7.389714 -1.904060 -0.044241 
C   8.778322 0.906034 -5.236361 
C   0.631742 -1.001282 0.608459 
C   -0.520406 1.993830 5.236361 
C   -8.666986 -1.898582 -0.608459 
C   9.185236 -0.226578 -4.519286 
C   0.121956 0.159266 1.200646 
C   -0.113492 -2.673286 4.519286 
C   -9.176772 2.740598 -1.200646 
C   8.285428 -1.284486 -4.324711 
C   0.906196 1.321742 1.232237 
C   -1.013300 -1.615378 4.324711 
C   -8.392532 1.578122 -1.232237 
C   7.001639 -1.221692 -4.867415 
C   2.177281 1.332604 0.656933 
C   -2.297089 -1.678171 4.867415 
C   -7.121447 1.567259 -0.656933 
H   7.561212 -0.632272 3.486577 
H   1.861555 0.605176 -2.204571 
H   -1.737515 -2.267592 -3.486577 
H   -7.437172 2.294688 2.204571 
H   8.971994 -2.184090 2.185993 
H   0.337317 2.114242 -3.413707 
H   -0.326733 -0.715773 -2.185993 
H   -8.961410 0.785621 3.413707 
H   8.035048 1.454856 1.349726 
H   1.165888 -1.490840 -4.281726 
H   -1.263680 1.445008 -1.349726 
H   -8.132840 -1.409024 4.281726 
H   5.675853 0.851988 1.894775 
H   3.540747 -0.840980 -3.890773 
H   -3.622875 2.047875 -1.894775 
H   -5.757981 -2.058883 3.890773 
H   4.278773 2.378946 3.232170 
H   5.043235 -2.310786 -2.598258 
H   -5.019955 0.520918 -3.232170 
H   -4.255493 -0.589078 2.598258 
H   4.583450 1.490555 -4.887084 
H   4.587430 -1.509179 0.741408 
H   -4.715278 1.409309 4.887084 
H   -4.711298 -1.390685 -0.741408 
H   2.274057 1.559682 5.653071 
H   6.890894 -1.729442 -0.109621 
H   -7.024670 1.340181 -5.653071 
H   -2.407833 -1.170421 0.109621 
H   1.603835 0.030533 3.757855 
H   7.683036 -0.171933 -1.927789 
H   -7.694892 2.869330 -3.757855 
H   -1.615691 -2.727930 1.927789 
H   3.259166 -1.504144 2.788926 
H   6.150474 1.499912 -2.867502 
H   -6.039562 -1.395719 -2.788926 
H   -3.148254 1.399951 2.867502 
H   7.184518 1.849865 5.033702 
H   2.285241 -1.884577 -0.467367 
H   -2.114209 1.049999 -5.033702 
H   -7.013486 -1.015287 0.467367 
H   -9.130595 1.739998 -5.395206 
H   0.019411 -1.903406 0.542327 
H   0.168133 1.159866 5.395206 
H   9.318139 -0.996458 -0.542327 
H   -8.395539 -0.289729 -4.125185 
H   -0.886677 0.167809 1.618027 
H   0.903189 -2.610135 4.125185 
H   8.412051 2.732055 -1.618027 
H   8.589499 -2.166430 -3.756828 
H   0.533116 2.218078 1.730264 
H   -0.709228 -0.733433 3.756828 
H   -8.765611 0.681785 -1.730264 
H   6.303708 -2.053541 -4.734235 
H   2.791396 2.235581 0.691897 
H   -2.995020 -0.846323 4.734235 
H   -6.507332 0.664283 -0.691897 
128
i=28
C   5.793473 -1.900117 3.441824 
C   3.556693 1.929643 -2.282128 
C   -3.505255 -0.999747 -3.441824 
C   -5.742035 0.970221 2.282128 
C   7.137244 -1.583245 3.158953 
C   2.217368 1.575943 -2.538011 
C   -2.161484 -1.316618 -3.158953 
C   -7.081360 1.323920 2.538011 
C   7.941367 -2.458602 2.426212 
C   1.365934 2.430342 -3.236144 
C   -1.357360 -0.441261 -2.426212 
C   -7.932793 0.469521 3.236144 
C   7.424779 2.130780 1.952482 
C   1.837750 -2.146656 -3.723212 
C   -1.873948 0.769083 -1.952482 
C   -7.460977 -0.753207 3.723212 
C   6.099072 1.795061 2.237155 
C   3.169493 -1.789661 -3.498863 
C   -3.199655 1.104803 -2.237155 
C   -6.129234 -1.110203 3.498863 
C   5.298664 2.665263 2.977245 
C   4.016258 -2.637003 -2.781315 
C   -4.000064 0.234601 -2.977245 
C   -5.282470 -0.262861 2.781315 
C   4.866156 -0.950239 4.111492 
C   4.475118 0.991195 -1.588016 
C   -4.432572 -1.949625 -4.111492 
C   -4.823610 1.908669 1.588016 
C   5.242377 -0.078054 5.165048 
C   4.051268 0.124728 -0.545572 
C   -4.056350 -2.821809 -5.165048 
C   -5.247459 2.775135 0.545572 
C   4.302610 0.824750 5.683118 
C   4.939922 -0.838406 -0.044326 
C   -4.996118 2.075114 -5.683118 
C   -4.358806 -2.061458 0.044326 
C   2.992789 0.870523 5.206166 
C   6.245615 -0.948631 -0.518740 
C   -6.305939 2.029341 -5.206166 
C   -3.053113 -1.951233 0.518740 
C   2.612786 0.011181 4.174585 
C   6.678321 -0.075951 -1.517933 
C   -6.685941 2.888683 -4.174585 
C   -2.620406 -2.823913 1.517933 
C   3.542824 -0.875440 3.634788 
C   5.801624 0.872584 -2.044080 
C   -5.755904 -2.024424 -3.634788 
C   -3.497104 2.027280 2.044080 
C   6.597816 -0.109645 -5.615126 
C   2.693609 0.164893 0.054214 
C   -2.700911 -2.790219 5.615126 
C   -6.605118 2.734971 -0.054214 
C   7.477137 0.978395 5.630927 
C   1.896525 -0.993317 0.028895 
C   -1.821591 1.921469 -5.630927 
C   -7.402203 -1.906547 -0.028895 
C   8.764405 0.917940 -5.217522 
C   0.617825 -0.989376 0.589620 
C   -0.534323 1.981924 5.217522 
C   -8.680903 -1.910488 -0.589620 
C   9.184178 -0.218164 -4.516058 
C   0.120898 0.167680 1.197418 
C   -0.114550 -2.681700 4.516058 
C   -9.177830 2.732184 -1.197418 
C   8.298816 -1.289143 -4.341856 
C   0.919584 1.317085 1.249382 
C   -0.999912 -1.610721 4.341856 
C   -8.379144 1.582779 -1.249382 
C   7.016615 -1.235556 -4.888635 
C   2.192257 1.318740 0.678153 
C   -2.282113 -1.664307 4.888635 
C   -7.106471 1.581123 -0.678153 
H   7.545707 -0.628885 3.486947 
H   1.846050 0.608563 -2.204941 
H   -1.753020 -2.270979 -3.486947 
H   -7.452677 2.291301 2.204941 
H   8.970671 -2.175359 2.197794 
H   0.335994 2.122973 -3.425508 
H   -0.328056 -0.724504 -2.197794 
H   -8.962733 0.776890 3.425508 
H   8.047272 1.459354 1.357558 
H   1.178112 -1.486342 -4.289558 
H   -1.251456 1.440510 -1.357558 
H   -8.120616 -1.413522 4.289558 
H   5.686119 0.850612 1.883345 
H   3.551013 -0.842356 -3.879343 
H   -3.612609 2.049251 -1.883345 
H   -5.747715 -2.057507 3.879343 
H   4.275863 2.370426 3.215130 
H   5.040325 -2.319306 -2.581218 
H   -5.022865 0.529438 -3.215130 
H   -4.258403 -0.580558 2.581218 
H   4.599431 1.492883 -4.895286 
H   4.603411 -1.506851 0.749610 
H   -4.699297 1.406981 4.895286 
H   -4.695317 -1.393013 -0.749610 
H   2.290779 1.580902 5.644498 
H   6.907616 -1.708222 -0.101048 
H   -7.007948 1.318961 -5.644498 
H   -2.391111 -1.191641 0.101048 
H   1.605317 0.048208 3.758913 
H   7.684518 -0.154258 -1.928847 
H   -7.693410 2.851655 -3.758913 
H   -1.614209 -2.745605 1.928847 
H   3.245302 -1.503615 2.793636 
H   6.136610 1.500441 -2.872212 
H   -6.053426 -1.396248 -2.793636 
H   -3.162118 1.399422 2.872212 
H   7.163139 1.854204 5.057832 
H   2.263862 -1.880238 -0.491497 
H   -2.135588 1.045660 -5.057832 
H   -7.034865 -1.019626 0.491497 
H   -9.154038 1.760424 -5.364778 
H   -0.004032 -1.882980 0.511899 
H   0.144690 1.139440 5.364778 
H   9.294696 -1.016884 -0.511899 
H   -8.397603 -0.274489 -4.119047 
H   -0.888741 0.183049 1.611889 
H   0.901125 -2.625375 4.119047 
H   8.409987 2.716815 -1.611889 
H   8.611513 -2.172886 -3.782705 
H   0.555130 2.211622 1.756141 
H   -0.687214 -0.726977 3.782705 
H   -8.743597 0.688241 -1.756141 
H   6.329161 -2.076296 -4.767732 
H   2.816849 2.212826 0.725394 
H   -2.969567 -0.823568 4.767732 
H   -6.481879 0.687038 -0.725394 
128
i=29
C   5.784900 -1.905038 3.436850 
C   3.548120 1.924722 -2.277154 
C   -3.513828 -0.994826 -3.436850 
C   -5.750608 0.975142 2.277154 
C   7.127930 -1.582028 3.158477 
C   2.208054 1.577160 -2.537535 
C   -2.170798 -1.317835 -3.158477 
C   -7.090674 1.322703 2.537535 
C   7.939938 -2.453892 2.431504 
C   1.364505 2.435052 -3.241436 
C   -1.358789 -0.445971 -2.431504 
C   -7.934222 0.464811 3.241436 
C   7.430812 2.133426 1.955551 
C   1.843783 -2.144010 -3.726281 
C   -1.867915 0.766437 -1.955551 
C   -7.454944 -0.755853 3.726281 
C   6.104099 1.794161 2.230170 
C   3.174520 -1.790561 -3.491878 
C   -3.194628 1.105703 -2.230170 
C   -6.124207 -1.109303 3.491878 
C   5.295965 2.660553 2.966503 
C   4.013559 -2.641713 -2.770573 
C   -4.002763 0.239311 -2.966503 
C   -5.285169 -0.258151 2.770573 
C   4.859065 -0.957065 4.110592 
C   4.468027 0.984369 -1.587116 
C   -4.439663 -1.942799 -4.110592 
C   -4.830701 1.915495 1.587116 
C   5.243224 -0.085833 5.162296 
C   4.052115 0.116949 -0.542820 
C   -4.055503 -2.814030 -5.162296 
C   -5.246612 2.782914 0.542820 
C   4.311976 0.827026 5.677562 
C   4.949288 -0.836130 -0.038770 
C   -4.986752 2.072838 -5.677562 
C   -4.349440 -2.063734 0.038770 
C   3.002843 0.883541 5.201033 
C   6.255669 -0.935613 -0.513607 
C   -6.295885 2.016323 -5.201033 
C   -3.043059 -1.964251 0.513607 
C   2.614056 0.021976 4.174850 
C   6.679591 -0.065156 -1.518198 
C   -6.684671 2.877888 -4.174850 
C   -2.619136 -2.834708 1.518198 
C   3.535204 -0.874964 3.637328 
C   5.794004 0.873060 -2.046620 
C   -5.763524 -2.024900 -3.637328 
C   -3.504724 2.026804 2.046620 
C   6.599033 -0.118853 -5.619254 
C   2.694826 0.155685 0.058342 
C   -2.699694 -2.781011 5.619254 
C   -6.603901 2.744179 -0.058342 
C   7.464648 0.980882 5.646273 
C   1.884036 -0.990830 0.013549 
C   -1.834080 1.918982 -5.646273 
C   -7.414692 -1.909034 -0.013549 
C   8.750488 0.929846 -5.198683 
C   0.603908 -0.977470 0.570781 
C   -0.548240 1.970018 5.198683 
C   -8.694820 -1.922394 -0.570781 
C   9.183120 -0.209750 -4.512830 
C   0.119840 0.176094 1.194190 
C   -0.115608 -2.690114 4.512830 
C   -9.178888 2.723770 -1.194190 
C   8.312204 -1.293800 -4.359001 
C   0.932972 1.312428 1.266527 
C   -0.986524 -1.606064 4.359001 
C   -8.365756 1.587436 -1.266527 
C   7.031591 -1.249420 -4.909855 
C   2.207233 1.304876 0.699373 
C   -2.267137 -1.650443 4.909855 
C   -7.091495 1.594987 -0.699373 
H   7.530202 -0.625498 3.487317 
H   1.830545 0.611950 -2.205311 
H   -1.768525 -2.274366 -3.487317 
H   -7.468182 2.287914 2.205311 
H   8.969348 -2.166628 2.209595 
H   0.334671 2.131704 -3.437309 
H   -0.329379 -0.733235 -2.209595 
H   -8.964056 0.768159 3.437309 
H   8.059496 1.463852 1.365390 
H   1.190336 -1.481844 -4.297390 
H   -1.239232 1.436012 -1.365390 
H   -8.108392 -1.418020 4.297390 
H   5.696385 0.849236 1.871915 
H   3.561279 -0.843732 -3.867913 
H   -3.602343 2.050627 -1.871915 
H   -5.737449 -2.056131 3.867913 
H   4.272953 2.361906 3.198090 
H   5.037415 -2.327826 -2.564178 
H   -5.025775 0.537958 -3.198090 
H   -4.261313 -0.572038 2.564178 
H   4.615412 1.495211 -4.903488 
H   4.619392 -1.504523 0.757812 
H   -4.683316 1.404653 4.903488 
H   -4.679336 -1.395341 -0.757812 
H   2.307501 1.602122 5.635925 
H   6.924338 -1.687002 -0.092475 
H   -6.991226 1.297741 -5.635925 
H   -2.374389 -1.212861 0.092475 
H   1.606799 0.065883 3.759971 
H   7.686000 -0.136583 -1.929905 
H   -7.691928 2.833980 -3.759971 
H   -1.612727 -2.763280 1.929905 
H   3.231438 -1.503086 2.798346 
H   6.122746 1.500970 -2.876922 
H   -6.067290 -1.396777 -2.798346 
H   -3.175982 1.398893 2.876922 
H   7.141760 1.858543 5.081962 
H   2.242483 -1.875899 -0.515627 
H   -2.156967 1.041321 -5.081962 
H   -7.056244 -1.023965 0.515627 
H   -9.177481 1.780850 -5.334350 
H   -0.027475 -1.862554 0.481471 
H   0.121247 1.119014 5.334350 
H   9.271253 -1.037310 -0.481471 
H   -8.399667 -0.259249 -4.112909 
H   -0.890805 0.198289 1.605751 
H   0.899061 -2.640615 4.112909 
H   8.407923 2.701575 -1.605751 
H   8.633527 -2.179342 -3.808582 
H   0.577144 2.205166 1.782018 
H   -0.665200 -0.720521 3.808582 
H   -8.721583 0.694697 -1.782018 
H   6.354614 -2.099051 -4.801229 
H   2.842302 2.190071 0.758891 
H   -2.944114 -0.800813 4.801229 
H   -6.456426 0.709793 -0.758891 
128
i=30
C   5.776327 -1.909959 3.431876 
C   3.539547 1.919801 -2.272180 
C   -3.522401 -0.989905 -3.431876 
C   -5.759181 0.980063 2.272180 
C   7.118616 -1.580811 3.158001 
C   2.198740 1.578377 -2.537059 
C   -2.180112 -1.319052 -3.158001 
C   -7.099988 1.321486 2.537059 
C   7.938509 -2.449182 2.436796 
C   1.363076 2.439762 -3.246728 
C   -1.360218 -0.450681 -2.436796 
C   -7.935651 0.460101 3.246728 
C   7.436845 2.136072 1.958620 
C   1.849816 -2.141364 -3.729350 
C   -1.861882 0.763791 -1.958620 
C   -7.448911 -0.758499 3.729350 
C   6.109126 1.793261 2.223185 
C   3.179547 -1.791461 -3.484893 
C   -3.189601 1.106603 -2.223185 
C   -6.119180 -1.108403 3.484893 
C   5.293266 2.655843 2.955761 
C   4.010860 -2.646423 -2.759831 
C   -4.005462 0.244021 -2.955761 
C   -5.287868 -0.253441 2.759831 
C   4.851974 -0.963891 4.109692 
C   4.460936 0.977543 -1.586216 
C   -4.446754 -1.935973 -4.109692 
C   -4.837792 1.922321 1.586216 
C   5.244071 -0.093612 5.159544 
C   4.052962 0.109170 -0.540068 
C   -4.054656 -2.806251 -5.159544 
C   -5.245765 2.790693 0.540068 
C   4.321342 0.829302 5.672006 
C   4.958654 -0.833854 -0.033214 
C   -4.977386 2.070562 -5.672006 
C   -4.340074 -2.066010 0.033214 
C   3.012897 0.896559 5.195900 
C   6.265723 -0.922595 -0.508474 
C   -6.285831 2.003305 -5.195900 
C   -3.033005 -1.977269 0.508474 
C   2.615326 0.032771 4.175115 
C   6.680861 -0.054361 -1.518463 
C   -6.683401 2.867093 -4.175115 
C   -2.617866 -2.845503 1.518463 
C   3.527584 -0.874488 3.639868 
C   5.786384 0.873536 -2.049160 
C   -5.771144 -2.025376 -3.639868 
C   -3.512344 2.026328 2.049160 
C   6.600250 -0.128061 -5.623382 
C   2.696043 0.146477 0.062470 
C   -2.698477 -2.771803 5.623382 
C   -6.602684 2.753387 -0.062470 
C   7.452159 0.983369 5.661619 
C   1.871547 -0.988343 -0.001797 
C   -1.846569 1.916495 -5.661619 
C   -7.427181 -1.911521 0.001797 
C   8.736571 0.941752 -5.179844 
C   0.589991 -0.965564 0.551942 
C   -0.562157 1.958112 5.179844 
C   -8.708737 -1.934300 -0.551942 
C   9.182062 -0.201336 -4.509602 
C   0.118782 0.184508 1.190962 
C   -0.116666 -2.698528 4.509602 
C   -9.179946 2.715356 -1.190962 
C   8.325592 -1.298457 -4.376146 
C   0.946360 1.307771 1.283672 
C   -0.973136 -1.601407 4.376146 
C   -8.352368 1.592093 -1.283672 
C   7.046567 -1.263284 -4.931075 
C   2.222209 1.291012 0.720593 
C   -2.252161 -1.636579 4.931075 
C   -7.076519 1.608851 -0.720593 
H   7.514697 -0.622111 3.487687 
H   1.815040 0.615337 -2.205681 
H   -1.784030 -2.277753 -3.487687 
H   -7.483687 2.284527 2.205681 
H   8.968025 -2.157897 2.221396 
H   0.333348 2.140435 -3.449110 
H   -0.330702 -0.741966 -2.221396 
H   -8.965379 0.759428 3.449110 
H   8.071720 1.468350 1.373222 
H   1.202560 -1.477346 -4.305222 
H   -1.227008 1.431514 -1.373222 
H   -8.096168 -1.422518 4.305222 
H   5.706651 0.847860 1.860485 
H   3.571545 -0.845108 -3.856483 
H   -3.592077 2.052003 -1.860485 
H   -5.727183 -2.054755 3.856483 
H   4.270043 2.353386 3.181050 
H   5.034505 -2.336346 -2.547138 
H   -5.028685 0.546478 -3.181050 
H   -4.264223 -0.563518 2.547138 
H   4.631393 1.497539 -4.911690 
H   4.635373 -1.502195 0.766014 
H   -4.667335 1.402325 4.911690 
H   -4.663355 -1.397669 -0.766014 
H   2.324223 1.623342 5.627352 
H   6.941060 -1.665782 -0.083902 
H   -6.974504 1.276521 -5.627352 
H   -2.357667 -1.234081 0.083902 
H   1.608281 0.083558 3.761029 
H   7.687482 -0.118908 -1.930963 
H   -7.690446 2.816305 -3.761029 
H   -1.611245 -2.780955 1.930963 
H   3.217574 -1.502557 2.803056 
H   6.108882 1.501499 -2.881632 
H   -6.081154 -1.397306 -2.803056 
H   -3.189846 1.398364 2.881632 
H   7.120381 1.862882 5.106092 
H   2.221104 -1.871560 -0.539757 
H   -2.178346 1.036982 -5.106092 
H   -7.077623 -1.028304 0.539757 
H   -9.200924 1.801276 -5.303922 
H   -0.050918 -1.842128 0.451043 
H   0.097804 1.098588 5.303922 
H   9.247810 -1.057736 -0.451043 
H   -8.401731 -0.244009 -4.106771 
H   -0.892869 0.213529 1.599613 
H   0.896997 -2.655855 4.106771 
H   8.405859 2.686335 -1.599613 
H   8.655541 -2.185798 -3.834459 
H   0.599158 2.198710 1.807895 
H   -0.643186 -0.714065 3.834459 
H   -8.699569 0.701153 -1.807895 
H   6.380067 -2.121806 -4.834726 
H   2.867755 2.167316 0.792388 
H   -2.918661 -0.778058 4.834726 
H   -6.430973 0.732548 -0.792388 
128
i=31
C   5.767754 -1.914880 3.426902 
C   3.530974 1.914880 -2.267206 
C   -3.530974 -0.984984 -3.426902 
C   -5.767754 0.984984 2.267206 
C   7.109302 -1.579594 3.157525 
C   2.189426 1.579594 -2.536583 
C   -2.189426 -1.320269 -3.157525 
C   -7.109302 1.320269 2.536583 
C   7.937080 -2.444472 2.442088 
C   1.361647 2.444472 -3.252020 
C   -1.361647 -0.455391 -2.442088 
C   -7.937080 0.455391 3.252020 
C   7.442878 2.138718 1.961689 
C   1.855849 -2.138718 -3.732419 
C   -1.855849 0.761145 -1.961689 
C   -7.442878 -0.761145 3.732419 
C   6.114153 1.792361 2.216200 
C   3.184574 -1.792361 -3.477908 
C   -3.184574 1.107503 -2.216200 
C   -6.114153 -1.107503 3.477908 
C   5.290567 2.651133 2.945019 
C   4.008161 -2.651133 -2.749089 
C   -4.008161 0.248731 -2.945019 
C   -5.290567 -0.248731 2.749089 
C   4.844883 -0.970717 4.108792 
C   4.453845 0.970717 -1.585316 
C   -4.453845 -1.929147 -4.108792 
C   -4.844883 1.929147 1.585316 
C   5.244918 -0.101391 5.156792 
C   4.053809 0.101391 -0.537316 
C   -4.053809 -2.798472 -5.156792 
C   -5.244918 2.798472 0.537316 
C   4.330708 0.831578 5.666450 
C   4.968020 -0.831578 -0.027658 
C   -4.968020 2.068286 -5.666450 
C   -4.330708 -2.068286 0.027658 
C   3.022951 0.909577 5.190767 
C   6.275777 -0.909577 -0.503341 
C   -6.275777 1.990287 -5.190767 
C   -3.022951 -1.990287 0.503341 
C   2.616596 0.043566 4.175380 
C   6.682131 -0.043566 -1.518728 
C   -6.682131 2.856298 -4.175380 
C   -2.616596 -2.856298 1.518728 
C   3.519964 -0.874012 3.642408 
C   5.778764 0.874012 -2.051700 
C   -5.778764 -2.025852 -3.642408 
C   -3.519964 2.025852 2.051700 
C   6.601467 -0.137269 -5.627510 
C   2.697260 0.137269 0.066598 
C   -2.697260 -2.762595 5.627510 
C   -6.601467 2.762595 -0.066598 
C   7.439670 0.985856 5.676965 
C   1.859058 -0.985856 -0.017143 
C   -1.859058 1.914008 -5.676965 
C   -7.439670 -1.914008 0.017143 
C   8.722654 0.953658 -5.161005 
C   0.576074 -0.953658 0.533103 
C   -0.576074 1.946206 5.161005 
C   -8.722654 -1.946206 -0.533103 
C   9.181004 -0.192922 -4.506374 
C   0.117724 0.192922 1.187734 
C   -0.117724 -2.706942 4.506374 
C   -9.181004 2.706942 -1.187734 
C   8.338980 -1.303114 -4.393291 
C   0.959748 1.303114 1.300817 
C   -0.959748 -1.596750 4.393291 
C   -8.338980 1.596750 -1.300817 
C   7.061543 -1.277148 -4.952295 
C   2.237185 1.277148 0.741813 
C   -2.237185 -1.622715 4.952295 
C   -7.061543 1.622715 -0.741813 
H   7.499192 -0.618724 3.488057 
H   1.799535 0.618724 -2.206051 
H   -1.799535 -2.281140 -3.488057 
H   -7.499192 2.281140 2.206051 
H   8.966702 -2.149166 2.233197 
H   0.332025 2.149166 -3.460911 
H   -0.332025 -0.750697 -2.233197 
H   -8.966702 0.750697 3.460911 
H   8.083944 1.472848 1.381054 
H   1.214784 -1.472848 -4.313054 
H   -1.214784 1.427016 -1.381054 
H   -8.083944 -1.427016 4.313054 
H   5.716917 0.846484 1.849055 
H   3.581811 -0.846484 -3.845053 
H   -3.581811 2.053379 -1.849055 
H   -5.716917 -2.053379 3.845053 
H   4.267133 2.344866 3.164010 
H   5.031595 -2.344866 -2.530098 
H   -5.031595 0.554998 -3.164010 
H   -4.267133 -0.554998 2.530098 
H   4.647374 1.499867 -4.919892 
H   4.651354 -1.499867 0.774216 
H   -4.651354 1.399997 4.919892 
H   -4.647374 -1.399997 -0.774216 
H   2.340945 1.644562 5.618779 
H   6.957782 -1.644562 -0.075329 
H   -6.957782 1.255301 -5.618779 
H   -2.340945 -1.255301 0.075329 
H   1.609763 0.101233 3.762087 
H   7.688964 -0.101233 -1.932021 
H   -7.688964 2.798630 -3.762087 
H   -1.609763 -2.798630 1.932021 
H   3.203710 -1.502028 2.807766 
H   6.095018 1.502028 -2.886342 
H   -6.095018 -1.397835 -2.807766 
H   -3.203710 1.397835 2.886342 
H   7.099002 1.867221 5.130222 
H   2.199725 -1.867221 -0.563887 
H   -2.199725 1.032643 -5.130222 
H   -7.099002 -1.032643 0.563887 
H   -9.224367 1.821702 -5.273494 
H   -0.074361 -1.821702 0.420615 
H   0.074361 1.078162 5.273494 
H   9.224367 -1.078162 -0.420615 
H   -8.403795 -0.228769 -4.100633 
H   -0.894933 0.228769 1.593475 
H   0.894933 -2.671095 4.100633 
H   8.403795 2.671095 -1.593475 
H   8.677555 -2.192254 -3.860336 
H   0.621172 2.192254 1.833772 
H   -0.621172 -0.707609 3.860336 
H   -8.677555 0.707609 -1.833772 
H   6.405520 -2.144561 -4.868223 
H   2.893208 2.144561 0.825885 
H   -2.893208 -0.755303 4.868223 
H   -6.405520 0.755303 -0.825885 
128
i=32
C   5.759181 -1.919801 3.421928 
C   3.522401 1.909959 -2.262232 
C   -3.539547 -0.980063 -3.421928 
C   -5.776327 0.989905 2.262232 
C   7.099988 -1.578377 3.157049 
C   2.180112 1.580811 -2.536107 
C   -2.198740 -1.321486 -3.157049 
C   -7.118616 1.319052 2.536107 
C   7.935651 -2.439762 2.447380 
C   1.360218 2.449182 -3.257312 
C   -1.363076 -0.460101 -2.447380 
C   -7.938509 0.450681 3.257312 
C   7.448911 2.141364 1.964758 
C   1.861882 -2.136072 -3.735488 
C   -1.849816 0.758499 -1.964758 
C   -7.436845 -0.763791 3.735488 
C   6.119180 1.791461 2.209215 
C   3.189601 -1.793261 -3.470923 
C   -3.179547 1.108403 -2.209215 
C   -6.109126 -1.106603 3.470923 
C   5.287868 2.646423 2.934277 
C   4.005462 -2.655843 -2.738347 
C   -4.010860 0.253441 -2.934277 
C   -5.293266 -0.244021 2.738347 
C   4.837792 -0.977543 4.107892 
C   4.446754 0.963891 -1.584416 
C   -4.460936 -1.922321 -4.107892 
C   -4.851974 1.935973 1.584416 
C   5.245765 -0.109170 5.154040 
C   4.054656 0.093612 -0.534564 
C   -4.052962 -2.790693 -5.154040 
C   -5.244071 2.806251 0.534564 
C   4.340074 0.833854 5.660894 
C   4.977386 -0.829302 -0.022102 
C   -4.958654 2.066010 -5.660894 
C   -4.321342 -2.070562 0.022102 
C   3.033005 0.922595 5.185634 
C   6.285831 -0.896559 -0.498208 
C   -6.265723 1.977269 -5.185634 
C   -3.012897 -2.003305 0.498208 
C   2.617866 0.054361 4.175645 
C   6.683401 -0.032771 -1.518993 
C   -6.680861 2.845503 -4.175645 
C   -2.615326 -2.867093 1.518993 
C   3.512344 -0.873536 3.644948 
C   5.771144 0.874488 -2.054240 
C   -5.786384 -2.026328 -3.644948 
C   -3.527584 2.025376 2.054240 
C   6.602684 -0.146477 -5.631638 
C   2.698477 0.128061 0.070726 
C   -2.696043 -2.753387 5.631638 
C   -6.600250 2.771803 -0.070726 
C   7.427181 0.988343 5.692311 
C   1.846569 -0.983369 -0.032489 
C   -1.871547 1.911521 -5.692311 
C   -7.452159 -1.916495 0.032489 
C   8.708737 0.965564 -5.142166 
C   0.562157 -0.941752 0.514264 
C   -0.589991 1.934300 5.142166 
C   -8.736571 -1.958112 -0.514264 
C   9.179946 -0.184508 -4.503146 
C   0.116666 0.201336 1.184506 
C   -0.118782 -2.715356 4.503146 
C   -9.182062 2.698528 -1.184506 
C   8.352368 -1.307771 -4.410436 
C   0.973136 1.298457 1.317962 
C   -0.946360 -1.592093 4.410436 
C   -8.325592 1.601407 -1.317962 
C   7.076519 -1.291012 -4.973515 
C   2.252161 1.263284 0.763033 
C   -2.222209 -1.608851 4.973515 
C   -7.046567 1.636579 -0.763033 
H   7.483687 -0.615337 3.488427 
H   1.784030 0.622111 -2.206421 
H   -1.815040 -2.284527 -3.488427 
H   -7.514697 2.277753 2.206421 
H   8.965379 -2.140435 2.244998 
H   0.330702 2.157897 -3.472712 
H   -0.333348 -0.759428 -2.244998 
H   -8.968025 0.741966 3.472712 
H   8.096168 1.477346 1.388886 
H   1.227008 -1.468350 -4.320886 
H   -1.202560 1.422518 -1.388886 
H   -8.071720 -1.431514 4.320886 
H   5.727183 0.845108 1.837625 
H   3.592077 -0.847860 -3.833623 
H   -3.571545 2.054755 -1.837625 
H   -5.706651 -2.052003 3.833623 
H   4.264223 2.336346 3.146970 
H   5.028685 -2.353386 -2.513058 
H   -5.034505 0.563518 -3.146970 
H   -4.270043 -0.546478 2.513058 
H   4.663355 1.502195 -4.928094 
H   4.667335 -1.497539 0.782418 
H   -4.635373 1.397669 4.928094 
H   -4.631393 -1.402325 -0.782418 
H   2.357667 1.665782 5.610206 
H   6.974504 -1.623342 -0.066756 
H   -6.941060 1.234081 -5.610206 
H   -2.324223 -1.276521 0.066756 
H   1.611245 0.118908 3.763145 
H   7.690446 -0.083558 -1.933079 
H   -7.687482 2.780955 -3.763145 
H   -1.608281 -2.816305 1.933079 
H   3.189846 -1.501499 2.812476 
H   6.081154 1.502557 -2.891052 
H   -6.108882 -1.398364 -2.812476 
H   -3.217574 1.397306 2.891052 
H   7.077623 1.871560 5.154352 
H   2.178346 -1.862882 -0.588017 
H   -2.221104 1.028304 -5.154352 
H   -7.120381 -1.036982 0.588017 
H   -9.247810 1.842128 -5.243066 
H   -0.097804 -1.801276 0.390187 
H   0.050918 1.057736 5.243066 
H   9.200924 -1.098588 -0.390187 
H   -8.405859 -0.213529 -4.094495 
H   -0.896997 0.244009 1.587337 
H   0.892869 -2.686335 4.094495 
H   8.401731 2.655855 -1.587337 
H   8.699569 -2.198710 -3.886213 
H   0.643186 2.185798 1.859649 
H   -0.599158 -0.701153 3.886213 
H   -8.655541 0.714065 -1.859649 
H   6.430973 -2.167316 -4.901720 
H   2.918661 2.121806 0.859382 
H   -2.867755 -0.732548 4.901720 
H   -6.380067 0.778058 -0.859382 
128
i=33
C   5.750608 -1.924722 3.416954 
C   3.513828 1.905038 -2.257258 
C   -3.548120 -0.975142 -3.416954 
C   -5.784900 0.994826 2.257258 
C   7.090674 -1.577160 3.156573 
C   2.170798 1.582028 -2.535631 
C   -2.208054 -1.322703 -3.156573 
C   -7.127930 1.317835 2.535631 
C   7.934222 -2.435052 2.452672 
C   1.358789 2.453892 -3.262604 
C   -1.364505 -0.464811 -2.452672 
C   -7.939938 0.445971 3.262604 
C   7.454944 2.144010 1.967827 
C   1.867915 -2.133426 -3.738557 
C   -1.843783 0.755853 -1.967827 
C   -7.430812 -0.766437 3.738557 
C   6.124207 1.790561 2.202230 
C   3.194628 -1.794161 -3.463938 
C   -3.174520 1.109303 -2.202230 
C   -6.104099 -1.105703 3.463938 
C   5.285169 2.641713 2.923535 
C   4.002763 -2.660553 -2.727605 
C   -4.013559 0.258151 -2.923535 
C   -5.295965 -0.239311 2.727605 
C   4.830701 -0.984369 4.106992 
C   4.439663 0.957065 -1.583516 
C   -4.468027 -1.915495 -4.106992 
C   -4.859065 1.942799 1.583516 
C   5.246612 -0.116949 5.151288 
C   4.055503 0.085833 -0.531812 
C   -4.052115 -2.782914 -5.151288 
C   -5.243224 2.814030 0.531812 
C   4.349440 0.836130 5.655338 
C   4.986752 -0.827026 -0.016546 
C   -4.949288 2.063734 -5.655338 
C   -4.311976 -2.072838 0.016546 
C   3.043059 0.935613 5.180501 
C   6.295885 -0.883541 -0.493075 
C   -6.255669 1.964251 -5.180501 
C   -3.002843 -2.016323 0.493075 
C   2.619136 0.065156 4.175910 
C   6.684671 -0.021976 -1.519258 
C   -6.679591 2.834708 -4.175910 
C   -2.614056 -2.877888 1.519258 
C   3.504724 -0.873060 3.647488 
C   5.763524 0.874964 -2.056780 
C   -5.794004 -2.026804 -3.647488 
C   -3.535204 2.024900 2.056780 
C   6.603901 -0.155685 -5.635766 
C   2.699694 0.118853 0.074854 
C   -2.694826 -2.744179 5.635766 
C   -6.599033 2.781011 -0.074854 
C   7.414692 0.990830 5.707657 
C   1.834080 -0.980882 -0.047835 
C   -1.884036 1.909034 -5.707657 
C   -7.464648 -1.918982 0.047835 
C   8.694820 0.977470 -5.123327 
C   0.548240 -0.929846 0.495425 
C   -0.603908 1.922394 5.123327 
C   -8.750488 -1.970018 -0.495425 
C   9.178888 -0.176094 -4.499918 
C   0.115608 0.209750 1.181278 
C   -0.119840 -2.723770 4.499918 
C   -9.183120 2.690114 -1.181278 
C   8.365756 -1.312428 -4.427581 
C   0.986524 1.293800 1.335107 
C   -0.932972 -1.587436 4.427581 
C   -8.312204 1.606064 -1.335107 
C   7.091495 -1.304876 -4.994735 
C   2.267137 1.249420 0.784253 
C   -2.207233 -1.594987 4.994735 
C   -7.031591 1.650443 -0.784253 
H   7.468182 -0.611950 3.488797 
H   1.768525 0.625498 -2.206791 
H   -1.830545 -2.287914 -3.488797 
H   -7.530202 2.274366 2.206791 
H   8.964056 -2.131704 2.256799 
H   0.329379 2.166628 -3.484513 
H   -0.334671 -0.768159 -2.256799 
H   -8.969348 0.733235 3.484513 
H   8.108392 1.481844 1.396718 
H   1.239232 -1.463852 -4.328718 
H   -1.190336 1.418020 -1.396718 
H   -8.059496 -1.436012 4.328718 
H   5.737449 0.843732 1.826195 
H   3.602343 -0.849236 -3.822193 
H   -3.561279 2.056131 -1.826195 
H   -5.696385 -2.050627 3.822193 
H   4.261313 2.327826 3.129930 
H   5.025775 -2.361906 -2.496018 
H   -5.037415 0.572038 -3.129930 
H   -4.272953 -0.537958 2.496018 
H   4.679336 1.504523 -4.936296 
H   4.683316 -1.495211 0.790620 
H   -4.619392 1.395341 4.936296 
H   -4.615412 -1.404653 -0.790620 
H   2.374389 1.687002 5.601633 
H   6.991226 -1.602122 -0.058183 
H   -6.924338 1.212861 -5.601633 
H   -2.307501 -1.297741 0.058183 
H   1.612727 0.136583 3.764203 
H   7.691928 -0.065883 -1.934137 
H   -7.686000 2.763280 -3.764203 
H   -1.606799 -2.833980 1.934137 
H   3.175982 -1.500970 2.817186 
H   6.067290 1.503086 -2.895762 
H   -6.122746 -1.398893 -2.817186 
H   -3.231438 1.396777 2.895762 
H   7.056244 1.875899 5.178482 
H   2.156967 -1.858543 -0.612147 
H   -2.242483 1.023965 -5.178482 
H   -7.141760 -1.041321 0.612147 
H   -9.271253 1.862554 -5.212638 
H   -0.121247 -1.780850 0.359759 
H   0.027475 1.037310 5.212638 
H   9.177481 -1.119014 -0.359759 
H   -8.407923 -0.198289 -4.088357 
H   -0.899061 0.259249 1.581199 
H   0.890805 -2.701575 4.088357 
H   8.399667 2.640615 -1.581199 
H   8.721583 -2.205166 -3.912090 
H   0.665200 2.179342 1.885526 
H   -0.577144 -0.694697 3.912090 
H   -8.633527 0.720521 -1.885526 
H   6.456426 -2.190071 -4.935217 
H   2.944114 2.099051 0.892879 
H   -2.842302 -0.709793 4.935217 
H   -6.354614 0.800813 -0.892879 
128
i=34
C   5.742035 -1.929643 3.411980 
C   3.505255 1.900117 -2.252284 
C   -3.556693 -0.970221 -3.411980 
C   -5.793473 0.999747 2.252284 
C   7.081360 -1.575943 3.156097 
C   2.161484 1.583245 -2.535155 
C   -2.217368 -1.323920 -3.156097 
C   -7.137244 1.316618 2.535155 
C   7.932793 -2.430342 2.457964 
C   1.357360 2.458602 -3.267896 
C   -1.365934 -0.469521 -2.457964 
C   -7.941367 0.441261 3.267896 
C   7.460977 2.146656 1.970896 
C   1.873948 -2.130780 -3.741626 
C   -1.837750 0.753207 -1.970896 
C   -7.424779 -0.769083 3.741626 
C   6.129234 1.789661 2.195245 
C   3.199655 -1.795061 -3.456953 
C   -3.169493 1.110203 -2.195245 
C   -6.099072 -1.104803 3.456953 
C   5.282470 2.637003 2.912793 
C   4.000064 -2.665263 -2.716863 
C   -4.016258 0.262861 -2.912793 
C   -5.298664 -0.234601 2.716863 
C   4.823610 -0.991195 4.106092 
C   4.432572 0.950239 -1.582616 
C   -4.475118 -1.908669 -4.106092 
C   -4.866156 1.949625 1.582616 
C   5.247459 -0.124728 5.148536 
C   4.056350 0.078054 -0.529060 
C   -4.051268 -2.775135 -5.148536 
C   -5.242377 2.821809 0.529060 
C   4.358806 0.838406 5.649782 
C   4.996118 -0.824750 -0.010990 
C   -4.939922 2.061458 -5.649782 
C   -4.302610 -2.075114 0.010990 
C   3.053113 0.948631 5.175368 
C   6.305939 -0.870523 -0.487942 
C   -6.245615 1.951233 -5.175368 
C   -2.992789 -2.029341 0.487942 
C   2.620406 0.075951 4.176175 
C   6.685941 -0.011181 -1.519523 
C   -6.678321 2.823913 -4.176175 
C   -2.612786 -2.888683 1.519523 
C   3.497104 -0.872584 3.650028 
C   5.755904 0.875440 -2.059320 
C   -5.801624 -2.027280 -3.650028 
C   -3.542824 2.024424 2.059320 
C   6.605118 -0.164893 -5.639894 
C   2.700911 0.109645 0.078982 
C   -2.693609 -2.734971 5.639894 
C   -6.597816 2.790219 -0.078982 
C   7.402203 0.993317 5.723003 
C   1.821591 -0.978395 -0.063181 
C   -1.896525 1.906547 -5.723003 
C   -7.477137 -1.921469 0.063181 
C   8.680903 0.989376 -5.104488 
C   0.534323 -0.917940 0.476586 
C   -0.617825 1.910488 5.104488 
C   -8.764405 -1.981924 -0.476586 
C   9.177830 -0.167680 -4.496690 
C   0.114550 0.218164 1.178050 
C   -0.120898 -2.732184 4.496690 
C   -9.184178 2.681700 -1.178050 
C   8.379144 -1.317085 -4.444726 
C   0.999912 1.289143 1.352252 
C   -0.919584 -1.582779 4.444726 
C   -8.298816 1.610721 -1.352252 
C   7.106471 -1.318740 -5.015955 
C   2.282113 1.235556 0.805473 
C   -2.192257 -1.581123 5.015955 
C   -7.016615 1.664307 -0.805473 
H   7.452677 -0.608563 3.489167 
H   1.753020 0.628885 -2.207161 
H   -1.846050 -2.291301 -3.489167 
H   -7.545707 2.270979 2.207161 
H   8.962733 -2.122973 2.268600 
H   0.328056 2.175359 -3.496314 
H   -0.335994 -0.776890 -2.268600 
H   -8.970671 0.724504 3.496314 
H   8.120616 1.486342 1.404550 
H   1.251456 -1.459354 -4.336550 
H   -1.178112 1.413522 -1.404550 
H   -8.047272 -1.440510 4.336550 
H   5.747715 0.842356 1.814765 
H   3.612609 -0.850612 -3.810763 
H   -3.551013 2.057507 -1.814765 
H   -5.686119 -2.049251 3.810763 
H   4.258403 2.319306 3.112890 
H   5.022865 -2.370426 -2.478978 
H   -5.040325 0.580558 -3.112890 
H   -4.275863 -0.529438 2.478978 
H   4.695317 1.506851 -4.944498 
H   4.699297 -1.492883 0.798822 
H   -4.603411 1.393013 4.944498 
H   -4.599431 -1.406981 -0.798822 
H   2.391111 1.708222 5.593060 
H   7.007948 -1.580902 -0.049610 
H   -6.907616 1.191641 -5.593060 
H   -2.290779 -1.318961 0.049610 
H   1.614209 0.154258 3.765261 
H   7.693410 -0.048208 -1.935195 
H   -7.684518 2.745605 -3.765261 
H   -1.605317 -2.851655 1.935195 
H   3.162118 -1.500441 2.821896 
H   6.053426 1.503615 -2.900472 
H   -6.136610 -1.399422 -2.821896 
H   -3.245302 1.396248 2.900472 
H   7.034865 1.880238 5.202612 
H   2.135588 -1.854204 -0.636277 
H   -2.263862 1.019626 -5.202612 
H   -7.163139 -1.045660 0.636277 
H   -9.294696 1.882980 -5.182210 
H   -0.144690 -1.760424 0.329331 
H   0.004032 1.016884 5.182210 
H   9.154038 -1.139440 -0.329331 
H   -8.409987 -0.183049 -4.082219 
H   -0.901125 0.274489 1.575061 
H   0.888741 -2.716815 4.082219 
H   8.397603 2.625375 -1.575061 
H   8.743597 -2.211622 -3.937967 
H   0.687214 2.172886 1.911403 
H   -0.555130 -0.688241 3.937967 
H   -8.611513 0.726977 -1.911403 
H   6.481879 -2.212826 -4.968714 
H   2.969567 2.076296 0.926376 
H   -2.816849 -0.687038 4.968714 
H   -6.329161 0.823568 -0.926376 
128
i=35
C   5.733462 -1.934564 3.407006 
C   3.496682 1.895196 -2.247310 
C   -3.565266 -0.965300 -3.407006 
C   -5.802046 1.004668 2.247310 
C   7.072046 -1.574726 3.155621 
C   2.152170 1.584462 -2.534679 
C   -2.226682 -1.325137 -3.155621 
C   -7.146558 1.315401 2.534679 
C   7.931364 -2.425632 2.463256 
C   1.355931 2.463312 -3.273188 
C   -1.367363 -0.474231 -2.463256 
C   -7.942796 0.436551 3.273188 
C   7.467010 2.149302 1.973965 
C   1.879981 -2.128134 -3.744695 
C   -1.831717 0.750561 -1.973965 
C   -7.418746 -0.771729 3.744695 
C   6.134261 1.788761 2.188260 
C   3.204682 -1.795961 -3.449968 
C   -3.164466 1.111103 -2.188260 
C   -6.094045 -1.103903 3.449968 
C   5.279771 2.632293 2.902051 
C   3.997365 -2.669973 -2.706121 
C   -4.018957 0.267571 -2.902051 
C   -5.301363 -0.229891 2.706121 
C   4.816519 -0.998021 4.105192 
C   4.425481 0.943413 -1.581716 
C   -4.482209 -1.901843 -4.105192 
C   -4.873247 1.956451 1.581716 
C   5.248306 -0.132507 5.145784 
C   4.057197 0.070275 -0.526308 
C   -4.050421 -2.767356 -5.145784 
C   -5.241530 2.829588 0.526308 
C   4.368172 0.840682 5.644226 
C   5.005484 -0.822474 -0.005434 
C   -4.930556 2.059182 -5.644226 
C   -4.293244 -2.077390 0.005434 
C   3.063167 0.961649 5.170235 
C   6.315993 -0.857505 -0.482809 
C   -6.235561 1.938215 -5.170235 
C   -2.982735 -2.042359 0.482809 
C   2.621676 0.086746 4.176440 
C   6.687211 -0.000386 -1.519788 
C   -6.677051 2.813118 -4.176440 
C   -2.611516 -2.899478 1.519788 
C   3.489484 -0.872108 3.652568 
C   5.748284 0.875916 -2.061860 
C   -5.809244 -2.027756 -3.652568 
C   -3.550444 2.023948 2.061860 
C   6.606335 -0.174101 -5.644022 
C   2.702128 0.100437 0.083110 
C   -2.692392 -2.725763 5.644022 
C   -6.596599 2.799427 -0.083110 
C   7.389714 0.995804 5.738349 
C   1.809102 -0.975908 -0.078527 
C   -1.909014 1.904060 -5.738349 
C   -7.489626 -1.923956 0.078527 
C   8.666986 1.001282 -5.085649 
C   0.520406 -0.906034 0.457747 
C   -0.631742 1.898582 5.085649 
C   -8.778322 -1.993830 -0.457747 
C   9.176772 -0.159266 -4.493462 
C   0.113492 0.226578 1.174822 
C   -0.121956 -2.740598 4.493462 
C   -9.185236 2.673286 -1.174822 
C   8.392532 -1.321742 -4.461871 
C   1.013300 1.284486 1.369397 
C   -0.906196 -1.578122 4.461871 
C   -8.285428 1.615378 -1.369397 
C   7.121447 -1.332604 -5.037175 
C   2.297089 1.221692 0.826693 
C   -2.177281 -1.567259 5.037175 
C   -7.001639 1.678171 -0.826693 
H   7.437172 -0.605176 3.489537 
H   1.737515 0.632272 -2.207531 
H   -1.861555 -2.294688 -3.489537 
H   -7.561212 2.267592 2.207531 
H   8.961410 -2.114242 2.280401 
H   0.326733 2.184090 -3.508115 
H   -0.337317 -0.785621 -2.280401 
H   -8.971994 0.715773 3.508115 
H   8.132840 1.490840 1.412382 
H   1.263680 -1.454856 -4.344382 
H   -1.165888 1.409024 -1.412382 
H   -8.035048 -1.445008 4.344382 
H   5.757981 0.840980 1.803335 
H   3.622875 -0.851988 -3.799333 
H   -3.540747 2.058883 -1.803335 
H   -5.675853 -2.047875 3.799333 
H   4.255493 2.310786 3.095850 
H   5.019955 -2.378946 -2.461938 
H   -5.043235 0.589078 -3.095850 
H   -4.278773 -0.520918 2.461938 
H   4.711298 1.509179 -4.952700 
H   4.715278 -1.490555 0.807024 
H   -4.587430 1.390685 4.952700 
H   -4.583450 -1.409309 -0.807024 
H   2.407833 1.729442 5.584487 
H   7.024670 -1.559682 -0.041037 
H   -6.890894 1.170421 -5.584487 
H   -2.274057 -1.340181 0.041037 
H   1.615691 0.171933 3.766319 
H   7.694892 -0.030533 -1.936253 
H   -7.683036 2.727930 -3.766319 
H   -1.603835 -2.869330 1.936253 
H   3.148254 -1.499912 2.826606 
H   6.039562 1.504144 -2.905182 
H   -6.150474 -1.399951 -2.826606 
H   -3.259166 1.395719 2.905182 
H   7.013486 1.884577 5.226742 
H   2.114209 -1.849865 -0.660407 
H   -2.285241 1.015287 -5.226742 
H   -7.184518 -1.049999 0.660407 
H   -9.318139 1.903406 -5.151782 
H   -0.168133 -1.739998 0.298903 
H   -0.019411 0.996458 5.151782 
H   9.130595 -1.159866 -0.298903 
H   -8.412051 -0.167809 -4.076081 
H   -0.903189 0.289729 1.568923 
H   0.886677 -2.732055 4.076081 
H   8.395539 2.610135 -1.568923 
H   8.765611 -2.218078 -3.963844 
H   0.709228 2.166430 1.937280 
H   -0.533116 -0.681785 3.963844 
H   -8.589499 0.733433 -1.937280 
H   6.507332 -2.235581 -5.002211 
H   2.995020 2.053541 0.959873 
H   -2.791396 -0.664283 5.002211 
H   -6.303708 0.846323 -0.959873 
128
i=36
C   5.724889 -1.939485 3.402032 
C   3.488109 1.890275 -2.242336 
C   -3.573839 -0.960379 -3.402032 
C   -5.810619 1.009589 2.242336 
C   7.062732 -1.573509 3.155145 
C   2.142856 1.585679 -2.534203 
C   -2.235996 -1.326354 -3.155145 
C   -7.155872 1.314184 2.534203 
C   7.929935 -2.420922 2.468548 
C   1.354502 2.468022 -3.278480 
C   -1.368792 -0.478941 -2.468548 
C   -7.944225 0.431841 3.278480 
C   7.473043 2.151948 1.977034 
C   1.886014 -2.125488 -3.747764 
C   -1.825684 0.747915 -1.977034 
C   -7.412713 -0.774375 3.747764 
C   6.139288 1.787861 2.181275 
C   3.209709 -1.796861 -3.442983 
C   -3.159439 1.112003 -2.181275 
C   -6.089018 -1.103003 3.442983 
C   5.277072 2.627583 2.891309 
C   3.994666 -2.674683 -2.695379 
C   -4.021656 0.272281 -2.891309 
C   -5.304062 -0.225181 2.695379 
C   4.809428 -1.004847 4.104292 
C   4.418390 0.936587 -1.580816 
C   -4.489300 -1.895017 -4.104292 
C   -4.880338 1.963277 1.580816 
C   5.249153 -0.140286 5.143032 
C   4.058044 0.062496 -0.523556 
C   -4.049574 -2.759577 -5.143032 
C   -5.240683 2.837367 0.523556 
C   4.377538 0.842958 5.638670 
C   5.014850 -0.820198 0.000122 
C   -4.921190 2.056906 -5.638670 
C   -4.283878 -2.079666 -0.000122 
C   3.073221 0.974667 5.165102 
C   6.326047 -0.844487 -0.477676 
C   -6.225507 1.925197 -5.165102 
C   -2.972681 -2.055377 0.477676 
C   2.622946 0.097541 4.176705 
C   6.688481 0.010409 -1.520053 
C   -6.675781 2.802323 -4.176705 
C   -2.610246 -2.910273 1.520053 
C   3.481864 -0.871632 3.655108 
C   5.740664 0.876392 -2.064400 
C   -5.816864 -2.028232 -3.655108 
C   -3.558064 2.023472 2.064400 
C   6.607552 -0.183309 -5.648150 
C   2.703345 0.091229 0.087238 
C   -2.691175 -2.716555 5.648150 
C   -6.595382 2.808635 -0.087238 
C   7.377225 0.998291 5.753695 
C   1.796613 -0.973421 -0.093873 
C   -1.921503 1.901573 -5.753695 
C   -7.502115 -1.926443 0.093873 
C   8.653069 1.013188 -5.066810 
C   0.506489 -0.894128 0.438908 
C   -0.645659 1.886676 5.066810 
C   -8.792239 -2.005736 -0.438908 
C   9.175714 -0.150852 -4.490234 
C   0.112434 0.234992 1.171594 
C   -0.123014 -2.749012 4.490234 
C   -9.186294 2.664872 -1.171594 
C   8.405920 -1.326399 -4.479016 
C   1.026688 1.279829 1.386542 
C   -0.892808 -1.573465 4.479016 
C   -8.272040 1.620035 -1.386542 
C   7.136423 -1.346468 -5.058395 
C   2.312065 1.207828 0.847913 
C   -2.162305 -1.553395 5.058395 
C   -6.986663 1.692035 -0.847913 
H   7.421667 -0.601789 3.489907 
H   1.722010 0.635659 -2.207901 
H   -1.877060 -2.298075 -3.489907 
H   -7.576717 2.264205 2.207901 
H   8.960087 -2.105511 2.292202 
H   0.325410 2.192821 -3.519916 
H   -0.338640 -0.794352 -2.292202 
H   -8.973317 0.707042 3.519916 
H   8.145064 1.495338 1.420214 
H   1.275904 -1.450358 -4.352214 
H   -1.153664 1.404526 -1.420214 
H   -8.022824 -1.449506 4.352214 
H   5.768247 0.839604 1.791905 
H   3.633141 -0.853364 -3.787903 
H   -3.530481 2.060259 -1.791905 
H   -5.665587 -2.046499 3.787903 
H   4.252583 2.302266 3.078810 
H   5.017045 -2.387466 -2.444898 
H   -5.046145 0.597598 -3.078810 
H   -4.281683 -0.512398 2.444898 
H   4.727279 1.511507 -4.960902 
H   4.731259 -1.488227 0.815226 
H   -4.571449 1.388357 4.960902 
H   -4.567469 -1.411637 -0.815226 
H   2.424555 1.750662 5.575914 
H   7.041392 -1.538462 -0.032464 
H   -6.874172 1.149201 -5.575914 
H   -2.257335 -1.361401 0.032464 
H   1.617173 0.189608 3.767377 
H   7.696374 -0.012858 -1.937311 
H   -7.681554 2.710255 -3.767377 
H   -1.602353 -2.887005 1.937311 
H   3.134390 -1.499383 2.831316 
H   6.025698 1.504673 -2.909892 
H   -6.164338 -1.400480 -2.831316 
H   -3.273030 1.395190 2.909892 
H   6.992107 1.888916 5.250872 
H   2.092830 -1.845526 -0.684537 
H   -2.306620 1.010948 -5.250872 
H   -7.205897 -1.054338 0.684537 
H   -9.341582 1.923832 -5.121354 
H   -0.191576 -1.719572 0.268475 
H   -0.042854 0.976032 5.121354 
H   9.107152 -1.180292 -0.268475 
H   -8.414115 -0.152569 -4.069943 
H   -0.905253 0.304969 1.562785 
H   0.884613 -2.747295 4.069943 
H   8.393475 2.594895 -1.562785 
H   8.787625 -2.224534 -3.989721 
H   0.731242 2.159974 1.963157 
H   -0.511102 -0.675329 3.989721 
H   -8.567485 0.739889 -1.963157 
H   6.532785 -2.258336 -5.035708 
H   3.020473 2.030786 0.993370 
H   -2.765943 -0.641528 5.035708 
H   -6.278255 0.869078 -0.993370 
128
i=37
C   5.716316 -1.944406 3.397058 
C   3.479536 1.885354 -2.237362 
C   -3.582412 -0.955458 -3.397058 
C   -5.819192 1.014510 2.237362 
C   7.053418 -1.572292 3.154669 
C   2.133542 1.586896 -2.533727 
C   -2.245310 -1.327571 -3.154669 
C   -7.165186 1.312967 2.533727 
C   7.928506 -2.416212 2.473840 
C   1.353073 2.472732 -3.283772 
C   -1.370221 -0.483651 -2.473840 
C   -7.945654 0.427131 3.283772 
C   7.479076 2.154594 1.980103 
C   1.892047 -2.122842 -3.750833 
C   -1.819651 0.745269 -1.980103 
C   -7.406680 -0.777021 3.750833 
C   6.144315 1.786961 2.174290 
C   3.214736 -1.797761 -3.435998 
C   -3.154412 1.112903 -2.174290 
C   -6.083991 -1.102103 3.435998 
C   5.274373 2.622873 2.880567 
C   3.991967 -2.679393 -2.684637 
C   -4.024355 0.276991 -2.880567 
C   -5.306761 -0.220471 2.684637 
C   4.802337 -1.011673 4.103392 
C   4.411299 0.929761 -1.579916 
C   -4.496391 -1.888191 -4.103392 
C   -4.887429 1.970103 1.579916 
C   5.250000 -0.148065 5.140280 
C   4.058891 0.054717 -0.520804 
C   -4.048727 -2.751798 -5.140280 
C   -5.239836 2.845146 0.520804 
C   4.386904 0.845234 5.633114 
C   5.024216 -0.817922 0.005678 
C   -4.911824 2.054630 -5.633114 
C   -4.274512 -2.081942 -0.005678 
C   3.083275 0.987685 5.159969 
C   6.336101 -0.831469 -0.472543 
C   -6.215453 1.912179 -5.159969 
C   -2.962627 -2.068395 0.472543 
C   2.624216 0.108336 4.176970 
C   6.689751 0.021204 -1.520318 
C   -6.674511 2.791528 -4.176970 
C   -2.608976 -2.921068 1.520318 
C   3.474244 -0.871156 3.657648 
C   5.733044 0.876868 -2.066940 
C   -5.824484 -2.028708 -3.657648 
C   -3.565684 2.022996 2.066940 
C   6.608769 -0.192517 -5.652278 
C   2.704562 0.082021 0.091366 
C   -2.689958 -2.707347 5.652278 
C   -6.594165 2.817843 -0.091366 
C   7.364736 1.000778 5.769041 
C   1.784124 -0.970934 -0.109219 
C   -1.933992 1.899086 -5.769041 
C   -7.514604 -1.928930 0.109219 
C   8.639152 1.025094 -5.047971 
C   0.492572 -0.882222 0.420069 
C   -0.659576 1.874770 5.047971 
C   -8.806156 -2.017642 -0.420069 
C   9.174656 -0.142438 -4.487006 
C   0.111376 0.243406 1.168366 
C   -0.124072 -2.757426 4.487006 
C   -9.187352 2.656458 -1.168366 
C   8.419308 -1.331056 -4.496161 
C   1.040076 1.275172 1.403687 
C   -0.879420 -1.568808 4.496161 
C   -8.258652 1.624692 -1.403687 
C   7.151399 -1.360332 -5.079615 
C   2.327041 1.193964 0.869133 
C   -2.147329 -1.539531 5.079615 
C   -6.971687 1.705899 -0.869133 
H   7.406162 -0.598402 3.490277 
H   1.706505 0.639046 -2.208271 
H   -1.892565 -2.301462 -3.490277 
H   -7.592222 2.260818 2.208271 
H   8.958764 -2.096780 2.304003 
H   0.324087 2.201552 -3.531717 
H   -0.339963 -0.803083 -2.304003 
H   -8.974640 0.698311 3.531717 
H   8.157288 1.499836 1.428046 
H   1.288128 -1.445860 -4.360046 
H   -1.141440 1.400028 -1.428046 
H   -8.010600 -1.454004 4.360046 
H   5.778513 0.838228 1.780475 
H   3.643407 -0.854740 -3.776473 
H   -3.520215 2.061635 -1.780475 
H   -5.655321 -2.045123 3.776473 
H   4.249673 2.293746 3.061770 
H   5.014135 -2.395986 -2.427858 
H   -5.049055 0.606118 -3.061770 
H   -4.284593 -0.503878 2.427858 
H   4.743260 1.513835 -4.969104 
H   4.747240 -1.485899 0.823428 
H   -4.555468 1.386029 4.969104 
H   -4.551488 -1.413965 -0.823428 
H   2.441277 1.771882 5.567341 
H   7.058114 -1.517242 -0.023891 
H   -6.857450 1.127981 -5.567341 
H   -2.240613 -1.382621 0.023891 
H   1.618655 0.207283 3.768435 
H   7.697856 0.004817 -1.938369 
H   -7.680072 2.692580 -3.768435 
H   -1.600871 -2.904680 1.938369 
H   3.120526 -1.498854 2.836026 
H   6.011834 1.505202 -2.914602 
H   -6.178202 -1.401009 -2.836026 
H   -3.286894 1.394661 2.914602 
H   6.970728 1.893255 5.275002 
H   2.071451 -1.841187 -0.708667 
H   -2.327999 1.006609 -5.275002 
H   -7.227276 -1.058677 0.708667 
H   -9.365025 1.944258 -5.090926 
H   -0.215019 -1.699146 0.238047 
H   -0.066297 0.955606 5.090926 
H   9.083709 -1.200718 -0.238047 
H   -8.416179 -0.137329 -4.063805 
H   -0.907317 0.320209 1.556647 
H   0.882549 -2.762535 4.063805 
H   8.391411 2.579655 -1.556647 
H   8.809639 -2.230990 -4.015598 
H   0.753256 2.153518 1.989034 
H   -0.489088 -0.668873 4.015598 
H   -8.545471 0.746345 -1.989034 
H   6.558238 -2.281091 -5.069205 
H   3.045926 2.008031 1.026867 
H   -2.740490 -0.618773 5.069205 
H   -6.252802 0.891833 -1.026867 
128
i=38
C   5.707743 -1.949327 3.392084 
C   3.470963 1.880433 -2.232388 
C   -3.590985 -0.950537 -3.392084 
C   -5.827765 1.019431 2.232388 
C   7.044104 -1.571075 3.154193 
C   2.124228 1.588113 -2.533251 
C   -2.254624 -1.328788 -3.154193 
C   -7.174500 1.311750 2.533251 
C   7.927077 -2.411502 2.479132 
C   1.351644 2.477442 -3.289064 
C   -1.371650 -0.488361 -2.479132 
C   -7.947083 0.422421 3.289064 
C   7.485109 2.157240 1.983172 
C   1.898080 -2.120196 -3.753902 
C   -1.813618 0.742623 -1.983172 
C   -7.400647 -0.779667 3.753902 
C   6.149342 1.786061 2.167305 
C   3.219763 -1.798661 -3.429013 
C   -3.149385 1.113803 -2.167305 
C   -6.078964 -1.101203 3.429013 
C   5.271674 2.618163 2.869825 
C   3.989268 -2.684103 -2.673895 
C   -4.027054 0.281701 -2.869825 
C   -5.309460 -0.215761 2.673895 
C   4.795246 -1.018499 4.102492 
C   4.404208 0.922935 -1.579016 
C   -4.503482 -1.881365 -4.102492 
C   -4.894520 1.976929 1.579016 
C   5.250847 -0.155844 5.137528 
C   4.059738 0.046938 -0.518052 
C   -4.047880 -2.744019 -5.137528 
C   -5.238989 2.852925 0.518052 
C   4.396270 0.847510 5.627558 
C   5.033582 -0.815646 0.011234 
C   -4.902458 2.052354 -5.627558 
C   -4.265146 -2.084218 -0.011234 
C   3.093329 1.000703 5.154836 
C   6.346155 -0.818451 -0.467410 
C   -6.205399 1.899161 -5.154836 
C   -2.952573 -2.081413 0.467410 
C   2.625486 0.119131 4.177235 
C   6.691021 0.031999 -1.520583 
C   -6.673241 2.780733 -4.177235 
C   -2.607706 -2.931863 1.520583 
C   3.466624 -0.870680 3.660188 
C   5.725424 0.877344 -2.069480 
C   -5.832104 -2.029184 -3.660188 
C   -3.573304 2.022520 2.069480 
C   6.609986 -0.201725 -5.656406 
C   2.705779 0.072813 0.095494 
C   -2.688741 -2.698139 5.656406 
C   -6.592948 2.827051 -0.095494 
C   7.352247 1.003265 5.784387 
C   1.771635 -0.968447 -0.124565 
C   -1.946481 1.896599 -5.784387 
C   -7.527093 -1.931417 0.124565 
C   8.625235 1.037000 -5.029132 
C   0.478655 -0.870316 0.401230 
C   -0.673493 1.862864 5.029132 
C   -8.820073 -2.029548 -0.401230 
C   9.173598 -0.134024 -4.483778 
C   0.110318 0.251820 1.165138 
C   -0.125130 -2.765840 4.483778 
C   -9.188410 2.648044 -1.165138 
C   8.432696 -1.335713 -4.513306 
C   1.053464 1.270515 1.420832 
C   -0.866032 -1.564151 4.513306 
C   -8.245264 1.629349 -1.420832 
C   7.166375 -1.374196 -5.100835 
C   2.342017 1.180100 0.890353 
C   -2.132353 -1.525667 5.100835 
C   -6.956711 1.719763 -0.890353 
H   7.390657 -0.595015 3.490647 
H   1.691000 0.642433 -2.208641 
H   -1.908070 -2.304849 -3.490647 
H   -7.607727 2.257431 2.208641 
H   8.957441 -2.088049 2.315804 
H   0.322764 2.210283 -3.543518 
H   -0.341286 -0.811814 -2.315804 
H   -8.975963 0.689580 3.543518 
H   8.169512 1.504334 1.435878 
H   1.300352 -1.441362 -4.367878 
H   -1.129216 1.395530 -1.435878 
H   -7.998376 -1.458502 4.367878 
H   5.788779 0.836852 1.769045 
H   3.653673 -0.856116 -3.765043 
H   -3.509949 2.063011 -1.769045 
H   -5.645055 -2.043747 3.765043 
H   4.246763 2.285226 3.044730 
H   5.011225 -2.404506 -2.410818 
H   -5.051965 0.614638 -3.044730 
H   -4.287503 -0.495358 2.410818 
H   4.759241 1.516163 -4.977306 
H   4.763221 -1.483571 0.831630 
H   -4.539487 1.383701 4.977306 
H   -4.535507 -1.416293 -0.831630 
H   2.457999 1.793102 5.558768 
H   7.074836 -1.496022 -0.015318 
H   -6.840728 1.106761 -5.558768 
H   -2.223891 -1.403841 0.015318 
H   1.620137 0.224958 3.769493 
H   7.699338 0.022492 -1.939427 
H   -7.678590 2.674905 -3.769493 
H   -1.599389 -2.922355 1.939427 
H   3.106662 -1.498325 2.840736 
H   5.997970 1.505731 -2.919312 
H   -6.192066 -1.401538 -2.840736 
H   -3.300758 1.394132 2.919312 
H   6.949349 1.897594 5.299132 
H   2.050072 -1.836848 -0.732797 
H   -2.349378 1.002270 -5.299132 
H   -7.248655 -1.063016 0.732797 
H   -9.388468 1.964684 -5.060498 
H   -0.238462 -1.678720 0.207619 
H   -0.089740 0.935180 5.060498 
H   9.060266 -1.221144 -0.207619 
H   -8.418243 -0.122089 -4.057667 
H   -0.909381 0.335449 1.550509 
H   0.880485 -2.777775 4.057667 
H   8.389347 2.564415 -1.550509 
H   8.831653 -2.237446 -4.041475 
H   0.775270 2.147062 2.014911 
H   -0.467074 -0.662417 4.041475 
H   -8.523457 0.752801 -2.014911 
H   6.583691 -2.303846 -5.102702 
H   3.071379 1.985276 1.060364 
H   -2.715037 -0.596018 5.102702 
H   -6.227349 0.914588 -1.060364 
128
i=39
C   5.699170 -1.954248 3.387110 
C   3.462390 1.875512 -2.227414 
C   -3.599558 -0.945616 -3.387110 
C   -5.836338 1.024352 2.227414 
C   7.034790 -1.569858 3.153717 
C   2.114914 1.589330 -2.532775 
C   -2.263938 -1.330005 -3.153717 
C   -7.183814 1.310533 2.532775 
C   7.925648 -2.406792 2.484424 
C   1.350215 2.482152 -3.294356 
C   -1.373079 -0.493071 -2.484424 
C   -7.948512 0.417711 3.294356 
C   7.491142 2.159886 1.986241 
C   1.904113 -2.117550 -3.756971 
C   -1.807585 0.739977 -1.986241 
C   -7.394614 -0.782313 3.756971 
C   6.154369 1.785161 2.160320 
C   3.224790 -1.799561 -3.422028 
C   -3.144358 1.114703 -2.160320 
C   -6.073937 -1.100303 3.422028 
C   5.268975 2.613453 2.859083 
C   3.986569 -2.688813 -2.663153 
C   -4.029753 0.286411 -2.859083 
C   -5.312159 -0.211051 2.663153 
C   4.788155 -1.025325 4.101592 
C   4.397117 0.916109 -1.578116 
C   -4.510573 -1.874539 -4.101592 
C   -4.901611 1.983755 1.578116 
C   5.251694 -0.163623 5.134776 
C   4.060585 0.039159 -0.515300 
C   -4.047033 -2.736240 -5.134776 
C   -5.238142 2.860704 0.515300 
C   4.405636 0.849786 5.622002 
C   5.042948 -0.813370 0.016790 
C   -4.893092 2.050078 -5.622002 
C   -4.255780 -2.086494 -0.016790 
C   3.103383 1.013721 5.149703 
C   6.356209 -0.805433 -0.462277 
C   -6.195345 1.886143 -5.149703 
C   -2.942519 -2.094431 0.462277 
C   2.626756 0.129926 4.177500 
C   6.692291 0.042794 -1.520848 
C   -6.671971 2.769938 -4.177500 
C   -2.606436 -2.942658 1.520848 
C   3.459004 -0.870204 3.662728 
C   5.717804 0.877820 -2.072020 
C   -5.839724 -2.029660 -3.662728 
C   -3.580924 2.022044 2.072020 
C   6.611203 -0.210933 -5.660534 
C   2.706996 0.063605 0.099622 
C   -2.687524 -2.688931 5.660534 
C   -6.591731 2.836259 -0.099622 
C   7.339758 1.005752 5.799733 
C   1.759146 -0.965960 -0.139911 
C   -1.958970 1.894112 -5.799733 
C   -7.539582 -1.933904 0.139911 
C   8.611318 1.048906 -5.010293 
C   0.464738 -0.858410 0.382391 
C   -0.687410 1.850958 5.010293 
C   -8.833990 -2.041454 -0.382391 
C   9.172540 -0.125610 -4.480550 
C   0.109260 0.260234 1.161910 
C   -0.126188 -2.774254 4.480550 
C   -9.189468 2.639630 -1.161910 
C   8.446084 -1.340370 -4.530451 
C   1.066852 1.265858 1.437977 
C   -0.852644 -1.559494 4.530451 
C   -8.231876 1.634006 -1.437977 
C   7.181351 -1.388060 -5.122055 
C   2.356993 1.166236 0.911573 
C   -2.117377 -1.511803 5.122055 
C   -6.941735 1.733627 -0.911573 
H   7.375152 -0.591628 3.491017 
H   1.675495 0.645820 -2.209011 
H   -1.923575 -2.308236 -3.491017 
H   -7.623232 2.254044 2.209011 
H   8.956118 -2.079318 2.327605 
H   0.321441 2.219014 -3.555319 
H   -0.342609 -0.820545 -2.327605 
H   -8.977286 0.680849 3.555319 
H   8.181736 1.508832 1.443710 
H   1.312576 -1.436864 -4.375710 
H   -1.116992 1.391032 -1.443710 
H   -7.986152 -1.463000 4.375710 
H   5.799045 0.835476 1.757615 
H   3.663939 -0.857492 -3.753613 
H   -3.499683 2.064387 -1.757615 
H   -5.634789 -2.042371 3.753613 
H   4.243853 2.276706 3.027690 
H   5.008315 -2.413026 -2.393778 
H   -5.054875 0.623158 -3.027690 
H   -4.290413 -0.486838 2.393778 
H   4.775222 1.518491 -4.985508 
H   4.779202 -1.481243 0.839832 
H   -4.523506 1.381373 4.985508 
H   -4.519526 -1.418621 -0.839832 
H   2.474721 1.814322 5.550195 
H   7.091558 -1.474802 -0.006745 
H   -6.824006 1.085541 -5.550195 
H   -2.207169 -1.425061 0.006745 
H   1.621619 0.242633 3.770551 
H   7.700820 0.040167 -1.940485 
H   -7.677108 2.657230 -3.770551 
H   -1.597907 -2.940030 1.940485 
H   3.092798 -1.497796 2.845446 
H   5.984106 1.506260 -2.924022 
H   -6.205930 -1.402067 -2.845446 
H   -3.314622 1.393603 2.924022 
H   6.927970 1.901933 5.323262 
H   2.028693 -1.832509 -0.756927 
H   -2.370757 0.997931 -5.323262 
H   -7.270034 -1.067355 0.756927 
H   -9.411911 1.985110 -5.030070 
H   -0.261905 -1.658294 0.177191 
H   -0.113183 0.914754 5.030070 
H   9.036823 -1.241570 -0.177191 
H   -8.420307 -0.106849 -4.051529 
H   -0.911445 0.350689 1.544371 
H   0.878421 -2.793015 4.051529 
H   8.387283 2.549175 -1.544371 
H   8.853667 -2.243902 -4.067352 
H   0.797284 2.140606 2.040788 
H   -0.445060 -0.655961 4.067352 
H   -8.501443 0.759257 -2.040788 
H   6.609144 -2.326601 -5.136199 
H   3.096832 1.962521 1.093861 
H   -2.689584 -0.573263 5.136199 
H   -6.201896 0.937343 -1.093861 
128
i=40
C   5.690597 -1.959169 3.382136 
C   3.453817 1.870591 -2.222440 
C   -3.608131 -0.940695 -3.382136 
C   -5.844911 1.029273 2.222440 
C   7.025476 -1.568641 3.153241 
C   2.105600 1.590547 -2.532299 
C   -2.273252 -1.331222 -3.153241 
C   -7.193128 1.309316 2.532299 
C   7.924219 -2.402082 2.489716 
C   1.348786 2.486862 -3.299648 
C   -1.374508 -0.497781 -2.489716 
C   -7.949941 0.413001 3.299648 
C   7.497175 2.162532 1.989310 
C   1.910146 -2.114904 -3.760040 
C   -1.801552 0.737331 -1.989310 
C   -7.388581 -0.784959 3.760040 
C   6.159396 1.784261 2.153335 
C   3.229817 -1.800461 -3.415043 
C   -3.139331 1.115603 -2.153335 
C   -6.068910 -1.099403 3.415043 
C   5.266276 2.608743 2.848341 
C   3.983870 -2.693523 -2.652411 
C   -4.032452 0.291121 -2.848341 
C   -5.314858 -0.206341 2.652411 
C   4.781064 -1.032151 4.100692 
C   4.390026 0.909283 -1.577216 
C   -4.517664 -1.867713 -4.100692 
C   -4.908702 1.990581 1.577216 
C   5.252541 -0.171402 5.132024 
C   4.061432 0.031380 -0.512548 
C   -4.046186 -2.728461 -5.132024 
C   -5.237295 2.868483 0.512548 
C   4.415002 0.852062 5.616446 
C   5.052314 -0.811094 0.022346 
C   -4.883726 2.047802 -5.616446 
C   -4.246414 -2.088770 -0.022346 
C   3.113437 1.026739 5.144570 
C   6.366263 -0.792415 -0.457144 
C   -6.185291 1.873125 -5.144570 
C   -2.932465 -2.107449 0.457144 
C   2.628026 0.140721 4.177765 
C   6.693561 0.053589 -1.521113 
C   -6.670701 2.759143 -4.177765 
C   -2.605166 -2.953453 1.521113 
C   3.451384 -0.869728 3.665268 
C   5.710184 0.878296 -2.074560 
C   -5.847344 -2.030136 -3.665268 
C   -3.588544 2.021568 2.074560 
C   6.612420 -0.220141 -5.664662 
C   2.708213 0.054397 0.103750 
C   -2.686307 -2.679723 5.664662 
C   -6.590514 2.845467 -0.103750 
C   7.327269 1.008239 5.815079 
C   1.746657 -0.963473 -0.155257 
C   -1.971459 1.891625 -5.815079 
C   -7.552071 -1.936391 0.155257 
C   8.597401 1.060812 -4.991454 
C   0.450821 -0.846504 0.363552 
C   -0.701327 1.839052 4.991454 
C   -8.847907 -2.053360 -0.363552 
C   9.171482 -0.117196 -4.477322 
C   0.108202 0.268648 1.158682 
C   -0.127246 -2.782668 4.477322 
C   -9.190526 2.631216 -1.158682 
C   8.459472 -1.345027 -4.547596 
C   1.080240 1.261201 1.455122 
C   -0.839256 -1.554837 4.547596 
C   -8.218488 1.638663 -1.455122 
C   7.196327 -1.401924 -5.143275 
C   2.371969 1.152372 0.932793 
C   -2.102401 -1.497939 5.143275 
C   -6.926759 1.747491 -0.932793 
H   7.359647 -0.588241 3.491387 
H   1.659990 0.649207 -2.209381 
H   -1.939080 -2.311623 -3.491387 
H   -7.638737 2.250657 2.209381 
H   8.954795 -2.070587 2.339406 
H   0.320118 2.227745 -3.567120 
H   -0.343932 -0.829276 -2.339406 
H   -8.978609 0.672118 3.567120 
H   8.193960 1.513330 1.451542 
H   1.324800 -1.432366 -4.383542 
H   -1.104768 1.386534 -1.451542 
H   -7.973928 -1.467498 4.383542 
H   5.809311 0.834100 1.746185 
H   3.674205 -0.858868 -3.742183 
H   -3.489417 2.065763 -1.746185 
H   -5.624523 -2.040995 3.742183 
H   4.240943 2.268186 3.010650 
H   5.005405 -2.421546 -2.376738 
H   -5.057785 0.631678 -3.010650 
H   -4.293323 -0.478318 2.376738 
H   4.791203 1.520819 -4.993710 
H   4.795183 -1.478915 0.848034 
H   -4.507525 1.379045 4.993710 
H   -4.503545 -1.420949 -0.848034 
H   2.491443 1.835542 5.541622 
H   7.108280 -1.453582 0.001828 
H   -6.807284 1.064321 -5.541622 
H   -2.190447 -1.446281 -0.001828 
H   1.623101 0.260308 3.771609 
H   7.702302 0.057842 -1.941543 
H   -7.675626 2.639555 -3.771609 
H   -1.596425 -2.957705 1.941543 
H   3.078934 -1.497267 2.850156 
H   5.970242 1.506789 -2.928732 
H   -6.219794 -1.402596 -2.850156 
H   -3.328486 1.393074 2.928732 
H   6.906591 1.906272 5.347392 
H   2.007314 -1.828170 -0.781057 
H   -2.392136 0.993592 -5.347392 
H   -7.291413 -1.071694 0.781057 
H   -9.435354 2.005536 -4.999642 
H   -0.285348 -1.637868 0.146763 
H   -0.136626 0.894328 4.999642 
H   9.013380 -1.261996 -0.146763 
H   -8.422371 -0.091609 -4.045391 
H   -0.913509 0.365929 1.538233 
H   0.876357 -2.808255 4.045391 
H   8.385219 2.533935 -1.538233 
H   8.875681 -2.250358 -4.093229 
H   0.819298 2.134150 2.066665 
H   -0.423046 -0.649505 4.093229 
H   -8.479429 0.765713 -2.066665 
H   6.634597 -2.349356 -5.169696 
H   3.122285 1.939766 1.127358 
H   -2.664131 -0.550508 5.169696 
H   -6.176443 0.960098 -1.127358 
