# Supplementary material for: Is Ortho-Terphenyl a Rigid Glass Former?
Source: J Phys Chem Lett. 2024 Jul 1;15(27):7020–7. doi: 10.1021/acs.jpclett.4c01217 (PMC11247491; doi:10.1021/acs.jpclett.4c01217)
Supplement: Supplementary file 2 — jz4c01217_si_002.zip [file jz4c01217_si_002.zip › xyz files for modes/for IR active/f47.xyz]

128
i=1
C   5.816434 -1.899010 3.474002 
C   3.482294 1.899010 -2.220106 
C   -3.482294 -1.000854 -3.474002 
C   -5.816434 1.000854 2.220106 
C   7.182862 -1.631454 3.237435 
C   2.115866 1.631454 -2.456673 
C   -2.115866 -1.268409 -3.237435 
C   -7.182862 1.268409 2.456673 
C   7.958250 -2.506912 2.470668 
C   1.340477 2.506912 -3.223440 
C   -1.340477 -0.392951 -2.470668 
C   -7.958250 0.392951 3.223440 
C   7.388378 2.141898 1.899779 
C   1.910349 -2.141898 -3.794329 
C   -1.910349 0.757965 -1.899779 
C   -7.388378 -0.757965 3.794329 
C   6.041123 1.855331 2.136820 
C   3.257604 -1.855331 -3.557288 
C   -3.257604 1.044533 -2.136820 
C   -6.041123 -1.044533 3.557288 
C   5.276277 2.714103 2.927029 
C   4.022451 -2.714103 -2.767079 
C   -4.022451 0.185761 -2.927029 
C   -5.276277 -0.185761 2.767079 
C   4.889863 -0.953787 4.151652 
C   4.408865 0.953787 -1.542456 
C   -4.408865 -1.946077 -4.151652 
C   -4.889863 1.946077 1.542456 
C   5.253388 -0.021481 5.165262 
C   4.045339 0.021481 -0.528846 
C   -4.045339 -2.878382 -5.165262 
C   -5.253388 2.878382 0.528846 
C   4.280438 0.863858 5.662750 
C   5.018290 -0.863858 -0.031358 
C   -5.018290 2.036006 -5.662750 
C   -4.280438 -2.036006 0.031358 
C   2.953101 0.827027 5.217227 
C   6.345627 -0.827027 -0.476881 
C   -6.345627 2.072837 -5.217227 
C   -2.953101 -2.072837 0.476881 
C   2.591196 -0.089254 4.226180 
C   6.707531 0.089254 -1.467928 
C   -6.707531 2.989118 -4.226180 
C   -2.591196 -2.989118 1.467928 
C   3.552244 -0.950212 3.701678 
C   5.746484 0.950212 -1.992430 
C   -5.746484 -1.949652 -3.701678 
C   -3.552244 1.949652 1.992430 
C   6.605167 -0.041489 -5.619040 
C   2.693560 0.041489 0.075068 
C   -2.693560 -2.858375 5.619040 
C   -6.605167 2.858375 -0.075068 
C   7.411620 1.117096 5.882815 
C   1.887108 -1.117096 0.188707 
C   -1.887108 1.782768 -5.882815 
C   -7.411620 -1.782768 -0.188707 
C   8.717894 0.998108 -5.005425 
C   0.580834 -0.998108 0.688683 
C   -0.580834 1.901756 5.005425 
C   -8.717894 -1.901756 -0.688683 
C   9.235504 -0.268062 -4.604274 
C   0.063224 0.268062 1.089834 
C   -0.063224 -2.631802 4.604274 
C   -9.235504 2.631802 -1.089834 
C   8.418890 -1.416884 -4.678521 
C   0.879838 1.416884 1.015587 
C   -0.879838 -1.482980 4.678521 
C   -8.418890 1.482980 -1.015587 
C   7.123453 -1.300428 -5.181955 
C   2.175275 1.300428 0.512153 
C   -2.175275 -1.599435 5.181955 
C   -7.123453 1.599435 -0.512153 
H   7.630432 -0.711334 3.620347 
H   1.668295 0.711334 -2.073761 
H   -1.668295 -2.188530 -3.620347 
H   -7.630432 2.188530 2.073761 
H   9.006922 -2.259236 2.283467 
H   0.291805 2.259236 -3.410641 
H   -0.291805 -0.640627 -2.283467 
H   -9.006922 0.640627 3.410641 
H   7.988164 1.477608 1.272044 
H   1.310564 -1.477608 -4.422064 
H   -1.310564 1.422256 -1.272044 
H   -7.988164 -1.422256 4.422064 
H   5.589387 0.952844 1.716765 
H   3.709341 -0.952844 -3.977343 
H   -3.709341 1.947019 -1.716765 
H   -5.589387 -1.947019 3.977343 
H   4.239613 2.445936 3.134380 
H   5.059115 -2.445936 -2.559728 
H   -5.059115 0.453928 -3.134380 
H   -4.239613 -0.453928 2.559728 
H   4.557414 1.571307 -4.939472 
H   4.741314 -1.571307 0.754636 
H   -4.741314 1.328557 4.939472 
H   -4.557414 -1.328557 -0.754636 
H   2.223995 1.514382 5.650529 
H   7.074732 -1.514382 -0.043579 
H   -7.074732 1.385481 -5.650529 
H   -2.223995 -1.385481 0.043579 
H   1.578013 -0.106737 3.814477 
H   7.720714 0.106737 -1.879631 
H   -7.720714 3.006600 -3.814477 
H   -1.578013 -3.006600 1.879631 
H   3.266150 -1.610508 2.881326 
H   6.032578 1.610508 -2.812782 
H   -6.032578 -1.289355 -2.881326 
H   -3.266150 1.289355 2.812782 
H   7.054022 2.081541 5.482122 
H   2.244705 -2.081541 -0.211987 
H   -2.244705 0.818323 -5.482122 
H   -7.054022 -0.818323 0.211987 
H   -9.239187 1.886792 -4.999384 
H   -0.059541 -1.886792 0.694725 
H   0.059541 1.013072 4.999384 
H   9.239187 -1.013072 -0.694725 
H   -8.335535 -0.355769 -4.237693 
H   -0.963193 0.355769 1.456415 
H   0.963193 -2.544095 4.237693 
H   8.335535 2.544095 -1.456415 
H   8.775455 -2.397044 -4.310136 
H   0.523272 2.397044 1.383972 
H   -0.523272 -0.502819 4.310136 
H   -8.775455 0.502819 -1.383972 
H   6.481720 -2.190601 -5.234943 
H   2.817008 2.190601 0.459165 
H   -2.817008 -0.709263 5.234943 
H   -6.481720 0.709263 -0.459165 
128
i=2
C   5.811566 -1.900597 3.469292 
C   3.487162 1.900597 -2.224816 
C   -3.487162 -0.999267 -3.469292 
C   -5.811566 0.999267 2.224816 
C   7.175506 -1.626268 3.229444 
C   2.123222 1.626268 -2.464664 
C   -2.123222 -1.273595 -3.229444 
C   -7.175506 1.273595 2.464664 
C   7.956133 -2.500668 2.467810 
C   1.342594 2.500668 -3.226298 
C   -1.342594 -0.399195 -2.467810 
C   -7.956133 0.399195 3.226298 
C   7.393828 2.141580 1.905970 
C   1.904899 -2.141580 -3.788138 
C   -1.904899 0.758283 -1.905970 
C   -7.393828 -0.758283 3.788138 
C   6.048426 1.849034 2.144758 
C   3.250301 -1.849034 -3.549350 
C   -3.250301 1.050830 -2.144758 
C   -6.048426 -1.050830 3.549350 
C   5.277706 2.707806 2.928828 
C   4.021022 -2.707806 -2.765280 
C   -4.021022 0.192058 -2.928828 
C   -5.277706 -0.192058 2.765280 
C   4.885365 -0.955480 4.147366 
C   4.413363 0.955480 -1.546742 
C   -4.413363 -1.944384 -4.147366 
C   -4.885365 1.944384 1.546742 
C   5.252541 -0.029472 5.164415 
C   4.046186 0.029472 -0.529693 
C   -4.046186 -2.870391 -5.164415 
C   -5.252541 2.870391 0.529693 
C   4.285465 0.860630 5.663120 
C   5.013263 -0.860630 -0.030988 
C   -5.013263 2.039234 -5.663120 
C   -4.285465 -2.039234 0.030988 
C   2.960086 0.835282 5.214581 
C   6.338642 -0.835282 -0.479527 
C   -6.338642 2.064582 -5.214581 
C   -2.960086 -2.064582 0.479527 
C   2.593736 -0.075972 4.221100 
C   6.704991 0.075972 -1.473008 
C   -6.704991 2.975836 -4.221100 
C   -2.593736 -2.975836 1.473008 
C   3.549016 -0.942592 3.695751 
C   5.749712 0.942592 -1.998357 
C   -5.749712 -1.957272 -3.695751 
C   -3.549016 1.957272 1.998357 
C   6.604797 -0.051067 -5.619887 
C   2.693930 0.051067 0.074221 
C   -2.693930 -2.848797 5.619887 
C   -6.604797 2.848797 -0.074221 
C   7.414425 1.103972 5.862230 
C   1.884303 -1.103972 0.168122 
C   -1.884303 1.795892 -5.862230 
C   -7.414425 -1.795892 -0.168122 
C   8.718370 0.993663 -5.020983 
C   0.580358 -0.993663 0.673125 
C   -0.580358 1.906201 5.020983 
C   -8.718370 -1.906201 -0.673125 
C   9.230054 -0.260548 -4.594484 
C   0.068674 0.260548 1.099624 
C   -0.068674 -2.639316 4.594484 
C   -9.230054 2.639316 -1.099624 
C   8.410899 -1.405507 -4.649998 
C   0.887829 1.405507 1.044110 
C   -0.887829 -1.494357 4.649998 
C   -8.410899 1.494357 -1.044110 
C   7.117262 -1.298100 -5.158989 
C   2.181466 1.298100 0.535119 
C   -2.181466 -1.601763 5.158989 
C   -7.117262 1.601763 -0.535119 
H   7.617308 -0.702073 3.607118 
H   1.681419 0.702073 -2.086990 
H   -1.681419 -2.197791 -3.607118 
H   -7.617308 2.197791 2.086990 
H   9.002900 -2.248229 2.278440 
H   0.295827 2.248229 -3.415668 
H   -0.295827 -0.651634 -2.278440 
H   -9.002900 0.651634 3.415668 
H   7.997742 1.477132 1.282945 
H   1.300986 -1.477132 -4.411163 
H   -1.300986 1.422732 -1.282945 
H   -7.997742 -1.422732 4.411163 
H   5.602140 0.942208 1.729994 
H   3.696588 -0.942208 -3.964114 
H   -3.696588 1.957655 -1.729994 
H   -5.602140 -1.957655 3.964114 
H   4.242365 2.435829 3.137343 
H   5.056363 -2.435829 -2.556765 
H   -5.056363 0.464035 -3.137343 
H   -4.242365 -0.464035 2.556765 
H   4.566410 1.564163 -4.937514 
H   4.732318 -1.564163 0.756594 
H   -4.732318 1.335701 4.937514 
H   -4.566410 -1.335701 -0.756594 
H   2.235690 1.527400 5.647354 
H   7.063037 -1.527400 -0.046754 
H   -7.063037 1.372463 -5.647354 
H   -2.235690 -1.372463 0.046754 
H   1.581188 -0.085940 3.809238 
H   7.717539 0.085940 -1.884870 
H   -7.717539 2.985803 -3.809238 
H   -1.581188 -2.985803 1.884870 
H   3.259906 -1.599660 2.873970 
H   6.038822 1.599660 -2.820138 
H   -6.038822 -1.300203 -2.873970 
H   -3.259906 1.300203 2.820138 
H   7.058520 2.060109 5.446932 
H   2.240207 -2.060109 -0.247177 
H   -2.240207 0.839755 -5.446932 
H   -7.058520 -0.839755 0.247177 
H   -9.237705 1.880283 -5.026795 
H   -0.061023 -1.880283 0.667314 
H   0.061023 1.019581 5.026795 
H   9.237705 -1.019581 -0.667314 
H   -8.342361 -0.343069 -4.223987 
H   -0.956367 0.343069 1.470121 
H   0.956367 -2.556795 4.223987 
H   8.342361 2.556795 -1.470121 
H   8.765665 -2.376565 -4.265156 
H   0.533062 2.376565 1.428952 
H   -0.533062 -0.523298 4.265156 
H   -8.765665 0.523298 -1.428952 
H   6.474100 -2.185997 -5.198271 
H   2.824628 2.185997 0.495837 
H   -2.824628 -0.713867 5.198271 
H   -6.474100 0.713867 -0.495837 
128
i=3
C   5.806698 -1.902184 3.464582 
C   3.492030 1.902184 -2.229526 
C   -3.492030 -0.997680 -3.464582 
C   -5.806698 0.997680 2.229526 
C   7.168150 -1.621082 3.221453 
C   2.130578 1.621082 -2.472655 
C   -2.130578 -1.278781 -3.221453 
C   -7.168150 1.278781 2.472655 
C   7.954016 -2.494424 2.464952 
C   1.344711 2.494424 -3.229156 
C   -1.344711 -0.405439 -2.464952 
C   -7.954016 0.405439 3.229156 
C   7.399278 2.141262 1.912161 
C   1.899449 -2.141262 -3.781947 
C   -1.899449 0.758601 -1.912161 
C   -7.399278 -0.758601 3.781947 
C   6.055729 1.842737 2.152696 
C   3.242998 -1.842737 -3.541412 
C   -3.242998 1.057127 -2.152696 
C   -6.055729 -1.057127 3.541412 
C   5.279135 2.701509 2.930627 
C   4.019593 -2.701509 -2.763481 
C   -4.019593 0.198355 -2.930627 
C   -5.279135 -0.198355 2.763481 
C   4.880867 -0.957173 4.143080 
C   4.417861 0.957173 -1.551028 
C   -4.417861 -1.942691 -4.143080 
C   -4.880867 1.942691 1.551028 
C   5.251694 -0.037463 5.163568 
C   4.047033 0.037463 -0.530540 
C   -4.047033 -2.862400 -5.163568 
C   -5.251694 2.862400 0.530540 
C   4.290492 0.857402 5.663490 
C   5.008236 -0.857402 -0.030618 
C   -5.008236 2.042462 -5.663490 
C   -4.290492 -2.042462 0.030618 
C   2.967071 0.843537 5.211935 
C   6.331657 -0.843537 -0.482173 
C   -6.331657 2.056327 -5.211935 
C   -2.967071 -2.056327 0.482173 
C   2.596276 -0.062690 4.216020 
C   6.702451 0.062690 -1.478088 
C   -6.702451 2.962554 -4.216020 
C   -2.596276 -2.962554 1.478088 
C   3.545788 -0.934972 3.689824 
C   5.752940 0.934972 -2.004284 
C   -5.752940 -1.964892 -3.689824 
C   -3.545788 1.964892 2.004284 
C   6.604427 -0.060645 -5.620734 
C   2.694300 0.060645 0.073374 
C   -2.694300 -2.839219 5.620734 
C   -6.604427 2.839219 -0.073374 
C   7.417230 1.090848 5.841645 
C   1.881498 -1.090848 0.147537 
C   -1.881498 1.809016 -5.841645 
C   -7.417230 -1.809016 -0.147537 
C   8.718846 0.989218 -5.036541 
C   0.579882 -0.989218 0.657567 
C   -0.579882 1.910646 5.036541 
C   -8.718846 -1.910646 -0.657567 
C   9.224604 -0.253034 -4.584694 
C   0.074124 0.253034 1.109414 
C   -0.074124 -2.646830 4.584694 
C   -9.224604 2.646830 -1.109414 
C   8.402908 -1.394130 -4.621475 
C   0.895820 1.394130 1.072633 
C   -0.895820 -1.505734 4.621475 
C   -8.402908 1.505734 -1.072633 
C   7.111071 -1.295772 -5.136023 
C   2.187657 1.295772 0.558085 
C   -2.187657 -1.604091 5.136023 
C   -7.111071 1.604091 -0.558085 
H   7.604184 -0.692812 3.593889 
H   1.694543 0.692812 -2.100219 
H   -1.694543 -2.207052 -3.593889 
H   -7.604184 2.207052 2.100219 
H   8.998878 -2.237222 2.273413 
H   0.299849 2.237222 -3.420695 
H   -0.299849 -0.662641 -2.273413 
H   -8.998878 0.662641 3.420695 
H   8.007320 1.476656 1.293846 
H   1.291408 -1.476656 -4.400262 
H   -1.291408 1.423208 -1.293846 
H   -8.007320 -1.423208 4.400262 
H   5.614893 0.931572 1.743223 
H   3.683835 -0.931572 -3.950885 
H   -3.683835 1.968291 -1.743223 
H   -5.614893 -1.968291 3.950885 
H   4.245117 2.425722 3.140306 
H   5.053611 -2.425722 -2.553802 
H   -5.053611 0.474142 -3.140306 
H   -4.245117 -0.474142 2.553802 
H   4.575406 1.557019 -4.935556 
H   4.723322 -1.557019 0.758552 
H   -4.723322 1.342845 4.935556 
H   -4.575406 -1.342845 -0.758552 
H   2.247385 1.540418 5.644179 
H   7.051342 -1.540418 -0.049929 
H   -7.051342 1.359445 -5.644179 
H   -2.247385 -1.359445 0.049929 
H   1.584363 -0.065143 3.803999 
H   7.714364 0.065143 -1.890109 
H   -7.714364 2.965006 -3.803999 
H   -1.584363 -2.965006 1.890109 
H   3.253662 -1.588812 2.866614 
H   6.045066 1.588812 -2.827494 
H   -6.045066 -1.311051 -2.866614 
H   -3.253662 1.311051 2.827494 
H   7.063018 2.038677 5.411742 
H   2.235709 -2.038677 -0.282367 
H   -2.235709 0.861187 -5.411742 
H   -7.063018 -0.861187 0.282367 
H   -9.236223 1.873774 -5.054206 
H   -0.062505 -1.873774 0.639903 
H   0.062505 1.026090 5.054206 
H   9.236223 -1.026090 -0.639903 
H   -8.349187 -0.330369 -4.210281 
H   -0.949541 0.330369 1.483827 
H   0.949541 -2.569495 4.210281 
H   8.349187 2.569495 -1.483827 
H   8.755875 -2.356086 -4.220176 
H   0.542852 2.356086 1.473932 
H   -0.542852 -0.543777 4.220176 
H   -8.755875 0.543777 -1.473932 
H   6.466480 -2.181393 -5.161599 
H   2.832248 2.181393 0.532509 
H   -2.832248 -0.718471 5.161599 
H   -6.466480 0.718471 -0.532509 
128
i=4
C   5.801830 -1.903771 3.459872 
C   3.496898 1.903771 -2.234236 
C   -3.496898 -0.996093 -3.459872 
C   -5.801830 0.996093 2.234236 
C   7.160794 -1.615896 3.213462 
C   2.137934 1.615896 -2.480646 
C   -2.137934 -1.283967 -3.213462 
C   -7.160794 1.283967 2.480646 
C   7.951899 -2.488180 2.462094 
C   1.346828 2.488180 -3.232014 
C   -1.346828 -0.411683 -2.462094 
C   -7.951899 0.411683 3.232014 
C   7.404728 2.140944 1.918352 
C   1.893999 -2.140944 -3.775756 
C   -1.893999 0.758919 -1.918352 
C   -7.404728 -0.758919 3.775756 
C   6.063032 1.836440 2.160634 
C   3.235695 -1.836440 -3.533474 
C   -3.235695 1.063424 -2.160634 
C   -6.063032 -1.063424 3.533474 
C   5.280564 2.695212 2.932426 
C   4.018164 -2.695212 -2.761682 
C   -4.018164 0.204652 -2.932426 
C   -5.280564 -0.204652 2.761682 
C   4.876369 -0.958866 4.138794 
C   4.422359 0.958866 -1.555314 
C   -4.422359 -1.940998 -4.138794 
C   -4.876369 1.940998 1.555314 
C   5.250847 -0.045454 5.162721 
C   4.047880 0.045454 -0.531387 
C   -4.047880 -2.854409 -5.162721 
C   -5.250847 2.854409 0.531387 
C   4.295519 0.854174 5.663860 
C   5.003209 -0.854174 -0.030248 
C   -5.003209 2.045690 -5.663860 
C   -4.295519 -2.045690 0.030248 
C   2.974056 0.851792 5.209289 
C   6.324672 -0.851792 -0.484819 
C   -6.324672 2.048072 -5.209289 
C   -2.974056 -2.048072 0.484819 
C   2.598816 -0.049408 4.210940 
C   6.699911 0.049408 -1.483168 
C   -6.699911 2.949272 -4.210940 
C   -2.598816 -2.949272 1.483168 
C   3.542560 -0.927352 3.683897 
C   5.756168 0.927352 -2.010211 
C   -5.756168 -1.972512 -3.683897 
C   -3.542560 1.972512 2.010211 
C   6.604057 -0.070223 -5.621581 
C   2.694670 0.070223 0.072527 
C   -2.694670 -2.829641 5.621581 
C   -6.604057 2.829641 -0.072527 
C   7.420035 1.077724 5.821060 
C   1.878693 -1.077724 0.126952 
C   -1.878693 1.822140 -5.821060 
C   -7.420035 -1.822140 -0.126952 
C   8.719322 0.984773 -5.052099 
C   0.579406 -0.984773 0.642009 
C   -0.579406 1.915091 5.052099 
C   -8.719322 -1.915091 -0.642009 
C   9.219154 -0.245520 -4.574904 
C   0.079574 0.245520 1.119204 
C   -0.079574 -2.654344 4.574904 
C   -9.219154 2.654344 -1.119204 
C   8.394917 -1.382753 -4.592952 
C   0.903811 1.382753 1.101156 
C   -0.903811 -1.517111 4.592952 
C   -8.394917 1.517111 -1.101156 
C   7.104880 -1.293444 -5.113057 
C   2.193848 1.293444 0.581051 
C   -2.193848 -1.606419 5.113057 
C   -7.104880 1.606419 -0.581051 
H   7.591060 -0.683551 3.580660 
H   1.707667 0.683551 -2.113448 
H   -1.707667 -2.216313 -3.580660 
H   -7.591060 2.216313 2.113448 
H   8.994856 -2.226215 2.268386 
H   0.303871 2.226215 -3.425722 
H   -0.303871 -0.673648 -2.268386 
H   -8.994856 0.673648 3.425722 
H   8.016898 1.476180 1.304747 
H   1.281830 -1.476180 -4.389361 
H   -1.281830 1.423684 -1.304747 
H   -8.016898 -1.423684 4.389361 
H   5.627646 0.920936 1.756452 
H   3.671082 -0.920936 -3.937656 
H   -3.671082 1.978927 -1.756452 
H   -5.627646 -1.978927 3.937656 
H   4.247869 2.415615 3.143269 
H   5.050859 -2.415615 -2.550839 
H   -5.050859 0.484249 -3.143269 
H   -4.247869 -0.484249 2.550839 
H   4.584402 1.549875 -4.933598 
H   4.714326 -1.549875 0.760510 
H   -4.714326 1.349989 4.933598 
H   -4.584402 -1.349989 -0.760510 
H   2.259080 1.553436 5.641004 
H   7.039647 -1.553436 -0.053104 
H   -7.039647 1.346427 -5.641004 
H   -2.259080 -1.346427 0.053104 
H   1.587538 -0.044346 3.798760 
H   7.711189 0.044346 -1.895348 
H   -7.711189 2.944209 -3.798760 
H   -1.587538 -2.944209 1.895348 
H   3.247418 -1.577964 2.859258 
H   6.051310 1.577964 -2.834850 
H   -6.051310 -1.321899 -2.859258 
H   -3.247418 1.321899 2.834850 
H   7.067516 2.017245 5.376552 
H   2.231211 -2.017245 -0.317557 
H   -2.231211 0.882619 -5.376552 
H   -7.067516 -0.882619 0.317557 
H   -9.234741 1.867265 -5.081617 
H   -0.063987 -1.867265 0.612492 
H   0.063987 1.032599 5.081617 
H   9.234741 -1.032599 -0.612492 
H   -8.356013 -0.317669 -4.196575 
H   -0.942715 0.317669 1.497533 
H   0.942715 -2.582195 4.196575 
H   8.356013 2.582195 -1.497533 
H   8.746085 -2.335607 -4.175196 
H   0.552642 2.335607 1.518912 
H   -0.552642 -0.564256 4.175196 
H   -8.746085 0.564256 -1.518912 
H   6.458860 -2.176789 -5.124927 
H   2.839868 2.176789 0.569181 
H   -2.839868 -0.723075 5.124927 
H   -6.458860 0.723075 -0.569181 
128
i=5
C   5.796962 -1.905358 3.455162 
C   3.501766 1.905358 -2.238946 
C   -3.501766 -0.994506 -3.455162 
C   -5.796962 0.994506 2.238946 
C   7.153438 -1.610710 3.205471 
C   2.145290 1.610710 -2.488637 
C   -2.145290 -1.289153 -3.205471 
C   -7.153438 1.289153 2.488637 
C   7.949782 -2.481936 2.459236 
C   1.348945 2.481936 -3.234872 
C   -1.348945 -0.417927 -2.459236 
C   -7.949782 0.417927 3.234872 
C   7.410178 2.140626 1.924543 
C   1.888549 -2.140626 -3.769565 
C   -1.888549 0.759237 -1.924543 
C   -7.410178 -0.759237 3.769565 
C   6.070335 1.830143 2.168572 
C   3.228392 -1.830143 -3.525536 
C   -3.228392 1.069721 -2.168572 
C   -6.070335 -1.069721 3.525536 
C   5.281993 2.688915 2.934225 
C   4.016735 -2.688915 -2.759883 
C   -4.016735 0.210949 -2.934225 
C   -5.281993 -0.210949 2.759883 
C   4.871871 -0.960559 4.134508 
C   4.426857 0.960559 -1.559600 
C   -4.426857 -1.939305 -4.134508 
C   -4.871871 1.939305 1.559600 
C   5.250000 -0.053445 5.161874 
C   4.048727 0.053445 -0.532234 
C   -4.048727 -2.846418 -5.161874 
C   -5.250000 2.846418 0.532234 
C   4.300546 0.850946 5.664230 
C   4.998182 -0.850946 -0.029878 
C   -4.998182 2.048918 -5.664230 
C   -4.300546 -2.048918 0.029878 
C   2.981041 0.860047 5.206643 
C   6.317687 -0.860047 -0.487465 
C   -6.317687 2.039817 -5.206643 
C   -2.981041 -2.039817 0.487465 
C   2.601356 -0.036126 4.205860 
C   6.697371 0.036126 -1.488248 
C   -6.697371 2.935990 -4.205860 
C   -2.601356 -2.935990 1.488248 
C   3.539332 -0.919732 3.677970 
C   5.759396 0.919732 -2.016138 
C   -5.759396 -1.980132 -3.677970 
C   -3.539332 1.980132 2.016138 
C   6.603687 -0.079801 -5.622428 
C   2.695040 0.079801 0.071680 
C   -2.695040 -2.820063 5.622428 
C   -6.603687 2.820063 -0.071680 
C   7.422840 1.064600 5.800475 
C   1.875888 -1.064600 0.106367 
C   -1.875888 1.835264 -5.800475 
C   -7.422840 -1.835264 -0.106367 
C   8.719798 0.980328 -5.067657 
C   0.578930 -0.980328 0.626451 
C   -0.578930 1.919536 5.067657 
C   -8.719798 -1.919536 -0.626451 
C   9.213704 -0.238006 -4.565114 
C   0.085024 0.238006 1.128994 
C   -0.085024 -2.661858 4.565114 
C   -9.213704 2.661858 -1.128994 
C   8.386926 -1.371376 -4.564429 
C   0.911802 1.371376 1.129679 
C   -0.911802 -1.528488 4.564429 
C   -8.386926 1.528488 -1.129679 
C   7.098689 -1.291116 -5.090091 
C   2.200039 1.291116 0.604017 
C   -2.200039 -1.608747 5.090091 
C   -7.098689 1.608747 -0.604017 
H   7.577936 -0.674290 3.567431 
H   1.720791 0.674290 -2.126677 
H   -1.720791 -2.225574 -3.567431 
H   -7.577936 2.225574 2.126677 
H   8.990834 -2.215208 2.263359 
H   0.307893 2.215208 -3.430749 
H   -0.307893 -0.684655 -2.263359 
H   -8.990834 0.684655 3.430749 
H   8.026476 1.475704 1.315648 
H   1.272252 -1.475704 -4.378460 
H   -1.272252 1.424160 -1.315648 
H   -8.026476 -1.424160 4.378460 
H   5.640399 0.910300 1.769681 
H   3.658329 -0.910300 -3.924427 
H   -3.658329 1.989563 -1.769681 
H   -5.640399 -1.989563 3.924427 
H   4.250621 2.405508 3.146232 
H   5.048107 -2.405508 -2.547876 
H   -5.048107 0.494356 -3.146232 
H   -4.250621 -0.494356 2.547876 
H   4.593398 1.542731 -4.931640 
H   4.705330 -1.542731 0.762468 
H   -4.705330 1.357133 4.931640 
H   -4.593398 -1.357133 -0.762468 
H   2.270775 1.566454 5.637829 
H   7.027952 -1.566454 -0.056279 
H   -7.027952 1.333409 -5.637829 
H   -2.270775 -1.333409 0.056279 
H   1.590713 -0.023549 3.793521 
H   7.708014 0.023549 -1.900587 
H   -7.708014 2.923412 -3.793521 
H   -1.590713 -2.923412 1.900587 
H   3.241174 -1.567116 2.851902 
H   6.057554 1.567116 -2.842206 
H   -6.057554 -1.332747 -2.851902 
H   -3.241174 1.332747 2.842206 
H   7.072014 1.995813 5.341362 
H   2.226713 -1.995813 -0.352747 
H   -2.226713 0.904051 -5.341362 
H   -7.072014 -0.904051 0.352747 
H   -9.233259 1.860756 -5.109028 
H   -0.065469 -1.860756 0.585081 
H   0.065469 1.039108 5.109028 
H   9.233259 -1.039108 -0.585081 
H   -8.362839 -0.304969 -4.182869 
H   -0.935889 0.304969 1.511239 
H   0.935889 -2.594895 4.182869 
H   8.362839 2.594895 -1.511239 
H   8.736295 -2.315128 -4.130216 
H   0.562432 2.315128 1.563892 
H   -0.562432 -0.584735 4.130216 
H   -8.736295 0.584735 -1.563892 
H   6.451240 -2.172185 -5.088255 
H   2.847488 2.172185 0.605853 
H   -2.847488 -0.727679 5.088255 
H   -6.451240 0.727679 -0.605853 
128
i=6
C   5.792094 -1.906945 3.450452 
C   3.506634 1.906945 -2.243656 
C   -3.506634 -0.992919 -3.450452 
C   -5.792094 0.992919 2.243656 
C   7.146082 -1.605524 3.197480 
C   2.152646 1.605524 -2.496628 
C   -2.152646 -1.294339 -3.197480 
C   -7.146082 1.294339 2.496628 
C   7.947665 -2.475692 2.456378 
C   1.351062 2.475692 -3.237730 
C   -1.351062 -0.424171 -2.456378 
C   -7.947665 0.424171 3.237730 
C   7.415628 2.140308 1.930734 
C   1.883099 -2.140308 -3.763374 
C   -1.883099 0.759555 -1.930734 
C   -7.415628 -0.759555 3.763374 
C   6.077638 1.823846 2.176510 
C   3.221089 -1.823846 -3.517598 
C   -3.221089 1.076018 -2.176510 
C   -6.077638 -1.076018 3.517598 
C   5.283422 2.682618 2.936024 
C   4.015306 -2.682618 -2.758084 
C   -4.015306 0.217246 -2.936024 
C   -5.283422 -0.217246 2.758084 
C   4.867373 -0.962252 4.130222 
C   4.431355 0.962252 -1.563886 
C   -4.431355 -1.937612 -4.130222 
C   -4.867373 1.937612 1.563886 
C   5.249153 -0.061436 5.161027 
C   4.049574 0.061436 -0.533081 
C   -4.049574 -2.838427 -5.161027 
C   -5.249153 2.838427 0.533081 
C   4.305573 0.847718 5.664600 
C   4.993155 -0.847718 -0.029508 
C   -4.993155 2.052146 -5.664600 
C   -4.305573 -2.052146 0.029508 
C   2.988026 0.868302 5.203997 
C   6.310702 -0.868302 -0.490111 
C   -6.310702 2.031562 -5.203997 
C   -2.988026 -2.031562 0.490111 
C   2.603896 -0.022844 4.200780 
C   6.694831 0.022844 -1.493328 
C   -6.694831 2.922708 -4.200780 
C   -2.603896 -2.922708 1.493328 
C   3.536104 -0.912112 3.672043 
C   5.762624 0.912112 -2.022065 
C   -5.762624 -1.987752 -3.672043 
C   -3.536104 1.987752 2.022065 
C   6.603317 -0.089379 -5.623275 
C   2.695410 0.089379 0.070833 
C   -2.695410 -2.810485 5.623275 
C   -6.603317 2.810485 -0.070833 
C   7.425645 1.051476 5.779890 
C   1.873083 -1.051476 0.085782 
C   -1.873083 1.848388 -5.779890 
C   -7.425645 -1.848388 -0.085782 
C   8.720274 0.975883 -5.083215 
C   0.578454 -0.975883 0.610893 
C   -0.578454 1.923981 5.083215 
C   -8.720274 -1.923981 -0.610893 
C   9.208254 -0.230492 -4.555324 
C   0.090474 0.230492 1.138784 
C   -0.090474 -2.669372 4.555324 
C   -9.208254 2.669372 -1.138784 
C   8.378935 -1.359999 -4.535906 
C   0.919793 1.359999 1.158202 
C   -0.919793 -1.539865 4.535906 
C   -8.378935 1.539865 -1.158202 
C   7.092498 -1.288788 -5.067125 
C   2.206230 1.288788 0.626983 
C   -2.206230 -1.611075 5.067125 
C   -7.092498 1.611075 -0.626983 
H   7.564812 -0.665029 3.554202 
H   1.733915 0.665029 -2.139906 
H   -1.733915 -2.234835 -3.554202 
H   -7.564812 2.234835 2.139906 
H   8.986812 -2.204201 2.258332 
H   0.311915 2.204201 -3.435776 
H   -0.311915 -0.695662 -2.258332 
H   -8.986812 0.695662 3.435776 
H   8.036054 1.475228 1.326549 
H   1.262674 -1.475228 -4.367559 
H   -1.262674 1.424636 -1.326549 
H   -8.036054 -1.424636 4.367559 
H   5.653152 0.899664 1.782910 
H   3.645576 -0.899664 -3.911198 
H   -3.645576 2.000199 -1.782910 
H   -5.653152 -2.000199 3.911198 
H   4.253373 2.395401 3.149195 
H   5.045355 -2.395401 -2.544913 
H   -5.045355 0.504463 -3.149195 
H   -4.253373 -0.504463 2.544913 
H   4.602394 1.535587 -4.929682 
H   4.696334 -1.535587 0.764426 
H   -4.696334 1.364277 4.929682 
H   -4.602394 -1.364277 -0.764426 
H   2.282470 1.579472 5.634654 
H   7.016257 -1.579472 -0.059454 
H   -7.016257 1.320391 -5.634654 
H   -2.282470 -1.320391 0.059454 
H   1.593888 -0.002752 3.788282 
H   7.704839 0.002752 -1.905826 
H   -7.704839 2.902615 -3.788282 
H   -1.593888 -2.902615 1.905826 
H   3.234930 -1.556268 2.844546 
H   6.063798 1.556268 -2.849562 
H   -6.063798 -1.343595 -2.844546 
H   -3.234930 1.343595 2.849562 
H   7.076512 1.974381 5.306172 
H   2.222215 -1.974381 -0.387937 
H   -2.222215 0.925483 -5.306172 
H   -7.076512 -0.925483 0.387937 
H   -9.231777 1.854247 -5.136439 
H   -0.066951 -1.854247 0.557670 
H   0.066951 1.045617 5.136439 
H   9.231777 -1.045617 -0.557670 
H   -8.369665 -0.292269 -4.169163 
H   -0.929063 0.292269 1.524945 
H   0.929063 -2.607595 4.169163 
H   8.369665 2.607595 -1.524945 
H   8.726505 -2.294649 -4.085236 
H   0.572222 2.294649 1.608872 
H   -0.572222 -0.605214 4.085236 
H   -8.726505 0.605214 -1.608872 
H   6.443620 -2.167581 -5.051583 
H   2.855108 2.167581 0.642525 
H   -2.855108 -0.732283 5.051583 
H   -6.443620 0.732283 -0.642525 
128
i=7
C   5.787226 -1.908532 3.445742 
C   3.511502 1.908532 -2.248366 
C   -3.511502 -0.991332 -3.445742 
C   -5.787226 0.991332 2.248366 
C   7.138726 -1.600338 3.189489 
C   2.160002 1.600338 -2.504619 
C   -2.160002 -1.299525 -3.189489 
C   -7.138726 1.299525 2.504619 
C   7.945548 -2.469448 2.453520 
C   1.353179 2.469448 -3.240588 
C   -1.353179 -0.430415 -2.453520 
C   -7.945548 0.430415 3.240588 
C   7.421078 2.139990 1.936925 
C   1.877649 -2.139990 -3.757183 
C   -1.877649 0.759873 -1.936925 
C   -7.421078 -0.759873 3.757183 
C   6.084941 1.817549 2.184448 
C   3.213786 -1.817549 -3.509660 
C   -3.213786 1.082315 -2.184448 
C   -6.084941 -1.082315 3.509660 
C   5.284851 2.676321 2.937823 
C   4.013877 -2.676321 -2.756285 
C   -4.013877 0.223543 -2.937823 
C   -5.284851 -0.223543 2.756285 
C   4.862875 -0.963945 4.125936 
C   4.435853 0.963945 -1.568172 
C   -4.435853 -1.935919 -4.125936 
C   -4.862875 1.935919 1.568172 
C   5.248306 -0.069427 5.160180 
C   4.050421 0.069427 -0.533928 
C   -4.050421 -2.830436 -5.160180 
C   -5.248306 2.830436 0.533928 
C   4.310600 0.844490 5.664970 
C   4.988128 -0.844490 -0.029138 
C   -4.988128 2.055374 -5.664970 
C   -4.310600 -2.055374 0.029138 
C   2.995011 0.876557 5.201351 
C   6.303717 -0.876557 -0.492757 
C   -6.303717 2.023307 -5.201351 
C   -2.995011 -2.023307 0.492757 
C   2.606436 -0.009562 4.195700 
C   6.692291 0.009562 -1.498408 
C   -6.692291 2.909426 -4.195700 
C   -2.606436 -2.909426 1.498408 
C   3.532876 -0.904492 3.666116 
C   5.765852 0.904492 -2.027992 
C   -5.765852 -1.995372 -3.666116 
C   -3.532876 1.995372 2.027992 
C   6.602947 -0.098957 -5.624122 
C   2.695780 0.098957 0.069986 
C   -2.695780 -2.800907 5.624122 
C   -6.602947 2.800907 -0.069986 
C   7.428450 1.038352 5.759305 
C   1.870278 -1.038352 0.065197 
C   -1.870278 1.861512 -5.759305 
C   -7.428450 -1.861512 -0.065197 
C   8.720750 0.971438 -5.098773 
C   0.577978 -0.971438 0.595335 
C   -0.577978 1.928426 5.098773 
C   -8.720750 -1.928426 -0.595335 
C   9.202804 -0.222978 -4.545534 
C   0.095924 0.222978 1.148574 
C   -0.095924 -2.676886 4.545534 
C   -9.202804 2.676886 -1.148574 
C   8.370944 -1.348622 -4.507383 
C   0.927784 1.348622 1.186725 
C   -0.927784 -1.551242 4.507383 
C   -8.370944 1.551242 -1.186725 
C   7.086307 -1.286460 -5.044159 
C   2.212421 1.286460 0.649949 
C   -2.212421 -1.613403 5.044159 
C   -7.086307 1.613403 -0.649949 
H   7.551688 -0.655768 3.540973 
H   1.747039 0.655768 -2.153135 
H   -1.747039 -2.244096 -3.540973 
H   -7.551688 2.244096 2.153135 
H   8.982790 -2.193194 2.253305 
H   0.315937 2.193194 -3.440803 
H   -0.315937 -0.706669 -2.253305 
H   -8.982790 0.706669 3.440803 
H   8.045632 1.474752 1.337450 
H   1.253096 -1.474752 -4.356658 
H   -1.253096 1.425112 -1.337450 
H   -8.045632 -1.425112 4.356658 
H   5.665905 0.889028 1.796139 
H   3.632823 -0.889028 -3.897969 
H   -3.632823 2.010835 -1.796139 
H   -5.665905 -2.010835 3.897969 
H   4.256125 2.385294 3.152158 
H   5.042603 -2.385294 -2.541950 
H   -5.042603 0.514570 -3.152158 
H   -4.256125 -0.514570 2.541950 
H   4.611390 1.528443 -4.927724 
H   4.687338 -1.528443 0.766384 
H   -4.687338 1.371421 4.927724 
H   -4.611390 -1.371421 -0.766384 
H   2.294165 1.592490 5.631479 
H   7.004562 -1.592490 -0.062629 
H   -7.004562 1.307373 -5.631479 
H   -2.294165 -1.307373 0.062629 
H   1.597063 0.018045 3.783043 
H   7.701664 -0.018045 -1.911065 
H   -7.701664 2.881818 -3.783043 
H   -1.597063 -2.881818 1.911065 
H   3.228686 -1.545420 2.837190 
H   6.070042 1.545420 -2.856918 
H   -6.070042 -1.354443 -2.837190 
H   -3.228686 1.354443 2.856918 
H   7.081010 1.952949 5.270982 
H   2.217717 -1.952949 -0.423127 
H   -2.217717 0.946915 -5.270982 
H   -7.081010 -0.946915 0.423127 
H   -9.230295 1.847738 -5.163850 
H   -0.068433 -1.847738 0.530259 
H   0.068433 1.052126 5.163850 
H   9.230295 -1.052126 -0.530259 
H   -8.376491 -0.279569 -4.155457 
H   -0.922237 0.279569 1.538651 
H   0.922237 -2.620295 4.155457 
H   8.376491 2.620295 -1.538651 
H   8.716715 -2.274170 -4.040256 
H   0.582012 2.274170 1.653852 
H   -0.582012 -0.625693 4.040256 
H   -8.716715 0.625693 -1.653852 
H   6.436000 -2.162977 -5.014911 
H   2.862728 2.162977 0.679197 
H   -2.862728 -0.736887 5.014911 
H   -6.436000 0.736887 -0.679197 
128
i=8
C   5.782358 -1.910119 3.441032 
C   3.516370 1.910119 -2.253076 
C   -3.516370 -0.989745 -3.441032 
C   -5.782358 0.989745 2.253076 
C   7.131370 -1.595152 3.181498 
C   2.167358 1.595152 -2.512610 
C   -2.167358 -1.304711 -3.181498 
C   -7.131370 1.304711 2.512610 
C   7.943431 -2.463204 2.450662 
C   1.355296 2.463204 -3.243446 
C   -1.355296 -0.436659 -2.450662 
C   -7.943431 0.436659 3.243446 
C   7.426528 2.139672 1.943116 
C   1.872199 -2.139672 -3.750992 
C   -1.872199 0.760191 -1.943116 
C   -7.426528 -0.760191 3.750992 
C   6.092244 1.811252 2.192386 
C   3.206483 -1.811252 -3.501722 
C   -3.206483 1.088612 -2.192386 
C   -6.092244 -1.088612 3.501722 
C   5.286280 2.670024 2.939622 
C   4.012448 -2.670024 -2.754486 
C   -4.012448 0.229840 -2.939622 
C   -5.286280 -0.229840 2.754486 
C   4.858377 -0.965638 4.121650 
C   4.440351 0.965638 -1.572458 
C   -4.440351 -1.934226 -4.121650 
C   -4.858377 1.934226 1.572458 
C   5.247459 -0.077418 5.159333 
C   4.051268 0.077418 -0.534775 
C   -4.051268 -2.822445 -5.159333 
C   -5.247459 2.822445 0.534775 
C   4.315627 0.841262 5.665340 
C   4.983101 -0.841262 -0.028768 
C   -4.983101 2.058602 -5.665340 
C   -4.315627 -2.058602 0.028768 
C   3.001996 0.884812 5.198705 
C   6.296732 -0.884812 -0.495403 
C   -6.296732 2.015052 -5.198705 
C   -3.001996 -2.015052 0.495403 
C   2.608976 0.003720 4.190620 
C   6.689751 -0.003720 -1.503488 
C   -6.689751 2.896144 -4.190620 
C   -2.608976 -2.896144 1.503488 
C   3.529648 -0.896872 3.660189 
C   5.769080 0.896872 -2.033919 
C   -5.769080 -2.002992 -3.660189 
C   -3.529648 2.002992 2.033919 
C   6.602577 -0.108535 -5.624969 
C   2.696150 0.108535 0.069139 
C   -2.696150 -2.791329 5.624969 
C   -6.602577 2.791329 -0.069139 
C   7.431255 1.025228 5.738720 
C   1.867473 -1.025228 0.044612 
C   -1.867473 1.874636 -5.738720 
C   -7.431255 -1.874636 -0.044612 
C   8.721226 0.966993 -5.114331 
C   0.577502 -0.966993 0.579777 
C   -0.577502 1.932871 5.114331 
C   -8.721226 -1.932871 -0.579777 
C   9.197354 -0.215464 -4.535744 
C   0.101374 0.215464 1.158364 
C   -0.101374 -2.684400 4.535744 
C   -9.197354 2.684400 -1.158364 
C   8.362953 -1.337245 -4.478860 
C   0.935775 1.337245 1.215248 
C   -0.935775 -1.562619 4.478860 
C   -8.362953 1.562619 -1.215248 
C   7.080116 -1.284132 -5.021193 
C   2.218612 1.284132 0.672915 
C   -2.218612 -1.615731 5.021193 
C   -7.080116 1.615731 -0.672915 
H   7.538564 -0.646507 3.527744 
H   1.760163 0.646507 -2.166364 
H   -1.760163 -2.253357 -3.527744 
H   -7.538564 2.253357 2.166364 
H   8.978768 -2.182187 2.248278 
H   0.319959 2.182187 -3.445830 
H   -0.319959 -0.717676 -2.248278 
H   -8.978768 0.717676 3.445830 
H   8.055210 1.474276 1.348351 
H   1.243518 -1.474276 -4.345757 
H   -1.243518 1.425588 -1.348351 
H   -8.055210 -1.425588 4.345757 
H   5.678658 0.878392 1.809368 
H   3.620070 -0.878392 -3.884740 
H   -3.620070 2.021471 -1.809368 
H   -5.678658 -2.021471 3.884740 
H   4.258877 2.375187 3.155121 
H   5.039851 -2.375187 -2.538987 
H   -5.039851 0.524677 -3.155121 
H   -4.258877 -0.524677 2.538987 
H   4.620386 1.521299 -4.925766 
H   4.678342 -1.521299 0.768342 
H   -4.678342 1.378565 4.925766 
H   -4.620386 -1.378565 -0.768342 
H   2.305860 1.605508 5.628304 
H   6.992867 -1.605508 -0.065804 
H   -6.992867 1.294355 -5.628304 
H   -2.305860 -1.294355 0.065804 
H   1.600238 0.038842 3.777804 
H   7.698489 -0.038842 -1.916304 
H   -7.698489 2.861021 -3.777804 
H   -1.600238 -2.861021 1.916304 
H   3.222442 -1.534572 2.829834 
H   6.076286 1.534572 -2.864274 
H   -6.076286 -1.365291 -2.829834 
H   -3.222442 1.365291 2.864274 
H   7.085508 1.931517 5.235792 
H   2.213219 -1.931517 -0.458317 
H   -2.213219 0.968347 -5.235792 
H   -7.085508 -0.968347 0.458317 
H   -9.228813 1.841229 -5.191261 
H   -0.069915 -1.841229 0.502848 
H   0.069915 1.058635 5.191261 
H   9.228813 -1.058635 -0.502848 
H   -8.383317 -0.266869 -4.141751 
H   -0.915411 0.266869 1.552357 
H   0.915411 -2.632995 4.141751 
H   8.383317 2.632995 -1.552357 
H   8.706925 -2.253691 -3.995276 
H   0.591802 2.253691 1.698832 
H   -0.591802 -0.646172 3.995276 
H   -8.706925 0.646172 -1.698832 
H   6.428380 -2.158373 -4.978239 
H   2.870348 2.158373 0.715869 
H   -2.870348 -0.741491 4.978239 
H   -6.428380 0.741491 -0.715869 
128
i=9
C   5.777490 -1.911706 3.436322 
C   3.521238 1.911706 -2.257786 
C   -3.521238 -0.988158 -3.436322 
C   -5.777490 0.988158 2.257786 
C   7.124014 -1.589966 3.173507 
C   2.174714 1.589966 -2.520601 
C   -2.174714 -1.309897 -3.173507 
C   -7.124014 1.309897 2.520601 
C   7.941314 -2.456960 2.447804 
C   1.357413 2.456960 -3.246304 
C   -1.357413 -0.442903 -2.447804 
C   -7.941314 0.442903 3.246304 
C   7.431978 2.139354 1.949307 
C   1.866749 -2.139354 -3.744801 
C   -1.866749 0.760509 -1.949307 
C   -7.431978 -0.760509 3.744801 
C   6.099547 1.804955 2.200324 
C   3.199180 -1.804955 -3.493784 
C   -3.199180 1.094909 -2.200324 
C   -6.099547 -1.094909 3.493784 
C   5.287709 2.663727 2.941421 
C   4.011019 -2.663727 -2.752687 
C   -4.011019 0.236137 -2.941421 
C   -5.287709 -0.236137 2.752687 
C   4.853879 -0.967331 4.117364 
C   4.444849 0.967331 -1.576744 
C   -4.444849 -1.932533 -4.117364 
C   -4.853879 1.932533 1.576744 
C   5.246612 -0.085409 5.158486 
C   4.052115 0.085409 -0.535622 
C   -4.052115 -2.814454 -5.158486 
C   -5.246612 2.814454 0.535622 
C   4.320654 0.838034 5.665710 
C   4.978074 -0.838034 -0.028398 
C   -4.978074 2.061830 -5.665710 
C   -4.320654 -2.061830 0.028398 
C   3.008981 0.893067 5.196059 
C   6.289747 -0.893067 -0.498049 
C   -6.289747 2.006797 -5.196059 
C   -3.008981 -2.006797 0.498049 
C   2.611516 0.017002 4.185540 
C   6.687211 -0.017002 -1.508568 
C   -6.687211 2.882862 -4.185540 
C   -2.611516 -2.882862 1.508568 
C   3.526420 -0.889252 3.654262 
C   5.772308 0.889252 -2.039846 
C   -5.772308 -2.010612 -3.654262 
C   -3.526420 2.010612 2.039846 
C   6.602207 -0.118113 -5.625816 
C   2.696520 0.118113 0.068292 
C   -2.696520 -2.781751 5.625816 
C   -6.602207 2.781751 -0.068292 
C   7.434060 1.012104 5.718135 
C   1.864668 -1.012104 0.024027 
C   -1.864668 1.887760 -5.718135 
C   -7.434060 -1.887760 -0.024027 
C   8.721702 0.962548 -5.129889 
C   0.577026 -0.962548 0.564219 
C   -0.577026 1.937316 5.129889 
C   -8.721702 -1.937316 -0.564219 
C   9.191904 -0.207950 -4.525954 
C   0.106824 0.207950 1.168154 
C   -0.106824 -2.691914 4.525954 
C   -9.191904 2.691914 -1.168154 
C   8.354962 -1.325868 -4.450337 
C   0.943766 1.325868 1.243771 
C   -0.943766 -1.573996 4.450337 
C   -8.354962 1.573996 -1.243771 
C   7.073925 -1.281804 -4.998227 
C   2.224803 1.281804 0.695881 
C   -2.224803 -1.618059 4.998227 
C   -7.073925 1.618059 -0.695881 
H   7.525440 -0.637246 3.514515 
H   1.773287 0.637246 -2.179593 
H   -1.773287 -2.262618 -3.514515 
H   -7.525440 2.262618 2.179593 
H   8.974746 -2.171180 2.243251 
H   0.323981 2.171180 -3.450857 
H   -0.323981 -0.728683 -2.243251 
H   -8.974746 0.728683 3.450857 
H   8.064788 1.473800 1.359252 
H   1.233940 -1.473800 -4.334856 
H   -1.233940 1.426064 -1.359252 
H   -8.064788 -1.426064 4.334856 
H   5.691411 0.867756 1.822597 
H   3.607317 -0.867756 -3.871511 
H   -3.607317 2.032107 -1.822597 
H   -5.691411 -2.032107 3.871511 
H   4.261629 2.365080 3.158084 
H   5.037099 -2.365080 -2.536024 
H   -5.037099 0.534784 -3.158084 
H   -4.261629 -0.534784 2.536024 
H   4.629382 1.514155 -4.923808 
H   4.669346 -1.514155 0.770300 
H   -4.669346 1.385709 4.923808 
H   -4.629382 -1.385709 -0.770300 
H   2.317555 1.618526 5.625129 
H   6.981172 -1.618526 -0.068979 
H   -6.981172 1.281337 -5.625129 
H   -2.317555 -1.281337 0.068979 
H   1.603413 0.059639 3.772565 
H   7.695314 -0.059639 -1.921543 
H   -7.695314 2.840224 -3.772565 
H   -1.603413 -2.840224 1.921543 
H   3.216198 -1.523724 2.822478 
H   6.082530 1.523724 -2.871630 
H   -6.082530 -1.376139 -2.822478 
H   -3.216198 1.376139 2.871630 
H   7.090006 1.910085 5.200602 
H   2.208721 -1.910085 -0.493507 
H   -2.208721 0.989779 -5.200602 
H   -7.090006 -0.989779 0.493507 
H   -9.227331 1.834720 -5.218672 
H   -0.071397 -1.834720 0.475437 
H   0.071397 1.065144 5.218672 
H   9.227331 -1.065144 -0.475437 
H   -8.390143 -0.254169 -4.128045 
H   -0.908585 0.254169 1.566063 
H   0.908585 -2.645695 4.128045 
H   8.390143 2.645695 -1.566063 
H   8.697135 -2.233212 -3.950296 
H   0.601592 2.233212 1.743812 
H   -0.601592 -0.666651 3.950296 
H   -8.697135 0.666651 -1.743812 
H   6.420760 -2.153769 -4.941567 
H   2.877968 2.153769 0.752541 
H   -2.877968 -0.746095 4.941567 
H   -6.420760 0.746095 -0.752541 
128
i=10
C   5.772622 -1.913293 3.431612 
C   3.526106 1.913293 -2.262496 
C   -3.526106 -0.986571 -3.431612 
C   -5.772622 0.986571 2.262496 
C   7.116658 -1.584780 3.165516 
C   2.182070 1.584780 -2.528592 
C   -2.182070 -1.315083 -3.165516 
C   -7.116658 1.315083 2.528592 
C   7.939197 -2.450716 2.444946 
C   1.359530 2.450716 -3.249162 
C   -1.359530 -0.449147 -2.444946 
C   -7.939197 0.449147 3.249162 
C   7.437428 2.139036 1.955498 
C   1.861299 -2.139036 -3.738610 
C   -1.861299 0.760827 -1.955498 
C   -7.437428 -0.760827 3.738610 
C   6.106850 1.798658 2.208262 
C   3.191877 -1.798658 -3.485846 
C   -3.191877 1.101206 -2.208262 
C   -6.106850 -1.101206 3.485846 
C   5.289138 2.657430 2.943220 
C   4.009590 -2.657430 -2.750888 
C   -4.009590 0.242434 -2.943220 
C   -5.289138 -0.242434 2.750888 
C   4.849381 -0.969024 4.113078 
C   4.449347 0.969024 -1.581030 
C   -4.449347 -1.930840 -4.113078 
C   -4.849381 1.930840 1.581030 
C   5.245765 -0.093400 5.157639 
C   4.052962 0.093400 -0.536469 
C   -4.052962 -2.806463 -5.157639 
C   -5.245765 2.806463 0.536469 
C   4.325681 0.834806 5.666080 
C   4.973047 -0.834806 -0.028028 
C   -4.973047 2.065058 -5.666080 
C   -4.325681 -2.065058 0.028028 
C   3.015966 0.901322 5.193413 
C   6.282762 -0.901322 -0.500695 
C   -6.282762 1.998542 -5.193413 
C   -3.015966 -1.998542 0.500695 
C   2.614056 0.030284 4.180460 
C   6.684671 -0.030284 -1.513648 
C   -6.684671 2.869580 -4.180460 
C   -2.614056 -2.869580 1.513648 
C   3.523192 -0.881632 3.648335 
C   5.775536 0.881632 -2.045773 
C   -5.775536 -2.018232 -3.648335 
C   -3.523192 2.018232 2.045773 
C   6.601837 -0.127691 -5.626663 
C   2.696890 0.127691 0.067445 
C   -2.696890 -2.772173 5.626663 
C   -6.601837 2.772173 -0.067445 
C   7.436865 0.998980 5.697550 
C   1.861863 -0.998980 0.003442 
C   -1.861863 1.900884 -5.697550 
C   -7.436865 -1.900884 -0.003442 
C   8.722178 0.958103 -5.145447 
C   0.576550 -0.958103 0.548661 
C   -0.576550 1.941761 5.145447 
C   -8.722178 -1.941761 -0.548661 
C   9.186454 -0.200436 -4.516164 
C   0.112274 0.200436 1.177944 
C   -0.112274 -2.699428 4.516164 
C   -9.186454 2.699428 -1.177944 
C   8.346971 -1.314491 -4.421814 
C   0.951757 1.314491 1.272294 
C   -0.951757 -1.585373 4.421814 
C   -8.346971 1.585373 -1.272294 
C   7.067734 -1.279476 -4.975261 
C   2.230994 1.279476 0.718847 
C   -2.230994 -1.620387 4.975261 
C   -7.067734 1.620387 -0.718847 
H   7.512316 -0.627985 3.501286 
H   1.786411 0.627985 -2.192822 
H   -1.786411 -2.271879 -3.501286 
H   -7.512316 2.271879 2.192822 
H   8.970724 -2.160173 2.238224 
H   0.328003 2.160173 -3.455884 
H   -0.328003 -0.739690 -2.238224 
H   -8.970724 0.739690 3.455884 
H   8.074366 1.473324 1.370153 
H   1.224362 -1.473324 -4.323955 
H   -1.224362 1.426540 -1.370153 
H   -8.074366 -1.426540 4.323955 
H   5.704164 0.857120 1.835826 
H   3.594564 -0.857120 -3.858282 
H   -3.594564 2.042743 -1.835826 
H   -5.704164 -2.042743 3.858282 
H   4.264381 2.354973 3.161047 
H   5.034347 -2.354973 -2.533061 
H   -5.034347 0.544891 -3.161047 
H   -4.264381 -0.544891 2.533061 
H   4.638378 1.507011 -4.921850 
H   4.660350 -1.507011 0.772258 
H   -4.660350 1.392853 4.921850 
H   -4.638378 -1.392853 -0.772258 
H   2.329250 1.631544 5.621954 
H   6.969477 -1.631544 -0.072154 
H   -6.969477 1.268319 -5.621954 
H   -2.329250 -1.268319 0.072154 
H   1.606588 0.080436 3.767326 
H   7.692139 -0.080436 -1.926782 
H   -7.692139 2.819427 -3.767326 
H   -1.606588 -2.819427 1.926782 
H   3.209954 -1.512876 2.815122 
H   6.088774 1.512876 -2.878986 
H   -6.088774 -1.386987 -2.815122 
H   -3.209954 1.386987 2.878986 
H   7.094504 1.888653 5.165412 
H   2.204223 -1.888653 -0.528697 
H   -2.204223 1.011211 -5.165412 
H   -7.094504 -1.011211 0.528697 
H   -9.225849 1.828211 -5.246083 
H   -0.072879 -1.828211 0.448026 
H   0.072879 1.071653 5.246083 
H   9.225849 -1.071653 -0.448026 
H   -8.396969 -0.241469 -4.114339 
H   -0.901759 0.241469 1.579769 
H   0.901759 -2.658395 4.114339 
H   8.396969 2.658395 -1.579769 
H   8.687345 -2.212733 -3.905316 
H   0.611382 2.212733 1.788792 
H   -0.611382 -0.687130 3.905316 
H   -8.687345 0.687130 -1.788792 
H   6.413140 -2.149165 -4.904895 
H   2.885588 2.149165 0.789213 
H   -2.885588 -0.750699 4.904895 
H   -6.413140 0.750699 -0.789213 
128
i=11
C   5.767754 -1.914880 3.426902 
C   3.530974 1.914880 -2.267206 
C   -3.530974 -0.984984 -3.426902 
C   -5.767754 0.984984 2.267206 
C   7.109302 -1.579594 3.157525 
C   2.189426 1.579594 -2.536583 
C   -2.189426 -1.320269 -3.157525 
C   -7.109302 1.320269 2.536583 
C   7.937080 -2.444472 2.442088 
C   1.361647 2.444472 -3.252020 
C   -1.361647 -0.455391 -2.442088 
C   -7.937080 0.455391 3.252020 
C   7.442878 2.138718 1.961689 
C   1.855849 -2.138718 -3.732419 
C   -1.855849 0.761145 -1.961689 
C   -7.442878 -0.761145 3.732419 
C   6.114153 1.792361 2.216200 
C   3.184574 -1.792361 -3.477908 
C   -3.184574 1.107503 -2.216200 
C   -6.114153 -1.107503 3.477908 
C   5.290567 2.651133 2.945019 
C   4.008161 -2.651133 -2.749089 
C   -4.008161 0.248731 -2.945019 
C   -5.290567 -0.248731 2.749089 
C   4.844883 -0.970717 4.108792 
C   4.453845 0.970717 -1.585316 
C   -4.453845 -1.929147 -4.108792 
C   -4.844883 1.929147 1.585316 
C   5.244918 -0.101391 5.156792 
C   4.053809 0.101391 -0.537316 
C   -4.053809 -2.798472 -5.156792 
C   -5.244918 2.798472 0.537316 
C   4.330708 0.831578 5.666450 
C   4.968020 -0.831578 -0.027658 
C   -4.968020 2.068286 -5.666450 
C   -4.330708 -2.068286 0.027658 
C   3.022951 0.909577 5.190767 
C   6.275777 -0.909577 -0.503341 
C   -6.275777 1.990287 -5.190767 
C   -3.022951 -1.990287 0.503341 
C   2.616596 0.043566 4.175380 
C   6.682131 -0.043566 -1.518728 
C   -6.682131 2.856298 -4.175380 
C   -2.616596 -2.856298 1.518728 
C   3.519964 -0.874012 3.642408 
C   5.778764 0.874012 -2.051700 
C   -5.778764 -2.025852 -3.642408 
C   -3.519964 2.025852 2.051700 
C   6.601467 -0.137269 -5.627510 
C   2.697260 0.137269 0.066598 
C   -2.697260 -2.762595 5.627510 
C   -6.601467 2.762595 -0.066598 
C   7.439670 0.985856 5.676965 
C   1.859058 -0.985856 -0.017143 
C   -1.859058 1.914008 -5.676965 
C   -7.439670 -1.914008 0.017143 
C   8.722654 0.953658 -5.161005 
C   0.576074 -0.953658 0.533103 
C   -0.576074 1.946206 5.161005 
C   -8.722654 -1.946206 -0.533103 
C   9.181004 -0.192922 -4.506374 
C   0.117724 0.192922 1.187734 
C   -0.117724 -2.706942 4.506374 
C   -9.181004 2.706942 -1.187734 
C   8.338980 -1.303114 -4.393291 
C   0.959748 1.303114 1.300817 
C   -0.959748 -1.596750 4.393291 
C   -8.338980 1.596750 -1.300817 
C   7.061543 -1.277148 -4.952295 
C   2.237185 1.277148 0.741813 
C   -2.237185 -1.622715 4.952295 
C   -7.061543 1.622715 -0.741813 
H   7.499192 -0.618724 3.488057 
H   1.799535 0.618724 -2.206051 
H   -1.799535 -2.281140 -3.488057 
H   -7.499192 2.281140 2.206051 
H   8.966702 -2.149166 2.233197 
H   0.332025 2.149166 -3.460911 
H   -0.332025 -0.750697 -2.233197 
H   -8.966702 0.750697 3.460911 
H   8.083944 1.472848 1.381054 
H   1.214784 -1.472848 -4.313054 
H   -1.214784 1.427016 -1.381054 
H   -8.083944 -1.427016 4.313054 
H   5.716917 0.846484 1.849055 
H   3.581811 -0.846484 -3.845053 
H   -3.581811 2.053379 -1.849055 
H   -5.716917 -2.053379 3.845053 
H   4.267133 2.344866 3.164010 
H   5.031595 -2.344866 -2.530098 
H   -5.031595 0.554998 -3.164010 
H   -4.267133 -0.554998 2.530098 
H   4.647374 1.499867 -4.919892 
H   4.651354 -1.499867 0.774216 
H   -4.651354 1.399997 4.919892 
H   -4.647374 -1.399997 -0.774216 
H   2.340945 1.644562 5.618779 
H   6.957782 -1.644562 -0.075329 
H   -6.957782 1.255301 -5.618779 
H   -2.340945 -1.255301 0.075329 
H   1.609763 0.101233 3.762087 
H   7.688964 -0.101233 -1.932021 
H   -7.688964 2.798630 -3.762087 
H   -1.609763 -2.798630 1.932021 
H   3.203710 -1.502028 2.807766 
H   6.095018 1.502028 -2.886342 
H   -6.095018 -1.397835 -2.807766 
H   -3.203710 1.397835 2.886342 
H   7.099002 1.867221 5.130222 
H   2.199725 -1.867221 -0.563887 
H   -2.199725 1.032643 -5.130222 
H   -7.099002 -1.032643 0.563887 
H   -9.224367 1.821702 -5.273494 
H   -0.074361 -1.821702 0.420615 
H   0.074361 1.078162 5.273494 
H   9.224367 -1.078162 -0.420615 
H   -8.403795 -0.228769 -4.100633 
H   -0.894933 0.228769 1.593475 
H   0.894933 -2.671095 4.100633 
H   8.403795 2.671095 -1.593475 
H   8.677555 -2.192254 -3.860336 
H   0.621172 2.192254 1.833772 
H   -0.621172 -0.707609 3.860336 
H   -8.677555 0.707609 -1.833772 
H   6.405520 -2.144561 -4.868223 
H   2.893208 2.144561 0.825885 
H   -2.893208 -0.755303 4.868223 
H   -6.405520 0.755303 -0.825885 
128
i=12
C   5.762886 -1.916467 3.422192 
C   3.535842 1.916467 -2.271916 
C   -3.535842 -0.983397 -3.422192 
C   -5.762886 0.983397 2.271916 
C   7.101946 -1.574408 3.149534 
C   2.196782 1.574408 -2.544574 
C   -2.196782 -1.325455 -3.149534 
C   -7.101946 1.325455 2.544574 
C   7.934963 -2.438228 2.439230 
C   1.363764 2.438228 -3.254878 
C   -1.363764 -0.461635 -2.439230 
C   -7.934963 0.461635 3.254878 
C   7.448328 2.138400 1.967880 
C   1.850399 -2.138400 -3.726228 
C   -1.850399 0.761463 -1.967880 
C   -7.448328 -0.761463 3.726228 
C   6.121456 1.786064 2.224138 
C   3.177271 -1.786064 -3.469970 
C   -3.177271 1.113800 -2.224138 
C   -6.121456 -1.113800 3.469970 
C   5.291996 2.644836 2.946818 
C   4.006732 -2.644836 -2.747290 
C   -4.006732 0.255028 -2.946818 
C   -5.291996 -0.255028 2.747290 
C   4.840385 -0.972410 4.104506 
C   4.458343 0.972410 -1.589602 
C   -4.458343 -1.927454 -4.104506 
C   -4.840385 1.927454 1.589602 
C   5.244071 -0.109382 5.155945 
C   4.054656 0.109382 -0.538163 
C   -4.054656 -2.790481 -5.155945 
C   -5.244071 2.790481 0.538163 
C   4.335735 0.828350 5.666820 
C   4.962993 -0.828350 -0.027288 
C   -4.962993 2.071514 -5.666820 
C   -4.335735 -2.071514 0.027288 
C   3.029936 0.917832 5.188121 
C   6.268792 -0.917832 -0.505987 
C   -6.268792 1.982032 -5.188121 
C   -3.029936 -1.982032 0.505987 
C   2.619136 0.056848 4.170300 
C   6.679591 -0.056848 -1.523808 
C   -6.679591 2.843016 -4.170300 
C   -2.619136 -2.843016 1.523808 
C   3.516736 -0.866392 3.636481 
C   5.781992 0.866392 -2.057627 
C   -5.781992 -2.033472 -3.636481 
C   -3.516736 2.033472 2.057627 
C   6.601097 -0.146847 -5.628357 
C   2.697630 0.146847 0.065751 
C   -2.697630 -2.753017 5.628357 
C   -6.601097 2.753017 -0.065751 
C   7.442475 0.972732 5.656380 
C   1.856253 -0.972732 -0.037728 
C   -1.856253 1.927132 -5.656380 
C   -7.442475 -1.927132 0.037728 
C   8.723130 0.949213 -5.176563 
C   0.575598 -0.949213 0.517545 
C   -0.575598 1.950651 5.176563 
C   -8.723130 -1.950651 -0.517545 
C   9.175554 -0.185408 -4.496584 
C   0.123174 0.185408 1.197524 
C   -0.123174 -2.714456 4.496584 
C   -9.175554 2.714456 -1.197524 
C   8.330989 -1.291737 -4.364768 
C   0.967739 1.291737 1.329340 
C   -0.967739 -1.608127 4.364768 
C   -8.330989 1.608127 -1.329340 
C   7.055352 -1.274820 -4.929329 
C   2.243376 1.274820 0.764779 
C   -2.243376 -1.625043 4.929329 
C   -7.055352 1.625043 -0.764779 
H   7.486068 -0.609463 3.474828 
H   1.812659 0.609463 -2.219280 
H   -1.812659 -2.290401 -3.474828 
H   -7.486068 2.290401 2.219280 
H   8.962680 -2.138159 2.228170 
H   0.336047 2.138159 -3.465938 
H   -0.336047 -0.761704 -2.228170 
H   -8.962680 0.761704 3.465938 
H   8.093522 1.472372 1.391955 
H   1.205206 -1.472372 -4.302153 
H   -1.205206 1.427492 -1.391955 
H   -8.093522 -1.427492 4.302153 
H   5.729670 0.835848 1.862284 
H   3.569058 -0.835848 -3.831824 
H   -3.569058 2.064015 -1.862284 
H   -5.729670 -2.064015 3.831824 
H   4.269885 2.334759 3.166973 
H   5.028843 -2.334759 -2.527135 
H   -5.028843 0.565105 -3.166973 
H   -4.269885 -0.565105 2.527135 
H   4.656370 1.492723 -4.917934 
H   4.642358 -1.492723 0.776174 
H   -4.642358 1.407141 4.917934 
H   -4.656370 -1.407141 -0.776174 
H   2.352640 1.657580 5.615604 
H   6.946087 -1.657580 -0.078504 
H   -6.946087 1.242283 -5.615604 
H   -2.352640 -1.242283 0.078504 
H   1.612938 0.122030 3.756848 
H   7.685789 -0.122030 -1.937260 
H   -7.685789 2.777833 -3.756848 
H   -1.612938 -2.777833 1.937260 
H   3.197466 -1.491180 2.800410 
H   6.101262 1.491180 -2.893698 
H   -6.101262 -1.408683 -2.800410 
H   -3.197466 1.408683 2.893698 
H   7.103500 1.845789 5.095032 
H   2.195227 -1.845789 -0.599077 
H   -2.195227 1.054075 -5.095032 
H   -7.103500 -1.054075 0.599077 
H   -9.222885 1.815193 -5.300905 
H   -0.075843 -1.815193 0.393204 
H   0.075843 1.084671 5.300905 
H   9.222885 -1.084671 -0.393204 
H   -8.410621 -0.216069 -4.086927 
H   -0.888107 0.216069 1.607181 
H   0.888107 -2.683795 4.086927 
H   8.410621 2.683795 -1.607181 
H   8.667765 -2.171775 -3.815356 
H   0.630962 2.171775 1.878752 
H   -0.630962 -0.728088 3.815356 
H   -8.667765 0.728088 -1.878752 
H   6.397900 -2.139957 -4.831551 
H   2.900828 2.139957 0.862557 
H   -2.900828 -0.759907 4.831551 
H   -6.397900 0.759907 -0.862557 
128
i=13
C   5.758018 -1.918054 3.417482 
C   3.540710 1.918054 -2.276626 
C   -3.540710 -0.981810 -3.417482 
C   -5.758018 0.981810 2.276626 
C   7.094590 -1.569222 3.141543 
C   2.204138 1.569222 -2.552565 
C   -2.204138 -1.330641 -3.141543 
C   -7.094590 1.330641 2.552565 
C   7.932846 -2.431984 2.436372 
C   1.365881 2.431984 -3.257736 
C   -1.365881 -0.467879 -2.436372 
C   -7.932846 0.467879 3.257736 
C   7.453778 2.138082 1.974071 
C   1.844949 -2.138082 -3.720037 
C   -1.844949 0.761781 -1.974071 
C   -7.453778 -0.761781 3.720037 
C   6.128759 1.779767 2.232076 
C   3.169968 -1.779767 -3.462032 
C   -3.169968 1.120097 -2.232076 
C   -6.128759 -1.120097 3.462032 
C   5.293425 2.638539 2.948617 
C   4.005303 -2.638539 -2.745491 
C   -4.005303 0.261325 -2.948617 
C   -5.293425 -0.261325 2.745491 
C   4.835887 -0.974103 4.100220 
C   4.462841 0.974103 -1.593888 
C   -4.462841 -1.925761 -4.100220 
C   -4.835887 1.925761 1.593888 
C   5.243224 -0.117373 5.155098 
C   4.055503 0.117373 -0.539010 
C   -4.055503 -2.782490 -5.155098 
C   -5.243224 2.782490 0.539010 
C   4.340762 0.825122 5.667190 
C   4.957966 -0.825122 -0.026918 
C   -4.957966 2.074742 -5.667190 
C   -4.340762 -2.074742 0.026918 
C   3.036921 0.926087 5.185475 
C   6.261807 -0.926087 -0.508633 
C   -6.261807 1.973777 -5.185475 
C   -3.036921 -1.973777 0.508633 
C   2.621676 0.070130 4.165220 
C   6.677051 -0.070130 -1.528888 
C   -6.677051 2.829734 -4.165220 
C   -2.621676 -2.829734 1.528888 
C   3.513508 -0.858772 3.630554 
C   5.785220 0.858772 -2.063554 
C   -5.785220 -2.041092 -3.630554 
C   -3.513508 2.041092 2.063554 
C   6.600727 -0.156425 -5.629204 
C   2.698000 0.156425 0.064904 
C   -2.698000 -2.743439 5.629204 
C   -6.600727 2.743439 -0.064904 
C   7.445280 0.959608 5.635795 
C   1.853448 -0.959608 -0.058313 
C   -1.853448 1.940256 -5.635795 
C   -7.445280 -1.940256 0.058313 
C   8.723606 0.944768 -5.192121 
C   0.575122 -0.944768 0.501987 
C   -0.575122 1.955096 5.192121 
C   -8.723606 -1.955096 -0.501987 
C   9.170104 -0.177894 -4.486794 
C   0.128624 0.177894 1.207314 
C   -0.128624 -2.721970 4.486794 
C   -9.170104 2.721970 -1.207314 
C   8.322998 -1.280360 -4.336245 
C   0.975730 1.280360 1.357863 
C   -0.975730 -1.619504 4.336245 
C   -8.322998 1.619504 -1.357863 
C   7.049161 -1.272492 -4.906363 
C   2.249567 1.272492 0.787745 
C   -2.249567 -1.627371 4.906363 
C   -7.049161 1.627371 -0.787745 
H   7.472944 -0.600202 3.461599 
H   1.825783 0.600202 -2.232509 
H   -1.825783 -2.299662 -3.461599 
H   -7.472944 2.299662 2.232509 
H   8.958658 -2.127152 2.223143 
H   0.340069 2.127152 -3.470965 
H   -0.340069 -0.772711 -2.223143 
H   -8.958658 0.772711 3.470965 
H   8.103100 1.471896 1.402856 
H   1.195628 -1.471896 -4.291252 
H   -1.195628 1.427968 -1.402856 
H   -8.103100 -1.427968 4.291252 
H   5.742423 0.825212 1.875513 
H   3.556305 -0.825212 -3.818595 
H   -3.556305 2.074651 -1.875513 
H   -5.742423 -2.074651 3.818595 
H   4.272637 2.324652 3.169936 
H   5.026091 -2.324652 -2.524172 
H   -5.026091 0.575212 -3.169936 
H   -4.272637 -0.575212 2.524172 
H   4.665366 1.485579 -4.915976 
H   4.633362 -1.485579 0.778132 
H   -4.633362 1.414285 4.915976 
H   -4.665366 -1.414285 -0.778132 
H   2.364335 1.670598 5.612429 
H   6.934392 -1.670598 -0.081679 
H   -6.934392 1.229265 -5.612429 
H   -2.364335 -1.229265 0.081679 
H   1.616113 0.142827 3.751609 
H   7.682614 -0.142827 -1.942499 
H   -7.682614 2.757036 -3.751609 
H   -1.616113 -2.757036 1.942499 
H   3.191222 -1.480332 2.793054 
H   6.107506 1.480332 -2.901054 
H   -6.107506 -1.419531 -2.793054 
H   -3.191222 1.419531 2.901054 
H   7.107998 1.824357 5.059842 
H   2.190729 -1.824357 -0.634267 
H   -2.190729 1.075507 -5.059842 
H   -7.107998 -1.075507 0.634267 
H   -9.221403 1.808684 -5.328316 
H   -0.077325 -1.808684 0.365793 
H   0.077325 1.091180 5.328316 
H   9.221403 -1.091180 -0.365793 
H   -8.417447 -0.203369 -4.073221 
H   -0.881281 0.203369 1.620887 
H   0.881281 -2.696495 4.073221 
H   8.417447 2.696495 -1.620887 
H   8.657975 -2.151296 -3.770376 
H   0.640752 2.151296 1.923732 
H   -0.640752 -0.748567 3.770376 
H   -8.657975 0.748567 -1.923732 
H   6.390280 -2.135353 -4.794879 
H   2.908448 2.135353 0.899229 
H   -2.908448 -0.764511 4.794879 
H   -6.390280 0.764511 -0.899229 
128
i=14
C   5.753150 -1.919641 3.412772 
C   3.545578 1.919641 -2.281336 
C   -3.545578 -0.980223 -3.412772 
C   -5.753150 0.980223 2.281336 
C   7.087234 -1.564036 3.133552 
C   2.211494 1.564036 -2.560556 
C   -2.211494 -1.335827 -3.133552 
C   -7.087234 1.335827 2.560556 
C   7.930729 -2.425740 2.433514 
C   1.367998 2.425740 -3.260594 
C   -1.367998 -0.474123 -2.433514 
C   -7.930729 0.474123 3.260594 
C   7.459228 2.137764 1.980262 
C   1.839499 -2.137764 -3.713846 
C   -1.839499 0.762099 -1.980262 
C   -7.459228 -0.762099 3.713846 
C   6.136062 1.773470 2.240014 
C   3.162665 -1.773470 -3.454094 
C   -3.162665 1.126394 -2.240014 
C   -6.136062 -1.126394 3.454094 
C   5.294854 2.632242 2.950416 
C   4.003874 -2.632242 -2.743692 
C   -4.003874 0.267622 -2.950416 
C   -5.294854 -0.267622 2.743692 
C   4.831389 -0.975796 4.095934 
C   4.467339 0.975796 -1.598174 
C   -4.467339 -1.924068 -4.095934 
C   -4.831389 1.924068 1.598174 
C   5.242377 -0.125364 5.154251 
C   4.056350 0.125364 -0.539857 
C   -4.056350 -2.774499 -5.154251 
C   -5.242377 2.774499 0.539857 
C   4.345789 0.821894 5.667560 
C   4.952939 -0.821894 -0.026548 
C   -4.952939 2.077970 -5.667560 
C   -4.345789 -2.077970 0.026548 
C   3.043906 0.934342 5.182829 
C   6.254822 -0.934342 -0.511279 
C   -6.254822 1.965522 -5.182829 
C   -3.043906 -1.965522 0.511279 
C   2.624216 0.083412 4.160140 
C   6.674511 -0.083412 -1.533968 
C   -6.674511 2.816452 -4.160140 
C   -2.624216 -2.816452 1.533968 
C   3.510280 -0.851152 3.624627 
C   5.788448 0.851152 -2.069481 
C   -5.788448 -2.048712 -3.624627 
C   -3.510280 2.048712 2.069481 
C   6.600357 -0.166003 -5.630051 
C   2.698370 0.166003 0.064057 
C   -2.698370 -2.733861 5.630051 
C   -6.600357 2.733861 -0.064057 
C   7.448085 0.946484 5.615210 
C   1.850643 -0.946484 -0.078898 
C   -1.850643 1.953380 -5.615210 
C   -7.448085 -1.953380 0.078898 
C   8.724082 0.940323 -5.207679 
C   0.574646 -0.940323 0.486429 
C   -0.574646 1.959541 5.207679 
C   -8.724082 -1.959541 -0.486429 
C   9.164654 -0.170380 -4.477004 
C   0.134074 0.170380 1.217104 
C   -0.134074 -2.729484 4.477004 
C   -9.164654 2.729484 -1.217104 
C   8.315007 -1.268983 -4.307722 
C   0.983721 1.268983 1.386386 
C   -0.983721 -1.630881 4.307722 
C   -8.315007 1.630881 -1.386386 
C   7.042970 -1.270164 -4.883397 
C   2.255758 1.270164 0.810711 
C   -2.255758 -1.629699 4.883397 
C   -7.042970 1.629699 -0.810711 
H   7.459820 -0.590941 3.448370 
H   1.838907 0.590941 -2.245738 
H   -1.838907 -2.308923 -3.448370 
H   -7.459820 2.308923 2.245738 
H   8.954636 -2.116145 2.218116 
H   0.344091 2.116145 -3.475992 
H   -0.344091 -0.783718 -2.218116 
H   -8.954636 0.783718 3.475992 
H   8.112678 1.471420 1.413757 
H   1.186050 -1.471420 -4.280351 
H   -1.186050 1.428444 -1.413757 
H   -8.112678 -1.428444 4.280351 
H   5.755176 0.814576 1.888742 
H   3.543552 -0.814576 -3.805366 
H   -3.543552 2.085287 -1.888742 
H   -5.755176 -2.085287 3.805366 
H   4.275389 2.314545 3.172899 
H   5.023339 -2.314545 -2.521209 
H   -5.023339 0.585319 -3.172899 
H   -4.275389 -0.585319 2.521209 
H   4.674362 1.478435 -4.914018 
H   4.624366 -1.478435 0.780090 
H   -4.624366 1.421429 4.914018 
H   -4.674362 -1.421429 -0.780090 
H   2.376030 1.683616 5.609254 
H   6.922697 -1.683616 -0.084854 
H   -6.922697 1.216247 -5.609254 
H   -2.376030 -1.216247 0.084854 
H   1.619288 0.163624 3.746370 
H   7.679439 -0.163624 -1.947738 
H   -7.679439 2.736239 -3.746370 
H   -1.619288 -2.736239 1.947738 
H   3.184978 -1.469484 2.785698 
H   6.113750 1.469484 -2.908410 
H   -6.113750 -1.430379 -2.785698 
H   -3.184978 1.430379 2.908410 
H   7.112496 1.802925 5.024652 
H   2.186231 -1.802925 -0.669457 
H   -2.186231 1.096939 -5.024652 
H   -7.112496 -1.096939 0.669457 
H   -9.219921 1.802175 -5.355727 
H   -0.078807 -1.802175 0.338382 
H   0.078807 1.097689 5.355727 
H   9.219921 -1.097689 -0.338382 
H   -8.424273 -0.190669 -4.059515 
H   -0.874455 0.190669 1.634593 
H   0.874455 -2.709195 4.059515 
H   8.424273 2.709195 -1.634593 
H   8.648185 -2.130817 -3.725396 
H   0.650542 2.130817 1.968712 
H   -0.650542 -0.769046 3.725396 
H   -8.648185 0.769046 -1.968712 
H   6.382660 -2.130749 -4.758207 
H   2.916068 2.130749 0.935901 
H   -2.916068 -0.769115 4.758207 
H   -6.382660 0.769115 -0.935901 
128
i=15
C   5.748282 -1.921228 3.408062 
C   3.550446 1.921228 -2.286046 
C   -3.550446 -0.978636 -3.408062 
C   -5.748282 0.978636 2.286046 
C   7.079878 -1.558850 3.125561 
C   2.218850 1.558850 -2.568547 
C   -2.218850 -1.341013 -3.125561 
C   -7.079878 1.341013 2.568547 
C   7.928612 -2.419496 2.430656 
C   1.370115 2.419496 -3.263452 
C   -1.370115 -0.480367 -2.430656 
C   -7.928612 0.480367 3.263452 
C   7.464678 2.137446 1.986453 
C   1.834049 -2.137446 -3.707655 
C   -1.834049 0.762417 -1.986453 
C   -7.464678 -0.762417 3.707655 
C   6.143365 1.767173 2.247952 
C   3.155362 -1.767173 -3.446156 
C   -3.155362 1.132691 -2.247952 
C   -6.143365 -1.132691 3.446156 
C   5.296283 2.625945 2.952215 
C   4.002445 -2.625945 -2.741893 
C   -4.002445 0.273919 -2.952215 
C   -5.296283 -0.273919 2.741893 
C   4.826891 -0.977489 4.091648 
C   4.471837 0.977489 -1.602460 
C   -4.471837 -1.922375 -4.091648 
C   -4.826891 1.922375 1.602460 
C   5.241530 -0.133355 5.153404 
C   4.057197 0.133355 -0.540704 
C   -4.057197 -2.766508 -5.153404 
C   -5.241530 2.766508 0.540704 
C   4.350816 0.818666 5.667930 
C   4.947912 -0.818666 -0.026178 
C   -4.947912 2.081198 -5.667930 
C   -4.350816 -2.081198 0.026178 
C   3.050891 0.942597 5.180183 
C   6.247837 -0.942597 -0.513925 
C   -6.247837 1.957267 -5.180183 
C   -3.050891 -1.957267 0.513925 
C   2.626756 0.096694 4.155060 
C   6.671971 -0.096694 -1.539048 
C   -6.671971 2.803170 -4.155060 
C   -2.626756 -2.803170 1.539048 
C   3.507052 -0.843532 3.618700 
C   5.791676 0.843532 -2.075408 
C   -5.791676 -2.056332 -3.618700 
C   -3.507052 2.056332 2.075408 
C   6.599987 -0.175581 -5.630898 
C   2.698740 0.175581 0.063210 
C   -2.698740 -2.724283 5.630898 
C   -6.599987 2.724283 -0.063210 
C   7.450890 0.933360 5.594625 
C   1.847838 -0.933360 -0.099483 
C   -1.847838 1.966504 -5.594625 
C   -7.450890 -1.966504 0.099483 
C   8.724558 0.935878 -5.223237 
C   0.574170 -0.935878 0.470871 
C   -0.574170 1.963986 5.223237 
C   -8.724558 -1.963986 -0.470871 
C   9.159204 -0.162866 -4.467214 
C   0.139524 0.162866 1.226894 
C   -0.139524 -2.736998 4.467214 
C   -9.159204 2.736998 -1.226894 
C   8.307016 -1.257606 -4.279199 
C   0.991712 1.257606 1.414909 
C   -0.991712 -1.642258 4.279199 
C   -8.307016 1.642258 -1.414909 
C   7.036779 -1.267836 -4.860431 
C   2.261949 1.267836 0.833677 
C   -2.261949 -1.632027 4.860431 
C   -7.036779 1.632027 -0.833677 
H   7.446696 -0.581680 3.435141 
H   1.852031 0.581680 -2.258967 
H   -1.852031 -2.318184 -3.435141 
H   -7.446696 2.318184 2.258967 
H   8.950614 -2.105138 2.213089 
H   0.348113 2.105138 -3.481019 
H   -0.348113 -0.794725 -2.213089 
H   -8.950614 0.794725 3.481019 
H   8.122256 1.470944 1.424658 
H   1.176472 -1.470944 -4.269450 
H   -1.176472 1.428920 -1.424658 
H   -8.122256 -1.428920 4.269450 
H   5.767929 0.803940 1.901971 
H   3.530799 -0.803940 -3.792137 
H   -3.530799 2.095923 -1.901971 
H   -5.767929 -2.095923 3.792137 
H   4.278141 2.304438 3.175862 
H   5.020587 -2.304438 -2.518246 
H   -5.020587 0.595426 -3.175862 
H   -4.278141 -0.595426 2.518246 
H   4.683358 1.471291 -4.912060 
H   4.615370 -1.471291 0.782048 
H   -4.615370 1.428573 4.912060 
H   -4.683358 -1.428573 -0.782048 
H   2.387725 1.696634 5.606079 
H   6.911002 -1.696634 -0.088029 
H   -6.911002 1.203229 -5.606079 
H   -2.387725 -1.203229 0.088029 
H   1.622463 0.184421 3.741131 
H   7.676264 -0.184421 -1.952977 
H   -7.676264 2.715442 -3.741131 
H   -1.622463 -2.715442 1.952977 
H   3.178734 -1.458636 2.778342 
H   6.119994 1.458636 -2.915766 
H   -6.119994 -1.441227 -2.778342 
H   -3.178734 1.441227 2.915766 
H   7.116994 1.781493 4.989462 
H   2.181733 -1.781493 -0.704647 
H   -2.181733 1.118371 -4.989462 
H   -7.116994 -1.118371 0.704647 
H   -9.218439 1.795666 -5.383138 
H   -0.080289 -1.795666 0.310971 
H   0.080289 1.104198 5.383138 
H   9.218439 -1.104198 -0.310971 
H   -8.431099 -0.177969 -4.045809 
H   -0.867629 0.177969 1.648299 
H   0.867629 -2.721895 4.045809 
H   8.431099 2.721895 -1.648299 
H   8.638395 -2.110338 -3.680416 
H   0.660332 2.110338 2.013692 
H   -0.660332 -0.789525 3.680416 
H   -8.638395 0.789525 -2.013692 
H   6.375040 -2.126145 -4.721535 
H   2.923688 2.126145 0.972573 
H   -2.923688 -0.773719 4.721535 
H   -6.375040 0.773719 -0.972573 
128
i=16
C   5.743414 -1.922815 3.403352 
C   3.555314 1.922815 -2.290756 
C   -3.555314 -0.977049 -3.403352 
C   -5.743414 0.977049 2.290756 
C   7.072522 -1.553664 3.117570 
C   2.226206 1.553664 -2.576538 
C   -2.226206 -1.346199 -3.117570 
C   -7.072522 1.346199 2.576538 
C   7.926495 -2.413252 2.427798 
C   1.372232 2.413252 -3.266310 
C   -1.372232 -0.486611 -2.427798 
C   -7.926495 0.486611 3.266310 
C   7.470128 2.137128 1.992644 
C   1.828599 -2.137128 -3.701464 
C   -1.828599 0.762735 -1.992644 
C   -7.470128 -0.762735 3.701464 
C   6.150668 1.760876 2.255890 
C   3.148059 -1.760876 -3.438218 
C   -3.148059 1.138988 -2.255890 
C   -6.150668 -1.138988 3.438218 
C   5.297712 2.619648 2.954014 
C   4.001016 -2.619648 -2.740094 
C   -4.001016 0.280216 -2.954014 
C   -5.297712 -0.280216 2.740094 
C   4.822393 -0.979182 4.087362 
C   4.476335 0.979182 -1.606746 
C   -4.476335 -1.920682 -4.087362 
C   -4.822393 1.920682 1.606746 
C   5.240683 -0.141346 5.152557 
C   4.058044 0.141346 -0.541551 
C   -4.058044 -2.758517 -5.152557 
C   -5.240683 2.758517 0.541551 
C   4.355843 0.815438 5.668300 
C   4.942885 -0.815438 -0.025808 
C   -4.942885 2.084426 -5.668300 
C   -4.355843 -2.084426 0.025808 
C   3.057876 0.950852 5.177537 
C   6.240852 -0.950852 -0.516571 
C   -6.240852 1.949012 -5.177537 
C   -3.057876 -1.949012 0.516571 
C   2.629296 0.109976 4.149980 
C   6.669431 -0.109976 -1.544128 
C   -6.669431 2.789888 -4.149980 
C   -2.629296 -2.789888 1.544128 
C   3.503824 -0.835912 3.612773 
C   5.794904 0.835912 -2.081335 
C   -5.794904 -2.063952 -3.612773 
C   -3.503824 2.063952 2.081335 
C   6.599617 -0.185159 -5.631745 
C   2.699110 0.185159 0.062363 
C   -2.699110 -2.714705 5.631745 
C   -6.599617 2.714705 -0.062363 
C   7.453695 0.920236 5.574040 
C   1.845033 -0.920236 -0.120068 
C   -1.845033 1.979628 -5.574040 
C   -7.453695 -1.979628 0.120068 
C   8.725034 0.931433 -5.238795 
C   0.573694 -0.931433 0.455313 
C   -0.573694 1.968431 5.238795 
C   -8.725034 -1.968431 -0.455313 
C   9.153754 -0.155352 -4.457424 
C   0.144974 0.155352 1.236684 
C   -0.144974 -2.744512 4.457424 
C   -9.153754 2.744512 -1.236684 
C   8.299025 -1.246229 -4.250676 
C   0.999703 1.246229 1.443432 
C   -0.999703 -1.653635 4.250676 
C   -8.299025 1.653635 -1.443432 
C   7.030588 -1.265508 -4.837465 
C   2.268140 1.265508 0.856643 
C   -2.268140 -1.634355 4.837465 
C   -7.030588 1.634355 -0.856643 
H   7.433572 -0.572419 3.421912 
H   1.865155 0.572419 -2.272196 
H   -1.865155 -2.327445 -3.421912 
H   -7.433572 2.327445 2.272196 
H   8.946592 -2.094131 2.208062 
H   0.352135 2.094131 -3.486046 
H   -0.352135 -0.805732 -2.208062 
H   -8.946592 0.805732 3.486046 
H   8.131834 1.470468 1.435559 
H   1.166894 -1.470468 -4.258549 
H   -1.166894 1.429396 -1.435559 
H   -8.131834 -1.429396 4.258549 
H   5.780682 0.793304 1.915200 
H   3.518046 -0.793304 -3.778908 
H   -3.518046 2.106559 -1.915200 
H   -5.780682 -2.106559 3.778908 
H   4.280893 2.294331 3.178825 
H   5.017835 -2.294331 -2.515283 
H   -5.017835 0.605533 -3.178825 
H   -4.280893 -0.605533 2.515283 
H   4.692354 1.464147 -4.910102 
H   4.606374 -1.464147 0.784006 
H   -4.606374 1.435717 4.910102 
H   -4.692354 -1.435717 -0.784006 
H   2.399420 1.709652 5.602904 
H   6.899307 -1.709652 -0.091204 
H   -6.899307 1.190211 -5.602904 
H   -2.399420 -1.190211 0.091204 
H   1.625638 0.205218 3.735892 
H   7.673089 -0.205218 -1.958216 
H   -7.673089 2.694645 -3.735892 
H   -1.625638 -2.694645 1.958216 
H   3.172490 -1.447788 2.770986 
H   6.126238 1.447788 -2.923122 
H   -6.126238 -1.452075 -2.770986 
H   -3.172490 1.452075 2.923122 
H   7.121492 1.760061 4.954272 
H   2.177235 -1.760061 -0.739837 
H   -2.177235 1.139803 -4.954272 
H   -7.121492 -1.139803 0.739837 
H   -9.216957 1.789157 -5.410549 
H   -0.081771 -1.789157 0.283560 
H   0.081771 1.110707 5.410549 
H   9.216957 -1.110707 -0.283560 
H   -8.437925 -0.165269 -4.032103 
H   -0.860803 0.165269 1.662005 
H   0.860803 -2.734595 4.032103 
H   8.437925 2.734595 -1.662005 
H   8.628605 -2.089859 -3.635436 
H   0.670122 2.089859 2.058672 
H   -0.670122 -0.810004 3.635436 
H   -8.628605 0.810004 -2.058672 
H   6.367420 -2.121541 -4.684863 
H   2.931308 2.121541 1.009245 
H   -2.931308 -0.778323 4.684863 
H   -6.367420 0.778323 -1.009245 
128
i=17
C   5.738546 -1.924402 3.398642 
C   3.560182 1.924402 -2.295466 
C   -3.560182 -0.975462 -3.398642 
C   -5.738546 0.975462 2.295466 
C   7.065166 -1.548478 3.109579 
C   2.233562 1.548478 -2.584529 
C   -2.233562 -1.351385 -3.109579 
C   -7.065166 1.351385 2.584529 
C   7.924378 -2.407008 2.424940 
C   1.374349 2.407008 -3.269168 
C   -1.374349 -0.492855 -2.424940 
C   -7.924378 0.492855 3.269168 
C   7.475578 2.136810 1.998835 
C   1.823149 -2.136810 -3.695273 
C   -1.823149 0.763053 -1.998835 
C   -7.475578 -0.763053 3.695273 
C   6.157971 1.754579 2.263828 
C   3.140756 -1.754579 -3.430280 
C   -3.140756 1.145285 -2.263828 
C   -6.157971 -1.145285 3.430280 
C   5.299141 2.613351 2.955813 
C   3.999587 -2.613351 -2.738295 
C   -3.999587 0.286513 -2.955813 
C   -5.299141 -0.286513 2.738295 
C   4.817895 -0.980875 4.083076 
C   4.480833 0.980875 -1.611032 
C   -4.480833 -1.918989 -4.083076 
C   -4.817895 1.918989 1.611032 
C   5.239836 -0.149337 5.151710 
C   4.058891 0.149337 -0.542398 
C   -4.058891 -2.750526 -5.151710 
C   -5.239836 2.750526 0.542398 
C   4.360870 0.812210 5.668670 
C   4.937858 -0.812210 -0.025438 
C   -4.937858 2.087654 -5.668670 
C   -4.360870 -2.087654 0.025438 
C   3.064861 0.959107 5.174891 
C   6.233867 -0.959107 -0.519217 
C   -6.233867 1.940757 -5.174891 
C   -3.064861 -1.940757 0.519217 
C   2.631836 0.123258 4.144900 
C   6.666891 -0.123258 -1.549208 
C   -6.666891 2.776606 -4.144900 
C   -2.631836 -2.776606 1.549208 
C   3.500596 -0.828292 3.606846 
C   5.798132 0.828292 -2.087262 
C   -5.798132 -2.071572 -3.606846 
C   -3.500596 2.071572 2.087262 
C   6.599247 -0.194737 -5.632592 
C   2.699480 0.194737 0.061516 
C   -2.699480 -2.705127 5.632592 
C   -6.599247 2.705127 -0.061516 
C   7.456500 0.907112 5.553455 
C   1.842228 -0.907112 -0.140653 
C   -1.842228 1.992752 -5.553455 
C   -7.456500 -1.992752 0.140653 
C   8.725510 0.926988 -5.254353 
C   0.573218 -0.926988 0.439755 
C   -0.573218 1.972876 5.254353 
C   -8.725510 -1.972876 -0.439755 
C   9.148304 -0.147838 -4.447634 
C   0.150424 0.147838 1.246474 
C   -0.150424 -2.752026 4.447634 
C   -9.148304 2.752026 -1.246474 
C   8.291034 -1.234852 -4.222153 
C   1.007694 1.234852 1.471955 
C   -1.007694 -1.665012 4.222153 
C   -8.291034 1.665012 -1.471955 
C   7.024397 -1.263180 -4.814499 
C   2.274331 1.263180 0.879609 
C   -2.274331 -1.636683 4.814499 
C   -7.024397 1.636683 -0.879609 
H   7.420448 -0.563158 3.408683 
H   1.878279 0.563158 -2.285425 
H   -1.878279 -2.336706 -3.408683 
H   -7.420448 2.336706 2.285425 
H   8.942570 -2.083124 2.203035 
H   0.356157 2.083124 -3.491073 
H   -0.356157 -0.816739 -2.203035 
H   -8.942570 0.816739 3.491073 
H   8.141412 1.469992 1.446460 
H   1.157316 -1.469992 -4.247648 
H   -1.157316 1.429872 -1.446460 
H   -8.141412 -1.429872 4.247648 
H   5.793435 0.782668 1.928429 
H   3.505293 -0.782668 -3.765679 
H   -3.505293 2.117195 -1.928429 
H   -5.793435 -2.117195 3.765679 
H   4.283645 2.284224 3.181788 
H   5.015083 -2.284224 -2.512320 
H   -5.015083 0.615640 -3.181788 
H   -4.283645 -0.615640 2.512320 
H   4.701350 1.457003 -4.908144 
H   4.597378 -1.457003 0.785964 
H   -4.597378 1.442861 4.908144 
H   -4.701350 -1.442861 -0.785964 
H   2.411115 1.722670 5.599729 
H   6.887612 -1.722670 -0.094379 
H   -6.887612 1.177193 -5.599729 
H   -2.411115 -1.177193 0.094379 
H   1.628813 0.226015 3.730653 
H   7.669914 -0.226015 -1.963455 
H   -7.669914 2.673848 -3.730653 
H   -1.628813 -2.673848 1.963455 
H   3.166246 -1.436940 2.763630 
H   6.132482 1.436940 -2.930478 
H   -6.132482 -1.462923 -2.763630 
H   -3.166246 1.462923 2.930478 
H   7.125990 1.738629 4.919082 
H   2.172737 -1.738629 -0.775027 
H   -2.172737 1.161235 -4.919082 
H   -7.125990 -1.161235 0.775027 
H   -9.215475 1.782648 -5.437960 
H   -0.083253 -1.782648 0.256149 
H   0.083253 1.117216 5.437960 
H   9.215475 -1.117216 -0.256149 
H   -8.444751 -0.152569 -4.018397 
H   -0.853977 0.152569 1.675711 
H   0.853977 -2.747295 4.018397 
H   8.444751 2.747295 -1.675711 
H   8.618815 -2.069380 -3.590456 
H   0.679912 2.069380 2.103652 
H   -0.679912 -0.830483 3.590456 
H   -8.618815 0.830483 -2.103652 
H   6.359800 -2.116937 -4.648191 
H   2.938928 2.116937 1.045917 
H   -2.938928 -0.782927 4.648191 
H   -6.359800 0.782927 -1.045917 
128
i=18
C   5.733678 -1.925989 3.393932 
C   3.565050 1.925989 -2.300176 
C   -3.565050 -0.973875 -3.393932 
C   -5.733678 0.973875 2.300176 
C   7.057810 -1.543292 3.101588 
C   2.240918 1.543292 -2.592520 
C   -2.240918 -1.356571 -3.101588 
C   -7.057810 1.356571 2.592520 
C   7.922261 -2.400764 2.422082 
C   1.376466 2.400764 -3.272026 
C   -1.376466 -0.499099 -2.422082 
C   -7.922261 0.499099 3.272026 
C   7.481028 2.136492 2.005026 
C   1.817699 -2.136492 -3.689082 
C   -1.817699 0.763371 -2.005026 
C   -7.481028 -0.763371 3.689082 
C   6.165274 1.748282 2.271766 
C   3.133453 -1.748282 -3.422342 
C   -3.133453 1.151582 -2.271766 
C   -6.165274 -1.151582 3.422342 
C   5.300570 2.607054 2.957612 
C   3.998158 -2.607054 -2.736496 
C   -3.998158 0.292810 -2.957612 
C   -5.300570 -0.292810 2.736496 
C   4.813397 -0.982568 4.078790 
C   4.485331 0.982568 -1.615318 
C   -4.485331 -1.917296 -4.078790 
C   -4.813397 1.917296 1.615318 
C   5.238989 -0.157328 5.150863 
C   4.059738 0.157328 -0.543245 
C   -4.059738 -2.742535 -5.150863 
C   -5.238989 2.742535 0.543245 
C   4.365897 0.808982 5.669040 
C   4.932831 -0.808982 -0.025068 
C   -4.932831 2.090882 -5.669040 
C   -4.365897 -2.090882 0.025068 
C   3.071846 0.967362 5.172245 
C   6.226882 -0.967362 -0.521863 
C   -6.226882 1.932502 -5.172245 
C   -3.071846 -1.932502 0.521863 
C   2.634376 0.136540 4.139820 
C   6.664351 -0.136540 -1.554288 
C   -6.664351 2.763324 -4.139820 
C   -2.634376 -2.763324 1.554288 
C   3.497368 -0.820672 3.600919 
C   5.801360 0.820672 -2.093189 
C   -5.801360 -2.079192 -3.600919 
C   -3.497368 2.079192 2.093189 
C   6.598877 -0.204315 -5.633439 
C   2.699850 0.204315 0.060669 
C   -2.699850 -2.695549 5.633439 
C   -6.598877 2.695549 -0.060669 
C   7.459305 0.893988 5.532870 
C   1.839423 -0.893988 -0.161238 
C   -1.839423 2.005876 -5.532870 
C   -7.459305 -2.005876 0.161238 
C   8.725986 0.922543 -5.269911 
C   0.572742 -0.922543 0.424197 
C   -0.572742 1.977321 5.269911 
C   -8.725986 -1.977321 -0.424197 
C   9.142854 -0.140324 -4.437844 
C   0.155874 0.140324 1.256264 
C   -0.155874 -2.759540 4.437844 
C   -9.142854 2.759540 -1.256264 
C   8.283043 -1.223475 -4.193630 
C   1.015685 1.223475 1.500478 
C   -1.015685 -1.676389 4.193630 
C   -8.283043 1.676389 -1.500478 
C   7.018206 -1.260852 -4.791533 
C   2.280522 1.260852 0.902575 
C   -2.280522 -1.639011 4.791533 
C   -7.018206 1.639011 -0.902575 
H   7.407324 -0.553897 3.395454 
H   1.891403 0.553897 -2.298654 
H   -1.891403 -2.345967 -3.395454 
H   -7.407324 2.345967 2.298654 
H   8.938548 -2.072117 2.198008 
H   0.360179 2.072117 -3.496100 
H   -0.360179 -0.827746 -2.198008 
H   -8.938548 0.827746 3.496100 
H   8.150990 1.469516 1.457361 
H   1.147738 -1.469516 -4.236747 
H   -1.147738 1.430348 -1.457361 
H   -8.150990 -1.430348 4.236747 
H   5.806188 0.772032 1.941658 
H   3.492540 -0.772032 -3.752450 
H   -3.492540 2.127831 -1.941658 
H   -5.806188 -2.127831 3.752450 
H   4.286397 2.274117 3.184751 
H   5.012331 -2.274117 -2.509357 
H   -5.012331 0.625747 -3.184751 
H   -4.286397 -0.625747 2.509357 
H   4.710346 1.449859 -4.906186 
H   4.588382 -1.449859 0.787922 
H   -4.588382 1.450005 4.906186 
H   -4.710346 -1.450005 -0.787922 
H   2.422810 1.735688 5.596554 
H   6.875917 -1.735688 -0.097554 
H   -6.875917 1.164175 -5.596554 
H   -2.422810 -1.164175 0.097554 
H   1.631988 0.246812 3.725414 
H   7.666739 -0.246812 -1.968694 
H   -7.666739 2.653051 -3.725414 
H   -1.631988 -2.653051 1.968694 
H   3.160002 -1.426092 2.756274 
H   6.138726 1.426092 -2.937834 
H   -6.138726 -1.473771 -2.756274 
H   -3.160002 1.473771 2.937834 
H   7.130488 1.717197 4.883892 
H   2.168239 -1.717197 -0.810217 
H   -2.168239 1.182667 -4.883892 
H   -7.130488 -1.182667 0.810217 
H   -9.213993 1.776139 -5.465371 
H   -0.084735 -1.776139 0.228738 
H   0.084735 1.123725 5.465371 
H   9.213993 -1.123725 -0.228738 
H   -8.451577 -0.139869 -4.004691 
H   -0.847151 0.139869 1.689417 
H   0.847151 -2.759995 4.004691 
H   8.451577 2.759995 -1.689417 
H   8.609025 -2.048901 -3.545476 
H   0.689702 2.048901 2.148632 
H   -0.689702 -0.850962 3.545476 
H   -8.609025 0.850962 -2.148632 
H   6.352180 -2.112333 -4.611519 
H   2.946548 2.112333 1.082589 
H   -2.946548 -0.787531 4.611519 
H   -6.352180 0.787531 -1.082589 
128
i=19
C   5.728810 -1.927576 3.389222 
C   3.569918 1.927576 -2.304886 
C   -3.569918 -0.972288 -3.389222 
C   -5.728810 0.972288 2.304886 
C   7.050454 -1.538106 3.093597 
C   2.248274 1.538106 -2.600511 
C   -2.248274 -1.361757 -3.093597 
C   -7.050454 1.361757 2.600511 
C   7.920144 -2.394520 2.419224 
C   1.378583 2.394520 -3.274884 
C   -1.378583 -0.505343 -2.419224 
C   -7.920144 0.505343 3.274884 
C   7.486478 2.136174 2.011217 
C   1.812249 -2.136174 -3.682891 
C   -1.812249 0.763689 -2.011217 
C   -7.486478 -0.763689 3.682891 
C   6.172577 1.741985 2.279704 
C   3.126150 -1.741985 -3.414404 
C   -3.126150 1.157879 -2.279704 
C   -6.172577 -1.157879 3.414404 
C   5.301999 2.600757 2.959411 
C   3.996729 -2.600757 -2.734697 
C   -3.996729 0.299107 -2.959411 
C   -5.301999 -0.299107 2.734697 
C   4.808899 -0.984261 4.074504 
C   4.489829 0.984261 -1.619604 
C   -4.489829 -1.915603 -4.074504 
C   -4.808899 1.915603 1.619604 
C   5.238142 -0.165319 5.150016 
C   4.060585 0.165319 -0.544092 
C   -4.060585 -2.734544 -5.150016 
C   -5.238142 2.734544 0.544092 
C   4.370924 0.805754 5.669410 
C   4.927804 -0.805754 -0.024698 
C   -4.927804 2.094110 -5.669410 
C   -4.370924 -2.094110 0.024698 
C   3.078831 0.975617 5.169599 
C   6.219897 -0.975617 -0.524509 
C   -6.219897 1.924247 -5.169599 
C   -3.078831 -1.924247 0.524509 
C   2.636916 0.149822 4.134740 
C   6.661811 -0.149822 -1.559368 
C   -6.661811 2.750042 -4.134740 
C   -2.636916 -2.750042 1.559368 
C   3.494140 -0.813052 3.594992 
C   5.804588 0.813052 -2.099116 
C   -5.804588 -2.086812 -3.594992 
C   -3.494140 2.086812 2.099116 
C   6.598507 -0.213893 -5.634286 
C   2.700220 0.213893 0.059822 
C   -2.700220 -2.685971 5.634286 
C   -6.598507 2.685971 -0.059822 
C   7.462110 0.880864 5.512285 
C   1.836618 -0.880864 -0.181823 
C   -1.836618 2.019000 -5.512285 
C   -7.462110 -2.019000 0.181823 
C   8.726462 0.918098 -5.285469 
C   0.572266 -0.918098 0.408639 
C   -0.572266 1.981766 5.285469 
C   -8.726462 -1.981766 -0.408639 
C   9.137404 -0.132810 -4.428054 
C   0.161324 0.132810 1.266054 
C   -0.161324 -2.767054 4.428054 
C   -9.137404 2.767054 -1.266054 
C   8.275052 -1.212098 -4.165107 
C   1.023676 1.212098 1.529001 
C   -1.023676 -1.687766 4.165107 
C   -8.275052 1.687766 -1.529001 
C   7.012015 -1.258524 -4.768567 
C   2.286713 1.258524 0.925541 
C   -2.286713 -1.641339 4.768567 
C   -7.012015 1.641339 -0.925541 
H   7.394200 -0.544636 3.382225 
H   1.904527 0.544636 -2.311883 
H   -1.904527 -2.355228 -3.382225 
H   -7.394200 2.355228 2.311883 
H   8.934526 -2.061110 2.192981 
H   0.364201 2.061110 -3.501127 
H   -0.364201 -0.838753 -2.192981 
H   -8.934526 0.838753 3.501127 
H   8.160568 1.469040 1.468262 
H   1.138160 -1.469040 -4.225846 
H   -1.138160 1.430824 -1.468262 
H   -8.160568 -1.430824 4.225846 
H   5.818941 0.761396 1.954887 
H   3.479787 -0.761396 -3.739221 
H   -3.479787 2.138467 -1.954887 
H   -5.818941 -2.138467 3.739221 
H   4.289149 2.264010 3.187714 
H   5.009579 -2.264010 -2.506394 
H   -5.009579 0.635854 -3.187714 
H   -4.289149 -0.635854 2.506394 
H   4.719342 1.442715 -4.904228 
H   4.579386 -1.442715 0.789880 
H   -4.579386 1.457149 4.904228 
H   -4.719342 -1.457149 -0.789880 
H   2.434505 1.748706 5.593379 
H   6.864222 -1.748706 -0.100729 
H   -6.864222 1.151157 -5.593379 
H   -2.434505 -1.151157 0.100729 
H   1.635163 0.267609 3.720175 
H   7.663564 -0.267609 -1.973933 
H   -7.663564 2.632254 -3.720175 
H   -1.635163 -2.632254 1.973933 
H   3.153758 -1.415244 2.748918 
H   6.144970 1.415244 -2.945190 
H   -6.144970 -1.484619 -2.748918 
H   -3.153758 1.484619 2.945190 
H   7.134986 1.695765 4.848702 
H   2.163741 -1.695765 -0.845407 
H   -2.163741 1.204099 -4.848702 
H   -7.134986 -1.204099 0.845407 
H   -9.212511 1.769630 -5.492782 
H   -0.086217 -1.769630 0.201327 
H   0.086217 1.130234 5.492782 
H   9.212511 -1.130234 -0.201327 
H   -8.458403 -0.127169 -3.990985 
H   -0.840325 0.127169 1.703123 
H   0.840325 -2.772695 3.990985 
H   8.458403 2.772695 -1.703123 
H   8.599235 -2.028422 -3.500496 
H   0.699492 2.028422 2.193612 
H   -0.699492 -0.871441 3.500496 
H   -8.599235 0.871441 -2.193612 
H   6.344560 -2.107729 -4.574847 
H   2.954168 2.107729 1.119261 
H   -2.954168 -0.792135 4.574847 
H   -6.344560 0.792135 -1.119261 
128
i=20
C   5.723942 -1.929163 3.384512 
C   3.574786 1.929163 -2.309596 
C   -3.574786 -0.970701 -3.384512 
C   -5.723942 0.970701 2.309596 
C   7.043098 -1.532920 3.085606 
C   2.255630 1.532920 -2.608502 
C   -2.255630 -1.366943 -3.085606 
C   -7.043098 1.366943 2.608502 
C   7.918027 -2.388276 2.416366 
C   1.380700 2.388276 -3.277742 
C   -1.380700 -0.511587 -2.416366 
C   -7.918027 0.511587 3.277742 
C   7.491928 2.135856 2.017408 
C   1.806799 -2.135856 -3.676700 
C   -1.806799 0.764007 -2.017408 
C   -7.491928 -0.764007 3.676700 
C   6.179880 1.735688 2.287642 
C   3.118847 -1.735688 -3.406466 
C   -3.118847 1.164176 -2.287642 
C   -6.179880 -1.164176 3.406466 
C   5.303428 2.594460 2.961210 
C   3.995300 -2.594460 -2.732898 
C   -3.995300 0.305404 -2.961210 
C   -5.303428 -0.305404 2.732898 
C   4.804401 -0.985954 4.070218 
C   4.494327 0.985954 -1.623890 
C   -4.494327 -1.913910 -4.070218 
C   -4.804401 1.913910 1.623890 
C   5.237295 -0.173310 5.149169 
C   4.061432 0.173310 -0.544939 
C   -4.061432 -2.726553 -5.149169 
C   -5.237295 2.726553 0.544939 
C   4.375951 0.802526 5.669780 
C   4.922777 -0.802526 -0.024328 
C   -4.922777 2.097338 -5.669780 
C   -4.375951 -2.097338 0.024328 
C   3.085816 0.983872 5.166953 
C   6.212912 -0.983872 -0.527155 
C   -6.212912 1.915992 -5.166953 
C   -3.085816 -1.915992 0.527155 
C   2.639456 0.163104 4.129660 
C   6.659271 -0.163104 -1.564448 
C   -6.659271 2.736760 -4.129660 
C   -2.639456 -2.736760 1.564448 
C   3.490912 -0.805432 3.589065 
C   5.807816 0.805432 -2.105043 
C   -5.807816 -2.094432 -3.589065 
C   -3.490912 2.094432 2.105043 
C   6.598137 -0.223471 -5.635133 
C   2.700590 0.223471 0.058975 
C   -2.700590 -2.676393 5.635133 
C   -6.598137 2.676393 -0.058975 
C   7.464915 0.867740 5.491700 
C   1.833813 -0.867740 -0.202408 
C   -1.833813 2.032124 -5.491700 
C   -7.464915 -2.032124 0.202408 
C   8.726938 0.913653 -5.301027 
C   0.571790 -0.913653 0.393081 
C   -0.571790 1.986211 5.301027 
C   -8.726938 -1.986211 -0.393081 
C   9.131954 -0.125296 -4.418264 
C   0.166774 0.125296 1.275844 
C   -0.166774 -2.774568 4.418264 
C   -9.131954 2.774568 -1.275844 
C   8.267061 -1.200721 -4.136584 
C   1.031667 1.200721 1.557524 
C   -1.031667 -1.699143 4.136584 
C   -8.267061 1.699143 -1.557524 
C   7.005824 -1.256196 -4.745601 
C   2.292904 1.256196 0.948507 
C   -2.292904 -1.643667 4.745601 
C   -7.005824 1.643667 -0.948507 
H   7.381076 -0.535375 3.368996 
H   1.917651 0.535375 -2.325112 
H   -1.917651 -2.364489 -3.368996 
H   -7.381076 2.364489 2.325112 
H   8.930504 -2.050103 2.187954 
H   0.368223 2.050103 -3.506154 
H   -0.368223 -0.849760 -2.187954 
H   -8.930504 0.849760 3.506154 
H   8.170146 1.468564 1.479163 
H   1.128582 -1.468564 -4.214945 
H   -1.128582 1.431300 -1.479163 
H   -8.170146 -1.431300 4.214945 
H   5.831694 0.750760 1.968116 
H   3.467034 -0.750760 -3.725992 
H   -3.467034 2.149103 -1.968116 
H   -5.831694 -2.149103 3.725992 
H   4.291901 2.253903 3.190677 
H   5.006827 -2.253903 -2.503431 
H   -5.006827 0.645961 -3.190677 
H   -4.291901 -0.645961 2.503431 
H   4.728338 1.435571 -4.902270 
H   4.570390 -1.435571 0.791838 
H   -4.570390 1.464293 4.902270 
H   -4.728338 -1.464293 -0.791838 
H   2.446200 1.761724 5.590204 
H   6.852527 -1.761724 -0.103904 
H   -6.852527 1.138139 -5.590204 
H   -2.446200 -1.138139 0.103904 
H   1.638338 0.288406 3.714936 
H   7.660389 -0.288406 -1.979172 
H   -7.660389 2.611457 -3.714936 
H   -1.638338 -2.611457 1.979172 
H   3.147514 -1.404396 2.741562 
H   6.151214 1.404396 -2.952546 
H   -6.151214 -1.495467 -2.741562 
H   -3.147514 1.495467 2.952546 
H   7.139484 1.674333 4.813512 
H   2.159243 -1.674333 -0.880597 
H   -2.159243 1.225531 -4.813512 
H   -7.139484 -1.225531 0.880597 
H   -9.211029 1.763121 -5.520193 
H   -0.087699 -1.763121 0.173916 
H   0.087699 1.136743 5.520193 
H   9.211029 -1.136743 -0.173916 
H   -8.465229 -0.114469 -3.977279 
H   -0.833499 0.114469 1.716829 
H   0.833499 -2.785395 3.977279 
H   8.465229 2.785395 -1.716829 
H   8.589445 -2.007943 -3.455516 
H   0.709282 2.007943 2.238592 
H   -0.709282 -0.891920 3.455516 
H   -8.589445 0.891920 -2.238592 
H   6.336940 -2.103125 -4.538175 
H   2.961788 2.103125 1.155933 
H   -2.961788 -0.796739 4.538175 
H   -6.336940 0.796739 -1.155933 
128
i=21
C   5.719074 -1.930750 3.379802 
C   3.579654 1.930750 -2.314306 
C   -3.579654 -0.969114 -3.379802 
C   -5.719074 0.969114 2.314306 
C   7.035742 -1.527734 3.077615 
C   2.262986 1.527734 -2.616493 
C   -2.262986 -1.372129 -3.077615 
C   -7.035742 1.372129 2.616493 
C   7.915910 -2.382032 2.413508 
C   1.382817 2.382032 -3.280600 
C   -1.382817 -0.517831 -2.413508 
C   -7.915910 0.517831 3.280600 
C   7.497378 2.135538 2.023599 
C   1.801349 -2.135538 -3.670509 
C   -1.801349 0.764325 -2.023599 
C   -7.497378 -0.764325 3.670509 
C   6.187183 1.729391 2.295580 
C   3.111544 -1.729391 -3.398528 
C   -3.111544 1.170473 -2.295580 
C   -6.187183 -1.170473 3.398528 
C   5.304857 2.588163 2.963009 
C   3.993871 -2.588163 -2.731099 
C   -3.993871 0.311701 -2.963009 
C   -5.304857 -0.311701 2.731099 
C   4.799903 -0.987647 4.065932 
C   4.498825 0.987647 -1.628176 
C   -4.498825 -1.912217 -4.065932 
C   -4.799903 1.912217 1.628176 
C   5.236448 -0.181301 5.148322 
C   4.062279 0.181301 -0.545786 
C   -4.062279 -2.718562 -5.148322 
C   -5.236448 2.718562 0.545786 
C   4.380978 0.799298 5.670150 
C   4.917750 -0.799298 -0.023958 
C   -4.917750 2.100566 -5.670150 
C   -4.380978 -2.100566 0.023958 
C   3.092801 0.992127 5.164307 
C   6.205927 -0.992127 -0.529801 
C   -6.205927 1.907737 -5.164307 
C   -3.092801 -1.907737 0.529801 
C   2.641996 0.176386 4.124580 
C   6.656731 -0.176386 -1.569528 
C   -6.656731 2.723478 -4.124580 
C   -2.641996 -2.723478 1.569528 
C   3.487684 -0.797812 3.583138 
C   5.811044 0.797812 -2.110970 
C   -5.811044 -2.102052 -3.583138 
C   -3.487684 2.102052 2.110970 
C   6.597767 -0.233049 -5.635980 
C   2.700960 0.233049 0.058128 
C   -2.700960 -2.666815 5.635980 
C   -6.597767 2.666815 -0.058128 
C   7.467720 0.854616 5.471115 
C   1.831008 -0.854616 -0.222993 
C   -1.831008 2.045248 -5.471115 
C   -7.467720 -2.045248 0.222993 
C   8.727414 0.909208 -5.316585 
C   0.571314 -0.909208 0.377523 
C   -0.571314 1.990656 5.316585 
C   -8.727414 -1.990656 -0.377523 
C   9.126504 -0.117782 -4.408474 
C   0.172224 0.117782 1.285634 
C   -0.172224 -2.782082 4.408474 
C   -9.126504 2.782082 -1.285634 
C   8.259070 -1.189344 -4.108061 
C   1.039658 1.189344 1.586047 
C   -1.039658 -1.710520 4.108061 
C   -8.259070 1.710520 -1.586047 
C   6.999633 -1.253868 -4.722635 
C   2.299095 1.253868 0.971473 
C   -2.299095 -1.645995 4.722635 
C   -6.999633 1.645995 -0.971473 
H   7.367952 -0.526114 3.355767 
H   1.930775 0.526114 -2.338341 
H   -1.930775 -2.373750 -3.355767 
H   -7.367952 2.373750 2.338341 
H   8.926482 -2.039096 2.182927 
H   0.372245 2.039096 -3.511181 
H   -0.372245 -0.860767 -2.182927 
H   -8.926482 0.860767 3.511181 
H   8.179724 1.468088 1.490064 
H   1.119004 -1.468088 -4.204044 
H   -1.119004 1.431776 -1.490064 
H   -8.179724 -1.431776 4.204044 
H   5.844447 0.740124 1.981345 
H   3.454281 -0.740124 -3.712763 
H   -3.454281 2.159739 -1.981345 
H   -5.844447 -2.159739 3.712763 
H   4.294653 2.243796 3.193640 
H   5.004075 -2.243796 -2.500468 
H   -5.004075 0.656068 -3.193640 
H   -4.294653 -0.656068 2.500468 
H   4.737334 1.428427 -4.900312 
H   4.561394 -1.428427 0.793796 
H   -4.561394 1.471437 4.900312 
H   -4.737334 -1.471437 -0.793796 
H   2.457895 1.774742 5.587029 
H   6.840832 -1.774742 -0.107079 
H   -6.840832 1.125121 -5.587029 
H   -2.457895 -1.125121 0.107079 
H   1.641513 0.309203 3.709697 
H   7.657214 -0.309203 -1.984411 
H   -7.657214 2.590660 -3.709697 
H   -1.641513 -2.590660 1.984411 
H   3.141270 -1.393548 2.734206 
H   6.157458 1.393548 -2.959902 
H   -6.157458 -1.506315 -2.734206 
H   -3.141270 1.506315 2.959902 
H   7.143982 1.652901 4.778322 
H   2.154745 -1.652901 -0.915787 
H   -2.154745 1.246963 -4.778322 
H   -7.143982 -1.246963 0.915787 
H   -9.209547 1.756612 -5.547604 
H   -0.089181 -1.756612 0.146505 
H   0.089181 1.143252 5.547604 
H   9.209547 -1.143252 -0.146505 
H   -8.472055 -0.101769 -3.963573 
H   -0.826673 0.101769 1.730535 
H   0.826673 -2.798095 3.963573 
H   8.472055 2.798095 -1.730535 
H   8.579655 -1.987464 -3.410536 
H   0.719072 1.987464 2.283572 
H   -0.719072 -0.912399 3.410536 
H   -8.579655 0.912399 -2.283572 
H   6.329320 -2.098521 -4.501503 
H   2.969408 2.098521 1.192605 
H   -2.969408 -0.801343 4.501503 
H   -6.329320 0.801343 -1.192605 
128
i=22
C   5.723942 -1.929163 3.384512 
C   3.574786 1.929163 -2.309596 
C   -3.574786 -0.970701 -3.384512 
C   -5.723942 0.970701 2.309596 
C   7.043098 -1.532920 3.085606 
C   2.255630 1.532920 -2.608502 
C   -2.255630 -1.366943 -3.085606 
C   -7.043098 1.366943 2.608502 
C   7.918027 -2.388276 2.416366 
C   1.380700 2.388276 -3.277742 
C   -1.380700 -0.511587 -2.416366 
C   -7.918027 0.511587 3.277742 
C   7.491928 2.135856 2.017408 
C   1.806799 -2.135856 -3.676700 
C   -1.806799 0.764007 -2.017408 
C   -7.491928 -0.764007 3.676700 
C   6.179880 1.735688 2.287642 
C   3.118847 -1.735688 -3.406466 
C   -3.118847 1.164176 -2.287642 
C   -6.179880 -1.164176 3.406466 
C   5.303428 2.594460 2.961210 
C   3.995300 -2.594460 -2.732898 
C   -3.995300 0.305404 -2.961210 
C   -5.303428 -0.305404 2.732898 
C   4.804401 -0.985954 4.070218 
C   4.494327 0.985954 -1.623890 
C   -4.494327 -1.913910 -4.070218 
C   -4.804401 1.913910 1.623890 
C   5.237295 -0.173310 5.149169 
C   4.061432 0.173310 -0.544939 
C   -4.061432 -2.726553 -5.149169 
C   -5.237295 2.726553 0.544939 
C   4.375951 0.802526 5.669780 
C   4.922777 -0.802526 -0.024328 
C   -4.922777 2.097338 -5.669780 
C   -4.375951 -2.097338 0.024328 
C   3.085816 0.983872 5.166953 
C   6.212912 -0.983872 -0.527155 
C   -6.212912 1.915992 -5.166953 
C   -3.085816 -1.915992 0.527155 
C   2.639456 0.163104 4.129660 
C   6.659271 -0.163104 -1.564448 
C   -6.659271 2.736760 -4.129660 
C   -2.639456 -2.736760 1.564448 
C   3.490912 -0.805432 3.589065 
C   5.807816 0.805432 -2.105043 
C   -5.807816 -2.094432 -3.589065 
C   -3.490912 2.094432 2.105043 
C   6.598137 -0.223471 -5.635133 
C   2.700590 0.223471 0.058975 
C   -2.700590 -2.676393 5.635133 
C   -6.598137 2.676393 -0.058975 
C   7.464915 0.867740 5.491700 
C   1.833813 -0.867740 -0.202408 
C   -1.833813 2.032124 -5.491700 
C   -7.464915 -2.032124 0.202408 
C   8.726938 0.913653 -5.301027 
C   0.571790 -0.913653 0.393081 
C   -0.571790 1.986211 5.301027 
C   -8.726938 -1.986211 -0.393081 
C   9.131954 -0.125296 -4.418264 
C   0.166774 0.125296 1.275844 
C   -0.166774 -2.774568 4.418264 
C   -9.131954 2.774568 -1.275844 
C   8.267061 -1.200721 -4.136584 
C   1.031667 1.200721 1.557524 
C   -1.031667 -1.699143 4.136584 
C   -8.267061 1.699143 -1.557524 
C   7.005824 -1.256196 -4.745601 
C   2.292904 1.256196 0.948507 
C   -2.292904 -1.643667 4.745601 
C   -7.005824 1.643667 -0.948507 
H   7.381076 -0.535375 3.368996 
H   1.917651 0.535375 -2.325112 
H   -1.917651 -2.364489 -3.368996 
H   -7.381076 2.364489 2.325112 
H   8.930504 -2.050103 2.187954 
H   0.368223 2.050103 -3.506154 
H   -0.368223 -0.849760 -2.187954 
H   -8.930504 0.849760 3.506154 
H   8.170146 1.468564 1.479163 
H   1.128582 -1.468564 -4.214945 
H   -1.128582 1.431300 -1.479163 
H   -8.170146 -1.431300 4.214945 
H   5.831694 0.750760 1.968116 
H   3.467034 -0.750760 -3.725992 
H   -3.467034 2.149103 -1.968116 
H   -5.831694 -2.149103 3.725992 
H   4.291901 2.253903 3.190677 
H   5.006827 -2.253903 -2.503431 
H   -5.006827 0.645961 -3.190677 
H   -4.291901 -0.645961 2.503431 
H   4.728338 1.435571 -4.902270 
H   4.570390 -1.435571 0.791838 
H   -4.570390 1.464293 4.902270 
H   -4.728338 -1.464293 -0.791838 
H   2.446200 1.761724 5.590204 
H   6.852527 -1.761724 -0.103904 
H   -6.852527 1.138139 -5.590204 
H   -2.446200 -1.138139 0.103904 
H   1.638338 0.288406 3.714936 
H   7.660389 -0.288406 -1.979172 
H   -7.660389 2.611457 -3.714936 
H   -1.638338 -2.611457 1.979172 
H   3.147514 -1.404396 2.741562 
H   6.151214 1.404396 -2.952546 
H   -6.151214 -1.495467 -2.741562 
H   -3.147514 1.495467 2.952546 
H   7.139484 1.674333 4.813512 
H   2.159243 -1.674333 -0.880597 
H   -2.159243 1.225531 -4.813512 
H   -7.139484 -1.225531 0.880597 
H   -9.211029 1.763121 -5.520193 
H   -0.087699 -1.763121 0.173916 
H   0.087699 1.136743 5.520193 
H   9.211029 -1.136743 -0.173916 
H   -8.465229 -0.114469 -3.977279 
H   -0.833499 0.114469 1.716829 
H   0.833499 -2.785395 3.977279 
H   8.465229 2.785395 -1.716829 
H   8.589445 -2.007943 -3.455516 
H   0.709282 2.007943 2.238592 
H   -0.709282 -0.891920 3.455516 
H   -8.589445 0.891920 -2.238592 
H   6.336940 -2.103125 -4.538175 
H   2.961788 2.103125 1.155933 
H   -2.961788 -0.796739 4.538175 
H   -6.336940 0.796739 -1.155933 
128
i=23
C   5.728810 -1.927576 3.389222 
C   3.569918 1.927576 -2.304886 
C   -3.569918 -0.972288 -3.389222 
C   -5.728810 0.972288 2.304886 
C   7.050454 -1.538106 3.093597 
C   2.248274 1.538106 -2.600511 
C   -2.248274 -1.361757 -3.093597 
C   -7.050454 1.361757 2.600511 
C   7.920144 -2.394520 2.419224 
C   1.378583 2.394520 -3.274884 
C   -1.378583 -0.505343 -2.419224 
C   -7.920144 0.505343 3.274884 
C   7.486478 2.136174 2.011217 
C   1.812249 -2.136174 -3.682891 
C   -1.812249 0.763689 -2.011217 
C   -7.486478 -0.763689 3.682891 
C   6.172577 1.741985 2.279704 
C   3.126150 -1.741985 -3.414404 
C   -3.126150 1.157879 -2.279704 
C   -6.172577 -1.157879 3.414404 
C   5.301999 2.600757 2.959411 
C   3.996729 -2.600757 -2.734697 
C   -3.996729 0.299107 -2.959411 
C   -5.301999 -0.299107 2.734697 
C   4.808899 -0.984261 4.074504 
C   4.489829 0.984261 -1.619604 
C   -4.489829 -1.915603 -4.074504 
C   -4.808899 1.915603 1.619604 
C   5.238142 -0.165319 5.150016 
C   4.060585 0.165319 -0.544092 
C   -4.060585 -2.734544 -5.150016 
C   -5.238142 2.734544 0.544092 
C   4.370924 0.805754 5.669410 
C   4.927804 -0.805754 -0.024698 
C   -4.927804 2.094110 -5.669410 
C   -4.370924 -2.094110 0.024698 
C   3.078831 0.975617 5.169599 
C   6.219897 -0.975617 -0.524509 
C   -6.219897 1.924247 -5.169599 
C   -3.078831 -1.924247 0.524509 
C   2.636916 0.149822 4.134740 
C   6.661811 -0.149822 -1.559368 
C   -6.661811 2.750042 -4.134740 
C   -2.636916 -2.750042 1.559368 
C   3.494140 -0.813052 3.594992 
C   5.804588 0.813052 -2.099116 
C   -5.804588 -2.086812 -3.594992 
C   -3.494140 2.086812 2.099116 
C   6.598507 -0.213893 -5.634286 
C   2.700220 0.213893 0.059822 
C   -2.700220 -2.685971 5.634286 
C   -6.598507 2.685971 -0.059822 
C   7.462110 0.880864 5.512285 
C   1.836618 -0.880864 -0.181823 
C   -1.836618 2.019000 -5.512285 
C   -7.462110 -2.019000 0.181823 
C   8.726462 0.918098 -5.285469 
C   0.572266 -0.918098 0.408639 
C   -0.572266 1.981766 5.285469 
C   -8.726462 -1.981766 -0.408639 
C   9.137404 -0.132810 -4.428054 
C   0.161324 0.132810 1.266054 
C   -0.161324 -2.767054 4.428054 
C   -9.137404 2.767054 -1.266054 
C   8.275052 -1.212098 -4.165107 
C   1.023676 1.212098 1.529001 
C   -1.023676 -1.687766 4.165107 
C   -8.275052 1.687766 -1.529001 
C   7.012015 -1.258524 -4.768567 
C   2.286713 1.258524 0.925541 
C   -2.286713 -1.641339 4.768567 
C   -7.012015 1.641339 -0.925541 
H   7.394200 -0.544636 3.382225 
H   1.904527 0.544636 -2.311883 
H   -1.904527 -2.355228 -3.382225 
H   -7.394200 2.355228 2.311883 
H   8.934526 -2.061110 2.192981 
H   0.364201 2.061110 -3.501127 
H   -0.364201 -0.838753 -2.192981 
H   -8.934526 0.838753 3.501127 
H   8.160568 1.469040 1.468262 
H   1.138160 -1.469040 -4.225846 
H   -1.138160 1.430824 -1.468262 
H   -8.160568 -1.430824 4.225846 
H   5.818941 0.761396 1.954887 
H   3.479787 -0.761396 -3.739221 
H   -3.479787 2.138467 -1.954887 
H   -5.818941 -2.138467 3.739221 
H   4.289149 2.264010 3.187714 
H   5.009579 -2.264010 -2.506394 
H   -5.009579 0.635854 -3.187714 
H   -4.289149 -0.635854 2.506394 
H   4.719342 1.442715 -4.904228 
H   4.579386 -1.442715 0.789880 
H   -4.579386 1.457149 4.904228 
H   -4.719342 -1.457149 -0.789880 
H   2.434505 1.748706 5.593379 
H   6.864222 -1.748706 -0.100729 
H   -6.864222 1.151157 -5.593379 
H   -2.434505 -1.151157 0.100729 
H   1.635163 0.267609 3.720175 
H   7.663564 -0.267609 -1.973933 
H   -7.663564 2.632254 -3.720175 
H   -1.635163 -2.632254 1.973933 
H   3.153758 -1.415244 2.748918 
H   6.144970 1.415244 -2.945190 
H   -6.144970 -1.484619 -2.748918 
H   -3.153758 1.484619 2.945190 
H   7.134986 1.695765 4.848702 
H   2.163741 -1.695765 -0.845407 
H   -2.163741 1.204099 -4.848702 
H   -7.134986 -1.204099 0.845407 
H   -9.212511 1.769630 -5.492782 
H   -0.086217 -1.769630 0.201327 
H   0.086217 1.130234 5.492782 
H   9.212511 -1.130234 -0.201327 
H   -8.458403 -0.127169 -3.990985 
H   -0.840325 0.127169 1.703123 
H   0.840325 -2.772695 3.990985 
H   8.458403 2.772695 -1.703123 
H   8.599235 -2.028422 -3.500496 
H   0.699492 2.028422 2.193612 
H   -0.699492 -0.871441 3.500496 
H   -8.599235 0.871441 -2.193612 
H   6.344560 -2.107729 -4.574847 
H   2.954168 2.107729 1.119261 
H   -2.954168 -0.792135 4.574847 
H   -6.344560 0.792135 -1.119261 
128
i=24
C   5.733678 -1.925989 3.393932 
C   3.565050 1.925989 -2.300176 
C   -3.565050 -0.973875 -3.393932 
C   -5.733678 0.973875 2.300176 
C   7.057810 -1.543292 3.101588 
C   2.240918 1.543292 -2.592520 
C   -2.240918 -1.356571 -3.101588 
C   -7.057810 1.356571 2.592520 
C   7.922261 -2.400764 2.422082 
C   1.376466 2.400764 -3.272026 
C   -1.376466 -0.499099 -2.422082 
C   -7.922261 0.499099 3.272026 
C   7.481028 2.136492 2.005026 
C   1.817699 -2.136492 -3.689082 
C   -1.817699 0.763371 -2.005026 
C   -7.481028 -0.763371 3.689082 
C   6.165274 1.748282 2.271766 
C   3.133453 -1.748282 -3.422342 
C   -3.133453 1.151582 -2.271766 
C   -6.165274 -1.151582 3.422342 
C   5.300570 2.607054 2.957612 
C   3.998158 -2.607054 -2.736496 
C   -3.998158 0.292810 -2.957612 
C   -5.300570 -0.292810 2.736496 
C   4.813397 -0.982568 4.078790 
C   4.485331 0.982568 -1.615318 
C   -4.485331 -1.917296 -4.078790 
C   -4.813397 1.917296 1.615318 
C   5.238989 -0.157328 5.150863 
C   4.059738 0.157328 -0.543245 
C   -4.059738 -2.742535 -5.150863 
C   -5.238989 2.742535 0.543245 
C   4.365897 0.808982 5.669040 
C   4.932831 -0.808982 -0.025068 
C   -4.932831 2.090882 -5.669040 
C   -4.365897 -2.090882 0.025068 
C   3.071846 0.967362 5.172245 
C   6.226882 -0.967362 -0.521863 
C   -6.226882 1.932502 -5.172245 
C   -3.071846 -1.932502 0.521863 
C   2.634376 0.136540 4.139820 
C   6.664351 -0.136540 -1.554288 
C   -6.664351 2.763324 -4.139820 
C   -2.634376 -2.763324 1.554288 
C   3.497368 -0.820672 3.600919 
C   5.801360 0.820672 -2.093189 
C   -5.801360 -2.079192 -3.600919 
C   -3.497368 2.079192 2.093189 
C   6.598877 -0.204315 -5.633439 
C   2.699850 0.204315 0.060669 
C   -2.699850 -2.695549 5.633439 
C   -6.598877 2.695549 -0.060669 
C   7.459305 0.893988 5.532870 
C   1.839423 -0.893988 -0.161238 
C   -1.839423 2.005876 -5.532870 
C   -7.459305 -2.005876 0.161238 
C   8.725986 0.922543 -5.269911 
C   0.572742 -0.922543 0.424197 
C   -0.572742 1.977321 5.269911 
C   -8.725986 -1.977321 -0.424197 
C   9.142854 -0.140324 -4.437844 
C   0.155874 0.140324 1.256264 
C   -0.155874 -2.759540 4.437844 
C   -9.142854 2.759540 -1.256264 
C   8.283043 -1.223475 -4.193630 
C   1.015685 1.223475 1.500478 
C   -1.015685 -1.676389 4.193630 
C   -8.283043 1.676389 -1.500478 
C   7.018206 -1.260852 -4.791533 
C   2.280522 1.260852 0.902575 
C   -2.280522 -1.639011 4.791533 
C   -7.018206 1.639011 -0.902575 
H   7.407324 -0.553897 3.395454 
H   1.891403 0.553897 -2.298654 
H   -1.891403 -2.345967 -3.395454 
H   -7.407324 2.345967 2.298654 
H   8.938548 -2.072117 2.198008 
H   0.360179 2.072117 -3.496100 
H   -0.360179 -0.827746 -2.198008 
H   -8.938548 0.827746 3.496100 
H   8.150990 1.469516 1.457361 
H   1.147738 -1.469516 -4.236747 
H   -1.147738 1.430348 -1.457361 
H   -8.150990 -1.430348 4.236747 
H   5.806188 0.772032 1.941658 
H   3.492540 -0.772032 -3.752450 
H   -3.492540 2.127831 -1.941658 
H   -5.806188 -2.127831 3.752450 
H   4.286397 2.274117 3.184751 
H   5.012331 -2.274117 -2.509357 
H   -5.012331 0.625747 -3.184751 
H   -4.286397 -0.625747 2.509357 
H   4.710346 1.449859 -4.906186 
H   4.588382 -1.449859 0.787922 
H   -4.588382 1.450005 4.906186 
H   -4.710346 -1.450005 -0.787922 
H   2.422810 1.735688 5.596554 
H   6.875917 -1.735688 -0.097554 
H   -6.875917 1.164175 -5.596554 
H   -2.422810 -1.164175 0.097554 
H   1.631988 0.246812 3.725414 
H   7.666739 -0.246812 -1.968694 
H   -7.666739 2.653051 -3.725414 
H   -1.631988 -2.653051 1.968694 
H   3.160002 -1.426092 2.756274 
H   6.138726 1.426092 -2.937834 
H   -6.138726 -1.473771 -2.756274 
H   -3.160002 1.473771 2.937834 
H   7.130488 1.717197 4.883892 
H   2.168239 -1.717197 -0.810217 
H   -2.168239 1.182667 -4.883892 
H   -7.130488 -1.182667 0.810217 
H   -9.213993 1.776139 -5.465371 
H   -0.084735 -1.776139 0.228738 
H   0.084735 1.123725 5.465371 
H   9.213993 -1.123725 -0.228738 
H   -8.451577 -0.139869 -4.004691 
H   -0.847151 0.139869 1.689417 
H   0.847151 -2.759995 4.004691 
H   8.451577 2.759995 -1.689417 
H   8.609025 -2.048901 -3.545476 
H   0.689702 2.048901 2.148632 
H   -0.689702 -0.850962 3.545476 
H   -8.609025 0.850962 -2.148632 
H   6.352180 -2.112333 -4.611519 
H   2.946548 2.112333 1.082589 
H   -2.946548 -0.787531 4.611519 
H   -6.352180 0.787531 -1.082589 
128
i=25
C   5.738546 -1.924402 3.398642 
C   3.560182 1.924402 -2.295466 
C   -3.560182 -0.975462 -3.398642 
C   -5.738546 0.975462 2.295466 
C   7.065166 -1.548478 3.109579 
C   2.233562 1.548478 -2.584529 
C   -2.233562 -1.351385 -3.109579 
C   -7.065166 1.351385 2.584529 
C   7.924378 -2.407008 2.424940 
C   1.374349 2.407008 -3.269168 
C   -1.374349 -0.492855 -2.424940 
C   -7.924378 0.492855 3.269168 
C   7.475578 2.136810 1.998835 
C   1.823149 -2.136810 -3.695273 
C   -1.823149 0.763053 -1.998835 
C   -7.475578 -0.763053 3.695273 
C   6.157971 1.754579 2.263828 
C   3.140756 -1.754579 -3.430280 
C   -3.140756 1.145285 -2.263828 
C   -6.157971 -1.145285 3.430280 
C   5.299141 2.613351 2.955813 
C   3.999587 -2.613351 -2.738295 
C   -3.999587 0.286513 -2.955813 
C   -5.299141 -0.286513 2.738295 
C   4.817895 -0.980875 4.083076 
C   4.480833 0.980875 -1.611032 
C   -4.480833 -1.918989 -4.083076 
C   -4.817895 1.918989 1.611032 
C   5.239836 -0.149337 5.151710 
C   4.058891 0.149337 -0.542398 
C   -4.058891 -2.750526 -5.151710 
C   -5.239836 2.750526 0.542398 
C   4.360870 0.812210 5.668670 
C   4.937858 -0.812210 -0.025438 
C   -4.937858 2.087654 -5.668670 
C   -4.360870 -2.087654 0.025438 
C   3.064861 0.959107 5.174891 
C   6.233867 -0.959107 -0.519217 
C   -6.233867 1.940757 -5.174891 
C   -3.064861 -1.940757 0.519217 
C   2.631836 0.123258 4.144900 
C   6.666891 -0.123258 -1.549208 
C   -6.666891 2.776606 -4.144900 
C   -2.631836 -2.776606 1.549208 
C   3.500596 -0.828292 3.606846 
C   5.798132 0.828292 -2.087262 
C   -5.798132 -2.071572 -3.606846 
C   -3.500596 2.071572 2.087262 
C   6.599247 -0.194737 -5.632592 
C   2.699480 0.194737 0.061516 
C   -2.699480 -2.705127 5.632592 
C   -6.599247 2.705127 -0.061516 
C   7.456500 0.907112 5.553455 
C   1.842228 -0.907112 -0.140653 
C   -1.842228 1.992752 -5.553455 
C   -7.456500 -1.992752 0.140653 
C   8.725510 0.926988 -5.254353 
C   0.573218 -0.926988 0.439755 
C   -0.573218 1.972876 5.254353 
C   -8.725510 -1.972876 -0.439755 
C   9.148304 -0.147838 -4.447634 
C   0.150424 0.147838 1.246474 
C   -0.150424 -2.752026 4.447634 
C   -9.148304 2.752026 -1.246474 
C   8.291034 -1.234852 -4.222153 
C   1.007694 1.234852 1.471955 
C   -1.007694 -1.665012 4.222153 
C   -8.291034 1.665012 -1.471955 
C   7.024397 -1.263180 -4.814499 
C   2.274331 1.263180 0.879609 
C   -2.274331 -1.636683 4.814499 
C   -7.024397 1.636683 -0.879609 
H   7.420448 -0.563158 3.408683 
H   1.878279 0.563158 -2.285425 
H   -1.878279 -2.336706 -3.408683 
H   -7.420448 2.336706 2.285425 
H   8.942570 -2.083124 2.203035 
H   0.356157 2.083124 -3.491073 
H   -0.356157 -0.816739 -2.203035 
H   -8.942570 0.816739 3.491073 
H   8.141412 1.469992 1.446460 
H   1.157316 -1.469992 -4.247648 
H   -1.157316 1.429872 -1.446460 
H   -8.141412 -1.429872 4.247648 
H   5.793435 0.782668 1.928429 
H   3.505293 -0.782668 -3.765679 
H   -3.505293 2.117195 -1.928429 
H   -5.793435 -2.117195 3.765679 
H   4.283645 2.284224 3.181788 
H   5.015083 -2.284224 -2.512320 
H   -5.015083 0.615640 -3.181788 
H   -4.283645 -0.615640 2.512320 
H   4.701350 1.457003 -4.908144 
H   4.597378 -1.457003 0.785964 
H   -4.597378 1.442861 4.908144 
H   -4.701350 -1.442861 -0.785964 
H   2.411115 1.722670 5.599729 
H   6.887612 -1.722670 -0.094379 
H   -6.887612 1.177193 -5.599729 
H   -2.411115 -1.177193 0.094379 
H   1.628813 0.226015 3.730653 
H   7.669914 -0.226015 -1.963455 
H   -7.669914 2.673848 -3.730653 
H   -1.628813 -2.673848 1.963455 
H   3.166246 -1.436940 2.763630 
H   6.132482 1.436940 -2.930478 
H   -6.132482 -1.462923 -2.763630 
H   -3.166246 1.462923 2.930478 
H   7.125990 1.738629 4.919082 
H   2.172737 -1.738629 -0.775027 
H   -2.172737 1.161235 -4.919082 
H   -7.125990 -1.161235 0.775027 
H   -9.215475 1.782648 -5.437960 
H   -0.083253 -1.782648 0.256149 
H   0.083253 1.117216 5.437960 
H   9.215475 -1.117216 -0.256149 
H   -8.444751 -0.152569 -4.018397 
H   -0.853977 0.152569 1.675711 
H   0.853977 -2.747295 4.018397 
H   8.444751 2.747295 -1.675711 
H   8.618815 -2.069380 -3.590456 
H   0.679912 2.069380 2.103652 
H   -0.679912 -0.830483 3.590456 
H   -8.618815 0.830483 -2.103652 
H   6.359800 -2.116937 -4.648191 
H   2.938928 2.116937 1.045917 
H   -2.938928 -0.782927 4.648191 
H   -6.359800 0.782927 -1.045917 
128
i=26
C   5.743414 -1.922815 3.403352 
C   3.555314 1.922815 -2.290756 
C   -3.555314 -0.977049 -3.403352 
C   -5.743414 0.977049 2.290756 
C   7.072522 -1.553664 3.117570 
C   2.226206 1.553664 -2.576538 
C   -2.226206 -1.346199 -3.117570 
C   -7.072522 1.346199 2.576538 
C   7.926495 -2.413252 2.427798 
C   1.372232 2.413252 -3.266310 
C   -1.372232 -0.486611 -2.427798 
C   -7.926495 0.486611 3.266310 
C   7.470128 2.137128 1.992644 
C   1.828599 -2.137128 -3.701464 
C   -1.828599 0.762735 -1.992644 
C   -7.470128 -0.762735 3.701464 
C   6.150668 1.760876 2.255890 
C   3.148059 -1.760876 -3.438218 
C   -3.148059 1.138988 -2.255890 
C   -6.150668 -1.138988 3.438218 
C   5.297712 2.619648 2.954014 
C   4.001016 -2.619648 -2.740094 
C   -4.001016 0.280216 -2.954014 
C   -5.297712 -0.280216 2.740094 
C   4.822393 -0.979182 4.087362 
C   4.476335 0.979182 -1.606746 
C   -4.476335 -1.920682 -4.087362 
C   -4.822393 1.920682 1.606746 
C   5.240683 -0.141346 5.152557 
C   4.058044 0.141346 -0.541551 
C   -4.058044 -2.758517 -5.152557 
C   -5.240683 2.758517 0.541551 
C   4.355843 0.815438 5.668300 
C   4.942885 -0.815438 -0.025808 
C   -4.942885 2.084426 -5.668300 
C   -4.355843 -2.084426 0.025808 
C   3.057876 0.950852 5.177537 
C   6.240852 -0.950852 -0.516571 
C   -6.240852 1.949012 -5.177537 
C   -3.057876 -1.949012 0.516571 
C   2.629296 0.109976 4.149980 
C   6.669431 -0.109976 -1.544128 
C   -6.669431 2.789888 -4.149980 
C   -2.629296 -2.789888 1.544128 
C   3.503824 -0.835912 3.612773 
C   5.794904 0.835912 -2.081335 
C   -5.794904 -2.063952 -3.612773 
C   -3.503824 2.063952 2.081335 
C   6.599617 -0.185159 -5.631745 
C   2.699110 0.185159 0.062363 
C   -2.699110 -2.714705 5.631745 
C   -6.599617 2.714705 -0.062363 
C   7.453695 0.920236 5.574040 
C   1.845033 -0.920236 -0.120068 
C   -1.845033 1.979628 -5.574040 
C   -7.453695 -1.979628 0.120068 
C   8.725034 0.931433 -5.238795 
C   0.573694 -0.931433 0.455313 
C   -0.573694 1.968431 5.238795 
C   -8.725034 -1.968431 -0.455313 
C   9.153754 -0.155352 -4.457424 
C   0.144974 0.155352 1.236684 
C   -0.144974 -2.744512 4.457424 
C   -9.153754 2.744512 -1.236684 
C   8.299025 -1.246229 -4.250676 
C   0.999703 1.246229 1.443432 
C   -0.999703 -1.653635 4.250676 
C   -8.299025 1.653635 -1.443432 
C   7.030588 -1.265508 -4.837465 
C   2.268140 1.265508 0.856643 
C   -2.268140 -1.634355 4.837465 
C   -7.030588 1.634355 -0.856643 
H   7.433572 -0.572419 3.421912 
H   1.865155 0.572419 -2.272196 
H   -1.865155 -2.327445 -3.421912 
H   -7.433572 2.327445 2.272196 
H   8.946592 -2.094131 2.208062 
H   0.352135 2.094131 -3.486046 
H   -0.352135 -0.805732 -2.208062 
H   -8.946592 0.805732 3.486046 
H   8.131834 1.470468 1.435559 
H   1.166894 -1.470468 -4.258549 
H   -1.166894 1.429396 -1.435559 
H   -8.131834 -1.429396 4.258549 
H   5.780682 0.793304 1.915200 
H   3.518046 -0.793304 -3.778908 
H   -3.518046 2.106559 -1.915200 
H   -5.780682 -2.106559 3.778908 
H   4.280893 2.294331 3.178825 
H   5.017835 -2.294331 -2.515283 
H   -5.017835 0.605533 -3.178825 
H   -4.280893 -0.605533 2.515283 
H   4.692354 1.464147 -4.910102 
H   4.606374 -1.464147 0.784006 
H   -4.606374 1.435717 4.910102 
H   -4.692354 -1.435717 -0.784006 
H   2.399420 1.709652 5.602904 
H   6.899307 -1.709652 -0.091204 
H   -6.899307 1.190211 -5.602904 
H   -2.399420 -1.190211 0.091204 
H   1.625638 0.205218 3.735892 
H   7.673089 -0.205218 -1.958216 
H   -7.673089 2.694645 -3.735892 
H   -1.625638 -2.694645 1.958216 
H   3.172490 -1.447788 2.770986 
H   6.126238 1.447788 -2.923122 
H   -6.126238 -1.452075 -2.770986 
H   -3.172490 1.452075 2.923122 
H   7.121492 1.760061 4.954272 
H   2.177235 -1.760061 -0.739837 
H   -2.177235 1.139803 -4.954272 
H   -7.121492 -1.139803 0.739837 
H   -9.216957 1.789157 -5.410549 
H   -0.081771 -1.789157 0.283560 
H   0.081771 1.110707 5.410549 
H   9.216957 -1.110707 -0.283560 
H   -8.437925 -0.165269 -4.032103 
H   -0.860803 0.165269 1.662005 
H   0.860803 -2.734595 4.032103 
H   8.437925 2.734595 -1.662005 
H   8.628605 -2.089859 -3.635436 
H   0.670122 2.089859 2.058672 
H   -0.670122 -0.810004 3.635436 
H   -8.628605 0.810004 -2.058672 
H   6.367420 -2.121541 -4.684863 
H   2.931308 2.121541 1.009245 
H   -2.931308 -0.778323 4.684863 
H   -6.367420 0.778323 -1.009245 
128
i=27
C   5.748282 -1.921228 3.408062 
C   3.550446 1.921228 -2.286046 
C   -3.550446 -0.978636 -3.408062 
C   -5.748282 0.978636 2.286046 
C   7.079878 -1.558850 3.125561 
C   2.218850 1.558850 -2.568547 
C   -2.218850 -1.341013 -3.125561 
C   -7.079878 1.341013 2.568547 
C   7.928612 -2.419496 2.430656 
C   1.370115 2.419496 -3.263452 
C   -1.370115 -0.480367 -2.430656 
C   -7.928612 0.480367 3.263452 
C   7.464678 2.137446 1.986453 
C   1.834049 -2.137446 -3.707655 
C   -1.834049 0.762417 -1.986453 
C   -7.464678 -0.762417 3.707655 
C   6.143365 1.767173 2.247952 
C   3.155362 -1.767173 -3.446156 
C   -3.155362 1.132691 -2.247952 
C   -6.143365 -1.132691 3.446156 
C   5.296283 2.625945 2.952215 
C   4.002445 -2.625945 -2.741893 
C   -4.002445 0.273919 -2.952215 
C   -5.296283 -0.273919 2.741893 
C   4.826891 -0.977489 4.091648 
C   4.471837 0.977489 -1.602460 
C   -4.471837 -1.922375 -4.091648 
C   -4.826891 1.922375 1.602460 
C   5.241530 -0.133355 5.153404 
C   4.057197 0.133355 -0.540704 
C   -4.057197 -2.766508 -5.153404 
C   -5.241530 2.766508 0.540704 
C   4.350816 0.818666 5.667930 
C   4.947912 -0.818666 -0.026178 
C   -4.947912 2.081198 -5.667930 
C   -4.350816 -2.081198 0.026178 
C   3.050891 0.942597 5.180183 
C   6.247837 -0.942597 -0.513925 
C   -6.247837 1.957267 -5.180183 
C   -3.050891 -1.957267 0.513925 
C   2.626756 0.096694 4.155060 
C   6.671971 -0.096694 -1.539048 
C   -6.671971 2.803170 -4.155060 
C   -2.626756 -2.803170 1.539048 
C   3.507052 -0.843532 3.618700 
C   5.791676 0.843532 -2.075408 
C   -5.791676 -2.056332 -3.618700 
C   -3.507052 2.056332 2.075408 
C   6.599987 -0.175581 -5.630898 
C   2.698740 0.175581 0.063210 
C   -2.698740 -2.724283 5.630898 
C   -6.599987 2.724283 -0.063210 
C   7.450890 0.933360 5.594625 
C   1.847838 -0.933360 -0.099483 
C   -1.847838 1.966504 -5.594625 
C   -7.450890 -1.966504 0.099483 
C   8.724558 0.935878 -5.223237 
C   0.574170 -0.935878 0.470871 
C   -0.574170 1.963986 5.223237 
C   -8.724558 -1.963986 -0.470871 
C   9.159204 -0.162866 -4.467214 
C   0.139524 0.162866 1.226894 
C   -0.139524 -2.736998 4.467214 
C   -9.159204 2.736998 -1.226894 
C   8.307016 -1.257606 -4.279199 
C   0.991712 1.257606 1.414909 
C   -0.991712 -1.642258 4.279199 
C   -8.307016 1.642258 -1.414909 
C   7.036779 -1.267836 -4.860431 
C   2.261949 1.267836 0.833677 
C   -2.261949 -1.632027 4.860431 
C   -7.036779 1.632027 -0.833677 
H   7.446696 -0.581680 3.435141 
H   1.852031 0.581680 -2.258967 
H   -1.852031 -2.318184 -3.435141 
H   -7.446696 2.318184 2.258967 
H   8.950614 -2.105138 2.213089 
H   0.348113 2.105138 -3.481019 
H   -0.348113 -0.794725 -2.213089 
H   -8.950614 0.794725 3.481019 
H   8.122256 1.470944 1.424658 
H   1.176472 -1.470944 -4.269450 
H   -1.176472 1.428920 -1.424658 
H   -8.122256 -1.428920 4.269450 
H   5.767929 0.803940 1.901971 
H   3.530799 -0.803940 -3.792137 
H   -3.530799 2.095923 -1.901971 
H   -5.767929 -2.095923 3.792137 
H   4.278141 2.304438 3.175862 
H   5.020587 -2.304438 -2.518246 
H   -5.020587 0.595426 -3.175862 
H   -4.278141 -0.595426 2.518246 
H   4.683358 1.471291 -4.912060 
H   4.615370 -1.471291 0.782048 
H   -4.615370 1.428573 4.912060 
H   -4.683358 -1.428573 -0.782048 
H   2.387725 1.696634 5.606079 
H   6.911002 -1.696634 -0.088029 
H   -6.911002 1.203229 -5.606079 
H   -2.387725 -1.203229 0.088029 
H   1.622463 0.184421 3.741131 
H   7.676264 -0.184421 -1.952977 
H   -7.676264 2.715442 -3.741131 
H   -1.622463 -2.715442 1.952977 
H   3.178734 -1.458636 2.778342 
H   6.119994 1.458636 -2.915766 
H   -6.119994 -1.441227 -2.778342 
H   -3.178734 1.441227 2.915766 
H   7.116994 1.781493 4.989462 
H   2.181733 -1.781493 -0.704647 
H   -2.181733 1.118371 -4.989462 
H   -7.116994 -1.118371 0.704647 
H   -9.218439 1.795666 -5.383138 
H   -0.080289 -1.795666 0.310971 
H   0.080289 1.104198 5.383138 
H   9.218439 -1.104198 -0.310971 
H   -8.431099 -0.177969 -4.045809 
H   -0.867629 0.177969 1.648299 
H   0.867629 -2.721895 4.045809 
H   8.431099 2.721895 -1.648299 
H   8.638395 -2.110338 -3.680416 
H   0.660332 2.110338 2.013692 
H   -0.660332 -0.789525 3.680416 
H   -8.638395 0.789525 -2.013692 
H   6.375040 -2.126145 -4.721535 
H   2.923688 2.126145 0.972573 
H   -2.923688 -0.773719 4.721535 
H   -6.375040 0.773719 -0.972573 
128
i=28
C   5.753150 -1.919641 3.412772 
C   3.545578 1.919641 -2.281336 
C   -3.545578 -0.980223 -3.412772 
C   -5.753150 0.980223 2.281336 
C   7.087234 -1.564036 3.133552 
C   2.211494 1.564036 -2.560556 
C   -2.211494 -1.335827 -3.133552 
C   -7.087234 1.335827 2.560556 
C   7.930729 -2.425740 2.433514 
C   1.367998 2.425740 -3.260594 
C   -1.367998 -0.474123 -2.433514 
C   -7.930729 0.474123 3.260594 
C   7.459228 2.137764 1.980262 
C   1.839499 -2.137764 -3.713846 
C   -1.839499 0.762099 -1.980262 
C   -7.459228 -0.762099 3.713846 
C   6.136062 1.773470 2.240014 
C   3.162665 -1.773470 -3.454094 
C   -3.162665 1.126394 -2.240014 
C   -6.136062 -1.126394 3.454094 
C   5.294854 2.632242 2.950416 
C   4.003874 -2.632242 -2.743692 
C   -4.003874 0.267622 -2.950416 
C   -5.294854 -0.267622 2.743692 
C   4.831389 -0.975796 4.095934 
C   4.467339 0.975796 -1.598174 
C   -4.467339 -1.924068 -4.095934 
C   -4.831389 1.924068 1.598174 
C   5.242377 -0.125364 5.154251 
C   4.056350 0.125364 -0.539857 
C   -4.056350 -2.774499 -5.154251 
C   -5.242377 2.774499 0.539857 
C   4.345789 0.821894 5.667560 
C   4.952939 -0.821894 -0.026548 
C   -4.952939 2.077970 -5.667560 
C   -4.345789 -2.077970 0.026548 
C   3.043906 0.934342 5.182829 
C   6.254822 -0.934342 -0.511279 
C   -6.254822 1.965522 -5.182829 
C   -3.043906 -1.965522 0.511279 
C   2.624216 0.083412 4.160140 
C   6.674511 -0.083412 -1.533968 
C   -6.674511 2.816452 -4.160140 
C   -2.624216 -2.816452 1.533968 
C   3.510280 -0.851152 3.624627 
C   5.788448 0.851152 -2.069481 
C   -5.788448 -2.048712 -3.624627 
C   -3.510280 2.048712 2.069481 
C   6.600357 -0.166003 -5.630051 
C   2.698370 0.166003 0.064057 
C   -2.698370 -2.733861 5.630051 
C   -6.600357 2.733861 -0.064057 
C   7.448085 0.946484 5.615210 
C   1.850643 -0.946484 -0.078898 
C   -1.850643 1.953380 -5.615210 
C   -7.448085 -1.953380 0.078898 
C   8.724082 0.940323 -5.207679 
C   0.574646 -0.940323 0.486429 
C   -0.574646 1.959541 5.207679 
C   -8.724082 -1.959541 -0.486429 
C   9.164654 -0.170380 -4.477004 
C   0.134074 0.170380 1.217104 
C   -0.134074 -2.729484 4.477004 
C   -9.164654 2.729484 -1.217104 
C   8.315007 -1.268983 -4.307722 
C   0.983721 1.268983 1.386386 
C   -0.983721 -1.630881 4.307722 
C   -8.315007 1.630881 -1.386386 
C   7.042970 -1.270164 -4.883397 
C   2.255758 1.270164 0.810711 
C   -2.255758 -1.629699 4.883397 
C   -7.042970 1.629699 -0.810711 
H   7.459820 -0.590941 3.448370 
H   1.838907 0.590941 -2.245738 
H   -1.838907 -2.308923 -3.448370 
H   -7.459820 2.308923 2.245738 
H   8.954636 -2.116145 2.218116 
H   0.344091 2.116145 -3.475992 
H   -0.344091 -0.783718 -2.218116 
H   -8.954636 0.783718 3.475992 
H   8.112678 1.471420 1.413757 
H   1.186050 -1.471420 -4.280351 
H   -1.186050 1.428444 -1.413757 
H   -8.112678 -1.428444 4.280351 
H   5.755176 0.814576 1.888742 
H   3.543552 -0.814576 -3.805366 
H   -3.543552 2.085287 -1.888742 
H   -5.755176 -2.085287 3.805366 
H   4.275389 2.314545 3.172899 
H   5.023339 -2.314545 -2.521209 
H   -5.023339 0.585319 -3.172899 
H   -4.275389 -0.585319 2.521209 
H   4.674362 1.478435 -4.914018 
H   4.624366 -1.478435 0.780090 
H   -4.624366 1.421429 4.914018 
H   -4.674362 -1.421429 -0.780090 
H   2.376030 1.683616 5.609254 
H   6.922697 -1.683616 -0.084854 
H   -6.922697 1.216247 -5.609254 
H   -2.376030 -1.216247 0.084854 
H   1.619288 0.163624 3.746370 
H   7.679439 -0.163624 -1.947738 
H   -7.679439 2.736239 -3.746370 
H   -1.619288 -2.736239 1.947738 
H   3.184978 -1.469484 2.785698 
H   6.113750 1.469484 -2.908410 
H   -6.113750 -1.430379 -2.785698 
H   -3.184978 1.430379 2.908410 
H   7.112496 1.802925 5.024652 
H   2.186231 -1.802925 -0.669457 
H   -2.186231 1.096939 -5.024652 
H   -7.112496 -1.096939 0.669457 
H   -9.219921 1.802175 -5.355727 
H   -0.078807 -1.802175 0.338382 
H   0.078807 1.097689 5.355727 
H   9.219921 -1.097689 -0.338382 
H   -8.424273 -0.190669 -4.059515 
H   -0.874455 0.190669 1.634593 
H   0.874455 -2.709195 4.059515 
H   8.424273 2.709195 -1.634593 
H   8.648185 -2.130817 -3.725396 
H   0.650542 2.130817 1.968712 
H   -0.650542 -0.769046 3.725396 
H   -8.648185 0.769046 -1.968712 
H   6.382660 -2.130749 -4.758207 
H   2.916068 2.130749 0.935901 
H   -2.916068 -0.769115 4.758207 
H   -6.382660 0.769115 -0.935901 
128
i=29
C   5.758018 -1.918054 3.417482 
C   3.540710 1.918054 -2.276626 
C   -3.540710 -0.981810 -3.417482 
C   -5.758018 0.981810 2.276626 
C   7.094590 -1.569222 3.141543 
C   2.204138 1.569222 -2.552565 
C   -2.204138 -1.330641 -3.141543 
C   -7.094590 1.330641 2.552565 
C   7.932846 -2.431984 2.436372 
C   1.365881 2.431984 -3.257736 
C   -1.365881 -0.467879 -2.436372 
C   -7.932846 0.467879 3.257736 
C   7.453778 2.138082 1.974071 
C   1.844949 -2.138082 -3.720037 
C   -1.844949 0.761781 -1.974071 
C   -7.453778 -0.761781 3.720037 
C   6.128759 1.779767 2.232076 
C   3.169968 -1.779767 -3.462032 
C   -3.169968 1.120097 -2.232076 
C   -6.128759 -1.120097 3.462032 
C   5.293425 2.638539 2.948617 
C   4.005303 -2.638539 -2.745491 
C   -4.005303 0.261325 -2.948617 
C   -5.293425 -0.261325 2.745491 
C   4.835887 -0.974103 4.100220 
C   4.462841 0.974103 -1.593888 
C   -4.462841 -1.925761 -4.100220 
C   -4.835887 1.925761 1.593888 
C   5.243224 -0.117373 5.155098 
C   4.055503 0.117373 -0.539010 
C   -4.055503 -2.782490 -5.155098 
C   -5.243224 2.782490 0.539010 
C   4.340762 0.825122 5.667190 
C   4.957966 -0.825122 -0.026918 
C   -4.957966 2.074742 -5.667190 
C   -4.340762 -2.074742 0.026918 
C   3.036921 0.926087 5.185475 
C   6.261807 -0.926087 -0.508633 
C   -6.261807 1.973777 -5.185475 
C   -3.036921 -1.973777 0.508633 
C   2.621676 0.070130 4.165220 
C   6.677051 -0.070130 -1.528888 
C   -6.677051 2.829734 -4.165220 
C   -2.621676 -2.829734 1.528888 
C   3.513508 -0.858772 3.630554 
C   5.785220 0.858772 -2.063554 
C   -5.785220 -2.041092 -3.630554 
C   -3.513508 2.041092 2.063554 
C   6.600727 -0.156425 -5.629204 
C   2.698000 0.156425 0.064904 
C   -2.698000 -2.743439 5.629204 
C   -6.600727 2.743439 -0.064904 
C   7.445280 0.959608 5.635795 
C   1.853448 -0.959608 -0.058313 
C   -1.853448 1.940256 -5.635795 
C   -7.445280 -1.940256 0.058313 
C   8.723606 0.944768 -5.192121 
C   0.575122 -0.944768 0.501987 
C   -0.575122 1.955096 5.192121 
C   -8.723606 -1.955096 -0.501987 
C   9.170104 -0.177894 -4.486794 
C   0.128624 0.177894 1.207314 
C   -0.128624 -2.721970 4.486794 
C   -9.170104 2.721970 -1.207314 
C   8.322998 -1.280360 -4.336245 
C   0.975730 1.280360 1.357863 
C   -0.975730 -1.619504 4.336245 
C   -8.322998 1.619504 -1.357863 
C   7.049161 -1.272492 -4.906363 
C   2.249567 1.272492 0.787745 
C   -2.249567 -1.627371 4.906363 
C   -7.049161 1.627371 -0.787745 
H   7.472944 -0.600202 3.461599 
H   1.825783 0.600202 -2.232509 
H   -1.825783 -2.299662 -3.461599 
H   -7.472944 2.299662 2.232509 
H   8.958658 -2.127152 2.223143 
H   0.340069 2.127152 -3.470965 
H   -0.340069 -0.772711 -2.223143 
H   -8.958658 0.772711 3.470965 
H   8.103100 1.471896 1.402856 
H   1.195628 -1.471896 -4.291252 
H   -1.195628 1.427968 -1.402856 
H   -8.103100 -1.427968 4.291252 
H   5.742423 0.825212 1.875513 
H   3.556305 -0.825212 -3.818595 
H   -3.556305 2.074651 -1.875513 
H   -5.742423 -2.074651 3.818595 
H   4.272637 2.324652 3.169936 
H   5.026091 -2.324652 -2.524172 
H   -5.026091 0.575212 -3.169936 
H   -4.272637 -0.575212 2.524172 
H   4.665366 1.485579 -4.915976 
H   4.633362 -1.485579 0.778132 
H   -4.633362 1.414285 4.915976 
H   -4.665366 -1.414285 -0.778132 
H   2.364335 1.670598 5.612429 
H   6.934392 -1.670598 -0.081679 
H   -6.934392 1.229265 -5.612429 
H   -2.364335 -1.229265 0.081679 
H   1.616113 0.142827 3.751609 
H   7.682614 -0.142827 -1.942499 
H   -7.682614 2.757036 -3.751609 
H   -1.616113 -2.757036 1.942499 
H   3.191222 -1.480332 2.793054 
H   6.107506 1.480332 -2.901054 
H   -6.107506 -1.419531 -2.793054 
H   -3.191222 1.419531 2.901054 
H   7.107998 1.824357 5.059842 
H   2.190729 -1.824357 -0.634267 
H   -2.190729 1.075507 -5.059842 
H   -7.107998 -1.075507 0.634267 
H   -9.221403 1.808684 -5.328316 
H   -0.077325 -1.808684 0.365793 
H   0.077325 1.091180 5.328316 
H   9.221403 -1.091180 -0.365793 
H   -8.417447 -0.203369 -4.073221 
H   -0.881281 0.203369 1.620887 
H   0.881281 -2.696495 4.073221 
H   8.417447 2.696495 -1.620887 
H   8.657975 -2.151296 -3.770376 
H   0.640752 2.151296 1.923732 
H   -0.640752 -0.748567 3.770376 
H   -8.657975 0.748567 -1.923732 
H   6.390280 -2.135353 -4.794879 
H   2.908448 2.135353 0.899229 
H   -2.908448 -0.764511 4.794879 
H   -6.390280 0.764511 -0.899229 
128
i=30
C   5.762886 -1.916467 3.422192 
C   3.535842 1.916467 -2.271916 
C   -3.535842 -0.983397 -3.422192 
C   -5.762886 0.983397 2.271916 
C   7.101946 -1.574408 3.149534 
C   2.196782 1.574408 -2.544574 
C   -2.196782 -1.325455 -3.149534 
C   -7.101946 1.325455 2.544574 
C   7.934963 -2.438228 2.439230 
C   1.363764 2.438228 -3.254878 
C   -1.363764 -0.461635 -2.439230 
C   -7.934963 0.461635 3.254878 
C   7.448328 2.138400 1.967880 
C   1.850399 -2.138400 -3.726228 
C   -1.850399 0.761463 -1.967880 
C   -7.448328 -0.761463 3.726228 
C   6.121456 1.786064 2.224138 
C   3.177271 -1.786064 -3.469970 
C   -3.177271 1.113800 -2.224138 
C   -6.121456 -1.113800 3.469970 
C   5.291996 2.644836 2.946818 
C   4.006732 -2.644836 -2.747290 
C   -4.006732 0.255028 -2.946818 
C   -5.291996 -0.255028 2.747290 
C   4.840385 -0.972410 4.104506 
C   4.458343 0.972410 -1.589602 
C   -4.458343 -1.927454 -4.104506 
C   -4.840385 1.927454 1.589602 
C   5.244071 -0.109382 5.155945 
C   4.054656 0.109382 -0.538163 
C   -4.054656 -2.790481 -5.155945 
C   -5.244071 2.790481 0.538163 
C   4.335735 0.828350 5.666820 
C   4.962993 -0.828350 -0.027288 
C   -4.962993 2.071514 -5.666820 
C   -4.335735 -2.071514 0.027288 
C   3.029936 0.917832 5.188121 
C   6.268792 -0.917832 -0.505987 
C   -6.268792 1.982032 -5.188121 
C   -3.029936 -1.982032 0.505987 
C   2.619136 0.056848 4.170300 
C   6.679591 -0.056848 -1.523808 
C   -6.679591 2.843016 -4.170300 
C   -2.619136 -2.843016 1.523808 
C   3.516736 -0.866392 3.636481 
C   5.781992 0.866392 -2.057627 
C   -5.781992 -2.033472 -3.636481 
C   -3.516736 2.033472 2.057627 
C   6.601097 -0.146847 -5.628357 
C   2.697630 0.146847 0.065751 
C   -2.697630 -2.753017 5.628357 
C   -6.601097 2.753017 -0.065751 
C   7.442475 0.972732 5.656380 
C   1.856253 -0.972732 -0.037728 
C   -1.856253 1.927132 -5.656380 
C   -7.442475 -1.927132 0.037728 
C   8.723130 0.949213 -5.176563 
C   0.575598 -0.949213 0.517545 
C   -0.575598 1.950651 5.176563 
C   -8.723130 -1.950651 -0.517545 
C   9.175554 -0.185408 -4.496584 
C   0.123174 0.185408 1.197524 
C   -0.123174 -2.714456 4.496584 
C   -9.175554 2.714456 -1.197524 
C   8.330989 -1.291737 -4.364768 
C   0.967739 1.291737 1.329340 
C   -0.967739 -1.608127 4.364768 
C   -8.330989 1.608127 -1.329340 
C   7.055352 -1.274820 -4.929329 
C   2.243376 1.274820 0.764779 
C   -2.243376 -1.625043 4.929329 
C   -7.055352 1.625043 -0.764779 
H   7.486068 -0.609463 3.474828 
H   1.812659 0.609463 -2.219280 
H   -1.812659 -2.290401 -3.474828 
H   -7.486068 2.290401 2.219280 
H   8.962680 -2.138159 2.228170 
H   0.336047 2.138159 -3.465938 
H   -0.336047 -0.761704 -2.228170 
H   -8.962680 0.761704 3.465938 
H   8.093522 1.472372 1.391955 
H   1.205206 -1.472372 -4.302153 
H   -1.205206 1.427492 -1.391955 
H   -8.093522 -1.427492 4.302153 
H   5.729670 0.835848 1.862284 
H   3.569058 -0.835848 -3.831824 
H   -3.569058 2.064015 -1.862284 
H   -5.729670 -2.064015 3.831824 
H   4.269885 2.334759 3.166973 
H   5.028843 -2.334759 -2.527135 
H   -5.028843 0.565105 -3.166973 
H   -4.269885 -0.565105 2.527135 
H   4.656370 1.492723 -4.917934 
H   4.642358 -1.492723 0.776174 
H   -4.642358 1.407141 4.917934 
H   -4.656370 -1.407141 -0.776174 
H   2.352640 1.657580 5.615604 
H   6.946087 -1.657580 -0.078504 
H   -6.946087 1.242283 -5.615604 
H   -2.352640 -1.242283 0.078504 
H   1.612938 0.122030 3.756848 
H   7.685789 -0.122030 -1.937260 
H   -7.685789 2.777833 -3.756848 
H   -1.612938 -2.777833 1.937260 
H   3.197466 -1.491180 2.800410 
H   6.101262 1.491180 -2.893698 
H   -6.101262 -1.408683 -2.800410 
H   -3.197466 1.408683 2.893698 
H   7.103500 1.845789 5.095032 
H   2.195227 -1.845789 -0.599077 
H   -2.195227 1.054075 -5.095032 
H   -7.103500 -1.054075 0.599077 
H   -9.222885 1.815193 -5.300905 
H   -0.075843 -1.815193 0.393204 
H   0.075843 1.084671 5.300905 
H   9.222885 -1.084671 -0.393204 
H   -8.410621 -0.216069 -4.086927 
H   -0.888107 0.216069 1.607181 
H   0.888107 -2.683795 4.086927 
H   8.410621 2.683795 -1.607181 
H   8.667765 -2.171775 -3.815356 
H   0.630962 2.171775 1.878752 
H   -0.630962 -0.728088 3.815356 
H   -8.667765 0.728088 -1.878752 
H   6.397900 -2.139957 -4.831551 
H   2.900828 2.139957 0.862557 
H   -2.900828 -0.759907 4.831551 
H   -6.397900 0.759907 -0.862557 
128
i=31
C   5.767754 -1.914880 3.426902 
C   3.530974 1.914880 -2.267206 
C   -3.530974 -0.984984 -3.426902 
C   -5.767754 0.984984 2.267206 
C   7.109302 -1.579594 3.157525 
C   2.189426 1.579594 -2.536583 
C   -2.189426 -1.320269 -3.157525 
C   -7.109302 1.320269 2.536583 
C   7.937080 -2.444472 2.442088 
C   1.361647 2.444472 -3.252020 
C   -1.361647 -0.455391 -2.442088 
C   -7.937080 0.455391 3.252020 
C   7.442878 2.138718 1.961689 
C   1.855849 -2.138718 -3.732419 
C   -1.855849 0.761145 -1.961689 
C   -7.442878 -0.761145 3.732419 
C   6.114153 1.792361 2.216200 
C   3.184574 -1.792361 -3.477908 
C   -3.184574 1.107503 -2.216200 
C   -6.114153 -1.107503 3.477908 
C   5.290567 2.651133 2.945019 
C   4.008161 -2.651133 -2.749089 
C   -4.008161 0.248731 -2.945019 
C   -5.290567 -0.248731 2.749089 
C   4.844883 -0.970717 4.108792 
C   4.453845 0.970717 -1.585316 
C   -4.453845 -1.929147 -4.108792 
C   -4.844883 1.929147 1.585316 
C   5.244918 -0.101391 5.156792 
C   4.053809 0.101391 -0.537316 
C   -4.053809 -2.798472 -5.156792 
C   -5.244918 2.798472 0.537316 
C   4.330708 0.831578 5.666450 
C   4.968020 -0.831578 -0.027658 
C   -4.968020 2.068286 -5.666450 
C   -4.330708 -2.068286 0.027658 
C   3.022951 0.909577 5.190767 
C   6.275777 -0.909577 -0.503341 
C   -6.275777 1.990287 -5.190767 
C   -3.022951 -1.990287 0.503341 
C   2.616596 0.043566 4.175380 
C   6.682131 -0.043566 -1.518728 
C   -6.682131 2.856298 -4.175380 
C   -2.616596 -2.856298 1.518728 
C   3.519964 -0.874012 3.642408 
C   5.778764 0.874012 -2.051700 
C   -5.778764 -2.025852 -3.642408 
C   -3.519964 2.025852 2.051700 
C   6.601467 -0.137269 -5.627510 
C   2.697260 0.137269 0.066598 
C   -2.697260 -2.762595 5.627510 
C   -6.601467 2.762595 -0.066598 
C   7.439670 0.985856 5.676965 
C   1.859058 -0.985856 -0.017143 
C   -1.859058 1.914008 -5.676965 
C   -7.439670 -1.914008 0.017143 
C   8.722654 0.953658 -5.161005 
C   0.576074 -0.953658 0.533103 
C   -0.576074 1.946206 5.161005 
C   -8.722654 -1.946206 -0.533103 
C   9.181004 -0.192922 -4.506374 
C   0.117724 0.192922 1.187734 
C   -0.117724 -2.706942 4.506374 
C   -9.181004 2.706942 -1.187734 
C   8.338980 -1.303114 -4.393291 
C   0.959748 1.303114 1.300817 
C   -0.959748 -1.596750 4.393291 
C   -8.338980 1.596750 -1.300817 
C   7.061543 -1.277148 -4.952295 
C   2.237185 1.277148 0.741813 
C   -2.237185 -1.622715 4.952295 
C   -7.061543 1.622715 -0.741813 
H   7.499192 -0.618724 3.488057 
H   1.799535 0.618724 -2.206051 
H   -1.799535 -2.281140 -3.488057 
H   -7.499192 2.281140 2.206051 
H   8.966702 -2.149166 2.233197 
H   0.332025 2.149166 -3.460911 
H   -0.332025 -0.750697 -2.233197 
H   -8.966702 0.750697 3.460911 
H   8.083944 1.472848 1.381054 
H   1.214784 -1.472848 -4.313054 
H   -1.214784 1.427016 -1.381054 
H   -8.083944 -1.427016 4.313054 
H   5.716917 0.846484 1.849055 
H   3.581811 -0.846484 -3.845053 
H   -3.581811 2.053379 -1.849055 
H   -5.716917 -2.053379 3.845053 
H   4.267133 2.344866 3.164010 
H   5.031595 -2.344866 -2.530098 
H   -5.031595 0.554998 -3.164010 
H   -4.267133 -0.554998 2.530098 
H   4.647374 1.499867 -4.919892 
H   4.651354 -1.499867 0.774216 
H   -4.651354 1.399997 4.919892 
H   -4.647374 -1.399997 -0.774216 
H   2.340945 1.644562 5.618779 
H   6.957782 -1.644562 -0.075329 
H   -6.957782 1.255301 -5.618779 
H   -2.340945 -1.255301 0.075329 
H   1.609763 0.101233 3.762087 
H   7.688964 -0.101233 -1.932021 
H   -7.688964 2.798630 -3.762087 
H   -1.609763 -2.798630 1.932021 
H   3.203710 -1.502028 2.807766 
H   6.095018 1.502028 -2.886342 
H   -6.095018 -1.397835 -2.807766 
H   -3.203710 1.397835 2.886342 
H   7.099002 1.867221 5.130222 
H   2.199725 -1.867221 -0.563887 
H   -2.199725 1.032643 -5.130222 
H   -7.099002 -1.032643 0.563887 
H   -9.224367 1.821702 -5.273494 
H   -0.074361 -1.821702 0.420615 
H   0.074361 1.078162 5.273494 
H   9.224367 -1.078162 -0.420615 
H   -8.403795 -0.228769 -4.100633 
H   -0.894933 0.228769 1.593475 
H   0.894933 -2.671095 4.100633 
H   8.403795 2.671095 -1.593475 
H   8.677555 -2.192254 -3.860336 
H   0.621172 2.192254 1.833772 
H   -0.621172 -0.707609 3.860336 
H   -8.677555 0.707609 -1.833772 
H   6.405520 -2.144561 -4.868223 
H   2.893208 2.144561 0.825885 
H   -2.893208 -0.755303 4.868223 
H   -6.405520 0.755303 -0.825885 
128
i=32
C   5.772622 -1.913293 3.431612 
C   3.526106 1.913293 -2.262496 
C   -3.526106 -0.986571 -3.431612 
C   -5.772622 0.986571 2.262496 
C   7.116658 -1.584780 3.165516 
C   2.182070 1.584780 -2.528592 
C   -2.182070 -1.315083 -3.165516 
C   -7.116658 1.315083 2.528592 
C   7.939197 -2.450716 2.444946 
C   1.359530 2.450716 -3.249162 
C   -1.359530 -0.449147 -2.444946 
C   -7.939197 0.449147 3.249162 
C   7.437428 2.139036 1.955498 
C   1.861299 -2.139036 -3.738610 
C   -1.861299 0.760827 -1.955498 
C   -7.437428 -0.760827 3.738610 
C   6.106850 1.798658 2.208262 
C   3.191877 -1.798658 -3.485846 
C   -3.191877 1.101206 -2.208262 
C   -6.106850 -1.101206 3.485846 
C   5.289138 2.657430 2.943220 
C   4.009590 -2.657430 -2.750888 
C   -4.009590 0.242434 -2.943220 
C   -5.289138 -0.242434 2.750888 
C   4.849381 -0.969024 4.113078 
C   4.449347 0.969024 -1.581030 
C   -4.449347 -1.930840 -4.113078 
C   -4.849381 1.930840 1.581030 
C   5.245765 -0.093400 5.157639 
C   4.052962 0.093400 -0.536469 
C   -4.052962 -2.806463 -5.157639 
C   -5.245765 2.806463 0.536469 
C   4.325681 0.834806 5.666080 
C   4.973047 -0.834806 -0.028028 
C   -4.973047 2.065058 -5.666080 
C   -4.325681 -2.065058 0.028028 
C   3.015966 0.901322 5.193413 
C   6.282762 -0.901322 -0.500695 
C   -6.282762 1.998542 -5.193413 
C   -3.015966 -1.998542 0.500695 
C   2.614056 0.030284 4.180460 
C   6.684671 -0.030284 -1.513648 
C   -6.684671 2.869580 -4.180460 
C   -2.614056 -2.869580 1.513648 
C   3.523192 -0.881632 3.648335 
C   5.775536 0.881632 -2.045773 
C   -5.775536 -2.018232 -3.648335 
C   -3.523192 2.018232 2.045773 
C   6.601837 -0.127691 -5.626663 
C   2.696890 0.127691 0.067445 
C   -2.696890 -2.772173 5.626663 
C   -6.601837 2.772173 -0.067445 
C   7.436865 0.998980 5.697550 
C   1.861863 -0.998980 0.003442 
C   -1.861863 1.900884 -5.697550 
C   -7.436865 -1.900884 -0.003442 
C   8.722178 0.958103 -5.145447 
C   0.576550 -0.958103 0.548661 
C   -0.576550 1.941761 5.145447 
C   -8.722178 -1.941761 -0.548661 
C   9.186454 -0.200436 -4.516164 
C   0.112274 0.200436 1.177944 
C   -0.112274 -2.699428 4.516164 
C   -9.186454 2.699428 -1.177944 
C   8.346971 -1.314491 -4.421814 
C   0.951757 1.314491 1.272294 
C   -0.951757 -1.585373 4.421814 
C   -8.346971 1.585373 -1.272294 
C   7.067734 -1.279476 -4.975261 
C   2.230994 1.279476 0.718847 
C   -2.230994 -1.620387 4.975261 
C   -7.067734 1.620387 -0.718847 
H   7.512316 -0.627985 3.501286 
H   1.786411 0.627985 -2.192822 
H   -1.786411 -2.271879 -3.501286 
H   -7.512316 2.271879 2.192822 
H   8.970724 -2.160173 2.238224 
H   0.328003 2.160173 -3.455884 
H   -0.328003 -0.739690 -2.238224 
H   -8.970724 0.739690 3.455884 
H   8.074366 1.473324 1.370153 
H   1.224362 -1.473324 -4.323955 
H   -1.224362 1.426540 -1.370153 
H   -8.074366 -1.426540 4.323955 
H   5.704164 0.857120 1.835826 
H   3.594564 -0.857120 -3.858282 
H   -3.594564 2.042743 -1.835826 
H   -5.704164 -2.042743 3.858282 
H   4.264381 2.354973 3.161047 
H   5.034347 -2.354973 -2.533061 
H   -5.034347 0.544891 -3.161047 
H   -4.264381 -0.544891 2.533061 
H   4.638378 1.507011 -4.921850 
H   4.660350 -1.507011 0.772258 
H   -4.660350 1.392853 4.921850 
H   -4.638378 -1.392853 -0.772258 
H   2.329250 1.631544 5.621954 
H   6.969477 -1.631544 -0.072154 
H   -6.969477 1.268319 -5.621954 
H   -2.329250 -1.268319 0.072154 
H   1.606588 0.080436 3.767326 
H   7.692139 -0.080436 -1.926782 
H   -7.692139 2.819427 -3.767326 
H   -1.606588 -2.819427 1.926782 
H   3.209954 -1.512876 2.815122 
H   6.088774 1.512876 -2.878986 
H   -6.088774 -1.386987 -2.815122 
H   -3.209954 1.386987 2.878986 
H   7.094504 1.888653 5.165412 
H   2.204223 -1.888653 -0.528697 
H   -2.204223 1.011211 -5.165412 
H   -7.094504 -1.011211 0.528697 
H   -9.225849 1.828211 -5.246083 
H   -0.072879 -1.828211 0.448026 
H   0.072879 1.071653 5.246083 
H   9.225849 -1.071653 -0.448026 
H   -8.396969 -0.241469 -4.114339 
H   -0.901759 0.241469 1.579769 
H   0.901759 -2.658395 4.114339 
H   8.396969 2.658395 -1.579769 
H   8.687345 -2.212733 -3.905316 
H   0.611382 2.212733 1.788792 
H   -0.611382 -0.687130 3.905316 
H   -8.687345 0.687130 -1.788792 
H   6.413140 -2.149165 -4.904895 
H   2.885588 2.149165 0.789213 
H   -2.885588 -0.750699 4.904895 
H   -6.413140 0.750699 -0.789213 
128
i=33
C   5.777490 -1.911706 3.436322 
C   3.521238 1.911706 -2.257786 
C   -3.521238 -0.988158 -3.436322 
C   -5.777490 0.988158 2.257786 
C   7.124014 -1.589966 3.173507 
C   2.174714 1.589966 -2.520601 
C   -2.174714 -1.309897 -3.173507 
C   -7.124014 1.309897 2.520601 
C   7.941314 -2.456960 2.447804 
C   1.357413 2.456960 -3.246304 
C   -1.357413 -0.442903 -2.447804 
C   -7.941314 0.442903 3.246304 
C   7.431978 2.139354 1.949307 
C   1.866749 -2.139354 -3.744801 
C   -1.866749 0.760509 -1.949307 
C   -7.431978 -0.760509 3.744801 
C   6.099547 1.804955 2.200324 
C   3.199180 -1.804955 -3.493784 
C   -3.199180 1.094909 -2.200324 
C   -6.099547 -1.094909 3.493784 
C   5.287709 2.663727 2.941421 
C   4.011019 -2.663727 -2.752687 
C   -4.011019 0.236137 -2.941421 
C   -5.287709 -0.236137 2.752687 
C   4.853879 -0.967331 4.117364 
C   4.444849 0.967331 -1.576744 
C   -4.444849 -1.932533 -4.117364 
C   -4.853879 1.932533 1.576744 
C   5.246612 -0.085409 5.158486 
C   4.052115 0.085409 -0.535622 
C   -4.052115 -2.814454 -5.158486 
C   -5.246612 2.814454 0.535622 
C   4.320654 0.838034 5.665710 
C   4.978074 -0.838034 -0.028398 
C   -4.978074 2.061830 -5.665710 
C   -4.320654 -2.061830 0.028398 
C   3.008981 0.893067 5.196059 
C   6.289747 -0.893067 -0.498049 
C   -6.289747 2.006797 -5.196059 
C   -3.008981 -2.006797 0.498049 
C   2.611516 0.017002 4.185540 
C   6.687211 -0.017002 -1.508568 
C   -6.687211 2.882862 -4.185540 
C   -2.611516 -2.882862 1.508568 
C   3.526420 -0.889252 3.654262 
C   5.772308 0.889252 -2.039846 
C   -5.772308 -2.010612 -3.654262 
C   -3.526420 2.010612 2.039846 
C   6.602207 -0.118113 -5.625816 
C   2.696520 0.118113 0.068292 
C   -2.696520 -2.781751 5.625816 
C   -6.602207 2.781751 -0.068292 
C   7.434060 1.012104 5.718135 
C   1.864668 -1.012104 0.024027 
C   -1.864668 1.887760 -5.718135 
C   -7.434060 -1.887760 -0.024027 
C   8.721702 0.962548 -5.129889 
C   0.577026 -0.962548 0.564219 
C   -0.577026 1.937316 5.129889 
C   -8.721702 -1.937316 -0.564219 
C   9.191904 -0.207950 -4.525954 
C   0.106824 0.207950 1.168154 
C   -0.106824 -2.691914 4.525954 
C   -9.191904 2.691914 -1.168154 
C   8.354962 -1.325868 -4.450337 
C   0.943766 1.325868 1.243771 
C   -0.943766 -1.573996 4.450337 
C   -8.354962 1.573996 -1.243771 
C   7.073925 -1.281804 -4.998227 
C   2.224803 1.281804 0.695881 
C   -2.224803 -1.618059 4.998227 
C   -7.073925 1.618059 -0.695881 
H   7.525440 -0.637246 3.514515 
H   1.773287 0.637246 -2.179593 
H   -1.773287 -2.262618 -3.514515 
H   -7.525440 2.262618 2.179593 
H   8.974746 -2.171180 2.243251 
H   0.323981 2.171180 -3.450857 
H   -0.323981 -0.728683 -2.243251 
H   -8.974746 0.728683 3.450857 
H   8.064788 1.473800 1.359252 
H   1.233940 -1.473800 -4.334856 
H   -1.233940 1.426064 -1.359252 
H   -8.064788 -1.426064 4.334856 
H   5.691411 0.867756 1.822597 
H   3.607317 -0.867756 -3.871511 
H   -3.607317 2.032107 -1.822597 
H   -5.691411 -2.032107 3.871511 
H   4.261629 2.365080 3.158084 
H   5.037099 -2.365080 -2.536024 
H   -5.037099 0.534784 -3.158084 
H   -4.261629 -0.534784 2.536024 
H   4.629382 1.514155 -4.923808 
H   4.669346 -1.514155 0.770300 
H   -4.669346 1.385709 4.923808 
H   -4.629382 -1.385709 -0.770300 
H   2.317555 1.618526 5.625129 
H   6.981172 -1.618526 -0.068979 
H   -6.981172 1.281337 -5.625129 
H   -2.317555 -1.281337 0.068979 
H   1.603413 0.059639 3.772565 
H   7.695314 -0.059639 -1.921543 
H   -7.695314 2.840224 -3.772565 
H   -1.603413 -2.840224 1.921543 
H   3.216198 -1.523724 2.822478 
H   6.082530 1.523724 -2.871630 
H   -6.082530 -1.376139 -2.822478 
H   -3.216198 1.376139 2.871630 
H   7.090006 1.910085 5.200602 
H   2.208721 -1.910085 -0.493507 
H   -2.208721 0.989779 -5.200602 
H   -7.090006 -0.989779 0.493507 
H   -9.227331 1.834720 -5.218672 
H   -0.071397 -1.834720 0.475437 
H   0.071397 1.065144 5.218672 
H   9.227331 -1.065144 -0.475437 
H   -8.390143 -0.254169 -4.128045 
H   -0.908585 0.254169 1.566063 
H   0.908585 -2.645695 4.128045 
H   8.390143 2.645695 -1.566063 
H   8.697135 -2.233212 -3.950296 
H   0.601592 2.233212 1.743812 
H   -0.601592 -0.666651 3.950296 
H   -8.697135 0.666651 -1.743812 
H   6.420760 -2.153769 -4.941567 
H   2.877968 2.153769 0.752541 
H   -2.877968 -0.746095 4.941567 
H   -6.420760 0.746095 -0.752541 
128
i=34
C   5.782358 -1.910119 3.441032 
C   3.516370 1.910119 -2.253076 
C   -3.516370 -0.989745 -3.441032 
C   -5.782358 0.989745 2.253076 
C   7.131370 -1.595152 3.181498 
C   2.167358 1.595152 -2.512610 
C   -2.167358 -1.304711 -3.181498 
C   -7.131370 1.304711 2.512610 
C   7.943431 -2.463204 2.450662 
C   1.355296 2.463204 -3.243446 
C   -1.355296 -0.436659 -2.450662 
C   -7.943431 0.436659 3.243446 
C   7.426528 2.139672 1.943116 
C   1.872199 -2.139672 -3.750992 
C   -1.872199 0.760191 -1.943116 
C   -7.426528 -0.760191 3.750992 
C   6.092244 1.811252 2.192386 
C   3.206483 -1.811252 -3.501722 
C   -3.206483 1.088612 -2.192386 
C   -6.092244 -1.088612 3.501722 
C   5.286280 2.670024 2.939622 
C   4.012448 -2.670024 -2.754486 
C   -4.012448 0.229840 -2.939622 
C   -5.286280 -0.229840 2.754486 
C   4.858377 -0.965638 4.121650 
C   4.440351 0.965638 -1.572458 
C   -4.440351 -1.934226 -4.121650 
C   -4.858377 1.934226 1.572458 
C   5.247459 -0.077418 5.159333 
C   4.051268 0.077418 -0.534775 
C   -4.051268 -2.822445 -5.159333 
C   -5.247459 2.822445 0.534775 
C   4.315627 0.841262 5.665340 
C   4.983101 -0.841262 -0.028768 
C   -4.983101 2.058602 -5.665340 
C   -4.315627 -2.058602 0.028768 
C   3.001996 0.884812 5.198705 
C   6.296732 -0.884812 -0.495403 
C   -6.296732 2.015052 -5.198705 
C   -3.001996 -2.015052 0.495403 
C   2.608976 0.003720 4.190620 
C   6.689751 -0.003720 -1.503488 
C   -6.689751 2.896144 -4.190620 
C   -2.608976 -2.896144 1.503488 
C   3.529648 -0.896872 3.660189 
C   5.769080 0.896872 -2.033919 
C   -5.769080 -2.002992 -3.660189 
C   -3.529648 2.002992 2.033919 
C   6.602577 -0.108535 -5.624969 
C   2.696150 0.108535 0.069139 
C   -2.696150 -2.791329 5.624969 
C   -6.602577 2.791329 -0.069139 
C   7.431255 1.025228 5.738720 
C   1.867473 -1.025228 0.044612 
C   -1.867473 1.874636 -5.738720 
C   -7.431255 -1.874636 -0.044612 
C   8.721226 0.966993 -5.114331 
C   0.577502 -0.966993 0.579777 
C   -0.577502 1.932871 5.114331 
C   -8.721226 -1.932871 -0.579777 
C   9.197354 -0.215464 -4.535744 
C   0.101374 0.215464 1.158364 
C   -0.101374 -2.684400 4.535744 
C   -9.197354 2.684400 -1.158364 
C   8.362953 -1.337245 -4.478860 
C   0.935775 1.337245 1.215248 
C   -0.935775 -1.562619 4.478860 
C   -8.362953 1.562619 -1.215248 
C   7.080116 -1.284132 -5.021193 
C   2.218612 1.284132 0.672915 
C   -2.218612 -1.615731 5.021193 
C   -7.080116 1.615731 -0.672915 
H   7.538564 -0.646507 3.527744 
H   1.760163 0.646507 -2.166364 
H   -1.760163 -2.253357 -3.527744 
H   -7.538564 2.253357 2.166364 
H   8.978768 -2.182187 2.248278 
H   0.319959 2.182187 -3.445830 
H   -0.319959 -0.717676 -2.248278 
H   -8.978768 0.717676 3.445830 
H   8.055210 1.474276 1.348351 
H   1.243518 -1.474276 -4.345757 
H   -1.243518 1.425588 -1.348351 
H   -8.055210 -1.425588 4.345757 
H   5.678658 0.878392 1.809368 
H   3.620070 -0.878392 -3.884740 
H   -3.620070 2.021471 -1.809368 
H   -5.678658 -2.021471 3.884740 
H   4.258877 2.375187 3.155121 
H   5.039851 -2.375187 -2.538987 
H   -5.039851 0.524677 -3.155121 
H   -4.258877 -0.524677 2.538987 
H   4.620386 1.521299 -4.925766 
H   4.678342 -1.521299 0.768342 
H   -4.678342 1.378565 4.925766 
H   -4.620386 -1.378565 -0.768342 
H   2.305860 1.605508 5.628304 
H   6.992867 -1.605508 -0.065804 
H   -6.992867 1.294355 -5.628304 
H   -2.305860 -1.294355 0.065804 
H   1.600238 0.038842 3.777804 
H   7.698489 -0.038842 -1.916304 
H   -7.698489 2.861021 -3.777804 
H   -1.600238 -2.861021 1.916304 
H   3.222442 -1.534572 2.829834 
H   6.076286 1.534572 -2.864274 
H   -6.076286 -1.365291 -2.829834 
H   -3.222442 1.365291 2.864274 
H   7.085508 1.931517 5.235792 
H   2.213219 -1.931517 -0.458317 
H   -2.213219 0.968347 -5.235792 
H   -7.085508 -0.968347 0.458317 
H   -9.228813 1.841229 -5.191261 
H   -0.069915 -1.841229 0.502848 
H   0.069915 1.058635 5.191261 
H   9.228813 -1.058635 -0.502848 
H   -8.383317 -0.266869 -4.141751 
H   -0.915411 0.266869 1.552357 
H   0.915411 -2.632995 4.141751 
H   8.383317 2.632995 -1.552357 
H   8.706925 -2.253691 -3.995276 
H   0.591802 2.253691 1.698832 
H   -0.591802 -0.646172 3.995276 
H   -8.706925 0.646172 -1.698832 
H   6.428380 -2.158373 -4.978239 
H   2.870348 2.158373 0.715869 
H   -2.870348 -0.741491 4.978239 
H   -6.428380 0.741491 -0.715869 
128
i=35
C   5.787226 -1.908532 3.445742 
C   3.511502 1.908532 -2.248366 
C   -3.511502 -0.991332 -3.445742 
C   -5.787226 0.991332 2.248366 
C   7.138726 -1.600338 3.189489 
C   2.160002 1.600338 -2.504619 
C   -2.160002 -1.299525 -3.189489 
C   -7.138726 1.299525 2.504619 
C   7.945548 -2.469448 2.453520 
C   1.353179 2.469448 -3.240588 
C   -1.353179 -0.430415 -2.453520 
C   -7.945548 0.430415 3.240588 
C   7.421078 2.139990 1.936925 
C   1.877649 -2.139990 -3.757183 
C   -1.877649 0.759873 -1.936925 
C   -7.421078 -0.759873 3.757183 
C   6.084941 1.817549 2.184448 
C   3.213786 -1.817549 -3.509660 
C   -3.213786 1.082315 -2.184448 
C   -6.084941 -1.082315 3.509660 
C   5.284851 2.676321 2.937823 
C   4.013877 -2.676321 -2.756285 
C   -4.013877 0.223543 -2.937823 
C   -5.284851 -0.223543 2.756285 
C   4.862875 -0.963945 4.125936 
C   4.435853 0.963945 -1.568172 
C   -4.435853 -1.935919 -4.125936 
C   -4.862875 1.935919 1.568172 
C   5.248306 -0.069427 5.160180 
C   4.050421 0.069427 -0.533928 
C   -4.050421 -2.830436 -5.160180 
C   -5.248306 2.830436 0.533928 
C   4.310600 0.844490 5.664970 
C   4.988128 -0.844490 -0.029138 
C   -4.988128 2.055374 -5.664970 
C   -4.310600 -2.055374 0.029138 
C   2.995011 0.876557 5.201351 
C   6.303717 -0.876557 -0.492757 
C   -6.303717 2.023307 -5.201351 
C   -2.995011 -2.023307 0.492757 
C   2.606436 -0.009562 4.195700 
C   6.692291 0.009562 -1.498408 
C   -6.692291 2.909426 -4.195700 
C   -2.606436 -2.909426 1.498408 
C   3.532876 -0.904492 3.666116 
C   5.765852 0.904492 -2.027992 
C   -5.765852 -1.995372 -3.666116 
C   -3.532876 1.995372 2.027992 
C   6.602947 -0.098957 -5.624122 
C   2.695780 0.098957 0.069986 
C   -2.695780 -2.800907 5.624122 
C   -6.602947 2.800907 -0.069986 
C   7.428450 1.038352 5.759305 
C   1.870278 -1.038352 0.065197 
C   -1.870278 1.861512 -5.759305 
C   -7.428450 -1.861512 -0.065197 
C   8.720750 0.971438 -5.098773 
C   0.577978 -0.971438 0.595335 
C   -0.577978 1.928426 5.098773 
C   -8.720750 -1.928426 -0.595335 
C   9.202804 -0.222978 -4.545534 
C   0.095924 0.222978 1.148574 
C   -0.095924 -2.676886 4.545534 
C   -9.202804 2.676886 -1.148574 
C   8.370944 -1.348622 -4.507383 
C   0.927784 1.348622 1.186725 
C   -0.927784 -1.551242 4.507383 
C   -8.370944 1.551242 -1.186725 
C   7.086307 -1.286460 -5.044159 
C   2.212421 1.286460 0.649949 
C   -2.212421 -1.613403 5.044159 
C   -7.086307 1.613403 -0.649949 
H   7.551688 -0.655768 3.540973 
H   1.747039 0.655768 -2.153135 
H   -1.747039 -2.244096 -3.540973 
H   -7.551688 2.244096 2.153135 
H   8.982790 -2.193194 2.253305 
H   0.315937 2.193194 -3.440803 
H   -0.315937 -0.706669 -2.253305 
H   -8.982790 0.706669 3.440803 
H   8.045632 1.474752 1.337450 
H   1.253096 -1.474752 -4.356658 
H   -1.253096 1.425112 -1.337450 
H   -8.045632 -1.425112 4.356658 
H   5.665905 0.889028 1.796139 
H   3.632823 -0.889028 -3.897969 
H   -3.632823 2.010835 -1.796139 
H   -5.665905 -2.010835 3.897969 
H   4.256125 2.385294 3.152158 
H   5.042603 -2.385294 -2.541950 
H   -5.042603 0.514570 -3.152158 
H   -4.256125 -0.514570 2.541950 
H   4.611390 1.528443 -4.927724 
H   4.687338 -1.528443 0.766384 
H   -4.687338 1.371421 4.927724 
H   -4.611390 -1.371421 -0.766384 
H   2.294165 1.592490 5.631479 
H   7.004562 -1.592490 -0.062629 
H   -7.004562 1.307373 -5.631479 
H   -2.294165 -1.307373 0.062629 
H   1.597063 0.018045 3.783043 
H   7.701664 -0.018045 -1.911065 
H   -7.701664 2.881818 -3.783043 
H   -1.597063 -2.881818 1.911065 
H   3.228686 -1.545420 2.837190 
H   6.070042 1.545420 -2.856918 
H   -6.070042 -1.354443 -2.837190 
H   -3.228686 1.354443 2.856918 
H   7.081010 1.952949 5.270982 
H   2.217717 -1.952949 -0.423127 
H   -2.217717 0.946915 -5.270982 
H   -7.081010 -0.946915 0.423127 
H   -9.230295 1.847738 -5.163850 
H   -0.068433 -1.847738 0.530259 
H   0.068433 1.052126 5.163850 
H   9.230295 -1.052126 -0.530259 
H   -8.376491 -0.279569 -4.155457 
H   -0.922237 0.279569 1.538651 
H   0.922237 -2.620295 4.155457 
H   8.376491 2.620295 -1.538651 
H   8.716715 -2.274170 -4.040256 
H   0.582012 2.274170 1.653852 
H   -0.582012 -0.625693 4.040256 
H   -8.716715 0.625693 -1.653852 
H   6.436000 -2.162977 -5.014911 
H   2.862728 2.162977 0.679197 
H   -2.862728 -0.736887 5.014911 
H   -6.436000 0.736887 -0.679197 
128
i=36
C   5.792094 -1.906945 3.450452 
C   3.506634 1.906945 -2.243656 
C   -3.506634 -0.992919 -3.450452 
C   -5.792094 0.992919 2.243656 
C   7.146082 -1.605524 3.197480 
C   2.152646 1.605524 -2.496628 
C   -2.152646 -1.294339 -3.197480 
C   -7.146082 1.294339 2.496628 
C   7.947665 -2.475692 2.456378 
C   1.351062 2.475692 -3.237730 
C   -1.351062 -0.424171 -2.456378 
C   -7.947665 0.424171 3.237730 
C   7.415628 2.140308 1.930734 
C   1.883099 -2.140308 -3.763374 
C   -1.883099 0.759555 -1.930734 
C   -7.415628 -0.759555 3.763374 
C   6.077638 1.823846 2.176510 
C   3.221089 -1.823846 -3.517598 
C   -3.221089 1.076018 -2.176510 
C   -6.077638 -1.076018 3.517598 
C   5.283422 2.682618 2.936024 
C   4.015306 -2.682618 -2.758084 
C   -4.015306 0.217246 -2.936024 
C   -5.283422 -0.217246 2.758084 
C   4.867373 -0.962252 4.130222 
C   4.431355 0.962252 -1.563886 
C   -4.431355 -1.937612 -4.130222 
C   -4.867373 1.937612 1.563886 
C   5.249153 -0.061436 5.161027 
C   4.049574 0.061436 -0.533081 
C   -4.049574 -2.838427 -5.161027 
C   -5.249153 2.838427 0.533081 
C   4.305573 0.847718 5.664600 
C   4.993155 -0.847718 -0.029508 
C   -4.993155 2.052146 -5.664600 
C   -4.305573 -2.052146 0.029508 
C   2.988026 0.868302 5.203997 
C   6.310702 -0.868302 -0.490111 
C   -6.310702 2.031562 -5.203997 
C   -2.988026 -2.031562 0.490111 
C   2.603896 -0.022844 4.200780 
C   6.694831 0.022844 -1.493328 
C   -6.694831 2.922708 -4.200780 
C   -2.603896 -2.922708 1.493328 
C   3.536104 -0.912112 3.672043 
C   5.762624 0.912112 -2.022065 
C   -5.762624 -1.987752 -3.672043 
C   -3.536104 1.987752 2.022065 
C   6.603317 -0.089379 -5.623275 
C   2.695410 0.089379 0.070833 
C   -2.695410 -2.810485 5.623275 
C   -6.603317 2.810485 -0.070833 
C   7.425645 1.051476 5.779890 
C   1.873083 -1.051476 0.085782 
C   -1.873083 1.848388 -5.779890 
C   -7.425645 -1.848388 -0.085782 
C   8.720274 0.975883 -5.083215 
C   0.578454 -0.975883 0.610893 
C   -0.578454 1.923981 5.083215 
C   -8.720274 -1.923981 -0.610893 
C   9.208254 -0.230492 -4.555324 
C   0.090474 0.230492 1.138784 
C   -0.090474 -2.669372 4.555324 
C   -9.208254 2.669372 -1.138784 
C   8.378935 -1.359999 -4.535906 
C   0.919793 1.359999 1.158202 
C   -0.919793 -1.539865 4.535906 
C   -8.378935 1.539865 -1.158202 
C   7.092498 -1.288788 -5.067125 
C   2.206230 1.288788 0.626983 
C   -2.206230 -1.611075 5.067125 
C   -7.092498 1.611075 -0.626983 
H   7.564812 -0.665029 3.554202 
H   1.733915 0.665029 -2.139906 
H   -1.733915 -2.234835 -3.554202 
H   -7.564812 2.234835 2.139906 
H   8.986812 -2.204201 2.258332 
H   0.311915 2.204201 -3.435776 
H   -0.311915 -0.695662 -2.258332 
H   -8.986812 0.695662 3.435776 
H   8.036054 1.475228 1.326549 
H   1.262674 -1.475228 -4.367559 
H   -1.262674 1.424636 -1.326549 
H   -8.036054 -1.424636 4.367559 
H   5.653152 0.899664 1.782910 
H   3.645576 -0.899664 -3.911198 
H   -3.645576 2.000199 -1.782910 
H   -5.653152 -2.000199 3.911198 
H   4.253373 2.395401 3.149195 
H   5.045355 -2.395401 -2.544913 
H   -5.045355 0.504463 -3.149195 
H   -4.253373 -0.504463 2.544913 
H   4.602394 1.535587 -4.929682 
H   4.696334 -1.535587 0.764426 
H   -4.696334 1.364277 4.929682 
H   -4.602394 -1.364277 -0.764426 
H   2.282470 1.579472 5.634654 
H   7.016257 -1.579472 -0.059454 
H   -7.016257 1.320391 -5.634654 
H   -2.282470 -1.320391 0.059454 
H   1.593888 -0.002752 3.788282 
H   7.704839 0.002752 -1.905826 
H   -7.704839 2.902615 -3.788282 
H   -1.593888 -2.902615 1.905826 
H   3.234930 -1.556268 2.844546 
H   6.063798 1.556268 -2.849562 
H   -6.063798 -1.343595 -2.844546 
H   -3.234930 1.343595 2.849562 
H   7.076512 1.974381 5.306172 
H   2.222215 -1.974381 -0.387937 
H   -2.222215 0.925483 -5.306172 
H   -7.076512 -0.925483 0.387937 
H   -9.231777 1.854247 -5.136439 
H   -0.066951 -1.854247 0.557670 
H   0.066951 1.045617 5.136439 
H   9.231777 -1.045617 -0.557670 
H   -8.369665 -0.292269 -4.169163 
H   -0.929063 0.292269 1.524945 
H   0.929063 -2.607595 4.169163 
H   8.369665 2.607595 -1.524945 
H   8.726505 -2.294649 -4.085236 
H   0.572222 2.294649 1.608872 
H   -0.572222 -0.605214 4.085236 
H   -8.726505 0.605214 -1.608872 
H   6.443620 -2.167581 -5.051583 
H   2.855108 2.167581 0.642525 
H   -2.855108 -0.732283 5.051583 
H   -6.443620 0.732283 -0.642525 
128
i=37
C   5.796962 -1.905358 3.455162 
C   3.501766 1.905358 -2.238946 
C   -3.501766 -0.994506 -3.455162 
C   -5.796962 0.994506 2.238946 
C   7.153438 -1.610710 3.205471 
C   2.145290 1.610710 -2.488637 
C   -2.145290 -1.289153 -3.205471 
C   -7.153438 1.289153 2.488637 
C   7.949782 -2.481936 2.459236 
C   1.348945 2.481936 -3.234872 
C   -1.348945 -0.417927 -2.459236 
C   -7.949782 0.417927 3.234872 
C   7.410178 2.140626 1.924543 
C   1.888549 -2.140626 -3.769565 
C   -1.888549 0.759237 -1.924543 
C   -7.410178 -0.759237 3.769565 
C   6.070335 1.830143 2.168572 
C   3.228392 -1.830143 -3.525536 
C   -3.228392 1.069721 -2.168572 
C   -6.070335 -1.069721 3.525536 
C   5.281993 2.688915 2.934225 
C   4.016735 -2.688915 -2.759883 
C   -4.016735 0.210949 -2.934225 
C   -5.281993 -0.210949 2.759883 
C   4.871871 -0.960559 4.134508 
C   4.426857 0.960559 -1.559600 
C   -4.426857 -1.939305 -4.134508 
C   -4.871871 1.939305 1.559600 
C   5.250000 -0.053445 5.161874 
C   4.048727 0.053445 -0.532234 
C   -4.048727 -2.846418 -5.161874 
C   -5.250000 2.846418 0.532234 
C   4.300546 0.850946 5.664230 
C   4.998182 -0.850946 -0.029878 
C   -4.998182 2.048918 -5.664230 
C   -4.300546 -2.048918 0.029878 
C   2.981041 0.860047 5.206643 
C   6.317687 -0.860047 -0.487465 
C   -6.317687 2.039817 -5.206643 
C   -2.981041 -2.039817 0.487465 
C   2.601356 -0.036126 4.205860 
C   6.697371 0.036126 -1.488248 
C   -6.697371 2.935990 -4.205860 
C   -2.601356 -2.935990 1.488248 
C   3.539332 -0.919732 3.677970 
C   5.759396 0.919732 -2.016138 
C   -5.759396 -1.980132 -3.677970 
C   -3.539332 1.980132 2.016138 
C   6.603687 -0.079801 -5.622428 
C   2.695040 0.079801 0.071680 
C   -2.695040 -2.820063 5.622428 
C   -6.603687 2.820063 -0.071680 
C   7.422840 1.064600 5.800475 
C   1.875888 -1.064600 0.106367 
C   -1.875888 1.835264 -5.800475 
C   -7.422840 -1.835264 -0.106367 
C   8.719798 0.980328 -5.067657 
C   0.578930 -0.980328 0.626451 
C   -0.578930 1.919536 5.067657 
C   -8.719798 -1.919536 -0.626451 
C   9.213704 -0.238006 -4.565114 
C   0.085024 0.238006 1.128994 
C   -0.085024 -2.661858 4.565114 
C   -9.213704 2.661858 -1.128994 
C   8.386926 -1.371376 -4.564429 
C   0.911802 1.371376 1.129679 
C   -0.911802 -1.528488 4.564429 
C   -8.386926 1.528488 -1.129679 
C   7.098689 -1.291116 -5.090091 
C   2.200039 1.291116 0.604017 
C   -2.200039 -1.608747 5.090091 
C   -7.098689 1.608747 -0.604017 
H   7.577936 -0.674290 3.567431 
H   1.720791 0.674290 -2.126677 
H   -1.720791 -2.225574 -3.567431 
H   -7.577936 2.225574 2.126677 
H   8.990834 -2.215208 2.263359 
H   0.307893 2.215208 -3.430749 
H   -0.307893 -0.684655 -2.263359 
H   -8.990834 0.684655 3.430749 
H   8.026476 1.475704 1.315648 
H   1.272252 -1.475704 -4.378460 
H   -1.272252 1.424160 -1.315648 
H   -8.026476 -1.424160 4.378460 
H   5.640399 0.910300 1.769681 
H   3.658329 -0.910300 -3.924427 
H   -3.658329 1.989563 -1.769681 
H   -5.640399 -1.989563 3.924427 
H   4.250621 2.405508 3.146232 
H   5.048107 -2.405508 -2.547876 
H   -5.048107 0.494356 -3.146232 
H   -4.250621 -0.494356 2.547876 
H   4.593398 1.542731 -4.931640 
H   4.705330 -1.542731 0.762468 
H   -4.705330 1.357133 4.931640 
H   -4.593398 -1.357133 -0.762468 
H   2.270775 1.566454 5.637829 
H   7.027952 -1.566454 -0.056279 
H   -7.027952 1.333409 -5.637829 
H   -2.270775 -1.333409 0.056279 
H   1.590713 -0.023549 3.793521 
H   7.708014 0.023549 -1.900587 
H   -7.708014 2.923412 -3.793521 
H   -1.590713 -2.923412 1.900587 
H   3.241174 -1.567116 2.851902 
H   6.057554 1.567116 -2.842206 
H   -6.057554 -1.332747 -2.851902 
H   -3.241174 1.332747 2.842206 
H   7.072014 1.995813 5.341362 
H   2.226713 -1.995813 -0.352747 
H   -2.226713 0.904051 -5.341362 
H   -7.072014 -0.904051 0.352747 
H   -9.233259 1.860756 -5.109028 
H   -0.065469 -1.860756 0.585081 
H   0.065469 1.039108 5.109028 
H   9.233259 -1.039108 -0.585081 
H   -8.362839 -0.304969 -4.182869 
H   -0.935889 0.304969 1.511239 
H   0.935889 -2.594895 4.182869 
H   8.362839 2.594895 -1.511239 
H   8.736295 -2.315128 -4.130216 
H   0.562432 2.315128 1.563892 
H   -0.562432 -0.584735 4.130216 
H   -8.736295 0.584735 -1.563892 
H   6.451240 -2.172185 -5.088255 
H   2.847488 2.172185 0.605853 
H   -2.847488 -0.727679 5.088255 
H   -6.451240 0.727679 -0.605853 
128
i=38
C   5.801830 -1.903771 3.459872 
C   3.496898 1.903771 -2.234236 
C   -3.496898 -0.996093 -3.459872 
C   -5.801830 0.996093 2.234236 
C   7.160794 -1.615896 3.213462 
C   2.137934 1.615896 -2.480646 
C   -2.137934 -1.283967 -3.213462 
C   -7.160794 1.283967 2.480646 
C   7.951899 -2.488180 2.462094 
C   1.346828 2.488180 -3.232014 
C   -1.346828 -0.411683 -2.462094 
C   -7.951899 0.411683 3.232014 
C   7.404728 2.140944 1.918352 
C   1.893999 -2.140944 -3.775756 
C   -1.893999 0.758919 -1.918352 
C   -7.404728 -0.758919 3.775756 
C   6.063032 1.836440 2.160634 
C   3.235695 -1.836440 -3.533474 
C   -3.235695 1.063424 -2.160634 
C   -6.063032 -1.063424 3.533474 
C   5.280564 2.695212 2.932426 
C   4.018164 -2.695212 -2.761682 
C   -4.018164 0.204652 -2.932426 
C   -5.280564 -0.204652 2.761682 
C   4.876369 -0.958866 4.138794 
C   4.422359 0.958866 -1.555314 
C   -4.422359 -1.940998 -4.138794 
C   -4.876369 1.940998 1.555314 
C   5.250847 -0.045454 5.162721 
C   4.047880 0.045454 -0.531387 
C   -4.047880 -2.854409 -5.162721 
C   -5.250847 2.854409 0.531387 
C   4.295519 0.854174 5.663860 
C   5.003209 -0.854174 -0.030248 
C   -5.003209 2.045690 -5.663860 
C   -4.295519 -2.045690 0.030248 
C   2.974056 0.851792 5.209289 
C   6.324672 -0.851792 -0.484819 
C   -6.324672 2.048072 -5.209289 
C   -2.974056 -2.048072 0.484819 
C   2.598816 -0.049408 4.210940 
C   6.699911 0.049408 -1.483168 
C   -6.699911 2.949272 -4.210940 
C   -2.598816 -2.949272 1.483168 
C   3.542560 -0.927352 3.683897 
C   5.756168 0.927352 -2.010211 
C   -5.756168 -1.972512 -3.683897 
C   -3.542560 1.972512 2.010211 
C   6.604057 -0.070223 -5.621581 
C   2.694670 0.070223 0.072527 
C   -2.694670 -2.829641 5.621581 
C   -6.604057 2.829641 -0.072527 
C   7.420035 1.077724 5.821060 
C   1.878693 -1.077724 0.126952 
C   -1.878693 1.822140 -5.821060 
C   -7.420035 -1.822140 -0.126952 
C   8.719322 0.984773 -5.052099 
C   0.579406 -0.984773 0.642009 
C   -0.579406 1.915091 5.052099 
C   -8.719322 -1.915091 -0.642009 
C   9.219154 -0.245520 -4.574904 
C   0.079574 0.245520 1.119204 
C   -0.079574 -2.654344 4.574904 
C   -9.219154 2.654344 -1.119204 
C   8.394917 -1.382753 -4.592952 
C   0.903811 1.382753 1.101156 
C   -0.903811 -1.517111 4.592952 
C   -8.394917 1.517111 -1.101156 
C   7.104880 -1.293444 -5.113057 
C   2.193848 1.293444 0.581051 
C   -2.193848 -1.606419 5.113057 
C   -7.104880 1.606419 -0.581051 
H   7.591060 -0.683551 3.580660 
H   1.707667 0.683551 -2.113448 
H   -1.707667 -2.216313 -3.580660 
H   -7.591060 2.216313 2.113448 
H   8.994856 -2.226215 2.268386 
H   0.303871 2.226215 -3.425722 
H   -0.303871 -0.673648 -2.268386 
H   -8.994856 0.673648 3.425722 
H   8.016898 1.476180 1.304747 
H   1.281830 -1.476180 -4.389361 
H   -1.281830 1.423684 -1.304747 
H   -8.016898 -1.423684 4.389361 
H   5.627646 0.920936 1.756452 
H   3.671082 -0.920936 -3.937656 
H   -3.671082 1.978927 -1.756452 
H   -5.627646 -1.978927 3.937656 
H   4.247869 2.415615 3.143269 
H   5.050859 -2.415615 -2.550839 
H   -5.050859 0.484249 -3.143269 
H   -4.247869 -0.484249 2.550839 
H   4.584402 1.549875 -4.933598 
H   4.714326 -1.549875 0.760510 
H   -4.714326 1.349989 4.933598 
H   -4.584402 -1.349989 -0.760510 
H   2.259080 1.553436 5.641004 
H   7.039647 -1.553436 -0.053104 
H   -7.039647 1.346427 -5.641004 
H   -2.259080 -1.346427 0.053104 
H   1.587538 -0.044346 3.798760 
H   7.711189 0.044346 -1.895348 
H   -7.711189 2.944209 -3.798760 
H   -1.587538 -2.944209 1.895348 
H   3.247418 -1.577964 2.859258 
H   6.051310 1.577964 -2.834850 
H   -6.051310 -1.321899 -2.859258 
H   -3.247418 1.321899 2.834850 
H   7.067516 2.017245 5.376552 
H   2.231211 -2.017245 -0.317557 
H   -2.231211 0.882619 -5.376552 
H   -7.067516 -0.882619 0.317557 
H   -9.234741 1.867265 -5.081617 
H   -0.063987 -1.867265 0.612492 
H   0.063987 1.032599 5.081617 
H   9.234741 -1.032599 -0.612492 
H   -8.356013 -0.317669 -4.196575 
H   -0.942715 0.317669 1.497533 
H   0.942715 -2.582195 4.196575 
H   8.356013 2.582195 -1.497533 
H   8.746085 -2.335607 -4.175196 
H   0.552642 2.335607 1.518912 
H   -0.552642 -0.564256 4.175196 
H   -8.746085 0.564256 -1.518912 
H   6.458860 -2.176789 -5.124927 
H   2.839868 2.176789 0.569181 
H   -2.839868 -0.723075 5.124927 
H   -6.458860 0.723075 -0.569181 
128
i=39
C   5.806698 -1.902184 3.464582 
C   3.492030 1.902184 -2.229526 
C   -3.492030 -0.997680 -3.464582 
C   -5.806698 0.997680 2.229526 
C   7.168150 -1.621082 3.221453 
C   2.130578 1.621082 -2.472655 
C   -2.130578 -1.278781 -3.221453 
C   -7.168150 1.278781 2.472655 
C   7.954016 -2.494424 2.464952 
C   1.344711 2.494424 -3.229156 
C   -1.344711 -0.405439 -2.464952 
C   -7.954016 0.405439 3.229156 
C   7.399278 2.141262 1.912161 
C   1.899449 -2.141262 -3.781947 
C   -1.899449 0.758601 -1.912161 
C   -7.399278 -0.758601 3.781947 
C   6.055729 1.842737 2.152696 
C   3.242998 -1.842737 -3.541412 
C   -3.242998 1.057127 -2.152696 
C   -6.055729 -1.057127 3.541412 
C   5.279135 2.701509 2.930627 
C   4.019593 -2.701509 -2.763481 
C   -4.019593 0.198355 -2.930627 
C   -5.279135 -0.198355 2.763481 
C   4.880867 -0.957173 4.143080 
C   4.417861 0.957173 -1.551028 
C   -4.417861 -1.942691 -4.143080 
C   -4.880867 1.942691 1.551028 
C   5.251694 -0.037463 5.163568 
C   4.047033 0.037463 -0.530540 
C   -4.047033 -2.862400 -5.163568 
C   -5.251694 2.862400 0.530540 
C   4.290492 0.857402 5.663490 
C   5.008236 -0.857402 -0.030618 
C   -5.008236 2.042462 -5.663490 
C   -4.290492 -2.042462 0.030618 
C   2.967071 0.843537 5.211935 
C   6.331657 -0.843537 -0.482173 
C   -6.331657 2.056327 -5.211935 
C   -2.967071 -2.056327 0.482173 
C   2.596276 -0.062690 4.216020 
C   6.702451 0.062690 -1.478088 
C   -6.702451 2.962554 -4.216020 
C   -2.596276 -2.962554 1.478088 
C   3.545788 -0.934972 3.689824 
C   5.752940 0.934972 -2.004284 
C   -5.752940 -1.964892 -3.689824 
C   -3.545788 1.964892 2.004284 
C   6.604427 -0.060645 -5.620734 
C   2.694300 0.060645 0.073374 
C   -2.694300 -2.839219 5.620734 
C   -6.604427 2.839219 -0.073374 
C   7.417230 1.090848 5.841645 
C   1.881498 -1.090848 0.147537 
C   -1.881498 1.809016 -5.841645 
C   -7.417230 -1.809016 -0.147537 
C   8.718846 0.989218 -5.036541 
C   0.579882 -0.989218 0.657567 
C   -0.579882 1.910646 5.036541 
C   -8.718846 -1.910646 -0.657567 
C   9.224604 -0.253034 -4.584694 
C   0.074124 0.253034 1.109414 
C   -0.074124 -2.646830 4.584694 
C   -9.224604 2.646830 -1.109414 
C   8.402908 -1.394130 -4.621475 
C   0.895820 1.394130 1.072633 
C   -0.895820 -1.505734 4.621475 
C   -8.402908 1.505734 -1.072633 
C   7.111071 -1.295772 -5.136023 
C   2.187657 1.295772 0.558085 
C   -2.187657 -1.604091 5.136023 
C   -7.111071 1.604091 -0.558085 
H   7.604184 -0.692812 3.593889 
H   1.694543 0.692812 -2.100219 
H   -1.694543 -2.207052 -3.593889 
H   -7.604184 2.207052 2.100219 
H   8.998878 -2.237222 2.273413 
H   0.299849 2.237222 -3.420695 
H   -0.299849 -0.662641 -2.273413 
H   -8.998878 0.662641 3.420695 
H   8.007320 1.476656 1.293846 
H   1.291408 -1.476656 -4.400262 
H   -1.291408 1.423208 -1.293846 
H   -8.007320 -1.423208 4.400262 
H   5.614893 0.931572 1.743223 
H   3.683835 -0.931572 -3.950885 
H   -3.683835 1.968291 -1.743223 
H   -5.614893 -1.968291 3.950885 
H   4.245117 2.425722 3.140306 
H   5.053611 -2.425722 -2.553802 
H   -5.053611 0.474142 -3.140306 
H   -4.245117 -0.474142 2.553802 
H   4.575406 1.557019 -4.935556 
H   4.723322 -1.557019 0.758552 
H   -4.723322 1.342845 4.935556 
H   -4.575406 -1.342845 -0.758552 
H   2.247385 1.540418 5.644179 
H   7.051342 -1.540418 -0.049929 
H   -7.051342 1.359445 -5.644179 
H   -2.247385 -1.359445 0.049929 
H   1.584363 -0.065143 3.803999 
H   7.714364 0.065143 -1.890109 
H   -7.714364 2.965006 -3.803999 
H   -1.584363 -2.965006 1.890109 
H   3.253662 -1.588812 2.866614 
H   6.045066 1.588812 -2.827494 
H   -6.045066 -1.311051 -2.866614 
H   -3.253662 1.311051 2.827494 
H   7.063018 2.038677 5.411742 
H   2.235709 -2.038677 -0.282367 
H   -2.235709 0.861187 -5.411742 
H   -7.063018 -0.861187 0.282367 
H   -9.236223 1.873774 -5.054206 
H   -0.062505 -1.873774 0.639903 
H   0.062505 1.026090 5.054206 
H   9.236223 -1.026090 -0.639903 
H   -8.349187 -0.330369 -4.210281 
H   -0.949541 0.330369 1.483827 
H   0.949541 -2.569495 4.210281 
H   8.349187 2.569495 -1.483827 
H   8.755875 -2.356086 -4.220176 
H   0.542852 2.356086 1.473932 
H   -0.542852 -0.543777 4.220176 
H   -8.755875 0.543777 -1.473932 
H   6.466480 -2.181393 -5.161599 
H   2.832248 2.181393 0.532509 
H   -2.832248 -0.718471 5.161599 
H   -6.466480 0.718471 -0.532509 
128
i=40
C   5.811566 -1.900597 3.469292 
C   3.487162 1.900597 -2.224816 
C   -3.487162 -0.999267 -3.469292 
C   -5.811566 0.999267 2.224816 
C   7.175506 -1.626268 3.229444 
C   2.123222 1.626268 -2.464664 
C   -2.123222 -1.273595 -3.229444 
C   -7.175506 1.273595 2.464664 
C   7.956133 -2.500668 2.467810 
C   1.342594 2.500668 -3.226298 
C   -1.342594 -0.399195 -2.467810 
C   -7.956133 0.399195 3.226298 
C   7.393828 2.141580 1.905970 
C   1.904899 -2.141580 -3.788138 
C   -1.904899 0.758283 -1.905970 
C   -7.393828 -0.758283 3.788138 
C   6.048426 1.849034 2.144758 
C   3.250301 -1.849034 -3.549350 
C   -3.250301 1.050830 -2.144758 
C   -6.048426 -1.050830 3.549350 
C   5.277706 2.707806 2.928828 
C   4.021022 -2.707806 -2.765280 
C   -4.021022 0.192058 -2.928828 
C   -5.277706 -0.192058 2.765280 
C   4.885365 -0.955480 4.147366 
C   4.413363 0.955480 -1.546742 
C   -4.413363 -1.944384 -4.147366 
C   -4.885365 1.944384 1.546742 
C   5.252541 -0.029472 5.164415 
C   4.046186 0.029472 -0.529693 
C   -4.046186 -2.870391 -5.164415 
C   -5.252541 2.870391 0.529693 
C   4.285465 0.860630 5.663120 
C   5.013263 -0.860630 -0.030988 
C   -5.013263 2.039234 -5.663120 
C   -4.285465 -2.039234 0.030988 
C   2.960086 0.835282 5.214581 
C   6.338642 -0.835282 -0.479527 
C   -6.338642 2.064582 -5.214581 
C   -2.960086 -2.064582 0.479527 
C   2.593736 -0.075972 4.221100 
C   6.704991 0.075972 -1.473008 
C   -6.704991 2.975836 -4.221100 
C   -2.593736 -2.975836 1.473008 
C   3.549016 -0.942592 3.695751 
C   5.749712 0.942592 -1.998357 
C   -5.749712 -1.957272 -3.695751 
C   -3.549016 1.957272 1.998357 
C   6.604797 -0.051067 -5.619887 
C   2.693930 0.051067 0.074221 
C   -2.693930 -2.848797 5.619887 
C   -6.604797 2.848797 -0.074221 
C   7.414425 1.103972 5.862230 
C   1.884303 -1.103972 0.168122 
C   -1.884303 1.795892 -5.862230 
C   -7.414425 -1.795892 -0.168122 
C   8.718370 0.993663 -5.020983 
C   0.580358 -0.993663 0.673125 
C   -0.580358 1.906201 5.020983 
C   -8.718370 -1.906201 -0.673125 
C   9.230054 -0.260548 -4.594484 
C   0.068674 0.260548 1.099624 
C   -0.068674 -2.639316 4.594484 
C   -9.230054 2.639316 -1.099624 
C   8.410899 -1.405507 -4.649998 
C   0.887829 1.405507 1.044110 
C   -0.887829 -1.494357 4.649998 
C   -8.410899 1.494357 -1.044110 
C   7.117262 -1.298100 -5.158989 
C   2.181466 1.298100 0.535119 
C   -2.181466 -1.601763 5.158989 
C   -7.117262 1.601763 -0.535119 
H   7.617308 -0.702073 3.607118 
H   1.681419 0.702073 -2.086990 
H   -1.681419 -2.197791 -3.607118 
H   -7.617308 2.197791 2.086990 
H   9.002900 -2.248229 2.278440 
H   0.295827 2.248229 -3.415668 
H   -0.295827 -0.651634 -2.278440 
H   -9.002900 0.651634 3.415668 
H   7.997742 1.477132 1.282945 
H   1.300986 -1.477132 -4.411163 
H   -1.300986 1.422732 -1.282945 
H   -7.997742 -1.422732 4.411163 
H   5.602140 0.942208 1.729994 
H   3.696588 -0.942208 -3.964114 
H   -3.696588 1.957655 -1.729994 
H   -5.602140 -1.957655 3.964114 
H   4.242365 2.435829 3.137343 
H   5.056363 -2.435829 -2.556765 
H   -5.056363 0.464035 -3.137343 
H   -4.242365 -0.464035 2.556765 
H   4.566410 1.564163 -4.937514 
H   4.732318 -1.564163 0.756594 
H   -4.732318 1.335701 4.937514 
H   -4.566410 -1.335701 -0.756594 
H   2.235690 1.527400 5.647354 
H   7.063037 -1.527400 -0.046754 
H   -7.063037 1.372463 -5.647354 
H   -2.235690 -1.372463 0.046754 
H   1.581188 -0.085940 3.809238 
H   7.717539 0.085940 -1.884870 
H   -7.717539 2.985803 -3.809238 
H   -1.581188 -2.985803 1.884870 
H   3.259906 -1.599660 2.873970 
H   6.038822 1.599660 -2.820138 
H   -6.038822 -1.300203 -2.873970 
H   -3.259906 1.300203 2.820138 
H   7.058520 2.060109 5.446932 
H   2.240207 -2.060109 -0.247177 
H   -2.240207 0.839755 -5.446932 
H   -7.058520 -0.839755 0.247177 
H   -9.237705 1.880283 -5.026795 
H   -0.061023 -1.880283 0.667314 
H   0.061023 1.019581 5.026795 
H   9.237705 -1.019581 -0.667314 
H   -8.342361 -0.343069 -4.223987 
H   -0.956367 0.343069 1.470121 
H   0.956367 -2.556795 4.223987 
H   8.342361 2.556795 -1.470121 
H   8.765665 -2.376565 -4.265156 
H   0.533062 2.376565 1.428952 
H   -0.533062 -0.523298 4.265156 
H   -8.765665 0.523298 -1.428952 
H   6.474100 -2.185997 -5.198271 
H   2.824628 2.185997 0.495837 
H   -2.824628 -0.713867 5.198271 
H   -6.474100 0.713867 -0.495837 
