# Supplementary material for: Is Ortho-Terphenyl a Rigid Glass Former?
Source: J Phys Chem Lett. 2024 Jul 1;15(27):7020–7. doi: 10.1021/acs.jpclett.4c01217 (PMC11247491; doi:10.1021/acs.jpclett.4c01217)
Supplement: Supplementary file 2 — jz4c01217_si_002.zip [file jz4c01217_si_002.zip › xyz files for modes/for IR active/f43.xyz]

128
i=1
C   5.648164 -1.956160 3.360752 
C   3.650564 1.956160 -2.333356 
C   -3.650564 -0.943704 -3.360752 
C   -5.648164 0.943704 2.333356 
C   6.989712 -1.545194 3.182395 
C   2.309016 1.545194 -2.511713 
C   -2.309016 -1.354669 -3.182395 
C   -6.989712 1.354669 2.511713 
C   7.949780 -2.380972 2.593958 
C   1.348947 2.380972 -3.100150 
C   -1.348947 -0.518891 -2.593958 
C   -7.949780 0.518891 3.100150 
C   7.578878 2.149828 2.123619 
C   1.719849 -2.149828 -3.570489 
C   -1.719849 0.750035 -2.123619 
C   -7.578878 -0.750035 3.570489 
C   6.225283 1.765371 2.201380 
C   3.073444 -1.765371 -3.492728 
C   -3.073444 1.134493 -2.201380 
C   -6.225283 -1.134493 3.492728 
C   5.265167 2.600333 2.812729 
C   4.033561 -2.600333 -2.881379 
C   -4.033561 0.299531 -2.812729 
C   -5.265167 -0.299531 2.881379 
C   4.735873 -1.043217 4.098742 
C   4.562855 1.043217 -1.595366 
C   -4.562855 -1.856647 -4.098742 
C   -4.735873 1.856647 1.595366 
C   5.253918 -0.189231 5.118692 
C   4.044809 0.189231 -0.575416 
C   -4.044809 -2.710632 -5.118692 
C   -5.253918 2.710632 0.575416 
C   4.449248 0.843748 5.641580 
C   4.849480 -0.843748 -0.052528 
C   -4.849480 2.056116 -5.641580 
C   -4.449248 -2.056116 0.052528 
C   3.128791 1.033937 5.225697 
C   6.169937 -1.033937 -0.468411 
C   -6.169937 1.865927 -5.225697 
C   -3.128791 -1.865927 0.468411 
C   2.590666 0.145166 4.280690 
C   6.708061 -0.145166 -1.413418 
C   -6.708061 2.754698 -4.280690 
C   -2.590666 -2.754698 1.413418 
C   3.382374 -0.877712 3.729198 
C   5.916354 0.877712 -1.964910 
C   -5.916354 -2.022152 -3.729198 
C   -3.382374 2.022152 1.964910 
C   6.624227 -0.246809 -5.698420 
C   2.674500 0.246809 -0.004312 
C   -2.674500 -2.653055 5.698420 
C   -6.624227 2.653055 0.004312 
C   7.362940 0.959926 5.728295 
C   1.935788 -0.959926 0.034187 
C   -1.935788 1.939938 -5.728295 
C   -7.362940 -1.939938 -0.034187 
C   8.616294 1.028268 -5.040355 
C   0.682434 -1.028268 0.653753 
C   -0.682434 1.871596 5.040355 
C   -8.616294 -1.871596 -0.653753 
C   9.149254 -0.111962 -4.429114 
C   0.149474 0.111962 1.264994 
C   -0.149474 -2.787902 4.429114 
C   -9.149254 2.787902 -1.264994 
C   8.423120 -1.325874 -4.472671 
C   0.875608 1.325874 1.221437 
C   -0.875608 -1.573990 4.472671 
C   -8.423120 1.573990 -1.221437 
C   7.177433 -1.400978 -5.110515 
C   2.121295 1.400978 0.583593 
C   -2.121295 -1.498885 5.110515 
C   -7.177433 1.498885 -0.583593 
H   7.287522 -0.549404 3.514517 
H   2.011205 0.549404 -2.179591 
H   -2.011205 -2.350460 -3.514517 
H   -7.287522 2.350460 2.179591 
H   8.982572 -2.027986 2.478737 
H   0.316155 2.027986 -3.215371 
H   -0.316155 -0.871877 -2.478737 
H   -8.982572 0.871877 3.215371 
H   8.323134 1.486608 1.654114 
H   0.975594 -1.486608 -4.039994 
H   -0.975594 1.413256 -1.654114 
H   -8.323134 -1.413256 4.039994 
H   5.912717 0.797804 1.796135 
H   3.386011 -0.797804 -3.897973 
H   -3.386011 2.102059 -1.796135 
H   -5.912717 -2.102059 3.897973 
H   4.227443 2.249086 2.907890 
H   5.071285 -2.249086 -2.786218 
H   -5.071285 0.650778 -2.907890 
H   -4.227443 -0.650778 2.786218 
H   4.870154 1.503567 -4.979692 
H   4.428574 -1.503567 0.714416 
H   -4.428574 1.396297 4.979692 
H   -4.870154 -1.396297 -0.714416 
H   2.531975 1.852002 5.649999 
H   6.766752 -1.852002 -0.044109 
H   -6.766752 1.047861 -5.649999 
H   -2.531975 -1.047861 0.044109 
H   1.565313 0.268453 3.921897 
H   7.733414 -0.268453 -1.772211 
H   -7.733414 2.631410 -3.921897 
H   -1.565313 -2.631410 1.772211 
H   2.961880 -1.509968 2.935296 
H   6.336848 1.509968 -2.758812 
H   -6.336848 -1.389895 -2.935296 
H   -2.961880 1.389895 2.758812 
H   6.964062 1.836531 5.211712 
H   2.334665 -1.836531 -0.482397 
H   -2.334665 1.063333 -5.211712 
H   -6.964062 -1.063333 0.482397 
H   -9.404287 1.960342 -5.077174 
H   0.105559 -1.960342 0.616935 
H   -0.105559 0.939522 5.077174 
H   9.404287 -0.939522 -0.616935 
H   -8.462535 -0.068959 -3.949293 
H   -0.836193 0.068959 1.744815 
H   0.836193 -2.830905 3.949293 
H   8.462535 2.830905 -1.744815 
H   8.820435 -2.213424 -3.977286 
H   0.478292 2.213424 1.716822 
H   -0.478292 -0.686439 3.977286 
H   -8.820435 0.686439 -1.716822 
H   6.608190 -2.341411 -5.120113 
H   2.690538 2.341411 0.573995 
H   -2.690538 -0.558453 5.120113 
H   -6.608190 0.558453 -0.573995 
128
i=2
C   5.660123 -1.952032 3.367367 
C   3.638605 1.952032 -2.326741 
C   -3.638605 -0.947832 -3.367367 
C   -5.660123 0.947832 2.326741 
C   7.001671 -1.548634 3.179908 
C   2.297057 1.548634 -2.514200 
C   -2.297057 -1.351229 -3.179908 
C   -7.001671 1.351229 2.514200 
C   7.948510 -2.387322 2.578771 
C   1.350217 2.387322 -3.115337 
C   -1.350217 -0.512541 -2.578771 
C   -7.948510 0.512541 3.115337 
C   7.565278 2.148717 2.107426 
C   1.733449 -2.148717 -3.586682 
C   -1.733449 0.751146 -2.107426 
C   -7.565278 -0.751146 3.586682 
C   6.214170 1.768070 2.202862 
C   3.084557 -1.768070 -3.491246 
C   -3.084557 1.131794 -2.202862 
C   -6.214170 -1.131794 3.491246 
C   5.267707 2.605413 2.825958 
C   4.031021 -2.605413 -2.868150 
C   -4.031021 0.294451 -2.825958 
C   -5.267707 -0.294451 2.868150 
C   4.746774 -1.035967 4.099747 
C   4.551954 1.035967 -1.594361 
C   -4.551954 -1.863897 -4.099747 
C   -4.746774 1.863897 1.594361 
C   5.253018 -0.180447 5.122502 
C   4.045709 0.180447 -0.571606 
C   -4.045709 -2.719416 -5.122502 
C   -5.253018 2.719416 0.571606 
C   4.437394 0.842531 5.644067 
C   4.861334 -0.842531 -0.050041 
C   -4.861334 2.057333 -5.644067 
C   -4.437394 -2.057333 0.050041 
C   3.118207 1.021501 5.222204 
C   6.180521 -1.021501 -0.471904 
C   -6.180521 1.878363 -5.222204 
C   -3.118207 -1.878363 0.471904 
C   2.593259 0.135006 4.270159 
C   6.705468 -0.135006 -1.423949 
C   -6.705468 2.764858 -4.270159 
C   -2.593259 -2.764858 1.423949 
C   3.396133 -0.877342 3.720519 
C   5.902595 0.877342 -1.973589 
C   -5.902595 -2.022522 -3.720519 
C   -3.396133 2.022522 1.973589 
C   6.621951 -0.235855 -5.691329 
C   2.676776 0.235855 0.002779 
C   -2.676776 -2.664009 5.691329 
C   -6.621951 2.664009 -0.002779 
C   7.370613 0.962519 5.723162 
C   1.928115 -0.962519 0.029054 
C   -1.928115 1.937345 -5.723162 
C   -7.370613 -1.937345 -0.029054 
C   8.626930 1.020807 -5.052420 
C   0.671798 -1.020807 0.641688 
C   -0.671798 1.879057 5.052420 
C   -8.626930 -1.879057 -0.641688 
C   9.152429 -0.120058 -4.436840 
C   0.146299 0.120058 1.257268 
C   -0.146299 -2.779806 4.436840 
C   -9.152429 2.779806 -1.257268 
C   8.414706 -1.323598 -4.464733 
C   0.884022 1.323598 1.229375 
C   -0.884022 -1.576266 4.464733 
C   -8.414706 1.576266 -1.229375 
C   7.165844 -1.388595 -5.094693 
C   2.132884 1.388595 0.599415 
C   -2.132884 -1.511268 5.094693 
C   -7.165844 1.511268 -0.599415 
H   7.308689 -0.556336 3.511871 
H   1.990038 0.556336 -2.182237 
H   -1.990038 -2.343528 -3.511871 
H   -7.308689 2.343528 2.182237 
H   8.980985 -2.040104 2.454183 
H   0.317742 2.040104 -3.239925 
H   -0.317742 -0.859759 -2.454183 
H   -8.980985 0.859759 3.239925 
H   8.299215 1.485232 1.626808 
H   0.999513 -1.485232 -4.067300 
H   -0.999513 1.414632 -1.626808 
H   -8.299215 -1.414632 4.067300 
H   5.893137 0.802672 1.801427 
H   3.405591 -0.802672 -3.892681 
H   -3.405591 2.097191 -1.801427 
H   -5.893137 -2.097191 3.892681 
H   4.231412 2.258664 2.933502 
H   5.067316 -2.258664 -2.760606 
H   -5.067316 0.641200 -2.933502 
H   -4.231412 -0.641200 2.760606 
H   4.847876 1.503197 -4.973712 
H   4.450852 -1.503197 0.720396 
H   -4.450852 1.396667 4.973712 
H   -4.847876 -1.396667 -0.720396 
H   2.512872 1.831258 5.646877 
H   6.785855 -1.831258 -0.047231 
H   -6.785855 1.068605 -5.646877 
H   -2.512872 -1.068605 0.047231 
H   1.569758 0.251731 3.905916 
H   7.728969 -0.251731 -1.788192 
H   -7.728969 2.648132 -3.905916 
H   -1.569758 -2.648132 1.788192 
H   2.986063 -1.509174 2.922543 
H   6.312665 1.509174 -2.771565 
H   -6.312665 -1.390689 -2.922543 
H   -2.986063 1.390689 2.771565 
H   6.977556 1.839600 5.203563 
H   2.321171 -1.839600 -0.490546 
H   -2.321171 1.060264 -5.203563 
H   -6.977556 -1.060264 0.490546 
H   -9.386295 1.946478 -5.096806 
H   0.087567 -1.946478 0.597303 
H   -0.087567 0.953386 5.096806 
H   9.386295 -0.953386 -0.597303 
H   -8.456661 -0.084940 -3.964427 
H   -0.842067 0.084940 1.729681 
H   0.842067 -2.814924 3.964427 
H   8.456661 2.814924 -1.729681 
H   8.806147 -2.211307 -3.965591 
H   0.492580 2.211307 1.728517 
H   -0.492580 -0.688556 3.965591 
H   -8.806147 0.688556 -1.728517 
H   6.587923 -2.321726 -5.094924 
H   2.710805 2.321726 0.599184 
H   -2.710805 -0.578138 5.094924 
H   -6.587923 0.578138 -0.599184 
128
i=3
C   5.672082 -1.947904 3.373982 
C   3.626646 1.947904 -2.320126 
C   -3.626646 -0.951960 -3.373982 
C   -5.672082 0.951960 2.320126 
C   7.013630 -1.552074 3.177421 
C   2.285098 1.552074 -2.516687 
C   -2.285098 -1.347789 -3.177421 
C   -7.013630 1.347789 2.516687 
C   7.947240 -2.393672 2.563584 
C   1.351487 2.393672 -3.130524 
C   -1.351487 -0.506191 -2.563584 
C   -7.947240 0.506191 3.130524 
C   7.551678 2.147606 2.091233 
C   1.747049 -2.147606 -3.602875 
C   -1.747049 0.752257 -2.091233 
C   -7.551678 -0.752257 3.602875 
C   6.203057 1.770769 2.204344 
C   3.095670 -1.770769 -3.489764 
C   -3.095670 1.129095 -2.204344 
C   -6.203057 -1.129095 3.489764 
C   5.270247 2.610493 2.839187 
C   4.028481 -2.610493 -2.854921 
C   -4.028481 0.289371 -2.839187 
C   -5.270247 -0.289371 2.854921 
C   4.757675 -1.028717 4.100752 
C   4.541053 1.028717 -1.593356 
C   -4.541053 -1.871147 -4.100752 
C   -4.757675 1.871147 1.593356 
C   5.252118 -0.171663 5.126312 
C   4.046609 0.171663 -0.567796 
C   -4.046609 -2.728200 -5.126312 
C   -5.252118 2.728200 0.567796 
C   4.425540 0.841314 5.646554 
C   4.873188 -0.841314 -0.047554 
C   -4.873188 2.058550 -5.646554 
C   -4.425540 -2.058550 0.047554 
C   3.107623 1.009065 5.218711 
C   6.191105 -1.009065 -0.475397 
C   -6.191105 1.890799 -5.218711 
C   -3.107623 -1.890799 0.475397 
C   2.595852 0.124846 4.259628 
C   6.702875 -0.124846 -1.434480 
C   -6.702875 2.775018 -4.259628 
C   -2.595852 -2.775018 1.434480 
C   3.409892 -0.876972 3.711840 
C   5.888836 0.876972 -1.982268 
C   -5.888836 -2.022892 -3.711840 
C   -3.409892 2.022892 1.982268 
C   6.619675 -0.224901 -5.684238 
C   2.679052 0.224901 0.009870 
C   -2.679052 -2.674963 5.684238 
C   -6.619675 2.674963 -0.009870 
C   7.378286 0.965112 5.718029 
C   1.920442 -0.965112 0.023921 
C   -1.920442 1.934752 -5.718029 
C   -7.378286 -1.934752 -0.023921 
C   8.637566 1.013346 -5.064485 
C   0.661162 -1.013346 0.629623 
C   -0.661162 1.886518 5.064485 
C   -8.637566 -1.886518 -0.629623 
C   9.155604 -0.128154 -4.444566 
C   0.143124 0.128154 1.249542 
C   -0.143124 -2.771710 4.444566 
C   -9.155604 2.771710 -1.249542 
C   8.406292 -1.321322 -4.456795 
C   0.892436 1.321322 1.237313 
C   -0.892436 -1.578542 4.456795 
C   -8.406292 1.578542 -1.237313 
C   7.154255 -1.376212 -5.078871 
C   2.144473 1.376212 0.615237 
C   -2.144473 -1.523651 5.078871 
C   -7.154255 1.523651 -0.615237 
H   7.329856 -0.563268 3.509225 
H   1.968871 0.563268 -2.184883 
H   -1.968871 -2.336596 -3.509225 
H   -7.329856 2.336596 2.184883 
H   8.979398 -2.052222 2.429629 
H   0.319329 2.052222 -3.264479 
H   -0.319329 -0.847641 -2.429629 
H   -8.979398 0.847641 3.264479 
H   8.275296 1.483856 1.599502 
H   1.023432 -1.483856 -4.094606 
H   -1.023432 1.416008 -1.599502 
H   -8.275296 -1.416008 4.094606 
H   5.873557 0.807540 1.806719 
H   3.425171 -0.807540 -3.887389 
H   -3.425171 2.092323 -1.806719 
H   -5.873557 -2.092323 3.887389 
H   4.235381 2.268242 2.959114 
H   5.063347 -2.268242 -2.734994 
H   -5.063347 0.631622 -2.959114 
H   -4.235381 -0.631622 2.734994 
H   4.825598 1.502827 -4.967732 
H   4.473130 -1.502827 0.726376 
H   -4.473130 1.397037 4.967732 
H   -4.825598 -1.397037 -0.726376 
H   2.493769 1.810514 5.643755 
H   6.804958 -1.810514 -0.050353 
H   -6.804958 1.089349 -5.643755 
H   -2.493769 -1.089349 0.050353 
H   1.574203 0.235009 3.889935 
H   7.724524 -0.235009 -1.804173 
H   -7.724524 2.664854 -3.889935 
H   -1.574203 -2.664854 1.804173 
H   3.010246 -1.508380 2.909790 
H   6.288482 1.508380 -2.784318 
H   -6.288482 -1.391483 -2.909790 
H   -3.010246 1.391483 2.784318 
H   6.991050 1.842669 5.195414 
H   2.307677 -1.842669 -0.498695 
H   -2.307677 1.057195 -5.195414 
H   -6.991050 -1.057195 0.498695 
H   -9.368303 1.932614 -5.116438 
H   0.069575 -1.932614 0.577671 
H   -0.069575 0.967250 5.116438 
H   9.368303 -0.967250 -0.577671 
H   -8.450787 -0.100921 -3.979561 
H   -0.847941 0.100921 1.714547 
H   0.847941 -2.798943 3.979561 
H   8.450787 2.798943 -1.714547 
H   8.791859 -2.209190 -3.953896 
H   0.506868 2.209190 1.740212 
H   -0.506868 -0.690673 3.953896 
H   -8.791859 0.690673 -1.740212 
H   6.567656 -2.302041 -5.069735 
H   2.731072 2.302041 0.624373 
H   -2.731072 -0.597823 5.069735 
H   -6.567656 0.597823 -0.624373 
128
i=4
C   5.684041 -1.943776 3.380597 
C   3.614687 1.943776 -2.313511 
C   -3.614687 -0.956088 -3.380597 
C   -5.684041 0.956088 2.313511 
C   7.025589 -1.555514 3.174934 
C   2.273139 1.555514 -2.519174 
C   -2.273139 -1.344349 -3.174934 
C   -7.025589 1.344349 2.519174 
C   7.945970 -2.400022 2.548397 
C   1.352757 2.400022 -3.145711 
C   -1.352757 -0.499841 -2.548397 
C   -7.945970 0.499841 3.145711 
C   7.538078 2.146495 2.075040 
C   1.760649 -2.146495 -3.619068 
C   -1.760649 0.753368 -2.075040 
C   -7.538078 -0.753368 3.619068 
C   6.191944 1.773468 2.205826 
C   3.106783 -1.773468 -3.488282 
C   -3.106783 1.126396 -2.205826 
C   -6.191944 -1.126396 3.488282 
C   5.272787 2.615573 2.852416 
C   4.025941 -2.615573 -2.841692 
C   -4.025941 0.284291 -2.852416 
C   -5.272787 -0.284291 2.841692 
C   4.768576 -1.021467 4.101757 
C   4.530152 1.021467 -1.592351 
C   -4.530152 -1.878397 -4.101757 
C   -4.768576 1.878397 1.592351 
C   5.251218 -0.162879 5.130122 
C   4.047509 0.162879 -0.563986 
C   -4.047509 -2.736984 -5.130122 
C   -5.251218 2.736984 0.563986 
C   4.413686 0.840097 5.649041 
C   4.885042 -0.840097 -0.045067 
C   -4.885042 2.059767 -5.649041 
C   -4.413686 -2.059767 0.045067 
C   3.097039 0.996629 5.215218 
C   6.201689 -0.996629 -0.478890 
C   -6.201689 1.903235 -5.215218 
C   -3.097039 -1.903235 0.478890 
C   2.598445 0.114686 4.249097 
C   6.700282 -0.114686 -1.445011 
C   -6.700282 2.785178 -4.249097 
C   -2.598445 -2.785178 1.445011 
C   3.423651 -0.876602 3.703161 
C   5.875077 0.876602 -1.990947 
C   -5.875077 -2.023262 -3.703161 
C   -3.423651 2.023262 1.990947 
C   6.617399 -0.213947 -5.677147 
C   2.681328 0.213947 0.016961 
C   -2.681328 -2.685917 5.677147 
C   -6.617399 2.685917 -0.016961 
C   7.385959 0.967705 5.712896 
C   1.912769 -0.967705 0.018788 
C   -1.912769 1.932159 -5.712896 
C   -7.385959 -1.932159 -0.018788 
C   8.648202 1.005885 -5.076550 
C   0.650526 -1.005885 0.617558 
C   -0.650526 1.893979 5.076550 
C   -8.648202 -1.893979 -0.617558 
C   9.158779 -0.136250 -4.452292 
C   0.139949 0.136250 1.241816 
C   -0.139949 -2.763614 4.452292 
C   -9.158779 2.763614 -1.241816 
C   8.397878 -1.319046 -4.448857 
C   0.900850 1.319046 1.245251 
C   -0.900850 -1.580818 4.448857 
C   -8.397878 1.580818 -1.245251 
C   7.142666 -1.363829 -5.063049 
C   2.156062 1.363829 0.631059 
C   -2.156062 -1.536034 5.063049 
C   -7.142666 1.536034 -0.631059 
H   7.351023 -0.570200 3.506579 
H   1.947704 0.570200 -2.187529 
H   -1.947704 -2.329664 -3.506579 
H   -7.351023 2.329664 2.187529 
H   8.977811 -2.064340 2.405075 
H   0.320916 2.064340 -3.289033 
H   -0.320916 -0.835523 -2.405075 
H   -8.977811 0.835523 3.289033 
H   8.251377 1.482480 1.572196 
H   1.047351 -1.482480 -4.121912 
H   -1.047351 1.417384 -1.572196 
H   -8.251377 -1.417384 4.121912 
H   5.853977 0.812408 1.812011 
H   3.444751 -0.812408 -3.882097 
H   -3.444751 2.087455 -1.812011 
H   -5.853977 -2.087455 3.882097 
H   4.239350 2.277820 2.984726 
H   5.059378 -2.277820 -2.709382 
H   -5.059378 0.622044 -2.984726 
H   -4.239350 -0.622044 2.709382 
H   4.803320 1.502457 -4.961752 
H   4.495408 -1.502457 0.732356 
H   -4.495408 1.397407 4.961752 
H   -4.803320 -1.397407 -0.732356 
H   2.474666 1.789770 5.640633 
H   6.824061 -1.789770 -0.053475 
H   -6.824061 1.110093 -5.640633 
H   -2.474666 -1.110093 0.053475 
H   1.578648 0.218287 3.873954 
H   7.720079 -0.218287 -1.820154 
H   -7.720079 2.681576 -3.873954 
H   -1.578648 -2.681576 1.820154 
H   3.034429 -1.507586 2.897037 
H   6.264299 1.507586 -2.797071 
H   -6.264299 -1.392277 -2.897037 
H   -3.034429 1.392277 2.797071 
H   7.004544 1.845738 5.187265 
H   2.294183 -1.845738 -0.506844 
H   -2.294183 1.054126 -5.187265 
H   -7.004544 -1.054126 0.506844 
H   -9.350311 1.918750 -5.136070 
H   0.051583 -1.918750 0.558039 
H   -0.051583 0.981114 5.136070 
H   9.350311 -0.981114 -0.558039 
H   -8.444913 -0.116902 -3.994695 
H   -0.853815 0.116902 1.699413 
H   0.853815 -2.782962 3.994695 
H   8.444913 2.782962 -1.699413 
H   8.777571 -2.207073 -3.942201 
H   0.521156 2.207073 1.751907 
H   -0.521156 -0.692790 3.942201 
H   -8.777571 0.692790 -1.751907 
H   6.547389 -2.282356 -5.044546 
H   2.751339 2.282356 0.649562 
H   -2.751339 -0.617508 5.044546 
H   -6.547389 0.617508 -0.649562 
128
i=5
C   5.696000 -1.939648 3.387212 
C   3.602728 1.939648 -2.306896 
C   -3.602728 -0.960216 -3.387212 
C   -5.696000 0.960216 2.306896 
C   7.037548 -1.558954 3.172447 
C   2.261180 1.558954 -2.521661 
C   -2.261180 -1.340909 -3.172447 
C   -7.037548 1.340909 2.521661 
C   7.944700 -2.406372 2.533210 
C   1.354027 2.406372 -3.160898 
C   -1.354027 -0.493491 -2.533210 
C   -7.944700 0.493491 3.160898 
C   7.524478 2.145384 2.058847 
C   1.774249 -2.145384 -3.635261 
C   -1.774249 0.754479 -2.058847 
C   -7.524478 -0.754479 3.635261 
C   6.180831 1.776167 2.207308 
C   3.117896 -1.776167 -3.486800 
C   -3.117896 1.123697 -2.207308 
C   -6.180831 -1.123697 3.486800 
C   5.275327 2.620653 2.865645 
C   4.023401 -2.620653 -2.828463 
C   -4.023401 0.279211 -2.865645 
C   -5.275327 -0.279211 2.828463 
C   4.779477 -1.014217 4.102762 
C   4.519251 1.014217 -1.591346 
C   -4.519251 -1.885647 -4.102762 
C   -4.779477 1.885647 1.591346 
C   5.250318 -0.154095 5.133932 
C   4.048409 0.154095 -0.560176 
C   -4.048409 -2.745768 -5.133932 
C   -5.250318 2.745768 0.560176 
C   4.401832 0.838880 5.651528 
C   4.896896 -0.838880 -0.042580 
C   -4.896896 2.060984 -5.651528 
C   -4.401832 -2.060984 0.042580 
C   3.086455 0.984193 5.211725 
C   6.212273 -0.984193 -0.482383 
C   -6.212273 1.915671 -5.211725 
C   -3.086455 -1.915671 0.482383 
C   2.601038 0.104526 4.238566 
C   6.697689 -0.104526 -1.455542 
C   -6.697689 2.795338 -4.238566 
C   -2.601038 -2.795338 1.455542 
C   3.437410 -0.876232 3.694482 
C   5.861318 0.876232 -1.999626 
C   -5.861318 -2.023632 -3.694482 
C   -3.437410 2.023632 1.999626 
C   6.615123 -0.202993 -5.670056 
C   2.683604 0.202993 0.024052 
C   -2.683604 -2.696871 5.670056 
C   -6.615123 2.696871 -0.024052 
C   7.393632 0.970298 5.707763 
C   1.905096 -0.970298 0.013655 
C   -1.905096 1.929566 -5.707763 
C   -7.393632 -1.929566 -0.013655 
C   8.658838 0.998424 -5.088615 
C   0.639890 -0.998424 0.605493 
C   -0.639890 1.901440 5.088615 
C   -8.658838 -1.901440 -0.605493 
C   9.161954 -0.144346 -4.460018 
C   0.136774 0.144346 1.234090 
C   -0.136774 -2.755518 4.460018 
C   -9.161954 2.755518 -1.234090 
C   8.389464 -1.316770 -4.440919 
C   0.909264 1.316770 1.253189 
C   -0.909264 -1.583094 4.440919 
C   -8.389464 1.583094 -1.253189 
C   7.131077 -1.351446 -5.047227 
C   2.167651 1.351446 0.646881 
C   -2.167651 -1.548417 5.047227 
C   -7.131077 1.548417 -0.646881 
H   7.372190 -0.577132 3.503933 
H   1.926537 0.577132 -2.190175 
H   -1.926537 -2.322732 -3.503933 
H   -7.372190 2.322732 2.190175 
H   8.976224 -2.076458 2.380521 
H   0.322503 2.076458 -3.313587 
H   -0.322503 -0.823405 -2.380521 
H   -8.976224 0.823405 3.313587 
H   8.227458 1.481104 1.544890 
H   1.071270 -1.481104 -4.149218 
H   -1.071270 1.418760 -1.544890 
H   -8.227458 -1.418760 4.149218 
H   5.834397 0.817276 1.817303 
H   3.464331 -0.817276 -3.876805 
H   -3.464331 2.082587 -1.817303 
H   -5.834397 -2.082587 3.876805 
H   4.243319 2.287398 3.010338 
H   5.055409 -2.287398 -2.683770 
H   -5.055409 0.612466 -3.010338 
H   -4.243319 -0.612466 2.683770 
H   4.781042 1.502087 -4.955772 
H   4.517686 -1.502087 0.738336 
H   -4.517686 1.397777 4.955772 
H   -4.781042 -1.397777 -0.738336 
H   2.455563 1.769026 5.637511 
H   6.843164 -1.769026 -0.056597 
H   -6.843164 1.130837 -5.637511 
H   -2.455563 -1.130837 0.056597 
H   1.583093 0.201565 3.857973 
H   7.715634 -0.201565 -1.836135 
H   -7.715634 2.698298 -3.857973 
H   -1.583093 -2.698298 1.836135 
H   3.058612 -1.506792 2.884284 
H   6.240116 1.506792 -2.809824 
H   -6.240116 -1.393071 -2.884284 
H   -3.058612 1.393071 2.809824 
H   7.018038 1.848807 5.179116 
H   2.280689 -1.848807 -0.514993 
H   -2.280689 1.051057 -5.179116 
H   -7.018038 -1.051057 0.514993 
H   -9.332319 1.904886 -5.155702 
H   0.033591 -1.904886 0.538407 
H   -0.033591 0.994978 5.155702 
H   9.332319 -0.994978 -0.538407 
H   -8.439039 -0.132883 -4.009829 
H   -0.859689 0.132883 1.684279 
H   0.859689 -2.766981 4.009829 
H   8.439039 2.766981 -1.684279 
H   8.763283 -2.204956 -3.930506 
H   0.535444 2.204956 1.763602 
H   -0.535444 -0.694907 3.930506 
H   -8.763283 0.694907 -1.763602 
H   6.527122 -2.262671 -5.019357 
H   2.771606 2.262671 0.674751 
H   -2.771606 -0.637193 5.019357 
H   -6.527122 0.637193 -0.674751 
128
i=6
C   5.707959 -1.935520 3.393827 
C   3.590769 1.935520 -2.300281 
C   -3.590769 -0.964344 -3.393827 
C   -5.707959 0.964344 2.300281 
C   7.049507 -1.562394 3.169960 
C   2.249221 1.562394 -2.524148 
C   -2.249221 -1.337469 -3.169960 
C   -7.049507 1.337469 2.524148 
C   7.943430 -2.412722 2.518023 
C   1.355297 2.412722 -3.176085 
C   -1.355297 -0.487141 -2.518023 
C   -7.943430 0.487141 3.176085 
C   7.510878 2.144273 2.042654 
C   1.787849 -2.144273 -3.651454 
C   -1.787849 0.755590 -2.042654 
C   -7.510878 -0.755590 3.651454 
C   6.169718 1.778866 2.208790 
C   3.129009 -1.778866 -3.485318 
C   -3.129009 1.120998 -2.208790 
C   -6.169718 -1.120998 3.485318 
C   5.277867 2.625733 2.878874 
C   4.020861 -2.625733 -2.815234 
C   -4.020861 0.274131 -2.878874 
C   -5.277867 -0.274131 2.815234 
C   4.790378 -1.006967 4.103767 
C   4.508350 1.006967 -1.590341 
C   -4.508350 -1.892897 -4.103767 
C   -4.790378 1.892897 1.590341 
C   5.249418 -0.145311 5.137742 
C   4.049309 0.145311 -0.556366 
C   -4.049309 -2.754552 -5.137742 
C   -5.249418 2.754552 0.556366 
C   4.389978 0.837663 5.654015 
C   4.908750 -0.837663 -0.040093 
C   -4.908750 2.062201 -5.654015 
C   -4.389978 -2.062201 0.040093 
C   3.075871 0.971757 5.208232 
C   6.222857 -0.971757 -0.485876 
C   -6.222857 1.928107 -5.208232 
C   -3.075871 -1.928107 0.485876 
C   2.603631 0.094366 4.228035 
C   6.695096 -0.094366 -1.466073 
C   -6.695096 2.805498 -4.228035 
C   -2.603631 -2.805498 1.466073 
C   3.451169 -0.875862 3.685803 
C   5.847559 0.875862 -2.008305 
C   -5.847559 -2.024002 -3.685803 
C   -3.451169 2.024002 2.008305 
C   6.612847 -0.192039 -5.662965 
C   2.685880 0.192039 0.031143 
C   -2.685880 -2.707825 5.662965 
C   -6.612847 2.707825 -0.031143 
C   7.401305 0.972891 5.702630 
C   1.897423 -0.972891 0.008522 
C   -1.897423 1.926973 -5.702630 
C   -7.401305 -1.926973 -0.008522 
C   8.669474 0.990963 -5.100680 
C   0.629254 -0.990963 0.593428 
C   -0.629254 1.908901 5.100680 
C   -8.669474 -1.908901 -0.593428 
C   9.165129 -0.152442 -4.467744 
C   0.133599 0.152442 1.226364 
C   -0.133599 -2.747422 4.467744 
C   -9.165129 2.747422 -1.226364 
C   8.381050 -1.314494 -4.432981 
C   0.917678 1.314494 1.261127 
C   -0.917678 -1.585370 4.432981 
C   -8.381050 1.585370 -1.261127 
C   7.119488 -1.339063 -5.031405 
C   2.179240 1.339063 0.662703 
C   -2.179240 -1.560800 5.031405 
C   -7.119488 1.560800 -0.662703 
H   7.393357 -0.584064 3.501287 
H   1.905370 0.584064 -2.192821 
H   -1.905370 -2.315800 -3.501287 
H   -7.393357 2.315800 2.192821 
H   8.974637 -2.088576 2.355967 
H   0.324090 2.088576 -3.338141 
H   -0.324090 -0.811287 -2.355967 
H   -8.974637 0.811287 3.338141 
H   8.203539 1.479728 1.517584 
H   1.095189 -1.479728 -4.176524 
H   -1.095189 1.420136 -1.517584 
H   -8.203539 -1.420136 4.176524 
H   5.814817 0.822144 1.822595 
H   3.483911 -0.822144 -3.871513 
H   -3.483911 2.077719 -1.822595 
H   -5.814817 -2.077719 3.871513 
H   4.247288 2.296976 3.035950 
H   5.051440 -2.296976 -2.658158 
H   -5.051440 0.602888 -3.035950 
H   -4.247288 -0.602888 2.658158 
H   4.758764 1.501717 -4.949792 
H   4.539964 -1.501717 0.744316 
H   -4.539964 1.398147 4.949792 
H   -4.758764 -1.398147 -0.744316 
H   2.436460 1.748282 5.634389 
H   6.862267 -1.748282 -0.059719 
H   -6.862267 1.151581 -5.634389 
H   -2.436460 -1.151581 0.059719 
H   1.587538 0.184843 3.841992 
H   7.711189 -0.184843 -1.852116 
H   -7.711189 2.715020 -3.841992 
H   -1.587538 -2.715020 1.852116 
H   3.082795 -1.505998 2.871531 
H   6.215933 1.505998 -2.822577 
H   -6.215933 -1.393865 -2.871531 
H   -3.082795 1.393865 2.822577 
H   7.031532 1.851876 5.170967 
H   2.267195 -1.851876 -0.523142 
H   -2.267195 1.047988 -5.170967 
H   -7.031532 -1.047988 0.523142 
H   -9.314327 1.891022 -5.175334 
H   0.015599 -1.891022 0.518775 
H   -0.015599 1.008842 5.175334 
H   9.314327 -1.008842 -0.518775 
H   -8.433165 -0.148864 -4.024963 
H   -0.865563 0.148864 1.669145 
H   0.865563 -2.751000 4.024963 
H   8.433165 2.751000 -1.669145 
H   8.748995 -2.202839 -3.918811 
H   0.549732 2.202839 1.775297 
H   -0.549732 -0.697024 3.918811 
H   -8.748995 0.697024 -1.775297 
H   6.506855 -2.242986 -4.994168 
H   2.791873 2.242986 0.699940 
H   -2.791873 -0.656878 4.994168 
H   -6.506855 0.656878 -0.699940 
128
i=7
C   5.719918 -1.931392 3.400442 
C   3.578810 1.931392 -2.293666 
C   -3.578810 -0.968472 -3.400442 
C   -5.719918 0.968472 2.293666 
C   7.061466 -1.565834 3.167473 
C   2.237262 1.565834 -2.526635 
C   -2.237262 -1.334029 -3.167473 
C   -7.061466 1.334029 2.526635 
C   7.942160 -2.419072 2.502836 
C   1.356567 2.419072 -3.191272 
C   -1.356567 -0.480791 -2.502836 
C   -7.942160 0.480791 3.191272 
C   7.497278 2.143162 2.026461 
C   1.801449 -2.143162 -3.667647 
C   -1.801449 0.756701 -2.026461 
C   -7.497278 -0.756701 3.667647 
C   6.158605 1.781565 2.210272 
C   3.140122 -1.781565 -3.483836 
C   -3.140122 1.118299 -2.210272 
C   -6.158605 -1.118299 3.483836 
C   5.280407 2.630813 2.892103 
C   4.018321 -2.630813 -2.802005 
C   -4.018321 0.269051 -2.892103 
C   -5.280407 -0.269051 2.802005 
C   4.801279 -0.999717 4.104772 
C   4.497449 0.999717 -1.589336 
C   -4.497449 -1.900147 -4.104772 
C   -4.801279 1.900147 1.589336 
C   5.248518 -0.136527 5.141552 
C   4.050209 0.136527 -0.552556 
C   -4.050209 -2.763336 -5.141552 
C   -5.248518 2.763336 0.552556 
C   4.378124 0.836446 5.656502 
C   4.920604 -0.836446 -0.037606 
C   -4.920604 2.063418 -5.656502 
C   -4.378124 -2.063418 0.037606 
C   3.065287 0.959321 5.204739 
C   6.233441 -0.959321 -0.489369 
C   -6.233441 1.940543 -5.204739 
C   -3.065287 -1.940543 0.489369 
C   2.606224 0.084206 4.217504 
C   6.692503 -0.084206 -1.476604 
C   -6.692503 2.815658 -4.217504 
C   -2.606224 -2.815658 1.476604 
C   3.464928 -0.875492 3.677124 
C   5.833800 0.875492 -2.016984 
C   -5.833800 -2.024372 -3.677124 
C   -3.464928 2.024372 2.016984 
C   6.610571 -0.181085 -5.655874 
C   2.688156 0.181085 0.038234 
C   -2.688156 -2.718779 5.655874 
C   -6.610571 2.718779 -0.038234 
C   7.408978 0.975484 5.697497 
C   1.889750 -0.975484 0.003389 
C   -1.889750 1.924380 -5.697497 
C   -7.408978 -1.924380 -0.003389 
C   8.680110 0.983502 -5.112745 
C   0.618618 -0.983502 0.581363 
C   -0.618618 1.916362 5.112745 
C   -8.680110 -1.916362 -0.581363 
C   9.168304 -0.160538 -4.475470 
C   0.130424 0.160538 1.218638 
C   -0.130424 -2.739326 4.475470 
C   -9.168304 2.739326 -1.218638 
C   8.372636 -1.312218 -4.425043 
C   0.926092 1.312218 1.269065 
C   -0.926092 -1.587646 4.425043 
C   -8.372636 1.587646 -1.269065 
C   7.107899 -1.326680 -5.015583 
C   2.190829 1.326680 0.678525 
C   -2.190829 -1.573183 5.015583 
C   -7.107899 1.573183 -0.678525 
H   7.414524 -0.590996 3.498641 
H   1.884203 0.590996 -2.195467 
H   -1.884203 -2.308868 -3.498641 
H   -7.414524 2.308868 2.195467 
H   8.973050 -2.100694 2.331413 
H   0.325677 2.100694 -3.362695 
H   -0.325677 -0.799169 -2.331413 
H   -8.973050 0.799169 3.362695 
H   8.179620 1.478352 1.490278 
H   1.119108 -1.478352 -4.203830 
H   -1.119108 1.421512 -1.490278 
H   -8.179620 -1.421512 4.203830 
H   5.795237 0.827012 1.827887 
H   3.503491 -0.827012 -3.866221 
H   -3.503491 2.072851 -1.827887 
H   -5.795237 -2.072851 3.866221 
H   4.251257 2.306554 3.061562 
H   5.047471 -2.306554 -2.632546 
H   -5.047471 0.593310 -3.061562 
H   -4.251257 -0.593310 2.632546 
H   4.736486 1.501347 -4.943812 
H   4.562242 -1.501347 0.750296 
H   -4.562242 1.398517 4.943812 
H   -4.736486 -1.398517 -0.750296 
H   2.417357 1.727538 5.631267 
H   6.881370 -1.727538 -0.062841 
H   -6.881370 1.172325 -5.631267 
H   -2.417357 -1.172325 0.062841 
H   1.591983 0.168121 3.826011 
H   7.706744 -0.168121 -1.868097 
H   -7.706744 2.731742 -3.826011 
H   -1.591983 -2.731742 1.868097 
H   3.106978 -1.505204 2.858778 
H   6.191750 1.505204 -2.835330 
H   -6.191750 -1.394659 -2.858778 
H   -3.106978 1.394659 2.835330 
H   7.045026 1.854945 5.162818 
H   2.253701 -1.854945 -0.531291 
H   -2.253701 1.044919 -5.162818 
H   -7.045026 -1.044919 0.531291 
H   -9.296335 1.877158 -5.194966 
H   -0.002393 -1.877158 0.499143 
H   0.002393 1.022706 5.194966 
H   9.296335 -1.022706 -0.499143 
H   -8.427291 -0.164845 -4.040097 
H   -0.871437 0.164845 1.654011 
H   0.871437 -2.735019 4.040097 
H   8.427291 2.735019 -1.654011 
H   8.734707 -2.200722 -3.907116 
H   0.564020 2.200722 1.786992 
H   -0.564020 -0.699141 3.907116 
H   -8.734707 0.699141 -1.786992 
H   6.486588 -2.223301 -4.968979 
H   2.812140 2.223301 0.725129 
H   -2.812140 -0.676563 4.968979 
H   -6.486588 0.676563 -0.725129 
128
i=8
C   5.731877 -1.927264 3.407057 
C   3.566851 1.927264 -2.287051 
C   -3.566851 -0.972600 -3.407057 
C   -5.731877 0.972600 2.287051 
C   7.073425 -1.569274 3.164986 
C   2.225303 1.569274 -2.529122 
C   -2.225303 -1.330589 -3.164986 
C   -7.073425 1.330589 2.529122 
C   7.940890 -2.425422 2.487649 
C   1.357837 2.425422 -3.206459 
C   -1.357837 -0.474441 -2.487649 
C   -7.940890 0.474441 3.206459 
C   7.483678 2.142051 2.010268 
C   1.815049 -2.142051 -3.683840 
C   -1.815049 0.757812 -2.010268 
C   -7.483678 -0.757812 3.683840 
C   6.147492 1.784264 2.211754 
C   3.151235 -1.784264 -3.482354 
C   -3.151235 1.115600 -2.211754 
C   -6.147492 -1.115600 3.482354 
C   5.282947 2.635893 2.905332 
C   4.015781 -2.635893 -2.788776 
C   -4.015781 0.263971 -2.905332 
C   -5.282947 -0.263971 2.788776 
C   4.812180 -0.992467 4.105777 
C   4.486548 0.992467 -1.588331 
C   -4.486548 -1.907397 -4.105777 
C   -4.812180 1.907397 1.588331 
C   5.247618 -0.127743 5.145362 
C   4.051109 0.127743 -0.548746 
C   -4.051109 -2.772120 -5.145362 
C   -5.247618 2.772120 0.548746 
C   4.366270 0.835229 5.658989 
C   4.932458 -0.835229 -0.035119 
C   -4.932458 2.064635 -5.658989 
C   -4.366270 -2.064635 0.035119 
C   3.054703 0.946885 5.201246 
C   6.244025 -0.946885 -0.492862 
C   -6.244025 1.952979 -5.201246 
C   -3.054703 -1.952979 0.492862 
C   2.608817 0.074046 4.206973 
C   6.689910 -0.074046 -1.487135 
C   -6.689910 2.825818 -4.206973 
C   -2.608817 -2.825818 1.487135 
C   3.478687 -0.875122 3.668445 
C   5.820041 0.875122 -2.025663 
C   -5.820041 -2.024742 -3.668445 
C   -3.478687 2.024742 2.025663 
C   6.608295 -0.170131 -5.648783 
C   2.690432 0.170131 0.045325 
C   -2.690432 -2.729733 5.648783 
C   -6.608295 2.729733 -0.045325 
C   7.416651 0.978077 5.692364 
C   1.882077 -0.978077 -0.001744 
C   -1.882077 1.921787 -5.692364 
C   -7.416651 -1.921787 0.001744 
C   8.690746 0.976041 -5.124810 
C   0.607982 -0.976041 0.569298 
C   -0.607982 1.923823 5.124810 
C   -8.690746 -1.923823 -0.569298 
C   9.171479 -0.168634 -4.483196 
C   0.127249 0.168634 1.210912 
C   -0.127249 -2.731230 4.483196 
C   -9.171479 2.731230 -1.210912 
C   8.364222 -1.309942 -4.417105 
C   0.934506 1.309942 1.277003 
C   -0.934506 -1.589922 4.417105 
C   -8.364222 1.589922 -1.277003 
C   7.096310 -1.314297 -4.999761 
C   2.202418 1.314297 0.694347 
C   -2.202418 -1.585566 4.999761 
C   -7.096310 1.585566 -0.694347 
H   7.435691 -0.597928 3.495995 
H   1.863036 0.597928 -2.198113 
H   -1.863036 -2.301936 -3.495995 
H   -7.435691 2.301936 2.198113 
H   8.971463 -2.112812 2.306859 
H   0.327264 2.112812 -3.387249 
H   -0.327264 -0.787051 -2.306859 
H   -8.971463 0.787051 3.387249 
H   8.155701 1.476976 1.462972 
H   1.143027 -1.476976 -4.231136 
H   -1.143027 1.422888 -1.462972 
H   -8.155701 -1.422888 4.231136 
H   5.775657 0.831880 1.833179 
H   3.523071 -0.831880 -3.860929 
H   -3.523071 2.067983 -1.833179 
H   -5.775657 -2.067983 3.860929 
H   4.255226 2.316132 3.087174 
H   5.043502 -2.316132 -2.606934 
H   -5.043502 0.583732 -3.087174 
H   -4.255226 -0.583732 2.606934 
H   4.714208 1.500977 -4.937832 
H   4.584520 -1.500977 0.756276 
H   -4.584520 1.398887 4.937832 
H   -4.714208 -1.398887 -0.756276 
H   2.398254 1.706794 5.628145 
H   6.900473 -1.706794 -0.065963 
H   -6.900473 1.193069 -5.628145 
H   -2.398254 -1.193069 0.065963 
H   1.596428 0.151399 3.810030 
H   7.702299 -0.151399 -1.884078 
H   -7.702299 2.748464 -3.810030 
H   -1.596428 -2.748464 1.884078 
H   3.131161 -1.504410 2.846025 
H   6.167567 1.504410 -2.848083 
H   -6.167567 -1.395453 -2.846025 
H   -3.131161 1.395453 2.848083 
H   7.058520 1.858014 5.154669 
H   2.240207 -1.858014 -0.539440 
H   -2.240207 1.041850 -5.154669 
H   -7.058520 -1.041850 0.539440 
H   -9.278343 1.863294 -5.214598 
H   -0.020385 -1.863294 0.479511 
H   0.020385 1.036570 5.214598 
H   9.278343 -1.036570 -0.479511 
H   -8.421417 -0.180826 -4.055231 
H   -0.877311 0.180826 1.638877 
H   0.877311 -2.719038 4.055231 
H   8.421417 2.719038 -1.638877 
H   8.720419 -2.198605 -3.895421 
H   0.578308 2.198605 1.798687 
H   -0.578308 -0.701258 3.895421 
H   -8.720419 0.701258 -1.798687 
H   6.466321 -2.203616 -4.943790 
H   2.832407 2.203616 0.750318 
H   -2.832407 -0.696248 4.943790 
H   -6.466321 0.696248 -0.750318 
128
i=9
C   5.743836 -1.923136 3.413672 
C   3.554892 1.923136 -2.280436 
C   -3.554892 -0.976728 -3.413672 
C   -5.743836 0.976728 2.280436 
C   7.085384 -1.572714 3.162499 
C   2.213344 1.572714 -2.531609 
C   -2.213344 -1.327149 -3.162499 
C   -7.085384 1.327149 2.531609 
C   7.939620 -2.431772 2.472462 
C   1.359107 2.431772 -3.221646 
C   -1.359107 -0.468091 -2.472462 
C   -7.939620 0.468091 3.221646 
C   7.470078 2.140940 1.994075 
C   1.828649 -2.140940 -3.700033 
C   -1.828649 0.758923 -1.994075 
C   -7.470078 -0.758923 3.700033 
C   6.136379 1.786963 2.213236 
C   3.162348 -1.786963 -3.480872 
C   -3.162348 1.112901 -2.213236 
C   -6.136379 -1.112901 3.480872 
C   5.285487 2.640973 2.918561 
C   4.013241 -2.640973 -2.775547 
C   -4.013241 0.258891 -2.918561 
C   -5.285487 -0.258891 2.775547 
C   4.823081 -0.985217 4.106782 
C   4.475647 0.985217 -1.587326 
C   -4.475647 -1.914647 -4.106782 
C   -4.823081 1.914647 1.587326 
C   5.246718 -0.118959 5.149172 
C   4.052009 0.118959 -0.544936 
C   -4.052009 -2.780904 -5.149172 
C   -5.246718 2.780904 0.544936 
C   4.354416 0.834012 5.661476 
C   4.944312 -0.834012 -0.032632 
C   -4.944312 2.065852 -5.661476 
C   -4.354416 -2.065852 0.032632 
C   3.044119 0.934449 5.197753 
C   6.254609 -0.934449 -0.496355 
C   -6.254609 1.965415 -5.197753 
C   -3.044119 -1.965415 0.496355 
C   2.611410 0.063886 4.196442 
C   6.687317 -0.063886 -1.497666 
C   -6.687317 2.835978 -4.196442 
C   -2.611410 -2.835978 1.497666 
C   3.492446 -0.874752 3.659766 
C   5.806282 0.874752 -2.034342 
C   -5.806282 -2.025112 -3.659766 
C   -3.492446 2.025112 2.034342 
C   6.606019 -0.159177 -5.641692 
C   2.692708 0.159177 0.052416 
C   -2.692708 -2.740687 5.641692 
C   -6.606019 2.740687 -0.052416 
C   7.424324 0.980670 5.687231 
C   1.874404 -0.980670 -0.006877 
C   -1.874404 1.919194 -5.687231 
C   -7.424324 -1.919194 0.006877 
C   8.701382 0.968580 -5.136875 
C   0.597346 -0.968580 0.557233 
C   -0.597346 1.931284 5.136875 
C   -8.701382 -1.931284 -0.557233 
C   9.174654 -0.176730 -4.490922 
C   0.124074 0.176730 1.203186 
C   -0.124074 -2.723134 4.490922 
C   -9.174654 2.723134 -1.203186 
C   8.355808 -1.307666 -4.409167 
C   0.942920 1.307666 1.284941 
C   -0.942920 -1.592198 4.409167 
C   -8.355808 1.592198 -1.284941 
C   7.084721 -1.301914 -4.983939 
C   2.214007 1.301914 0.710169 
C   -2.214007 -1.597949 4.983939 
C   -7.084721 1.597949 -0.710169 
H   7.456858 -0.604860 3.493349 
H   1.841869 0.604860 -2.200759 
H   -1.841869 -2.295004 -3.493349 
H   -7.456858 2.295004 2.200759 
H   8.969876 -2.124930 2.282305 
H   0.328851 2.124930 -3.411803 
H   -0.328851 -0.774933 -2.282305 
H   -8.969876 0.774933 3.411803 
H   8.131782 1.475600 1.435666 
H   1.166946 -1.475600 -4.258442 
H   -1.166946 1.424264 -1.435666 
H   -8.131782 -1.424264 4.258442 
H   5.756077 0.836748 1.838471 
H   3.542651 -0.836748 -3.855637 
H   -3.542651 2.063115 -1.838471 
H   -5.756077 -2.063115 3.855637 
H   4.259195 2.325710 3.112786 
H   5.039533 -2.325710 -2.581322 
H   -5.039533 0.574154 -3.112786 
H   -4.259195 -0.574154 2.581322 
H   4.691930 1.500607 -4.931852 
H   4.606798 -1.500607 0.762256 
H   -4.606798 1.399257 4.931852 
H   -4.691930 -1.399257 -0.762256 
H   2.379151 1.686050 5.625023 
H   6.919576 -1.686050 -0.069085 
H   -6.919576 1.213813 -5.625023 
H   -2.379151 -1.213813 0.069085 
H   1.600873 0.134677 3.794049 
H   7.697854 -0.134677 -1.900059 
H   -7.697854 2.765186 -3.794049 
H   -1.600873 -2.765186 1.900059 
H   3.155344 -1.503616 2.833272 
H   6.143384 1.503616 -2.860836 
H   -6.143384 -1.396247 -2.833272 
H   -3.155344 1.396247 2.860836 
H   7.072014 1.861083 5.146520 
H   2.226713 -1.861083 -0.547589 
H   -2.226713 1.038781 -5.146520 
H   -7.072014 -1.038781 0.547589 
H   -9.260351 1.849430 -5.234230 
H   -0.038377 -1.849430 0.459879 
H   0.038377 1.050434 5.234230 
H   9.260351 -1.050434 -0.459879 
H   -8.415543 -0.196807 -4.070365 
H   -0.883185 0.196807 1.623743 
H   0.883185 -2.703057 4.070365 
H   8.415543 2.703057 -1.623743 
H   8.706131 -2.196488 -3.883726 
H   0.592596 2.196488 1.810382 
H   -0.592596 -0.703375 3.883726 
H   -8.706131 0.703375 -1.810382 
H   6.446054 -2.183931 -4.918601 
H   2.852674 2.183931 0.775507 
H   -2.852674 -0.715933 4.918601 
H   -6.446054 0.715933 -0.775507 
128
i=10
C   5.755795 -1.919008 3.420287 
C   3.542933 1.919008 -2.273821 
C   -3.542933 -0.980856 -3.420287 
C   -5.755795 0.980856 2.273821 
C   7.097343 -1.576154 3.160012 
C   2.201385 1.576154 -2.534096 
C   -2.201385 -1.323709 -3.160012 
C   -7.097343 1.323709 2.534096 
C   7.938350 -2.438122 2.457275 
C   1.360377 2.438122 -3.236833 
C   -1.360377 -0.461741 -2.457275 
C   -7.938350 0.461741 3.236833 
C   7.456478 2.139829 1.977882 
C   1.842249 -2.139829 -3.716226 
C   -1.842249 0.760034 -1.977882 
C   -7.456478 -0.760034 3.716226 
C   6.125266 1.789662 2.214718 
C   3.173461 -1.789662 -3.479390 
C   -3.173461 1.110202 -2.214718 
C   -6.125266 -1.110202 3.479390 
C   5.288027 2.646053 2.931790 
C   4.010701 -2.646053 -2.762318 
C   -4.010701 0.253811 -2.931790 
C   -5.288027 -0.253811 2.762318 
C   4.833982 -0.977967 4.107787 
C   4.464746 0.977967 -1.586321 
C   -4.464746 -1.921897 -4.107787 
C   -4.833982 1.921897 1.586321 
C   5.245818 -0.110175 5.152982 
C   4.052909 0.110175 -0.541126 
C   -4.052909 -2.789688 -5.152982 
C   -5.245818 2.789688 0.541126 
C   4.342562 0.832795 5.663963 
C   4.956166 -0.832795 -0.030145 
C   -4.956166 2.067069 -5.663963 
C   -4.342562 -2.067069 0.030145 
C   3.033535 0.922013 5.194260 
C   6.265193 -0.922013 -0.499848 
C   -6.265193 1.977851 -5.194260 
C   -3.033535 -1.977851 0.499848 
C   2.614003 0.053726 4.185911 
C   6.684724 -0.053726 -1.508197 
C   -6.684724 2.846138 -4.185911 
C   -2.614003 -2.846138 1.508197 
C   3.506205 -0.874382 3.651087 
C   5.792523 0.874382 -2.043021 
C   -5.792523 -2.025482 -3.651087 
C   -3.506205 2.025482 2.043021 
C   6.603743 -0.148223 -5.634601 
C   2.694984 0.148223 0.059507 
C   -2.694984 -2.751641 5.634601 
C   -6.603743 2.751641 -0.059507 
C   7.431997 0.983263 5.682098 
C   1.866731 -0.983263 -0.012010 
C   -1.866731 1.916601 -5.682098 
C   -7.431997 -1.916601 0.012010 
C   8.712018 0.961119 -5.148940 
C   0.586710 -0.961119 0.545168 
C   -0.586710 1.938745 5.148940 
C   -8.712018 -1.938745 -0.545168 
C   9.177829 -0.184826 -4.498648 
C   0.120899 0.184826 1.195460 
C   -0.120899 -2.715038 4.498648 
C   -9.177829 2.715038 -1.195460 
C   8.347394 -1.305390 -4.401229 
C   0.951334 1.305390 1.292879 
C   -0.951334 -1.594474 4.401229 
C   -8.347394 1.594474 -1.292879 
C   7.073132 -1.289531 -4.968117 
C   2.225596 1.289531 0.725991 
C   -2.225596 -1.610332 4.968117 
C   -7.073132 1.610332 -0.725991 
H   7.478025 -0.611792 3.490703 
H   1.820702 0.611792 -2.203405 
H   -1.820702 -2.288072 -3.490703 
H   -7.478025 2.288072 2.203405 
H   8.968289 -2.137048 2.257751 
H   0.330438 2.137048 -3.436357 
H   -0.330438 -0.762815 -2.257751 
H   -8.968289 0.762815 3.436357 
H   8.107863 1.474224 1.408360 
H   1.190865 -1.474224 -4.285748 
H   -1.190865 1.425640 -1.408360 
H   -8.107863 -1.425640 4.285748 
H   5.736497 0.841616 1.843763 
H   3.562231 -0.841616 -3.850345 
H   -3.562231 2.058247 -1.843763 
H   -5.736497 -2.058247 3.850345 
H   4.263164 2.335288 3.138398 
H   5.035564 -2.335288 -2.555710 
H   -5.035564 0.564576 -3.138398 
H   -4.263164 -0.564576 2.555710 
H   4.669652 1.500237 -4.925872 
H   4.629076 -1.500237 0.768236 
H   -4.629076 1.399627 4.925872 
H   -4.669652 -1.399627 -0.768236 
H   2.360048 1.665306 5.621901 
H   6.938679 -1.665306 -0.072207 
H   -6.938679 1.234557 -5.621901 
H   -2.360048 -1.234557 0.072207 
H   1.605318 0.117955 3.778068 
H   7.693409 -0.117955 -1.916040 
H   -7.693409 2.781908 -3.778068 
H   -1.605318 -2.781908 1.916040 
H   3.179527 -1.502822 2.820519 
H   6.119201 1.502822 -2.873589 
H   -6.119201 -1.397041 -2.820519 
H   -3.179527 1.397041 2.873589 
H   7.085508 1.864152 5.138371 
H   2.213219 -1.864152 -0.555738 
H   -2.213219 1.035712 -5.138371 
H   -7.085508 -1.035712 0.555738 
H   -9.242359 1.835566 -5.253862 
H   -0.056369 -1.835566 0.440247 
H   0.056369 1.064298 5.253862 
H   9.242359 -1.064298 -0.440247 
H   -8.409669 -0.212788 -4.085499 
H   -0.889059 0.212788 1.608609 
H   0.889059 -2.687076 4.085499 
H   8.409669 2.687076 -1.608609 
H   8.691843 -2.194371 -3.872031 
H   0.606884 2.194371 1.822077 
H   -0.606884 -0.705492 3.872031 
H   -8.691843 0.705492 -1.822077 
H   6.425787 -2.164246 -4.893412 
H   2.872941 2.164246 0.800696 
H   -2.872941 -0.735618 4.893412 
H   -6.425787 0.735618 -0.800696 
128
i=11
C   5.767754 -1.914880 3.426902 
C   3.530974 1.914880 -2.267206 
C   -3.530974 -0.984984 -3.426902 
C   -5.767754 0.984984 2.267206 
C   7.109302 -1.579594 3.157525 
C   2.189426 1.579594 -2.536583 
C   -2.189426 -1.320269 -3.157525 
C   -7.109302 1.320269 2.536583 
C   7.937080 -2.444472 2.442088 
C   1.361647 2.444472 -3.252020 
C   -1.361647 -0.455391 -2.442088 
C   -7.937080 0.455391 3.252020 
C   7.442878 2.138718 1.961689 
C   1.855849 -2.138718 -3.732419 
C   -1.855849 0.761145 -1.961689 
C   -7.442878 -0.761145 3.732419 
C   6.114153 1.792361 2.216200 
C   3.184574 -1.792361 -3.477908 
C   -3.184574 1.107503 -2.216200 
C   -6.114153 -1.107503 3.477908 
C   5.290567 2.651133 2.945019 
C   4.008161 -2.651133 -2.749089 
C   -4.008161 0.248731 -2.945019 
C   -5.290567 -0.248731 2.749089 
C   4.844883 -0.970717 4.108792 
C   4.453845 0.970717 -1.585316 
C   -4.453845 -1.929147 -4.108792 
C   -4.844883 1.929147 1.585316 
C   5.244918 -0.101391 5.156792 
C   4.053809 0.101391 -0.537316 
C   -4.053809 -2.798472 -5.156792 
C   -5.244918 2.798472 0.537316 
C   4.330708 0.831578 5.666450 
C   4.968020 -0.831578 -0.027658 
C   -4.968020 2.068286 -5.666450 
C   -4.330708 -2.068286 0.027658 
C   3.022951 0.909577 5.190767 
C   6.275777 -0.909577 -0.503341 
C   -6.275777 1.990287 -5.190767 
C   -3.022951 -1.990287 0.503341 
C   2.616596 0.043566 4.175380 
C   6.682131 -0.043566 -1.518728 
C   -6.682131 2.856298 -4.175380 
C   -2.616596 -2.856298 1.518728 
C   3.519964 -0.874012 3.642408 
C   5.778764 0.874012 -2.051700 
C   -5.778764 -2.025852 -3.642408 
C   -3.519964 2.025852 2.051700 
C   6.601467 -0.137269 -5.627510 
C   2.697260 0.137269 0.066598 
C   -2.697260 -2.762595 5.627510 
C   -6.601467 2.762595 -0.066598 
C   7.439670 0.985856 5.676965 
C   1.859058 -0.985856 -0.017143 
C   -1.859058 1.914008 -5.676965 
C   -7.439670 -1.914008 0.017143 
C   8.722654 0.953658 -5.161005 
C   0.576074 -0.953658 0.533103 
C   -0.576074 1.946206 5.161005 
C   -8.722654 -1.946206 -0.533103 
C   9.181004 -0.192922 -4.506374 
C   0.117724 0.192922 1.187734 
C   -0.117724 -2.706942 4.506374 
C   -9.181004 2.706942 -1.187734 
C   8.338980 -1.303114 -4.393291 
C   0.959748 1.303114 1.300817 
C   -0.959748 -1.596750 4.393291 
C   -8.338980 1.596750 -1.300817 
C   7.061543 -1.277148 -4.952295 
C   2.237185 1.277148 0.741813 
C   -2.237185 -1.622715 4.952295 
C   -7.061543 1.622715 -0.741813 
H   7.499192 -0.618724 3.488057 
H   1.799535 0.618724 -2.206051 
H   -1.799535 -2.281140 -3.488057 
H   -7.499192 2.281140 2.206051 
H   8.966702 -2.149166 2.233197 
H   0.332025 2.149166 -3.460911 
H   -0.332025 -0.750697 -2.233197 
H   -8.966702 0.750697 3.460911 
H   8.083944 1.472848 1.381054 
H   1.214784 -1.472848 -4.313054 
H   -1.214784 1.427016 -1.381054 
H   -8.083944 -1.427016 4.313054 
H   5.716917 0.846484 1.849055 
H   3.581811 -0.846484 -3.845053 
H   -3.581811 2.053379 -1.849055 
H   -5.716917 -2.053379 3.845053 
H   4.267133 2.344866 3.164010 
H   5.031595 -2.344866 -2.530098 
H   -5.031595 0.554998 -3.164010 
H   -4.267133 -0.554998 2.530098 
H   4.647374 1.499867 -4.919892 
H   4.651354 -1.499867 0.774216 
H   -4.651354 1.399997 4.919892 
H   -4.647374 -1.399997 -0.774216 
H   2.340945 1.644562 5.618779 
H   6.957782 -1.644562 -0.075329 
H   -6.957782 1.255301 -5.618779 
H   -2.340945 -1.255301 0.075329 
H   1.609763 0.101233 3.762087 
H   7.688964 -0.101233 -1.932021 
H   -7.688964 2.798630 -3.762087 
H   -1.609763 -2.798630 1.932021 
H   3.203710 -1.502028 2.807766 
H   6.095018 1.502028 -2.886342 
H   -6.095018 -1.397835 -2.807766 
H   -3.203710 1.397835 2.886342 
H   7.099002 1.867221 5.130222 
H   2.199725 -1.867221 -0.563887 
H   -2.199725 1.032643 -5.130222 
H   -7.099002 -1.032643 0.563887 
H   -9.224367 1.821702 -5.273494 
H   -0.074361 -1.821702 0.420615 
H   0.074361 1.078162 5.273494 
H   9.224367 -1.078162 -0.420615 
H   -8.403795 -0.228769 -4.100633 
H   -0.894933 0.228769 1.593475 
H   0.894933 -2.671095 4.100633 
H   8.403795 2.671095 -1.593475 
H   8.677555 -2.192254 -3.860336 
H   0.621172 2.192254 1.833772 
H   -0.621172 -0.707609 3.860336 
H   -8.677555 0.707609 -1.833772 
H   6.405520 -2.144561 -4.868223 
H   2.893208 2.144561 0.825885 
H   -2.893208 -0.755303 4.868223 
H   -6.405520 0.755303 -0.825885 
128
i=12
C   5.779713 -1.910752 3.433517 
C   3.519015 1.910752 -2.260591 
C   -3.519015 -0.989112 -3.433517 
C   -5.779713 0.989112 2.260591 
C   7.121261 -1.583034 3.155038 
C   2.177467 1.583034 -2.539070 
C   -2.177467 -1.316829 -3.155038 
C   -7.121261 1.316829 2.539070 
C   7.935810 -2.450822 2.426901 
C   1.362917 2.450822 -3.267207 
C   -1.362917 -0.449041 -2.426901 
C   -7.935810 0.449041 3.267207 
C   7.429278 2.137607 1.945496 
C   1.869449 -2.137607 -3.748612 
C   -1.869449 0.762256 -1.945496 
C   -7.429278 -0.762256 3.748612 
C   6.103040 1.795060 2.217682 
C   3.195687 -1.795060 -3.476426 
C   -3.195687 1.104804 -2.217682 
C   -6.103040 -1.104804 3.476426 
C   5.293107 2.656213 2.958248 
C   4.005621 -2.656213 -2.735860 
C   -4.005621 0.243651 -2.958248 
C   -5.293107 -0.243651 2.735860 
C   4.855784 -0.963467 4.109797 
C   4.442944 0.963467 -1.584311 
C   -4.442944 -1.936397 -4.109797 
C   -4.855784 1.936397 1.584311 
C   5.244018 -0.092607 5.160602 
C   4.054709 0.092607 -0.533506 
C   -4.054709 -2.807256 -5.160602 
C   -5.244018 2.807256 0.533506 
C   4.318854 0.830361 5.668937 
C   4.979874 -0.830361 -0.025171 
C   -4.979874 2.069503 -5.668937 
C   -4.318854 -2.069503 0.025171 
C   3.012367 0.897141 5.187274 
C   6.286361 -0.897141 -0.506834 
C   -6.286361 2.002723 -5.187274 
C   -3.012367 -2.002723 0.506834 
C   2.619189 0.033406 4.164849 
C   6.679538 -0.033406 -1.529259 
C   -6.679538 2.866458 -4.164849 
C   -2.619189 -2.866458 1.529259 
C   3.533723 -0.873642 3.633729 
C   5.765005 0.873642 -2.060379 
C   -5.765005 -2.026222 -3.633729 
C   -3.533723 2.026222 2.060379 
C   6.599191 -0.126315 -5.620419 
C   2.699536 0.126315 0.073689 
C   -2.699536 -2.773549 5.620419 
C   -6.599191 2.773549 -0.073689 
C   7.447343 0.988449 5.671832 
C   1.851385 -0.988449 -0.022276 
C   -1.851385 1.911415 -5.671832 
C   -7.447343 -1.911415 0.022276 
C   8.733290 0.946197 -5.173070 
C   0.565438 -0.946197 0.521038 
C   -0.565438 1.953667 5.173070 
C   -8.733290 -1.953667 -0.521038 
C   9.184179 -0.201018 -4.514100 
C   0.114549 0.201018 1.180008 
C   -0.114549 -2.698846 4.514100 
C   -9.184179 2.698846 -1.180008 
C   8.330566 -1.300838 -4.385353 
C   0.968162 1.300838 1.308755 
C   -0.968162 -1.599026 4.385353 
C   -8.330566 1.599026 -1.308755 
C   7.049954 -1.264765 -4.936473 
C   2.248774 1.264765 0.757635 
C   -2.248774 -1.635098 4.936473 
C   -7.049954 1.635098 -0.757635 
H   7.520359 -0.625656 3.485411 
H   1.778368 0.625656 -2.208697 
H   -1.778368 -2.274208 -3.485411 
H   -7.520359 2.274208 2.208697 
H   8.965115 -2.161284 2.208643 
H   0.333612 2.161284 -3.485465 
H   -0.333612 -0.738579 -2.208643 
H   -8.965115 0.738579 3.485465 
H   8.060025 1.471472 1.353748 
H   1.238703 -1.471472 -4.340360 
H   -1.238703 1.428392 -1.353748 
H   -8.060025 -1.428392 4.340360 
H   5.697337 0.851352 1.854347 
H   3.601391 -0.851352 -3.839761 
H   -3.601391 2.048511 -1.854347 
H   -5.697337 -2.048511 3.839761 
H   4.271102 2.354444 3.189622 
H   5.027626 -2.354444 -2.504486 
H   -5.027626 0.545420 -3.189622 
H   -4.271102 -0.545420 2.504486 
H   4.625096 1.499497 -4.913912 
H   4.673632 -1.499497 0.780196 
H   -4.673632 1.400367 4.913912 
H   -4.625096 -1.400367 -0.780196 
H   2.321842 1.623818 5.615657 
H   6.976885 -1.623818 -0.078451 
H   -6.976885 1.276045 -5.615657 
H   -2.321842 -1.276045 0.078451 
H   1.614208 0.084511 3.746106 
H   7.684519 -0.084511 -1.948002 
H   -7.684519 2.815352 -3.746106 
H   -1.614208 -2.815352 1.948002 
H   3.227893 -1.501234 2.795013 
H   6.070835 1.501234 -2.899095 
H   -6.070835 -1.398629 -2.795013 
H   -3.227893 1.398629 2.899095 
H   7.112496 1.870290 5.122073 
H   2.186231 -1.870290 -0.572036 
H   -2.186231 1.029574 -5.122073 
H   -7.112496 -1.029574 0.572036 
H   -9.206375 1.807838 -5.293126 
H   -0.092353 -1.807838 0.400983 
H   0.092353 1.092026 5.293126 
H   9.206375 -1.092026 -0.400983 
H   -8.397921 -0.244750 -4.115767 
H   -0.900807 0.244750 1.578341 
H   0.900807 -2.655114 4.115767 
H   8.397921 2.655114 -1.578341 
H   8.663267 -2.190137 -3.848641 
H   0.635460 2.190137 1.845467 
H   -0.635460 -0.709726 3.848641 
H   -8.663267 0.709726 -1.845467 
H   6.385253 -2.124876 -4.843034 
H   2.913475 2.124876 0.851074 
H   -2.913475 -0.774988 4.843034 
H   -6.385253 0.774988 -0.851074 
128
i=13
C   5.791672 -1.906624 3.440132 
C   3.507056 1.906624 -2.253976 
C   -3.507056 -0.993240 -3.440132 
C   -5.791672 0.993240 2.253976 
C   7.133220 -1.586474 3.152551 
C   2.165508 1.586474 -2.541557 
C   -2.165508 -1.313389 -3.152551 
C   -7.133220 1.313389 2.541557 
C   7.934540 -2.457172 2.411714 
C   1.364187 2.457172 -3.282394 
C   -1.364187 -0.442691 -2.411714 
C   -7.934540 0.442691 3.282394 
C   7.415678 2.136496 1.929303 
C   1.883049 -2.136496 -3.764805 
C   -1.883049 0.763367 -1.929303 
C   -7.415678 -0.763367 3.764805 
C   6.091927 1.797759 2.219164 
C   3.206800 -1.797759 -3.474944 
C   -3.206800 1.102105 -2.219164 
C   -6.091927 -1.102105 3.474944 
C   5.295647 2.661293 2.971477 
C   4.003081 -2.661293 -2.722631 
C   -4.003081 0.238571 -2.971477 
C   -5.295647 -0.238571 2.722631 
C   4.866685 -0.956217 4.110802 
C   4.432043 0.956217 -1.583306 
C   -4.432043 -1.943647 -4.110802 
C   -4.866685 1.943647 1.583306 
C   5.243118 -0.083823 5.164412 
C   4.055609 0.083823 -0.529696 
C   -4.055609 -2.816040 -5.164412 
C   -5.243118 2.816040 0.529696 
C   4.307000 0.829144 5.671424 
C   4.991728 -0.829144 -0.022684 
C   -4.991728 2.070720 -5.671424 
C   -4.307000 -2.070720 0.022684 
C   3.001783 0.884705 5.183781 
C   6.296945 -0.884705 -0.510327 
C   -6.296945 2.015159 -5.183781 
C   -3.001783 -2.015159 0.510327 
C   2.621782 0.023246 4.154318 
C   6.676945 -0.023246 -1.539790 
C   -6.676945 2.876618 -4.154318 
C   -2.621782 -2.876618 1.539790 
C   3.547482 -0.873272 3.625050 
C   5.751246 0.873272 -2.069058 
C   -5.751246 -2.026592 -3.625050 
C   -3.547482 2.026592 2.069058 
C   6.596915 -0.115361 -5.613328 
C   2.701812 0.115361 0.080780 
C   -2.701812 -2.784503 5.613328 
C   -6.596915 2.784503 -0.080780 
C   7.455016 0.991042 5.666699 
C   1.843712 -0.991042 -0.027409 
C   -1.843712 1.908822 -5.666699 
C   -7.455016 -1.908822 0.027409 
C   8.743926 0.938736 -5.185135 
C   0.554802 -0.938736 0.508973 
C   -0.554802 1.961128 5.185135 
C   -8.743926 -1.961128 -0.508973 
C   9.187354 -0.209114 -4.521826 
C   0.111374 0.209114 1.172282 
C   -0.111374 -2.690750 4.521826 
C   -9.187354 2.690750 -1.172282 
C   8.322152 -1.298562 -4.377415 
C   0.976576 1.298562 1.316693 
C   -0.976576 -1.601302 4.377415 
C   -8.322152 1.601302 -1.316693 
C   7.038365 -1.252382 -4.920651 
C   2.260363 1.252382 0.773457 
C   -2.260363 -1.647481 4.920651 
C   -7.038365 1.647481 -0.773457 
H   7.541526 -0.632588 3.482765 
H   1.757201 0.632588 -2.211343 
H   -1.757201 -2.267276 -3.482765 
H   -7.541526 2.267276 2.211343 
H   8.963528 -2.173402 2.184089 
H   0.335199 2.173402 -3.510019 
H   -0.335199 -0.726461 -2.184089 
H   -8.963528 0.726461 3.510019 
H   8.036106 1.470096 1.326442 
H   1.262622 -1.470096 -4.367666 
H   -1.262622 1.429768 -1.326442 
H   -8.036106 -1.429768 4.367666 
H   5.677757 0.856220 1.859639 
H   3.620971 -0.856220 -3.834469 
H   -3.620971 2.043643 -1.859639 
H   -5.677757 -2.043643 3.834469 
H   4.275071 2.364022 3.215234 
H   5.023657 -2.364022 -2.478874 
H   -5.023657 0.535842 -3.215234 
H   -4.275071 -0.535842 2.478874 
H   4.602818 1.499127 -4.907932 
H   4.695910 -1.499127 0.786176 
H   -4.695910 1.400737 4.907932 
H   -4.602818 -1.400737 -0.786176 
H   2.302739 1.603074 5.612535 
H   6.995988 -1.603074 -0.081573 
H   -6.995988 1.296789 -5.612535 
H   -2.302739 -1.296789 0.081573 
H   1.618653 0.067789 3.730125 
H   7.680074 -0.067789 -1.963983 
H   -7.680074 2.832074 -3.730125 
H   -1.618653 -2.832074 1.963983 
H   3.252076 -1.500440 2.782260 
H   6.046652 1.500440 -2.911848 
H   -6.046652 -1.399423 -2.782260 
H   -3.252076 1.399423 2.911848 
H   7.125990 1.873359 5.113924 
H   2.172737 -1.873359 -0.580185 
H   -2.172737 1.026505 -5.113924 
H   -7.125990 -1.026505 0.580185 
H   -9.188383 1.793974 -5.312758 
H   -0.110345 -1.793974 0.381351 
H   0.110345 1.105890 5.312758 
H   9.188383 -1.105890 -0.381351 
H   -8.392047 -0.260731 -4.130901 
H   -0.906681 0.260731 1.563207 
H   0.906681 -2.639133 4.130901 
H   8.392047 2.639133 -1.563207 
H   8.648979 -2.188020 -3.836946 
H   0.649748 2.188020 1.857162 
H   -0.649748 -0.711843 3.836946 
H   -8.648979 0.711843 -1.857162 
H   6.364986 -2.105191 -4.817845 
H   2.933742 2.105191 0.876263 
H   -2.933742 -0.794673 4.817845 
H   -6.364986 0.794673 -0.876263 
128
i=14
C   5.803631 -1.902496 3.446747 
C   3.495097 1.902496 -2.247361 
C   -3.495097 -0.997368 -3.446747 
C   -5.803631 0.997368 2.247361 
C   7.145179 -1.589914 3.150064 
C   2.153549 1.589914 -2.544044 
C   -2.153549 -1.309949 -3.150064 
C   -7.145179 1.309949 2.544044 
C   7.933270 -2.463522 2.396527 
C   1.365457 2.463522 -3.297581 
C   -1.365457 -0.436341 -2.396527 
C   -7.933270 0.436341 3.297581 
C   7.402078 2.135385 1.913110 
C   1.896649 -2.135385 -3.780998 
C   -1.896649 0.764478 -1.913110 
C   -7.402078 -0.764478 3.780998 
C   6.080814 1.800458 2.220646 
C   3.217913 -1.800458 -3.473462 
C   -3.217913 1.099406 -2.220646 
C   -6.080814 -1.099406 3.473462 
C   5.298187 2.666373 2.984706 
C   4.000541 -2.666373 -2.709402 
C   -4.000541 0.233491 -2.984706 
C   -5.298187 -0.233491 2.709402 
C   4.877586 -0.948967 4.111807 
C   4.421142 0.948967 -1.582301 
C   -4.421142 -1.950897 -4.111807 
C   -4.877586 1.950897 1.582301 
C   5.242218 -0.075039 5.168222 
C   4.056509 0.075039 -0.525886 
C   -4.056509 -2.824824 -5.168222 
C   -5.242218 2.824824 0.525886 
C   4.295146 0.827927 5.673911 
C   5.003582 -0.827927 -0.020197 
C   -5.003582 2.071937 -5.673911 
C   -4.295146 -2.071937 0.020197 
C   2.991199 0.872269 5.180288 
C   6.307529 -0.872269 -0.513820 
C   -6.307529 2.027595 -5.180288 
C   -2.991199 -2.027595 0.513820 
C   2.624375 0.013086 4.143787 
C   6.674352 -0.013086 -1.550321 
C   -6.674352 2.886778 -4.143787 
C   -2.624375 -2.886778 1.550321 
C   3.561241 -0.872902 3.616371 
C   5.737487 0.872902 -2.077737 
C   -5.737487 -2.026962 -3.616371 
C   -3.561241 2.026962 2.077737 
C   6.594639 -0.104407 -5.606237 
C   2.704088 0.104407 0.087871 
C   -2.704088 -2.795457 5.606237 
C   -6.594639 2.795457 -0.087871 
C   7.462689 0.993635 5.661566 
C   1.836039 -0.993635 -0.032542 
C   -1.836039 1.906229 -5.661566 
C   -7.462689 -1.906229 0.032542 
C   8.754562 0.931275 -5.197200 
C   0.544166 -0.931275 0.496908 
C   -0.544166 1.968589 5.197200 
C   -8.754562 -1.968589 -0.496908 
C   9.190529 -0.217210 -4.529552 
C   0.108199 0.217210 1.164556 
C   -0.108199 -2.682654 4.529552 
C   -9.190529 2.682654 -1.164556 
C   8.313738 -1.296286 -4.369477 
C   0.984990 1.296286 1.324631 
C   -0.984990 -1.603578 4.369477 
C   -8.313738 1.603578 -1.324631 
C   7.026776 -1.239999 -4.904829 
C   2.271952 1.239999 0.789279 
C   -2.271952 -1.659864 4.904829 
C   -7.026776 1.659864 -0.789279 
H   7.562693 -0.639520 3.480119 
H   1.736034 0.639520 -2.213989 
H   -1.736034 -2.260344 -3.480119 
H   -7.562693 2.260344 2.213989 
H   8.961941 -2.185520 2.159535 
H   0.336786 2.185520 -3.534573 
H   -0.336786 -0.714343 -2.159535 
H   -8.961941 0.714343 3.534573 
H   8.012187 1.468720 1.299136 
H   1.286541 -1.468720 -4.394972 
H   -1.286541 1.431144 -1.299136 
H   -8.012187 -1.431144 4.394972 
H   5.658177 0.861088 1.864931 
H   3.640551 -0.861088 -3.829177 
H   -3.640551 2.038775 -1.864931 
H   -5.658177 -2.038775 3.829177 
H   4.279040 2.373600 3.240846 
H   5.019688 -2.373600 -2.453262 
H   -5.019688 0.526264 -3.240846 
H   -4.279040 -0.526264 2.453262 
H   4.580540 1.498757 -4.901952 
H   4.718188 -1.498757 0.792156 
H   -4.718188 1.401107 4.901952 
H   -4.580540 -1.401107 -0.792156 
H   2.283636 1.582330 5.609413 
H   7.015091 -1.582330 -0.084695 
H   -7.015091 1.317533 -5.609413 
H   -2.283636 -1.317533 0.084695 
H   1.623098 0.051067 3.714144 
H   7.675629 -0.051067 -1.979964 
H   -7.675629 2.848796 -3.714144 
H   -1.623098 -2.848796 1.979964 
H   3.276259 -1.499646 2.769507 
H   6.022469 1.499646 -2.924601 
H   -6.022469 -1.400217 -2.769507 
H   -3.276259 1.400217 2.924601 
H   7.139484 1.876428 5.105775 
H   2.159243 -1.876428 -0.588334 
H   -2.159243 1.023436 -5.105775 
H   -7.139484 -1.023436 0.588334 
H   -9.170391 1.780110 -5.332390 
H   -0.128337 -1.780110 0.361719 
H   0.128337 1.119754 5.332390 
H   9.170391 -1.119754 -0.361719 
H   -8.386173 -0.276712 -4.146035 
H   -0.912555 0.276712 1.548073 
H   0.912555 -2.623152 4.146035 
H   8.386173 2.623152 -1.548073 
H   8.634691 -2.185903 -3.825251 
H   0.664036 2.185903 1.868857 
H   -0.664036 -0.713960 3.825251 
H   -8.634691 0.713960 -1.868857 
H   6.344719 -2.085506 -4.792656 
H   2.954009 2.085506 0.901452 
H   -2.954009 -0.814358 4.792656 
H   -6.344719 0.814358 -0.901452 
128
i=15
C   5.815590 -1.898368 3.453362 
C   3.483138 1.898368 -2.240746 
C   -3.483138 -1.001496 -3.453362 
C   -5.815590 1.001496 2.240746 
C   7.157138 -1.593354 3.147577 
C   2.141590 1.593354 -2.546531 
C   -2.141590 -1.306509 -3.147577 
C   -7.157138 1.306509 2.546531 
C   7.932000 -2.469872 2.381340 
C   1.366727 2.469872 -3.312768 
C   -1.366727 -0.429991 -2.381340 
C   -7.932000 0.429991 3.312768 
C   7.388478 2.134274 1.896917 
C   1.910249 -2.134274 -3.797191 
C   -1.910249 0.765589 -1.896917 
C   -7.388478 -0.765589 3.797191 
C   6.069701 1.803157 2.222128 
C   3.229026 -1.803157 -3.471980 
C   -3.229026 1.096707 -2.222128 
C   -6.069701 -1.096707 3.471980 
C   5.300727 2.671453 2.997935 
C   3.998001 -2.671453 -2.696173 
C   -3.998001 0.228411 -2.997935 
C   -5.300727 -0.228411 2.696173 
C   4.888487 -0.941717 4.112812 
C   4.410241 0.941717 -1.581296 
C   -4.410241 -1.958147 -4.112812 
C   -4.888487 1.958147 1.581296 
C   5.241318 -0.066255 5.172032 
C   4.057409 0.066255 -0.522076 
C   -4.057409 -2.833608 -5.172032 
C   -5.241318 2.833608 0.522076 
C   4.283292 0.826710 5.676398 
C   5.015436 -0.826710 -0.017710 
C   -5.015436 2.073154 -5.676398 
C   -4.283292 -2.073154 0.017710 
C   2.980615 0.859833 5.176795 
C   6.318113 -0.859833 -0.517313 
C   -6.318113 2.040031 -5.176795 
C   -2.980615 -2.040031 0.517313 
C   2.626968 0.002926 4.133256 
C   6.671759 -0.002926 -1.560852 
C   -6.671759 2.896938 -4.133256 
C   -2.626968 -2.896938 1.560852 
C   3.575000 -0.872532 3.607692 
C   5.723728 0.872532 -2.086416 
C   -5.723728 -2.027332 -3.607692 
C   -3.575000 2.027332 2.086416 
C   6.592363 -0.093453 -5.599146 
C   2.706364 0.093453 0.094962 
C   -2.706364 -2.806411 5.599146 
C   -6.592363 2.806411 -0.094962 
C   7.470362 0.996228 5.656433 
C   1.828366 -0.996228 -0.037675 
C   -1.828366 1.903636 -5.656433 
C   -7.470362 -1.903636 0.037675 
C   8.765198 0.923814 -5.209265 
C   0.533530 -0.923814 0.484843 
C   -0.533530 1.976050 5.209265 
C   -8.765198 -1.976050 -0.484843 
C   9.193704 -0.225306 -4.537278 
C   0.105024 0.225306 1.156830 
C   -0.105024 -2.674558 4.537278 
C   -9.193704 2.674558 -1.156830 
C   8.305324 -1.294010 -4.361539 
C   0.993404 1.294010 1.332569 
C   -0.993404 -1.605854 4.361539 
C   -8.305324 1.605854 -1.332569 
C   7.015187 -1.227616 -4.889007 
C   2.283541 1.227616 0.805101 
C   -2.283541 -1.672247 4.889007 
C   -7.015187 1.672247 -0.805101 
H   7.583860 -0.646452 3.477473 
H   1.714867 0.646452 -2.216635 
H   -1.714867 -2.253412 -3.477473 
H   -7.583860 2.253412 2.216635 
H   8.960354 -2.197638 2.134981 
H   0.338373 2.197638 -3.559127 
H   -0.338373 -0.702225 -2.134981 
H   -8.960354 0.702225 3.559127 
H   7.988268 1.467344 1.271830 
H   1.310460 -1.467344 -4.422278 
H   -1.310460 1.432520 -1.271830 
H   -7.988268 -1.432520 4.422278 
H   5.638597 0.865956 1.870223 
H   3.660131 -0.865956 -3.823885 
H   -3.660131 2.033907 -1.870223 
H   -5.638597 -2.033907 3.823885 
H   4.283009 2.383178 3.266458 
H   5.015719 -2.383178 -2.427650 
H   -5.015719 0.516686 -3.266458 
H   -4.283009 -0.516686 2.427650 
H   4.558262 1.498387 -4.895972 
H   4.740466 -1.498387 0.798136 
H   -4.740466 1.401477 4.895972 
H   -4.558262 -1.401477 -0.798136 
H   2.264533 1.561586 5.606291 
H   7.034194 -1.561586 -0.087817 
H   -7.034194 1.338277 -5.606291 
H   -2.264533 -1.338277 0.087817 
H   1.627543 0.034345 3.698163 
H   7.671184 -0.034345 -1.995945 
H   -7.671184 2.865518 -3.698163 
H   -1.627543 -2.865518 1.995945 
H   3.300442 -1.498852 2.756754 
H   5.998286 1.498852 -2.937354 
H   -5.998286 -1.401011 -2.756754 
H   -3.300442 1.401011 2.937354 
H   7.152978 1.879497 5.097626 
H   2.145749 -1.879497 -0.596483 
H   -2.145749 1.020367 -5.097626 
H   -7.152978 -1.020367 0.596483 
H   -9.152399 1.766246 -5.352022 
H   -0.146329 -1.766246 0.342087 
H   0.146329 1.133618 5.352022 
H   9.152399 -1.133618 -0.342087 
H   -8.380299 -0.292693 -4.161169 
H   -0.918429 0.292693 1.532939 
H   0.918429 -2.607171 4.161169 
H   8.380299 2.607171 -1.532939 
H   8.620403 -2.183786 -3.813556 
H   0.678324 2.183786 1.880552 
H   -0.678324 -0.716077 3.813556 
H   -8.620403 0.716077 -1.880552 
H   6.324452 -2.065821 -4.767467 
H   2.974276 2.065821 0.926641 
H   -2.974276 -0.834043 4.767467 
H   -6.324452 0.834043 -0.926641 
128
i=16
C   5.827549 -1.894240 3.459977 
C   3.471179 1.894240 -2.234131 
C   -3.471179 -1.005624 -3.459977 
C   -5.827549 1.005624 2.234131 
C   7.169097 -1.596794 3.145090 
C   2.129631 1.596794 -2.549018 
C   -2.129631 -1.303069 -3.145090 
C   -7.169097 1.303069 2.549018 
C   7.930730 -2.476222 2.366153 
C   1.367997 2.476222 -3.327955 
C   -1.367997 -0.423641 -2.366153 
C   -7.930730 0.423641 3.327955 
C   7.374878 2.133163 1.880724 
C   1.923849 -2.133163 -3.813384 
C   -1.923849 0.766700 -1.880724 
C   -7.374878 -0.766700 3.813384 
C   6.058588 1.805856 2.223610 
C   3.240139 -1.805856 -3.470498 
C   -3.240139 1.094008 -2.223610 
C   -6.058588 -1.094008 3.470498 
C   5.303267 2.676533 3.011164 
C   3.995461 -2.676533 -2.682944 
C   -3.995461 0.223331 -3.011164 
C   -5.303267 -0.223331 2.682944 
C   4.899388 -0.934467 4.113817 
C   4.399340 0.934467 -1.580291 
C   -4.399340 -1.965397 -4.113817 
C   -4.899388 1.965397 1.580291 
C   5.240418 -0.057471 5.175842 
C   4.058309 0.057471 -0.518266 
C   -4.058309 -2.842392 -5.175842 
C   -5.240418 2.842392 0.518266 
C   4.271438 0.825493 5.678885 
C   5.027290 -0.825493 -0.015223 
C   -5.027290 2.074371 -5.678885 
C   -4.271438 -2.074371 0.015223 
C   2.970031 0.847397 5.173302 
C   6.328697 -0.847397 -0.520806 
C   -6.328697 2.052467 -5.173302 
C   -2.970031 -2.052467 0.520806 
C   2.629561 -0.007234 4.122725 
C   6.669166 0.007234 -1.571383 
C   -6.669166 2.907098 -4.122725 
C   -2.629561 -2.907098 1.571383 
C   3.588759 -0.872162 3.599013 
C   5.709969 0.872162 -2.095095 
C   -5.709969 -2.027702 -3.599013 
C   -3.588759 2.027702 2.095095 
C   6.590087 -0.082499 -5.592055 
C   2.708640 0.082499 0.102053 
C   -2.708640 -2.817365 5.592055 
C   -6.590087 2.817365 -0.102053 
C   7.478035 0.998821 5.651300 
C   1.820693 -0.998821 -0.042808 
C   -1.820693 1.901043 -5.651300 
C   -7.478035 -1.901043 0.042808 
C   8.775834 0.916353 -5.221330 
C   0.522894 -0.916353 0.472778 
C   -0.522894 1.983511 5.221330 
C   -8.775834 -1.983511 -0.472778 
C   9.196879 -0.233402 -4.545004 
C   0.101849 0.233402 1.149104 
C   -0.101849 -2.666462 4.545004 
C   -9.196879 2.666462 -1.149104 
C   8.296910 -1.291734 -4.353601 
C   1.001818 1.291734 1.340507 
C   -1.001818 -1.608130 4.353601 
C   -8.296910 1.608130 -1.340507 
C   7.003598 -1.215233 -4.873185 
C   2.295130 1.215233 0.820923 
C   -2.295130 -1.684630 4.873185 
C   -7.003598 1.684630 -0.820923 
H   7.605027 -0.653384 3.474827 
H   1.693700 0.653384 -2.219281 
H   -1.693700 -2.246480 -3.474827 
H   -7.605027 2.246480 2.219281 
H   8.958767 -2.209756 2.110427 
H   0.339960 2.209756 -3.583681 
H   -0.339960 -0.690107 -2.110427 
H   -8.958767 0.690107 3.583681 
H   7.964349 1.465968 1.244524 
H   1.334379 -1.465968 -4.449584 
H   -1.334379 1.433896 -1.244524 
H   -7.964349 -1.433896 4.449584 
H   5.619017 0.870824 1.875515 
H   3.679711 -0.870824 -3.818593 
H   -3.679711 2.029039 -1.875515 
H   -5.619017 -2.029039 3.818593 
H   4.286978 2.392756 3.292070 
H   5.011750 -2.392756 -2.402038 
H   -5.011750 0.507108 -3.292070 
H   -4.286978 -0.507108 2.402038 
H   4.535984 1.498017 -4.889992 
H   4.762744 -1.498017 0.804116 
H   -4.762744 1.401847 4.889992 
H   -4.535984 -1.401847 -0.804116 
H   2.245430 1.540842 5.603169 
H   7.053297 -1.540842 -0.090939 
H   -7.053297 1.359021 -5.603169 
H   -2.245430 -1.359021 0.090939 
H   1.631988 0.017623 3.682182 
H   7.666739 -0.017623 -2.011926 
H   -7.666739 2.882240 -3.682182 
H   -1.631988 -2.882240 2.011926 
H   3.324625 -1.498058 2.744001 
H   5.974103 1.498058 -2.950107 
H   -5.974103 -1.401805 -2.744001 
H   -3.324625 1.401805 2.950107 
H   7.166472 1.882566 5.089477 
H   2.132255 -1.882566 -0.604632 
H   -2.132255 1.017298 -5.089477 
H   -7.166472 -1.017298 0.604632 
H   -9.134407 1.752382 -5.371654 
H   -0.164321 -1.752382 0.322455 
H   0.164321 1.147482 5.371654 
H   9.134407 -1.147482 -0.322455 
H   -8.374425 -0.308674 -4.176303 
H   -0.924303 0.308674 1.517805 
H   0.924303 -2.591190 4.176303 
H   8.374425 2.591190 -1.517805 
H   8.606115 -2.181669 -3.801861 
H   0.692612 2.181669 1.892247 
H   -0.692612 -0.718194 3.801861 
H   -8.606115 0.718194 -1.892247 
H   6.304185 -2.046136 -4.742278 
H   2.994543 2.046136 0.951830 
H   -2.994543 -0.853728 4.742278 
H   -6.304185 0.853728 -0.951830 
128
i=17
C   5.839508 -1.890112 3.466592 
C   3.459220 1.890112 -2.227516 
C   -3.459220 -1.009752 -3.466592 
C   -5.839508 1.009752 2.227516 
C   7.181056 -1.600234 3.142603 
C   2.117672 1.600234 -2.551505 
C   -2.117672 -1.299629 -3.142603 
C   -7.181056 1.299629 2.551505 
C   7.929460 -2.482572 2.350966 
C   1.369267 2.482572 -3.343142 
C   -1.369267 -0.417291 -2.350966 
C   -7.929460 0.417291 3.343142 
C   7.361278 2.132052 1.864531 
C   1.937449 -2.132052 -3.829577 
C   -1.937449 0.767811 -1.864531 
C   -7.361278 -0.767811 3.829577 
C   6.047475 1.808555 2.225092 
C   3.251252 -1.808555 -3.469016 
C   -3.251252 1.091309 -2.225092 
C   -6.047475 -1.091309 3.469016 
C   5.305807 2.681613 3.024393 
C   3.992921 -2.681613 -2.669715 
C   -3.992921 0.218251 -3.024393 
C   -5.305807 -0.218251 2.669715 
C   4.910289 -0.927217 4.114822 
C   4.388439 0.927217 -1.579286 
C   -4.388439 -1.972647 -4.114822 
C   -4.910289 1.972647 1.579286 
C   5.239518 -0.048687 5.179652 
C   4.059209 0.048687 -0.514456 
C   -4.059209 -2.851176 -5.179652 
C   -5.239518 2.851176 0.514456 
C   4.259584 0.824276 5.681372 
C   5.039144 -0.824276 -0.012736 
C   -5.039144 2.075588 -5.681372 
C   -4.259584 -2.075588 0.012736 
C   2.959447 0.834961 5.169809 
C   6.339281 -0.834961 -0.524299 
C   -6.339281 2.064903 -5.169809 
C   -2.959447 -2.064903 0.524299 
C   2.632154 -0.017394 4.112194 
C   6.666573 0.017394 -1.581914 
C   -6.666573 2.917258 -4.112194 
C   -2.632154 -2.917258 1.581914 
C   3.602518 -0.871792 3.590334 
C   5.696210 0.871792 -2.103774 
C   -5.696210 -2.028072 -3.590334 
C   -3.602518 2.028072 2.103774 
C   6.587811 -0.071545 -5.584964 
C   2.710916 0.071545 0.109144 
C   -2.710916 -2.828319 5.584964 
C   -6.587811 2.828319 -0.109144 
C   7.485708 1.001414 5.646167 
C   1.813020 -1.001414 -0.047941 
C   -1.813020 1.898450 -5.646167 
C   -7.485708 -1.898450 0.047941 
C   8.786470 0.908892 -5.233395 
C   0.512258 -0.908892 0.460713 
C   -0.512258 1.990972 5.233395 
C   -8.786470 -1.990972 -0.460713 
C   9.200054 -0.241498 -4.552730 
C   0.098674 0.241498 1.141378 
C   -0.098674 -2.658366 4.552730 
C   -9.200054 2.658366 -1.141378 
C   8.288496 -1.289458 -4.345663 
C   1.010232 1.289458 1.348445 
C   -1.010232 -1.610406 4.345663 
C   -8.288496 1.610406 -1.348445 
C   6.992009 -1.202850 -4.857363 
C   2.306719 1.202850 0.836745 
C   -2.306719 -1.697013 4.857363 
C   -6.992009 1.697013 -0.836745 
H   7.626194 -0.660316 3.472181 
H   1.672533 0.660316 -2.221927 
H   -1.672533 -2.239548 -3.472181 
H   -7.626194 2.239548 2.221927 
H   8.957180 -2.221874 2.085873 
H   0.341547 2.221874 -3.608235 
H   -0.341547 -0.677989 -2.085873 
H   -8.957180 0.677989 3.608235 
H   7.940430 1.464592 1.217218 
H   1.358298 -1.464592 -4.476890 
H   -1.358298 1.435272 -1.217218 
H   -7.940430 -1.435272 4.476890 
H   5.599437 0.875692 1.880807 
H   3.699291 -0.875692 -3.813301 
H   -3.699291 2.024171 -1.880807 
H   -5.599437 -2.024171 3.813301 
H   4.290947 2.402334 3.317682 
H   5.007781 -2.402334 -2.376426 
H   -5.007781 0.497530 -3.317682 
H   -4.290947 -0.497530 2.376426 
H   4.513706 1.497647 -4.884012 
H   4.785022 -1.497647 0.810096 
H   -4.785022 1.402217 4.884012 
H   -4.513706 -1.402217 -0.810096 
H   2.226327 1.520098 5.600047 
H   7.072400 -1.520098 -0.094061 
H   -7.072400 1.379765 -5.600047 
H   -2.226327 -1.379765 0.094061 
H   1.636433 0.000901 3.666201 
H   7.662294 -0.000901 -2.027907 
H   -7.662294 2.898962 -3.666201 
H   -1.636433 -2.898962 2.027907 
H   3.348808 -1.497264 2.731248 
H   5.949920 1.497264 -2.962860 
H   -5.949920 -1.402599 -2.731248 
H   -3.348808 1.402599 2.962860 
H   7.179966 1.885635 5.081328 
H   2.118761 -1.885635 -0.612781 
H   -2.118761 1.014229 -5.081328 
H   -7.179966 -1.014229 0.612781 
H   -9.116415 1.738518 -5.391286 
H   -0.182313 -1.738518 0.302823 
H   0.182313 1.161346 5.391286 
H   9.116415 -1.161346 -0.302823 
H   -8.368551 -0.324655 -4.191437 
H   -0.930177 0.324655 1.502671 
H   0.930177 -2.575209 4.191437 
H   8.368551 2.575209 -1.502671 
H   8.591827 -2.179552 -3.790166 
H   0.706900 2.179552 1.903942 
H   -0.706900 -0.720311 3.790166 
H   -8.591827 0.720311 -1.903942 
H   6.283918 -2.026451 -4.717089 
H   3.014810 2.026451 0.977019 
H   -3.014810 -0.873413 4.717089 
H   -6.283918 0.873413 -0.977019 
128
i=18
C   5.851467 -1.885984 3.473207 
C   3.447261 1.885984 -2.220901 
C   -3.447261 -1.013880 -3.473207 
C   -5.851467 1.013880 2.220901 
C   7.193015 -1.603674 3.140116 
C   2.105713 1.603674 -2.553992 
C   -2.105713 -1.296189 -3.140116 
C   -7.193015 1.296189 2.553992 
C   7.928190 -2.488922 2.335779 
C   1.370537 2.488922 -3.358329 
C   -1.370537 -0.410941 -2.335779 
C   -7.928190 0.410941 3.358329 
C   7.347678 2.130941 1.848338 
C   1.951049 -2.130941 -3.845770 
C   -1.951049 0.768922 -1.848338 
C   -7.347678 -0.768922 3.845770 
C   6.036362 1.811254 2.226574 
C   3.262365 -1.811254 -3.467534 
C   -3.262365 1.088610 -2.226574 
C   -6.036362 -1.088610 3.467534 
C   5.308347 2.686693 3.037622 
C   3.990381 -2.686693 -2.656486 
C   -3.990381 0.213171 -3.037622 
C   -5.308347 -0.213171 2.656486 
C   4.921190 -0.919967 4.115827 
C   4.377538 0.919967 -1.578281 
C   -4.377538 -1.979897 -4.115827 
C   -4.921190 1.979897 1.578281 
C   5.238618 -0.039903 5.183462 
C   4.060109 0.039903 -0.510646 
C   -4.060109 -2.859960 -5.183462 
C   -5.238618 2.859960 0.510646 
C   4.247730 0.823059 5.683859 
C   5.050998 -0.823059 -0.010249 
C   -5.050998 2.076805 -5.683859 
C   -4.247730 -2.076805 0.010249 
C   2.948863 0.822525 5.166316 
C   6.349865 -0.822525 -0.527792 
C   -6.349865 2.077339 -5.166316 
C   -2.948863 -2.077339 0.527792 
C   2.634747 -0.027554 4.101663 
C   6.663980 0.027554 -1.592445 
C   -6.663980 2.927418 -4.101663 
C   -2.634747 -2.927418 1.592445 
C   3.616277 -0.871422 3.581655 
C   5.682451 0.871422 -2.112453 
C   -5.682451 -2.028442 -3.581655 
C   -3.616277 2.028442 2.112453 
C   6.585535 -0.060591 -5.577873 
C   2.713192 0.060591 0.116235 
C   -2.713192 -2.839273 5.577873 
C   -6.585535 2.839273 -0.116235 
C   7.493381 1.004007 5.641034 
C   1.805347 -1.004007 -0.053074 
C   -1.805347 1.895857 -5.641034 
C   -7.493381 -1.895857 0.053074 
C   8.797106 0.901431 -5.245460 
C   0.501622 -0.901431 0.448648 
C   -0.501622 1.998433 5.245460 
C   -8.797106 -1.998433 -0.448648 
C   9.203229 -0.249594 -4.560456 
C   0.095499 0.249594 1.133652 
C   -0.095499 -2.650270 4.560456 
C   -9.203229 2.650270 -1.133652 
C   8.280082 -1.287182 -4.337725 
C   1.018646 1.287182 1.356383 
C   -1.018646 -1.612682 4.337725 
C   -8.280082 1.612682 -1.356383 
C   6.980420 -1.190467 -4.841541 
C   2.318308 1.190467 0.852567 
C   -2.318308 -1.709396 4.841541 
C   -6.980420 1.709396 -0.852567 
H   7.647361 -0.667248 3.469535 
H   1.651366 0.667248 -2.224573 
H   -1.651366 -2.232616 -3.469535 
H   -7.647361 2.232616 2.224573 
H   8.955593 -2.233992 2.061319 
H   0.343134 2.233992 -3.632789 
H   -0.343134 -0.665871 -2.061319 
H   -8.955593 0.665871 3.632789 
H   7.916511 1.463216 1.189912 
H   1.382217 -1.463216 -4.504196 
H   -1.382217 1.436648 -1.189912 
H   -7.916511 -1.436648 4.504196 
H   5.579857 0.880560 1.886099 
H   3.718871 -0.880560 -3.808009 
H   -3.718871 2.019303 -1.886099 
H   -5.579857 -2.019303 3.808009 
H   4.294916 2.411912 3.343294 
H   5.003812 -2.411912 -2.350814 
H   -5.003812 0.487952 -3.343294 
H   -4.294916 -0.487952 2.350814 
H   4.491428 1.497277 -4.878032 
H   4.807300 -1.497277 0.816076 
H   -4.807300 1.402587 4.878032 
H   -4.491428 -1.402587 -0.816076 
H   2.207224 1.499354 5.596925 
H   7.091503 -1.499354 -0.097183 
H   -7.091503 1.400509 -5.596925 
H   -2.207224 -1.400509 0.097183 
H   1.640878 -0.015821 3.650220 
H   7.657849 0.015821 -2.043888 
H   -7.657849 2.915684 -3.650220 
H   -1.640878 -2.915684 2.043888 
H   3.372991 -1.496470 2.718495 
H   5.925737 1.496470 -2.975613 
H   -5.925737 -1.403393 -2.718495 
H   -3.372991 1.403393 2.975613 
H   7.193460 1.888704 5.073179 
H   2.105267 -1.888704 -0.620930 
H   -2.105267 1.011160 -5.073179 
H   -7.193460 -1.011160 0.620930 
H   -9.098423 1.724654 -5.410918 
H   -0.200305 -1.724654 0.283191 
H   0.200305 1.175210 5.410918 
H   9.098423 -1.175210 -0.283191 
H   -8.362677 -0.340636 -4.206571 
H   -0.936051 0.340636 1.487537 
H   0.936051 -2.559228 4.206571 
H   8.362677 2.559228 -1.487537 
H   8.577539 -2.177435 -3.778471 
H   0.721188 2.177435 1.915637 
H   -0.721188 -0.722428 3.778471 
H   -8.577539 0.722428 -1.915637 
H   6.263651 -2.006766 -4.691900 
H   3.035077 2.006766 1.002208 
H   -3.035077 -0.893098 4.691900 
H   -6.263651 0.893098 -1.002208 
128
i=19
C   5.863426 -1.881856 3.479822 
C   3.435302 1.881856 -2.214286 
C   -3.435302 -1.018008 -3.479822 
C   -5.863426 1.018008 2.214286 
C   7.204974 -1.607114 3.137629 
C   2.093754 1.607114 -2.556479 
C   -2.093754 -1.292749 -3.137629 
C   -7.204974 1.292749 2.556479 
C   7.926920 -2.495272 2.320592 
C   1.371807 2.495272 -3.373516 
C   -1.371807 -0.404591 -2.320592 
C   -7.926920 0.404591 3.373516 
C   7.334078 2.129830 1.832145 
C   1.964649 -2.129830 -3.861963 
C   -1.964649 0.770033 -1.832145 
C   -7.334078 -0.770033 3.861963 
C   6.025249 1.813953 2.228056 
C   3.273478 -1.813953 -3.466052 
C   -3.273478 1.085911 -2.228056 
C   -6.025249 -1.085911 3.466052 
C   5.310887 2.691773 3.050851 
C   3.987841 -2.691773 -2.643257 
C   -3.987841 0.208091 -3.050851 
C   -5.310887 -0.208091 2.643257 
C   4.932091 -0.912717 4.116832 
C   4.366637 0.912717 -1.577276 
C   -4.366637 -1.987147 -4.116832 
C   -4.932091 1.987147 1.577276 
C   5.237718 -0.031119 5.187272 
C   4.061009 0.031119 -0.506836 
C   -4.061009 -2.868744 -5.187272 
C   -5.237718 2.868744 0.506836 
C   4.235876 0.821842 5.686346 
C   5.062852 -0.821842 -0.007762 
C   -5.062852 2.078022 -5.686346 
C   -4.235876 -2.078022 0.007762 
C   2.938279 0.810089 5.162823 
C   6.360449 -0.810089 -0.531285 
C   -6.360449 2.089775 -5.162823 
C   -2.938279 -2.089775 0.531285 
C   2.637340 -0.037714 4.091132 
C   6.661387 0.037714 -1.602976 
C   -6.661387 2.937578 -4.091132 
C   -2.637340 -2.937578 1.602976 
C   3.630036 -0.871052 3.572976 
C   5.668692 0.871052 -2.121132 
C   -5.668692 -2.028812 -3.572976 
C   -3.630036 2.028812 2.121132 
C   6.583259 -0.049637 -5.570782 
C   2.715468 0.049637 0.123326 
C   -2.715468 -2.850227 5.570782 
C   -6.583259 2.850227 -0.123326 
C   7.501054 1.006600 5.635901 
C   1.797674 -1.006600 -0.058207 
C   -1.797674 1.893264 -5.635901 
C   -7.501054 -1.893264 0.058207 
C   8.807742 0.893970 -5.257525 
C   0.490986 -0.893970 0.436583 
C   -0.490986 2.005894 5.257525 
C   -8.807742 -2.005894 -0.436583 
C   9.206404 -0.257690 -4.568182 
C   0.092324 0.257690 1.125926 
C   -0.092324 -2.642174 4.568182 
C   -9.206404 2.642174 -1.125926 
C   8.271668 -1.284906 -4.329787 
C   1.027060 1.284906 1.364321 
C   -1.027060 -1.614958 4.329787 
C   -8.271668 1.614958 -1.364321 
C   6.968831 -1.178084 -4.825719 
C   2.329897 1.178084 0.868389 
C   -2.329897 -1.721779 4.825719 
C   -6.968831 1.721779 -0.868389 
H   7.668528 -0.674180 3.466889 
H   1.630199 0.674180 -2.227219 
H   -1.630199 -2.225684 -3.466889 
H   -7.668528 2.225684 2.227219 
H   8.954006 -2.246110 2.036765 
H   0.344721 2.246110 -3.657343 
H   -0.344721 -0.653753 -2.036765 
H   -8.954006 0.653753 3.657343 
H   7.892592 1.461840 1.162606 
H   1.406136 -1.461840 -4.531502 
H   -1.406136 1.438024 -1.162606 
H   -7.892592 -1.438024 4.531502 
H   5.560277 0.885428 1.891391 
H   3.738451 -0.885428 -3.802717 
H   -3.738451 2.014435 -1.891391 
H   -5.560277 -2.014435 3.802717 
H   4.298885 2.421490 3.368906 
H   4.999843 -2.421490 -2.325202 
H   -4.999843 0.478374 -3.368906 
H   -4.298885 -0.478374 2.325202 
H   4.469150 1.496907 -4.872052 
H   4.829578 -1.496907 0.822056 
H   -4.829578 1.402957 4.872052 
H   -4.469150 -1.402957 -0.822056 
H   2.188121 1.478610 5.593803 
H   7.110606 -1.478610 -0.100305 
H   -7.110606 1.421253 -5.593803 
H   -2.188121 -1.421253 0.100305 
H   1.645323 -0.032543 3.634239 
H   7.653404 0.032543 -2.059869 
H   -7.653404 2.932406 -3.634239 
H   -1.645323 -2.932406 2.059869 
H   3.397174 -1.495676 2.705742 
H   5.901554 1.495676 -2.988366 
H   -5.901554 -1.404187 -2.705742 
H   -3.397174 1.404187 2.988366 
H   7.206954 1.891773 5.065030 
H   2.091773 -1.891773 -0.629079 
H   -2.091773 1.008091 -5.065030 
H   -7.206954 -1.008091 0.629079 
H   -9.080431 1.710790 -5.430550 
H   -0.218297 -1.710790 0.263559 
H   0.218297 1.189074 5.430550 
H   9.080431 -1.189074 -0.263559 
H   -8.356803 -0.356617 -4.221705 
H   -0.941925 0.356617 1.472403 
H   0.941925 -2.543247 4.221705 
H   8.356803 2.543247 -1.472403 
H   8.563251 -2.175318 -3.766776 
H   0.735476 2.175318 1.927332 
H   -0.735476 -0.724545 3.766776 
H   -8.563251 0.724545 -1.927332 
H   6.243384 -1.987081 -4.666711 
H   3.055344 1.987081 1.027397 
H   -3.055344 -0.912783 4.666711 
H   -6.243384 0.912783 -1.027397 
128
i=20
C   5.875385 -1.877728 3.486437 
C   3.423343 1.877728 -2.207671 
C   -3.423343 -1.022136 -3.486437 
C   -5.875385 1.022136 2.207671 
C   7.216933 -1.610554 3.135142 
C   2.081795 1.610554 -2.558966 
C   -2.081795 -1.289309 -3.135142 
C   -7.216933 1.289309 2.558966 
C   7.925650 -2.501622 2.305405 
C   1.373077 2.501622 -3.388703 
C   -1.373077 -0.398241 -2.305405 
C   -7.925650 0.398241 3.388703 
C   7.320478 2.128719 1.815952 
C   1.978249 -2.128719 -3.878156 
C   -1.978249 0.771144 -1.815952 
C   -7.320478 -0.771144 3.878156 
C   6.014136 1.816652 2.229538 
C   3.284591 -1.816652 -3.464570 
C   -3.284591 1.083212 -2.229538 
C   -6.014136 -1.083212 3.464570 
C   5.313427 2.696853 3.064080 
C   3.985301 -2.696853 -2.630028 
C   -3.985301 0.203011 -3.064080 
C   -5.313427 -0.203011 2.630028 
C   4.942992 -0.905467 4.117837 
C   4.355736 0.905467 -1.576271 
C   -4.355736 -1.994397 -4.117837 
C   -4.942992 1.994397 1.576271 
C   5.236818 -0.022335 5.191082 
C   4.061909 0.022335 -0.503026 
C   -4.061909 -2.877528 -5.191082 
C   -5.236818 2.877528 0.503026 
C   4.224022 0.820625 5.688833 
C   5.074706 -0.820625 -0.005275 
C   -5.074706 2.079239 -5.688833 
C   -4.224022 -2.079239 0.005275 
C   2.927695 0.797653 5.159330 
C   6.371033 -0.797653 -0.534778 
C   -6.371033 2.102211 -5.159330 
C   -2.927695 -2.102211 0.534778 
C   2.639933 -0.047874 4.080601 
C   6.658794 0.047874 -1.613507 
C   -6.658794 2.947738 -4.080601 
C   -2.639933 -2.947738 1.613507 
C   3.643795 -0.870682 3.564297 
C   5.654933 0.870682 -2.129811 
C   -5.654933 -2.029182 -3.564297 
C   -3.643795 2.029182 2.129811 
C   6.580983 -0.038683 -5.563691 
C   2.717744 0.038683 0.130417 
C   -2.717744 -2.861181 5.563691 
C   -6.580983 2.861181 -0.130417 
C   7.508727 1.009193 5.630768 
C   1.790001 -1.009193 -0.063340 
C   -1.790001 1.890671 -5.630768 
C   -7.508727 -1.890671 0.063340 
C   8.818378 0.886509 -5.269590 
C   0.480350 -0.886509 0.424518 
C   -0.480350 2.013355 5.269590 
C   -8.818378 -2.013355 -0.424518 
C   9.209579 -0.265786 -4.575908 
C   0.089149 0.265786 1.118200 
C   -0.089149 -2.634078 4.575908 
C   -9.209579 2.634078 -1.118200 
C   8.263254 -1.282630 -4.321849 
C   1.035474 1.282630 1.372259 
C   -1.035474 -1.617234 4.321849 
C   -8.263254 1.617234 -1.372259 
C   6.957242 -1.165701 -4.809897 
C   2.341486 1.165701 0.884211 
C   -2.341486 -1.734162 4.809897 
C   -6.957242 1.734162 -0.884211 
H   7.689695 -0.681112 3.464243 
H   1.609032 0.681112 -2.229865 
H   -1.609032 -2.218752 -3.464243 
H   -7.689695 2.218752 2.229865 
H   8.952419 -2.258228 2.012211 
H   0.346308 2.258228 -3.681897 
H   -0.346308 -0.641635 -2.012211 
H   -8.952419 0.641635 3.681897 
H   7.868673 1.460464 1.135300 
H   1.430055 -1.460464 -4.558808 
H   -1.430055 1.439400 -1.135300 
H   -7.868673 -1.439400 4.558808 
H   5.540697 0.890296 1.896683 
H   3.758031 -0.890296 -3.797425 
H   -3.758031 2.009567 -1.896683 
H   -5.540697 -2.009567 3.797425 
H   4.302854 2.431068 3.394518 
H   4.995874 -2.431068 -2.299590 
H   -4.995874 0.468796 -3.394518 
H   -4.302854 -0.468796 2.299590 
H   4.446872 1.496537 -4.866072 
H   4.851856 -1.496537 0.828036 
H   -4.851856 1.403327 4.866072 
H   -4.446872 -1.403327 -0.828036 
H   2.169018 1.457866 5.590681 
H   7.129709 -1.457866 -0.103427 
H   -7.129709 1.441997 -5.590681 
H   -2.169018 -1.441997 0.103427 
H   1.649768 -0.049265 3.618258 
H   7.648959 0.049265 -2.075850 
H   -7.648959 2.949128 -3.618258 
H   -1.649768 -2.949128 2.075850 
H   3.421357 -1.494882 2.692989 
H   5.877371 1.494882 -3.001119 
H   -5.877371 -1.404981 -2.692989 
H   -3.421357 1.404981 3.001119 
H   7.220448 1.894842 5.056881 
H   2.078279 -1.894842 -0.637228 
H   -2.078279 1.005022 -5.056881 
H   -7.220448 -1.005022 0.637228 
H   -9.062439 1.696926 -5.450182 
H   -0.236289 -1.696926 0.243927 
H   0.236289 1.202938 5.450182 
H   9.062439 -1.202938 -0.243927 
H   -8.350929 -0.372598 -4.236839 
H   -0.947799 0.372598 1.457269 
H   0.947799 -2.527266 4.236839 
H   8.350929 2.527266 -1.457269 
H   8.548963 -2.173201 -3.755081 
H   0.749764 2.173201 1.939027 
H   -0.749764 -0.726662 3.755081 
H   -8.548963 0.726662 -1.939027 
H   6.223117 -1.967396 -4.641522 
H   3.075611 1.967396 1.052586 
H   -3.075611 -0.932468 4.641522 
H   -6.223117 0.932468 -1.052586 
128
i=21
C   5.887344 -1.873600 3.493052 
C   3.411384 1.873600 -2.201056 
C   -3.411384 -1.026264 -3.493052 
C   -5.887344 1.026264 2.201056 
C   7.228892 -1.613994 3.132655 
C   2.069836 1.613994 -2.561453 
C   -2.069836 -1.285869 -3.132655 
C   -7.228892 1.285869 2.561453 
C   7.924380 -2.507972 2.290218 
C   1.374347 2.507972 -3.403890 
C   -1.374347 -0.391891 -2.290218 
C   -7.924380 0.391891 3.403890 
C   7.306878 2.127608 1.799759 
C   1.991849 -2.127608 -3.894349 
C   -1.991849 0.772255 -1.799759 
C   -7.306878 -0.772255 3.894349 
C   6.003023 1.819351 2.231020 
C   3.295704 -1.819351 -3.463088 
C   -3.295704 1.080513 -2.231020 
C   -6.003023 -1.080513 3.463088 
C   5.315967 2.701933 3.077309 
C   3.982761 -2.701933 -2.616799 
C   -3.982761 0.197931 -3.077309 
C   -5.315967 -0.197931 2.616799 
C   4.953893 -0.898217 4.118842 
C   4.344835 0.898217 -1.575266 
C   -4.344835 -2.001647 -4.118842 
C   -4.953893 2.001647 1.575266 
C   5.235918 -0.013551 5.194892 
C   4.062809 0.013551 -0.499216 
C   -4.062809 -2.886312 -5.194892 
C   -5.235918 2.886312 0.499216 
C   4.212168 0.819408 5.691320 
C   5.086560 -0.819408 -0.002788 
C   -5.086560 2.080456 -5.691320 
C   -4.212168 -2.080456 0.002788 
C   2.917111 0.785217 5.155837 
C   6.381617 -0.785217 -0.538271 
C   -6.381617 2.114647 -5.155837 
C   -2.917111 -2.114647 0.538271 
C   2.642526 -0.058034 4.070070 
C   6.656201 0.058034 -1.624038 
C   -6.656201 2.957898 -4.070070 
C   -2.642526 -2.957898 1.624038 
C   3.657554 -0.870312 3.555618 
C   5.641174 0.870312 -2.138490 
C   -5.641174 -2.029552 -3.555618 
C   -3.657554 2.029552 2.138490 
C   6.578707 -0.027729 -5.556600 
C   2.720020 0.027729 0.137508 
C   -2.720020 -2.872135 5.556600 
C   -6.578707 2.872135 -0.137508 
C   7.516400 1.011786 5.625635 
C   1.782328 -1.011786 -0.068473 
C   -1.782328 1.888078 -5.625635 
C   -7.516400 -1.888078 0.068473 
C   8.829014 0.879048 -5.281655 
C   0.469714 -0.879048 0.412453 
C   -0.469714 2.020816 5.281655 
C   -8.829014 -2.020816 -0.412453 
C   9.212754 -0.273882 -4.583634 
C   0.085974 0.273882 1.110474 
C   -0.085974 -2.625982 4.583634 
C   -9.212754 2.625982 -1.110474 
C   8.254840 -1.280354 -4.313911 
C   1.043888 1.280354 1.380197 
C   -1.043888 -1.619510 4.313911 
C   -8.254840 1.619510 -1.380197 
C   6.945653 -1.153318 -4.794075 
C   2.353075 1.153318 0.900033 
C   -2.353075 -1.746545 4.794075 
C   -6.945653 1.746545 -0.900033 
H   7.710862 -0.688044 3.461597 
H   1.587865 0.688044 -2.232511 
H   -1.587865 -2.211820 -3.461597 
H   -7.710862 2.211820 2.232511 
H   8.950832 -2.270346 1.987657 
H   0.347895 2.270346 -3.706451 
H   -0.347895 -0.629517 -1.987657 
H   -8.950832 0.629517 3.706451 
H   7.844754 1.459088 1.107994 
H   1.453974 -1.459088 -4.586114 
H   -1.453974 1.440776 -1.107994 
H   -7.844754 -1.440776 4.586114 
H   5.521117 0.895164 1.901975 
H   3.777611 -0.895164 -3.792133 
H   -3.777611 2.004699 -1.901975 
H   -5.521117 -2.004699 3.792133 
H   4.306823 2.440646 3.420130 
H   4.991905 -2.440646 -2.273978 
H   -4.991905 0.459218 -3.420130 
H   -4.306823 -0.459218 2.273978 
H   4.424594 1.496167 -4.860092 
H   4.874134 -1.496167 0.834016 
H   -4.874134 1.403697 4.860092 
H   -4.424594 -1.403697 -0.834016 
H   2.149915 1.437122 5.587559 
H   7.148812 -1.437122 -0.106549 
H   -7.148812 1.462741 -5.587559 
H   -2.149915 -1.462741 0.106549 
H   1.654213 -0.065987 3.602277 
H   7.644514 0.065987 -2.091831 
H   -7.644514 2.965850 -3.602277 
H   -1.654213 -2.965850 2.091831 
H   3.445540 -1.494088 2.680236 
H   5.853188 1.494088 -3.013872 
H   -5.853188 -1.405775 -2.680236 
H   -3.445540 1.405775 3.013872 
H   7.233942 1.897911 5.048732 
H   2.064785 -1.897911 -0.645377 
H   -2.064785 1.001953 -5.048732 
H   -7.233942 -1.001953 0.645377 
H   -9.044447 1.683062 -5.469814 
H   -0.254281 -1.683062 0.224295 
H   0.254281 1.216802 5.469814 
H   9.044447 -1.216802 -0.224295 
H   -8.345055 -0.388579 -4.251973 
H   -0.953673 0.388579 1.442135 
H   0.953673 -2.511285 4.251973 
H   8.345055 2.511285 -1.442135 
H   8.534675 -2.171084 -3.743386 
H   0.764052 2.171084 1.950722 
H   -0.764052 -0.728779 3.743386 
H   -8.534675 0.728779 -1.950722 
H   6.202850 -1.947711 -4.616333 
H   3.095878 1.947711 1.077775 
H   -3.095878 -0.952153 4.616333 
H   -6.202850 0.952153 -1.077775 
128
i=22
C   5.875385 -1.877728 3.486437 
C   3.423343 1.877728 -2.207671 
C   -3.423343 -1.022136 -3.486437 
C   -5.875385 1.022136 2.207671 
C   7.216933 -1.610554 3.135142 
C   2.081795 1.610554 -2.558966 
C   -2.081795 -1.289309 -3.135142 
C   -7.216933 1.289309 2.558966 
C   7.925650 -2.501622 2.305405 
C   1.373077 2.501622 -3.388703 
C   -1.373077 -0.398241 -2.305405 
C   -7.925650 0.398241 3.388703 
C   7.320478 2.128719 1.815952 
C   1.978249 -2.128719 -3.878156 
C   -1.978249 0.771144 -1.815952 
C   -7.320478 -0.771144 3.878156 
C   6.014136 1.816652 2.229538 
C   3.284591 -1.816652 -3.464570 
C   -3.284591 1.083212 -2.229538 
C   -6.014136 -1.083212 3.464570 
C   5.313427 2.696853 3.064080 
C   3.985301 -2.696853 -2.630028 
C   -3.985301 0.203011 -3.064080 
C   -5.313427 -0.203011 2.630028 
C   4.942992 -0.905467 4.117837 
C   4.355736 0.905467 -1.576271 
C   -4.355736 -1.994397 -4.117837 
C   -4.942992 1.994397 1.576271 
C   5.236818 -0.022335 5.191082 
C   4.061909 0.022335 -0.503026 
C   -4.061909 -2.877528 -5.191082 
C   -5.236818 2.877528 0.503026 
C   4.224022 0.820625 5.688833 
C   5.074706 -0.820625 -0.005275 
C   -5.074706 2.079239 -5.688833 
C   -4.224022 -2.079239 0.005275 
C   2.927695 0.797653 5.159330 
C   6.371033 -0.797653 -0.534778 
C   -6.371033 2.102211 -5.159330 
C   -2.927695 -2.102211 0.534778 
C   2.639933 -0.047874 4.080601 
C   6.658794 0.047874 -1.613507 
C   -6.658794 2.947738 -4.080601 
C   -2.639933 -2.947738 1.613507 
C   3.643795 -0.870682 3.564297 
C   5.654933 0.870682 -2.129811 
C   -5.654933 -2.029182 -3.564297 
C   -3.643795 2.029182 2.129811 
C   6.580983 -0.038683 -5.563691 
C   2.717744 0.038683 0.130417 
C   -2.717744 -2.861181 5.563691 
C   -6.580983 2.861181 -0.130417 
C   7.508727 1.009193 5.630768 
C   1.790001 -1.009193 -0.063340 
C   -1.790001 1.890671 -5.630768 
C   -7.508727 -1.890671 0.063340 
C   8.818378 0.886509 -5.269590 
C   0.480350 -0.886509 0.424518 
C   -0.480350 2.013355 5.269590 
C   -8.818378 -2.013355 -0.424518 
C   9.209579 -0.265786 -4.575908 
C   0.089149 0.265786 1.118200 
C   -0.089149 -2.634078 4.575908 
C   -9.209579 2.634078 -1.118200 
C   8.263254 -1.282630 -4.321849 
C   1.035474 1.282630 1.372259 
C   -1.035474 -1.617234 4.321849 
C   -8.263254 1.617234 -1.372259 
C   6.957242 -1.165701 -4.809897 
C   2.341486 1.165701 0.884211 
C   -2.341486 -1.734162 4.809897 
C   -6.957242 1.734162 -0.884211 
H   7.689695 -0.681112 3.464243 
H   1.609032 0.681112 -2.229865 
H   -1.609032 -2.218752 -3.464243 
H   -7.689695 2.218752 2.229865 
H   8.952419 -2.258228 2.012211 
H   0.346308 2.258228 -3.681897 
H   -0.346308 -0.641635 -2.012211 
H   -8.952419 0.641635 3.681897 
H   7.868673 1.460464 1.135300 
H   1.430055 -1.460464 -4.558808 
H   -1.430055 1.439400 -1.135300 
H   -7.868673 -1.439400 4.558808 
H   5.540697 0.890296 1.896683 
H   3.758031 -0.890296 -3.797425 
H   -3.758031 2.009567 -1.896683 
H   -5.540697 -2.009567 3.797425 
H   4.302854 2.431068 3.394518 
H   4.995874 -2.431068 -2.299590 
H   -4.995874 0.468796 -3.394518 
H   -4.302854 -0.468796 2.299590 
H   4.446872 1.496537 -4.866072 
H   4.851856 -1.496537 0.828036 
H   -4.851856 1.403327 4.866072 
H   -4.446872 -1.403327 -0.828036 
H   2.169018 1.457866 5.590681 
H   7.129709 -1.457866 -0.103427 
H   -7.129709 1.441997 -5.590681 
H   -2.169018 -1.441997 0.103427 
H   1.649768 -0.049265 3.618258 
H   7.648959 0.049265 -2.075850 
H   -7.648959 2.949128 -3.618258 
H   -1.649768 -2.949128 2.075850 
H   3.421357 -1.494882 2.692989 
H   5.877371 1.494882 -3.001119 
H   -5.877371 -1.404981 -2.692989 
H   -3.421357 1.404981 3.001119 
H   7.220448 1.894842 5.056881 
H   2.078279 -1.894842 -0.637228 
H   -2.078279 1.005022 -5.056881 
H   -7.220448 -1.005022 0.637228 
H   -9.062439 1.696926 -5.450182 
H   -0.236289 -1.696926 0.243927 
H   0.236289 1.202938 5.450182 
H   9.062439 -1.202938 -0.243927 
H   -8.350929 -0.372598 -4.236839 
H   -0.947799 0.372598 1.457269 
H   0.947799 -2.527266 4.236839 
H   8.350929 2.527266 -1.457269 
H   8.548963 -2.173201 -3.755081 
H   0.749764 2.173201 1.939027 
H   -0.749764 -0.726662 3.755081 
H   -8.548963 0.726662 -1.939027 
H   6.223117 -1.967396 -4.641522 
H   3.075611 1.967396 1.052586 
H   -3.075611 -0.932468 4.641522 
H   -6.223117 0.932468 -1.052586 
128
i=23
C   5.863426 -1.881856 3.479822 
C   3.435302 1.881856 -2.214286 
C   -3.435302 -1.018008 -3.479822 
C   -5.863426 1.018008 2.214286 
C   7.204974 -1.607114 3.137629 
C   2.093754 1.607114 -2.556479 
C   -2.093754 -1.292749 -3.137629 
C   -7.204974 1.292749 2.556479 
C   7.926920 -2.495272 2.320592 
C   1.371807 2.495272 -3.373516 
C   -1.371807 -0.404591 -2.320592 
C   -7.926920 0.404591 3.373516 
C   7.334078 2.129830 1.832145 
C   1.964649 -2.129830 -3.861963 
C   -1.964649 0.770033 -1.832145 
C   -7.334078 -0.770033 3.861963 
C   6.025249 1.813953 2.228056 
C   3.273478 -1.813953 -3.466052 
C   -3.273478 1.085911 -2.228056 
C   -6.025249 -1.085911 3.466052 
C   5.310887 2.691773 3.050851 
C   3.987841 -2.691773 -2.643257 
C   -3.987841 0.208091 -3.050851 
C   -5.310887 -0.208091 2.643257 
C   4.932091 -0.912717 4.116832 
C   4.366637 0.912717 -1.577276 
C   -4.366637 -1.987147 -4.116832 
C   -4.932091 1.987147 1.577276 
C   5.237718 -0.031119 5.187272 
C   4.061009 0.031119 -0.506836 
C   -4.061009 -2.868744 -5.187272 
C   -5.237718 2.868744 0.506836 
C   4.235876 0.821842 5.686346 
C   5.062852 -0.821842 -0.007762 
C   -5.062852 2.078022 -5.686346 
C   -4.235876 -2.078022 0.007762 
C   2.938279 0.810089 5.162823 
C   6.360449 -0.810089 -0.531285 
C   -6.360449 2.089775 -5.162823 
C   -2.938279 -2.089775 0.531285 
C   2.637340 -0.037714 4.091132 
C   6.661387 0.037714 -1.602976 
C   -6.661387 2.937578 -4.091132 
C   -2.637340 -2.937578 1.602976 
C   3.630036 -0.871052 3.572976 
C   5.668692 0.871052 -2.121132 
C   -5.668692 -2.028812 -3.572976 
C   -3.630036 2.028812 2.121132 
C   6.583259 -0.049637 -5.570782 
C   2.715468 0.049637 0.123326 
C   -2.715468 -2.850227 5.570782 
C   -6.583259 2.850227 -0.123326 
C   7.501054 1.006600 5.635901 
C   1.797674 -1.006600 -0.058207 
C   -1.797674 1.893264 -5.635901 
C   -7.501054 -1.893264 0.058207 
C   8.807742 0.893970 -5.257525 
C   0.490986 -0.893970 0.436583 
C   -0.490986 2.005894 5.257525 
C   -8.807742 -2.005894 -0.436583 
C   9.206404 -0.257690 -4.568182 
C   0.092324 0.257690 1.125926 
C   -0.092324 -2.642174 4.568182 
C   -9.206404 2.642174 -1.125926 
C   8.271668 -1.284906 -4.329787 
C   1.027060 1.284906 1.364321 
C   -1.027060 -1.614958 4.329787 
C   -8.271668 1.614958 -1.364321 
C   6.968831 -1.178084 -4.825719 
C   2.329897 1.178084 0.868389 
C   -2.329897 -1.721779 4.825719 
C   -6.968831 1.721779 -0.868389 
H   7.668528 -0.674180 3.466889 
H   1.630199 0.674180 -2.227219 
H   -1.630199 -2.225684 -3.466889 
H   -7.668528 2.225684 2.227219 
H   8.954006 -2.246110 2.036765 
H   0.344721 2.246110 -3.657343 
H   -0.344721 -0.653753 -2.036765 
H   -8.954006 0.653753 3.657343 
H   7.892592 1.461840 1.162606 
H   1.406136 -1.461840 -4.531502 
H   -1.406136 1.438024 -1.162606 
H   -7.892592 -1.438024 4.531502 
H   5.560277 0.885428 1.891391 
H   3.738451 -0.885428 -3.802717 
H   -3.738451 2.014435 -1.891391 
H   -5.560277 -2.014435 3.802717 
H   4.298885 2.421490 3.368906 
H   4.999843 -2.421490 -2.325202 
H   -4.999843 0.478374 -3.368906 
H   -4.298885 -0.478374 2.325202 
H   4.469150 1.496907 -4.872052 
H   4.829578 -1.496907 0.822056 
H   -4.829578 1.402957 4.872052 
H   -4.469150 -1.402957 -0.822056 
H   2.188121 1.478610 5.593803 
H   7.110606 -1.478610 -0.100305 
H   -7.110606 1.421253 -5.593803 
H   -2.188121 -1.421253 0.100305 
H   1.645323 -0.032543 3.634239 
H   7.653404 0.032543 -2.059869 
H   -7.653404 2.932406 -3.634239 
H   -1.645323 -2.932406 2.059869 
H   3.397174 -1.495676 2.705742 
H   5.901554 1.495676 -2.988366 
H   -5.901554 -1.404187 -2.705742 
H   -3.397174 1.404187 2.988366 
H   7.206954 1.891773 5.065030 
H   2.091773 -1.891773 -0.629079 
H   -2.091773 1.008091 -5.065030 
H   -7.206954 -1.008091 0.629079 
H   -9.080431 1.710790 -5.430550 
H   -0.218297 -1.710790 0.263559 
H   0.218297 1.189074 5.430550 
H   9.080431 -1.189074 -0.263559 
H   -8.356803 -0.356617 -4.221705 
H   -0.941925 0.356617 1.472403 
H   0.941925 -2.543247 4.221705 
H   8.356803 2.543247 -1.472403 
H   8.563251 -2.175318 -3.766776 
H   0.735476 2.175318 1.927332 
H   -0.735476 -0.724545 3.766776 
H   -8.563251 0.724545 -1.927332 
H   6.243384 -1.987081 -4.666711 
H   3.055344 1.987081 1.027397 
H   -3.055344 -0.912783 4.666711 
H   -6.243384 0.912783 -1.027397 
128
i=24
C   5.851467 -1.885984 3.473207 
C   3.447261 1.885984 -2.220901 
C   -3.447261 -1.013880 -3.473207 
C   -5.851467 1.013880 2.220901 
C   7.193015 -1.603674 3.140116 
C   2.105713 1.603674 -2.553992 
C   -2.105713 -1.296189 -3.140116 
C   -7.193015 1.296189 2.553992 
C   7.928190 -2.488922 2.335779 
C   1.370537 2.488922 -3.358329 
C   -1.370537 -0.410941 -2.335779 
C   -7.928190 0.410941 3.358329 
C   7.347678 2.130941 1.848338 
C   1.951049 -2.130941 -3.845770 
C   -1.951049 0.768922 -1.848338 
C   -7.347678 -0.768922 3.845770 
C   6.036362 1.811254 2.226574 
C   3.262365 -1.811254 -3.467534 
C   -3.262365 1.088610 -2.226574 
C   -6.036362 -1.088610 3.467534 
C   5.308347 2.686693 3.037622 
C   3.990381 -2.686693 -2.656486 
C   -3.990381 0.213171 -3.037622 
C   -5.308347 -0.213171 2.656486 
C   4.921190 -0.919967 4.115827 
C   4.377538 0.919967 -1.578281 
C   -4.377538 -1.979897 -4.115827 
C   -4.921190 1.979897 1.578281 
C   5.238618 -0.039903 5.183462 
C   4.060109 0.039903 -0.510646 
C   -4.060109 -2.859960 -5.183462 
C   -5.238618 2.859960 0.510646 
C   4.247730 0.823059 5.683859 
C   5.050998 -0.823059 -0.010249 
C   -5.050998 2.076805 -5.683859 
C   -4.247730 -2.076805 0.010249 
C   2.948863 0.822525 5.166316 
C   6.349865 -0.822525 -0.527792 
C   -6.349865 2.077339 -5.166316 
C   -2.948863 -2.077339 0.527792 
C   2.634747 -0.027554 4.101663 
C   6.663980 0.027554 -1.592445 
C   -6.663980 2.927418 -4.101663 
C   -2.634747 -2.927418 1.592445 
C   3.616277 -0.871422 3.581655 
C   5.682451 0.871422 -2.112453 
C   -5.682451 -2.028442 -3.581655 
C   -3.616277 2.028442 2.112453 
C   6.585535 -0.060591 -5.577873 
C   2.713192 0.060591 0.116235 
C   -2.713192 -2.839273 5.577873 
C   -6.585535 2.839273 -0.116235 
C   7.493381 1.004007 5.641034 
C   1.805347 -1.004007 -0.053074 
C   -1.805347 1.895857 -5.641034 
C   -7.493381 -1.895857 0.053074 
C   8.797106 0.901431 -5.245460 
C   0.501622 -0.901431 0.448648 
C   -0.501622 1.998433 5.245460 
C   -8.797106 -1.998433 -0.448648 
C   9.203229 -0.249594 -4.560456 
C   0.095499 0.249594 1.133652 
C   -0.095499 -2.650270 4.560456 
C   -9.203229 2.650270 -1.133652 
C   8.280082 -1.287182 -4.337725 
C   1.018646 1.287182 1.356383 
C   -1.018646 -1.612682 4.337725 
C   -8.280082 1.612682 -1.356383 
C   6.980420 -1.190467 -4.841541 
C   2.318308 1.190467 0.852567 
C   -2.318308 -1.709396 4.841541 
C   -6.980420 1.709396 -0.852567 
H   7.647361 -0.667248 3.469535 
H   1.651366 0.667248 -2.224573 
H   -1.651366 -2.232616 -3.469535 
H   -7.647361 2.232616 2.224573 
H   8.955593 -2.233992 2.061319 
H   0.343134 2.233992 -3.632789 
H   -0.343134 -0.665871 -2.061319 
H   -8.955593 0.665871 3.632789 
H   7.916511 1.463216 1.189912 
H   1.382217 -1.463216 -4.504196 
H   -1.382217 1.436648 -1.189912 
H   -7.916511 -1.436648 4.504196 
H   5.579857 0.880560 1.886099 
H   3.718871 -0.880560 -3.808009 
H   -3.718871 2.019303 -1.886099 
H   -5.579857 -2.019303 3.808009 
H   4.294916 2.411912 3.343294 
H   5.003812 -2.411912 -2.350814 
H   -5.003812 0.487952 -3.343294 
H   -4.294916 -0.487952 2.350814 
H   4.491428 1.497277 -4.878032 
H   4.807300 -1.497277 0.816076 
H   -4.807300 1.402587 4.878032 
H   -4.491428 -1.402587 -0.816076 
H   2.207224 1.499354 5.596925 
H   7.091503 -1.499354 -0.097183 
H   -7.091503 1.400509 -5.596925 
H   -2.207224 -1.400509 0.097183 
H   1.640878 -0.015821 3.650220 
H   7.657849 0.015821 -2.043888 
H   -7.657849 2.915684 -3.650220 
H   -1.640878 -2.915684 2.043888 
H   3.372991 -1.496470 2.718495 
H   5.925737 1.496470 -2.975613 
H   -5.925737 -1.403393 -2.718495 
H   -3.372991 1.403393 2.975613 
H   7.193460 1.888704 5.073179 
H   2.105267 -1.888704 -0.620930 
H   -2.105267 1.011160 -5.073179 
H   -7.193460 -1.011160 0.620930 
H   -9.098423 1.724654 -5.410918 
H   -0.200305 -1.724654 0.283191 
H   0.200305 1.175210 5.410918 
H   9.098423 -1.175210 -0.283191 
H   -8.362677 -0.340636 -4.206571 
H   -0.936051 0.340636 1.487537 
H   0.936051 -2.559228 4.206571 
H   8.362677 2.559228 -1.487537 
H   8.577539 -2.177435 -3.778471 
H   0.721188 2.177435 1.915637 
H   -0.721188 -0.722428 3.778471 
H   -8.577539 0.722428 -1.915637 
H   6.263651 -2.006766 -4.691900 
H   3.035077 2.006766 1.002208 
H   -3.035077 -0.893098 4.691900 
H   -6.263651 0.893098 -1.002208 
128
i=25
C   5.839508 -1.890112 3.466592 
C   3.459220 1.890112 -2.227516 
C   -3.459220 -1.009752 -3.466592 
C   -5.839508 1.009752 2.227516 
C   7.181056 -1.600234 3.142603 
C   2.117672 1.600234 -2.551505 
C   -2.117672 -1.299629 -3.142603 
C   -7.181056 1.299629 2.551505 
C   7.929460 -2.482572 2.350966 
C   1.369267 2.482572 -3.343142 
C   -1.369267 -0.417291 -2.350966 
C   -7.929460 0.417291 3.343142 
C   7.361278 2.132052 1.864531 
C   1.937449 -2.132052 -3.829577 
C   -1.937449 0.767811 -1.864531 
C   -7.361278 -0.767811 3.829577 
C   6.047475 1.808555 2.225092 
C   3.251252 -1.808555 -3.469016 
C   -3.251252 1.091309 -2.225092 
C   -6.047475 -1.091309 3.469016 
C   5.305807 2.681613 3.024393 
C   3.992921 -2.681613 -2.669715 
C   -3.992921 0.218251 -3.024393 
C   -5.305807 -0.218251 2.669715 
C   4.910289 -0.927217 4.114822 
C   4.388439 0.927217 -1.579286 
C   -4.388439 -1.972647 -4.114822 
C   -4.910289 1.972647 1.579286 
C   5.239518 -0.048687 5.179652 
C   4.059209 0.048687 -0.514456 
C   -4.059209 -2.851176 -5.179652 
C   -5.239518 2.851176 0.514456 
C   4.259584 0.824276 5.681372 
C   5.039144 -0.824276 -0.012736 
C   -5.039144 2.075588 -5.681372 
C   -4.259584 -2.075588 0.012736 
C   2.959447 0.834961 5.169809 
C   6.339281 -0.834961 -0.524299 
C   -6.339281 2.064903 -5.169809 
C   -2.959447 -2.064903 0.524299 
C   2.632154 -0.017394 4.112194 
C   6.666573 0.017394 -1.581914 
C   -6.666573 2.917258 -4.112194 
C   -2.632154 -2.917258 1.581914 
C   3.602518 -0.871792 3.590334 
C   5.696210 0.871792 -2.103774 
C   -5.696210 -2.028072 -3.590334 
C   -3.602518 2.028072 2.103774 
C   6.587811 -0.071545 -5.584964 
C   2.710916 0.071545 0.109144 
C   -2.710916 -2.828319 5.584964 
C   -6.587811 2.828319 -0.109144 
C   7.485708 1.001414 5.646167 
C   1.813020 -1.001414 -0.047941 
C   -1.813020 1.898450 -5.646167 
C   -7.485708 -1.898450 0.047941 
C   8.786470 0.908892 -5.233395 
C   0.512258 -0.908892 0.460713 
C   -0.512258 1.990972 5.233395 
C   -8.786470 -1.990972 -0.460713 
C   9.200054 -0.241498 -4.552730 
C   0.098674 0.241498 1.141378 
C   -0.098674 -2.658366 4.552730 
C   -9.200054 2.658366 -1.141378 
C   8.288496 -1.289458 -4.345663 
C   1.010232 1.289458 1.348445 
C   -1.010232 -1.610406 4.345663 
C   -8.288496 1.610406 -1.348445 
C   6.992009 -1.202850 -4.857363 
C   2.306719 1.202850 0.836745 
C   -2.306719 -1.697013 4.857363 
C   -6.992009 1.697013 -0.836745 
H   7.626194 -0.660316 3.472181 
H   1.672533 0.660316 -2.221927 
H   -1.672533 -2.239548 -3.472181 
H   -7.626194 2.239548 2.221927 
H   8.957180 -2.221874 2.085873 
H   0.341547 2.221874 -3.608235 
H   -0.341547 -0.677989 -2.085873 
H   -8.957180 0.677989 3.608235 
H   7.940430 1.464592 1.217218 
H   1.358298 -1.464592 -4.476890 
H   -1.358298 1.435272 -1.217218 
H   -7.940430 -1.435272 4.476890 
H   5.599437 0.875692 1.880807 
H   3.699291 -0.875692 -3.813301 
H   -3.699291 2.024171 -1.880807 
H   -5.599437 -2.024171 3.813301 
H   4.290947 2.402334 3.317682 
H   5.007781 -2.402334 -2.376426 
H   -5.007781 0.497530 -3.317682 
H   -4.290947 -0.497530 2.376426 
H   4.513706 1.497647 -4.884012 
H   4.785022 -1.497647 0.810096 
H   -4.785022 1.402217 4.884012 
H   -4.513706 -1.402217 -0.810096 
H   2.226327 1.520098 5.600047 
H   7.072400 -1.520098 -0.094061 
H   -7.072400 1.379765 -5.600047 
H   -2.226327 -1.379765 0.094061 
H   1.636433 0.000901 3.666201 
H   7.662294 -0.000901 -2.027907 
H   -7.662294 2.898962 -3.666201 
H   -1.636433 -2.898962 2.027907 
H   3.348808 -1.497264 2.731248 
H   5.949920 1.497264 -2.962860 
H   -5.949920 -1.402599 -2.731248 
H   -3.348808 1.402599 2.962860 
H   7.179966 1.885635 5.081328 
H   2.118761 -1.885635 -0.612781 
H   -2.118761 1.014229 -5.081328 
H   -7.179966 -1.014229 0.612781 
H   -9.116415 1.738518 -5.391286 
H   -0.182313 -1.738518 0.302823 
H   0.182313 1.161346 5.391286 
H   9.116415 -1.161346 -0.302823 
H   -8.368551 -0.324655 -4.191437 
H   -0.930177 0.324655 1.502671 
H   0.930177 -2.575209 4.191437 
H   8.368551 2.575209 -1.502671 
H   8.591827 -2.179552 -3.790166 
H   0.706900 2.179552 1.903942 
H   -0.706900 -0.720311 3.790166 
H   -8.591827 0.720311 -1.903942 
H   6.283918 -2.026451 -4.717089 
H   3.014810 2.026451 0.977019 
H   -3.014810 -0.873413 4.717089 
H   -6.283918 0.873413 -0.977019 
128
i=26
C   5.827549 -1.894240 3.459977 
C   3.471179 1.894240 -2.234131 
C   -3.471179 -1.005624 -3.459977 
C   -5.827549 1.005624 2.234131 
C   7.169097 -1.596794 3.145090 
C   2.129631 1.596794 -2.549018 
C   -2.129631 -1.303069 -3.145090 
C   -7.169097 1.303069 2.549018 
C   7.930730 -2.476222 2.366153 
C   1.367997 2.476222 -3.327955 
C   -1.367997 -0.423641 -2.366153 
C   -7.930730 0.423641 3.327955 
C   7.374878 2.133163 1.880724 
C   1.923849 -2.133163 -3.813384 
C   -1.923849 0.766700 -1.880724 
C   -7.374878 -0.766700 3.813384 
C   6.058588 1.805856 2.223610 
C   3.240139 -1.805856 -3.470498 
C   -3.240139 1.094008 -2.223610 
C   -6.058588 -1.094008 3.470498 
C   5.303267 2.676533 3.011164 
C   3.995461 -2.676533 -2.682944 
C   -3.995461 0.223331 -3.011164 
C   -5.303267 -0.223331 2.682944 
C   4.899388 -0.934467 4.113817 
C   4.399340 0.934467 -1.580291 
C   -4.399340 -1.965397 -4.113817 
C   -4.899388 1.965397 1.580291 
C   5.240418 -0.057471 5.175842 
C   4.058309 0.057471 -0.518266 
C   -4.058309 -2.842392 -5.175842 
C   -5.240418 2.842392 0.518266 
C   4.271438 0.825493 5.678885 
C   5.027290 -0.825493 -0.015223 
C   -5.027290 2.074371 -5.678885 
C   -4.271438 -2.074371 0.015223 
C   2.970031 0.847397 5.173302 
C   6.328697 -0.847397 -0.520806 
C   -6.328697 2.052467 -5.173302 
C   -2.970031 -2.052467 0.520806 
C   2.629561 -0.007234 4.122725 
C   6.669166 0.007234 -1.571383 
C   -6.669166 2.907098 -4.122725 
C   -2.629561 -2.907098 1.571383 
C   3.588759 -0.872162 3.599013 
C   5.709969 0.872162 -2.095095 
C   -5.709969 -2.027702 -3.599013 
C   -3.588759 2.027702 2.095095 
C   6.590087 -0.082499 -5.592055 
C   2.708640 0.082499 0.102053 
C   -2.708640 -2.817365 5.592055 
C   -6.590087 2.817365 -0.102053 
C   7.478035 0.998821 5.651300 
C   1.820693 -0.998821 -0.042808 
C   -1.820693 1.901043 -5.651300 
C   -7.478035 -1.901043 0.042808 
C   8.775834 0.916353 -5.221330 
C   0.522894 -0.916353 0.472778 
C   -0.522894 1.983511 5.221330 
C   -8.775834 -1.983511 -0.472778 
C   9.196879 -0.233402 -4.545004 
C   0.101849 0.233402 1.149104 
C   -0.101849 -2.666462 4.545004 
C   -9.196879 2.666462 -1.149104 
C   8.296910 -1.291734 -4.353601 
C   1.001818 1.291734 1.340507 
C   -1.001818 -1.608130 4.353601 
C   -8.296910 1.608130 -1.340507 
C   7.003598 -1.215233 -4.873185 
C   2.295130 1.215233 0.820923 
C   -2.295130 -1.684630 4.873185 
C   -7.003598 1.684630 -0.820923 
H   7.605027 -0.653384 3.474827 
H   1.693700 0.653384 -2.219281 
H   -1.693700 -2.246480 -3.474827 
H   -7.605027 2.246480 2.219281 
H   8.958767 -2.209756 2.110427 
H   0.339960 2.209756 -3.583681 
H   -0.339960 -0.690107 -2.110427 
H   -8.958767 0.690107 3.583681 
H   7.964349 1.465968 1.244524 
H   1.334379 -1.465968 -4.449584 
H   -1.334379 1.433896 -1.244524 
H   -7.964349 -1.433896 4.449584 
H   5.619017 0.870824 1.875515 
H   3.679711 -0.870824 -3.818593 
H   -3.679711 2.029039 -1.875515 
H   -5.619017 -2.029039 3.818593 
H   4.286978 2.392756 3.292070 
H   5.011750 -2.392756 -2.402038 
H   -5.011750 0.507108 -3.292070 
H   -4.286978 -0.507108 2.402038 
H   4.535984 1.498017 -4.889992 
H   4.762744 -1.498017 0.804116 
H   -4.762744 1.401847 4.889992 
H   -4.535984 -1.401847 -0.804116 
H   2.245430 1.540842 5.603169 
H   7.053297 -1.540842 -0.090939 
H   -7.053297 1.359021 -5.603169 
H   -2.245430 -1.359021 0.090939 
H   1.631988 0.017623 3.682182 
H   7.666739 -0.017623 -2.011926 
H   -7.666739 2.882240 -3.682182 
H   -1.631988 -2.882240 2.011926 
H   3.324625 -1.498058 2.744001 
H   5.974103 1.498058 -2.950107 
H   -5.974103 -1.401805 -2.744001 
H   -3.324625 1.401805 2.950107 
H   7.166472 1.882566 5.089477 
H   2.132255 -1.882566 -0.604632 
H   -2.132255 1.017298 -5.089477 
H   -7.166472 -1.017298 0.604632 
H   -9.134407 1.752382 -5.371654 
H   -0.164321 -1.752382 0.322455 
H   0.164321 1.147482 5.371654 
H   9.134407 -1.147482 -0.322455 
H   -8.374425 -0.308674 -4.176303 
H   -0.924303 0.308674 1.517805 
H   0.924303 -2.591190 4.176303 
H   8.374425 2.591190 -1.517805 
H   8.606115 -2.181669 -3.801861 
H   0.692612 2.181669 1.892247 
H   -0.692612 -0.718194 3.801861 
H   -8.606115 0.718194 -1.892247 
H   6.304185 -2.046136 -4.742278 
H   2.994543 2.046136 0.951830 
H   -2.994543 -0.853728 4.742278 
H   -6.304185 0.853728 -0.951830 
128
i=27
C   5.815590 -1.898368 3.453362 
C   3.483138 1.898368 -2.240746 
C   -3.483138 -1.001496 -3.453362 
C   -5.815590 1.001496 2.240746 
C   7.157138 -1.593354 3.147577 
C   2.141590 1.593354 -2.546531 
C   -2.141590 -1.306509 -3.147577 
C   -7.157138 1.306509 2.546531 
C   7.932000 -2.469872 2.381340 
C   1.366727 2.469872 -3.312768 
C   -1.366727 -0.429991 -2.381340 
C   -7.932000 0.429991 3.312768 
C   7.388478 2.134274 1.896917 
C   1.910249 -2.134274 -3.797191 
C   -1.910249 0.765589 -1.896917 
C   -7.388478 -0.765589 3.797191 
C   6.069701 1.803157 2.222128 
C   3.229026 -1.803157 -3.471980 
C   -3.229026 1.096707 -2.222128 
C   -6.069701 -1.096707 3.471980 
C   5.300727 2.671453 2.997935 
C   3.998001 -2.671453 -2.696173 
C   -3.998001 0.228411 -2.997935 
C   -5.300727 -0.228411 2.696173 
C   4.888487 -0.941717 4.112812 
C   4.410241 0.941717 -1.581296 
C   -4.410241 -1.958147 -4.112812 
C   -4.888487 1.958147 1.581296 
C   5.241318 -0.066255 5.172032 
C   4.057409 0.066255 -0.522076 
C   -4.057409 -2.833608 -5.172032 
C   -5.241318 2.833608 0.522076 
C   4.283292 0.826710 5.676398 
C   5.015436 -0.826710 -0.017710 
C   -5.015436 2.073154 -5.676398 
C   -4.283292 -2.073154 0.017710 
C   2.980615 0.859833 5.176795 
C   6.318113 -0.859833 -0.517313 
C   -6.318113 2.040031 -5.176795 
C   -2.980615 -2.040031 0.517313 
C   2.626968 0.002926 4.133256 
C   6.671759 -0.002926 -1.560852 
C   -6.671759 2.896938 -4.133256 
C   -2.626968 -2.896938 1.560852 
C   3.575000 -0.872532 3.607692 
C   5.723728 0.872532 -2.086416 
C   -5.723728 -2.027332 -3.607692 
C   -3.575000 2.027332 2.086416 
C   6.592363 -0.093453 -5.599146 
C   2.706364 0.093453 0.094962 
C   -2.706364 -2.806411 5.599146 
C   -6.592363 2.806411 -0.094962 
C   7.470362 0.996228 5.656433 
C   1.828366 -0.996228 -0.037675 
C   -1.828366 1.903636 -5.656433 
C   -7.470362 -1.903636 0.037675 
C   8.765198 0.923814 -5.209265 
C   0.533530 -0.923814 0.484843 
C   -0.533530 1.976050 5.209265 
C   -8.765198 -1.976050 -0.484843 
C   9.193704 -0.225306 -4.537278 
C   0.105024 0.225306 1.156830 
C   -0.105024 -2.674558 4.537278 
C   -9.193704 2.674558 -1.156830 
C   8.305324 -1.294010 -4.361539 
C   0.993404 1.294010 1.332569 
C   -0.993404 -1.605854 4.361539 
C   -8.305324 1.605854 -1.332569 
C   7.015187 -1.227616 -4.889007 
C   2.283541 1.227616 0.805101 
C   -2.283541 -1.672247 4.889007 
C   -7.015187 1.672247 -0.805101 
H   7.583860 -0.646452 3.477473 
H   1.714867 0.646452 -2.216635 
H   -1.714867 -2.253412 -3.477473 
H   -7.583860 2.253412 2.216635 
H   8.960354 -2.197638 2.134981 
H   0.338373 2.197638 -3.559127 
H   -0.338373 -0.702225 -2.134981 
H   -8.960354 0.702225 3.559127 
H   7.988268 1.467344 1.271830 
H   1.310460 -1.467344 -4.422278 
H   -1.310460 1.432520 -1.271830 
H   -7.988268 -1.432520 4.422278 
H   5.638597 0.865956 1.870223 
H   3.660131 -0.865956 -3.823885 
H   -3.660131 2.033907 -1.870223 
H   -5.638597 -2.033907 3.823885 
H   4.283009 2.383178 3.266458 
H   5.015719 -2.383178 -2.427650 
H   -5.015719 0.516686 -3.266458 
H   -4.283009 -0.516686 2.427650 
H   4.558262 1.498387 -4.895972 
H   4.740466 -1.498387 0.798136 
H   -4.740466 1.401477 4.895972 
H   -4.558262 -1.401477 -0.798136 
H   2.264533 1.561586 5.606291 
H   7.034194 -1.561586 -0.087817 
H   -7.034194 1.338277 -5.606291 
H   -2.264533 -1.338277 0.087817 
H   1.627543 0.034345 3.698163 
H   7.671184 -0.034345 -1.995945 
H   -7.671184 2.865518 -3.698163 
H   -1.627543 -2.865518 1.995945 
H   3.300442 -1.498852 2.756754 
H   5.998286 1.498852 -2.937354 
H   -5.998286 -1.401011 -2.756754 
H   -3.300442 1.401011 2.937354 
H   7.152978 1.879497 5.097626 
H   2.145749 -1.879497 -0.596483 
H   -2.145749 1.020367 -5.097626 
H   -7.152978 -1.020367 0.596483 
H   -9.152399 1.766246 -5.352022 
H   -0.146329 -1.766246 0.342087 
H   0.146329 1.133618 5.352022 
H   9.152399 -1.133618 -0.342087 
H   -8.380299 -0.292693 -4.161169 
H   -0.918429 0.292693 1.532939 
H   0.918429 -2.607171 4.161169 
H   8.380299 2.607171 -1.532939 
H   8.620403 -2.183786 -3.813556 
H   0.678324 2.183786 1.880552 
H   -0.678324 -0.716077 3.813556 
H   -8.620403 0.716077 -1.880552 
H   6.324452 -2.065821 -4.767467 
H   2.974276 2.065821 0.926641 
H   -2.974276 -0.834043 4.767467 
H   -6.324452 0.834043 -0.926641 
128
i=28
C   5.803631 -1.902496 3.446747 
C   3.495097 1.902496 -2.247361 
C   -3.495097 -0.997368 -3.446747 
C   -5.803631 0.997368 2.247361 
C   7.145179 -1.589914 3.150064 
C   2.153549 1.589914 -2.544044 
C   -2.153549 -1.309949 -3.150064 
C   -7.145179 1.309949 2.544044 
C   7.933270 -2.463522 2.396527 
C   1.365457 2.463522 -3.297581 
C   -1.365457 -0.436341 -2.396527 
C   -7.933270 0.436341 3.297581 
C   7.402078 2.135385 1.913110 
C   1.896649 -2.135385 -3.780998 
C   -1.896649 0.764478 -1.913110 
C   -7.402078 -0.764478 3.780998 
C   6.080814 1.800458 2.220646 
C   3.217913 -1.800458 -3.473462 
C   -3.217913 1.099406 -2.220646 
C   -6.080814 -1.099406 3.473462 
C   5.298187 2.666373 2.984706 
C   4.000541 -2.666373 -2.709402 
C   -4.000541 0.233491 -2.984706 
C   -5.298187 -0.233491 2.709402 
C   4.877586 -0.948967 4.111807 
C   4.421142 0.948967 -1.582301 
C   -4.421142 -1.950897 -4.111807 
C   -4.877586 1.950897 1.582301 
C   5.242218 -0.075039 5.168222 
C   4.056509 0.075039 -0.525886 
C   -4.056509 -2.824824 -5.168222 
C   -5.242218 2.824824 0.525886 
C   4.295146 0.827927 5.673911 
C   5.003582 -0.827927 -0.020197 
C   -5.003582 2.071937 -5.673911 
C   -4.295146 -2.071937 0.020197 
C   2.991199 0.872269 5.180288 
C   6.307529 -0.872269 -0.513820 
C   -6.307529 2.027595 -5.180288 
C   -2.991199 -2.027595 0.513820 
C   2.624375 0.013086 4.143787 
C   6.674352 -0.013086 -1.550321 
C   -6.674352 2.886778 -4.143787 
C   -2.624375 -2.886778 1.550321 
C   3.561241 -0.872902 3.616371 
C   5.737487 0.872902 -2.077737 
C   -5.737487 -2.026962 -3.616371 
C   -3.561241 2.026962 2.077737 
C   6.594639 -0.104407 -5.606237 
C   2.704088 0.104407 0.087871 
C   -2.704088 -2.795457 5.606237 
C   -6.594639 2.795457 -0.087871 
C   7.462689 0.993635 5.661566 
C   1.836039 -0.993635 -0.032542 
C   -1.836039 1.906229 -5.661566 
C   -7.462689 -1.906229 0.032542 
C   8.754562 0.931275 -5.197200 
C   0.544166 -0.931275 0.496908 
C   -0.544166 1.968589 5.197200 
C   -8.754562 -1.968589 -0.496908 
C   9.190529 -0.217210 -4.529552 
C   0.108199 0.217210 1.164556 
C   -0.108199 -2.682654 4.529552 
C   -9.190529 2.682654 -1.164556 
C   8.313738 -1.296286 -4.369477 
C   0.984990 1.296286 1.324631 
C   -0.984990 -1.603578 4.369477 
C   -8.313738 1.603578 -1.324631 
C   7.026776 -1.239999 -4.904829 
C   2.271952 1.239999 0.789279 
C   -2.271952 -1.659864 4.904829 
C   -7.026776 1.659864 -0.789279 
H   7.562693 -0.639520 3.480119 
H   1.736034 0.639520 -2.213989 
H   -1.736034 -2.260344 -3.480119 
H   -7.562693 2.260344 2.213989 
H   8.961941 -2.185520 2.159535 
H   0.336786 2.185520 -3.534573 
H   -0.336786 -0.714343 -2.159535 
H   -8.961941 0.714343 3.534573 
H   8.012187 1.468720 1.299136 
H   1.286541 -1.468720 -4.394972 
H   -1.286541 1.431144 -1.299136 
H   -8.012187 -1.431144 4.394972 
H   5.658177 0.861088 1.864931 
H   3.640551 -0.861088 -3.829177 
H   -3.640551 2.038775 -1.864931 
H   -5.658177 -2.038775 3.829177 
H   4.279040 2.373600 3.240846 
H   5.019688 -2.373600 -2.453262 
H   -5.019688 0.526264 -3.240846 
H   -4.279040 -0.526264 2.453262 
H   4.580540 1.498757 -4.901952 
H   4.718188 -1.498757 0.792156 
H   -4.718188 1.401107 4.901952 
H   -4.580540 -1.401107 -0.792156 
H   2.283636 1.582330 5.609413 
H   7.015091 -1.582330 -0.084695 
H   -7.015091 1.317533 -5.609413 
H   -2.283636 -1.317533 0.084695 
H   1.623098 0.051067 3.714144 
H   7.675629 -0.051067 -1.979964 
H   -7.675629 2.848796 -3.714144 
H   -1.623098 -2.848796 1.979964 
H   3.276259 -1.499646 2.769507 
H   6.022469 1.499646 -2.924601 
H   -6.022469 -1.400217 -2.769507 
H   -3.276259 1.400217 2.924601 
H   7.139484 1.876428 5.105775 
H   2.159243 -1.876428 -0.588334 
H   -2.159243 1.023436 -5.105775 
H   -7.139484 -1.023436 0.588334 
H   -9.170391 1.780110 -5.332390 
H   -0.128337 -1.780110 0.361719 
H   0.128337 1.119754 5.332390 
H   9.170391 -1.119754 -0.361719 
H   -8.386173 -0.276712 -4.146035 
H   -0.912555 0.276712 1.548073 
H   0.912555 -2.623152 4.146035 
H   8.386173 2.623152 -1.548073 
H   8.634691 -2.185903 -3.825251 
H   0.664036 2.185903 1.868857 
H   -0.664036 -0.713960 3.825251 
H   -8.634691 0.713960 -1.868857 
H   6.344719 -2.085506 -4.792656 
H   2.954009 2.085506 0.901452 
H   -2.954009 -0.814358 4.792656 
H   -6.344719 0.814358 -0.901452 
128
i=29
C   5.791672 -1.906624 3.440132 
C   3.507056 1.906624 -2.253976 
C   -3.507056 -0.993240 -3.440132 
C   -5.791672 0.993240 2.253976 
C   7.133220 -1.586474 3.152551 
C   2.165508 1.586474 -2.541557 
C   -2.165508 -1.313389 -3.152551 
C   -7.133220 1.313389 2.541557 
C   7.934540 -2.457172 2.411714 
C   1.364187 2.457172 -3.282394 
C   -1.364187 -0.442691 -2.411714 
C   -7.934540 0.442691 3.282394 
C   7.415678 2.136496 1.929303 
C   1.883049 -2.136496 -3.764805 
C   -1.883049 0.763367 -1.929303 
C   -7.415678 -0.763367 3.764805 
C   6.091927 1.797759 2.219164 
C   3.206800 -1.797759 -3.474944 
C   -3.206800 1.102105 -2.219164 
C   -6.091927 -1.102105 3.474944 
C   5.295647 2.661293 2.971477 
C   4.003081 -2.661293 -2.722631 
C   -4.003081 0.238571 -2.971477 
C   -5.295647 -0.238571 2.722631 
C   4.866685 -0.956217 4.110802 
C   4.432043 0.956217 -1.583306 
C   -4.432043 -1.943647 -4.110802 
C   -4.866685 1.943647 1.583306 
C   5.243118 -0.083823 5.164412 
C   4.055609 0.083823 -0.529696 
C   -4.055609 -2.816040 -5.164412 
C   -5.243118 2.816040 0.529696 
C   4.307000 0.829144 5.671424 
C   4.991728 -0.829144 -0.022684 
C   -4.991728 2.070720 -5.671424 
C   -4.307000 -2.070720 0.022684 
C   3.001783 0.884705 5.183781 
C   6.296945 -0.884705 -0.510327 
C   -6.296945 2.015159 -5.183781 
C   -3.001783 -2.015159 0.510327 
C   2.621782 0.023246 4.154318 
C   6.676945 -0.023246 -1.539790 
C   -6.676945 2.876618 -4.154318 
C   -2.621782 -2.876618 1.539790 
C   3.547482 -0.873272 3.625050 
C   5.751246 0.873272 -2.069058 
C   -5.751246 -2.026592 -3.625050 
C   -3.547482 2.026592 2.069058 
C   6.596915 -0.115361 -5.613328 
C   2.701812 0.115361 0.080780 
C   -2.701812 -2.784503 5.613328 
C   -6.596915 2.784503 -0.080780 
C   7.455016 0.991042 5.666699 
C   1.843712 -0.991042 -0.027409 
C   -1.843712 1.908822 -5.666699 
C   -7.455016 -1.908822 0.027409 
C   8.743926 0.938736 -5.185135 
C   0.554802 -0.938736 0.508973 
C   -0.554802 1.961128 5.185135 
C   -8.743926 -1.961128 -0.508973 
C   9.187354 -0.209114 -4.521826 
C   0.111374 0.209114 1.172282 
C   -0.111374 -2.690750 4.521826 
C   -9.187354 2.690750 -1.172282 
C   8.322152 -1.298562 -4.377415 
C   0.976576 1.298562 1.316693 
C   -0.976576 -1.601302 4.377415 
C   -8.322152 1.601302 -1.316693 
C   7.038365 -1.252382 -4.920651 
C   2.260363 1.252382 0.773457 
C   -2.260363 -1.647481 4.920651 
C   -7.038365 1.647481 -0.773457 
H   7.541526 -0.632588 3.482765 
H   1.757201 0.632588 -2.211343 
H   -1.757201 -2.267276 -3.482765 
H   -7.541526 2.267276 2.211343 
H   8.963528 -2.173402 2.184089 
H   0.335199 2.173402 -3.510019 
H   -0.335199 -0.726461 -2.184089 
H   -8.963528 0.726461 3.510019 
H   8.036106 1.470096 1.326442 
H   1.262622 -1.470096 -4.367666 
H   -1.262622 1.429768 -1.326442 
H   -8.036106 -1.429768 4.367666 
H   5.677757 0.856220 1.859639 
H   3.620971 -0.856220 -3.834469 
H   -3.620971 2.043643 -1.859639 
H   -5.677757 -2.043643 3.834469 
H   4.275071 2.364022 3.215234 
H   5.023657 -2.364022 -2.478874 
H   -5.023657 0.535842 -3.215234 
H   -4.275071 -0.535842 2.478874 
H   4.602818 1.499127 -4.907932 
H   4.695910 -1.499127 0.786176 
H   -4.695910 1.400737 4.907932 
H   -4.602818 -1.400737 -0.786176 
H   2.302739 1.603074 5.612535 
H   6.995988 -1.603074 -0.081573 
H   -6.995988 1.296789 -5.612535 
H   -2.302739 -1.296789 0.081573 
H   1.618653 0.067789 3.730125 
H   7.680074 -0.067789 -1.963983 
H   -7.680074 2.832074 -3.730125 
H   -1.618653 -2.832074 1.963983 
H   3.252076 -1.500440 2.782260 
H   6.046652 1.500440 -2.911848 
H   -6.046652 -1.399423 -2.782260 
H   -3.252076 1.399423 2.911848 
H   7.125990 1.873359 5.113924 
H   2.172737 -1.873359 -0.580185 
H   -2.172737 1.026505 -5.113924 
H   -7.125990 -1.026505 0.580185 
H   -9.188383 1.793974 -5.312758 
H   -0.110345 -1.793974 0.381351 
H   0.110345 1.105890 5.312758 
H   9.188383 -1.105890 -0.381351 
H   -8.392047 -0.260731 -4.130901 
H   -0.906681 0.260731 1.563207 
H   0.906681 -2.639133 4.130901 
H   8.392047 2.639133 -1.563207 
H   8.648979 -2.188020 -3.836946 
H   0.649748 2.188020 1.857162 
H   -0.649748 -0.711843 3.836946 
H   -8.648979 0.711843 -1.857162 
H   6.364986 -2.105191 -4.817845 
H   2.933742 2.105191 0.876263 
H   -2.933742 -0.794673 4.817845 
H   -6.364986 0.794673 -0.876263 
128
i=30
C   5.779713 -1.910752 3.433517 
C   3.519015 1.910752 -2.260591 
C   -3.519015 -0.989112 -3.433517 
C   -5.779713 0.989112 2.260591 
C   7.121261 -1.583034 3.155038 
C   2.177467 1.583034 -2.539070 
C   -2.177467 -1.316829 -3.155038 
C   -7.121261 1.316829 2.539070 
C   7.935810 -2.450822 2.426901 
C   1.362917 2.450822 -3.267207 
C   -1.362917 -0.449041 -2.426901 
C   -7.935810 0.449041 3.267207 
C   7.429278 2.137607 1.945496 
C   1.869449 -2.137607 -3.748612 
C   -1.869449 0.762256 -1.945496 
C   -7.429278 -0.762256 3.748612 
C   6.103040 1.795060 2.217682 
C   3.195687 -1.795060 -3.476426 
C   -3.195687 1.104804 -2.217682 
C   -6.103040 -1.104804 3.476426 
C   5.293107 2.656213 2.958248 
C   4.005621 -2.656213 -2.735860 
C   -4.005621 0.243651 -2.958248 
C   -5.293107 -0.243651 2.735860 
C   4.855784 -0.963467 4.109797 
C   4.442944 0.963467 -1.584311 
C   -4.442944 -1.936397 -4.109797 
C   -4.855784 1.936397 1.584311 
C   5.244018 -0.092607 5.160602 
C   4.054709 0.092607 -0.533506 
C   -4.054709 -2.807256 -5.160602 
C   -5.244018 2.807256 0.533506 
C   4.318854 0.830361 5.668937 
C   4.979874 -0.830361 -0.025171 
C   -4.979874 2.069503 -5.668937 
C   -4.318854 -2.069503 0.025171 
C   3.012367 0.897141 5.187274 
C   6.286361 -0.897141 -0.506834 
C   -6.286361 2.002723 -5.187274 
C   -3.012367 -2.002723 0.506834 
C   2.619189 0.033406 4.164849 
C   6.679538 -0.033406 -1.529259 
C   -6.679538 2.866458 -4.164849 
C   -2.619189 -2.866458 1.529259 
C   3.533723 -0.873642 3.633729 
C   5.765005 0.873642 -2.060379 
C   -5.765005 -2.026222 -3.633729 
C   -3.533723 2.026222 2.060379 
C   6.599191 -0.126315 -5.620419 
C   2.699536 0.126315 0.073689 
C   -2.699536 -2.773549 5.620419 
C   -6.599191 2.773549 -0.073689 
C   7.447343 0.988449 5.671832 
C   1.851385 -0.988449 -0.022276 
C   -1.851385 1.911415 -5.671832 
C   -7.447343 -1.911415 0.022276 
C   8.733290 0.946197 -5.173070 
C   0.565438 -0.946197 0.521038 
C   -0.565438 1.953667 5.173070 
C   -8.733290 -1.953667 -0.521038 
C   9.184179 -0.201018 -4.514100 
C   0.114549 0.201018 1.180008 
C   -0.114549 -2.698846 4.514100 
C   -9.184179 2.698846 -1.180008 
C   8.330566 -1.300838 -4.385353 
C   0.968162 1.300838 1.308755 
C   -0.968162 -1.599026 4.385353 
C   -8.330566 1.599026 -1.308755 
C   7.049954 -1.264765 -4.936473 
C   2.248774 1.264765 0.757635 
C   -2.248774 -1.635098 4.936473 
C   -7.049954 1.635098 -0.757635 
H   7.520359 -0.625656 3.485411 
H   1.778368 0.625656 -2.208697 
H   -1.778368 -2.274208 -3.485411 
H   -7.520359 2.274208 2.208697 
H   8.965115 -2.161284 2.208643 
H   0.333612 2.161284 -3.485465 
H   -0.333612 -0.738579 -2.208643 
H   -8.965115 0.738579 3.485465 
H   8.060025 1.471472 1.353748 
H   1.238703 -1.471472 -4.340360 
H   -1.238703 1.428392 -1.353748 
H   -8.060025 -1.428392 4.340360 
H   5.697337 0.851352 1.854347 
H   3.601391 -0.851352 -3.839761 
H   -3.601391 2.048511 -1.854347 
H   -5.697337 -2.048511 3.839761 
H   4.271102 2.354444 3.189622 
H   5.027626 -2.354444 -2.504486 
H   -5.027626 0.545420 -3.189622 
H   -4.271102 -0.545420 2.504486 
H   4.625096 1.499497 -4.913912 
H   4.673632 -1.499497 0.780196 
H   -4.673632 1.400367 4.913912 
H   -4.625096 -1.400367 -0.780196 
H   2.321842 1.623818 5.615657 
H   6.976885 -1.623818 -0.078451 
H   -6.976885 1.276045 -5.615657 
H   -2.321842 -1.276045 0.078451 
H   1.614208 0.084511 3.746106 
H   7.684519 -0.084511 -1.948002 
H   -7.684519 2.815352 -3.746106 
H   -1.614208 -2.815352 1.948002 
H   3.227893 -1.501234 2.795013 
H   6.070835 1.501234 -2.899095 
H   -6.070835 -1.398629 -2.795013 
H   -3.227893 1.398629 2.899095 
H   7.112496 1.870290 5.122073 
H   2.186231 -1.870290 -0.572036 
H   -2.186231 1.029574 -5.122073 
H   -7.112496 -1.029574 0.572036 
H   -9.206375 1.807838 -5.293126 
H   -0.092353 -1.807838 0.400983 
H   0.092353 1.092026 5.293126 
H   9.206375 -1.092026 -0.400983 
H   -8.397921 -0.244750 -4.115767 
H   -0.900807 0.244750 1.578341 
H   0.900807 -2.655114 4.115767 
H   8.397921 2.655114 -1.578341 
H   8.663267 -2.190137 -3.848641 
H   0.635460 2.190137 1.845467 
H   -0.635460 -0.709726 3.848641 
H   -8.663267 0.709726 -1.845467 
H   6.385253 -2.124876 -4.843034 
H   2.913475 2.124876 0.851074 
H   -2.913475 -0.774988 4.843034 
H   -6.385253 0.774988 -0.851074 
128
i=31
C   5.767754 -1.914880 3.426902 
C   3.530974 1.914880 -2.267206 
C   -3.530974 -0.984984 -3.426902 
C   -5.767754 0.984984 2.267206 
C   7.109302 -1.579594 3.157525 
C   2.189426 1.579594 -2.536583 
C   -2.189426 -1.320269 -3.157525 
C   -7.109302 1.320269 2.536583 
C   7.937080 -2.444472 2.442088 
C   1.361647 2.444472 -3.252020 
C   -1.361647 -0.455391 -2.442088 
C   -7.937080 0.455391 3.252020 
C   7.442878 2.138718 1.961689 
C   1.855849 -2.138718 -3.732419 
C   -1.855849 0.761145 -1.961689 
C   -7.442878 -0.761145 3.732419 
C   6.114153 1.792361 2.216200 
C   3.184574 -1.792361 -3.477908 
C   -3.184574 1.107503 -2.216200 
C   -6.114153 -1.107503 3.477908 
C   5.290567 2.651133 2.945019 
C   4.008161 -2.651133 -2.749089 
C   -4.008161 0.248731 -2.945019 
C   -5.290567 -0.248731 2.749089 
C   4.844883 -0.970717 4.108792 
C   4.453845 0.970717 -1.585316 
C   -4.453845 -1.929147 -4.108792 
C   -4.844883 1.929147 1.585316 
C   5.244918 -0.101391 5.156792 
C   4.053809 0.101391 -0.537316 
C   -4.053809 -2.798472 -5.156792 
C   -5.244918 2.798472 0.537316 
C   4.330708 0.831578 5.666450 
C   4.968020 -0.831578 -0.027658 
C   -4.968020 2.068286 -5.666450 
C   -4.330708 -2.068286 0.027658 
C   3.022951 0.909577 5.190767 
C   6.275777 -0.909577 -0.503341 
C   -6.275777 1.990287 -5.190767 
C   -3.022951 -1.990287 0.503341 
C   2.616596 0.043566 4.175380 
C   6.682131 -0.043566 -1.518728 
C   -6.682131 2.856298 -4.175380 
C   -2.616596 -2.856298 1.518728 
C   3.519964 -0.874012 3.642408 
C   5.778764 0.874012 -2.051700 
C   -5.778764 -2.025852 -3.642408 
C   -3.519964 2.025852 2.051700 
C   6.601467 -0.137269 -5.627510 
C   2.697260 0.137269 0.066598 
C   -2.697260 -2.762595 5.627510 
C   -6.601467 2.762595 -0.066598 
C   7.439670 0.985856 5.676965 
C   1.859058 -0.985856 -0.017143 
C   -1.859058 1.914008 -5.676965 
C   -7.439670 -1.914008 0.017143 
C   8.722654 0.953658 -5.161005 
C   0.576074 -0.953658 0.533103 
C   -0.576074 1.946206 5.161005 
C   -8.722654 -1.946206 -0.533103 
C   9.181004 -0.192922 -4.506374 
C   0.117724 0.192922 1.187734 
C   -0.117724 -2.706942 4.506374 
C   -9.181004 2.706942 -1.187734 
C   8.338980 -1.303114 -4.393291 
C   0.959748 1.303114 1.300817 
C   -0.959748 -1.596750 4.393291 
C   -8.338980 1.596750 -1.300817 
C   7.061543 -1.277148 -4.952295 
C   2.237185 1.277148 0.741813 
C   -2.237185 -1.622715 4.952295 
C   -7.061543 1.622715 -0.741813 
H   7.499192 -0.618724 3.488057 
H   1.799535 0.618724 -2.206051 
H   -1.799535 -2.281140 -3.488057 
H   -7.499192 2.281140 2.206051 
H   8.966702 -2.149166 2.233197 
H   0.332025 2.149166 -3.460911 
H   -0.332025 -0.750697 -2.233197 
H   -8.966702 0.750697 3.460911 
H   8.083944 1.472848 1.381054 
H   1.214784 -1.472848 -4.313054 
H   -1.214784 1.427016 -1.381054 
H   -8.083944 -1.427016 4.313054 
H   5.716917 0.846484 1.849055 
H   3.581811 -0.846484 -3.845053 
H   -3.581811 2.053379 -1.849055 
H   -5.716917 -2.053379 3.845053 
H   4.267133 2.344866 3.164010 
H   5.031595 -2.344866 -2.530098 
H   -5.031595 0.554998 -3.164010 
H   -4.267133 -0.554998 2.530098 
H   4.647374 1.499867 -4.919892 
H   4.651354 -1.499867 0.774216 
H   -4.651354 1.399997 4.919892 
H   -4.647374 -1.399997 -0.774216 
H   2.340945 1.644562 5.618779 
H   6.957782 -1.644562 -0.075329 
H   -6.957782 1.255301 -5.618779 
H   -2.340945 -1.255301 0.075329 
H   1.609763 0.101233 3.762087 
H   7.688964 -0.101233 -1.932021 
H   -7.688964 2.798630 -3.762087 
H   -1.609763 -2.798630 1.932021 
H   3.203710 -1.502028 2.807766 
H   6.095018 1.502028 -2.886342 
H   -6.095018 -1.397835 -2.807766 
H   -3.203710 1.397835 2.886342 
H   7.099002 1.867221 5.130222 
H   2.199725 -1.867221 -0.563887 
H   -2.199725 1.032643 -5.130222 
H   -7.099002 -1.032643 0.563887 
H   -9.224367 1.821702 -5.273494 
H   -0.074361 -1.821702 0.420615 
H   0.074361 1.078162 5.273494 
H   9.224367 -1.078162 -0.420615 
H   -8.403795 -0.228769 -4.100633 
H   -0.894933 0.228769 1.593475 
H   0.894933 -2.671095 4.100633 
H   8.403795 2.671095 -1.593475 
H   8.677555 -2.192254 -3.860336 
H   0.621172 2.192254 1.833772 
H   -0.621172 -0.707609 3.860336 
H   -8.677555 0.707609 -1.833772 
H   6.405520 -2.144561 -4.868223 
H   2.893208 2.144561 0.825885 
H   -2.893208 -0.755303 4.868223 
H   -6.405520 0.755303 -0.825885 
128
i=32
C   5.755795 -1.919008 3.420287 
C   3.542933 1.919008 -2.273821 
C   -3.542933 -0.980856 -3.420287 
C   -5.755795 0.980856 2.273821 
C   7.097343 -1.576154 3.160012 
C   2.201385 1.576154 -2.534096 
C   -2.201385 -1.323709 -3.160012 
C   -7.097343 1.323709 2.534096 
C   7.938350 -2.438122 2.457275 
C   1.360377 2.438122 -3.236833 
C   -1.360377 -0.461741 -2.457275 
C   -7.938350 0.461741 3.236833 
C   7.456478 2.139829 1.977882 
C   1.842249 -2.139829 -3.716226 
C   -1.842249 0.760034 -1.977882 
C   -7.456478 -0.760034 3.716226 
C   6.125266 1.789662 2.214718 
C   3.173461 -1.789662 -3.479390 
C   -3.173461 1.110202 -2.214718 
C   -6.125266 -1.110202 3.479390 
C   5.288027 2.646053 2.931790 
C   4.010701 -2.646053 -2.762318 
C   -4.010701 0.253811 -2.931790 
C   -5.288027 -0.253811 2.762318 
C   4.833982 -0.977967 4.107787 
C   4.464746 0.977967 -1.586321 
C   -4.464746 -1.921897 -4.107787 
C   -4.833982 1.921897 1.586321 
C   5.245818 -0.110175 5.152982 
C   4.052909 0.110175 -0.541126 
C   -4.052909 -2.789688 -5.152982 
C   -5.245818 2.789688 0.541126 
C   4.342562 0.832795 5.663963 
C   4.956166 -0.832795 -0.030145 
C   -4.956166 2.067069 -5.663963 
C   -4.342562 -2.067069 0.030145 
C   3.033535 0.922013 5.194260 
C   6.265193 -0.922013 -0.499848 
C   -6.265193 1.977851 -5.194260 
C   -3.033535 -1.977851 0.499848 
C   2.614003 0.053726 4.185911 
C   6.684724 -0.053726 -1.508197 
C   -6.684724 2.846138 -4.185911 
C   -2.614003 -2.846138 1.508197 
C   3.506205 -0.874382 3.651087 
C   5.792523 0.874382 -2.043021 
C   -5.792523 -2.025482 -3.651087 
C   -3.506205 2.025482 2.043021 
C   6.603743 -0.148223 -5.634601 
C   2.694984 0.148223 0.059507 
C   -2.694984 -2.751641 5.634601 
C   -6.603743 2.751641 -0.059507 
C   7.431997 0.983263 5.682098 
C   1.866731 -0.983263 -0.012010 
C   -1.866731 1.916601 -5.682098 
C   -7.431997 -1.916601 0.012010 
C   8.712018 0.961119 -5.148940 
C   0.586710 -0.961119 0.545168 
C   -0.586710 1.938745 5.148940 
C   -8.712018 -1.938745 -0.545168 
C   9.177829 -0.184826 -4.498648 
C   0.120899 0.184826 1.195460 
C   -0.120899 -2.715038 4.498648 
C   -9.177829 2.715038 -1.195460 
C   8.347394 -1.305390 -4.401229 
C   0.951334 1.305390 1.292879 
C   -0.951334 -1.594474 4.401229 
C   -8.347394 1.594474 -1.292879 
C   7.073132 -1.289531 -4.968117 
C   2.225596 1.289531 0.725991 
C   -2.225596 -1.610332 4.968117 
C   -7.073132 1.610332 -0.725991 
H   7.478025 -0.611792 3.490703 
H   1.820702 0.611792 -2.203405 
H   -1.820702 -2.288072 -3.490703 
H   -7.478025 2.288072 2.203405 
H   8.968289 -2.137048 2.257751 
H   0.330438 2.137048 -3.436357 
H   -0.330438 -0.762815 -2.257751 
H   -8.968289 0.762815 3.436357 
H   8.107863 1.474224 1.408360 
H   1.190865 -1.474224 -4.285748 
H   -1.190865 1.425640 -1.408360 
H   -8.107863 -1.425640 4.285748 
H   5.736497 0.841616 1.843763 
H   3.562231 -0.841616 -3.850345 
H   -3.562231 2.058247 -1.843763 
H   -5.736497 -2.058247 3.850345 
H   4.263164 2.335288 3.138398 
H   5.035564 -2.335288 -2.555710 
H   -5.035564 0.564576 -3.138398 
H   -4.263164 -0.564576 2.555710 
H   4.669652 1.500237 -4.925872 
H   4.629076 -1.500237 0.768236 
H   -4.629076 1.399627 4.925872 
H   -4.669652 -1.399627 -0.768236 
H   2.360048 1.665306 5.621901 
H   6.938679 -1.665306 -0.072207 
H   -6.938679 1.234557 -5.621901 
H   -2.360048 -1.234557 0.072207 
H   1.605318 0.117955 3.778068 
H   7.693409 -0.117955 -1.916040 
H   -7.693409 2.781908 -3.778068 
H   -1.605318 -2.781908 1.916040 
H   3.179527 -1.502822 2.820519 
H   6.119201 1.502822 -2.873589 
H   -6.119201 -1.397041 -2.820519 
H   -3.179527 1.397041 2.873589 
H   7.085508 1.864152 5.138371 
H   2.213219 -1.864152 -0.555738 
H   -2.213219 1.035712 -5.138371 
H   -7.085508 -1.035712 0.555738 
H   -9.242359 1.835566 -5.253862 
H   -0.056369 -1.835566 0.440247 
H   0.056369 1.064298 5.253862 
H   9.242359 -1.064298 -0.440247 
H   -8.409669 -0.212788 -4.085499 
H   -0.889059 0.212788 1.608609 
H   0.889059 -2.687076 4.085499 
H   8.409669 2.687076 -1.608609 
H   8.691843 -2.194371 -3.872031 
H   0.606884 2.194371 1.822077 
H   -0.606884 -0.705492 3.872031 
H   -8.691843 0.705492 -1.822077 
H   6.425787 -2.164246 -4.893412 
H   2.872941 2.164246 0.800696 
H   -2.872941 -0.735618 4.893412 
H   -6.425787 0.735618 -0.800696 
128
i=33
C   5.743836 -1.923136 3.413672 
C   3.554892 1.923136 -2.280436 
C   -3.554892 -0.976728 -3.413672 
C   -5.743836 0.976728 2.280436 
C   7.085384 -1.572714 3.162499 
C   2.213344 1.572714 -2.531609 
C   -2.213344 -1.327149 -3.162499 
C   -7.085384 1.327149 2.531609 
C   7.939620 -2.431772 2.472462 
C   1.359107 2.431772 -3.221646 
C   -1.359107 -0.468091 -2.472462 
C   -7.939620 0.468091 3.221646 
C   7.470078 2.140940 1.994075 
C   1.828649 -2.140940 -3.700033 
C   -1.828649 0.758923 -1.994075 
C   -7.470078 -0.758923 3.700033 
C   6.136379 1.786963 2.213236 
C   3.162348 -1.786963 -3.480872 
C   -3.162348 1.112901 -2.213236 
C   -6.136379 -1.112901 3.480872 
C   5.285487 2.640973 2.918561 
C   4.013241 -2.640973 -2.775547 
C   -4.013241 0.258891 -2.918561 
C   -5.285487 -0.258891 2.775547 
C   4.823081 -0.985217 4.106782 
C   4.475647 0.985217 -1.587326 
C   -4.475647 -1.914647 -4.106782 
C   -4.823081 1.914647 1.587326 
C   5.246718 -0.118959 5.149172 
C   4.052009 0.118959 -0.544936 
C   -4.052009 -2.780904 -5.149172 
C   -5.246718 2.780904 0.544936 
C   4.354416 0.834012 5.661476 
C   4.944312 -0.834012 -0.032632 
C   -4.944312 2.065852 -5.661476 
C   -4.354416 -2.065852 0.032632 
C   3.044119 0.934449 5.197753 
C   6.254609 -0.934449 -0.496355 
C   -6.254609 1.965415 -5.197753 
C   -3.044119 -1.965415 0.496355 
C   2.611410 0.063886 4.196442 
C   6.687317 -0.063886 -1.497666 
C   -6.687317 2.835978 -4.196442 
C   -2.611410 -2.835978 1.497666 
C   3.492446 -0.874752 3.659766 
C   5.806282 0.874752 -2.034342 
C   -5.806282 -2.025112 -3.659766 
C   -3.492446 2.025112 2.034342 
C   6.606019 -0.159177 -5.641692 
C   2.692708 0.159177 0.052416 
C   -2.692708 -2.740687 5.641692 
C   -6.606019 2.740687 -0.052416 
C   7.424324 0.980670 5.687231 
C   1.874404 -0.980670 -0.006877 
C   -1.874404 1.919194 -5.687231 
C   -7.424324 -1.919194 0.006877 
C   8.701382 0.968580 -5.136875 
C   0.597346 -0.968580 0.557233 
C   -0.597346 1.931284 5.136875 
C   -8.701382 -1.931284 -0.557233 
C   9.174654 -0.176730 -4.490922 
C   0.124074 0.176730 1.203186 
C   -0.124074 -2.723134 4.490922 
C   -9.174654 2.723134 -1.203186 
C   8.355808 -1.307666 -4.409167 
C   0.942920 1.307666 1.284941 
C   -0.942920 -1.592198 4.409167 
C   -8.355808 1.592198 -1.284941 
C   7.084721 -1.301914 -4.983939 
C   2.214007 1.301914 0.710169 
C   -2.214007 -1.597949 4.983939 
C   -7.084721 1.597949 -0.710169 
H   7.456858 -0.604860 3.493349 
H   1.841869 0.604860 -2.200759 
H   -1.841869 -2.295004 -3.493349 
H   -7.456858 2.295004 2.200759 
H   8.969876 -2.124930 2.282305 
H   0.328851 2.124930 -3.411803 
H   -0.328851 -0.774933 -2.282305 
H   -8.969876 0.774933 3.411803 
H   8.131782 1.475600 1.435666 
H   1.166946 -1.475600 -4.258442 
H   -1.166946 1.424264 -1.435666 
H   -8.131782 -1.424264 4.258442 
H   5.756077 0.836748 1.838471 
H   3.542651 -0.836748 -3.855637 
H   -3.542651 2.063115 -1.838471 
H   -5.756077 -2.063115 3.855637 
H   4.259195 2.325710 3.112786 
H   5.039533 -2.325710 -2.581322 
H   -5.039533 0.574154 -3.112786 
H   -4.259195 -0.574154 2.581322 
H   4.691930 1.500607 -4.931852 
H   4.606798 -1.500607 0.762256 
H   -4.606798 1.399257 4.931852 
H   -4.691930 -1.399257 -0.762256 
H   2.379151 1.686050 5.625023 
H   6.919576 -1.686050 -0.069085 
H   -6.919576 1.213813 -5.625023 
H   -2.379151 -1.213813 0.069085 
H   1.600873 0.134677 3.794049 
H   7.697854 -0.134677 -1.900059 
H   -7.697854 2.765186 -3.794049 
H   -1.600873 -2.765186 1.900059 
H   3.155344 -1.503616 2.833272 
H   6.143384 1.503616 -2.860836 
H   -6.143384 -1.396247 -2.833272 
H   -3.155344 1.396247 2.860836 
H   7.072014 1.861083 5.146520 
H   2.226713 -1.861083 -0.547589 
H   -2.226713 1.038781 -5.146520 
H   -7.072014 -1.038781 0.547589 
H   -9.260351 1.849430 -5.234230 
H   -0.038377 -1.849430 0.459879 
H   0.038377 1.050434 5.234230 
H   9.260351 -1.050434 -0.459879 
H   -8.415543 -0.196807 -4.070365 
H   -0.883185 0.196807 1.623743 
H   0.883185 -2.703057 4.070365 
H   8.415543 2.703057 -1.623743 
H   8.706131 -2.196488 -3.883726 
H   0.592596 2.196488 1.810382 
H   -0.592596 -0.703375 3.883726 
H   -8.706131 0.703375 -1.810382 
H   6.446054 -2.183931 -4.918601 
H   2.852674 2.183931 0.775507 
H   -2.852674 -0.715933 4.918601 
H   -6.446054 0.715933 -0.775507 
128
i=34
C   5.731877 -1.927264 3.407057 
C   3.566851 1.927264 -2.287051 
C   -3.566851 -0.972600 -3.407057 
C   -5.731877 0.972600 2.287051 
C   7.073425 -1.569274 3.164986 
C   2.225303 1.569274 -2.529122 
C   -2.225303 -1.330589 -3.164986 
C   -7.073425 1.330589 2.529122 
C   7.940890 -2.425422 2.487649 
C   1.357837 2.425422 -3.206459 
C   -1.357837 -0.474441 -2.487649 
C   -7.940890 0.474441 3.206459 
C   7.483678 2.142051 2.010268 
C   1.815049 -2.142051 -3.683840 
C   -1.815049 0.757812 -2.010268 
C   -7.483678 -0.757812 3.683840 
C   6.147492 1.784264 2.211754 
C   3.151235 -1.784264 -3.482354 
C   -3.151235 1.115600 -2.211754 
C   -6.147492 -1.115600 3.482354 
C   5.282947 2.635893 2.905332 
C   4.015781 -2.635893 -2.788776 
C   -4.015781 0.263971 -2.905332 
C   -5.282947 -0.263971 2.788776 
C   4.812180 -0.992467 4.105777 
C   4.486548 0.992467 -1.588331 
C   -4.486548 -1.907397 -4.105777 
C   -4.812180 1.907397 1.588331 
C   5.247618 -0.127743 5.145362 
C   4.051109 0.127743 -0.548746 
C   -4.051109 -2.772120 -5.145362 
C   -5.247618 2.772120 0.548746 
C   4.366270 0.835229 5.658989 
C   4.932458 -0.835229 -0.035119 
C   -4.932458 2.064635 -5.658989 
C   -4.366270 -2.064635 0.035119 
C   3.054703 0.946885 5.201246 
C   6.244025 -0.946885 -0.492862 
C   -6.244025 1.952979 -5.201246 
C   -3.054703 -1.952979 0.492862 
C   2.608817 0.074046 4.206973 
C   6.689910 -0.074046 -1.487135 
C   -6.689910 2.825818 -4.206973 
C   -2.608817 -2.825818 1.487135 
C   3.478687 -0.875122 3.668445 
C   5.820041 0.875122 -2.025663 
C   -5.820041 -2.024742 -3.668445 
C   -3.478687 2.024742 2.025663 
C   6.608295 -0.170131 -5.648783 
C   2.690432 0.170131 0.045325 
C   -2.690432 -2.729733 5.648783 
C   -6.608295 2.729733 -0.045325 
C   7.416651 0.978077 5.692364 
C   1.882077 -0.978077 -0.001744 
C   -1.882077 1.921787 -5.692364 
C   -7.416651 -1.921787 0.001744 
C   8.690746 0.976041 -5.124810 
C   0.607982 -0.976041 0.569298 
C   -0.607982 1.923823 5.124810 
C   -8.690746 -1.923823 -0.569298 
C   9.171479 -0.168634 -4.483196 
C   0.127249 0.168634 1.210912 
C   -0.127249 -2.731230 4.483196 
C   -9.171479 2.731230 -1.210912 
C   8.364222 -1.309942 -4.417105 
C   0.934506 1.309942 1.277003 
C   -0.934506 -1.589922 4.417105 
C   -8.364222 1.589922 -1.277003 
C   7.096310 -1.314297 -4.999761 
C   2.202418 1.314297 0.694347 
C   -2.202418 -1.585566 4.999761 
C   -7.096310 1.585566 -0.694347 
H   7.435691 -0.597928 3.495995 
H   1.863036 0.597928 -2.198113 
H   -1.863036 -2.301936 -3.495995 
H   -7.435691 2.301936 2.198113 
H   8.971463 -2.112812 2.306859 
H   0.327264 2.112812 -3.387249 
H   -0.327264 -0.787051 -2.306859 
H   -8.971463 0.787051 3.387249 
H   8.155701 1.476976 1.462972 
H   1.143027 -1.476976 -4.231136 
H   -1.143027 1.422888 -1.462972 
H   -8.155701 -1.422888 4.231136 
H   5.775657 0.831880 1.833179 
H   3.523071 -0.831880 -3.860929 
H   -3.523071 2.067983 -1.833179 
H   -5.775657 -2.067983 3.860929 
H   4.255226 2.316132 3.087174 
H   5.043502 -2.316132 -2.606934 
H   -5.043502 0.583732 -3.087174 
H   -4.255226 -0.583732 2.606934 
H   4.714208 1.500977 -4.937832 
H   4.584520 -1.500977 0.756276 
H   -4.584520 1.398887 4.937832 
H   -4.714208 -1.398887 -0.756276 
H   2.398254 1.706794 5.628145 
H   6.900473 -1.706794 -0.065963 
H   -6.900473 1.193069 -5.628145 
H   -2.398254 -1.193069 0.065963 
H   1.596428 0.151399 3.810030 
H   7.702299 -0.151399 -1.884078 
H   -7.702299 2.748464 -3.810030 
H   -1.596428 -2.748464 1.884078 
H   3.131161 -1.504410 2.846025 
H   6.167567 1.504410 -2.848083 
H   -6.167567 -1.395453 -2.846025 
H   -3.131161 1.395453 2.848083 
H   7.058520 1.858014 5.154669 
H   2.240207 -1.858014 -0.539440 
H   -2.240207 1.041850 -5.154669 
H   -7.058520 -1.041850 0.539440 
H   -9.278343 1.863294 -5.214598 
H   -0.020385 -1.863294 0.479511 
H   0.020385 1.036570 5.214598 
H   9.278343 -1.036570 -0.479511 
H   -8.421417 -0.180826 -4.055231 
H   -0.877311 0.180826 1.638877 
H   0.877311 -2.719038 4.055231 
H   8.421417 2.719038 -1.638877 
H   8.720419 -2.198605 -3.895421 
H   0.578308 2.198605 1.798687 
H   -0.578308 -0.701258 3.895421 
H   -8.720419 0.701258 -1.798687 
H   6.466321 -2.203616 -4.943790 
H   2.832407 2.203616 0.750318 
H   -2.832407 -0.696248 4.943790 
H   -6.466321 0.696248 -0.750318 
128
i=35
C   5.719918 -1.931392 3.400442 
C   3.578810 1.931392 -2.293666 
C   -3.578810 -0.968472 -3.400442 
C   -5.719918 0.968472 2.293666 
C   7.061466 -1.565834 3.167473 
C   2.237262 1.565834 -2.526635 
C   -2.237262 -1.334029 -3.167473 
C   -7.061466 1.334029 2.526635 
C   7.942160 -2.419072 2.502836 
C   1.356567 2.419072 -3.191272 
C   -1.356567 -0.480791 -2.502836 
C   -7.942160 0.480791 3.191272 
C   7.497278 2.143162 2.026461 
C   1.801449 -2.143162 -3.667647 
C   -1.801449 0.756701 -2.026461 
C   -7.497278 -0.756701 3.667647 
C   6.158605 1.781565 2.210272 
C   3.140122 -1.781565 -3.483836 
C   -3.140122 1.118299 -2.210272 
C   -6.158605 -1.118299 3.483836 
C   5.280407 2.630813 2.892103 
C   4.018321 -2.630813 -2.802005 
C   -4.018321 0.269051 -2.892103 
C   -5.280407 -0.269051 2.802005 
C   4.801279 -0.999717 4.104772 
C   4.497449 0.999717 -1.589336 
C   -4.497449 -1.900147 -4.104772 
C   -4.801279 1.900147 1.589336 
C   5.248518 -0.136527 5.141552 
C   4.050209 0.136527 -0.552556 
C   -4.050209 -2.763336 -5.141552 
C   -5.248518 2.763336 0.552556 
C   4.378124 0.836446 5.656502 
C   4.920604 -0.836446 -0.037606 
C   -4.920604 2.063418 -5.656502 
C   -4.378124 -2.063418 0.037606 
C   3.065287 0.959321 5.204739 
C   6.233441 -0.959321 -0.489369 
C   -6.233441 1.940543 -5.204739 
C   -3.065287 -1.940543 0.489369 
C   2.606224 0.084206 4.217504 
C   6.692503 -0.084206 -1.476604 
C   -6.692503 2.815658 -4.217504 
C   -2.606224 -2.815658 1.476604 
C   3.464928 -0.875492 3.677124 
C   5.833800 0.875492 -2.016984 
C   -5.833800 -2.024372 -3.677124 
C   -3.464928 2.024372 2.016984 
C   6.610571 -0.181085 -5.655874 
C   2.688156 0.181085 0.038234 
C   -2.688156 -2.718779 5.655874 
C   -6.610571 2.718779 -0.038234 
C   7.408978 0.975484 5.697497 
C   1.889750 -0.975484 0.003389 
C   -1.889750 1.924380 -5.697497 
C   -7.408978 -1.924380 -0.003389 
C   8.680110 0.983502 -5.112745 
C   0.618618 -0.983502 0.581363 
C   -0.618618 1.916362 5.112745 
C   -8.680110 -1.916362 -0.581363 
C   9.168304 -0.160538 -4.475470 
C   0.130424 0.160538 1.218638 
C   -0.130424 -2.739326 4.475470 
C   -9.168304 2.739326 -1.218638 
C   8.372636 -1.312218 -4.425043 
C   0.926092 1.312218 1.269065 
C   -0.926092 -1.587646 4.425043 
C   -8.372636 1.587646 -1.269065 
C   7.107899 -1.326680 -5.015583 
C   2.190829 1.326680 0.678525 
C   -2.190829 -1.573183 5.015583 
C   -7.107899 1.573183 -0.678525 
H   7.414524 -0.590996 3.498641 
H   1.884203 0.590996 -2.195467 
H   -1.884203 -2.308868 -3.498641 
H   -7.414524 2.308868 2.195467 
H   8.973050 -2.100694 2.331413 
H   0.325677 2.100694 -3.362695 
H   -0.325677 -0.799169 -2.331413 
H   -8.973050 0.799169 3.362695 
H   8.179620 1.478352 1.490278 
H   1.119108 -1.478352 -4.203830 
H   -1.119108 1.421512 -1.490278 
H   -8.179620 -1.421512 4.203830 
H   5.795237 0.827012 1.827887 
H   3.503491 -0.827012 -3.866221 
H   -3.503491 2.072851 -1.827887 
H   -5.795237 -2.072851 3.866221 
H   4.251257 2.306554 3.061562 
H   5.047471 -2.306554 -2.632546 
H   -5.047471 0.593310 -3.061562 
H   -4.251257 -0.593310 2.632546 
H   4.736486 1.501347 -4.943812 
H   4.562242 -1.501347 0.750296 
H   -4.562242 1.398517 4.943812 
H   -4.736486 -1.398517 -0.750296 
H   2.417357 1.727538 5.631267 
H   6.881370 -1.727538 -0.062841 
H   -6.881370 1.172325 -5.631267 
H   -2.417357 -1.172325 0.062841 
H   1.591983 0.168121 3.826011 
H   7.706744 -0.168121 -1.868097 
H   -7.706744 2.731742 -3.826011 
H   -1.591983 -2.731742 1.868097 
H   3.106978 -1.505204 2.858778 
H   6.191750 1.505204 -2.835330 
H   -6.191750 -1.394659 -2.858778 
H   -3.106978 1.394659 2.835330 
H   7.045026 1.854945 5.162818 
H   2.253701 -1.854945 -0.531291 
H   -2.253701 1.044919 -5.162818 
H   -7.045026 -1.044919 0.531291 
H   -9.296335 1.877158 -5.194966 
H   -0.002393 -1.877158 0.499143 
H   0.002393 1.022706 5.194966 
H   9.296335 -1.022706 -0.499143 
H   -8.427291 -0.164845 -4.040097 
H   -0.871437 0.164845 1.654011 
H   0.871437 -2.735019 4.040097 
H   8.427291 2.735019 -1.654011 
H   8.734707 -2.200722 -3.907116 
H   0.564020 2.200722 1.786992 
H   -0.564020 -0.699141 3.907116 
H   -8.734707 0.699141 -1.786992 
H   6.486588 -2.223301 -4.968979 
H   2.812140 2.223301 0.725129 
H   -2.812140 -0.676563 4.968979 
H   -6.486588 0.676563 -0.725129 
128
i=36
C   5.707959 -1.935520 3.393827 
C   3.590769 1.935520 -2.300281 
C   -3.590769 -0.964344 -3.393827 
C   -5.707959 0.964344 2.300281 
C   7.049507 -1.562394 3.169960 
C   2.249221 1.562394 -2.524148 
C   -2.249221 -1.337469 -3.169960 
C   -7.049507 1.337469 2.524148 
C   7.943430 -2.412722 2.518023 
C   1.355297 2.412722 -3.176085 
C   -1.355297 -0.487141 -2.518023 
C   -7.943430 0.487141 3.176085 
C   7.510878 2.144273 2.042654 
C   1.787849 -2.144273 -3.651454 
C   -1.787849 0.755590 -2.042654 
C   -7.510878 -0.755590 3.651454 
C   6.169718 1.778866 2.208790 
C   3.129009 -1.778866 -3.485318 
C   -3.129009 1.120998 -2.208790 
C   -6.169718 -1.120998 3.485318 
C   5.277867 2.625733 2.878874 
C   4.020861 -2.625733 -2.815234 
C   -4.020861 0.274131 -2.878874 
C   -5.277867 -0.274131 2.815234 
C   4.790378 -1.006967 4.103767 
C   4.508350 1.006967 -1.590341 
C   -4.508350 -1.892897 -4.103767 
C   -4.790378 1.892897 1.590341 
C   5.249418 -0.145311 5.137742 
C   4.049309 0.145311 -0.556366 
C   -4.049309 -2.754552 -5.137742 
C   -5.249418 2.754552 0.556366 
C   4.389978 0.837663 5.654015 
C   4.908750 -0.837663 -0.040093 
C   -4.908750 2.062201 -5.654015 
C   -4.389978 -2.062201 0.040093 
C   3.075871 0.971757 5.208232 
C   6.222857 -0.971757 -0.485876 
C   -6.222857 1.928107 -5.208232 
C   -3.075871 -1.928107 0.485876 
C   2.603631 0.094366 4.228035 
C   6.695096 -0.094366 -1.466073 
C   -6.695096 2.805498 -4.228035 
C   -2.603631 -2.805498 1.466073 
C   3.451169 -0.875862 3.685803 
C   5.847559 0.875862 -2.008305 
C   -5.847559 -2.024002 -3.685803 
C   -3.451169 2.024002 2.008305 
C   6.612847 -0.192039 -5.662965 
C   2.685880 0.192039 0.031143 
C   -2.685880 -2.707825 5.662965 
C   -6.612847 2.707825 -0.031143 
C   7.401305 0.972891 5.702630 
C   1.897423 -0.972891 0.008522 
C   -1.897423 1.926973 -5.702630 
C   -7.401305 -1.926973 -0.008522 
C   8.669474 0.990963 -5.100680 
C   0.629254 -0.990963 0.593428 
C   -0.629254 1.908901 5.100680 
C   -8.669474 -1.908901 -0.593428 
C   9.165129 -0.152442 -4.467744 
C   0.133599 0.152442 1.226364 
C   -0.133599 -2.747422 4.467744 
C   -9.165129 2.747422 -1.226364 
C   8.381050 -1.314494 -4.432981 
C   0.917678 1.314494 1.261127 
C   -0.917678 -1.585370 4.432981 
C   -8.381050 1.585370 -1.261127 
C   7.119488 -1.339063 -5.031405 
C   2.179240 1.339063 0.662703 
C   -2.179240 -1.560800 5.031405 
C   -7.119488 1.560800 -0.662703 
H   7.393357 -0.584064 3.501287 
H   1.905370 0.584064 -2.192821 
H   -1.905370 -2.315800 -3.501287 
H   -7.393357 2.315800 2.192821 
H   8.974637 -2.088576 2.355967 
H   0.324090 2.088576 -3.338141 
H   -0.324090 -0.811287 -2.355967 
H   -8.974637 0.811287 3.338141 
H   8.203539 1.479728 1.517584 
H   1.095189 -1.479728 -4.176524 
H   -1.095189 1.420136 -1.517584 
H   -8.203539 -1.420136 4.176524 
H   5.814817 0.822144 1.822595 
H   3.483911 -0.822144 -3.871513 
H   -3.483911 2.077719 -1.822595 
H   -5.814817 -2.077719 3.871513 
H   4.247288 2.296976 3.035950 
H   5.051440 -2.296976 -2.658158 
H   -5.051440 0.602888 -3.035950 
H   -4.247288 -0.602888 2.658158 
H   4.758764 1.501717 -4.949792 
H   4.539964 -1.501717 0.744316 
H   -4.539964 1.398147 4.949792 
H   -4.758764 -1.398147 -0.744316 
H   2.436460 1.748282 5.634389 
H   6.862267 -1.748282 -0.059719 
H   -6.862267 1.151581 -5.634389 
H   -2.436460 -1.151581 0.059719 
H   1.587538 0.184843 3.841992 
H   7.711189 -0.184843 -1.852116 
H   -7.711189 2.715020 -3.841992 
H   -1.587538 -2.715020 1.852116 
H   3.082795 -1.505998 2.871531 
H   6.215933 1.505998 -2.822577 
H   -6.215933 -1.393865 -2.871531 
H   -3.082795 1.393865 2.822577 
H   7.031532 1.851876 5.170967 
H   2.267195 -1.851876 -0.523142 
H   -2.267195 1.047988 -5.170967 
H   -7.031532 -1.047988 0.523142 
H   -9.314327 1.891022 -5.175334 
H   0.015599 -1.891022 0.518775 
H   -0.015599 1.008842 5.175334 
H   9.314327 -1.008842 -0.518775 
H   -8.433165 -0.148864 -4.024963 
H   -0.865563 0.148864 1.669145 
H   0.865563 -2.751000 4.024963 
H   8.433165 2.751000 -1.669145 
H   8.748995 -2.202839 -3.918811 
H   0.549732 2.202839 1.775297 
H   -0.549732 -0.697024 3.918811 
H   -8.748995 0.697024 -1.775297 
H   6.506855 -2.242986 -4.994168 
H   2.791873 2.242986 0.699940 
H   -2.791873 -0.656878 4.994168 
H   -6.506855 0.656878 -0.699940 
128
i=37
C   5.696000 -1.939648 3.387212 
C   3.602728 1.939648 -2.306896 
C   -3.602728 -0.960216 -3.387212 
C   -5.696000 0.960216 2.306896 
C   7.037548 -1.558954 3.172447 
C   2.261180 1.558954 -2.521661 
C   -2.261180 -1.340909 -3.172447 
C   -7.037548 1.340909 2.521661 
C   7.944700 -2.406372 2.533210 
C   1.354027 2.406372 -3.160898 
C   -1.354027 -0.493491 -2.533210 
C   -7.944700 0.493491 3.160898 
C   7.524478 2.145384 2.058847 
C   1.774249 -2.145384 -3.635261 
C   -1.774249 0.754479 -2.058847 
C   -7.524478 -0.754479 3.635261 
C   6.180831 1.776167 2.207308 
C   3.117896 -1.776167 -3.486800 
C   -3.117896 1.123697 -2.207308 
C   -6.180831 -1.123697 3.486800 
C   5.275327 2.620653 2.865645 
C   4.023401 -2.620653 -2.828463 
C   -4.023401 0.279211 -2.865645 
C   -5.275327 -0.279211 2.828463 
C   4.779477 -1.014217 4.102762 
C   4.519251 1.014217 -1.591346 
C   -4.519251 -1.885647 -4.102762 
C   -4.779477 1.885647 1.591346 
C   5.250318 -0.154095 5.133932 
C   4.048409 0.154095 -0.560176 
C   -4.048409 -2.745768 -5.133932 
C   -5.250318 2.745768 0.560176 
C   4.401832 0.838880 5.651528 
C   4.896896 -0.838880 -0.042580 
C   -4.896896 2.060984 -5.651528 
C   -4.401832 -2.060984 0.042580 
C   3.086455 0.984193 5.211725 
C   6.212273 -0.984193 -0.482383 
C   -6.212273 1.915671 -5.211725 
C   -3.086455 -1.915671 0.482383 
C   2.601038 0.104526 4.238566 
C   6.697689 -0.104526 -1.455542 
C   -6.697689 2.795338 -4.238566 
C   -2.601038 -2.795338 1.455542 
C   3.437410 -0.876232 3.694482 
C   5.861318 0.876232 -1.999626 
C   -5.861318 -2.023632 -3.694482 
C   -3.437410 2.023632 1.999626 
C   6.615123 -0.202993 -5.670056 
C   2.683604 0.202993 0.024052 
C   -2.683604 -2.696871 5.670056 
C   -6.615123 2.696871 -0.024052 
C   7.393632 0.970298 5.707763 
C   1.905096 -0.970298 0.013655 
C   -1.905096 1.929566 -5.707763 
C   -7.393632 -1.929566 -0.013655 
C   8.658838 0.998424 -5.088615 
C   0.639890 -0.998424 0.605493 
C   -0.639890 1.901440 5.088615 
C   -8.658838 -1.901440 -0.605493 
C   9.161954 -0.144346 -4.460018 
C   0.136774 0.144346 1.234090 
C   -0.136774 -2.755518 4.460018 
C   -9.161954 2.755518 -1.234090 
C   8.389464 -1.316770 -4.440919 
C   0.909264 1.316770 1.253189 
C   -0.909264 -1.583094 4.440919 
C   -8.389464 1.583094 -1.253189 
C   7.131077 -1.351446 -5.047227 
C   2.167651 1.351446 0.646881 
C   -2.167651 -1.548417 5.047227 
C   -7.131077 1.548417 -0.646881 
H   7.372190 -0.577132 3.503933 
H   1.926537 0.577132 -2.190175 
H   -1.926537 -2.322732 -3.503933 
H   -7.372190 2.322732 2.190175 
H   8.976224 -2.076458 2.380521 
H   0.322503 2.076458 -3.313587 
H   -0.322503 -0.823405 -2.380521 
H   -8.976224 0.823405 3.313587 
H   8.227458 1.481104 1.544890 
H   1.071270 -1.481104 -4.149218 
H   -1.071270 1.418760 -1.544890 
H   -8.227458 -1.418760 4.149218 
H   5.834397 0.817276 1.817303 
H   3.464331 -0.817276 -3.876805 
H   -3.464331 2.082587 -1.817303 
H   -5.834397 -2.082587 3.876805 
H   4.243319 2.287398 3.010338 
H   5.055409 -2.287398 -2.683770 
H   -5.055409 0.612466 -3.010338 
H   -4.243319 -0.612466 2.683770 
H   4.781042 1.502087 -4.955772 
H   4.517686 -1.502087 0.738336 
H   -4.517686 1.397777 4.955772 
H   -4.781042 -1.397777 -0.738336 
H   2.455563 1.769026 5.637511 
H   6.843164 -1.769026 -0.056597 
H   -6.843164 1.130837 -5.637511 
H   -2.455563 -1.130837 0.056597 
H   1.583093 0.201565 3.857973 
H   7.715634 -0.201565 -1.836135 
H   -7.715634 2.698298 -3.857973 
H   -1.583093 -2.698298 1.836135 
H   3.058612 -1.506792 2.884284 
H   6.240116 1.506792 -2.809824 
H   -6.240116 -1.393071 -2.884284 
H   -3.058612 1.393071 2.809824 
H   7.018038 1.848807 5.179116 
H   2.280689 -1.848807 -0.514993 
H   -2.280689 1.051057 -5.179116 
H   -7.018038 -1.051057 0.514993 
H   -9.332319 1.904886 -5.155702 
H   0.033591 -1.904886 0.538407 
H   -0.033591 0.994978 5.155702 
H   9.332319 -0.994978 -0.538407 
H   -8.439039 -0.132883 -4.009829 
H   -0.859689 0.132883 1.684279 
H   0.859689 -2.766981 4.009829 
H   8.439039 2.766981 -1.684279 
H   8.763283 -2.204956 -3.930506 
H   0.535444 2.204956 1.763602 
H   -0.535444 -0.694907 3.930506 
H   -8.763283 0.694907 -1.763602 
H   6.527122 -2.262671 -5.019357 
H   2.771606 2.262671 0.674751 
H   -2.771606 -0.637193 5.019357 
H   -6.527122 0.637193 -0.674751 
128
i=38
C   5.684041 -1.943776 3.380597 
C   3.614687 1.943776 -2.313511 
C   -3.614687 -0.956088 -3.380597 
C   -5.684041 0.956088 2.313511 
C   7.025589 -1.555514 3.174934 
C   2.273139 1.555514 -2.519174 
C   -2.273139 -1.344349 -3.174934 
C   -7.025589 1.344349 2.519174 
C   7.945970 -2.400022 2.548397 
C   1.352757 2.400022 -3.145711 
C   -1.352757 -0.499841 -2.548397 
C   -7.945970 0.499841 3.145711 
C   7.538078 2.146495 2.075040 
C   1.760649 -2.146495 -3.619068 
C   -1.760649 0.753368 -2.075040 
C   -7.538078 -0.753368 3.619068 
C   6.191944 1.773468 2.205826 
C   3.106783 -1.773468 -3.488282 
C   -3.106783 1.126396 -2.205826 
C   -6.191944 -1.126396 3.488282 
C   5.272787 2.615573 2.852416 
C   4.025941 -2.615573 -2.841692 
C   -4.025941 0.284291 -2.852416 
C   -5.272787 -0.284291 2.841692 
C   4.768576 -1.021467 4.101757 
C   4.530152 1.021467 -1.592351 
C   -4.530152 -1.878397 -4.101757 
C   -4.768576 1.878397 1.592351 
C   5.251218 -0.162879 5.130122 
C   4.047509 0.162879 -0.563986 
C   -4.047509 -2.736984 -5.130122 
C   -5.251218 2.736984 0.563986 
C   4.413686 0.840097 5.649041 
C   4.885042 -0.840097 -0.045067 
C   -4.885042 2.059767 -5.649041 
C   -4.413686 -2.059767 0.045067 
C   3.097039 0.996629 5.215218 
C   6.201689 -0.996629 -0.478890 
C   -6.201689 1.903235 -5.215218 
C   -3.097039 -1.903235 0.478890 
C   2.598445 0.114686 4.249097 
C   6.700282 -0.114686 -1.445011 
C   -6.700282 2.785178 -4.249097 
C   -2.598445 -2.785178 1.445011 
C   3.423651 -0.876602 3.703161 
C   5.875077 0.876602 -1.990947 
C   -5.875077 -2.023262 -3.703161 
C   -3.423651 2.023262 1.990947 
C   6.617399 -0.213947 -5.677147 
C   2.681328 0.213947 0.016961 
C   -2.681328 -2.685917 5.677147 
C   -6.617399 2.685917 -0.016961 
C   7.385959 0.967705 5.712896 
C   1.912769 -0.967705 0.018788 
C   -1.912769 1.932159 -5.712896 
C   -7.385959 -1.932159 -0.018788 
C   8.648202 1.005885 -5.076550 
C   0.650526 -1.005885 0.617558 
C   -0.650526 1.893979 5.076550 
C   -8.648202 -1.893979 -0.617558 
C   9.158779 -0.136250 -4.452292 
C   0.139949 0.136250 1.241816 
C   -0.139949 -2.763614 4.452292 
C   -9.158779 2.763614 -1.241816 
C   8.397878 -1.319046 -4.448857 
C   0.900850 1.319046 1.245251 
C   -0.900850 -1.580818 4.448857 
C   -8.397878 1.580818 -1.245251 
C   7.142666 -1.363829 -5.063049 
C   2.156062 1.363829 0.631059 
C   -2.156062 -1.536034 5.063049 
C   -7.142666 1.536034 -0.631059 
H   7.351023 -0.570200 3.506579 
H   1.947704 0.570200 -2.187529 
H   -1.947704 -2.329664 -3.506579 
H   -7.351023 2.329664 2.187529 
H   8.977811 -2.064340 2.405075 
H   0.320916 2.064340 -3.289033 
H   -0.320916 -0.835523 -2.405075 
H   -8.977811 0.835523 3.289033 
H   8.251377 1.482480 1.572196 
H   1.047351 -1.482480 -4.121912 
H   -1.047351 1.417384 -1.572196 
H   -8.251377 -1.417384 4.121912 
H   5.853977 0.812408 1.812011 
H   3.444751 -0.812408 -3.882097 
H   -3.444751 2.087455 -1.812011 
H   -5.853977 -2.087455 3.882097 
H   4.239350 2.277820 2.984726 
H   5.059378 -2.277820 -2.709382 
H   -5.059378 0.622044 -2.984726 
H   -4.239350 -0.622044 2.709382 
H   4.803320 1.502457 -4.961752 
H   4.495408 -1.502457 0.732356 
H   -4.495408 1.397407 4.961752 
H   -4.803320 -1.397407 -0.732356 
H   2.474666 1.789770 5.640633 
H   6.824061 -1.789770 -0.053475 
H   -6.824061 1.110093 -5.640633 
H   -2.474666 -1.110093 0.053475 
H   1.578648 0.218287 3.873954 
H   7.720079 -0.218287 -1.820154 
H   -7.720079 2.681576 -3.873954 
H   -1.578648 -2.681576 1.820154 
H   3.034429 -1.507586 2.897037 
H   6.264299 1.507586 -2.797071 
H   -6.264299 -1.392277 -2.897037 
H   -3.034429 1.392277 2.797071 
H   7.004544 1.845738 5.187265 
H   2.294183 -1.845738 -0.506844 
H   -2.294183 1.054126 -5.187265 
H   -7.004544 -1.054126 0.506844 
H   -9.350311 1.918750 -5.136070 
H   0.051583 -1.918750 0.558039 
H   -0.051583 0.981114 5.136070 
H   9.350311 -0.981114 -0.558039 
H   -8.444913 -0.116902 -3.994695 
H   -0.853815 0.116902 1.699413 
H   0.853815 -2.782962 3.994695 
H   8.444913 2.782962 -1.699413 
H   8.777571 -2.207073 -3.942201 
H   0.521156 2.207073 1.751907 
H   -0.521156 -0.692790 3.942201 
H   -8.777571 0.692790 -1.751907 
H   6.547389 -2.282356 -5.044546 
H   2.751339 2.282356 0.649562 
H   -2.751339 -0.617508 5.044546 
H   -6.547389 0.617508 -0.649562 
128
i=39
C   5.672082 -1.947904 3.373982 
C   3.626646 1.947904 -2.320126 
C   -3.626646 -0.951960 -3.373982 
C   -5.672082 0.951960 2.320126 
C   7.013630 -1.552074 3.177421 
C   2.285098 1.552074 -2.516687 
C   -2.285098 -1.347789 -3.177421 
C   -7.013630 1.347789 2.516687 
C   7.947240 -2.393672 2.563584 
C   1.351487 2.393672 -3.130524 
C   -1.351487 -0.506191 -2.563584 
C   -7.947240 0.506191 3.130524 
C   7.551678 2.147606 2.091233 
C   1.747049 -2.147606 -3.602875 
C   -1.747049 0.752257 -2.091233 
C   -7.551678 -0.752257 3.602875 
C   6.203057 1.770769 2.204344 
C   3.095670 -1.770769 -3.489764 
C   -3.095670 1.129095 -2.204344 
C   -6.203057 -1.129095 3.489764 
C   5.270247 2.610493 2.839187 
C   4.028481 -2.610493 -2.854921 
C   -4.028481 0.289371 -2.839187 
C   -5.270247 -0.289371 2.854921 
C   4.757675 -1.028717 4.100752 
C   4.541053 1.028717 -1.593356 
C   -4.541053 -1.871147 -4.100752 
C   -4.757675 1.871147 1.593356 
C   5.252118 -0.171663 5.126312 
C   4.046609 0.171663 -0.567796 
C   -4.046609 -2.728200 -5.126312 
C   -5.252118 2.728200 0.567796 
C   4.425540 0.841314 5.646554 
C   4.873188 -0.841314 -0.047554 
C   -4.873188 2.058550 -5.646554 
C   -4.425540 -2.058550 0.047554 
C   3.107623 1.009065 5.218711 
C   6.191105 -1.009065 -0.475397 
C   -6.191105 1.890799 -5.218711 
C   -3.107623 -1.890799 0.475397 
C   2.595852 0.124846 4.259628 
C   6.702875 -0.124846 -1.434480 
C   -6.702875 2.775018 -4.259628 
C   -2.595852 -2.775018 1.434480 
C   3.409892 -0.876972 3.711840 
C   5.888836 0.876972 -1.982268 
C   -5.888836 -2.022892 -3.711840 
C   -3.409892 2.022892 1.982268 
C   6.619675 -0.224901 -5.684238 
C   2.679052 0.224901 0.009870 
C   -2.679052 -2.674963 5.684238 
C   -6.619675 2.674963 -0.009870 
C   7.378286 0.965112 5.718029 
C   1.920442 -0.965112 0.023921 
C   -1.920442 1.934752 -5.718029 
C   -7.378286 -1.934752 -0.023921 
C   8.637566 1.013346 -5.064485 
C   0.661162 -1.013346 0.629623 
C   -0.661162 1.886518 5.064485 
C   -8.637566 -1.886518 -0.629623 
C   9.155604 -0.128154 -4.444566 
C   0.143124 0.128154 1.249542 
C   -0.143124 -2.771710 4.444566 
C   -9.155604 2.771710 -1.249542 
C   8.406292 -1.321322 -4.456795 
C   0.892436 1.321322 1.237313 
C   -0.892436 -1.578542 4.456795 
C   -8.406292 1.578542 -1.237313 
C   7.154255 -1.376212 -5.078871 
C   2.144473 1.376212 0.615237 
C   -2.144473 -1.523651 5.078871 
C   -7.154255 1.523651 -0.615237 
H   7.329856 -0.563268 3.509225 
H   1.968871 0.563268 -2.184883 
H   -1.968871 -2.336596 -3.509225 
H   -7.329856 2.336596 2.184883 
H   8.979398 -2.052222 2.429629 
H   0.319329 2.052222 -3.264479 
H   -0.319329 -0.847641 -2.429629 
H   -8.979398 0.847641 3.264479 
H   8.275296 1.483856 1.599502 
H   1.023432 -1.483856 -4.094606 
H   -1.023432 1.416008 -1.599502 
H   -8.275296 -1.416008 4.094606 
H   5.873557 0.807540 1.806719 
H   3.425171 -0.807540 -3.887389 
H   -3.425171 2.092323 -1.806719 
H   -5.873557 -2.092323 3.887389 
H   4.235381 2.268242 2.959114 
H   5.063347 -2.268242 -2.734994 
H   -5.063347 0.631622 -2.959114 
H   -4.235381 -0.631622 2.734994 
H   4.825598 1.502827 -4.967732 
H   4.473130 -1.502827 0.726376 
H   -4.473130 1.397037 4.967732 
H   -4.825598 -1.397037 -0.726376 
H   2.493769 1.810514 5.643755 
H   6.804958 -1.810514 -0.050353 
H   -6.804958 1.089349 -5.643755 
H   -2.493769 -1.089349 0.050353 
H   1.574203 0.235009 3.889935 
H   7.724524 -0.235009 -1.804173 
H   -7.724524 2.664854 -3.889935 
H   -1.574203 -2.664854 1.804173 
H   3.010246 -1.508380 2.909790 
H   6.288482 1.508380 -2.784318 
H   -6.288482 -1.391483 -2.909790 
H   -3.010246 1.391483 2.784318 
H   6.991050 1.842669 5.195414 
H   2.307677 -1.842669 -0.498695 
H   -2.307677 1.057195 -5.195414 
H   -6.991050 -1.057195 0.498695 
H   -9.368303 1.932614 -5.116438 
H   0.069575 -1.932614 0.577671 
H   -0.069575 0.967250 5.116438 
H   9.368303 -0.967250 -0.577671 
H   -8.450787 -0.100921 -3.979561 
H   -0.847941 0.100921 1.714547 
H   0.847941 -2.798943 3.979561 
H   8.450787 2.798943 -1.714547 
H   8.791859 -2.209190 -3.953896 
H   0.506868 2.209190 1.740212 
H   -0.506868 -0.690673 3.953896 
H   -8.791859 0.690673 -1.740212 
H   6.567656 -2.302041 -5.069735 
H   2.731072 2.302041 0.624373 
H   -2.731072 -0.597823 5.069735 
H   -6.567656 0.597823 -0.624373 
128
i=40
C   5.660123 -1.952032 3.367367 
C   3.638605 1.952032 -2.326741 
C   -3.638605 -0.947832 -3.367367 
C   -5.660123 0.947832 2.326741 
C   7.001671 -1.548634 3.179908 
C   2.297057 1.548634 -2.514200 
C   -2.297057 -1.351229 -3.179908 
C   -7.001671 1.351229 2.514200 
C   7.948510 -2.387322 2.578771 
C   1.350217 2.387322 -3.115337 
C   -1.350217 -0.512541 -2.578771 
C   -7.948510 0.512541 3.115337 
C   7.565278 2.148717 2.107426 
C   1.733449 -2.148717 -3.586682 
C   -1.733449 0.751146 -2.107426 
C   -7.565278 -0.751146 3.586682 
C   6.214170 1.768070 2.202862 
C   3.084557 -1.768070 -3.491246 
C   -3.084557 1.131794 -2.202862 
C   -6.214170 -1.131794 3.491246 
C   5.267707 2.605413 2.825958 
C   4.031021 -2.605413 -2.868150 
C   -4.031021 0.294451 -2.825958 
C   -5.267707 -0.294451 2.868150 
C   4.746774 -1.035967 4.099747 
C   4.551954 1.035967 -1.594361 
C   -4.551954 -1.863897 -4.099747 
C   -4.746774 1.863897 1.594361 
C   5.253018 -0.180447 5.122502 
C   4.045709 0.180447 -0.571606 
C   -4.045709 -2.719416 -5.122502 
C   -5.253018 2.719416 0.571606 
C   4.437394 0.842531 5.644067 
C   4.861334 -0.842531 -0.050041 
C   -4.861334 2.057333 -5.644067 
C   -4.437394 -2.057333 0.050041 
C   3.118207 1.021501 5.222204 
C   6.180521 -1.021501 -0.471904 
C   -6.180521 1.878363 -5.222204 
C   -3.118207 -1.878363 0.471904 
C   2.593259 0.135006 4.270159 
C   6.705468 -0.135006 -1.423949 
C   -6.705468 2.764858 -4.270159 
C   -2.593259 -2.764858 1.423949 
C   3.396133 -0.877342 3.720519 
C   5.902595 0.877342 -1.973589 
C   -5.902595 -2.022522 -3.720519 
C   -3.396133 2.022522 1.973589 
C   6.621951 -0.235855 -5.691329 
C   2.676776 0.235855 0.002779 
C   -2.676776 -2.664009 5.691329 
C   -6.621951 2.664009 -0.002779 
C   7.370613 0.962519 5.723162 
C   1.928115 -0.962519 0.029054 
C   -1.928115 1.937345 -5.723162 
C   -7.370613 -1.937345 -0.029054 
C   8.626930 1.020807 -5.052420 
C   0.671798 -1.020807 0.641688 
C   -0.671798 1.879057 5.052420 
C   -8.626930 -1.879057 -0.641688 
C   9.152429 -0.120058 -4.436840 
C   0.146299 0.120058 1.257268 
C   -0.146299 -2.779806 4.436840 
C   -9.152429 2.779806 -1.257268 
C   8.414706 -1.323598 -4.464733 
C   0.884022 1.323598 1.229375 
C   -0.884022 -1.576266 4.464733 
C   -8.414706 1.576266 -1.229375 
C   7.165844 -1.388595 -5.094693 
C   2.132884 1.388595 0.599415 
C   -2.132884 -1.511268 5.094693 
C   -7.165844 1.511268 -0.599415 
H   7.308689 -0.556336 3.511871 
H   1.990038 0.556336 -2.182237 
H   -1.990038 -2.343528 -3.511871 
H   -7.308689 2.343528 2.182237 
H   8.980985 -2.040104 2.454183 
H   0.317742 2.040104 -3.239925 
H   -0.317742 -0.859759 -2.454183 
H   -8.980985 0.859759 3.239925 
H   8.299215 1.485232 1.626808 
H   0.999513 -1.485232 -4.067300 
H   -0.999513 1.414632 -1.626808 
H   -8.299215 -1.414632 4.067300 
H   5.893137 0.802672 1.801427 
H   3.405591 -0.802672 -3.892681 
H   -3.405591 2.097191 -1.801427 
H   -5.893137 -2.097191 3.892681 
H   4.231412 2.258664 2.933502 
H   5.067316 -2.258664 -2.760606 
H   -5.067316 0.641200 -2.933502 
H   -4.231412 -0.641200 2.760606 
H   4.847876 1.503197 -4.973712 
H   4.450852 -1.503197 0.720396 
H   -4.450852 1.396667 4.973712 
H   -4.847876 -1.396667 -0.720396 
H   2.512872 1.831258 5.646877 
H   6.785855 -1.831258 -0.047231 
H   -6.785855 1.068605 -5.646877 
H   -2.512872 -1.068605 0.047231 
H   1.569758 0.251731 3.905916 
H   7.728969 -0.251731 -1.788192 
H   -7.728969 2.648132 -3.905916 
H   -1.569758 -2.648132 1.788192 
H   2.986063 -1.509174 2.922543 
H   6.312665 1.509174 -2.771565 
H   -6.312665 -1.390689 -2.922543 
H   -2.986063 1.390689 2.771565 
H   6.977556 1.839600 5.203563 
H   2.321171 -1.839600 -0.490546 
H   -2.321171 1.060264 -5.203563 
H   -6.977556 -1.060264 0.490546 
H   -9.386295 1.946478 -5.096806 
H   0.087567 -1.946478 0.597303 
H   -0.087567 0.953386 5.096806 
H   9.386295 -0.953386 -0.597303 
H   -8.456661 -0.084940 -3.964427 
H   -0.842067 0.084940 1.729681 
H   0.842067 -2.814924 3.964427 
H   8.456661 2.814924 -1.729681 
H   8.806147 -2.211307 -3.965591 
H   0.492580 2.211307 1.728517 
H   -0.492580 -0.688556 3.965591 
H   -8.806147 0.688556 -1.728517 
H   6.587923 -2.321726 -5.094924 
H   2.710805 2.321726 0.599184 
H   -2.710805 -0.578138 5.094924 
H   -6.587923 0.578138 -0.599184 
