# Supplementary material for: Is Ortho-Terphenyl a Rigid Glass Former?
Source: J Phys Chem Lett. 2024 Jul 1;15(27):7020–7. doi: 10.1021/acs.jpclett.4c01217 (PMC11247491; doi:10.1021/acs.jpclett.4c01217)
Supplement: Supplementary file 2 — jz4c01217_si_002.zip [file jz4c01217_si_002.zip › xyz files for modes/for IR active/f33.xyz]

128
i=1
C   5.783624 -1.865670 3.389862 
C   3.515104 1.865670 -2.304246 
C   -3.515104 -1.034194 -3.389862 
C   -5.783624 1.034194 2.304246 
C   7.080722 -1.484874 2.956965 
C   2.218006 1.484874 -2.737143 
C   -2.218006 -1.414989 -2.956965 
C   -7.080722 1.414989 2.737143 
C   7.912740 -2.425422 2.338368 
C   1.385987 2.425422 -3.355740 
C   -1.385987 -0.474441 -2.338368 
C   -7.912740 0.474441 3.355740 
C   7.469338 2.025478 2.137379 
C   1.829389 -2.025478 -3.556729 
C   -1.829389 0.874385 -2.137379 
C   -7.469338 -0.874385 3.556729 
C   6.179773 1.643661 2.540590 
C   3.118954 -1.643661 -3.153518 
C   -3.118954 1.256203 -2.540590 
C   -6.179773 -1.256203 3.153518 
C   5.347187 2.589223 3.158279 
C   3.951541 -2.589223 -2.535829 
C   -3.951541 0.310641 -3.158279 
C   -5.347187 -0.310641 2.535829 
C   4.864993 -0.900867 4.047942 
C   4.433735 0.900867 -1.646166 
C   -4.433735 -1.998997 -4.047942 
C   -4.864993 1.998997 1.646166 
C   5.298368 0.020849 5.038252 
C   4.000359 -0.020849 -0.655856 
C   -4.000359 -2.920712 -5.038252 
C   -5.298368 2.920712 0.655856 
C   4.368278 0.905668 5.605600 
C   4.930450 -0.905668 -0.088508 
C   -4.930450 1.994196 -5.605600 
C   -4.368278 -1.994196 0.088508 
C   3.015011 0.880477 5.236277 
C   6.283717 -0.880477 -0.457831 
C   -6.283717 2.019387 -5.236277 
C   -3.015011 -2.019387 0.457831 
C   2.582196 -0.031574 4.269570 
C   6.716531 0.031574 -1.424538 
C   -6.716531 2.931438 -4.269570 
C   -2.582196 -2.931438 1.424538 
C   3.500914 -0.900472 3.677868 
C   5.797814 0.900472 -2.016240 
C   -5.797814 -1.999392 -3.677868 
C   -3.500914 1.999392 2.016240 
C   6.661267 -0.037259 -5.766680 
C   2.637460 0.037259 -0.072572 
C   -2.637460 -2.862605 5.766680 
C   -6.661267 2.862605 0.072572 
C   7.549740 1.053066 5.637805 
C   1.748988 -1.053066 -0.056303 
C   -1.748988 1.846798 -5.637805 
C   -7.549740 -1.846798 0.056303 
C   8.788274 0.943078 -5.095385 
C   0.510454 -0.943078 0.598723 
C   -0.510454 1.956786 5.095385 
C   -8.788274 -1.956786 -0.598723 
C   9.150844 -0.244252 -4.447104 
C   0.147884 0.244252 1.247004 
C   -0.147884 -2.655612 4.447104 
C   -9.150844 2.655612 -1.247004 
C   8.260130 -1.329044 -4.452561 
C   1.038598 1.329044 1.241547 
C   -1.038598 -1.570820 4.452561 
C   -8.260130 1.570820 -1.241547 
C   7.032443 -1.225818 -5.112635 
C   2.266285 1.225818 0.581473 
C   -2.266285 -1.674045 5.112635 
C   -7.032443 1.674045 -0.581473 
H   7.430932 -0.443034 3.102287 
H   1.867795 0.443034 -2.591821 
H   -1.867795 -2.456830 -3.102287 
H   -7.430932 2.456830 2.591821 
H   8.906902 -2.104186 1.994007 
H   0.391825 2.104186 -3.700101 
H   -0.391825 -0.795677 -1.994007 
H   -8.906902 0.795677 3.700101 
H   8.117814 1.292928 1.640884 
H   1.180914 -1.292928 -4.053224 
H   -1.180914 1.606936 -1.640884 
H   -8.117814 -1.606936 4.053224 
H   5.812167 0.611534 2.365005 
H   3.486561 -0.611534 -3.329103 
H   -3.486561 2.288329 -2.365005 
H   -5.812167 -2.288329 3.329103 
H   4.353923 2.267076 3.489450 
H   4.944805 -2.267076 -2.204658 
H   -4.944805 0.632788 -3.489450 
H   -4.353923 -0.632788 2.204658 
H   4.705054 1.603057 -5.012502 
H   4.593674 -1.603057 0.681606 
H   -4.593674 1.296807 5.012502 
H   -4.705054 -1.296807 -0.681606 
H   2.313425 1.569952 5.711389 
H   6.985302 -1.569952 0.017281 
H   -6.985302 1.329911 -5.711389 
H   -2.313425 -1.329911 -0.017281 
H   1.534093 -0.054347 3.944657 
H   7.764634 0.054347 -1.749451 
H   -7.764634 2.954210 -3.944657 
H   -1.534093 -2.954210 1.749451 
H   3.159260 -1.579288 2.889786 
H   6.139468 1.579288 -2.804322 
H   -6.139468 -1.320575 -2.889786 
H   -3.159260 1.320575 2.804322 
H   7.284212 1.977291 5.114352 
H   2.014515 -1.977291 -0.579757 
H   -2.014515 0.922573 -5.114352 
H   -7.284212 -0.922573 0.579757 
H   -9.118007 1.791542 -5.116324 
H   -0.180721 -1.791542 0.577785 
H   0.180721 1.108322 5.116324 
H   9.118007 -1.108322 -0.577785 
H   -8.469415 -0.328259 -3.957753 
H   -0.829313 0.328259 1.736355 
H   0.829313 -2.571605 3.957753 
H   8.469415 2.571605 -1.736355 
H   8.516685 -2.253104 -3.926486 
H   0.782042 2.253104 1.767622 
H   -0.782042 -0.646759 3.926486 
H   -8.516685 0.646759 -1.767622 
H   6.325610 -2.062011 -5.102123 
H   2.973118 2.062011 0.591985 
H   -2.973118 -0.837853 5.102123 
H   -6.325610 0.837853 -0.591985 
128
i=2
C   5.782037 -1.870591 3.393566 
C   3.516691 1.870591 -2.300542 
C   -3.516691 -1.029273 -3.393566 
C   -5.782037 1.029273 2.300542 
C   7.083580 -1.494346 2.977021 
C   2.215148 1.494346 -2.717087 
C   -2.215148 -1.405517 -2.977021 
C   -7.083580 1.405517 2.717087 
C   7.915174 -2.427327 2.348740 
C   1.383553 2.427327 -3.345368 
C   -1.383553 -0.472536 -2.348740 
C   -7.915174 0.472536 3.345368 
C   7.466692 2.036802 2.119810 
C   1.832035 -2.036802 -3.574298 
C   -1.832035 0.863061 -2.119810 
C   -7.466692 -0.863061 3.574298 
C   6.173211 1.658531 2.508151 
C   3.125516 -1.658531 -3.185957 
C   -3.125516 1.241333 -2.508151 
C   -6.173211 -1.241333 3.185957 
C   5.341525 2.595414 3.136953 
C   3.957203 -2.595414 -2.557155 
C   -3.957203 0.304450 -3.136953 
C   -5.341525 -0.304450 2.557155 
C   4.862982 -0.907852 4.054027 
C   4.435746 0.907852 -1.640081 
C   -4.435746 -1.992012 -4.054027 
C   -4.862982 1.992012 1.640081 
C   5.293023 0.008625 5.050106 
C   4.005704 -0.008625 -0.644002 
C   -4.005704 -2.908488 -5.050106 
C   -5.293023 2.908488 0.644002 
C   4.364521 0.898259 5.611685 
C   4.934207 -0.898259 -0.082423 
C   -4.934207 2.001605 -5.611685 
C   -4.364521 -2.001605 0.082423 
C   3.015805 0.883387 5.231726 
C   6.282923 -0.883387 -0.462382 
C   -6.282923 2.016477 -5.231726 
C   -3.015805 -2.016477 0.462382 
C   2.585636 -0.024060 4.260151 
C   6.713091 0.024060 -1.433957 
C   -6.713091 2.923924 -4.260151 
C   -2.585636 -2.923924 1.433957 
C   3.502819 -0.897826 3.674322 
C   5.795909 0.897826 -2.019786 
C   -5.795909 -2.002038 -3.674322 
C   -3.502819 2.002038 2.019786 
C   6.655287 -0.047260 -5.752763 
C   2.643440 0.047260 -0.058655 
C   -2.643440 -2.852604 5.752763 
C   -6.655287 2.852604 0.058655 
C   7.538733 1.046345 5.641721 
C   1.759995 -1.046345 -0.052387 
C   -1.759995 1.853519 -5.641721 
C   -7.538733 -1.853519 0.052387 
C   8.781712 0.944136 -5.101947 
C   0.517016 -0.944136 0.592161 
C   -0.517016 1.955728 5.101947 
C   -8.781712 -1.955728 -0.592161 
C   9.153860 -0.239119 -4.453031 
C   0.144868 0.239119 1.241077 
C   -0.144868 -2.660745 4.453031 
C   -9.153860 2.660745 -1.241077 
C   8.268015 -1.326451 -4.446634 
C   1.030713 1.326451 1.247474 
C   -1.030713 -1.573413 4.446634 
C   -8.268015 1.573413 -1.247474 
C   7.035353 -1.230951 -5.096601 
C   2.263375 1.230951 0.597507 
C   -2.263375 -1.668912 5.096601 
C   -7.035353 1.668912 -0.597507 
H   7.437758 -0.460603 3.140864 
H   1.860969 0.460603 -2.553244 
H   -1.860969 -2.439261 -3.140864 
H   -7.437758 2.439261 2.553244 
H   8.912882 -2.108684 2.017926 
H   0.385845 2.108684 -3.676182 
H   -0.385845 -0.791179 -2.017926 
H   -8.912882 0.791179 3.676182 
H   8.114427 1.310920 1.614901 
H   1.184301 -1.310920 -4.079207 
H   -1.184301 1.588944 -1.614901 
H   -8.114427 -1.588944 4.079207 
H   5.802642 0.635029 2.313410 
H   3.496086 -0.635029 -3.380698 
H   -3.496086 2.264834 -2.313410 
H   -5.802642 -2.264834 3.380698 
H   4.345244 2.274855 3.456906 
H   4.953484 -2.274855 -2.237202 
H   -4.953484 0.625009 -3.456906 
H   -4.345244 -0.625009 2.237202 
H   4.699286 1.592738 -5.003241 
H   4.599442 -1.592738 0.690867 
H   -4.599442 1.307126 5.003241 
H   -4.699286 -1.307126 -0.690867 
H   2.316177 1.577413 5.702128 
H   6.982550 -1.577413 0.008020 
H   -6.982550 1.322450 -5.702128 
H   -2.316177 -1.322450 -0.008020 
H   1.541660 -0.038789 3.926400 
H   7.757067 0.038789 -1.767708 
H   -7.757067 2.938652 -3.926400 
H   -1.541660 -2.938652 1.767708 
H   3.163705 -1.571562 2.881584 
H   6.135023 1.571562 -2.812524 
H   -6.135023 -1.328301 -2.881584 
H   -3.163705 1.328301 2.812524 
H   7.265691 1.966284 5.115939 
H   2.033036 -1.966284 -0.578170 
H   -2.033036 0.933580 -5.115939 
H   -7.265691 -0.933580 0.578170 
H   -9.128643 1.794558 -5.132041 
H   -0.170085 -1.794558 0.562068 
H   0.170085 1.105306 5.132041 
H   9.128643 -1.105306 -0.562068 
H   -8.462853 -0.318310 -3.972041 
H   -0.835875 0.318310 1.722067 
H   0.835875 -2.581554 3.972041 
H   8.462853 2.581554 -1.722067 
H   8.532772 -2.247019 -3.919871 
H   0.765955 2.247019 1.774237 
H   -0.765955 -0.652844 3.919871 
H   -8.532772 0.652844 -1.774237 
H   6.333601 -2.070266 -5.078733 
H   2.965127 2.070266 0.615375 
H   -2.965127 -0.829598 5.078733 
H   -6.333601 0.829598 -0.615375 
128
i=3
C   5.780450 -1.875512 3.397270 
C   3.518278 1.875512 -2.296838 
C   -3.518278 -1.024352 -3.397270 
C   -5.780450 1.024352 2.296838 
C   7.086438 -1.503818 2.997077 
C   2.212290 1.503818 -2.697031 
C   -2.212290 -1.396045 -2.997077 
C   -7.086438 1.396045 2.697031 
C   7.917608 -2.429232 2.359112 
C   1.381119 2.429232 -3.334996 
C   -1.381119 -0.470631 -2.359112 
C   -7.917608 0.470631 3.334996 
C   7.464046 2.048126 2.102241 
C   1.834681 -2.048126 -3.591867 
C   -1.834681 0.851737 -2.102241 
C   -7.464046 -0.851737 3.591867 
C   6.166649 1.673401 2.475712 
C   3.132078 -1.673401 -3.218396 
C   -3.132078 1.226463 -2.475712 
C   -6.166649 -1.226463 3.218396 
C   5.335863 2.601605 3.115627 
C   3.962865 -2.601605 -2.578481 
C   -3.962865 0.298259 -3.115627 
C   -5.335863 -0.298259 2.578481 
C   4.860971 -0.914837 4.060112 
C   4.437757 0.914837 -1.633996 
C   -4.437757 -1.985027 -4.060112 
C   -4.860971 1.985027 1.633996 
C   5.287678 -0.003599 5.061960 
C   4.011049 0.003599 -0.632148 
C   -4.011049 -2.896264 -5.061960 
C   -5.287678 2.896264 0.632148 
C   4.360764 0.890850 5.617770 
C   4.937964 -0.890850 -0.076338 
C   -4.937964 2.009014 -5.617770 
C   -4.360764 -2.009014 0.076338 
C   3.016599 0.886297 5.227175 
C   6.282129 -0.886297 -0.466933 
C   -6.282129 2.013567 -5.227175 
C   -3.016599 -2.013567 0.466933 
C   2.589076 -0.016546 4.250732 
C   6.709651 0.016546 -1.443376 
C   -6.709651 2.916410 -4.250732 
C   -2.589076 -2.916410 1.443376 
C   3.504724 -0.895180 3.670776 
C   5.794004 0.895180 -2.023332 
C   -5.794004 -2.004684 -3.670776 
C   -3.504724 2.004684 2.023332 
C   6.649307 -0.057261 -5.738846 
C   2.649420 0.057261 -0.044738 
C   -2.649420 -2.842603 5.738846 
C   -6.649307 2.842603 0.044738 
C   7.527726 1.039624 5.645637 
C   1.771002 -1.039624 -0.048471 
C   -1.771002 1.860240 -5.645637 
C   -7.527726 -1.860240 0.048471 
C   8.775150 0.945194 -5.108509 
C   0.523578 -0.945194 0.585599 
C   -0.523578 1.954670 5.108509 
C   -8.775150 -1.954670 -0.585599 
C   9.156876 -0.233986 -4.458958 
C   0.141852 0.233986 1.235150 
C   -0.141852 -2.665878 4.458958 
C   -9.156876 2.665878 -1.235150 
C   8.275900 -1.323858 -4.440707 
C   1.022828 1.323858 1.253401 
C   -1.022828 -1.576006 4.440707 
C   -8.275900 1.576006 -1.253401 
C   7.038263 -1.236084 -5.080567 
C   2.260465 1.236084 0.613541 
C   -2.260465 -1.663779 5.080567 
C   -7.038263 1.663779 -0.613541 
H   7.444584 -0.478172 3.179441 
H   1.854143 0.478172 -2.514667 
H   -1.854143 -2.421692 -3.179441 
H   -7.444584 2.421692 2.514667 
H   8.918862 -2.113182 2.041845 
H   0.379865 2.113182 -3.652263 
H   -0.379865 -0.786681 -2.041845 
H   -8.918862 0.786681 3.652263 
H   8.111040 1.328912 1.588918 
H   1.187688 -1.328912 -4.105190 
H   -1.187688 1.570952 -1.588918 
H   -8.111040 -1.570952 4.105190 
H   5.793117 0.658524 2.261815 
H   3.505611 -0.658524 -3.432293 
H   -3.505611 2.241339 -2.261815 
H   -5.793117 -2.241339 3.432293 
H   4.336565 2.282634 3.424362 
H   4.962163 -2.282634 -2.269746 
H   -4.962163 0.617230 -3.424362 
H   -4.336565 -0.617230 2.269746 
H   4.693518 1.582419 -4.993980 
H   4.605210 -1.582419 0.700128 
H   -4.605210 1.317445 4.993980 
H   -4.693518 -1.317445 -0.700128 
H   2.318929 1.584874 5.692867 
H   6.979798 -1.584874 -0.001241 
H   -6.979798 1.314989 -5.692867 
H   -2.318929 -1.314989 0.001241 
H   1.549227 -0.023231 3.908143 
H   7.749500 0.023231 -1.785965 
H   -7.749500 2.923094 -3.908143 
H   -1.549227 -2.923094 1.785965 
H   3.168150 -1.563836 2.873382 
H   6.130578 1.563836 -2.820726 
H   -6.130578 -1.336027 -2.873382 
H   -3.168150 1.336027 2.820726 
H   7.247170 1.955277 5.117526 
H   2.051557 -1.955277 -0.576583 
H   -2.051557 0.944587 -5.117526 
H   -7.247170 -0.944587 0.576583 
H   -9.139279 1.797574 -5.147758 
H   -0.159449 -1.797574 0.546351 
H   0.159449 1.102290 5.147758 
H   9.139279 -1.102290 -0.546351 
H   -8.456291 -0.308361 -3.986329 
H   -0.842437 0.308361 1.707779 
H   0.842437 -2.591503 3.986329 
H   8.456291 2.591503 -1.707779 
H   8.548859 -2.240934 -3.913256 
H   0.749868 2.240934 1.780852 
H   -0.749868 -0.658929 3.913256 
H   -8.548859 0.658929 -1.780852 
H   6.341592 -2.078521 -5.055343 
H   2.957136 2.078521 0.638765 
H   -2.957136 -0.821343 5.055343 
H   -6.341592 0.821343 -0.638765 
128
i=4
C   5.778863 -1.880433 3.400974 
C   3.519865 1.880433 -2.293134 
C   -3.519865 -1.019431 -3.400974 
C   -5.778863 1.019431 2.293134 
C   7.089296 -1.513290 3.017133 
C   2.209432 1.513290 -2.676975 
C   -2.209432 -1.386573 -3.017133 
C   -7.089296 1.386573 2.676975 
C   7.920042 -2.431137 2.369484 
C   1.378685 2.431137 -3.324624 
C   -1.378685 -0.468726 -2.369484 
C   -7.920042 0.468726 3.324624 
C   7.461400 2.059450 2.084672 
C   1.837327 -2.059450 -3.609436 
C   -1.837327 0.840413 -2.084672 
C   -7.461400 -0.840413 3.609436 
C   6.160087 1.688271 2.443273 
C   3.138640 -1.688271 -3.250835 
C   -3.138640 1.211593 -2.443273 
C   -6.160087 -1.211593 3.250835 
C   5.330201 2.607796 3.094301 
C   3.968527 -2.607796 -2.599807 
C   -3.968527 0.292068 -3.094301 
C   -5.330201 -0.292068 2.599807 
C   4.858960 -0.921822 4.066197 
C   4.439768 0.921822 -1.627911 
C   -4.439768 -1.978042 -4.066197 
C   -4.858960 1.978042 1.627911 
C   5.282333 -0.015823 5.073814 
C   4.016394 0.015823 -0.620294 
C   -4.016394 -2.884040 -5.073814 
C   -5.282333 2.884040 0.620294 
C   4.357007 0.883441 5.623855 
C   4.941721 -0.883441 -0.070253 
C   -4.941721 2.016423 -5.623855 
C   -4.357007 -2.016423 0.070253 
C   3.017393 0.889207 5.222624 
C   6.281335 -0.889207 -0.471484 
C   -6.281335 2.010657 -5.222624 
C   -3.017393 -2.010657 0.471484 
C   2.592516 -0.009032 4.241313 
C   6.706211 0.009032 -1.452795 
C   -6.706211 2.908896 -4.241313 
C   -2.592516 -2.908896 1.452795 
C   3.506629 -0.892534 3.667230 
C   5.792099 0.892534 -2.026878 
C   -5.792099 -2.007330 -3.667230 
C   -3.506629 2.007330 2.026878 
C   6.643327 -0.067262 -5.724929 
C   2.655400 0.067262 -0.030821 
C   -2.655400 -2.832602 5.724929 
C   -6.643327 2.832602 0.030821 
C   7.516719 1.032903 5.649553 
C   1.782009 -1.032903 -0.044555 
C   -1.782009 1.866961 -5.649553 
C   -7.516719 -1.866961 0.044555 
C   8.768588 0.946252 -5.115071 
C   0.530140 -0.946252 0.579037 
C   -0.530140 1.953612 5.115071 
C   -8.768588 -1.953612 -0.579037 
C   9.159892 -0.228853 -4.464885 
C   0.138836 0.228853 1.229223 
C   -0.138836 -2.671011 4.464885 
C   -9.159892 2.671011 -1.229223 
C   8.283785 -1.321265 -4.434780 
C   1.014943 1.321265 1.259328 
C   -1.014943 -1.578599 4.434780 
C   -8.283785 1.578599 -1.259328 
C   7.041173 -1.241217 -5.064533 
C   2.257555 1.241217 0.629575 
C   -2.257555 -1.658646 5.064533 
C   -7.041173 1.658646 -0.629575 
H   7.451410 -0.495741 3.218018 
H   1.847317 0.495741 -2.476090 
H   -1.847317 -2.404123 -3.218018 
H   -7.451410 2.404123 2.476090 
H   8.924842 -2.117680 2.065764 
H   0.373885 2.117680 -3.628344 
H   -0.373885 -0.782183 -2.065764 
H   -8.924842 0.782183 3.628344 
H   8.107653 1.346904 1.562935 
H   1.191075 -1.346904 -4.131173 
H   -1.191075 1.552960 -1.562935 
H   -8.107653 -1.552960 4.131173 
H   5.783592 0.682019 2.210220 
H   3.515136 -0.682019 -3.483888 
H   -3.515136 2.217844 -2.210220 
H   -5.783592 -2.217844 3.483888 
H   4.327886 2.290413 3.391818 
H   4.970842 -2.290413 -2.302290 
H   -4.970842 0.609451 -3.391818 
H   -4.327886 -0.609451 2.302290 
H   4.687750 1.572100 -4.984719 
H   4.610978 -1.572100 0.709389 
H   -4.610978 1.327764 4.984719 
H   -4.687750 -1.327764 -0.709389 
H   2.321681 1.592335 5.683606 
H   6.977046 -1.592335 -0.010502 
H   -6.977046 1.307528 -5.683606 
H   -2.321681 -1.307528 0.010502 
H   1.556794 -0.007673 3.889886 
H   7.741933 0.007673 -1.804222 
H   -7.741933 2.907536 -3.889886 
H   -1.556794 -2.907536 1.804222 
H   3.172595 -1.556110 2.865180 
H   6.126133 1.556110 -2.828928 
H   -6.126133 -1.343753 -2.865180 
H   -3.172595 1.343753 2.828928 
H   7.228649 1.944270 5.119113 
H   2.070078 -1.944270 -0.574996 
H   -2.070078 0.955594 -5.119113 
H   -7.228649 -0.955594 0.574996 
H   -9.149915 1.800590 -5.163475 
H   -0.148813 -1.800590 0.530634 
H   0.148813 1.099274 5.163475 
H   9.149915 -1.099274 -0.530634 
H   -8.449729 -0.298412 -4.000617 
H   -0.848999 0.298412 1.693491 
H   0.848999 -2.601452 4.000617 
H   8.449729 2.601452 -1.693491 
H   8.564946 -2.234849 -3.906641 
H   0.733781 2.234849 1.787467 
H   -0.733781 -0.665014 3.906641 
H   -8.564946 0.665014 -1.787467 
H   6.349583 -2.086776 -5.031953 
H   2.949145 2.086776 0.662155 
H   -2.949145 -0.813088 5.031953 
H   -6.349583 0.813088 -0.662155 
128
i=5
C   5.777276 -1.885354 3.404678 
C   3.521452 1.885354 -2.289430 
C   -3.521452 -1.014510 -3.404678 
C   -5.777276 1.014510 2.289430 
C   7.092154 -1.522762 3.037189 
C   2.206574 1.522762 -2.656919 
C   -2.206574 -1.377101 -3.037189 
C   -7.092154 1.377101 2.656919 
C   7.922476 -2.433042 2.379856 
C   1.376251 2.433042 -3.314252 
C   -1.376251 -0.466821 -2.379856 
C   -7.922476 0.466821 3.314252 
C   7.458754 2.070774 2.067103 
C   1.839973 -2.070774 -3.627005 
C   -1.839973 0.829089 -2.067103 
C   -7.458754 -0.829089 3.627005 
C   6.153525 1.703141 2.410834 
C   3.145202 -1.703141 -3.283274 
C   -3.145202 1.196723 -2.410834 
C   -6.153525 -1.196723 3.283274 
C   5.324539 2.613987 3.072975 
C   3.974189 -2.613987 -2.621133 
C   -3.974189 0.285877 -3.072975 
C   -5.324539 -0.285877 2.621133 
C   4.856949 -0.928807 4.072282 
C   4.441779 0.928807 -1.621826 
C   -4.441779 -1.971057 -4.072282 
C   -4.856949 1.971057 1.621826 
C   5.276988 -0.028047 5.085668 
C   4.021739 0.028047 -0.608440 
C   -4.021739 -2.871816 -5.085668 
C   -5.276988 2.871816 0.608440 
C   4.353250 0.876032 5.629940 
C   4.945478 -0.876032 -0.064168 
C   -4.945478 2.023832 -5.629940 
C   -4.353250 -2.023832 0.064168 
C   3.018187 0.892117 5.218073 
C   6.280541 -0.892117 -0.476035 
C   -6.280541 2.007747 -5.218073 
C   -3.018187 -2.007747 0.476035 
C   2.595956 -0.001518 4.231894 
C   6.702771 0.001518 -1.462214 
C   -6.702771 2.901382 -4.231894 
C   -2.595956 -2.901382 1.462214 
C   3.508534 -0.889888 3.663684 
C   5.790194 0.889888 -2.030424 
C   -5.790194 -2.009976 -3.663684 
C   -3.508534 2.009976 2.030424 
C   6.637347 -0.077263 -5.711012 
C   2.661380 0.077263 -0.016904 
C   -2.661380 -2.822601 5.711012 
C   -6.637347 2.822601 0.016904 
C   7.505712 1.026182 5.653469 
C   1.793016 -1.026182 -0.040639 
C   -1.793016 1.873682 -5.653469 
C   -7.505712 -1.873682 0.040639 
C   8.762026 0.947310 -5.121633 
C   0.536702 -0.947310 0.572475 
C   -0.536702 1.952554 5.121633 
C   -8.762026 -1.952554 -0.572475 
C   9.162908 -0.223720 -4.470812 
C   0.135820 0.223720 1.223296 
C   -0.135820 -2.676144 4.470812 
C   -9.162908 2.676144 -1.223296 
C   8.291670 -1.318672 -4.428853 
C   1.007058 1.318672 1.265255 
C   -1.007058 -1.581192 4.428853 
C   -8.291670 1.581192 -1.265255 
C   7.044083 -1.246350 -5.048499 
C   2.254645 1.246350 0.645609 
C   -2.254645 -1.653513 5.048499 
C   -7.044083 1.653513 -0.645609 
H   7.458236 -0.513310 3.256595 
H   1.840491 0.513310 -2.437513 
H   -1.840491 -2.386554 -3.256595 
H   -7.458236 2.386554 2.437513 
H   8.930822 -2.122178 2.089683 
H   0.367905 2.122178 -3.604425 
H   -0.367905 -0.777685 -2.089683 
H   -8.930822 0.777685 3.604425 
H   8.104266 1.364896 1.536952 
H   1.194462 -1.364896 -4.157156 
H   -1.194462 1.534968 -1.536952 
H   -8.104266 -1.534968 4.157156 
H   5.774067 0.705514 2.158625 
H   3.524661 -0.705514 -3.535483 
H   -3.524661 2.194349 -2.158625 
H   -5.774067 -2.194349 3.535483 
H   4.319207 2.298192 3.359274 
H   4.979521 -2.298192 -2.334834 
H   -4.979521 0.601672 -3.359274 
H   -4.319207 -0.601672 2.334834 
H   4.681982 1.561781 -4.975458 
H   4.616746 -1.561781 0.718650 
H   -4.616746 1.338083 4.975458 
H   -4.681982 -1.338083 -0.718650 
H   2.324433 1.599796 5.674345 
H   6.974294 -1.599796 -0.019763 
H   -6.974294 1.300067 -5.674345 
H   -2.324433 -1.300067 0.019763 
H   1.564361 0.007885 3.871629 
H   7.734366 -0.007885 -1.822479 
H   -7.734366 2.891978 -3.871629 
H   -1.564361 -2.891978 1.822479 
H   3.177040 -1.548384 2.856978 
H   6.121688 1.548384 -2.837130 
H   -6.121688 -1.351479 -2.856978 
H   -3.177040 1.351479 2.837130 
H   7.210128 1.933263 5.120700 
H   2.088599 -1.933263 -0.573409 
H   -2.088599 0.966601 -5.120700 
H   -7.210128 -0.966601 0.573409 
H   -9.160551 1.803606 -5.179192 
H   -0.138177 -1.803606 0.514917 
H   0.138177 1.096258 5.179192 
H   9.160551 -1.096258 -0.514917 
H   -8.443167 -0.288463 -4.014905 
H   -0.855561 0.288463 1.679203 
H   0.855561 -2.611401 4.014905 
H   8.443167 2.611401 -1.679203 
H   8.581033 -2.228764 -3.900026 
H   0.717694 2.228764 1.794082 
H   -0.717694 -0.671099 3.900026 
H   -8.581033 0.671099 -1.794082 
H   6.357574 -2.095031 -5.008563 
H   2.941154 2.095031 0.685545 
H   -2.941154 -0.804833 5.008563 
H   -6.357574 0.804833 -0.685545 
128
i=6
C   5.775689 -1.890275 3.408382 
C   3.523039 1.890275 -2.285726 
C   -3.523039 -1.009589 -3.408382 
C   -5.775689 1.009589 2.285726 
C   7.095012 -1.532234 3.057245 
C   2.203716 1.532234 -2.636863 
C   -2.203716 -1.367629 -3.057245 
C   -7.095012 1.367629 2.636863 
C   7.924910 -2.434947 2.390228 
C   1.373817 2.434947 -3.303880 
C   -1.373817 -0.464916 -2.390228 
C   -7.924910 0.464916 3.303880 
C   7.456108 2.082098 2.049534 
C   1.842619 -2.082098 -3.644574 
C   -1.842619 0.817765 -2.049534 
C   -7.456108 -0.817765 3.644574 
C   6.146963 1.718011 2.378395 
C   3.151764 -1.718011 -3.315713 
C   -3.151764 1.181853 -2.378395 
C   -6.146963 -1.181853 3.315713 
C   5.318877 2.620178 3.051649 
C   3.979851 -2.620178 -2.642459 
C   -3.979851 0.279686 -3.051649 
C   -5.318877 -0.279686 2.642459 
C   4.854938 -0.935792 4.078367 
C   4.443790 0.935792 -1.615741 
C   -4.443790 -1.964072 -4.078367 
C   -4.854938 1.964072 1.615741 
C   5.271643 -0.040271 5.097522 
C   4.027084 0.040271 -0.596586 
C   -4.027084 -2.859592 -5.097522 
C   -5.271643 2.859592 0.596586 
C   4.349493 0.868623 5.636025 
C   4.949235 -0.868623 -0.058083 
C   -4.949235 2.031241 -5.636025 
C   -4.349493 -2.031241 0.058083 
C   3.018981 0.895027 5.213522 
C   6.279747 -0.895027 -0.480586 
C   -6.279747 2.004837 -5.213522 
C   -3.018981 -2.004837 0.480586 
C   2.599396 0.005996 4.222475 
C   6.699331 -0.005996 -1.471633 
C   -6.699331 2.893868 -4.222475 
C   -2.599396 -2.893868 1.471633 
C   3.510439 -0.887242 3.660138 
C   5.788289 0.887242 -2.033970 
C   -5.788289 -2.012622 -3.660138 
C   -3.510439 2.012622 2.033970 
C   6.631367 -0.087264 -5.697095 
C   2.667360 0.087264 -0.002987 
C   -2.667360 -2.812600 5.697095 
C   -6.631367 2.812600 0.002987 
C   7.494705 1.019461 5.657385 
C   1.804023 -1.019461 -0.036723 
C   -1.804023 1.880403 -5.657385 
C   -7.494705 -1.880403 0.036723 
C   8.755464 0.948368 -5.128195 
C   0.543264 -0.948368 0.565913 
C   -0.543264 1.951496 5.128195 
C   -8.755464 -1.951496 -0.565913 
C   9.165924 -0.218587 -4.476739 
C   0.132804 0.218587 1.217369 
C   -0.132804 -2.681277 4.476739 
C   -9.165924 2.681277 -1.217369 
C   8.299555 -1.316079 -4.422926 
C   0.999173 1.316079 1.271182 
C   -0.999173 -1.583785 4.422926 
C   -8.299555 1.583785 -1.271182 
C   7.046993 -1.251483 -5.032465 
C   2.251735 1.251483 0.661643 
C   -2.251735 -1.648380 5.032465 
C   -7.046993 1.648380 -0.661643 
H   7.465062 -0.530879 3.295172 
H   1.833665 0.530879 -2.398936 
H   -1.833665 -2.368985 -3.295172 
H   -7.465062 2.368985 2.398936 
H   8.936802 -2.126676 2.113602 
H   0.361925 2.126676 -3.580506 
H   -0.361925 -0.773187 -2.113602 
H   -8.936802 0.773187 3.580506 
H   8.100879 1.382888 1.510969 
H   1.197849 -1.382888 -4.183139 
H   -1.197849 1.516976 -1.510969 
H   -8.100879 -1.516976 4.183139 
H   5.764542 0.729009 2.107030 
H   3.534186 -0.729009 -3.587078 
H   -3.534186 2.170854 -2.107030 
H   -5.764542 -2.170854 3.587078 
H   4.310528 2.305971 3.326730 
H   4.988200 -2.305971 -2.367378 
H   -4.988200 0.593893 -3.326730 
H   -4.310528 -0.593893 2.367378 
H   4.676214 1.551462 -4.966197 
H   4.622514 -1.551462 0.727911 
H   -4.622514 1.348402 4.966197 
H   -4.676214 -1.348402 -0.727911 
H   2.327185 1.607257 5.665084 
H   6.971542 -1.607257 -0.029024 
H   -6.971542 1.292606 -5.665084 
H   -2.327185 -1.292606 0.029024 
H   1.571928 0.023443 3.853372 
H   7.726799 -0.023443 -1.840736 
H   -7.726799 2.876420 -3.853372 
H   -1.571928 -2.876420 1.840736 
H   3.181485 -1.540658 2.848776 
H   6.117243 1.540658 -2.845332 
H   -6.117243 -1.359205 -2.848776 
H   -3.181485 1.359205 2.845332 
H   7.191607 1.922256 5.122287 
H   2.107120 -1.922256 -0.571822 
H   -2.107120 0.977608 -5.122287 
H   -7.191607 -0.977608 0.571822 
H   -9.171187 1.806622 -5.194909 
H   -0.127541 -1.806622 0.499200 
H   0.127541 1.093242 5.194909 
H   9.171187 -1.093242 -0.499200 
H   -8.436605 -0.278514 -4.029193 
H   -0.862123 0.278514 1.664915 
H   0.862123 -2.621350 4.029193 
H   8.436605 2.621350 -1.664915 
H   8.597120 -2.222679 -3.893411 
H   0.701607 2.222679 1.800697 
H   -0.701607 -0.677184 3.893411 
H   -8.597120 0.677184 -1.800697 
H   6.365565 -2.103286 -4.985173 
H   2.933163 2.103286 0.708935 
H   -2.933163 -0.796578 4.985173 
H   -6.365565 0.796578 -0.708935 
128
i=7
C   5.774102 -1.895196 3.412086 
C   3.524626 1.895196 -2.282022 
C   -3.524626 -1.004668 -3.412086 
C   -5.774102 1.004668 2.282022 
C   7.097870 -1.541706 3.077301 
C   2.200858 1.541706 -2.616807 
C   -2.200858 -1.358157 -3.077301 
C   -7.097870 1.358157 2.616807 
C   7.927344 -2.436852 2.400600 
C   1.371383 2.436852 -3.293508 
C   -1.371383 -0.463011 -2.400600 
C   -7.927344 0.463011 3.293508 
C   7.453462 2.093422 2.031965 
C   1.845265 -2.093422 -3.662143 
C   -1.845265 0.806441 -2.031965 
C   -7.453462 -0.806441 3.662143 
C   6.140401 1.732881 2.345956 
C   3.158326 -1.732881 -3.348152 
C   -3.158326 1.166983 -2.345956 
C   -6.140401 -1.166983 3.348152 
C   5.313215 2.626369 3.030323 
C   3.985513 -2.626369 -2.663785 
C   -3.985513 0.273495 -3.030323 
C   -5.313215 -0.273495 2.663785 
C   4.852927 -0.942777 4.084452 
C   4.445801 0.942777 -1.609656 
C   -4.445801 -1.957087 -4.084452 
C   -4.852927 1.957087 1.609656 
C   5.266298 -0.052495 5.109376 
C   4.032429 0.052495 -0.584732 
C   -4.032429 -2.847368 -5.109376 
C   -5.266298 2.847368 0.584732 
C   4.345736 0.861214 5.642110 
C   4.952992 -0.861214 -0.051998 
C   -4.952992 2.038650 -5.642110 
C   -4.345736 -2.038650 0.051998 
C   3.019775 0.897937 5.208971 
C   6.278953 -0.897937 -0.485137 
C   -6.278953 2.001927 -5.208971 
C   -3.019775 -2.001927 0.485137 
C   2.602836 0.013510 4.213056 
C   6.695891 -0.013510 -1.481052 
C   -6.695891 2.886354 -4.213056 
C   -2.602836 -2.886354 1.481052 
C   3.512344 -0.884596 3.656592 
C   5.786384 0.884596 -2.037516 
C   -5.786384 -2.015268 -3.656592 
C   -3.512344 2.015268 2.037516 
C   6.625387 -0.097265 -5.683178 
C   2.673340 0.097265 0.010930 
C   -2.673340 -2.802599 5.683178 
C   -6.625387 2.802599 -0.010930 
C   7.483698 1.012740 5.661301 
C   1.815030 -1.012740 -0.032807 
C   -1.815030 1.887124 -5.661301 
C   -7.483698 -1.887124 0.032807 
C   8.748902 0.949426 -5.134757 
C   0.549826 -0.949426 0.559351 
C   -0.549826 1.950438 5.134757 
C   -8.748902 -1.950438 -0.559351 
C   9.168940 -0.213454 -4.482666 
C   0.129788 0.213454 1.211442 
C   -0.129788 -2.686410 4.482666 
C   -9.168940 2.686410 -1.211442 
C   8.307440 -1.313486 -4.416999 
C   0.991288 1.313486 1.277109 
C   -0.991288 -1.586378 4.416999 
C   -8.307440 1.586378 -1.277109 
C   7.049903 -1.256616 -5.016431 
C   2.248825 1.256616 0.677677 
C   -2.248825 -1.643247 5.016431 
C   -7.049903 1.643247 -0.677677 
H   7.471888 -0.548448 3.333749 
H   1.826839 0.548448 -2.360359 
H   -1.826839 -2.351416 -3.333749 
H   -7.471888 2.351416 2.360359 
H   8.942782 -2.131174 2.137521 
H   0.355945 2.131174 -3.556587 
H   -0.355945 -0.768689 -2.137521 
H   -8.942782 0.768689 3.556587 
H   8.097492 1.400880 1.484986 
H   1.201236 -1.400880 -4.209122 
H   -1.201236 1.498984 -1.484986 
H   -8.097492 -1.498984 4.209122 
H   5.755017 0.752504 2.055435 
H   3.543711 -0.752504 -3.638673 
H   -3.543711 2.147359 -2.055435 
H   -5.755017 -2.147359 3.638673 
H   4.301849 2.313750 3.294186 
H   4.996879 -2.313750 -2.399922 
H   -4.996879 0.586114 -3.294186 
H   -4.301849 -0.586114 2.399922 
H   4.670446 1.541143 -4.956936 
H   4.628282 -1.541143 0.737172 
H   -4.628282 1.358721 4.956936 
H   -4.670446 -1.358721 -0.737172 
H   2.329937 1.614718 5.655823 
H   6.968790 -1.614718 -0.038285 
H   -6.968790 1.285145 -5.655823 
H   -2.329937 -1.285145 0.038285 
H   1.579495 0.039001 3.835115 
H   7.719232 -0.039001 -1.858993 
H   -7.719232 2.860862 -3.835115 
H   -1.579495 -2.860862 1.858993 
H   3.185930 -1.532932 2.840574 
H   6.112798 1.532932 -2.853534 
H   -6.112798 -1.366931 -2.840574 
H   -3.185930 1.366931 2.853534 
H   7.173086 1.911249 5.123874 
H   2.125641 -1.911249 -0.570235 
H   -2.125641 0.988615 -5.123874 
H   -7.173086 -0.988615 0.570235 
H   -9.181823 1.809638 -5.210626 
H   -0.116905 -1.809638 0.483483 
H   0.116905 1.090226 5.210626 
H   9.181823 -1.090226 -0.483483 
H   -8.430043 -0.268565 -4.043481 
H   -0.868685 0.268565 1.650627 
H   0.868685 -2.631299 4.043481 
H   8.430043 2.631299 -1.650627 
H   8.613207 -2.216594 -3.886796 
H   0.685520 2.216594 1.807312 
H   -0.685520 -0.683269 3.886796 
H   -8.613207 0.683269 -1.807312 
H   6.373556 -2.111541 -4.961783 
H   2.925172 2.111541 0.732325 
H   -2.925172 -0.788323 4.961783 
H   -6.373556 0.788323 -0.732325 
128
i=8
C   5.772515 -1.900117 3.415790 
C   3.526213 1.900117 -2.278318 
C   -3.526213 -0.999747 -3.415790 
C   -5.772515 0.999747 2.278318 
C   7.100728 -1.551178 3.097357 
C   2.198000 1.551178 -2.596751 
C   -2.198000 -1.348685 -3.097357 
C   -7.100728 1.348685 2.596751 
C   7.929778 -2.438757 2.410972 
C   1.368949 2.438757 -3.283136 
C   -1.368949 -0.461106 -2.410972 
C   -7.929778 0.461106 3.283136 
C   7.450816 2.104746 2.014396 
C   1.847911 -2.104746 -3.679712 
C   -1.847911 0.795117 -2.014396 
C   -7.450816 -0.795117 3.679712 
C   6.133839 1.747751 2.313517 
C   3.164888 -1.747751 -3.380591 
C   -3.164888 1.152113 -2.313517 
C   -6.133839 -1.152113 3.380591 
C   5.307553 2.632560 3.008997 
C   3.991175 -2.632560 -2.685111 
C   -3.991175 0.267304 -3.008997 
C   -5.307553 -0.267304 2.685111 
C   4.850916 -0.949762 4.090537 
C   4.447812 0.949762 -1.603571 
C   -4.447812 -1.950102 -4.090537 
C   -4.850916 1.950102 1.603571 
C   5.260953 -0.064719 5.121230 
C   4.037774 0.064719 -0.572878 
C   -4.037774 -2.835144 -5.121230 
C   -5.260953 2.835144 0.572878 
C   4.341979 0.853805 5.648195 
C   4.956749 -0.853805 -0.045913 
C   -4.956749 2.046059 -5.648195 
C   -4.341979 -2.046059 0.045913 
C   3.020569 0.900847 5.204420 
C   6.278159 -0.900847 -0.489688 
C   -6.278159 1.999017 -5.204420 
C   -3.020569 -1.999017 0.489688 
C   2.606276 0.021024 4.203637 
C   6.692451 -0.021024 -1.490471 
C   -6.692451 2.878840 -4.203637 
C   -2.606276 -2.878840 1.490471 
C   3.514249 -0.881950 3.653046 
C   5.784479 0.881950 -2.041062 
C   -5.784479 -2.017914 -3.653046 
C   -3.514249 2.017914 2.041062 
C   6.619407 -0.107266 -5.669261 
C   2.679320 0.107266 0.024847 
C   -2.679320 -2.792598 5.669261 
C   -6.619407 2.792598 -0.024847 
C   7.472691 1.006019 5.665217 
C   1.826037 -1.006019 -0.028891 
C   -1.826037 1.893845 -5.665217 
C   -7.472691 -1.893845 0.028891 
C   8.742340 0.950484 -5.141319 
C   0.556388 -0.950484 0.552789 
C   -0.556388 1.949380 5.141319 
C   -8.742340 -1.949380 -0.552789 
C   9.171956 -0.208321 -4.488593 
C   0.126772 0.208321 1.205515 
C   -0.126772 -2.691543 4.488593 
C   -9.171956 2.691543 -1.205515 
C   8.315325 -1.310893 -4.411072 
C   0.983403 1.310893 1.283036 
C   -0.983403 -1.588971 4.411072 
C   -8.315325 1.588971 -1.283036 
C   7.052813 -1.261749 -5.000397 
C   2.245915 1.261749 0.693711 
C   -2.245915 -1.638114 5.000397 
C   -7.052813 1.638114 -0.693711 
H   7.478714 -0.566017 3.372326 
H   1.820013 0.566017 -2.321782 
H   -1.820013 -2.333847 -3.372326 
H   -7.478714 2.333847 2.321782 
H   8.948762 -2.135672 2.161440 
H   0.349965 2.135672 -3.532668 
H   -0.349965 -0.764191 -2.161440 
H   -8.948762 0.764191 3.532668 
H   8.094105 1.418872 1.459003 
H   1.204623 -1.418872 -4.235105 
H   -1.204623 1.480992 -1.459003 
H   -8.094105 -1.480992 4.235105 
H   5.745492 0.775999 2.003840 
H   3.553236 -0.775999 -3.690268 
H   -3.553236 2.123864 -2.003840 
H   -5.745492 -2.123864 3.690268 
H   4.293170 2.321529 3.261642 
H   5.005558 -2.321529 -2.432466 
H   -5.005558 0.578335 -3.261642 
H   -4.293170 -0.578335 2.432466 
H   4.664678 1.530824 -4.947675 
H   4.634050 -1.530824 0.746433 
H   -4.634050 1.369040 4.947675 
H   -4.664678 -1.369040 -0.746433 
H   2.332689 1.622179 5.646562 
H   6.966038 -1.622179 -0.047546 
H   -6.966038 1.277684 -5.646562 
H   -2.332689 -1.277684 0.047546 
H   1.587062 0.054559 3.816858 
H   7.711665 -0.054559 -1.877250 
H   -7.711665 2.845304 -3.816858 
H   -1.587062 -2.845304 1.877250 
H   3.190375 -1.525206 2.832372 
H   6.108353 1.525206 -2.861736 
H   -6.108353 -1.374657 -2.832372 
H   -3.190375 1.374657 2.861736 
H   7.154565 1.900242 5.125461 
H   2.144162 -1.900242 -0.568648 
H   -2.144162 0.999622 -5.125461 
H   -7.154565 -0.999622 0.568648 
H   -9.192459 1.812654 -5.226343 
H   -0.106269 -1.812654 0.467766 
H   0.106269 1.087210 5.226343 
H   9.192459 -1.087210 -0.467766 
H   -8.423481 -0.258616 -4.057769 
H   -0.875247 0.258616 1.636339 
H   0.875247 -2.641248 4.057769 
H   8.423481 2.641248 -1.636339 
H   8.629294 -2.210509 -3.880181 
H   0.669433 2.210509 1.813927 
H   -0.669433 -0.689354 3.880181 
H   -8.629294 0.689354 -1.813927 
H   6.381547 -2.119796 -4.938393 
H   2.917181 2.119796 0.755715 
H   -2.917181 -0.780068 4.938393 
H   -6.381547 0.780068 -0.755715 
128
i=9
C   5.770928 -1.905038 3.419494 
C   3.527800 1.905038 -2.274614 
C   -3.527800 -0.994826 -3.419494 
C   -5.770928 0.994826 2.274614 
C   7.103586 -1.560650 3.117413 
C   2.195142 1.560650 -2.576695 
C   -2.195142 -1.339213 -3.117413 
C   -7.103586 1.339213 2.576695 
C   7.932212 -2.440662 2.421344 
C   1.366515 2.440662 -3.272764 
C   -1.366515 -0.459201 -2.421344 
C   -7.932212 0.459201 3.272764 
C   7.448170 2.116070 1.996827 
C   1.850557 -2.116070 -3.697281 
C   -1.850557 0.783793 -1.996827 
C   -7.448170 -0.783793 3.697281 
C   6.127277 1.762621 2.281078 
C   3.171450 -1.762621 -3.413030 
C   -3.171450 1.137243 -2.281078 
C   -6.127277 -1.137243 3.413030 
C   5.301891 2.638751 2.987671 
C   3.996837 -2.638751 -2.706437 
C   -3.996837 0.261113 -2.987671 
C   -5.301891 -0.261113 2.706437 
C   4.848905 -0.956747 4.096622 
C   4.449823 0.956747 -1.597486 
C   -4.449823 -1.943117 -4.096622 
C   -4.848905 1.943117 1.597486 
C   5.255608 -0.076943 5.133084 
C   4.043119 0.076943 -0.561024 
C   -4.043119 -2.822920 -5.133084 
C   -5.255608 2.822920 0.561024 
C   4.338222 0.846396 5.654280 
C   4.960506 -0.846396 -0.039828 
C   -4.960506 2.053468 -5.654280 
C   -4.338222 -2.053468 0.039828 
C   3.021363 0.903757 5.199869 
C   6.277365 -0.903757 -0.494239 
C   -6.277365 1.996107 -5.199869 
C   -3.021363 -1.996107 0.494239 
C   2.609716 0.028538 4.194218 
C   6.689011 -0.028538 -1.499890 
C   -6.689011 2.871326 -4.194218 
C   -2.609716 -2.871326 1.499890 
C   3.516154 -0.879304 3.649500 
C   5.782574 0.879304 -2.044608 
C   -5.782574 -2.020560 -3.649500 
C   -3.516154 2.020560 2.044608 
C   6.613427 -0.117267 -5.655344 
C   2.685300 0.117267 0.038764 
C   -2.685300 -2.782597 5.655344 
C   -6.613427 2.782597 -0.038764 
C   7.461684 0.999298 5.669133 
C   1.837044 -0.999298 -0.024975 
C   -1.837044 1.900566 -5.669133 
C   -7.461684 -1.900566 0.024975 
C   8.735778 0.951542 -5.147881 
C   0.562950 -0.951542 0.546227 
C   -0.562950 1.948322 5.147881 
C   -8.735778 -1.948322 -0.546227 
C   9.174972 -0.203188 -4.494520 
C   0.123756 0.203188 1.199588 
C   -0.123756 -2.696676 4.494520 
C   -9.174972 2.696676 -1.199588 
C   8.323210 -1.308300 -4.405145 
C   0.975518 1.308300 1.288963 
C   -0.975518 -1.591564 4.405145 
C   -8.323210 1.591564 -1.288963 
C   7.055723 -1.266882 -4.984363 
C   2.243005 1.266882 0.709745 
C   -2.243005 -1.632981 4.984363 
C   -7.055723 1.632981 -0.709745 
H   7.485540 -0.583586 3.410903 
H   1.813187 0.583586 -2.283205 
H   -1.813187 -2.316278 -3.410903 
H   -7.485540 2.316278 2.283205 
H   8.954742 -2.140170 2.185359 
H   0.343985 2.140170 -3.508749 
H   -0.343985 -0.759693 -2.185359 
H   -8.954742 0.759693 3.508749 
H   8.090718 1.436864 1.433020 
H   1.208010 -1.436864 -4.261088 
H   -1.208010 1.463000 -1.433020 
H   -8.090718 -1.463000 4.261088 
H   5.735967 0.799494 1.952245 
H   3.562761 -0.799494 -3.741863 
H   -3.562761 2.100369 -1.952245 
H   -5.735967 -2.100369 3.741863 
H   4.284491 2.329308 3.229098 
H   5.014237 -2.329308 -2.465010 
H   -5.014237 0.570556 -3.229098 
H   -4.284491 -0.570556 2.465010 
H   4.658910 1.520505 -4.938414 
H   4.639818 -1.520505 0.755694 
H   -4.639818 1.379359 4.938414 
H   -4.658910 -1.379359 -0.755694 
H   2.335441 1.629640 5.637301 
H   6.963286 -1.629640 -0.056807 
H   -6.963286 1.270223 -5.637301 
H   -2.335441 -1.270223 0.056807 
H   1.594629 0.070117 3.798601 
H   7.704098 -0.070117 -1.895507 
H   -7.704098 2.829746 -3.798601 
H   -1.594629 -2.829746 1.895507 
H   3.194820 -1.517480 2.824170 
H   6.103908 1.517480 -2.869938 
H   -6.103908 -1.382383 -2.824170 
H   -3.194820 1.382383 2.869938 
H   7.136044 1.889235 5.127048 
H   2.162683 -1.889235 -0.567061 
H   -2.162683 1.010629 -5.127048 
H   -7.136044 -1.010629 0.567061 
H   -9.203095 1.815670 -5.242060 
H   -0.095633 -1.815670 0.452049 
H   0.095633 1.084194 5.242060 
H   9.203095 -1.084194 -0.452049 
H   -8.416919 -0.248667 -4.072057 
H   -0.881809 0.248667 1.622051 
H   0.881809 -2.651197 4.072057 
H   8.416919 2.651197 -1.622051 
H   8.645381 -2.204424 -3.873566 
H   0.653346 2.204424 1.820542 
H   -0.653346 -0.695439 3.873566 
H   -8.645381 0.695439 -1.820542 
H   6.389538 -2.128051 -4.915003 
H   2.909190 2.128051 0.779105 
H   -2.909190 -0.771813 4.915003 
H   -6.389538 0.771813 -0.779105 
128
i=10
C   5.769341 -1.909959 3.423198 
C   3.529387 1.909959 -2.270910 
C   -3.529387 -0.989905 -3.423198 
C   -5.769341 0.989905 2.270910 
C   7.106444 -1.570122 3.137469 
C   2.192284 1.570122 -2.556639 
C   -2.192284 -1.329741 -3.137469 
C   -7.106444 1.329741 2.556639 
C   7.934646 -2.442567 2.431716 
C   1.364081 2.442567 -3.262392 
C   -1.364081 -0.457296 -2.431716 
C   -7.934646 0.457296 3.262392 
C   7.445524 2.127394 1.979258 
C   1.853203 -2.127394 -3.714850 
C   -1.853203 0.772469 -1.979258 
C   -7.445524 -0.772469 3.714850 
C   6.120715 1.777491 2.248639 
C   3.178012 -1.777491 -3.445469 
C   -3.178012 1.122373 -2.248639 
C   -6.120715 -1.122373 3.445469 
C   5.296229 2.644942 2.966345 
C   4.002499 -2.644942 -2.727763 
C   -4.002499 0.254922 -2.966345 
C   -5.296229 -0.254922 2.727763 
C   4.846894 -0.963732 4.102707 
C   4.451834 0.963732 -1.591401 
C   -4.451834 -1.936132 -4.102707 
C   -4.846894 1.936132 1.591401 
C   5.250263 -0.089167 5.144938 
C   4.048464 0.089167 -0.549170 
C   -4.048464 -2.810696 -5.144938 
C   -5.250263 2.810696 0.549170 
C   4.334465 0.838987 5.660365 
C   4.964263 -0.838987 -0.033743 
C   -4.964263 2.060877 -5.660365 
C   -4.334465 -2.060877 0.033743 
C   3.022157 0.906667 5.195318 
C   6.276571 -0.906667 -0.498790 
C   -6.276571 1.993197 -5.195318 
C   -3.022157 -1.993197 0.498790 
C   2.613156 0.036052 4.184799 
C   6.685571 -0.036052 -1.509309 
C   -6.685571 2.863812 -4.184799 
C   -2.613156 -2.863812 1.509309 
C   3.518059 -0.876658 3.645954 
C   5.780669 0.876658 -2.048154 
C   -5.780669 -2.023206 -3.645954 
C   -3.518059 2.023206 2.048154 
C   6.607447 -0.127268 -5.641427 
C   2.691280 0.127268 0.052681 
C   -2.691280 -2.772596 5.641427 
C   -6.607447 2.772596 -0.052681 
C   7.450677 0.992577 5.673049 
C   1.848051 -0.992577 -0.021059 
C   -1.848051 1.907287 -5.673049 
C   -7.450677 -1.907287 0.021059 
C   8.729216 0.952600 -5.154443 
C   0.569512 -0.952600 0.539665 
C   -0.569512 1.947264 5.154443 
C   -8.729216 -1.947264 -0.539665 
C   9.177988 -0.198055 -4.500447 
C   0.120740 0.198055 1.193661 
C   -0.120740 -2.701809 4.500447 
C   -9.177988 2.701809 -1.193661 
C   8.331095 -1.305707 -4.399218 
C   0.967633 1.305707 1.294890 
C   -0.967633 -1.594157 4.399218 
C   -8.331095 1.594157 -1.294890 
C   7.058633 -1.272015 -4.968329 
C   2.240095 1.272015 0.725779 
C   -2.240095 -1.627848 4.968329 
C   -7.058633 1.627848 -0.725779 
H   7.492366 -0.601155 3.449480 
H   1.806361 0.601155 -2.244628 
H   -1.806361 -2.298709 -3.449480 
H   -7.492366 2.298709 2.244628 
H   8.960722 -2.144668 2.209278 
H   0.338005 2.144668 -3.484830 
H   -0.338005 -0.755195 -2.209278 
H   -8.960722 0.755195 3.484830 
H   8.087331 1.454856 1.407037 
H   1.211397 -1.454856 -4.287071 
H   -1.211397 1.445008 -1.407037 
H   -8.087331 -1.445008 4.287071 
H   5.726442 0.822989 1.900650 
H   3.572286 -0.822989 -3.793458 
H   -3.572286 2.076874 -1.900650 
H   -5.726442 -2.076874 3.793458 
H   4.275812 2.337087 3.196554 
H   5.022916 -2.337087 -2.497554 
H   -5.022916 0.562777 -3.196554 
H   -4.275812 -0.562777 2.497554 
H   4.653142 1.510186 -4.929153 
H   4.645586 -1.510186 0.764955 
H   -4.645586 1.389678 4.929153 
H   -4.653142 -1.389678 -0.764955 
H   2.338193 1.637101 5.628040 
H   6.960534 -1.637101 -0.066068 
H   -6.960534 1.262762 -5.628040 
H   -2.338193 -1.262762 0.066068 
H   1.602196 0.085675 3.780344 
H   7.696531 -0.085675 -1.913764 
H   -7.696531 2.814188 -3.780344 
H   -1.602196 -2.814188 1.913764 
H   3.199265 -1.509754 2.815968 
H   6.099463 1.509754 -2.878140 
H   -6.099463 -1.390109 -2.815968 
H   -3.199265 1.390109 2.878140 
H   7.117523 1.878228 5.128635 
H   2.181204 -1.878228 -0.565474 
H   -2.181204 1.021636 -5.128635 
H   -7.117523 -1.021636 0.565474 
H   -9.213731 1.818686 -5.257777 
H   -0.084997 -1.818686 0.436332 
H   0.084997 1.081178 5.257777 
H   9.213731 -1.081178 -0.436332 
H   -8.410357 -0.238718 -4.086345 
H   -0.888371 0.238718 1.607763 
H   0.888371 -2.661146 4.086345 
H   8.410357 2.661146 -1.607763 
H   8.661468 -2.198339 -3.866951 
H   0.637259 2.198339 1.827157 
H   -0.637259 -0.701524 3.866951 
H   -8.661468 0.701524 -1.827157 
H   6.397529 -2.136306 -4.891613 
H   2.901199 2.136306 0.802495 
H   -2.901199 -0.763558 4.891613 
H   -6.397529 0.763558 -0.802495 
128
i=11
C   5.767754 -1.914880 3.426902 
C   3.530974 1.914880 -2.267206 
C   -3.530974 -0.984984 -3.426902 
C   -5.767754 0.984984 2.267206 
C   7.109302 -1.579594 3.157525 
C   2.189426 1.579594 -2.536583 
C   -2.189426 -1.320269 -3.157525 
C   -7.109302 1.320269 2.536583 
C   7.937080 -2.444472 2.442088 
C   1.361647 2.444472 -3.252020 
C   -1.361647 -0.455391 -2.442088 
C   -7.937080 0.455391 3.252020 
C   7.442878 2.138718 1.961689 
C   1.855849 -2.138718 -3.732419 
C   -1.855849 0.761145 -1.961689 
C   -7.442878 -0.761145 3.732419 
C   6.114153 1.792361 2.216200 
C   3.184574 -1.792361 -3.477908 
C   -3.184574 1.107503 -2.216200 
C   -6.114153 -1.107503 3.477908 
C   5.290567 2.651133 2.945019 
C   4.008161 -2.651133 -2.749089 
C   -4.008161 0.248731 -2.945019 
C   -5.290567 -0.248731 2.749089 
C   4.844883 -0.970717 4.108792 
C   4.453845 0.970717 -1.585316 
C   -4.453845 -1.929147 -4.108792 
C   -4.844883 1.929147 1.585316 
C   5.244918 -0.101391 5.156792 
C   4.053809 0.101391 -0.537316 
C   -4.053809 -2.798472 -5.156792 
C   -5.244918 2.798472 0.537316 
C   4.330708 0.831578 5.666450 
C   4.968020 -0.831578 -0.027658 
C   -4.968020 2.068286 -5.666450 
C   -4.330708 -2.068286 0.027658 
C   3.022951 0.909577 5.190767 
C   6.275777 -0.909577 -0.503341 
C   -6.275777 1.990287 -5.190767 
C   -3.022951 -1.990287 0.503341 
C   2.616596 0.043566 4.175380 
C   6.682131 -0.043566 -1.518728 
C   -6.682131 2.856298 -4.175380 
C   -2.616596 -2.856298 1.518728 
C   3.519964 -0.874012 3.642408 
C   5.778764 0.874012 -2.051700 
C   -5.778764 -2.025852 -3.642408 
C   -3.519964 2.025852 2.051700 
C   6.601467 -0.137269 -5.627510 
C   2.697260 0.137269 0.066598 
C   -2.697260 -2.762595 5.627510 
C   -6.601467 2.762595 -0.066598 
C   7.439670 0.985856 5.676965 
C   1.859058 -0.985856 -0.017143 
C   -1.859058 1.914008 -5.676965 
C   -7.439670 -1.914008 0.017143 
C   8.722654 0.953658 -5.161005 
C   0.576074 -0.953658 0.533103 
C   -0.576074 1.946206 5.161005 
C   -8.722654 -1.946206 -0.533103 
C   9.181004 -0.192922 -4.506374 
C   0.117724 0.192922 1.187734 
C   -0.117724 -2.706942 4.506374 
C   -9.181004 2.706942 -1.187734 
C   8.338980 -1.303114 -4.393291 
C   0.959748 1.303114 1.300817 
C   -0.959748 -1.596750 4.393291 
C   -8.338980 1.596750 -1.300817 
C   7.061543 -1.277148 -4.952295 
C   2.237185 1.277148 0.741813 
C   -2.237185 -1.622715 4.952295 
C   -7.061543 1.622715 -0.741813 
H   7.499192 -0.618724 3.488057 
H   1.799535 0.618724 -2.206051 
H   -1.799535 -2.281140 -3.488057 
H   -7.499192 2.281140 2.206051 
H   8.966702 -2.149166 2.233197 
H   0.332025 2.149166 -3.460911 
H   -0.332025 -0.750697 -2.233197 
H   -8.966702 0.750697 3.460911 
H   8.083944 1.472848 1.381054 
H   1.214784 -1.472848 -4.313054 
H   -1.214784 1.427016 -1.381054 
H   -8.083944 -1.427016 4.313054 
H   5.716917 0.846484 1.849055 
H   3.581811 -0.846484 -3.845053 
H   -3.581811 2.053379 -1.849055 
H   -5.716917 -2.053379 3.845053 
H   4.267133 2.344866 3.164010 
H   5.031595 -2.344866 -2.530098 
H   -5.031595 0.554998 -3.164010 
H   -4.267133 -0.554998 2.530098 
H   4.647374 1.499867 -4.919892 
H   4.651354 -1.499867 0.774216 
H   -4.651354 1.399997 4.919892 
H   -4.647374 -1.399997 -0.774216 
H   2.340945 1.644562 5.618779 
H   6.957782 -1.644562 -0.075329 
H   -6.957782 1.255301 -5.618779 
H   -2.340945 -1.255301 0.075329 
H   1.609763 0.101233 3.762087 
H   7.688964 -0.101233 -1.932021 
H   -7.688964 2.798630 -3.762087 
H   -1.609763 -2.798630 1.932021 
H   3.203710 -1.502028 2.807766 
H   6.095018 1.502028 -2.886342 
H   -6.095018 -1.397835 -2.807766 
H   -3.203710 1.397835 2.886342 
H   7.099002 1.867221 5.130222 
H   2.199725 -1.867221 -0.563887 
H   -2.199725 1.032643 -5.130222 
H   -7.099002 -1.032643 0.563887 
H   -9.224367 1.821702 -5.273494 
H   -0.074361 -1.821702 0.420615 
H   0.074361 1.078162 5.273494 
H   9.224367 -1.078162 -0.420615 
H   -8.403795 -0.228769 -4.100633 
H   -0.894933 0.228769 1.593475 
H   0.894933 -2.671095 4.100633 
H   8.403795 2.671095 -1.593475 
H   8.677555 -2.192254 -3.860336 
H   0.621172 2.192254 1.833772 
H   -0.621172 -0.707609 3.860336 
H   -8.677555 0.707609 -1.833772 
H   6.405520 -2.144561 -4.868223 
H   2.893208 2.144561 0.825885 
H   -2.893208 -0.755303 4.868223 
H   -6.405520 0.755303 -0.825885 
128
i=12
C   5.766167 -1.919801 3.430606 
C   3.532561 1.919801 -2.263502 
C   -3.532561 -0.980063 -3.430606 
C   -5.766167 0.980063 2.263502 
C   7.112160 -1.589066 3.177581 
C   2.186568 1.589066 -2.516527 
C   -2.186568 -1.310797 -3.177581 
C   -7.112160 1.310797 2.516527 
C   7.939514 -2.446377 2.452460 
C   1.359213 2.446377 -3.241648 
C   -1.359213 -0.453486 -2.452460 
C   -7.939514 0.453486 3.241648 
C   7.440232 2.150042 1.944120 
C   1.858495 -2.150042 -3.749988 
C   -1.858495 0.749821 -1.944120 
C   -7.440232 -0.749821 3.749988 
C   6.107591 1.807231 2.183761 
C   3.191136 -1.807231 -3.510347 
C   -3.191136 1.092633 -2.183761 
C   -6.107591 -1.092633 3.510347 
C   5.284905 2.657324 2.923693 
C   4.013823 -2.657324 -2.770415 
C   -4.013823 0.242540 -2.923693 
C   -5.284905 -0.242540 2.770415 
C   4.842872 -0.977702 4.114877 
C   4.455856 0.977702 -1.579231 
C   -4.455856 -1.922162 -4.114877 
C   -4.842872 1.922162 1.579231 
C   5.239573 -0.113615 5.168646 
C   4.059154 0.113615 -0.525462 
C   -4.059154 -2.786248 -5.168646 
C   -5.239573 2.786248 0.525462 
C   4.326951 0.824169 5.672535 
C   4.971777 -0.824169 -0.021573 
C   -4.971777 2.075695 -5.672535 
C   -4.326951 -2.075695 0.021573 
C   3.023745 0.912487 5.186216 
C   6.274983 -0.912487 -0.507892 
C   -6.274983 1.987377 -5.186216 
C   -3.023745 -1.987377 0.507892 
C   2.620036 0.051080 4.165961 
C   6.678691 -0.051080 -1.528147 
C   -6.678691 2.848784 -4.165961 
C   -2.620036 -2.848784 1.528147 
C   3.521869 -0.871366 3.638862 
C   5.776859 0.871366 -2.055246 
C   -5.776859 -2.028498 -3.638862 
C   -3.521869 2.028498 2.055246 
C   6.595487 -0.147270 -5.613593 
C   2.703240 0.147270 0.080515 
C   -2.703240 -2.752594 5.613593 
C   -6.595487 2.752594 -0.080515 
C   7.428663 0.979135 5.680881 
C   1.870065 -0.979135 -0.013227 
C   -1.870065 1.920729 -5.680881 
C   -7.428663 -1.920729 0.013227 
C   8.716092 0.954716 -5.167567 
C   0.582636 -0.954716 0.526541 
C   -0.582636 1.945148 5.167567 
C   -8.716092 -1.945148 -0.526541 
C   9.184020 -0.187789 -4.512301 
C   0.114708 0.187789 1.181807 
C   -0.114708 -2.712075 4.512301 
C   -9.184020 2.712075 -1.181807 
C   8.346865 -1.300521 -4.387364 
C   0.951863 1.300521 1.306744 
C   -0.951863 -1.599343 4.387364 
C   -8.346865 1.599343 -1.306744 
C   7.064453 -1.282281 -4.936261 
C   2.234275 1.282281 0.757847 
C   -2.234275 -1.617582 4.936261 
C   -7.064453 1.617582 -0.757847 
H   7.506018 -0.636293 3.526634 
H   1.792709 0.636293 -2.167474 
H   -1.792709 -2.263571 -3.526634 
H   -7.506018 2.263571 2.167474 
H   8.972682 -2.153664 2.257116 
H   0.326045 2.153664 -3.436992 
H   -0.326045 -0.746199 -2.257116 
H   -8.972682 0.746199 3.436992 
H   8.080557 1.490840 1.355071 
H   1.218171 -1.490840 -4.339037 
H   -1.218171 1.409024 -1.355071 
H   -8.080557 -1.409024 4.339037 
H   5.707392 0.869979 1.797460 
H   3.591336 -0.869979 -3.896648 
H   -3.591336 2.029884 -1.797460 
H   -5.707392 -2.029884 3.896648 
H   4.258454 2.352645 3.131466 
H   5.040274 -2.352645 -2.562642 
H   -5.040274 0.547219 -3.131466 
H   -4.258454 -0.547219 2.562642 
H   4.641606 1.489548 -4.910631 
H   4.657122 -1.489548 0.783477 
H   -4.657122 1.410316 4.910631 
H   -4.641606 -1.410316 -0.783477 
H   2.343697 1.652023 5.609518 
H   6.955030 -1.652023 -0.084590 
H   -6.955030 1.247840 -5.609518 
H   -2.343697 -1.247840 0.084590 
H   1.617330 0.116791 3.743830 
H   7.681397 -0.116791 -1.950278 
H   -7.681397 2.783072 -3.743830 
H   -1.617330 -2.783072 1.950278 
H   3.208155 -1.494302 2.799564 
H   6.090573 1.494302 -2.894544 
H   -6.090573 -1.405561 -2.799564 
H   -3.208155 1.405561 2.894544 
H   7.080481 1.856214 5.131809 
H   2.218246 -1.856214 -0.562300 
H   -2.218246 1.043650 -5.131809 
H   -7.080481 -1.043650 0.562300 
H   -9.235003 1.824718 -5.289211 
H   -0.063725 -1.824718 0.404898 
H   0.063725 1.075146 5.289211 
H   9.235003 -1.075146 -0.404898 
H   -8.397233 -0.218820 -4.114921 
H   -0.901495 0.218820 1.579187 
H   0.901495 -2.681044 4.114921 
H   8.397233 2.681044 -1.579187 
H   8.693642 -2.186169 -3.853721 
H   0.605085 2.186169 1.840387 
H   -0.605085 -0.713694 3.853721 
H   -8.693642 0.713694 -1.840387 
H   6.413511 -2.152816 -4.844833 
H   2.885217 2.152816 0.849275 
H   -2.885217 -0.747048 4.844833 
H   -6.413511 0.747048 -0.849275 
128
i=13
C   5.764580 -1.924722 3.434310 
C   3.534148 1.924722 -2.259798 
C   -3.534148 -0.975142 -3.434310 
C   -5.764580 0.975142 2.259798 
C   7.115018 -1.598538 3.197637 
C   2.183710 1.598538 -2.496471 
C   -2.183710 -1.301325 -3.197637 
C   -7.115018 1.301325 2.496471 
C   7.941948 -2.448282 2.462832 
C   1.356779 2.448282 -3.231276 
C   -1.356779 -0.451581 -2.462832 
C   -7.941948 0.451581 3.231276 
C   7.437586 2.161366 1.926551 
C   1.861141 -2.161366 -3.767557 
C   -1.861141 0.738497 -1.926551 
C   -7.437586 -0.738497 3.767557 
C   6.101029 1.822101 2.151322 
C   3.197698 -1.822101 -3.542786 
C   -3.197698 1.077763 -2.151322 
C   -6.101029 -1.077763 3.542786 
C   5.279243 2.663515 2.902367 
C   4.019485 -2.663515 -2.791741 
C   -4.019485 0.236349 -2.902367 
C   -5.279243 -0.236349 2.791741 
C   4.840861 -0.984687 4.120962 
C   4.457867 0.984687 -1.573146 
C   -4.457867 -1.915177 -4.120962 
C   -4.840861 1.915177 1.573146 
C   5.234228 -0.125839 5.180500 
C   4.064499 0.125839 -0.513608 
C   -4.064499 -2.774024 -5.180500 
C   -5.234228 2.774024 0.513608 
C   4.323194 0.816760 5.678620 
C   4.975534 -0.816760 -0.015488 
C   -4.975534 2.083104 -5.678620 
C   -4.323194 -2.083104 0.015488 
C   3.024539 0.915397 5.181665 
C   6.274189 -0.915397 -0.512443 
C   -6.274189 1.984467 -5.181665 
C   -3.024539 -1.984467 0.512443 
C   2.623476 0.058594 4.156542 
C   6.675251 -0.058594 -1.537566 
C   -6.675251 2.841270 -4.156542 
C   -2.623476 -2.841270 1.537566 
C   3.523774 -0.868720 3.635316 
C   5.774954 0.868720 -2.058792 
C   -5.774954 -2.031144 -3.635316 
C   -3.523774 2.031144 2.058792 
C   6.589507 -0.157271 -5.599676 
C   2.709220 0.157271 0.094432 
C   -2.709220 -2.742593 5.599676 
C   -6.589507 2.742593 -0.094432 
C   7.417656 0.972414 5.684797 
C   1.881072 -0.972414 -0.009311 
C   -1.881072 1.927450 -5.684797 
C   -7.417656 -1.927450 0.009311 
C   8.709530 0.955774 -5.174129 
C   0.589198 -0.955774 0.519979 
C   -0.589198 1.944090 5.174129 
C   -8.709530 -1.944090 -0.519979 
C   9.187036 -0.182656 -4.518228 
C   0.111692 0.182656 1.175880 
C   -0.111692 -2.717208 4.518228 
C   -9.187036 2.717208 -1.175880 
C   8.354750 -1.297928 -4.381437 
C   0.943978 1.297928 1.312671 
C   -0.943978 -1.601936 4.381437 
C   -8.354750 1.601936 -1.312671 
C   7.067363 -1.287414 -4.920227 
C   2.231365 1.287414 0.773881 
C   -2.231365 -1.612449 4.920227 
C   -7.067363 1.612449 -0.773881 
H   7.512844 -0.653862 3.565211 
H   1.785883 0.653862 -2.128897 
H   -1.785883 -2.246002 -3.565211 
H   -7.512844 2.246002 2.128897 
H   8.978662 -2.158162 2.281035 
H   0.320065 2.158162 -3.413073 
H   -0.320065 -0.741701 -2.281035 
H   -8.978662 0.741701 3.413073 
H   8.077170 1.508832 1.329088 
H   1.221558 -1.508832 -4.365020 
H   -1.221558 1.391032 -1.329088 
H   -8.077170 -1.391032 4.365020 
H   5.697867 0.893474 1.745865 
H   3.600861 -0.893474 -3.948243 
H   -3.600861 2.006389 -1.745865 
H   -5.697867 -2.006389 3.948243 
H   4.249775 2.360424 3.098922 
H   5.048953 -2.360424 -2.595186 
H   -5.048953 0.539440 -3.098922 
H   -4.249775 -0.539440 2.595186 
H   4.635838 1.479229 -4.901370 
H   4.662890 -1.479229 0.792738 
H   -4.662890 1.420635 4.901370 
H   -4.635838 -1.420635 -0.792738 
H   2.346449 1.659484 5.600257 
H   6.952278 -1.659484 -0.093851 
H   -6.952278 1.240379 -5.600257 
H   -2.346449 -1.240379 0.093851 
H   1.624897 0.132349 3.725573 
H   7.673830 -0.132349 -1.968535 
H   -7.673830 2.767514 -3.725573 
H   -1.624897 -2.767514 1.968535 
H   3.212600 -1.486576 2.791362 
H   6.086128 1.486576 -2.902746 
H   -6.086128 -1.413287 -2.791362 
H   -3.212600 1.413287 2.902746 
H   7.061960 1.845207 5.133396 
H   2.236767 -1.845207 -0.560713 
H   -2.236767 1.054657 -5.133396 
H   -7.061960 -1.054657 0.560713 
H   -9.245639 1.827734 -5.304928 
H   -0.053089 -1.827734 0.389181 
H   0.053089 1.072130 5.304928 
H   9.245639 -1.072130 -0.389181 
H   -8.390671 -0.208871 -4.129209 
H   -0.908057 0.208871 1.564899 
H   0.908057 -2.690993 4.129209 
H   8.390671 2.690993 -1.564899 
H   8.709729 -2.180084 -3.847106 
H   0.588998 2.180084 1.847002 
H   -0.588998 -0.719779 3.847106 
H   -8.709729 0.719779 -1.847002 
H   6.421502 -2.161071 -4.821443 
H   2.877226 2.161071 0.872665 
H   -2.877226 -0.738793 4.821443 
H   -6.421502 0.738793 -0.872665 
128
i=14
C   5.762993 -1.929643 3.438014 
C   3.535735 1.929643 -2.256094 
C   -3.535735 -0.970221 -3.438014 
C   -5.762993 0.970221 2.256094 
C   7.117876 -1.608010 3.217693 
C   2.180852 1.608010 -2.476415 
C   -2.180852 -1.291853 -3.217693 
C   -7.117876 1.291853 2.476415 
C   7.944382 -2.450187 2.473204 
C   1.354345 2.450187 -3.220904 
C   -1.354345 -0.449676 -2.473204 
C   -7.944382 0.449676 3.220904 
C   7.434940 2.172690 1.908982 
C   1.863787 -2.172690 -3.785126 
C   -1.863787 0.727173 -1.908982 
C   -7.434940 -0.727173 3.785126 
C   6.094467 1.836971 2.118883 
C   3.204260 -1.836971 -3.575225 
C   -3.204260 1.062893 -2.118883 
C   -6.094467 -1.062893 3.575225 
C   5.273581 2.669706 2.881041 
C   4.025147 -2.669706 -2.813067 
C   -4.025147 0.230158 -2.881041 
C   -5.273581 -0.230158 2.813067 
C   4.838850 -0.991672 4.127047 
C   4.459878 0.991672 -1.567061 
C   -4.459878 -1.908192 -4.127047 
C   -4.838850 1.908192 1.567061 
C   5.228883 -0.138063 5.192354 
C   4.069844 0.138063 -0.501754 
C   -4.069844 -2.761800 -5.192354 
C   -5.228883 2.761800 0.501754 
C   4.319437 0.809351 5.684705 
C   4.979291 -0.809351 -0.009403 
C   -4.979291 2.090513 -5.684705 
C   -4.319437 -2.090513 0.009403 
C   3.025333 0.918307 5.177114 
C   6.273395 -0.918307 -0.516994 
C   -6.273395 1.981557 -5.177114 
C   -3.025333 -1.981557 0.516994 
C   2.626916 0.066108 4.147123 
C   6.671811 -0.066108 -1.546985 
C   -6.671811 2.833756 -4.147123 
C   -2.626916 -2.833756 1.546985 
C   3.525679 -0.866074 3.631770 
C   5.773049 0.866074 -2.062338 
C   -5.773049 -2.033790 -3.631770 
C   -3.525679 2.033790 2.062338 
C   6.583527 -0.167272 -5.585759 
C   2.715200 0.167272 0.108349 
C   -2.715200 -2.732592 5.585759 
C   -6.583527 2.732592 -0.108349 
C   7.406649 0.965693 5.688713 
C   1.892079 -0.965693 -0.005395 
C   -1.892079 1.934171 -5.688713 
C   -7.406649 -1.934171 0.005395 
C   8.702968 0.956832 -5.180691 
C   0.595760 -0.956832 0.513417 
C   -0.595760 1.943032 5.180691 
C   -8.702968 -1.943032 -0.513417 
C   9.190052 -0.177523 -4.524155 
C   0.108676 0.177523 1.169953 
C   -0.108676 -2.722341 4.524155 
C   -9.190052 2.722341 -1.169953 
C   8.362635 -1.295335 -4.375510 
C   0.936093 1.295335 1.318598 
C   -0.936093 -1.604529 4.375510 
C   -8.362635 1.604529 -1.318598 
C   7.070273 -1.292547 -4.904193 
C   2.228455 1.292547 0.789915 
C   -2.228455 -1.607316 4.904193 
C   -7.070273 1.607316 -0.789915 
H   7.519670 -0.671431 3.603788 
H   1.779057 0.671431 -2.090320 
H   -1.779057 -2.228433 -3.603788 
H   -7.519670 2.228433 2.090320 
H   8.984642 -2.162660 2.304954 
H   0.314085 2.162660 -3.389154 
H   -0.314085 -0.737203 -2.304954 
H   -8.984642 0.737203 3.389154 
H   8.073783 1.526824 1.303105 
H   1.224945 -1.526824 -4.391003 
H   -1.224945 1.373040 -1.303105 
H   -8.073783 -1.373040 4.391003 
H   5.688342 0.916969 1.694270 
H   3.610386 -0.916969 -3.999838 
H   -3.610386 1.982894 -1.694270 
H   -5.688342 -1.982894 3.999838 
H   4.241096 2.368203 3.066378 
H   5.057632 -2.368203 -2.627730 
H   -5.057632 0.531661 -3.066378 
H   -4.241096 -0.531661 2.627730 
H   4.630070 1.468910 -4.892109 
H   4.668658 -1.468910 0.801999 
H   -4.668658 1.430954 4.892109 
H   -4.630070 -1.430954 -0.801999 
H   2.349201 1.666945 5.590996 
H   6.949526 -1.666945 -0.103112 
H   -6.949526 1.232918 -5.590996 
H   -2.349201 -1.232918 0.103112 
H   1.632464 0.147907 3.707316 
H   7.666263 -0.147907 -1.986792 
H   -7.666263 2.751956 -3.707316 
H   -1.632464 -2.751956 1.986792 
H   3.217045 -1.478850 2.783160 
H   6.081683 1.478850 -2.910948 
H   -6.081683 -1.421013 -2.783160 
H   -3.217045 1.421013 2.910948 
H   7.043439 1.834200 5.134983 
H   2.255288 -1.834200 -0.559126 
H   -2.255288 1.065664 -5.134983 
H   -7.043439 -1.065664 0.559126 
H   -9.256275 1.830750 -5.320645 
H   -0.042453 -1.830750 0.373464 
H   0.042453 1.069114 5.320645 
H   9.256275 -1.069114 -0.373464 
H   -8.384109 -0.198922 -4.143497 
H   -0.914619 0.198922 1.550611 
H   0.914619 -2.700942 4.143497 
H   8.384109 2.700942 -1.550611 
H   8.725816 -2.173999 -3.840491 
H   0.572911 2.173999 1.853617 
H   -0.572911 -0.725864 3.840491 
H   -8.725816 0.725864 -1.853617 
H   6.429493 -2.169326 -4.798053 
H   2.869235 2.169326 0.896055 
H   -2.869235 -0.730538 4.798053 
H   -6.429493 0.730538 -0.896055 
128
i=15
C   5.761406 -1.934564 3.441718 
C   3.537322 1.934564 -2.252390 
C   -3.537322 -0.965300 -3.441718 
C   -5.761406 0.965300 2.252390 
C   7.120734 -1.617482 3.237749 
C   2.177994 1.617482 -2.456359 
C   -2.177994 -1.282381 -3.237749 
C   -7.120734 1.282381 2.456359 
C   7.946816 -2.452092 2.483576 
C   1.351911 2.452092 -3.210532 
C   -1.351911 -0.447771 -2.483576 
C   -7.946816 0.447771 3.210532 
C   7.432294 2.184014 1.891413 
C   1.866433 -2.184014 -3.802695 
C   -1.866433 0.715849 -1.891413 
C   -7.432294 -0.715849 3.802695 
C   6.087905 1.851841 2.086444 
C   3.210822 -1.851841 -3.607664 
C   -3.210822 1.048023 -2.086444 
C   -6.087905 -1.048023 3.607664 
C   5.267919 2.675897 2.859715 
C   4.030809 -2.675897 -2.834393 
C   -4.030809 0.223967 -2.859715 
C   -5.267919 -0.223967 2.834393 
C   4.836839 -0.998657 4.133132 
C   4.461889 0.998657 -1.560976 
C   -4.461889 -1.901207 -4.133132 
C   -4.836839 1.901207 1.560976 
C   5.223538 -0.150287 5.204208 
C   4.075189 0.150287 -0.489900 
C   -4.075189 -2.749576 -5.204208 
C   -5.223538 2.749576 0.489900 
C   4.315680 0.801942 5.690790 
C   4.983048 -0.801942 -0.003318 
C   -4.983048 2.097922 -5.690790 
C   -4.315680 -2.097922 0.003318 
C   3.026127 0.921217 5.172563 
C   6.272601 -0.921217 -0.521545 
C   -6.272601 1.978647 -5.172563 
C   -3.026127 -1.978647 0.521545 
C   2.630356 0.073622 4.137704 
C   6.668371 -0.073622 -1.556404 
C   -6.668371 2.826242 -4.137704 
C   -2.630356 -2.826242 1.556404 
C   3.527584 -0.863428 3.628224 
C   5.771144 0.863428 -2.065884 
C   -5.771144 -2.036436 -3.628224 
C   -3.527584 2.036436 2.065884 
C   6.577547 -0.177273 -5.571842 
C   2.721180 0.177273 0.122266 
C   -2.721180 -2.722591 5.571842 
C   -6.577547 2.722591 -0.122266 
C   7.395642 0.958972 5.692629 
C   1.903086 -0.958972 -0.001479 
C   -1.903086 1.940892 -5.692629 
C   -7.395642 -1.940892 0.001479 
C   8.696406 0.957890 -5.187253 
C   0.602322 -0.957890 0.506855 
C   -0.602322 1.941974 5.187253 
C   -8.696406 -1.941974 -0.506855 
C   9.193068 -0.172390 -4.530082 
C   0.105660 0.172390 1.164026 
C   -0.105660 -2.727474 4.530082 
C   -9.193068 2.727474 -1.164026 
C   8.370520 -1.292742 -4.369583 
C   0.928208 1.292742 1.324525 
C   -0.928208 -1.607122 4.369583 
C   -8.370520 1.607122 -1.324525 
C   7.073183 -1.297680 -4.888159 
C   2.225545 1.297680 0.805949 
C   -2.225545 -1.602183 4.888159 
C   -7.073183 1.602183 -0.805949 
H   7.526496 -0.689000 3.642365 
H   1.772231 0.689000 -2.051743 
H   -1.772231 -2.210864 -3.642365 
H   -7.526496 2.210864 2.051743 
H   8.990622 -2.167158 2.328873 
H   0.308105 2.167158 -3.365235 
H   -0.308105 -0.732705 -2.328873 
H   -8.990622 0.732705 3.365235 
H   8.070396 1.544816 1.277122 
H   1.228332 -1.544816 -4.416986 
H   -1.228332 1.355048 -1.277122 
H   -8.070396 -1.355048 4.416986 
H   5.678817 0.940464 1.642675 
H   3.619911 -0.940464 -4.051433 
H   -3.619911 1.959399 -1.642675 
H   -5.678817 -1.959399 4.051433 
H   4.232417 2.375982 3.033834 
H   5.066311 -2.375982 -2.660274 
H   -5.066311 0.523882 -3.033834 
H   -4.232417 -0.523882 2.660274 
H   4.624302 1.458591 -4.882848 
H   4.674426 -1.458591 0.811260 
H   -4.674426 1.441273 4.882848 
H   -4.624302 -1.441273 -0.811260 
H   2.351953 1.674406 5.581735 
H   6.946774 -1.674406 -0.112373 
H   -6.946774 1.225457 -5.581735 
H   -2.351953 -1.225457 0.112373 
H   1.640031 0.163465 3.689059 
H   7.658696 -0.163465 -2.005049 
H   -7.658696 2.736398 -3.689059 
H   -1.640031 -2.736398 2.005049 
H   3.221490 -1.471124 2.774958 
H   6.077238 1.471124 -2.919150 
H   -6.077238 -1.428739 -2.774958 
H   -3.221490 1.428739 2.919150 
H   7.024918 1.823193 5.136570 
H   2.273809 -1.823193 -0.557539 
H   -2.273809 1.076671 -5.136570 
H   -7.024918 -1.076671 0.557539 
H   -9.266911 1.833766 -5.336362 
H   -0.031817 -1.833766 0.357747 
H   0.031817 1.066098 5.336362 
H   9.266911 -1.066098 -0.357747 
H   -8.377547 -0.188973 -4.157785 
H   -0.921181 0.188973 1.536323 
H   0.921181 -2.710891 4.157785 
H   8.377547 2.710891 -1.536323 
H   8.741903 -2.167914 -3.833876 
H   0.556824 2.167914 1.860232 
H   -0.556824 -0.731949 3.833876 
H   -8.741903 0.731949 -1.860232 
H   6.437484 -2.177581 -4.774663 
H   2.861244 2.177581 0.919445 
H   -2.861244 -0.722283 4.774663 
H   -6.437484 0.722283 -0.919445 
128
i=16
C   5.759819 -1.939485 3.445422 
C   3.538909 1.939485 -2.248686 
C   -3.538909 -0.960379 -3.445422 
C   -5.759819 0.960379 2.248686 
C   7.123592 -1.626954 3.257805 
C   2.175136 1.626954 -2.436303 
C   -2.175136 -1.272909 -3.257805 
C   -7.123592 1.272909 2.436303 
C   7.949250 -2.453997 2.493948 
C   1.349477 2.453997 -3.200160 
C   -1.349477 -0.445866 -2.493948 
C   -7.949250 0.445866 3.200160 
C   7.429648 2.195338 1.873844 
C   1.869079 -2.195338 -3.820264 
C   -1.869079 0.704525 -1.873844 
C   -7.429648 -0.704525 3.820264 
C   6.081343 1.866711 2.054005 
C   3.217384 -1.866711 -3.640103 
C   -3.217384 1.033153 -2.054005 
C   -6.081343 -1.033153 3.640103 
C   5.262257 2.682088 2.838389 
C   4.036471 -2.682088 -2.855719 
C   -4.036471 0.217776 -2.838389 
C   -5.262257 -0.217776 2.855719 
C   4.834828 -1.005642 4.139217 
C   4.463900 1.005642 -1.554891 
C   -4.463900 -1.894222 -4.139217 
C   -4.834828 1.894222 1.554891 
C   5.218193 -0.162511 5.216062 
C   4.080534 0.162511 -0.478046 
C   -4.080534 -2.737352 -5.216062 
C   -5.218193 2.737352 0.478046 
C   4.311923 0.794533 5.696875 
C   4.986805 -0.794533 0.002767 
C   -4.986805 2.105331 -5.696875 
C   -4.311923 -2.105331 -0.002767 
C   3.026921 0.924127 5.168012 
C   6.271807 -0.924127 -0.526096 
C   -6.271807 1.975737 -5.168012 
C   -3.026921 -1.975737 0.526096 
C   2.633796 0.081136 4.128285 
C   6.664931 -0.081136 -1.565823 
C   -6.664931 2.818728 -4.128285 
C   -2.633796 -2.818728 1.565823 
C   3.529489 -0.860782 3.624678 
C   5.769239 0.860782 -2.069430 
C   -5.769239 -2.039082 -3.624678 
C   -3.529489 2.039082 2.069430 
C   6.571567 -0.187274 -5.557925 
C   2.727160 0.187274 0.136183 
C   -2.727160 -2.712590 5.557925 
C   -6.571567 2.712590 -0.136183 
C   7.384635 0.952251 5.696545 
C   1.914093 -0.952251 0.002437 
C   -1.914093 1.947613 -5.696545 
C   -7.384635 -1.947613 -0.002437 
C   8.689844 0.958948 -5.193815 
C   0.608884 -0.958948 0.500293 
C   -0.608884 1.940916 5.193815 
C   -8.689844 -1.940916 -0.500293 
C   9.196084 -0.167257 -4.536009 
C   0.102644 0.167257 1.158099 
C   -0.102644 -2.732607 4.536009 
C   -9.196084 2.732607 -1.158099 
C   8.378405 -1.290149 -4.363656 
C   0.920323 1.290149 1.330452 
C   -0.920323 -1.609715 4.363656 
C   -8.378405 1.609715 -1.330452 
C   7.076093 -1.302813 -4.872125 
C   2.222635 1.302813 0.821983 
C   -2.222635 -1.597050 4.872125 
C   -7.076093 1.597050 -0.821983 
H   7.533322 -0.706569 3.680942 
H   1.765405 0.706569 -2.013166 
H   -1.765405 -2.193295 -3.680942 
H   -7.533322 2.193295 2.013166 
H   8.996602 -2.171656 2.352792 
H   0.302125 2.171656 -3.341316 
H   -0.302125 -0.728207 -2.352792 
H   -8.996602 0.728207 3.341316 
H   8.067009 1.562808 1.251139 
H   1.231719 -1.562808 -4.442969 
H   -1.231719 1.337056 -1.251139 
H   -8.067009 -1.337056 4.442969 
H   5.669292 0.963959 1.591080 
H   3.629436 -0.963959 -4.103028 
H   -3.629436 1.935904 -1.591080 
H   -5.669292 -1.935904 4.103028 
H   4.223738 2.383761 3.001290 
H   5.074990 -2.383761 -2.692818 
H   -5.074990 0.516103 -3.001290 
H   -4.223738 -0.516103 2.692818 
H   4.618534 1.448272 -4.873587 
H   4.680194 -1.448272 0.820521 
H   -4.680194 1.451592 4.873587 
H   -4.618534 -1.451592 -0.820521 
H   2.354705 1.681867 5.572474 
H   6.944022 -1.681867 -0.121634 
H   -6.944022 1.217996 -5.572474 
H   -2.354705 -1.217996 0.121634 
H   1.647598 0.179023 3.670802 
H   7.651129 -0.179023 -2.023306 
H   -7.651129 2.720840 -3.670802 
H   -1.647598 -2.720840 2.023306 
H   3.225935 -1.463398 2.766756 
H   6.072793 1.463398 -2.927352 
H   -6.072793 -1.436465 -2.766756 
H   -3.225935 1.436465 2.927352 
H   7.006397 1.812186 5.138157 
H   2.292330 -1.812186 -0.555952 
H   -2.292330 1.087678 -5.138157 
H   -7.006397 -1.087678 0.555952 
H   -9.277547 1.836782 -5.352079 
H   -0.021181 -1.836782 0.342030 
H   0.021181 1.063082 5.352079 
H   9.277547 -1.063082 -0.342030 
H   -8.370985 -0.179024 -4.172073 
H   -0.927743 0.179024 1.522035 
H   0.927743 -2.720840 4.172073 
H   8.370985 2.720840 -1.522035 
H   8.757990 -2.161829 -3.827261 
H   0.540737 2.161829 1.866847 
H   -0.540737 -0.738034 3.827261 
H   -8.757990 0.738034 -1.866847 
H   6.445475 -2.185836 -4.751273 
H   2.853253 2.185836 0.942835 
H   -2.853253 -0.714028 4.751273 
H   -6.445475 0.714028 -0.942835 
128
i=17
C   5.758232 -1.944406 3.449126 
C   3.540496 1.944406 -2.244982 
C   -3.540496 -0.955458 -3.449126 
C   -5.758232 0.955458 2.244982 
C   7.126450 -1.636426 3.277861 
C   2.172278 1.636426 -2.416247 
C   -2.172278 -1.263437 -3.277861 
C   -7.126450 1.263437 2.416247 
C   7.951684 -2.455902 2.504320 
C   1.347043 2.455902 -3.189788 
C   -1.347043 -0.443961 -2.504320 
C   -7.951684 0.443961 3.189788 
C   7.427002 2.206662 1.856275 
C   1.871725 -2.206662 -3.837833 
C   -1.871725 0.693201 -1.856275 
C   -7.427002 -0.693201 3.837833 
C   6.074781 1.881581 2.021566 
C   3.223946 -1.881581 -3.672542 
C   -3.223946 1.018283 -2.021566 
C   -6.074781 -1.018283 3.672542 
C   5.256595 2.688279 2.817063 
C   4.042133 -2.688279 -2.877045 
C   -4.042133 0.211585 -2.817063 
C   -5.256595 -0.211585 2.877045 
C   4.832817 -1.012627 4.145302 
C   4.465911 1.012627 -1.548806 
C   -4.465911 -1.887237 -4.145302 
C   -4.832817 1.887237 1.548806 
C   5.212848 -0.174735 5.227916 
C   4.085879 0.174735 -0.466192 
C   -4.085879 -2.725128 -5.227916 
C   -5.212848 2.725128 0.466192 
C   4.308166 0.787124 5.702960 
C   4.990562 -0.787124 0.008852 
C   -4.990562 2.112740 -5.702960 
C   -4.308166 -2.112740 -0.008852 
C   3.027715 0.927037 5.163461 
C   6.271013 -0.927037 -0.530647 
C   -6.271013 1.972827 -5.163461 
C   -3.027715 -1.972827 0.530647 
C   2.637236 0.088650 4.118866 
C   6.661491 -0.088650 -1.575242 
C   -6.661491 2.811214 -4.118866 
C   -2.637236 -2.811214 1.575242 
C   3.531394 -0.858136 3.621132 
C   5.767334 0.858136 -2.072976 
C   -5.767334 -2.041728 -3.621132 
C   -3.531394 2.041728 2.072976 
C   6.565587 -0.197275 -5.544008 
C   2.733140 0.197275 0.150100 
C   -2.733140 -2.702589 5.544008 
C   -6.565587 2.702589 -0.150100 
C   7.373628 0.945530 5.700461 
C   1.925100 -0.945530 0.006353 
C   -1.925100 1.954334 -5.700461 
C   -7.373628 -1.954334 -0.006353 
C   8.683282 0.960006 -5.200377 
C   0.615446 -0.960006 0.493731 
C   -0.615446 1.939858 5.200377 
C   -8.683282 -1.939858 -0.493731 
C   9.199100 -0.162124 -4.541936 
C   0.099628 0.162124 1.152172 
C   -0.099628 -2.737740 4.541936 
C   -9.199100 2.737740 -1.152172 
C   8.386290 -1.287556 -4.357729 
C   0.912438 1.287556 1.336379 
C   -0.912438 -1.612308 4.357729 
C   -8.386290 1.612308 -1.336379 
C   7.079003 -1.307946 -4.856091 
C   2.219725 1.307946 0.838017 
C   -2.219725 -1.591917 4.856091 
C   -7.079003 1.591917 -0.838017 
H   7.540148 -0.724138 3.719519 
H   1.758579 0.724138 -1.974589 
H   -1.758579 -2.175726 -3.719519 
H   -7.540148 2.175726 1.974589 
H   9.002582 -2.176154 2.376711 
H   0.296145 2.176154 -3.317397 
H   -0.296145 -0.723709 -2.376711 
H   -9.002582 0.723709 3.317397 
H   8.063622 1.580800 1.225156 
H   1.235106 -1.580800 -4.468952 
H   -1.235106 1.319064 -1.225156 
H   -8.063622 -1.319064 4.468952 
H   5.659767 0.987454 1.539485 
H   3.638961 -0.987454 -4.154623 
H   -3.638961 1.912409 -1.539485 
H   -5.659767 -1.912409 4.154623 
H   4.215059 2.391540 2.968746 
H   5.083669 -2.391540 -2.725362 
H   -5.083669 0.508324 -2.968746 
H   -4.215059 -0.508324 2.725362 
H   4.612766 1.437953 -4.864326 
H   4.685962 -1.437953 0.829782 
H   -4.685962 1.461911 4.864326 
H   -4.612766 -1.461911 -0.829782 
H   2.357457 1.689328 5.563213 
H   6.941270 -1.689328 -0.130895 
H   -6.941270 1.210535 -5.563213 
H   -2.357457 -1.210535 0.130895 
H   1.655165 0.194581 3.652545 
H   7.643562 -0.194581 -2.041563 
H   -7.643562 2.705282 -3.652545 
H   -1.655165 -2.705282 2.041563 
H   3.230380 -1.455672 2.758554 
H   6.068348 1.455672 -2.935554 
H   -6.068348 -1.444191 -2.758554 
H   -3.230380 1.444191 2.935554 
H   6.987876 1.801179 5.139744 
H   2.310851 -1.801179 -0.554365 
H   -2.310851 1.098685 -5.139744 
H   -6.987876 -1.098685 0.554365 
H   -9.288183 1.839798 -5.367796 
H   -0.010545 -1.839798 0.326313 
H   0.010545 1.060066 5.367796 
H   9.288183 -1.060066 -0.326313 
H   -8.364423 -0.169075 -4.186361 
H   -0.934305 0.169075 1.507747 
H   0.934305 -2.730789 4.186361 
H   8.364423 2.730789 -1.507747 
H   8.774077 -2.155744 -3.820646 
H   0.524650 2.155744 1.873462 
H   -0.524650 -0.744119 3.820646 
H   -8.774077 0.744119 -1.873462 
H   6.453466 -2.194091 -4.727883 
H   2.845262 2.194091 0.966225 
H   -2.845262 -0.705773 4.727883 
H   -6.453466 0.705773 -0.966225 
128
i=18
C   5.756645 -1.949327 3.452830 
C   3.542083 1.949327 -2.241278 
C   -3.542083 -0.950537 -3.452830 
C   -5.756645 0.950537 2.241278 
C   7.129308 -1.645898 3.297917 
C   2.169420 1.645898 -2.396191 
C   -2.169420 -1.253965 -3.297917 
C   -7.129308 1.253965 2.396191 
C   7.954118 -2.457807 2.514692 
C   1.344609 2.457807 -3.179416 
C   -1.344609 -0.442056 -2.514692 
C   -7.954118 0.442056 3.179416 
C   7.424356 2.217986 1.838706 
C   1.874371 -2.217986 -3.855402 
C   -1.874371 0.681877 -1.838706 
C   -7.424356 -0.681877 3.855402 
C   6.068219 1.896451 1.989127 
C   3.230508 -1.896451 -3.704981 
C   -3.230508 1.003413 -1.989127 
C   -6.068219 -1.003413 3.704981 
C   5.250933 2.694470 2.795737 
C   4.047795 -2.694470 -2.898371 
C   -4.047795 0.205394 -2.795737 
C   -5.250933 -0.205394 2.898371 
C   4.830806 -1.019612 4.151387 
C   4.467922 1.019612 -1.542721 
C   -4.467922 -1.880252 -4.151387 
C   -4.830806 1.880252 1.542721 
C   5.207503 -0.186959 5.239770 
C   4.091224 0.186959 -0.454338 
C   -4.091224 -2.712904 -5.239770 
C   -5.207503 2.712904 0.454338 
C   4.304409 0.779715 5.709045 
C   4.994319 -0.779715 0.014937 
C   -4.994319 2.120149 -5.709045 
C   -4.304409 -2.120149 -0.014937 
C   3.028509 0.929947 5.158910 
C   6.270219 -0.929947 -0.535198 
C   -6.270219 1.969917 -5.158910 
C   -3.028509 -1.969917 0.535198 
C   2.640676 0.096164 4.109447 
C   6.658051 -0.096164 -1.584661 
C   -6.658051 2.803700 -4.109447 
C   -2.640676 -2.803700 1.584661 
C   3.533299 -0.855490 3.617586 
C   5.765429 0.855490 -2.076522 
C   -5.765429 -2.044374 -3.617586 
C   -3.533299 2.044374 2.076522 
C   6.559607 -0.207276 -5.530091 
C   2.739120 0.207276 0.164017 
C   -2.739120 -2.692588 5.530091 
C   -6.559607 2.692588 -0.164017 
C   7.362621 0.938809 5.704377 
C   1.936107 -0.938809 0.010269 
C   -1.936107 1.961055 -5.704377 
C   -7.362621 -1.961055 -0.010269 
C   8.676720 0.961064 -5.206939 
C   0.622008 -0.961064 0.487169 
C   -0.622008 1.938800 5.206939 
C   -8.676720 -1.938800 -0.487169 
C   9.202116 -0.156991 -4.547863 
C   0.096612 0.156991 1.146245 
C   -0.096612 -2.742873 4.547863 
C   -9.202116 2.742873 -1.146245 
C   8.394175 -1.284963 -4.351802 
C   0.904553 1.284963 1.342306 
C   -0.904553 -1.614901 4.351802 
C   -8.394175 1.614901 -1.342306 
C   7.081913 -1.313079 -4.840057 
C   2.216815 1.313079 0.854051 
C   -2.216815 -1.586784 4.840057 
C   -7.081913 1.586784 -0.854051 
H   7.546974 -0.741707 3.758096 
H   1.751753 0.741707 -1.936012 
H   -1.751753 -2.158157 -3.758096 
H   -7.546974 2.158157 1.936012 
H   9.008562 -2.180652 2.400630 
H   0.290165 2.180652 -3.293478 
H   -0.290165 -0.719211 -2.400630 
H   -9.008562 0.719211 3.293478 
H   8.060235 1.598792 1.199173 
H   1.238493 -1.598792 -4.494935 
H   -1.238493 1.301072 -1.199173 
H   -8.060235 -1.301072 4.494935 
H   5.650242 1.010949 1.487890 
H   3.648486 -1.010949 -4.206218 
H   -3.648486 1.888914 -1.487890 
H   -5.650242 -1.888914 4.206218 
H   4.206380 2.399319 2.936202 
H   5.092348 -2.399319 -2.757906 
H   -5.092348 0.500545 -2.936202 
H   -4.206380 -0.500545 2.757906 
H   4.606998 1.427634 -4.855065 
H   4.691730 -1.427634 0.839043 
H   -4.691730 1.472230 4.855065 
H   -4.606998 -1.472230 -0.839043 
H   2.360209 1.696789 5.553952 
H   6.938518 -1.696789 -0.140156 
H   -6.938518 1.203074 -5.553952 
H   -2.360209 -1.203074 0.140156 
H   1.662732 0.210139 3.634288 
H   7.635995 -0.210139 -2.059820 
H   -7.635995 2.689724 -3.634288 
H   -1.662732 -2.689724 2.059820 
H   3.234825 -1.447946 2.750352 
H   6.063903 1.447946 -2.943756 
H   -6.063903 -1.451917 -2.750352 
H   -3.234825 1.451917 2.943756 
H   6.969355 1.790172 5.141331 
H   2.329372 -1.790172 -0.552778 
H   -2.329372 1.109692 -5.141331 
H   -6.969355 -1.109692 0.552778 
H   -9.298819 1.842814 -5.383513 
H   0.000091 -1.842814 0.310596 
H   -0.000091 1.057050 5.383513 
H   9.298819 -1.057050 -0.310596 
H   -8.357861 -0.159126 -4.200649 
H   -0.940867 0.159126 1.493459 
H   0.940867 -2.740738 4.200649 
H   8.357861 2.740738 -1.493459 
H   8.790164 -2.149659 -3.814031 
H   0.508563 2.149659 1.880077 
H   -0.508563 -0.750204 3.814031 
H   -8.790164 0.750204 -1.880077 
H   6.461457 -2.202346 -4.704493 
H   2.837271 2.202346 0.989615 
H   -2.837271 -0.697518 4.704493 
H   -6.461457 0.697518 -0.989615 
128
i=19
C   5.755058 -1.954248 3.456534 
C   3.543670 1.954248 -2.237574 
C   -3.543670 -0.945616 -3.456534 
C   -5.755058 0.945616 2.237574 
C   7.132166 -1.655370 3.317973 
C   2.166562 1.655370 -2.376135 
C   -2.166562 -1.244493 -3.317973 
C   -7.132166 1.244493 2.376135 
C   7.956552 -2.459712 2.525064 
C   1.342175 2.459712 -3.169044 
C   -1.342175 -0.440151 -2.525064 
C   -7.956552 0.440151 3.169044 
C   7.421710 2.229310 1.821137 
C   1.877017 -2.229310 -3.872971 
C   -1.877017 0.670553 -1.821137 
C   -7.421710 -0.670553 3.872971 
C   6.061657 1.911321 1.956688 
C   3.237070 -1.911321 -3.737420 
C   -3.237070 0.988543 -1.956688 
C   -6.061657 -0.988543 3.737420 
C   5.245271 2.700661 2.774411 
C   4.053457 -2.700661 -2.919697 
C   -4.053457 0.199203 -2.774411 
C   -5.245271 -0.199203 2.919697 
C   4.828795 -1.026597 4.157472 
C   4.469933 1.026597 -1.536636 
C   -4.469933 -1.873267 -4.157472 
C   -4.828795 1.873267 1.536636 
C   5.202158 -0.199183 5.251624 
C   4.096569 0.199183 -0.442484 
C   -4.096569 -2.700680 -5.251624 
C   -5.202158 2.700680 0.442484 
C   4.300652 0.772306 5.715130 
C   4.998076 -0.772306 0.021022 
C   -4.998076 2.127558 -5.715130 
C   -4.300652 -2.127558 -0.021022 
C   3.029303 0.932857 5.154359 
C   6.269425 -0.932857 -0.539749 
C   -6.269425 1.967007 -5.154359 
C   -3.029303 -1.967007 0.539749 
C   2.644116 0.103678 4.100028 
C   6.654611 -0.103678 -1.594080 
C   -6.654611 2.796186 -4.100028 
C   -2.644116 -2.796186 1.594080 
C   3.535204 -0.852844 3.614040 
C   5.763524 0.852844 -2.080068 
C   -5.763524 -2.047020 -3.614040 
C   -3.535204 2.047020 2.080068 
C   6.553627 -0.217277 -5.516174 
C   2.745100 0.217277 0.177934 
C   -2.745100 -2.682587 5.516174 
C   -6.553627 2.682587 -0.177934 
C   7.351614 0.932088 5.708293 
C   1.947114 -0.932088 0.014185 
C   -1.947114 1.967776 -5.708293 
C   -7.351614 -1.967776 -0.014185 
C   8.670158 0.962122 -5.213501 
C   0.628570 -0.962122 0.480607 
C   -0.628570 1.937742 5.213501 
C   -8.670158 -1.937742 -0.480607 
C   9.205132 -0.151858 -4.553790 
C   0.093596 0.151858 1.140318 
C   -0.093596 -2.748006 4.553790 
C   -9.205132 2.748006 -1.140318 
C   8.402060 -1.282370 -4.345875 
C   0.896668 1.282370 1.348233 
C   -0.896668 -1.617494 4.345875 
C   -8.402060 1.617494 -1.348233 
C   7.084823 -1.318212 -4.824023 
C   2.213905 1.318212 0.870085 
C   -2.213905 -1.581651 4.824023 
C   -7.084823 1.581651 -0.870085 
H   7.553800 -0.759276 3.796673 
H   1.744927 0.759276 -1.897435 
H   -1.744927 -2.140588 -3.796673 
H   -7.553800 2.140588 1.897435 
H   9.014542 -2.185150 2.424549 
H   0.284185 2.185150 -3.269559 
H   -0.284185 -0.714713 -2.424549 
H   -9.014542 0.714713 3.269559 
H   8.056848 1.616784 1.173190 
H   1.241880 -1.616784 -4.520918 
H   -1.241880 1.283080 -1.173190 
H   -8.056848 -1.283080 4.520918 
H   5.640717 1.034444 1.436295 
H   3.658011 -1.034444 -4.257813 
H   -3.658011 1.865419 -1.436295 
H   -5.640717 -1.865419 4.257813 
H   4.197701 2.407098 2.903658 
H   5.101027 -2.407098 -2.790450 
H   -5.101027 0.492766 -2.903658 
H   -4.197701 -0.492766 2.790450 
H   4.601230 1.417315 -4.845804 
H   4.697498 -1.417315 0.848304 
H   -4.697498 1.482549 4.845804 
H   -4.601230 -1.482549 -0.848304 
H   2.362961 1.704250 5.544691 
H   6.935766 -1.704250 -0.149417 
H   -6.935766 1.195613 -5.544691 
H   -2.362961 -1.195613 0.149417 
H   1.670299 0.225697 3.616031 
H   7.628428 -0.225697 -2.078077 
H   -7.628428 2.674166 -3.616031 
H   -1.670299 -2.674166 2.078077 
H   3.239270 -1.440220 2.742150 
H   6.059458 1.440220 -2.951958 
H   -6.059458 -1.459643 -2.742150 
H   -3.239270 1.459643 2.951958 
H   6.950834 1.779165 5.142918 
H   2.347893 -1.779165 -0.551191 
H   -2.347893 1.120699 -5.142918 
H   -6.950834 -1.120699 0.551191 
H   -9.309455 1.845830 -5.399230 
H   0.010727 -1.845830 0.294879 
H   -0.010727 1.054034 5.399230 
H   9.309455 -1.054034 -0.294879 
H   -8.351299 -0.149177 -4.214937 
H   -0.947429 0.149177 1.479171 
H   0.947429 -2.750687 4.214937 
H   8.351299 2.750687 -1.479171 
H   8.806251 -2.143574 -3.807416 
H   0.492476 2.143574 1.886692 
H   -0.492476 -0.756289 3.807416 
H   -8.806251 0.756289 -1.886692 
H   6.469448 -2.210601 -4.681103 
H   2.829280 2.210601 1.013005 
H   -2.829280 -0.689263 4.681103 
H   -6.469448 0.689263 -1.013005 
128
i=20
C   5.753471 -1.959169 3.460238 
C   3.545257 1.959169 -2.233870 
C   -3.545257 -0.940695 -3.460238 
C   -5.753471 0.940695 2.233870 
C   7.135024 -1.664842 3.338029 
C   2.163704 1.664842 -2.356079 
C   -2.163704 -1.235021 -3.338029 
C   -7.135024 1.235021 2.356079 
C   7.958986 -2.461617 2.535436 
C   1.339741 2.461617 -3.158672 
C   -1.339741 -0.438246 -2.535436 
C   -7.958986 0.438246 3.158672 
C   7.419064 2.240634 1.803568 
C   1.879663 -2.240634 -3.890540 
C   -1.879663 0.659229 -1.803568 
C   -7.419064 -0.659229 3.890540 
C   6.055095 1.926191 1.924249 
C   3.243632 -1.926191 -3.769859 
C   -3.243632 0.973673 -1.924249 
C   -6.055095 -0.973673 3.769859 
C   5.239609 2.706852 2.753085 
C   4.059119 -2.706852 -2.941023 
C   -4.059119 0.193012 -2.753085 
C   -5.239609 -0.193012 2.941023 
C   4.826784 -1.033582 4.163557 
C   4.471944 1.033582 -1.530551 
C   -4.471944 -1.866282 -4.163557 
C   -4.826784 1.866282 1.530551 
C   5.196813 -0.211407 5.263478 
C   4.101914 0.211407 -0.430630 
C   -4.101914 -2.688456 -5.263478 
C   -5.196813 2.688456 0.430630 
C   4.296895 0.764897 5.721215 
C   5.001833 -0.764897 0.027107 
C   -5.001833 2.134967 -5.721215 
C   -4.296895 -2.134967 -0.027107 
C   3.030097 0.935767 5.149808 
C   6.268631 -0.935767 -0.544300 
C   -6.268631 1.964097 -5.149808 
C   -3.030097 -1.964097 0.544300 
C   2.647556 0.111192 4.090609 
C   6.651171 -0.111192 -1.603499 
C   -6.651171 2.788672 -4.090609 
C   -2.647556 -2.788672 1.603499 
C   3.537109 -0.850198 3.610494 
C   5.761619 0.850198 -2.083614 
C   -5.761619 -2.049666 -3.610494 
C   -3.537109 2.049666 2.083614 
C   6.547647 -0.227278 -5.502257 
C   2.751080 0.227278 0.191851 
C   -2.751080 -2.672586 5.502257 
C   -6.547647 2.672586 -0.191851 
C   7.340607 0.925367 5.712209 
C   1.958121 -0.925367 0.018101 
C   -1.958121 1.974497 -5.712209 
C   -7.340607 -1.974497 -0.018101 
C   8.663596 0.963180 -5.220063 
C   0.635132 -0.963180 0.474045 
C   -0.635132 1.936684 5.220063 
C   -8.663596 -1.936684 -0.474045 
C   9.208148 -0.146725 -4.559717 
C   0.090580 0.146725 1.134391 
C   -0.090580 -2.753139 4.559717 
C   -9.208148 2.753139 -1.134391 
C   8.409945 -1.279777 -4.339948 
C   0.888783 1.279777 1.354160 
C   -0.888783 -1.620087 4.339948 
C   -8.409945 1.620087 -1.354160 
C   7.087733 -1.323345 -4.807989 
C   2.210995 1.323345 0.886119 
C   -2.210995 -1.576518 4.807989 
C   -7.087733 1.576518 -0.886119 
H   7.560626 -0.776845 3.835250 
H   1.738101 0.776845 -1.858858 
H   -1.738101 -2.123019 -3.835250 
H   -7.560626 2.123019 1.858858 
H   9.020522 -2.189648 2.448468 
H   0.278205 2.189648 -3.245640 
H   -0.278205 -0.710215 -2.448468 
H   -9.020522 0.710215 3.245640 
H   8.053461 1.634776 1.147207 
H   1.245267 -1.634776 -4.546901 
H   -1.245267 1.265088 -1.147207 
H   -8.053461 -1.265088 4.546901 
H   5.631192 1.057939 1.384700 
H   3.667536 -1.057939 -4.309408 
H   -3.667536 1.841924 -1.384700 
H   -5.631192 -1.841924 4.309408 
H   4.189022 2.414877 2.871114 
H   5.109706 -2.414877 -2.822994 
H   -5.109706 0.484987 -2.871114 
H   -4.189022 -0.484987 2.822994 
H   4.595462 1.406996 -4.836543 
H   4.703266 -1.406996 0.857565 
H   -4.703266 1.492868 4.836543 
H   -4.595462 -1.492868 -0.857565 
H   2.365713 1.711711 5.535430 
H   6.933014 -1.711711 -0.158678 
H   -6.933014 1.188152 -5.535430 
H   -2.365713 -1.188152 0.158678 
H   1.677866 0.241255 3.597774 
H   7.620861 -0.241255 -2.096334 
H   -7.620861 2.658608 -3.597774 
H   -1.677866 -2.658608 2.096334 
H   3.243715 -1.432494 2.733948 
H   6.055013 1.432494 -2.960160 
H   -6.055013 -1.467369 -2.733948 
H   -3.243715 1.467369 2.960160 
H   6.932313 1.768158 5.144505 
H   2.366414 -1.768158 -0.549604 
H   -2.366414 1.131706 -5.144505 
H   -6.932313 -1.131706 0.549604 
H   -9.320091 1.848846 -5.414947 
H   0.021363 -1.848846 0.279162 
H   -0.021363 1.051018 5.414947 
H   9.320091 -1.051018 -0.279162 
H   -8.344737 -0.139228 -4.229225 
H   -0.953991 0.139228 1.464883 
H   0.953991 -2.760636 4.229225 
H   8.344737 2.760636 -1.464883 
H   8.822338 -2.137489 -3.800801 
H   0.476389 2.137489 1.893307 
H   -0.476389 -0.762374 3.800801 
H   -8.822338 0.762374 -1.893307 
H   6.477439 -2.218856 -4.657713 
H   2.821289 2.218856 1.036395 
H   -2.821289 -0.681008 4.657713 
H   -6.477439 0.681008 -1.036395 
128
i=21
C   5.751884 -1.964090 3.463942 
C   3.546844 1.964090 -2.230166 
C   -3.546844 -0.935774 -3.463942 
C   -5.751884 0.935774 2.230166 
C   7.137882 -1.674314 3.358085 
C   2.160846 1.674314 -2.336023 
C   -2.160846 -1.225549 -3.358085 
C   -7.137882 1.225549 2.336023 
C   7.961420 -2.463522 2.545808 
C   1.337307 2.463522 -3.148300 
C   -1.337307 -0.436341 -2.545808 
C   -7.961420 0.436341 3.148300 
C   7.416418 2.251958 1.785999 
C   1.882309 -2.251958 -3.908109 
C   -1.882309 0.647905 -1.785999 
C   -7.416418 -0.647905 3.908109 
C   6.048533 1.941061 1.891810 
C   3.250194 -1.941061 -3.802298 
C   -3.250194 0.958803 -1.891810 
C   -6.048533 -0.958803 3.802298 
C   5.233947 2.713043 2.731759 
C   4.064781 -2.713043 -2.962349 
C   -4.064781 0.186821 -2.731759 
C   -5.233947 -0.186821 2.962349 
C   4.824773 -1.040567 4.169642 
C   4.473955 1.040567 -1.524466 
C   -4.473955 -1.859297 -4.169642 
C   -4.824773 1.859297 1.524466 
C   5.191468 -0.223631 5.275332 
C   4.107259 0.223631 -0.418776 
C   -4.107259 -2.676232 -5.275332 
C   -5.191468 2.676232 0.418776 
C   4.293138 0.757488 5.727300 
C   5.005590 -0.757488 0.033192 
C   -5.005590 2.142376 -5.727300 
C   -4.293138 -2.142376 -0.033192 
C   3.030891 0.938677 5.145257 
C   6.267837 -0.938677 -0.548851 
C   -6.267837 1.961187 -5.145257 
C   -3.030891 -1.961187 0.548851 
C   2.650996 0.118706 4.081190 
C   6.647731 -0.118706 -1.612918 
C   -6.647731 2.781158 -4.081190 
C   -2.650996 -2.781158 1.612918 
C   3.539014 -0.847552 3.606948 
C   5.759714 0.847552 -2.087160 
C   -5.759714 -2.052312 -3.606948 
C   -3.539014 2.052312 2.087160 
C   6.541667 -0.237279 -5.488340 
C   2.757060 0.237279 0.205768 
C   -2.757060 -2.662585 5.488340 
C   -6.541667 2.662585 -0.205768 
C   7.329600 0.918646 5.716125 
C   1.969128 -0.918646 0.022017 
C   -1.969128 1.981218 -5.716125 
C   -7.329600 -1.981218 -0.022017 
C   8.657034 0.964238 -5.226625 
C   0.641694 -0.964238 0.467483 
C   -0.641694 1.935626 5.226625 
C   -8.657034 -1.935626 -0.467483 
C   9.211164 -0.141592 -4.565644 
C   0.087564 0.141592 1.128464 
C   -0.087564 -2.758272 4.565644 
C   -9.211164 2.758272 -1.128464 
C   8.417830 -1.277184 -4.334021 
C   0.880898 1.277184 1.360087 
C   -0.880898 -1.622680 4.334021 
C   -8.417830 1.622680 -1.360087 
C   7.090643 -1.328478 -4.791955 
C   2.208085 1.328478 0.902153 
C   -2.208085 -1.571385 4.791955 
C   -7.090643 1.571385 -0.902153 
H   7.567452 -0.794414 3.873827 
H   1.731275 0.794414 -1.820281 
H   -1.731275 -2.105450 -3.873827 
H   -7.567452 2.105450 1.820281 
H   9.026502 -2.194146 2.472387 
H   0.272225 2.194146 -3.221721 
H   -0.272225 -0.705717 -2.472387 
H   -9.026502 0.705717 3.221721 
H   8.050074 1.652768 1.121224 
H   1.248654 -1.652768 -4.572884 
H   -1.248654 1.247096 -1.121224 
H   -8.050074 -1.247096 4.572884 
H   5.621667 1.081434 1.333105 
H   3.677061 -1.081434 -4.361003 
H   -3.677061 1.818429 -1.333105 
H   -5.621667 -1.818429 4.361003 
H   4.180343 2.422656 2.838570 
H   5.118385 -2.422656 -2.855538 
H   -5.118385 0.477208 -2.838570 
H   -4.180343 -0.477208 2.855538 
H   4.589694 1.396677 -4.827282 
H   4.709034 -1.396677 0.866826 
H   -4.709034 1.503187 4.827282 
H   -4.589694 -1.503187 -0.866826 
H   2.368465 1.719172 5.526169 
H   6.930262 -1.719172 -0.167939 
H   -6.930262 1.180691 -5.526169 
H   -2.368465 -1.180691 0.167939 
H   1.685433 0.256813 3.579517 
H   7.613294 -0.256813 -2.114591 
H   -7.613294 2.643050 -3.579517 
H   -1.685433 -2.643050 2.114591 
H   3.248160 -1.424768 2.725746 
H   6.050568 1.424768 -2.968362 
H   -6.050568 -1.475095 -2.725746 
H   -3.248160 1.475095 2.968362 
H   6.913792 1.757151 5.146092 
H   2.384935 -1.757151 -0.548017 
H   -2.384935 1.142713 -5.146092 
H   -6.913792 -1.142713 0.548017 
H   -9.330727 1.851862 -5.430664 
H   0.031999 -1.851862 0.263445 
H   -0.031999 1.048002 5.430664 
H   9.330727 -1.048002 -0.263445 
H   -8.338175 -0.129279 -4.243513 
H   -0.960553 0.129279 1.450595 
H   0.960553 -2.770585 4.243513 
H   8.338175 2.770585 -1.450595 
H   8.838425 -2.131404 -3.794186 
H   0.460302 2.131404 1.899922 
H   -0.460302 -0.768459 3.794186 
H   -8.838425 0.768459 -1.899922 
H   6.485430 -2.227111 -4.634323 
H   2.813298 2.227111 1.059785 
H   -2.813298 -0.672753 4.634323 
H   -6.485430 0.672753 -1.059785 
128
i=22
C   5.753471 -1.959169 3.460238 
C   3.545257 1.959169 -2.233870 
C   -3.545257 -0.940695 -3.460238 
C   -5.753471 0.940695 2.233870 
C   7.135024 -1.664842 3.338029 
C   2.163704 1.664842 -2.356079 
C   -2.163704 -1.235021 -3.338029 
C   -7.135024 1.235021 2.356079 
C   7.958986 -2.461617 2.535436 
C   1.339741 2.461617 -3.158672 
C   -1.339741 -0.438246 -2.535436 
C   -7.958986 0.438246 3.158672 
C   7.419064 2.240634 1.803568 
C   1.879663 -2.240634 -3.890540 
C   -1.879663 0.659229 -1.803568 
C   -7.419064 -0.659229 3.890540 
C   6.055095 1.926191 1.924249 
C   3.243632 -1.926191 -3.769859 
C   -3.243632 0.973673 -1.924249 
C   -6.055095 -0.973673 3.769859 
C   5.239609 2.706852 2.753085 
C   4.059119 -2.706852 -2.941023 
C   -4.059119 0.193012 -2.753085 
C   -5.239609 -0.193012 2.941023 
C   4.826784 -1.033582 4.163557 
C   4.471944 1.033582 -1.530551 
C   -4.471944 -1.866282 -4.163557 
C   -4.826784 1.866282 1.530551 
C   5.196813 -0.211407 5.263478 
C   4.101914 0.211407 -0.430630 
C   -4.101914 -2.688456 -5.263478 
C   -5.196813 2.688456 0.430630 
C   4.296895 0.764897 5.721215 
C   5.001833 -0.764897 0.027107 
C   -5.001833 2.134967 -5.721215 
C   -4.296895 -2.134967 -0.027107 
C   3.030097 0.935767 5.149808 
C   6.268631 -0.935767 -0.544300 
C   -6.268631 1.964097 -5.149808 
C   -3.030097 -1.964097 0.544300 
C   2.647556 0.111192 4.090609 
C   6.651171 -0.111192 -1.603499 
C   -6.651171 2.788672 -4.090609 
C   -2.647556 -2.788672 1.603499 
C   3.537109 -0.850198 3.610494 
C   5.761619 0.850198 -2.083614 
C   -5.761619 -2.049666 -3.610494 
C   -3.537109 2.049666 2.083614 
C   6.547647 -0.227278 -5.502257 
C   2.751080 0.227278 0.191851 
C   -2.751080 -2.672586 5.502257 
C   -6.547647 2.672586 -0.191851 
C   7.340607 0.925367 5.712209 
C   1.958121 -0.925367 0.018101 
C   -1.958121 1.974497 -5.712209 
C   -7.340607 -1.974497 -0.018101 
C   8.663596 0.963180 -5.220063 
C   0.635132 -0.963180 0.474045 
C   -0.635132 1.936684 5.220063 
C   -8.663596 -1.936684 -0.474045 
C   9.208148 -0.146725 -4.559717 
C   0.090580 0.146725 1.134391 
C   -0.090580 -2.753139 4.559717 
C   -9.208148 2.753139 -1.134391 
C   8.409945 -1.279777 -4.339948 
C   0.888783 1.279777 1.354160 
C   -0.888783 -1.620087 4.339948 
C   -8.409945 1.620087 -1.354160 
C   7.087733 -1.323345 -4.807989 
C   2.210995 1.323345 0.886119 
C   -2.210995 -1.576518 4.807989 
C   -7.087733 1.576518 -0.886119 
H   7.560626 -0.776845 3.835250 
H   1.738101 0.776845 -1.858858 
H   -1.738101 -2.123019 -3.835250 
H   -7.560626 2.123019 1.858858 
H   9.020522 -2.189648 2.448468 
H   0.278205 2.189648 -3.245640 
H   -0.278205 -0.710215 -2.448468 
H   -9.020522 0.710215 3.245640 
H   8.053461 1.634776 1.147207 
H   1.245267 -1.634776 -4.546901 
H   -1.245267 1.265088 -1.147207 
H   -8.053461 -1.265088 4.546901 
H   5.631192 1.057939 1.384700 
H   3.667536 -1.057939 -4.309408 
H   -3.667536 1.841924 -1.384700 
H   -5.631192 -1.841924 4.309408 
H   4.189022 2.414877 2.871114 
H   5.109706 -2.414877 -2.822994 
H   -5.109706 0.484987 -2.871114 
H   -4.189022 -0.484987 2.822994 
H   4.595462 1.406996 -4.836543 
H   4.703266 -1.406996 0.857565 
H   -4.703266 1.492868 4.836543 
H   -4.595462 -1.492868 -0.857565 
H   2.365713 1.711711 5.535430 
H   6.933014 -1.711711 -0.158678 
H   -6.933014 1.188152 -5.535430 
H   -2.365713 -1.188152 0.158678 
H   1.677866 0.241255 3.597774 
H   7.620861 -0.241255 -2.096334 
H   -7.620861 2.658608 -3.597774 
H   -1.677866 -2.658608 2.096334 
H   3.243715 -1.432494 2.733948 
H   6.055013 1.432494 -2.960160 
H   -6.055013 -1.467369 -2.733948 
H   -3.243715 1.467369 2.960160 
H   6.932313 1.768158 5.144505 
H   2.366414 -1.768158 -0.549604 
H   -2.366414 1.131706 -5.144505 
H   -6.932313 -1.131706 0.549604 
H   -9.320091 1.848846 -5.414947 
H   0.021363 -1.848846 0.279162 
H   -0.021363 1.051018 5.414947 
H   9.320091 -1.051018 -0.279162 
H   -8.344737 -0.139228 -4.229225 
H   -0.953991 0.139228 1.464883 
H   0.953991 -2.760636 4.229225 
H   8.344737 2.760636 -1.464883 
H   8.822338 -2.137489 -3.800801 
H   0.476389 2.137489 1.893307 
H   -0.476389 -0.762374 3.800801 
H   -8.822338 0.762374 -1.893307 
H   6.477439 -2.218856 -4.657713 
H   2.821289 2.218856 1.036395 
H   -2.821289 -0.681008 4.657713 
H   -6.477439 0.681008 -1.036395 
128
i=23
C   5.755058 -1.954248 3.456534 
C   3.543670 1.954248 -2.237574 
C   -3.543670 -0.945616 -3.456534 
C   -5.755058 0.945616 2.237574 
C   7.132166 -1.655370 3.317973 
C   2.166562 1.655370 -2.376135 
C   -2.166562 -1.244493 -3.317973 
C   -7.132166 1.244493 2.376135 
C   7.956552 -2.459712 2.525064 
C   1.342175 2.459712 -3.169044 
C   -1.342175 -0.440151 -2.525064 
C   -7.956552 0.440151 3.169044 
C   7.421710 2.229310 1.821137 
C   1.877017 -2.229310 -3.872971 
C   -1.877017 0.670553 -1.821137 
C   -7.421710 -0.670553 3.872971 
C   6.061657 1.911321 1.956688 
C   3.237070 -1.911321 -3.737420 
C   -3.237070 0.988543 -1.956688 
C   -6.061657 -0.988543 3.737420 
C   5.245271 2.700661 2.774411 
C   4.053457 -2.700661 -2.919697 
C   -4.053457 0.199203 -2.774411 
C   -5.245271 -0.199203 2.919697 
C   4.828795 -1.026597 4.157472 
C   4.469933 1.026597 -1.536636 
C   -4.469933 -1.873267 -4.157472 
C   -4.828795 1.873267 1.536636 
C   5.202158 -0.199183 5.251624 
C   4.096569 0.199183 -0.442484 
C   -4.096569 -2.700680 -5.251624 
C   -5.202158 2.700680 0.442484 
C   4.300652 0.772306 5.715130 
C   4.998076 -0.772306 0.021022 
C   -4.998076 2.127558 -5.715130 
C   -4.300652 -2.127558 -0.021022 
C   3.029303 0.932857 5.154359 
C   6.269425 -0.932857 -0.539749 
C   -6.269425 1.967007 -5.154359 
C   -3.029303 -1.967007 0.539749 
C   2.644116 0.103678 4.100028 
C   6.654611 -0.103678 -1.594080 
C   -6.654611 2.796186 -4.100028 
C   -2.644116 -2.796186 1.594080 
C   3.535204 -0.852844 3.614040 
C   5.763524 0.852844 -2.080068 
C   -5.763524 -2.047020 -3.614040 
C   -3.535204 2.047020 2.080068 
C   6.553627 -0.217277 -5.516174 
C   2.745100 0.217277 0.177934 
C   -2.745100 -2.682587 5.516174 
C   -6.553627 2.682587 -0.177934 
C   7.351614 0.932088 5.708293 
C   1.947114 -0.932088 0.014185 
C   -1.947114 1.967776 -5.708293 
C   -7.351614 -1.967776 -0.014185 
C   8.670158 0.962122 -5.213501 
C   0.628570 -0.962122 0.480607 
C   -0.628570 1.937742 5.213501 
C   -8.670158 -1.937742 -0.480607 
C   9.205132 -0.151858 -4.553790 
C   0.093596 0.151858 1.140318 
C   -0.093596 -2.748006 4.553790 
C   -9.205132 2.748006 -1.140318 
C   8.402060 -1.282370 -4.345875 
C   0.896668 1.282370 1.348233 
C   -0.896668 -1.617494 4.345875 
C   -8.402060 1.617494 -1.348233 
C   7.084823 -1.318212 -4.824023 
C   2.213905 1.318212 0.870085 
C   -2.213905 -1.581651 4.824023 
C   -7.084823 1.581651 -0.870085 
H   7.553800 -0.759276 3.796673 
H   1.744927 0.759276 -1.897435 
H   -1.744927 -2.140588 -3.796673 
H   -7.553800 2.140588 1.897435 
H   9.014542 -2.185150 2.424549 
H   0.284185 2.185150 -3.269559 
H   -0.284185 -0.714713 -2.424549 
H   -9.014542 0.714713 3.269559 
H   8.056848 1.616784 1.173190 
H   1.241880 -1.616784 -4.520918 
H   -1.241880 1.283080 -1.173190 
H   -8.056848 -1.283080 4.520918 
H   5.640717 1.034444 1.436295 
H   3.658011 -1.034444 -4.257813 
H   -3.658011 1.865419 -1.436295 
H   -5.640717 -1.865419 4.257813 
H   4.197701 2.407098 2.903658 
H   5.101027 -2.407098 -2.790450 
H   -5.101027 0.492766 -2.903658 
H   -4.197701 -0.492766 2.790450 
H   4.601230 1.417315 -4.845804 
H   4.697498 -1.417315 0.848304 
H   -4.697498 1.482549 4.845804 
H   -4.601230 -1.482549 -0.848304 
H   2.362961 1.704250 5.544691 
H   6.935766 -1.704250 -0.149417 
H   -6.935766 1.195613 -5.544691 
H   -2.362961 -1.195613 0.149417 
H   1.670299 0.225697 3.616031 
H   7.628428 -0.225697 -2.078077 
H   -7.628428 2.674166 -3.616031 
H   -1.670299 -2.674166 2.078077 
H   3.239270 -1.440220 2.742150 
H   6.059458 1.440220 -2.951958 
H   -6.059458 -1.459643 -2.742150 
H   -3.239270 1.459643 2.951958 
H   6.950834 1.779165 5.142918 
H   2.347893 -1.779165 -0.551191 
H   -2.347893 1.120699 -5.142918 
H   -6.950834 -1.120699 0.551191 
H   -9.309455 1.845830 -5.399230 
H   0.010727 -1.845830 0.294879 
H   -0.010727 1.054034 5.399230 
H   9.309455 -1.054034 -0.294879 
H   -8.351299 -0.149177 -4.214937 
H   -0.947429 0.149177 1.479171 
H   0.947429 -2.750687 4.214937 
H   8.351299 2.750687 -1.479171 
H   8.806251 -2.143574 -3.807416 
H   0.492476 2.143574 1.886692 
H   -0.492476 -0.756289 3.807416 
H   -8.806251 0.756289 -1.886692 
H   6.469448 -2.210601 -4.681103 
H   2.829280 2.210601 1.013005 
H   -2.829280 -0.689263 4.681103 
H   -6.469448 0.689263 -1.013005 
128
i=24
C   5.756645 -1.949327 3.452830 
C   3.542083 1.949327 -2.241278 
C   -3.542083 -0.950537 -3.452830 
C   -5.756645 0.950537 2.241278 
C   7.129308 -1.645898 3.297917 
C   2.169420 1.645898 -2.396191 
C   -2.169420 -1.253965 -3.297917 
C   -7.129308 1.253965 2.396191 
C   7.954118 -2.457807 2.514692 
C   1.344609 2.457807 -3.179416 
C   -1.344609 -0.442056 -2.514692 
C   -7.954118 0.442056 3.179416 
C   7.424356 2.217986 1.838706 
C   1.874371 -2.217986 -3.855402 
C   -1.874371 0.681877 -1.838706 
C   -7.424356 -0.681877 3.855402 
C   6.068219 1.896451 1.989127 
C   3.230508 -1.896451 -3.704981 
C   -3.230508 1.003413 -1.989127 
C   -6.068219 -1.003413 3.704981 
C   5.250933 2.694470 2.795737 
C   4.047795 -2.694470 -2.898371 
C   -4.047795 0.205394 -2.795737 
C   -5.250933 -0.205394 2.898371 
C   4.830806 -1.019612 4.151387 
C   4.467922 1.019612 -1.542721 
C   -4.467922 -1.880252 -4.151387 
C   -4.830806 1.880252 1.542721 
C   5.207503 -0.186959 5.239770 
C   4.091224 0.186959 -0.454338 
C   -4.091224 -2.712904 -5.239770 
C   -5.207503 2.712904 0.454338 
C   4.304409 0.779715 5.709045 
C   4.994319 -0.779715 0.014937 
C   -4.994319 2.120149 -5.709045 
C   -4.304409 -2.120149 -0.014937 
C   3.028509 0.929947 5.158910 
C   6.270219 -0.929947 -0.535198 
C   -6.270219 1.969917 -5.158910 
C   -3.028509 -1.969917 0.535198 
C   2.640676 0.096164 4.109447 
C   6.658051 -0.096164 -1.584661 
C   -6.658051 2.803700 -4.109447 
C   -2.640676 -2.803700 1.584661 
C   3.533299 -0.855490 3.617586 
C   5.765429 0.855490 -2.076522 
C   -5.765429 -2.044374 -3.617586 
C   -3.533299 2.044374 2.076522 
C   6.559607 -0.207276 -5.530091 
C   2.739120 0.207276 0.164017 
C   -2.739120 -2.692588 5.530091 
C   -6.559607 2.692588 -0.164017 
C   7.362621 0.938809 5.704377 
C   1.936107 -0.938809 0.010269 
C   -1.936107 1.961055 -5.704377 
C   -7.362621 -1.961055 -0.010269 
C   8.676720 0.961064 -5.206939 
C   0.622008 -0.961064 0.487169 
C   -0.622008 1.938800 5.206939 
C   -8.676720 -1.938800 -0.487169 
C   9.202116 -0.156991 -4.547863 
C   0.096612 0.156991 1.146245 
C   -0.096612 -2.742873 4.547863 
C   -9.202116 2.742873 -1.146245 
C   8.394175 -1.284963 -4.351802 
C   0.904553 1.284963 1.342306 
C   -0.904553 -1.614901 4.351802 
C   -8.394175 1.614901 -1.342306 
C   7.081913 -1.313079 -4.840057 
C   2.216815 1.313079 0.854051 
C   -2.216815 -1.586784 4.840057 
C   -7.081913 1.586784 -0.854051 
H   7.546974 -0.741707 3.758096 
H   1.751753 0.741707 -1.936012 
H   -1.751753 -2.158157 -3.758096 
H   -7.546974 2.158157 1.936012 
H   9.008562 -2.180652 2.400630 
H   0.290165 2.180652 -3.293478 
H   -0.290165 -0.719211 -2.400630 
H   -9.008562 0.719211 3.293478 
H   8.060235 1.598792 1.199173 
H   1.238493 -1.598792 -4.494935 
H   -1.238493 1.301072 -1.199173 
H   -8.060235 -1.301072 4.494935 
H   5.650242 1.010949 1.487890 
H   3.648486 -1.010949 -4.206218 
H   -3.648486 1.888914 -1.487890 
H   -5.650242 -1.888914 4.206218 
H   4.206380 2.399319 2.936202 
H   5.092348 -2.399319 -2.757906 
H   -5.092348 0.500545 -2.936202 
H   -4.206380 -0.500545 2.757906 
H   4.606998 1.427634 -4.855065 
H   4.691730 -1.427634 0.839043 
H   -4.691730 1.472230 4.855065 
H   -4.606998 -1.472230 -0.839043 
H   2.360209 1.696789 5.553952 
H   6.938518 -1.696789 -0.140156 
H   -6.938518 1.203074 -5.553952 
H   -2.360209 -1.203074 0.140156 
H   1.662732 0.210139 3.634288 
H   7.635995 -0.210139 -2.059820 
H   -7.635995 2.689724 -3.634288 
H   -1.662732 -2.689724 2.059820 
H   3.234825 -1.447946 2.750352 
H   6.063903 1.447946 -2.943756 
H   -6.063903 -1.451917 -2.750352 
H   -3.234825 1.451917 2.943756 
H   6.969355 1.790172 5.141331 
H   2.329372 -1.790172 -0.552778 
H   -2.329372 1.109692 -5.141331 
H   -6.969355 -1.109692 0.552778 
H   -9.298819 1.842814 -5.383513 
H   0.000091 -1.842814 0.310596 
H   -0.000091 1.057050 5.383513 
H   9.298819 -1.057050 -0.310596 
H   -8.357861 -0.159126 -4.200649 
H   -0.940867 0.159126 1.493459 
H   0.940867 -2.740738 4.200649 
H   8.357861 2.740738 -1.493459 
H   8.790164 -2.149659 -3.814031 
H   0.508563 2.149659 1.880077 
H   -0.508563 -0.750204 3.814031 
H   -8.790164 0.750204 -1.880077 
H   6.461457 -2.202346 -4.704493 
H   2.837271 2.202346 0.989615 
H   -2.837271 -0.697518 4.704493 
H   -6.461457 0.697518 -0.989615 
128
i=25
C   5.758232 -1.944406 3.449126 
C   3.540496 1.944406 -2.244982 
C   -3.540496 -0.955458 -3.449126 
C   -5.758232 0.955458 2.244982 
C   7.126450 -1.636426 3.277861 
C   2.172278 1.636426 -2.416247 
C   -2.172278 -1.263437 -3.277861 
C   -7.126450 1.263437 2.416247 
C   7.951684 -2.455902 2.504320 
C   1.347043 2.455902 -3.189788 
C   -1.347043 -0.443961 -2.504320 
C   -7.951684 0.443961 3.189788 
C   7.427002 2.206662 1.856275 
C   1.871725 -2.206662 -3.837833 
C   -1.871725 0.693201 -1.856275 
C   -7.427002 -0.693201 3.837833 
C   6.074781 1.881581 2.021566 
C   3.223946 -1.881581 -3.672542 
C   -3.223946 1.018283 -2.021566 
C   -6.074781 -1.018283 3.672542 
C   5.256595 2.688279 2.817063 
C   4.042133 -2.688279 -2.877045 
C   -4.042133 0.211585 -2.817063 
C   -5.256595 -0.211585 2.877045 
C   4.832817 -1.012627 4.145302 
C   4.465911 1.012627 -1.548806 
C   -4.465911 -1.887237 -4.145302 
C   -4.832817 1.887237 1.548806 
C   5.212848 -0.174735 5.227916 
C   4.085879 0.174735 -0.466192 
C   -4.085879 -2.725128 -5.227916 
C   -5.212848 2.725128 0.466192 
C   4.308166 0.787124 5.702960 
C   4.990562 -0.787124 0.008852 
C   -4.990562 2.112740 -5.702960 
C   -4.308166 -2.112740 -0.008852 
C   3.027715 0.927037 5.163461 
C   6.271013 -0.927037 -0.530647 
C   -6.271013 1.972827 -5.163461 
C   -3.027715 -1.972827 0.530647 
C   2.637236 0.088650 4.118866 
C   6.661491 -0.088650 -1.575242 
C   -6.661491 2.811214 -4.118866 
C   -2.637236 -2.811214 1.575242 
C   3.531394 -0.858136 3.621132 
C   5.767334 0.858136 -2.072976 
C   -5.767334 -2.041728 -3.621132 
C   -3.531394 2.041728 2.072976 
C   6.565587 -0.197275 -5.544008 
C   2.733140 0.197275 0.150100 
C   -2.733140 -2.702589 5.544008 
C   -6.565587 2.702589 -0.150100 
C   7.373628 0.945530 5.700461 
C   1.925100 -0.945530 0.006353 
C   -1.925100 1.954334 -5.700461 
C   -7.373628 -1.954334 -0.006353 
C   8.683282 0.960006 -5.200377 
C   0.615446 -0.960006 0.493731 
C   -0.615446 1.939858 5.200377 
C   -8.683282 -1.939858 -0.493731 
C   9.199100 -0.162124 -4.541936 
C   0.099628 0.162124 1.152172 
C   -0.099628 -2.737740 4.541936 
C   -9.199100 2.737740 -1.152172 
C   8.386290 -1.287556 -4.357729 
C   0.912438 1.287556 1.336379 
C   -0.912438 -1.612308 4.357729 
C   -8.386290 1.612308 -1.336379 
C   7.079003 -1.307946 -4.856091 
C   2.219725 1.307946 0.838017 
C   -2.219725 -1.591917 4.856091 
C   -7.079003 1.591917 -0.838017 
H   7.540148 -0.724138 3.719519 
H   1.758579 0.724138 -1.974589 
H   -1.758579 -2.175726 -3.719519 
H   -7.540148 2.175726 1.974589 
H   9.002582 -2.176154 2.376711 
H   0.296145 2.176154 -3.317397 
H   -0.296145 -0.723709 -2.376711 
H   -9.002582 0.723709 3.317397 
H   8.063622 1.580800 1.225156 
H   1.235106 -1.580800 -4.468952 
H   -1.235106 1.319064 -1.225156 
H   -8.063622 -1.319064 4.468952 
H   5.659767 0.987454 1.539485 
H   3.638961 -0.987454 -4.154623 
H   -3.638961 1.912409 -1.539485 
H   -5.659767 -1.912409 4.154623 
H   4.215059 2.391540 2.968746 
H   5.083669 -2.391540 -2.725362 
H   -5.083669 0.508324 -2.968746 
H   -4.215059 -0.508324 2.725362 
H   4.612766 1.437953 -4.864326 
H   4.685962 -1.437953 0.829782 
H   -4.685962 1.461911 4.864326 
H   -4.612766 -1.461911 -0.829782 
H   2.357457 1.689328 5.563213 
H   6.941270 -1.689328 -0.130895 
H   -6.941270 1.210535 -5.563213 
H   -2.357457 -1.210535 0.130895 
H   1.655165 0.194581 3.652545 
H   7.643562 -0.194581 -2.041563 
H   -7.643562 2.705282 -3.652545 
H   -1.655165 -2.705282 2.041563 
H   3.230380 -1.455672 2.758554 
H   6.068348 1.455672 -2.935554 
H   -6.068348 -1.444191 -2.758554 
H   -3.230380 1.444191 2.935554 
H   6.987876 1.801179 5.139744 
H   2.310851 -1.801179 -0.554365 
H   -2.310851 1.098685 -5.139744 
H   -6.987876 -1.098685 0.554365 
H   -9.288183 1.839798 -5.367796 
H   -0.010545 -1.839798 0.326313 
H   0.010545 1.060066 5.367796 
H   9.288183 -1.060066 -0.326313 
H   -8.364423 -0.169075 -4.186361 
H   -0.934305 0.169075 1.507747 
H   0.934305 -2.730789 4.186361 
H   8.364423 2.730789 -1.507747 
H   8.774077 -2.155744 -3.820646 
H   0.524650 2.155744 1.873462 
H   -0.524650 -0.744119 3.820646 
H   -8.774077 0.744119 -1.873462 
H   6.453466 -2.194091 -4.727883 
H   2.845262 2.194091 0.966225 
H   -2.845262 -0.705773 4.727883 
H   -6.453466 0.705773 -0.966225 
128
i=26
C   5.759819 -1.939485 3.445422 
C   3.538909 1.939485 -2.248686 
C   -3.538909 -0.960379 -3.445422 
C   -5.759819 0.960379 2.248686 
C   7.123592 -1.626954 3.257805 
C   2.175136 1.626954 -2.436303 
C   -2.175136 -1.272909 -3.257805 
C   -7.123592 1.272909 2.436303 
C   7.949250 -2.453997 2.493948 
C   1.349477 2.453997 -3.200160 
C   -1.349477 -0.445866 -2.493948 
C   -7.949250 0.445866 3.200160 
C   7.429648 2.195338 1.873844 
C   1.869079 -2.195338 -3.820264 
C   -1.869079 0.704525 -1.873844 
C   -7.429648 -0.704525 3.820264 
C   6.081343 1.866711 2.054005 
C   3.217384 -1.866711 -3.640103 
C   -3.217384 1.033153 -2.054005 
C   -6.081343 -1.033153 3.640103 
C   5.262257 2.682088 2.838389 
C   4.036471 -2.682088 -2.855719 
C   -4.036471 0.217776 -2.838389 
C   -5.262257 -0.217776 2.855719 
C   4.834828 -1.005642 4.139217 
C   4.463900 1.005642 -1.554891 
C   -4.463900 -1.894222 -4.139217 
C   -4.834828 1.894222 1.554891 
C   5.218193 -0.162511 5.216062 
C   4.080534 0.162511 -0.478046 
C   -4.080534 -2.737352 -5.216062 
C   -5.218193 2.737352 0.478046 
C   4.311923 0.794533 5.696875 
C   4.986805 -0.794533 0.002767 
C   -4.986805 2.105331 -5.696875 
C   -4.311923 -2.105331 -0.002767 
C   3.026921 0.924127 5.168012 
C   6.271807 -0.924127 -0.526096 
C   -6.271807 1.975737 -5.168012 
C   -3.026921 -1.975737 0.526096 
C   2.633796 0.081136 4.128285 
C   6.664931 -0.081136 -1.565823 
C   -6.664931 2.818728 -4.128285 
C   -2.633796 -2.818728 1.565823 
C   3.529489 -0.860782 3.624678 
C   5.769239 0.860782 -2.069430 
C   -5.769239 -2.039082 -3.624678 
C   -3.529489 2.039082 2.069430 
C   6.571567 -0.187274 -5.557925 
C   2.727160 0.187274 0.136183 
C   -2.727160 -2.712590 5.557925 
C   -6.571567 2.712590 -0.136183 
C   7.384635 0.952251 5.696545 
C   1.914093 -0.952251 0.002437 
C   -1.914093 1.947613 -5.696545 
C   -7.384635 -1.947613 -0.002437 
C   8.689844 0.958948 -5.193815 
C   0.608884 -0.958948 0.500293 
C   -0.608884 1.940916 5.193815 
C   -8.689844 -1.940916 -0.500293 
C   9.196084 -0.167257 -4.536009 
C   0.102644 0.167257 1.158099 
C   -0.102644 -2.732607 4.536009 
C   -9.196084 2.732607 -1.158099 
C   8.378405 -1.290149 -4.363656 
C   0.920323 1.290149 1.330452 
C   -0.920323 -1.609715 4.363656 
C   -8.378405 1.609715 -1.330452 
C   7.076093 -1.302813 -4.872125 
C   2.222635 1.302813 0.821983 
C   -2.222635 -1.597050 4.872125 
C   -7.076093 1.597050 -0.821983 
H   7.533322 -0.706569 3.680942 
H   1.765405 0.706569 -2.013166 
H   -1.765405 -2.193295 -3.680942 
H   -7.533322 2.193295 2.013166 
H   8.996602 -2.171656 2.352792 
H   0.302125 2.171656 -3.341316 
H   -0.302125 -0.728207 -2.352792 
H   -8.996602 0.728207 3.341316 
H   8.067009 1.562808 1.251139 
H   1.231719 -1.562808 -4.442969 
H   -1.231719 1.337056 -1.251139 
H   -8.067009 -1.337056 4.442969 
H   5.669292 0.963959 1.591080 
H   3.629436 -0.963959 -4.103028 
H   -3.629436 1.935904 -1.591080 
H   -5.669292 -1.935904 4.103028 
H   4.223738 2.383761 3.001290 
H   5.074990 -2.383761 -2.692818 
H   -5.074990 0.516103 -3.001290 
H   -4.223738 -0.516103 2.692818 
H   4.618534 1.448272 -4.873587 
H   4.680194 -1.448272 0.820521 
H   -4.680194 1.451592 4.873587 
H   -4.618534 -1.451592 -0.820521 
H   2.354705 1.681867 5.572474 
H   6.944022 -1.681867 -0.121634 
H   -6.944022 1.217996 -5.572474 
H   -2.354705 -1.217996 0.121634 
H   1.647598 0.179023 3.670802 
H   7.651129 -0.179023 -2.023306 
H   -7.651129 2.720840 -3.670802 
H   -1.647598 -2.720840 2.023306 
H   3.225935 -1.463398 2.766756 
H   6.072793 1.463398 -2.927352 
H   -6.072793 -1.436465 -2.766756 
H   -3.225935 1.436465 2.927352 
H   7.006397 1.812186 5.138157 
H   2.292330 -1.812186 -0.555952 
H   -2.292330 1.087678 -5.138157 
H   -7.006397 -1.087678 0.555952 
H   -9.277547 1.836782 -5.352079 
H   -0.021181 -1.836782 0.342030 
H   0.021181 1.063082 5.352079 
H   9.277547 -1.063082 -0.342030 
H   -8.370985 -0.179024 -4.172073 
H   -0.927743 0.179024 1.522035 
H   0.927743 -2.720840 4.172073 
H   8.370985 2.720840 -1.522035 
H   8.757990 -2.161829 -3.827261 
H   0.540737 2.161829 1.866847 
H   -0.540737 -0.738034 3.827261 
H   -8.757990 0.738034 -1.866847 
H   6.445475 -2.185836 -4.751273 
H   2.853253 2.185836 0.942835 
H   -2.853253 -0.714028 4.751273 
H   -6.445475 0.714028 -0.942835 
128
i=27
C   5.761406 -1.934564 3.441718 
C   3.537322 1.934564 -2.252390 
C   -3.537322 -0.965300 -3.441718 
C   -5.761406 0.965300 2.252390 
C   7.120734 -1.617482 3.237749 
C   2.177994 1.617482 -2.456359 
C   -2.177994 -1.282381 -3.237749 
C   -7.120734 1.282381 2.456359 
C   7.946816 -2.452092 2.483576 
C   1.351911 2.452092 -3.210532 
C   -1.351911 -0.447771 -2.483576 
C   -7.946816 0.447771 3.210532 
C   7.432294 2.184014 1.891413 
C   1.866433 -2.184014 -3.802695 
C   -1.866433 0.715849 -1.891413 
C   -7.432294 -0.715849 3.802695 
C   6.087905 1.851841 2.086444 
C   3.210822 -1.851841 -3.607664 
C   -3.210822 1.048023 -2.086444 
C   -6.087905 -1.048023 3.607664 
C   5.267919 2.675897 2.859715 
C   4.030809 -2.675897 -2.834393 
C   -4.030809 0.223967 -2.859715 
C   -5.267919 -0.223967 2.834393 
C   4.836839 -0.998657 4.133132 
C   4.461889 0.998657 -1.560976 
C   -4.461889 -1.901207 -4.133132 
C   -4.836839 1.901207 1.560976 
C   5.223538 -0.150287 5.204208 
C   4.075189 0.150287 -0.489900 
C   -4.075189 -2.749576 -5.204208 
C   -5.223538 2.749576 0.489900 
C   4.315680 0.801942 5.690790 
C   4.983048 -0.801942 -0.003318 
C   -4.983048 2.097922 -5.690790 
C   -4.315680 -2.097922 0.003318 
C   3.026127 0.921217 5.172563 
C   6.272601 -0.921217 -0.521545 
C   -6.272601 1.978647 -5.172563 
C   -3.026127 -1.978647 0.521545 
C   2.630356 0.073622 4.137704 
C   6.668371 -0.073622 -1.556404 
C   -6.668371 2.826242 -4.137704 
C   -2.630356 -2.826242 1.556404 
C   3.527584 -0.863428 3.628224 
C   5.771144 0.863428 -2.065884 
C   -5.771144 -2.036436 -3.628224 
C   -3.527584 2.036436 2.065884 
C   6.577547 -0.177273 -5.571842 
C   2.721180 0.177273 0.122266 
C   -2.721180 -2.722591 5.571842 
C   -6.577547 2.722591 -0.122266 
C   7.395642 0.958972 5.692629 
C   1.903086 -0.958972 -0.001479 
C   -1.903086 1.940892 -5.692629 
C   -7.395642 -1.940892 0.001479 
C   8.696406 0.957890 -5.187253 
C   0.602322 -0.957890 0.506855 
C   -0.602322 1.941974 5.187253 
C   -8.696406 -1.941974 -0.506855 
C   9.193068 -0.172390 -4.530082 
C   0.105660 0.172390 1.164026 
C   -0.105660 -2.727474 4.530082 
C   -9.193068 2.727474 -1.164026 
C   8.370520 -1.292742 -4.369583 
C   0.928208 1.292742 1.324525 
C   -0.928208 -1.607122 4.369583 
C   -8.370520 1.607122 -1.324525 
C   7.073183 -1.297680 -4.888159 
C   2.225545 1.297680 0.805949 
C   -2.225545 -1.602183 4.888159 
C   -7.073183 1.602183 -0.805949 
H   7.526496 -0.689000 3.642365 
H   1.772231 0.689000 -2.051743 
H   -1.772231 -2.210864 -3.642365 
H   -7.526496 2.210864 2.051743 
H   8.990622 -2.167158 2.328873 
H   0.308105 2.167158 -3.365235 
H   -0.308105 -0.732705 -2.328873 
H   -8.990622 0.732705 3.365235 
H   8.070396 1.544816 1.277122 
H   1.228332 -1.544816 -4.416986 
H   -1.228332 1.355048 -1.277122 
H   -8.070396 -1.355048 4.416986 
H   5.678817 0.940464 1.642675 
H   3.619911 -0.940464 -4.051433 
H   -3.619911 1.959399 -1.642675 
H   -5.678817 -1.959399 4.051433 
H   4.232417 2.375982 3.033834 
H   5.066311 -2.375982 -2.660274 
H   -5.066311 0.523882 -3.033834 
H   -4.232417 -0.523882 2.660274 
H   4.624302 1.458591 -4.882848 
H   4.674426 -1.458591 0.811260 
H   -4.674426 1.441273 4.882848 
H   -4.624302 -1.441273 -0.811260 
H   2.351953 1.674406 5.581735 
H   6.946774 -1.674406 -0.112373 
H   -6.946774 1.225457 -5.581735 
H   -2.351953 -1.225457 0.112373 
H   1.640031 0.163465 3.689059 
H   7.658696 -0.163465 -2.005049 
H   -7.658696 2.736398 -3.689059 
H   -1.640031 -2.736398 2.005049 
H   3.221490 -1.471124 2.774958 
H   6.077238 1.471124 -2.919150 
H   -6.077238 -1.428739 -2.774958 
H   -3.221490 1.428739 2.919150 
H   7.024918 1.823193 5.136570 
H   2.273809 -1.823193 -0.557539 
H   -2.273809 1.076671 -5.136570 
H   -7.024918 -1.076671 0.557539 
H   -9.266911 1.833766 -5.336362 
H   -0.031817 -1.833766 0.357747 
H   0.031817 1.066098 5.336362 
H   9.266911 -1.066098 -0.357747 
H   -8.377547 -0.188973 -4.157785 
H   -0.921181 0.188973 1.536323 
H   0.921181 -2.710891 4.157785 
H   8.377547 2.710891 -1.536323 
H   8.741903 -2.167914 -3.833876 
H   0.556824 2.167914 1.860232 
H   -0.556824 -0.731949 3.833876 
H   -8.741903 0.731949 -1.860232 
H   6.437484 -2.177581 -4.774663 
H   2.861244 2.177581 0.919445 
H   -2.861244 -0.722283 4.774663 
H   -6.437484 0.722283 -0.919445 
128
i=28
C   5.762993 -1.929643 3.438014 
C   3.535735 1.929643 -2.256094 
C   -3.535735 -0.970221 -3.438014 
C   -5.762993 0.970221 2.256094 
C   7.117876 -1.608010 3.217693 
C   2.180852 1.608010 -2.476415 
C   -2.180852 -1.291853 -3.217693 
C   -7.117876 1.291853 2.476415 
C   7.944382 -2.450187 2.473204 
C   1.354345 2.450187 -3.220904 
C   -1.354345 -0.449676 -2.473204 
C   -7.944382 0.449676 3.220904 
C   7.434940 2.172690 1.908982 
C   1.863787 -2.172690 -3.785126 
C   -1.863787 0.727173 -1.908982 
C   -7.434940 -0.727173 3.785126 
C   6.094467 1.836971 2.118883 
C   3.204260 -1.836971 -3.575225 
C   -3.204260 1.062893 -2.118883 
C   -6.094467 -1.062893 3.575225 
C   5.273581 2.669706 2.881041 
C   4.025147 -2.669706 -2.813067 
C   -4.025147 0.230158 -2.881041 
C   -5.273581 -0.230158 2.813067 
C   4.838850 -0.991672 4.127047 
C   4.459878 0.991672 -1.567061 
C   -4.459878 -1.908192 -4.127047 
C   -4.838850 1.908192 1.567061 
C   5.228883 -0.138063 5.192354 
C   4.069844 0.138063 -0.501754 
C   -4.069844 -2.761800 -5.192354 
C   -5.228883 2.761800 0.501754 
C   4.319437 0.809351 5.684705 
C   4.979291 -0.809351 -0.009403 
C   -4.979291 2.090513 -5.684705 
C   -4.319437 -2.090513 0.009403 
C   3.025333 0.918307 5.177114 
C   6.273395 -0.918307 -0.516994 
C   -6.273395 1.981557 -5.177114 
C   -3.025333 -1.981557 0.516994 
C   2.626916 0.066108 4.147123 
C   6.671811 -0.066108 -1.546985 
C   -6.671811 2.833756 -4.147123 
C   -2.626916 -2.833756 1.546985 
C   3.525679 -0.866074 3.631770 
C   5.773049 0.866074 -2.062338 
C   -5.773049 -2.033790 -3.631770 
C   -3.525679 2.033790 2.062338 
C   6.583527 -0.167272 -5.585759 
C   2.715200 0.167272 0.108349 
C   -2.715200 -2.732592 5.585759 
C   -6.583527 2.732592 -0.108349 
C   7.406649 0.965693 5.688713 
C   1.892079 -0.965693 -0.005395 
C   -1.892079 1.934171 -5.688713 
C   -7.406649 -1.934171 0.005395 
C   8.702968 0.956832 -5.180691 
C   0.595760 -0.956832 0.513417 
C   -0.595760 1.943032 5.180691 
C   -8.702968 -1.943032 -0.513417 
C   9.190052 -0.177523 -4.524155 
C   0.108676 0.177523 1.169953 
C   -0.108676 -2.722341 4.524155 
C   -9.190052 2.722341 -1.169953 
C   8.362635 -1.295335 -4.375510 
C   0.936093 1.295335 1.318598 
C   -0.936093 -1.604529 4.375510 
C   -8.362635 1.604529 -1.318598 
C   7.070273 -1.292547 -4.904193 
C   2.228455 1.292547 0.789915 
C   -2.228455 -1.607316 4.904193 
C   -7.070273 1.607316 -0.789915 
H   7.519670 -0.671431 3.603788 
H   1.779057 0.671431 -2.090320 
H   -1.779057 -2.228433 -3.603788 
H   -7.519670 2.228433 2.090320 
H   8.984642 -2.162660 2.304954 
H   0.314085 2.162660 -3.389154 
H   -0.314085 -0.737203 -2.304954 
H   -8.984642 0.737203 3.389154 
H   8.073783 1.526824 1.303105 
H   1.224945 -1.526824 -4.391003 
H   -1.224945 1.373040 -1.303105 
H   -8.073783 -1.373040 4.391003 
H   5.688342 0.916969 1.694270 
H   3.610386 -0.916969 -3.999838 
H   -3.610386 1.982894 -1.694270 
H   -5.688342 -1.982894 3.999838 
H   4.241096 2.368203 3.066378 
H   5.057632 -2.368203 -2.627730 
H   -5.057632 0.531661 -3.066378 
H   -4.241096 -0.531661 2.627730 
H   4.630070 1.468910 -4.892109 
H   4.668658 -1.468910 0.801999 
H   -4.668658 1.430954 4.892109 
H   -4.630070 -1.430954 -0.801999 
H   2.349201 1.666945 5.590996 
H   6.949526 -1.666945 -0.103112 
H   -6.949526 1.232918 -5.590996 
H   -2.349201 -1.232918 0.103112 
H   1.632464 0.147907 3.707316 
H   7.666263 -0.147907 -1.986792 
H   -7.666263 2.751956 -3.707316 
H   -1.632464 -2.751956 1.986792 
H   3.217045 -1.478850 2.783160 
H   6.081683 1.478850 -2.910948 
H   -6.081683 -1.421013 -2.783160 
H   -3.217045 1.421013 2.910948 
H   7.043439 1.834200 5.134983 
H   2.255288 -1.834200 -0.559126 
H   -2.255288 1.065664 -5.134983 
H   -7.043439 -1.065664 0.559126 
H   -9.256275 1.830750 -5.320645 
H   -0.042453 -1.830750 0.373464 
H   0.042453 1.069114 5.320645 
H   9.256275 -1.069114 -0.373464 
H   -8.384109 -0.198922 -4.143497 
H   -0.914619 0.198922 1.550611 
H   0.914619 -2.700942 4.143497 
H   8.384109 2.700942 -1.550611 
H   8.725816 -2.173999 -3.840491 
H   0.572911 2.173999 1.853617 
H   -0.572911 -0.725864 3.840491 
H   -8.725816 0.725864 -1.853617 
H   6.429493 -2.169326 -4.798053 
H   2.869235 2.169326 0.896055 
H   -2.869235 -0.730538 4.798053 
H   -6.429493 0.730538 -0.896055 
128
i=29
C   5.764580 -1.924722 3.434310 
C   3.534148 1.924722 -2.259798 
C   -3.534148 -0.975142 -3.434310 
C   -5.764580 0.975142 2.259798 
C   7.115018 -1.598538 3.197637 
C   2.183710 1.598538 -2.496471 
C   -2.183710 -1.301325 -3.197637 
C   -7.115018 1.301325 2.496471 
C   7.941948 -2.448282 2.462832 
C   1.356779 2.448282 -3.231276 
C   -1.356779 -0.451581 -2.462832 
C   -7.941948 0.451581 3.231276 
C   7.437586 2.161366 1.926551 
C   1.861141 -2.161366 -3.767557 
C   -1.861141 0.738497 -1.926551 
C   -7.437586 -0.738497 3.767557 
C   6.101029 1.822101 2.151322 
C   3.197698 -1.822101 -3.542786 
C   -3.197698 1.077763 -2.151322 
C   -6.101029 -1.077763 3.542786 
C   5.279243 2.663515 2.902367 
C   4.019485 -2.663515 -2.791741 
C   -4.019485 0.236349 -2.902367 
C   -5.279243 -0.236349 2.791741 
C   4.840861 -0.984687 4.120962 
C   4.457867 0.984687 -1.573146 
C   -4.457867 -1.915177 -4.120962 
C   -4.840861 1.915177 1.573146 
C   5.234228 -0.125839 5.180500 
C   4.064499 0.125839 -0.513608 
C   -4.064499 -2.774024 -5.180500 
C   -5.234228 2.774024 0.513608 
C   4.323194 0.816760 5.678620 
C   4.975534 -0.816760 -0.015488 
C   -4.975534 2.083104 -5.678620 
C   -4.323194 -2.083104 0.015488 
C   3.024539 0.915397 5.181665 
C   6.274189 -0.915397 -0.512443 
C   -6.274189 1.984467 -5.181665 
C   -3.024539 -1.984467 0.512443 
C   2.623476 0.058594 4.156542 
C   6.675251 -0.058594 -1.537566 
C   -6.675251 2.841270 -4.156542 
C   -2.623476 -2.841270 1.537566 
C   3.523774 -0.868720 3.635316 
C   5.774954 0.868720 -2.058792 
C   -5.774954 -2.031144 -3.635316 
C   -3.523774 2.031144 2.058792 
C   6.589507 -0.157271 -5.599676 
C   2.709220 0.157271 0.094432 
C   -2.709220 -2.742593 5.599676 
C   -6.589507 2.742593 -0.094432 
C   7.417656 0.972414 5.684797 
C   1.881072 -0.972414 -0.009311 
C   -1.881072 1.927450 -5.684797 
C   -7.417656 -1.927450 0.009311 
C   8.709530 0.955774 -5.174129 
C   0.589198 -0.955774 0.519979 
C   -0.589198 1.944090 5.174129 
C   -8.709530 -1.944090 -0.519979 
C   9.187036 -0.182656 -4.518228 
C   0.111692 0.182656 1.175880 
C   -0.111692 -2.717208 4.518228 
C   -9.187036 2.717208 -1.175880 
C   8.354750 -1.297928 -4.381437 
C   0.943978 1.297928 1.312671 
C   -0.943978 -1.601936 4.381437 
C   -8.354750 1.601936 -1.312671 
C   7.067363 -1.287414 -4.920227 
C   2.231365 1.287414 0.773881 
C   -2.231365 -1.612449 4.920227 
C   -7.067363 1.612449 -0.773881 
H   7.512844 -0.653862 3.565211 
H   1.785883 0.653862 -2.128897 
H   -1.785883 -2.246002 -3.565211 
H   -7.512844 2.246002 2.128897 
H   8.978662 -2.158162 2.281035 
H   0.320065 2.158162 -3.413073 
H   -0.320065 -0.741701 -2.281035 
H   -8.978662 0.741701 3.413073 
H   8.077170 1.508832 1.329088 
H   1.221558 -1.508832 -4.365020 
H   -1.221558 1.391032 -1.329088 
H   -8.077170 -1.391032 4.365020 
H   5.697867 0.893474 1.745865 
H   3.600861 -0.893474 -3.948243 
H   -3.600861 2.006389 -1.745865 
H   -5.697867 -2.006389 3.948243 
H   4.249775 2.360424 3.098922 
H   5.048953 -2.360424 -2.595186 
H   -5.048953 0.539440 -3.098922 
H   -4.249775 -0.539440 2.595186 
H   4.635838 1.479229 -4.901370 
H   4.662890 -1.479229 0.792738 
H   -4.662890 1.420635 4.901370 
H   -4.635838 -1.420635 -0.792738 
H   2.346449 1.659484 5.600257 
H   6.952278 -1.659484 -0.093851 
H   -6.952278 1.240379 -5.600257 
H   -2.346449 -1.240379 0.093851 
H   1.624897 0.132349 3.725573 
H   7.673830 -0.132349 -1.968535 
H   -7.673830 2.767514 -3.725573 
H   -1.624897 -2.767514 1.968535 
H   3.212600 -1.486576 2.791362 
H   6.086128 1.486576 -2.902746 
H   -6.086128 -1.413287 -2.791362 
H   -3.212600 1.413287 2.902746 
H   7.061960 1.845207 5.133396 
H   2.236767 -1.845207 -0.560713 
H   -2.236767 1.054657 -5.133396 
H   -7.061960 -1.054657 0.560713 
H   -9.245639 1.827734 -5.304928 
H   -0.053089 -1.827734 0.389181 
H   0.053089 1.072130 5.304928 
H   9.245639 -1.072130 -0.389181 
H   -8.390671 -0.208871 -4.129209 
H   -0.908057 0.208871 1.564899 
H   0.908057 -2.690993 4.129209 
H   8.390671 2.690993 -1.564899 
H   8.709729 -2.180084 -3.847106 
H   0.588998 2.180084 1.847002 
H   -0.588998 -0.719779 3.847106 
H   -8.709729 0.719779 -1.847002 
H   6.421502 -2.161071 -4.821443 
H   2.877226 2.161071 0.872665 
H   -2.877226 -0.738793 4.821443 
H   -6.421502 0.738793 -0.872665 
128
i=30
C   5.766167 -1.919801 3.430606 
C   3.532561 1.919801 -2.263502 
C   -3.532561 -0.980063 -3.430606 
C   -5.766167 0.980063 2.263502 
C   7.112160 -1.589066 3.177581 
C   2.186568 1.589066 -2.516527 
C   -2.186568 -1.310797 -3.177581 
C   -7.112160 1.310797 2.516527 
C   7.939514 -2.446377 2.452460 
C   1.359213 2.446377 -3.241648 
C   -1.359213 -0.453486 -2.452460 
C   -7.939514 0.453486 3.241648 
C   7.440232 2.150042 1.944120 
C   1.858495 -2.150042 -3.749988 
C   -1.858495 0.749821 -1.944120 
C   -7.440232 -0.749821 3.749988 
C   6.107591 1.807231 2.183761 
C   3.191136 -1.807231 -3.510347 
C   -3.191136 1.092633 -2.183761 
C   -6.107591 -1.092633 3.510347 
C   5.284905 2.657324 2.923693 
C   4.013823 -2.657324 -2.770415 
C   -4.013823 0.242540 -2.923693 
C   -5.284905 -0.242540 2.770415 
C   4.842872 -0.977702 4.114877 
C   4.455856 0.977702 -1.579231 
C   -4.455856 -1.922162 -4.114877 
C   -4.842872 1.922162 1.579231 
C   5.239573 -0.113615 5.168646 
C   4.059154 0.113615 -0.525462 
C   -4.059154 -2.786248 -5.168646 
C   -5.239573 2.786248 0.525462 
C   4.326951 0.824169 5.672535 
C   4.971777 -0.824169 -0.021573 
C   -4.971777 2.075695 -5.672535 
C   -4.326951 -2.075695 0.021573 
C   3.023745 0.912487 5.186216 
C   6.274983 -0.912487 -0.507892 
C   -6.274983 1.987377 -5.186216 
C   -3.023745 -1.987377 0.507892 
C   2.620036 0.051080 4.165961 
C   6.678691 -0.051080 -1.528147 
C   -6.678691 2.848784 -4.165961 
C   -2.620036 -2.848784 1.528147 
C   3.521869 -0.871366 3.638862 
C   5.776859 0.871366 -2.055246 
C   -5.776859 -2.028498 -3.638862 
C   -3.521869 2.028498 2.055246 
C   6.595487 -0.147270 -5.613593 
C   2.703240 0.147270 0.080515 
C   -2.703240 -2.752594 5.613593 
C   -6.595487 2.752594 -0.080515 
C   7.428663 0.979135 5.680881 
C   1.870065 -0.979135 -0.013227 
C   -1.870065 1.920729 -5.680881 
C   -7.428663 -1.920729 0.013227 
C   8.716092 0.954716 -5.167567 
C   0.582636 -0.954716 0.526541 
C   -0.582636 1.945148 5.167567 
C   -8.716092 -1.945148 -0.526541 
C   9.184020 -0.187789 -4.512301 
C   0.114708 0.187789 1.181807 
C   -0.114708 -2.712075 4.512301 
C   -9.184020 2.712075 -1.181807 
C   8.346865 -1.300521 -4.387364 
C   0.951863 1.300521 1.306744 
C   -0.951863 -1.599343 4.387364 
C   -8.346865 1.599343 -1.306744 
C   7.064453 -1.282281 -4.936261 
C   2.234275 1.282281 0.757847 
C   -2.234275 -1.617582 4.936261 
C   -7.064453 1.617582 -0.757847 
H   7.506018 -0.636293 3.526634 
H   1.792709 0.636293 -2.167474 
H   -1.792709 -2.263571 -3.526634 
H   -7.506018 2.263571 2.167474 
H   8.972682 -2.153664 2.257116 
H   0.326045 2.153664 -3.436992 
H   -0.326045 -0.746199 -2.257116 
H   -8.972682 0.746199 3.436992 
H   8.080557 1.490840 1.355071 
H   1.218171 -1.490840 -4.339037 
H   -1.218171 1.409024 -1.355071 
H   -8.080557 -1.409024 4.339037 
H   5.707392 0.869979 1.797460 
H   3.591336 -0.869979 -3.896648 
H   -3.591336 2.029884 -1.797460 
H   -5.707392 -2.029884 3.896648 
H   4.258454 2.352645 3.131466 
H   5.040274 -2.352645 -2.562642 
H   -5.040274 0.547219 -3.131466 
H   -4.258454 -0.547219 2.562642 
H   4.641606 1.489548 -4.910631 
H   4.657122 -1.489548 0.783477 
H   -4.657122 1.410316 4.910631 
H   -4.641606 -1.410316 -0.783477 
H   2.343697 1.652023 5.609518 
H   6.955030 -1.652023 -0.084590 
H   -6.955030 1.247840 -5.609518 
H   -2.343697 -1.247840 0.084590 
H   1.617330 0.116791 3.743830 
H   7.681397 -0.116791 -1.950278 
H   -7.681397 2.783072 -3.743830 
H   -1.617330 -2.783072 1.950278 
H   3.208155 -1.494302 2.799564 
H   6.090573 1.494302 -2.894544 
H   -6.090573 -1.405561 -2.799564 
H   -3.208155 1.405561 2.894544 
H   7.080481 1.856214 5.131809 
H   2.218246 -1.856214 -0.562300 
H   -2.218246 1.043650 -5.131809 
H   -7.080481 -1.043650 0.562300 
H   -9.235003 1.824718 -5.289211 
H   -0.063725 -1.824718 0.404898 
H   0.063725 1.075146 5.289211 
H   9.235003 -1.075146 -0.404898 
H   -8.397233 -0.218820 -4.114921 
H   -0.901495 0.218820 1.579187 
H   0.901495 -2.681044 4.114921 
H   8.397233 2.681044 -1.579187 
H   8.693642 -2.186169 -3.853721 
H   0.605085 2.186169 1.840387 
H   -0.605085 -0.713694 3.853721 
H   -8.693642 0.713694 -1.840387 
H   6.413511 -2.152816 -4.844833 
H   2.885217 2.152816 0.849275 
H   -2.885217 -0.747048 4.844833 
H   -6.413511 0.747048 -0.849275 
128
i=31
C   5.767754 -1.914880 3.426902 
C   3.530974 1.914880 -2.267206 
C   -3.530974 -0.984984 -3.426902 
C   -5.767754 0.984984 2.267206 
C   7.109302 -1.579594 3.157525 
C   2.189426 1.579594 -2.536583 
C   -2.189426 -1.320269 -3.157525 
C   -7.109302 1.320269 2.536583 
C   7.937080 -2.444472 2.442088 
C   1.361647 2.444472 -3.252020 
C   -1.361647 -0.455391 -2.442088 
C   -7.937080 0.455391 3.252020 
C   7.442878 2.138718 1.961689 
C   1.855849 -2.138718 -3.732419 
C   -1.855849 0.761145 -1.961689 
C   -7.442878 -0.761145 3.732419 
C   6.114153 1.792361 2.216200 
C   3.184574 -1.792361 -3.477908 
C   -3.184574 1.107503 -2.216200 
C   -6.114153 -1.107503 3.477908 
C   5.290567 2.651133 2.945019 
C   4.008161 -2.651133 -2.749089 
C   -4.008161 0.248731 -2.945019 
C   -5.290567 -0.248731 2.749089 
C   4.844883 -0.970717 4.108792 
C   4.453845 0.970717 -1.585316 
C   -4.453845 -1.929147 -4.108792 
C   -4.844883 1.929147 1.585316 
C   5.244918 -0.101391 5.156792 
C   4.053809 0.101391 -0.537316 
C   -4.053809 -2.798472 -5.156792 
C   -5.244918 2.798472 0.537316 
C   4.330708 0.831578 5.666450 
C   4.968020 -0.831578 -0.027658 
C   -4.968020 2.068286 -5.666450 
C   -4.330708 -2.068286 0.027658 
C   3.022951 0.909577 5.190767 
C   6.275777 -0.909577 -0.503341 
C   -6.275777 1.990287 -5.190767 
C   -3.022951 -1.990287 0.503341 
C   2.616596 0.043566 4.175380 
C   6.682131 -0.043566 -1.518728 
C   -6.682131 2.856298 -4.175380 
C   -2.616596 -2.856298 1.518728 
C   3.519964 -0.874012 3.642408 
C   5.778764 0.874012 -2.051700 
C   -5.778764 -2.025852 -3.642408 
C   -3.519964 2.025852 2.051700 
C   6.601467 -0.137269 -5.627510 
C   2.697260 0.137269 0.066598 
C   -2.697260 -2.762595 5.627510 
C   -6.601467 2.762595 -0.066598 
C   7.439670 0.985856 5.676965 
C   1.859058 -0.985856 -0.017143 
C   -1.859058 1.914008 -5.676965 
C   -7.439670 -1.914008 0.017143 
C   8.722654 0.953658 -5.161005 
C   0.576074 -0.953658 0.533103 
C   -0.576074 1.946206 5.161005 
C   -8.722654 -1.946206 -0.533103 
C   9.181004 -0.192922 -4.506374 
C   0.117724 0.192922 1.187734 
C   -0.117724 -2.706942 4.506374 
C   -9.181004 2.706942 -1.187734 
C   8.338980 -1.303114 -4.393291 
C   0.959748 1.303114 1.300817 
C   -0.959748 -1.596750 4.393291 
C   -8.338980 1.596750 -1.300817 
C   7.061543 -1.277148 -4.952295 
C   2.237185 1.277148 0.741813 
C   -2.237185 -1.622715 4.952295 
C   -7.061543 1.622715 -0.741813 
H   7.499192 -0.618724 3.488057 
H   1.799535 0.618724 -2.206051 
H   -1.799535 -2.281140 -3.488057 
H   -7.499192 2.281140 2.206051 
H   8.966702 -2.149166 2.233197 
H   0.332025 2.149166 -3.460911 
H   -0.332025 -0.750697 -2.233197 
H   -8.966702 0.750697 3.460911 
H   8.083944 1.472848 1.381054 
H   1.214784 -1.472848 -4.313054 
H   -1.214784 1.427016 -1.381054 
H   -8.083944 -1.427016 4.313054 
H   5.716917 0.846484 1.849055 
H   3.581811 -0.846484 -3.845053 
H   -3.581811 2.053379 -1.849055 
H   -5.716917 -2.053379 3.845053 
H   4.267133 2.344866 3.164010 
H   5.031595 -2.344866 -2.530098 
H   -5.031595 0.554998 -3.164010 
H   -4.267133 -0.554998 2.530098 
H   4.647374 1.499867 -4.919892 
H   4.651354 -1.499867 0.774216 
H   -4.651354 1.399997 4.919892 
H   -4.647374 -1.399997 -0.774216 
H   2.340945 1.644562 5.618779 
H   6.957782 -1.644562 -0.075329 
H   -6.957782 1.255301 -5.618779 
H   -2.340945 -1.255301 0.075329 
H   1.609763 0.101233 3.762087 
H   7.688964 -0.101233 -1.932021 
H   -7.688964 2.798630 -3.762087 
H   -1.609763 -2.798630 1.932021 
H   3.203710 -1.502028 2.807766 
H   6.095018 1.502028 -2.886342 
H   -6.095018 -1.397835 -2.807766 
H   -3.203710 1.397835 2.886342 
H   7.099002 1.867221 5.130222 
H   2.199725 -1.867221 -0.563887 
H   -2.199725 1.032643 -5.130222 
H   -7.099002 -1.032643 0.563887 
H   -9.224367 1.821702 -5.273494 
H   -0.074361 -1.821702 0.420615 
H   0.074361 1.078162 5.273494 
H   9.224367 -1.078162 -0.420615 
H   -8.403795 -0.228769 -4.100633 
H   -0.894933 0.228769 1.593475 
H   0.894933 -2.671095 4.100633 
H   8.403795 2.671095 -1.593475 
H   8.677555 -2.192254 -3.860336 
H   0.621172 2.192254 1.833772 
H   -0.621172 -0.707609 3.860336 
H   -8.677555 0.707609 -1.833772 
H   6.405520 -2.144561 -4.868223 
H   2.893208 2.144561 0.825885 
H   -2.893208 -0.755303 4.868223 
H   -6.405520 0.755303 -0.825885 
128
i=32
C   5.769341 -1.909959 3.423198 
C   3.529387 1.909959 -2.270910 
C   -3.529387 -0.989905 -3.423198 
C   -5.769341 0.989905 2.270910 
C   7.106444 -1.570122 3.137469 
C   2.192284 1.570122 -2.556639 
C   -2.192284 -1.329741 -3.137469 
C   -7.106444 1.329741 2.556639 
C   7.934646 -2.442567 2.431716 
C   1.364081 2.442567 -3.262392 
C   -1.364081 -0.457296 -2.431716 
C   -7.934646 0.457296 3.262392 
C   7.445524 2.127394 1.979258 
C   1.853203 -2.127394 -3.714850 
C   -1.853203 0.772469 -1.979258 
C   -7.445524 -0.772469 3.714850 
C   6.120715 1.777491 2.248639 
C   3.178012 -1.777491 -3.445469 
C   -3.178012 1.122373 -2.248639 
C   -6.120715 -1.122373 3.445469 
C   5.296229 2.644942 2.966345 
C   4.002499 -2.644942 -2.727763 
C   -4.002499 0.254922 -2.966345 
C   -5.296229 -0.254922 2.727763 
C   4.846894 -0.963732 4.102707 
C   4.451834 0.963732 -1.591401 
C   -4.451834 -1.936132 -4.102707 
C   -4.846894 1.936132 1.591401 
C   5.250263 -0.089167 5.144938 
C   4.048464 0.089167 -0.549170 
C   -4.048464 -2.810696 -5.144938 
C   -5.250263 2.810696 0.549170 
C   4.334465 0.838987 5.660365 
C   4.964263 -0.838987 -0.033743 
C   -4.964263 2.060877 -5.660365 
C   -4.334465 -2.060877 0.033743 
C   3.022157 0.906667 5.195318 
C   6.276571 -0.906667 -0.498790 
C   -6.276571 1.993197 -5.195318 
C   -3.022157 -1.993197 0.498790 
C   2.613156 0.036052 4.184799 
C   6.685571 -0.036052 -1.509309 
C   -6.685571 2.863812 -4.184799 
C   -2.613156 -2.863812 1.509309 
C   3.518059 -0.876658 3.645954 
C   5.780669 0.876658 -2.048154 
C   -5.780669 -2.023206 -3.645954 
C   -3.518059 2.023206 2.048154 
C   6.607447 -0.127268 -5.641427 
C   2.691280 0.127268 0.052681 
C   -2.691280 -2.772596 5.641427 
C   -6.607447 2.772596 -0.052681 
C   7.450677 0.992577 5.673049 
C   1.848051 -0.992577 -0.021059 
C   -1.848051 1.907287 -5.673049 
C   -7.450677 -1.907287 0.021059 
C   8.729216 0.952600 -5.154443 
C   0.569512 -0.952600 0.539665 
C   -0.569512 1.947264 5.154443 
C   -8.729216 -1.947264 -0.539665 
C   9.177988 -0.198055 -4.500447 
C   0.120740 0.198055 1.193661 
C   -0.120740 -2.701809 4.500447 
C   -9.177988 2.701809 -1.193661 
C   8.331095 -1.305707 -4.399218 
C   0.967633 1.305707 1.294890 
C   -0.967633 -1.594157 4.399218 
C   -8.331095 1.594157 -1.294890 
C   7.058633 -1.272015 -4.968329 
C   2.240095 1.272015 0.725779 
C   -2.240095 -1.627848 4.968329 
C   -7.058633 1.627848 -0.725779 
H   7.492366 -0.601155 3.449480 
H   1.806361 0.601155 -2.244628 
H   -1.806361 -2.298709 -3.449480 
H   -7.492366 2.298709 2.244628 
H   8.960722 -2.144668 2.209278 
H   0.338005 2.144668 -3.484830 
H   -0.338005 -0.755195 -2.209278 
H   -8.960722 0.755195 3.484830 
H   8.087331 1.454856 1.407037 
H   1.211397 -1.454856 -4.287071 
H   -1.211397 1.445008 -1.407037 
H   -8.087331 -1.445008 4.287071 
H   5.726442 0.822989 1.900650 
H   3.572286 -0.822989 -3.793458 
H   -3.572286 2.076874 -1.900650 
H   -5.726442 -2.076874 3.793458 
H   4.275812 2.337087 3.196554 
H   5.022916 -2.337087 -2.497554 
H   -5.022916 0.562777 -3.196554 
H   -4.275812 -0.562777 2.497554 
H   4.653142 1.510186 -4.929153 
H   4.645586 -1.510186 0.764955 
H   -4.645586 1.389678 4.929153 
H   -4.653142 -1.389678 -0.764955 
H   2.338193 1.637101 5.628040 
H   6.960534 -1.637101 -0.066068 
H   -6.960534 1.262762 -5.628040 
H   -2.338193 -1.262762 0.066068 
H   1.602196 0.085675 3.780344 
H   7.696531 -0.085675 -1.913764 
H   -7.696531 2.814188 -3.780344 
H   -1.602196 -2.814188 1.913764 
H   3.199265 -1.509754 2.815968 
H   6.099463 1.509754 -2.878140 
H   -6.099463 -1.390109 -2.815968 
H   -3.199265 1.390109 2.878140 
H   7.117523 1.878228 5.128635 
H   2.181204 -1.878228 -0.565474 
H   -2.181204 1.021636 -5.128635 
H   -7.117523 -1.021636 0.565474 
H   -9.213731 1.818686 -5.257777 
H   -0.084997 -1.818686 0.436332 
H   0.084997 1.081178 5.257777 
H   9.213731 -1.081178 -0.436332 
H   -8.410357 -0.238718 -4.086345 
H   -0.888371 0.238718 1.607763 
H   0.888371 -2.661146 4.086345 
H   8.410357 2.661146 -1.607763 
H   8.661468 -2.198339 -3.866951 
H   0.637259 2.198339 1.827157 
H   -0.637259 -0.701524 3.866951 
H   -8.661468 0.701524 -1.827157 
H   6.397529 -2.136306 -4.891613 
H   2.901199 2.136306 0.802495 
H   -2.901199 -0.763558 4.891613 
H   -6.397529 0.763558 -0.802495 
128
i=33
C   5.770928 -1.905038 3.419494 
C   3.527800 1.905038 -2.274614 
C   -3.527800 -0.994826 -3.419494 
C   -5.770928 0.994826 2.274614 
C   7.103586 -1.560650 3.117413 
C   2.195142 1.560650 -2.576695 
C   -2.195142 -1.339213 -3.117413 
C   -7.103586 1.339213 2.576695 
C   7.932212 -2.440662 2.421344 
C   1.366515 2.440662 -3.272764 
C   -1.366515 -0.459201 -2.421344 
C   -7.932212 0.459201 3.272764 
C   7.448170 2.116070 1.996827 
C   1.850557 -2.116070 -3.697281 
C   -1.850557 0.783793 -1.996827 
C   -7.448170 -0.783793 3.697281 
C   6.127277 1.762621 2.281078 
C   3.171450 -1.762621 -3.413030 
C   -3.171450 1.137243 -2.281078 
C   -6.127277 -1.137243 3.413030 
C   5.301891 2.638751 2.987671 
C   3.996837 -2.638751 -2.706437 
C   -3.996837 0.261113 -2.987671 
C   -5.301891 -0.261113 2.706437 
C   4.848905 -0.956747 4.096622 
C   4.449823 0.956747 -1.597486 
C   -4.449823 -1.943117 -4.096622 
C   -4.848905 1.943117 1.597486 
C   5.255608 -0.076943 5.133084 
C   4.043119 0.076943 -0.561024 
C   -4.043119 -2.822920 -5.133084 
C   -5.255608 2.822920 0.561024 
C   4.338222 0.846396 5.654280 
C   4.960506 -0.846396 -0.039828 
C   -4.960506 2.053468 -5.654280 
C   -4.338222 -2.053468 0.039828 
C   3.021363 0.903757 5.199869 
C   6.277365 -0.903757 -0.494239 
C   -6.277365 1.996107 -5.199869 
C   -3.021363 -1.996107 0.494239 
C   2.609716 0.028538 4.194218 
C   6.689011 -0.028538 -1.499890 
C   -6.689011 2.871326 -4.194218 
C   -2.609716 -2.871326 1.499890 
C   3.516154 -0.879304 3.649500 
C   5.782574 0.879304 -2.044608 
C   -5.782574 -2.020560 -3.649500 
C   -3.516154 2.020560 2.044608 
C   6.613427 -0.117267 -5.655344 
C   2.685300 0.117267 0.038764 
C   -2.685300 -2.782597 5.655344 
C   -6.613427 2.782597 -0.038764 
C   7.461684 0.999298 5.669133 
C   1.837044 -0.999298 -0.024975 
C   -1.837044 1.900566 -5.669133 
C   -7.461684 -1.900566 0.024975 
C   8.735778 0.951542 -5.147881 
C   0.562950 -0.951542 0.546227 
C   -0.562950 1.948322 5.147881 
C   -8.735778 -1.948322 -0.546227 
C   9.174972 -0.203188 -4.494520 
C   0.123756 0.203188 1.199588 
C   -0.123756 -2.696676 4.494520 
C   -9.174972 2.696676 -1.199588 
C   8.323210 -1.308300 -4.405145 
C   0.975518 1.308300 1.288963 
C   -0.975518 -1.591564 4.405145 
C   -8.323210 1.591564 -1.288963 
C   7.055723 -1.266882 -4.984363 
C   2.243005 1.266882 0.709745 
C   -2.243005 -1.632981 4.984363 
C   -7.055723 1.632981 -0.709745 
H   7.485540 -0.583586 3.410903 
H   1.813187 0.583586 -2.283205 
H   -1.813187 -2.316278 -3.410903 
H   -7.485540 2.316278 2.283205 
H   8.954742 -2.140170 2.185359 
H   0.343985 2.140170 -3.508749 
H   -0.343985 -0.759693 -2.185359 
H   -8.954742 0.759693 3.508749 
H   8.090718 1.436864 1.433020 
H   1.208010 -1.436864 -4.261088 
H   -1.208010 1.463000 -1.433020 
H   -8.090718 -1.463000 4.261088 
H   5.735967 0.799494 1.952245 
H   3.562761 -0.799494 -3.741863 
H   -3.562761 2.100369 -1.952245 
H   -5.735967 -2.100369 3.741863 
H   4.284491 2.329308 3.229098 
H   5.014237 -2.329308 -2.465010 
H   -5.014237 0.570556 -3.229098 
H   -4.284491 -0.570556 2.465010 
H   4.658910 1.520505 -4.938414 
H   4.639818 -1.520505 0.755694 
H   -4.639818 1.379359 4.938414 
H   -4.658910 -1.379359 -0.755694 
H   2.335441 1.629640 5.637301 
H   6.963286 -1.629640 -0.056807 
H   -6.963286 1.270223 -5.637301 
H   -2.335441 -1.270223 0.056807 
H   1.594629 0.070117 3.798601 
H   7.704098 -0.070117 -1.895507 
H   -7.704098 2.829746 -3.798601 
H   -1.594629 -2.829746 1.895507 
H   3.194820 -1.517480 2.824170 
H   6.103908 1.517480 -2.869938 
H   -6.103908 -1.382383 -2.824170 
H   -3.194820 1.382383 2.869938 
H   7.136044 1.889235 5.127048 
H   2.162683 -1.889235 -0.567061 
H   -2.162683 1.010629 -5.127048 
H   -7.136044 -1.010629 0.567061 
H   -9.203095 1.815670 -5.242060 
H   -0.095633 -1.815670 0.452049 
H   0.095633 1.084194 5.242060 
H   9.203095 -1.084194 -0.452049 
H   -8.416919 -0.248667 -4.072057 
H   -0.881809 0.248667 1.622051 
H   0.881809 -2.651197 4.072057 
H   8.416919 2.651197 -1.622051 
H   8.645381 -2.204424 -3.873566 
H   0.653346 2.204424 1.820542 
H   -0.653346 -0.695439 3.873566 
H   -8.645381 0.695439 -1.820542 
H   6.389538 -2.128051 -4.915003 
H   2.909190 2.128051 0.779105 
H   -2.909190 -0.771813 4.915003 
H   -6.389538 0.771813 -0.779105 
128
i=34
C   5.772515 -1.900117 3.415790 
C   3.526213 1.900117 -2.278318 
C   -3.526213 -0.999747 -3.415790 
C   -5.772515 0.999747 2.278318 
C   7.100728 -1.551178 3.097357 
C   2.198000 1.551178 -2.596751 
C   -2.198000 -1.348685 -3.097357 
C   -7.100728 1.348685 2.596751 
C   7.929778 -2.438757 2.410972 
C   1.368949 2.438757 -3.283136 
C   -1.368949 -0.461106 -2.410972 
C   -7.929778 0.461106 3.283136 
C   7.450816 2.104746 2.014396 
C   1.847911 -2.104746 -3.679712 
C   -1.847911 0.795117 -2.014396 
C   -7.450816 -0.795117 3.679712 
C   6.133839 1.747751 2.313517 
C   3.164888 -1.747751 -3.380591 
C   -3.164888 1.152113 -2.313517 
C   -6.133839 -1.152113 3.380591 
C   5.307553 2.632560 3.008997 
C   3.991175 -2.632560 -2.685111 
C   -3.991175 0.267304 -3.008997 
C   -5.307553 -0.267304 2.685111 
C   4.850916 -0.949762 4.090537 
C   4.447812 0.949762 -1.603571 
C   -4.447812 -1.950102 -4.090537 
C   -4.850916 1.950102 1.603571 
C   5.260953 -0.064719 5.121230 
C   4.037774 0.064719 -0.572878 
C   -4.037774 -2.835144 -5.121230 
C   -5.260953 2.835144 0.572878 
C   4.341979 0.853805 5.648195 
C   4.956749 -0.853805 -0.045913 
C   -4.956749 2.046059 -5.648195 
C   -4.341979 -2.046059 0.045913 
C   3.020569 0.900847 5.204420 
C   6.278159 -0.900847 -0.489688 
C   -6.278159 1.999017 -5.204420 
C   -3.020569 -1.999017 0.489688 
C   2.606276 0.021024 4.203637 
C   6.692451 -0.021024 -1.490471 
C   -6.692451 2.878840 -4.203637 
C   -2.606276 -2.878840 1.490471 
C   3.514249 -0.881950 3.653046 
C   5.784479 0.881950 -2.041062 
C   -5.784479 -2.017914 -3.653046 
C   -3.514249 2.017914 2.041062 
C   6.619407 -0.107266 -5.669261 
C   2.679320 0.107266 0.024847 
C   -2.679320 -2.792598 5.669261 
C   -6.619407 2.792598 -0.024847 
C   7.472691 1.006019 5.665217 
C   1.826037 -1.006019 -0.028891 
C   -1.826037 1.893845 -5.665217 
C   -7.472691 -1.893845 0.028891 
C   8.742340 0.950484 -5.141319 
C   0.556388 -0.950484 0.552789 
C   -0.556388 1.949380 5.141319 
C   -8.742340 -1.949380 -0.552789 
C   9.171956 -0.208321 -4.488593 
C   0.126772 0.208321 1.205515 
C   -0.126772 -2.691543 4.488593 
C   -9.171956 2.691543 -1.205515 
C   8.315325 -1.310893 -4.411072 
C   0.983403 1.310893 1.283036 
C   -0.983403 -1.588971 4.411072 
C   -8.315325 1.588971 -1.283036 
C   7.052813 -1.261749 -5.000397 
C   2.245915 1.261749 0.693711 
C   -2.245915 -1.638114 5.000397 
C   -7.052813 1.638114 -0.693711 
H   7.478714 -0.566017 3.372326 
H   1.820013 0.566017 -2.321782 
H   -1.820013 -2.333847 -3.372326 
H   -7.478714 2.333847 2.321782 
H   8.948762 -2.135672 2.161440 
H   0.349965 2.135672 -3.532668 
H   -0.349965 -0.764191 -2.161440 
H   -8.948762 0.764191 3.532668 
H   8.094105 1.418872 1.459003 
H   1.204623 -1.418872 -4.235105 
H   -1.204623 1.480992 -1.459003 
H   -8.094105 -1.480992 4.235105 
H   5.745492 0.775999 2.003840 
H   3.553236 -0.775999 -3.690268 
H   -3.553236 2.123864 -2.003840 
H   -5.745492 -2.123864 3.690268 
H   4.293170 2.321529 3.261642 
H   5.005558 -2.321529 -2.432466 
H   -5.005558 0.578335 -3.261642 
H   -4.293170 -0.578335 2.432466 
H   4.664678 1.530824 -4.947675 
H   4.634050 -1.530824 0.746433 
H   -4.634050 1.369040 4.947675 
H   -4.664678 -1.369040 -0.746433 
H   2.332689 1.622179 5.646562 
H   6.966038 -1.622179 -0.047546 
H   -6.966038 1.277684 -5.646562 
H   -2.332689 -1.277684 0.047546 
H   1.587062 0.054559 3.816858 
H   7.711665 -0.054559 -1.877250 
H   -7.711665 2.845304 -3.816858 
H   -1.587062 -2.845304 1.877250 
H   3.190375 -1.525206 2.832372 
H   6.108353 1.525206 -2.861736 
H   -6.108353 -1.374657 -2.832372 
H   -3.190375 1.374657 2.861736 
H   7.154565 1.900242 5.125461 
H   2.144162 -1.900242 -0.568648 
H   -2.144162 0.999622 -5.125461 
H   -7.154565 -0.999622 0.568648 
H   -9.192459 1.812654 -5.226343 
H   -0.106269 -1.812654 0.467766 
H   0.106269 1.087210 5.226343 
H   9.192459 -1.087210 -0.467766 
H   -8.423481 -0.258616 -4.057769 
H   -0.875247 0.258616 1.636339 
H   0.875247 -2.641248 4.057769 
H   8.423481 2.641248 -1.636339 
H   8.629294 -2.210509 -3.880181 
H   0.669433 2.210509 1.813927 
H   -0.669433 -0.689354 3.880181 
H   -8.629294 0.689354 -1.813927 
H   6.381547 -2.119796 -4.938393 
H   2.917181 2.119796 0.755715 
H   -2.917181 -0.780068 4.938393 
H   -6.381547 0.780068 -0.755715 
128
i=35
C   5.774102 -1.895196 3.412086 
C   3.524626 1.895196 -2.282022 
C   -3.524626 -1.004668 -3.412086 
C   -5.774102 1.004668 2.282022 
C   7.097870 -1.541706 3.077301 
C   2.200858 1.541706 -2.616807 
C   -2.200858 -1.358157 -3.077301 
C   -7.097870 1.358157 2.616807 
C   7.927344 -2.436852 2.400600 
C   1.371383 2.436852 -3.293508 
C   -1.371383 -0.463011 -2.400600 
C   -7.927344 0.463011 3.293508 
C   7.453462 2.093422 2.031965 
C   1.845265 -2.093422 -3.662143 
C   -1.845265 0.806441 -2.031965 
C   -7.453462 -0.806441 3.662143 
C   6.140401 1.732881 2.345956 
C   3.158326 -1.732881 -3.348152 
C   -3.158326 1.166983 -2.345956 
C   -6.140401 -1.166983 3.348152 
C   5.313215 2.626369 3.030323 
C   3.985513 -2.626369 -2.663785 
C   -3.985513 0.273495 -3.030323 
C   -5.313215 -0.273495 2.663785 
C   4.852927 -0.942777 4.084452 
C   4.445801 0.942777 -1.609656 
C   -4.445801 -1.957087 -4.084452 
C   -4.852927 1.957087 1.609656 
C   5.266298 -0.052495 5.109376 
C   4.032429 0.052495 -0.584732 
C   -4.032429 -2.847368 -5.109376 
C   -5.266298 2.847368 0.584732 
C   4.345736 0.861214 5.642110 
C   4.952992 -0.861214 -0.051998 
C   -4.952992 2.038650 -5.642110 
C   -4.345736 -2.038650 0.051998 
C   3.019775 0.897937 5.208971 
C   6.278953 -0.897937 -0.485137 
C   -6.278953 2.001927 -5.208971 
C   -3.019775 -2.001927 0.485137 
C   2.602836 0.013510 4.213056 
C   6.695891 -0.013510 -1.481052 
C   -6.695891 2.886354 -4.213056 
C   -2.602836 -2.886354 1.481052 
C   3.512344 -0.884596 3.656592 
C   5.786384 0.884596 -2.037516 
C   -5.786384 -2.015268 -3.656592 
C   -3.512344 2.015268 2.037516 
C   6.625387 -0.097265 -5.683178 
C   2.673340 0.097265 0.010930 
C   -2.673340 -2.802599 5.683178 
C   -6.625387 2.802599 -0.010930 
C   7.483698 1.012740 5.661301 
C   1.815030 -1.012740 -0.032807 
C   -1.815030 1.887124 -5.661301 
C   -7.483698 -1.887124 0.032807 
C   8.748902 0.949426 -5.134757 
C   0.549826 -0.949426 0.559351 
C   -0.549826 1.950438 5.134757 
C   -8.748902 -1.950438 -0.559351 
C   9.168940 -0.213454 -4.482666 
C   0.129788 0.213454 1.211442 
C   -0.129788 -2.686410 4.482666 
C   -9.168940 2.686410 -1.211442 
C   8.307440 -1.313486 -4.416999 
C   0.991288 1.313486 1.277109 
C   -0.991288 -1.586378 4.416999 
C   -8.307440 1.586378 -1.277109 
C   7.049903 -1.256616 -5.016431 
C   2.248825 1.256616 0.677677 
C   -2.248825 -1.643247 5.016431 
C   -7.049903 1.643247 -0.677677 
H   7.471888 -0.548448 3.333749 
H   1.826839 0.548448 -2.360359 
H   -1.826839 -2.351416 -3.333749 
H   -7.471888 2.351416 2.360359 
H   8.942782 -2.131174 2.137521 
H   0.355945 2.131174 -3.556587 
H   -0.355945 -0.768689 -2.137521 
H   -8.942782 0.768689 3.556587 
H   8.097492 1.400880 1.484986 
H   1.201236 -1.400880 -4.209122 
H   -1.201236 1.498984 -1.484986 
H   -8.097492 -1.498984 4.209122 
H   5.755017 0.752504 2.055435 
H   3.543711 -0.752504 -3.638673 
H   -3.543711 2.147359 -2.055435 
H   -5.755017 -2.147359 3.638673 
H   4.301849 2.313750 3.294186 
H   4.996879 -2.313750 -2.399922 
H   -4.996879 0.586114 -3.294186 
H   -4.301849 -0.586114 2.399922 
H   4.670446 1.541143 -4.956936 
H   4.628282 -1.541143 0.737172 
H   -4.628282 1.358721 4.956936 
H   -4.670446 -1.358721 -0.737172 
H   2.329937 1.614718 5.655823 
H   6.968790 -1.614718 -0.038285 
H   -6.968790 1.285145 -5.655823 
H   -2.329937 -1.285145 0.038285 
H   1.579495 0.039001 3.835115 
H   7.719232 -0.039001 -1.858993 
H   -7.719232 2.860862 -3.835115 
H   -1.579495 -2.860862 1.858993 
H   3.185930 -1.532932 2.840574 
H   6.112798 1.532932 -2.853534 
H   -6.112798 -1.366931 -2.840574 
H   -3.185930 1.366931 2.853534 
H   7.173086 1.911249 5.123874 
H   2.125641 -1.911249 -0.570235 
H   -2.125641 0.988615 -5.123874 
H   -7.173086 -0.988615 0.570235 
H   -9.181823 1.809638 -5.210626 
H   -0.116905 -1.809638 0.483483 
H   0.116905 1.090226 5.210626 
H   9.181823 -1.090226 -0.483483 
H   -8.430043 -0.268565 -4.043481 
H   -0.868685 0.268565 1.650627 
H   0.868685 -2.631299 4.043481 
H   8.430043 2.631299 -1.650627 
H   8.613207 -2.216594 -3.886796 
H   0.685520 2.216594 1.807312 
H   -0.685520 -0.683269 3.886796 
H   -8.613207 0.683269 -1.807312 
H   6.373556 -2.111541 -4.961783 
H   2.925172 2.111541 0.732325 
H   -2.925172 -0.788323 4.961783 
H   -6.373556 0.788323 -0.732325 
128
i=36
C   5.775689 -1.890275 3.408382 
C   3.523039 1.890275 -2.285726 
C   -3.523039 -1.009589 -3.408382 
C   -5.775689 1.009589 2.285726 
C   7.095012 -1.532234 3.057245 
C   2.203716 1.532234 -2.636863 
C   -2.203716 -1.367629 -3.057245 
C   -7.095012 1.367629 2.636863 
C   7.924910 -2.434947 2.390228 
C   1.373817 2.434947 -3.303880 
C   -1.373817 -0.464916 -2.390228 
C   -7.924910 0.464916 3.303880 
C   7.456108 2.082098 2.049534 
C   1.842619 -2.082098 -3.644574 
C   -1.842619 0.817765 -2.049534 
C   -7.456108 -0.817765 3.644574 
C   6.146963 1.718011 2.378395 
C   3.151764 -1.718011 -3.315713 
C   -3.151764 1.181853 -2.378395 
C   -6.146963 -1.181853 3.315713 
C   5.318877 2.620178 3.051649 
C   3.979851 -2.620178 -2.642459 
C   -3.979851 0.279686 -3.051649 
C   -5.318877 -0.279686 2.642459 
C   4.854938 -0.935792 4.078367 
C   4.443790 0.935792 -1.615741 
C   -4.443790 -1.964072 -4.078367 
C   -4.854938 1.964072 1.615741 
C   5.271643 -0.040271 5.097522 
C   4.027084 0.040271 -0.596586 
C   -4.027084 -2.859592 -5.097522 
C   -5.271643 2.859592 0.596586 
C   4.349493 0.868623 5.636025 
C   4.949235 -0.868623 -0.058083 
C   -4.949235 2.031241 -5.636025 
C   -4.349493 -2.031241 0.058083 
C   3.018981 0.895027 5.213522 
C   6.279747 -0.895027 -0.480586 
C   -6.279747 2.004837 -5.213522 
C   -3.018981 -2.004837 0.480586 
C   2.599396 0.005996 4.222475 
C   6.699331 -0.005996 -1.471633 
C   -6.699331 2.893868 -4.222475 
C   -2.599396 -2.893868 1.471633 
C   3.510439 -0.887242 3.660138 
C   5.788289 0.887242 -2.033970 
C   -5.788289 -2.012622 -3.660138 
C   -3.510439 2.012622 2.033970 
C   6.631367 -0.087264 -5.697095 
C   2.667360 0.087264 -0.002987 
C   -2.667360 -2.812600 5.697095 
C   -6.631367 2.812600 0.002987 
C   7.494705 1.019461 5.657385 
C   1.804023 -1.019461 -0.036723 
C   -1.804023 1.880403 -5.657385 
C   -7.494705 -1.880403 0.036723 
C   8.755464 0.948368 -5.128195 
C   0.543264 -0.948368 0.565913 
C   -0.543264 1.951496 5.128195 
C   -8.755464 -1.951496 -0.565913 
C   9.165924 -0.218587 -4.476739 
C   0.132804 0.218587 1.217369 
C   -0.132804 -2.681277 4.476739 
C   -9.165924 2.681277 -1.217369 
C   8.299555 -1.316079 -4.422926 
C   0.999173 1.316079 1.271182 
C   -0.999173 -1.583785 4.422926 
C   -8.299555 1.583785 -1.271182 
C   7.046993 -1.251483 -5.032465 
C   2.251735 1.251483 0.661643 
C   -2.251735 -1.648380 5.032465 
C   -7.046993 1.648380 -0.661643 
H   7.465062 -0.530879 3.295172 
H   1.833665 0.530879 -2.398936 
H   -1.833665 -2.368985 -3.295172 
H   -7.465062 2.368985 2.398936 
H   8.936802 -2.126676 2.113602 
H   0.361925 2.126676 -3.580506 
H   -0.361925 -0.773187 -2.113602 
H   -8.936802 0.773187 3.580506 
H   8.100879 1.382888 1.510969 
H   1.197849 -1.382888 -4.183139 
H   -1.197849 1.516976 -1.510969 
H   -8.100879 -1.516976 4.183139 
H   5.764542 0.729009 2.107030 
H   3.534186 -0.729009 -3.587078 
H   -3.534186 2.170854 -2.107030 
H   -5.764542 -2.170854 3.587078 
H   4.310528 2.305971 3.326730 
H   4.988200 -2.305971 -2.367378 
H   -4.988200 0.593893 -3.326730 
H   -4.310528 -0.593893 2.367378 
H   4.676214 1.551462 -4.966197 
H   4.622514 -1.551462 0.727911 
H   -4.622514 1.348402 4.966197 
H   -4.676214 -1.348402 -0.727911 
H   2.327185 1.607257 5.665084 
H   6.971542 -1.607257 -0.029024 
H   -6.971542 1.292606 -5.665084 
H   -2.327185 -1.292606 0.029024 
H   1.571928 0.023443 3.853372 
H   7.726799 -0.023443 -1.840736 
H   -7.726799 2.876420 -3.853372 
H   -1.571928 -2.876420 1.840736 
H   3.181485 -1.540658 2.848776 
H   6.117243 1.540658 -2.845332 
H   -6.117243 -1.359205 -2.848776 
H   -3.181485 1.359205 2.845332 
H   7.191607 1.922256 5.122287 
H   2.107120 -1.922256 -0.571822 
H   -2.107120 0.977608 -5.122287 
H   -7.191607 -0.977608 0.571822 
H   -9.171187 1.806622 -5.194909 
H   -0.127541 -1.806622 0.499200 
H   0.127541 1.093242 5.194909 
H   9.171187 -1.093242 -0.499200 
H   -8.436605 -0.278514 -4.029193 
H   -0.862123 0.278514 1.664915 
H   0.862123 -2.621350 4.029193 
H   8.436605 2.621350 -1.664915 
H   8.597120 -2.222679 -3.893411 
H   0.701607 2.222679 1.800697 
H   -0.701607 -0.677184 3.893411 
H   -8.597120 0.677184 -1.800697 
H   6.365565 -2.103286 -4.985173 
H   2.933163 2.103286 0.708935 
H   -2.933163 -0.796578 4.985173 
H   -6.365565 0.796578 -0.708935 
128
i=37
C   5.777276 -1.885354 3.404678 
C   3.521452 1.885354 -2.289430 
C   -3.521452 -1.014510 -3.404678 
C   -5.777276 1.014510 2.289430 
C   7.092154 -1.522762 3.037189 
C   2.206574 1.522762 -2.656919 
C   -2.206574 -1.377101 -3.037189 
C   -7.092154 1.377101 2.656919 
C   7.922476 -2.433042 2.379856 
C   1.376251 2.433042 -3.314252 
C   -1.376251 -0.466821 -2.379856 
C   -7.922476 0.466821 3.314252 
C   7.458754 2.070774 2.067103 
C   1.839973 -2.070774 -3.627005 
C   -1.839973 0.829089 -2.067103 
C   -7.458754 -0.829089 3.627005 
C   6.153525 1.703141 2.410834 
C   3.145202 -1.703141 -3.283274 
C   -3.145202 1.196723 -2.410834 
C   -6.153525 -1.196723 3.283274 
C   5.324539 2.613987 3.072975 
C   3.974189 -2.613987 -2.621133 
C   -3.974189 0.285877 -3.072975 
C   -5.324539 -0.285877 2.621133 
C   4.856949 -0.928807 4.072282 
C   4.441779 0.928807 -1.621826 
C   -4.441779 -1.971057 -4.072282 
C   -4.856949 1.971057 1.621826 
C   5.276988 -0.028047 5.085668 
C   4.021739 0.028047 -0.608440 
C   -4.021739 -2.871816 -5.085668 
C   -5.276988 2.871816 0.608440 
C   4.353250 0.876032 5.629940 
C   4.945478 -0.876032 -0.064168 
C   -4.945478 2.023832 -5.629940 
C   -4.353250 -2.023832 0.064168 
C   3.018187 0.892117 5.218073 
C   6.280541 -0.892117 -0.476035 
C   -6.280541 2.007747 -5.218073 
C   -3.018187 -2.007747 0.476035 
C   2.595956 -0.001518 4.231894 
C   6.702771 0.001518 -1.462214 
C   -6.702771 2.901382 -4.231894 
C   -2.595956 -2.901382 1.462214 
C   3.508534 -0.889888 3.663684 
C   5.790194 0.889888 -2.030424 
C   -5.790194 -2.009976 -3.663684 
C   -3.508534 2.009976 2.030424 
C   6.637347 -0.077263 -5.711012 
C   2.661380 0.077263 -0.016904 
C   -2.661380 -2.822601 5.711012 
C   -6.637347 2.822601 0.016904 
C   7.505712 1.026182 5.653469 
C   1.793016 -1.026182 -0.040639 
C   -1.793016 1.873682 -5.653469 
C   -7.505712 -1.873682 0.040639 
C   8.762026 0.947310 -5.121633 
C   0.536702 -0.947310 0.572475 
C   -0.536702 1.952554 5.121633 
C   -8.762026 -1.952554 -0.572475 
C   9.162908 -0.223720 -4.470812 
C   0.135820 0.223720 1.223296 
C   -0.135820 -2.676144 4.470812 
C   -9.162908 2.676144 -1.223296 
C   8.291670 -1.318672 -4.428853 
C   1.007058 1.318672 1.265255 
C   -1.007058 -1.581192 4.428853 
C   -8.291670 1.581192 -1.265255 
C   7.044083 -1.246350 -5.048499 
C   2.254645 1.246350 0.645609 
C   -2.254645 -1.653513 5.048499 
C   -7.044083 1.653513 -0.645609 
H   7.458236 -0.513310 3.256595 
H   1.840491 0.513310 -2.437513 
H   -1.840491 -2.386554 -3.256595 
H   -7.458236 2.386554 2.437513 
H   8.930822 -2.122178 2.089683 
H   0.367905 2.122178 -3.604425 
H   -0.367905 -0.777685 -2.089683 
H   -8.930822 0.777685 3.604425 
H   8.104266 1.364896 1.536952 
H   1.194462 -1.364896 -4.157156 
H   -1.194462 1.534968 -1.536952 
H   -8.104266 -1.534968 4.157156 
H   5.774067 0.705514 2.158625 
H   3.524661 -0.705514 -3.535483 
H   -3.524661 2.194349 -2.158625 
H   -5.774067 -2.194349 3.535483 
H   4.319207 2.298192 3.359274 
H   4.979521 -2.298192 -2.334834 
H   -4.979521 0.601672 -3.359274 
H   -4.319207 -0.601672 2.334834 
H   4.681982 1.561781 -4.975458 
H   4.616746 -1.561781 0.718650 
H   -4.616746 1.338083 4.975458 
H   -4.681982 -1.338083 -0.718650 
H   2.324433 1.599796 5.674345 
H   6.974294 -1.599796 -0.019763 
H   -6.974294 1.300067 -5.674345 
H   -2.324433 -1.300067 0.019763 
H   1.564361 0.007885 3.871629 
H   7.734366 -0.007885 -1.822479 
H   -7.734366 2.891978 -3.871629 
H   -1.564361 -2.891978 1.822479 
H   3.177040 -1.548384 2.856978 
H   6.121688 1.548384 -2.837130 
H   -6.121688 -1.351479 -2.856978 
H   -3.177040 1.351479 2.837130 
H   7.210128 1.933263 5.120700 
H   2.088599 -1.933263 -0.573409 
H   -2.088599 0.966601 -5.120700 
H   -7.210128 -0.966601 0.573409 
H   -9.160551 1.803606 -5.179192 
H   -0.138177 -1.803606 0.514917 
H   0.138177 1.096258 5.179192 
H   9.160551 -1.096258 -0.514917 
H   -8.443167 -0.288463 -4.014905 
H   -0.855561 0.288463 1.679203 
H   0.855561 -2.611401 4.014905 
H   8.443167 2.611401 -1.679203 
H   8.581033 -2.228764 -3.900026 
H   0.717694 2.228764 1.794082 
H   -0.717694 -0.671099 3.900026 
H   -8.581033 0.671099 -1.794082 
H   6.357574 -2.095031 -5.008563 
H   2.941154 2.095031 0.685545 
H   -2.941154 -0.804833 5.008563 
H   -6.357574 0.804833 -0.685545 
128
i=38
C   5.778863 -1.880433 3.400974 
C   3.519865 1.880433 -2.293134 
C   -3.519865 -1.019431 -3.400974 
C   -5.778863 1.019431 2.293134 
C   7.089296 -1.513290 3.017133 
C   2.209432 1.513290 -2.676975 
C   -2.209432 -1.386573 -3.017133 
C   -7.089296 1.386573 2.676975 
C   7.920042 -2.431137 2.369484 
C   1.378685 2.431137 -3.324624 
C   -1.378685 -0.468726 -2.369484 
C   -7.920042 0.468726 3.324624 
C   7.461400 2.059450 2.084672 
C   1.837327 -2.059450 -3.609436 
C   -1.837327 0.840413 -2.084672 
C   -7.461400 -0.840413 3.609436 
C   6.160087 1.688271 2.443273 
C   3.138640 -1.688271 -3.250835 
C   -3.138640 1.211593 -2.443273 
C   -6.160087 -1.211593 3.250835 
C   5.330201 2.607796 3.094301 
C   3.968527 -2.607796 -2.599807 
C   -3.968527 0.292068 -3.094301 
C   -5.330201 -0.292068 2.599807 
C   4.858960 -0.921822 4.066197 
C   4.439768 0.921822 -1.627911 
C   -4.439768 -1.978042 -4.066197 
C   -4.858960 1.978042 1.627911 
C   5.282333 -0.015823 5.073814 
C   4.016394 0.015823 -0.620294 
C   -4.016394 -2.884040 -5.073814 
C   -5.282333 2.884040 0.620294 
C   4.357007 0.883441 5.623855 
C   4.941721 -0.883441 -0.070253 
C   -4.941721 2.016423 -5.623855 
C   -4.357007 -2.016423 0.070253 
C   3.017393 0.889207 5.222624 
C   6.281335 -0.889207 -0.471484 
C   -6.281335 2.010657 -5.222624 
C   -3.017393 -2.010657 0.471484 
C   2.592516 -0.009032 4.241313 
C   6.706211 0.009032 -1.452795 
C   -6.706211 2.908896 -4.241313 
C   -2.592516 -2.908896 1.452795 
C   3.506629 -0.892534 3.667230 
C   5.792099 0.892534 -2.026878 
C   -5.792099 -2.007330 -3.667230 
C   -3.506629 2.007330 2.026878 
C   6.643327 -0.067262 -5.724929 
C   2.655400 0.067262 -0.030821 
C   -2.655400 -2.832602 5.724929 
C   -6.643327 2.832602 0.030821 
C   7.516719 1.032903 5.649553 
C   1.782009 -1.032903 -0.044555 
C   -1.782009 1.866961 -5.649553 
C   -7.516719 -1.866961 0.044555 
C   8.768588 0.946252 -5.115071 
C   0.530140 -0.946252 0.579037 
C   -0.530140 1.953612 5.115071 
C   -8.768588 -1.953612 -0.579037 
C   9.159892 -0.228853 -4.464885 
C   0.138836 0.228853 1.229223 
C   -0.138836 -2.671011 4.464885 
C   -9.159892 2.671011 -1.229223 
C   8.283785 -1.321265 -4.434780 
C   1.014943 1.321265 1.259328 
C   -1.014943 -1.578599 4.434780 
C   -8.283785 1.578599 -1.259328 
C   7.041173 -1.241217 -5.064533 
C   2.257555 1.241217 0.629575 
C   -2.257555 -1.658646 5.064533 
C   -7.041173 1.658646 -0.629575 
H   7.451410 -0.495741 3.218018 
H   1.847317 0.495741 -2.476090 
H   -1.847317 -2.404123 -3.218018 
H   -7.451410 2.404123 2.476090 
H   8.924842 -2.117680 2.065764 
H   0.373885 2.117680 -3.628344 
H   -0.373885 -0.782183 -2.065764 
H   -8.924842 0.782183 3.628344 
H   8.107653 1.346904 1.562935 
H   1.191075 -1.346904 -4.131173 
H   -1.191075 1.552960 -1.562935 
H   -8.107653 -1.552960 4.131173 
H   5.783592 0.682019 2.210220 
H   3.515136 -0.682019 -3.483888 
H   -3.515136 2.217844 -2.210220 
H   -5.783592 -2.217844 3.483888 
H   4.327886 2.290413 3.391818 
H   4.970842 -2.290413 -2.302290 
H   -4.970842 0.609451 -3.391818 
H   -4.327886 -0.609451 2.302290 
H   4.687750 1.572100 -4.984719 
H   4.610978 -1.572100 0.709389 
H   -4.610978 1.327764 4.984719 
H   -4.687750 -1.327764 -0.709389 
H   2.321681 1.592335 5.683606 
H   6.977046 -1.592335 -0.010502 
H   -6.977046 1.307528 -5.683606 
H   -2.321681 -1.307528 0.010502 
H   1.556794 -0.007673 3.889886 
H   7.741933 0.007673 -1.804222 
H   -7.741933 2.907536 -3.889886 
H   -1.556794 -2.907536 1.804222 
H   3.172595 -1.556110 2.865180 
H   6.126133 1.556110 -2.828928 
H   -6.126133 -1.343753 -2.865180 
H   -3.172595 1.343753 2.828928 
H   7.228649 1.944270 5.119113 
H   2.070078 -1.944270 -0.574996 
H   -2.070078 0.955594 -5.119113 
H   -7.228649 -0.955594 0.574996 
H   -9.149915 1.800590 -5.163475 
H   -0.148813 -1.800590 0.530634 
H   0.148813 1.099274 5.163475 
H   9.149915 -1.099274 -0.530634 
H   -8.449729 -0.298412 -4.000617 
H   -0.848999 0.298412 1.693491 
H   0.848999 -2.601452 4.000617 
H   8.449729 2.601452 -1.693491 
H   8.564946 -2.234849 -3.906641 
H   0.733781 2.234849 1.787467 
H   -0.733781 -0.665014 3.906641 
H   -8.564946 0.665014 -1.787467 
H   6.349583 -2.086776 -5.031953 
H   2.949145 2.086776 0.662155 
H   -2.949145 -0.813088 5.031953 
H   -6.349583 0.813088 -0.662155 
128
i=39
C   5.780450 -1.875512 3.397270 
C   3.518278 1.875512 -2.296838 
C   -3.518278 -1.024352 -3.397270 
C   -5.780450 1.024352 2.296838 
C   7.086438 -1.503818 2.997077 
C   2.212290 1.503818 -2.697031 
C   -2.212290 -1.396045 -2.997077 
C   -7.086438 1.396045 2.697031 
C   7.917608 -2.429232 2.359112 
C   1.381119 2.429232 -3.334996 
C   -1.381119 -0.470631 -2.359112 
C   -7.917608 0.470631 3.334996 
C   7.464046 2.048126 2.102241 
C   1.834681 -2.048126 -3.591867 
C   -1.834681 0.851737 -2.102241 
C   -7.464046 -0.851737 3.591867 
C   6.166649 1.673401 2.475712 
C   3.132078 -1.673401 -3.218396 
C   -3.132078 1.226463 -2.475712 
C   -6.166649 -1.226463 3.218396 
C   5.335863 2.601605 3.115627 
C   3.962865 -2.601605 -2.578481 
C   -3.962865 0.298259 -3.115627 
C   -5.335863 -0.298259 2.578481 
C   4.860971 -0.914837 4.060112 
C   4.437757 0.914837 -1.633996 
C   -4.437757 -1.985027 -4.060112 
C   -4.860971 1.985027 1.633996 
C   5.287678 -0.003599 5.061960 
C   4.011049 0.003599 -0.632148 
C   -4.011049 -2.896264 -5.061960 
C   -5.287678 2.896264 0.632148 
C   4.360764 0.890850 5.617770 
C   4.937964 -0.890850 -0.076338 
C   -4.937964 2.009014 -5.617770 
C   -4.360764 -2.009014 0.076338 
C   3.016599 0.886297 5.227175 
C   6.282129 -0.886297 -0.466933 
C   -6.282129 2.013567 -5.227175 
C   -3.016599 -2.013567 0.466933 
C   2.589076 -0.016546 4.250732 
C   6.709651 0.016546 -1.443376 
C   -6.709651 2.916410 -4.250732 
C   -2.589076 -2.916410 1.443376 
C   3.504724 -0.895180 3.670776 
C   5.794004 0.895180 -2.023332 
C   -5.794004 -2.004684 -3.670776 
C   -3.504724 2.004684 2.023332 
C   6.649307 -0.057261 -5.738846 
C   2.649420 0.057261 -0.044738 
C   -2.649420 -2.842603 5.738846 
C   -6.649307 2.842603 0.044738 
C   7.527726 1.039624 5.645637 
C   1.771002 -1.039624 -0.048471 
C   -1.771002 1.860240 -5.645637 
C   -7.527726 -1.860240 0.048471 
C   8.775150 0.945194 -5.108509 
C   0.523578 -0.945194 0.585599 
C   -0.523578 1.954670 5.108509 
C   -8.775150 -1.954670 -0.585599 
C   9.156876 -0.233986 -4.458958 
C   0.141852 0.233986 1.235150 
C   -0.141852 -2.665878 4.458958 
C   -9.156876 2.665878 -1.235150 
C   8.275900 -1.323858 -4.440707 
C   1.022828 1.323858 1.253401 
C   -1.022828 -1.576006 4.440707 
C   -8.275900 1.576006 -1.253401 
C   7.038263 -1.236084 -5.080567 
C   2.260465 1.236084 0.613541 
C   -2.260465 -1.663779 5.080567 
C   -7.038263 1.663779 -0.613541 
H   7.444584 -0.478172 3.179441 
H   1.854143 0.478172 -2.514667 
H   -1.854143 -2.421692 -3.179441 
H   -7.444584 2.421692 2.514667 
H   8.918862 -2.113182 2.041845 
H   0.379865 2.113182 -3.652263 
H   -0.379865 -0.786681 -2.041845 
H   -8.918862 0.786681 3.652263 
H   8.111040 1.328912 1.588918 
H   1.187688 -1.328912 -4.105190 
H   -1.187688 1.570952 -1.588918 
H   -8.111040 -1.570952 4.105190 
H   5.793117 0.658524 2.261815 
H   3.505611 -0.658524 -3.432293 
H   -3.505611 2.241339 -2.261815 
H   -5.793117 -2.241339 3.432293 
H   4.336565 2.282634 3.424362 
H   4.962163 -2.282634 -2.269746 
H   -4.962163 0.617230 -3.424362 
H   -4.336565 -0.617230 2.269746 
H   4.693518 1.582419 -4.993980 
H   4.605210 -1.582419 0.700128 
H   -4.605210 1.317445 4.993980 
H   -4.693518 -1.317445 -0.700128 
H   2.318929 1.584874 5.692867 
H   6.979798 -1.584874 -0.001241 
H   -6.979798 1.314989 -5.692867 
H   -2.318929 -1.314989 0.001241 
H   1.549227 -0.023231 3.908143 
H   7.749500 0.023231 -1.785965 
H   -7.749500 2.923094 -3.908143 
H   -1.549227 -2.923094 1.785965 
H   3.168150 -1.563836 2.873382 
H   6.130578 1.563836 -2.820726 
H   -6.130578 -1.336027 -2.873382 
H   -3.168150 1.336027 2.820726 
H   7.247170 1.955277 5.117526 
H   2.051557 -1.955277 -0.576583 
H   -2.051557 0.944587 -5.117526 
H   -7.247170 -0.944587 0.576583 
H   -9.139279 1.797574 -5.147758 
H   -0.159449 -1.797574 0.546351 
H   0.159449 1.102290 5.147758 
H   9.139279 -1.102290 -0.546351 
H   -8.456291 -0.308361 -3.986329 
H   -0.842437 0.308361 1.707779 
H   0.842437 -2.591503 3.986329 
H   8.456291 2.591503 -1.707779 
H   8.548859 -2.240934 -3.913256 
H   0.749868 2.240934 1.780852 
H   -0.749868 -0.658929 3.913256 
H   -8.548859 0.658929 -1.780852 
H   6.341592 -2.078521 -5.055343 
H   2.957136 2.078521 0.638765 
H   -2.957136 -0.821343 5.055343 
H   -6.341592 0.821343 -0.638765 
128
i=40
C   5.782037 -1.870591 3.393566 
C   3.516691 1.870591 -2.300542 
C   -3.516691 -1.029273 -3.393566 
C   -5.782037 1.029273 2.300542 
C   7.083580 -1.494346 2.977021 
C   2.215148 1.494346 -2.717087 
C   -2.215148 -1.405517 -2.977021 
C   -7.083580 1.405517 2.717087 
C   7.915174 -2.427327 2.348740 
C   1.383553 2.427327 -3.345368 
C   -1.383553 -0.472536 -2.348740 
C   -7.915174 0.472536 3.345368 
C   7.466692 2.036802 2.119810 
C   1.832035 -2.036802 -3.574298 
C   -1.832035 0.863061 -2.119810 
C   -7.466692 -0.863061 3.574298 
C   6.173211 1.658531 2.508151 
C   3.125516 -1.658531 -3.185957 
C   -3.125516 1.241333 -2.508151 
C   -6.173211 -1.241333 3.185957 
C   5.341525 2.595414 3.136953 
C   3.957203 -2.595414 -2.557155 
C   -3.957203 0.304450 -3.136953 
C   -5.341525 -0.304450 2.557155 
C   4.862982 -0.907852 4.054027 
C   4.435746 0.907852 -1.640081 
C   -4.435746 -1.992012 -4.054027 
C   -4.862982 1.992012 1.640081 
C   5.293023 0.008625 5.050106 
C   4.005704 -0.008625 -0.644002 
C   -4.005704 -2.908488 -5.050106 
C   -5.293023 2.908488 0.644002 
C   4.364521 0.898259 5.611685 
C   4.934207 -0.898259 -0.082423 
C   -4.934207 2.001605 -5.611685 
C   -4.364521 -2.001605 0.082423 
C   3.015805 0.883387 5.231726 
C   6.282923 -0.883387 -0.462382 
C   -6.282923 2.016477 -5.231726 
C   -3.015805 -2.016477 0.462382 
C   2.585636 -0.024060 4.260151 
C   6.713091 0.024060 -1.433957 
C   -6.713091 2.923924 -4.260151 
C   -2.585636 -2.923924 1.433957 
C   3.502819 -0.897826 3.674322 
C   5.795909 0.897826 -2.019786 
C   -5.795909 -2.002038 -3.674322 
C   -3.502819 2.002038 2.019786 
C   6.655287 -0.047260 -5.752763 
C   2.643440 0.047260 -0.058655 
C   -2.643440 -2.852604 5.752763 
C   -6.655287 2.852604 0.058655 
C   7.538733 1.046345 5.641721 
C   1.759995 -1.046345 -0.052387 
C   -1.759995 1.853519 -5.641721 
C   -7.538733 -1.853519 0.052387 
C   8.781712 0.944136 -5.101947 
C   0.517016 -0.944136 0.592161 
C   -0.517016 1.955728 5.101947 
C   -8.781712 -1.955728 -0.592161 
C   9.153860 -0.239119 -4.453031 
C   0.144868 0.239119 1.241077 
C   -0.144868 -2.660745 4.453031 
C   -9.153860 2.660745 -1.241077 
C   8.268015 -1.326451 -4.446634 
C   1.030713 1.326451 1.247474 
C   -1.030713 -1.573413 4.446634 
C   -8.268015 1.573413 -1.247474 
C   7.035353 -1.230951 -5.096601 
C   2.263375 1.230951 0.597507 
C   -2.263375 -1.668912 5.096601 
C   -7.035353 1.668912 -0.597507 
H   7.437758 -0.460603 3.140864 
H   1.860969 0.460603 -2.553244 
H   -1.860969 -2.439261 -3.140864 
H   -7.437758 2.439261 2.553244 
H   8.912882 -2.108684 2.017926 
H   0.385845 2.108684 -3.676182 
H   -0.385845 -0.791179 -2.017926 
H   -8.912882 0.791179 3.676182 
H   8.114427 1.310920 1.614901 
H   1.184301 -1.310920 -4.079207 
H   -1.184301 1.588944 -1.614901 
H   -8.114427 -1.588944 4.079207 
H   5.802642 0.635029 2.313410 
H   3.496086 -0.635029 -3.380698 
H   -3.496086 2.264834 -2.313410 
H   -5.802642 -2.264834 3.380698 
H   4.345244 2.274855 3.456906 
H   4.953484 -2.274855 -2.237202 
H   -4.953484 0.625009 -3.456906 
H   -4.345244 -0.625009 2.237202 
H   4.699286 1.592738 -5.003241 
H   4.599442 -1.592738 0.690867 
H   -4.599442 1.307126 5.003241 
H   -4.699286 -1.307126 -0.690867 
H   2.316177 1.577413 5.702128 
H   6.982550 -1.577413 0.008020 
H   -6.982550 1.322450 -5.702128 
H   -2.316177 -1.322450 -0.008020 
H   1.541660 -0.038789 3.926400 
H   7.757067 0.038789 -1.767708 
H   -7.757067 2.938652 -3.926400 
H   -1.541660 -2.938652 1.767708 
H   3.163705 -1.571562 2.881584 
H   6.135023 1.571562 -2.812524 
H   -6.135023 -1.328301 -2.881584 
H   -3.163705 1.328301 2.812524 
H   7.265691 1.966284 5.115939 
H   2.033036 -1.966284 -0.578170 
H   -2.033036 0.933580 -5.115939 
H   -7.265691 -0.933580 0.578170 
H   -9.128643 1.794558 -5.132041 
H   -0.170085 -1.794558 0.562068 
H   0.170085 1.105306 5.132041 
H   9.128643 -1.105306 -0.562068 
H   -8.462853 -0.318310 -3.972041 
H   -0.835875 0.318310 1.722067 
H   0.835875 -2.581554 3.972041 
H   8.462853 2.581554 -1.722067 
H   8.532772 -2.247019 -3.919871 
H   0.765955 2.247019 1.774237 
H   -0.765955 -0.652844 3.919871 
H   -8.532772 0.652844 -1.774237 
H   6.333601 -2.070266 -5.078733 
H   2.965127 2.070266 0.615375 
H   -2.965127 -0.829598 5.078733 
H   -6.333601 0.829598 -0.615375 
