# Supplementary material for: Is Ortho-Terphenyl a Rigid Glass Former?
Source: J Phys Chem Lett. 2024 Jul 1;15(27):7020–7. doi: 10.1021/acs.jpclett.4c01217 (PMC11247491; doi:10.1021/acs.jpclett.4c01217)
Supplement: Supplementary file 2 — jz4c01217_si_002.zip [file jz4c01217_si_002.zip › xyz files for modes/for IR active/f31.xyz]

128
i=1
C   5.756644 -1.932870 3.441722 
C   3.542084 1.932870 -2.252386 
C   -3.542084 -0.966994 -3.441722 
C   -5.756644 0.966994 2.252386 
C   7.133642 -1.619814 3.307815 
C   2.165086 1.619814 -2.386293 
C   -2.165086 -1.280049 -3.307815 
C   -7.133642 1.280049 2.386293 
C   8.011170 -2.460342 2.624128 
C   1.287557 2.460342 -3.069980 
C   -1.287557 -0.439521 -2.624128 
C   -8.011170 0.439521 3.069980 
C   7.530718 2.175758 1.998729 
C   1.768009 -2.175758 -3.695379 
C   -1.768009 0.724105 -1.998729 
C   -7.530718 -0.724105 3.695379 
C   6.162313 1.857451 2.086020 
C   3.136414 -1.857451 -3.608088 
C   -3.136414 1.042413 -2.086020 
C   -6.162313 -1.042413 3.608088 
C   5.297447 2.679713 2.813779 
C   4.001281 -2.679713 -2.880329 
C   -4.001281 0.220151 -2.813779 
C   -5.297447 -0.220151 2.880329 
C   4.822123 -1.008817 4.142662 
C   4.476605 1.008817 -1.551446 
C   -4.476605 -1.891047 -4.142662 
C   -4.822123 1.891047 1.551446 
C   5.275608 -0.009311 5.069482 
C   4.023119 0.009311 -0.624626 
C   -4.023119 -2.890552 -5.069482 
C   -5.275608 2.890552 0.624626 
C   4.392088 0.973398 5.536800 
C   4.906640 -0.973398 -0.157308 
C   -4.906640 1.926466 -5.536800 
C   -4.392088 -1.926466 0.157308 
C   3.028241 0.931277 5.197647 
C   6.270487 -0.931277 -0.496461 
C   -6.270487 1.968587 -5.197647 
C   -3.028241 -1.968587 0.496461 
C   2.539336 -0.116244 4.368530 
C   6.759391 0.116244 -1.325578 
C   -6.759391 3.016108 -4.368530 
C   -2.539336 -3.016108 1.325578 
C   3.432124 -1.041762 3.830798 
C   5.866604 1.041762 -1.863310 
C   -5.866604 -1.858102 -3.830798 
C   -3.432124 1.858102 1.863310 
C   6.626867 -0.053129 -5.709000 
C   2.671860 0.053129 -0.014892 
C   -2.671860 -2.846735 5.709000 
C   -6.626867 2.846735 0.014892 
C   7.578840 0.977386 5.510805 
C   1.719888 -0.977386 -0.183303 
C   -1.719888 1.922478 -5.510805 
C   -7.578840 -1.922478 0.183303 
C   8.855474 0.842528 -5.316055 
C   0.443254 -0.842528 0.378053 
C   -0.443254 2.057336 5.316055 
C   -8.855474 -2.057336 -0.378053 
C   9.180474 -0.299282 -4.557704 
C   0.118254 0.299282 1.136404 
C   -0.118254 -2.600582 4.557704 
C   -9.180474 2.600582 -1.136404 
C   8.214090 -1.305234 -4.343551 
C   1.084638 1.305234 1.350557 
C   -1.084638 -1.594630 4.343551 
C   -8.214090 1.594630 -1.350557 
C   6.949883 -1.182428 -4.921605 
C   2.348845 1.182428 0.772503 
C   -2.348845 -1.717435 4.921605 
C   -6.949883 1.717435 -0.772503 
H   7.525122 -0.692814 3.727777 
H   1.773605 0.692814 -1.966331 
H   -1.773605 -2.207050 -3.727777 
H   -7.525122 2.207050 1.966331 
H   9.069892 -2.176686 2.543827 
H   0.228835 2.176686 -3.150281 
H   -0.228835 -0.723177 -2.543827 
H   -9.069892 0.723177 3.150281 
H   8.208834 1.533178 1.433974 
H   1.089894 -1.533178 -4.260134 
H   -1.089894 1.366686 -1.433974 
H   -8.208834 -1.366686 4.260134 
H   5.771947 0.949144 1.608805 
H   3.526781 -0.949144 -4.085303 
H   -3.526781 1.950719 -1.608805 
H   -5.771947 -1.950719 4.085303 
H   4.253903 2.364446 2.925880 
H   5.044825 -2.364446 -2.768228 
H   -5.044825 0.535418 -2.925880 
H   -4.253903 -0.535418 2.768228 
H   4.771734 1.748577 -5.163312 
H   4.526994 -1.748577 0.530796 
H   -4.526994 1.151287 5.163312 
H   -4.771734 -1.151287 -0.530796 
H   2.363175 1.696952 5.601319 
H   6.935552 -1.696952 -0.092789 
H   -6.935552 1.202911 -5.601319 
H   -2.363175 -1.202911 0.092789 
H   1.471643 -0.179757 4.085417 
H   7.827084 0.179757 -1.608691 
H   -7.827084 3.079620 -4.085417 
H   -1.471643 -3.079620 1.608691 
H   3.050780 -1.771378 3.096696 
H   6.247948 1.771378 -2.597412 
H   -6.247948 -1.128485 -3.096696 
H   -3.050780 1.128485 2.597412 
H   7.336602 1.861401 4.904792 
H   1.962125 -1.861401 -0.789317 
H   -1.962125 1.038463 -4.904792 
H   -7.336602 -1.038463 0.789317 
H   -9.000527 1.634372 -5.485694 
H   -0.298201 -1.634372 0.208415 
H   0.298201 1.265492 5.485694 
H   9.000527 -1.265492 -0.208415 
H   -8.408555 -0.408689 -4.148793 
H   -0.890173 0.408689 1.545315 
H   0.890173 -2.491175 4.148793 
H   8.408555 2.491175 -1.545315 
H   8.452125 -2.193314 -3.742326 
H   0.846602 2.193314 1.951782 
H   -0.846602 -0.706549 3.742326 
H   -8.452125 0.706549 -1.951782 
H   6.202850 -1.978401 -4.795193 
H   3.095878 1.978401 0.898915 
H   -3.095878 -0.921463 4.795193 
H   -6.202850 0.921463 -0.898915 
128
i=2
C   5.757755 -1.931071 3.440240 
C   3.540973 1.931071 -2.253868 
C   -3.540973 -0.968793 -3.440240 
C   -5.757755 0.968793 2.253868 
C   7.131208 -1.615792 3.292786 
C   2.167520 1.615792 -2.401322 
C   -2.167520 -1.284071 -3.292786 
C   -7.131208 1.284071 2.401322 
C   8.003761 -2.458755 2.605924 
C   1.294966 2.458755 -3.088184 
C   -1.294966 -0.441108 -2.605924 
C   -8.003761 0.441108 3.088184 
C   7.521934 2.172054 1.995025 
C   1.776793 -2.172054 -3.699083 
C   -1.776793 0.727809 -1.995025 
C   -7.521934 -0.727809 3.699083 
C   6.157497 1.850942 2.099038 
C   3.141230 -1.850942 -3.595070 
C   -3.141230 1.048922 -2.099038 
C   -6.157497 -1.048922 3.595070 
C   5.296759 2.676855 2.826903 
C   4.001969 -2.676855 -2.867205 
C   -4.001969 0.223009 -2.826903 
C   -5.296759 -0.223009 2.867205 
C   4.824399 -1.005007 4.139275 
C   4.474329 1.005007 -1.554833 
C   -4.474329 -1.894857 -4.139275 
C   -4.824399 1.894857 1.554833 
C   5.272539 -0.018519 5.078213 
C   4.026188 0.018519 -0.615895 
C   -4.026188 -2.881344 -5.078213 
C   -5.272539 2.881344 0.615895 
C   4.385950 0.959216 5.549765 
C   4.912778 -0.959216 -0.144343 
C   -4.912778 1.940648 -5.549765 
C   -4.385950 -1.940648 0.144343 
C   3.027712 0.929107 5.196959 
C   6.271016 -0.929107 -0.497149 
C   -6.271016 1.970757 -5.196959 
C   -3.027712 -1.970757 0.497149 
C   2.547062 -0.100263 4.349215 
C   6.751665 0.100263 -1.344893 
C   -6.751665 3.000127 -4.349215 
C   -2.547062 -3.000127 1.344893 
C   3.440908 -1.024987 3.811959 
C   5.857820 1.024987 -1.882149 
C   -5.857820 -1.874877 -3.811959 
C   -3.440908 1.874877 1.882149 
C   6.624327 -0.061543 -5.700851 
C   2.674400 0.061543 -0.006743 
C   -2.674400 -2.838321 5.700851 
C   -6.624327 2.838321 0.006743 
C   7.564923 0.978233 5.527421 
C   1.733805 -0.978233 -0.166687 
C   -1.733805 1.921631 -5.527421 
C   -7.564923 -1.921631 0.166687 
C   8.842192 0.853641 -5.300550 
C   0.456536 -0.853641 0.393558 
C   -0.456536 2.046223 5.300550 
C   -8.842192 -2.046223 -0.393558 
C   9.180527 -0.288646 -4.552571 
C   0.118201 0.288646 1.141537 
C   -0.118201 -2.611218 4.552571 
C   -9.180527 2.611218 -1.141537 
C   8.226579 -1.305022 -4.348525 
C   1.072149 1.305022 1.345583 
C   -1.072149 -1.594842 4.348525 
C   -8.226579 1.594842 -1.345583 
C   6.961049 -1.191900 -4.924674 
C   2.337679 1.191900 0.769434 
C   -2.337679 -1.707963 4.924674 
C   -6.961049 1.707963 -0.769434 
H   7.522529 -0.685405 3.703805 
H   1.776198 0.685405 -1.990303 
H   -1.776198 -2.214459 -3.703805 
H   -7.522529 2.214459 1.990303 
H   9.059573 -2.173934 2.512764 
H   0.239154 2.173934 -3.181344 
H   -0.239154 -0.725929 -2.512764 
H   -9.059573 0.725929 3.181344 
H   8.196345 1.527145 1.428682 
H   1.102383 -1.527145 -4.265426 
H   -1.102383 1.372719 -1.428682 
H   -8.196345 -1.372719 4.265426 
H   5.766444 0.938878 1.632830 
H   3.532284 -0.938878 -4.061278 
H   -3.532284 1.960985 -1.632830 
H   -5.766444 -1.960985 4.061278 
H   4.255226 2.362488 2.949693 
H   5.043502 -2.362488 -2.744415 
H   -5.043502 0.537376 -2.949693 
H   -4.255226 -0.537376 2.744415 
H   4.759298 1.723706 -5.138970 
H   4.539430 -1.723706 0.555138 
H   -4.539430 1.176158 5.138970 
H   -4.759298 -1.176158 -0.555138 
H   2.360952 1.691713 5.603065 
H   6.937775 -1.691713 -0.091043 
H   -6.937775 1.208150 -5.603065 
H   -2.360952 -1.208150 0.091043 
H   1.485455 -0.151658 4.053084 
H   7.813272 0.151658 -1.641024 
H   -7.813272 3.051521 -4.053084 
H   -1.485455 -3.051521 1.641024 
H   3.066073 -1.744443 3.067803 
H   6.232655 1.744443 -2.626305 
H   -6.232655 -1.155420 -3.067803 
H   -3.066073 1.155420 2.626305 
H   7.312842 1.861983 4.927335 
H   1.985885 -1.861983 -0.766774 
H   -1.985885 1.037881 -4.927335 
H   -7.312842 -1.037881 0.766774 
H   -9.022911 1.653105 -5.464474 
H   -0.275817 -1.653105 0.229635 
H   0.275817 1.246759 5.464474 
H   9.022911 -1.246759 -0.229635 
H   -8.408079 -0.390697 -4.143977 
H   -0.890649 0.390697 1.550131 
H   0.890649 -2.509167 4.143977 
H   8.408079 2.509167 -1.550131 
H   8.474668 -2.193208 -3.754127 
H   0.824059 2.193208 1.939981 
H   -0.824059 -0.706655 3.754127 
H   -8.474668 0.706655 -1.939981 
H   6.223117 -1.995017 -4.802496 
H   3.075611 1.995017 0.891612 
H   -3.075611 -0.904847 4.802496 
H   -6.223117 0.904847 -0.891612 
128
i=3
C   5.758866 -1.929272 3.438758 
C   3.539862 1.929272 -2.255350 
C   -3.539862 -0.970592 -3.438758 
C   -5.758866 0.970592 2.255350 
C   7.128774 -1.611770 3.277757 
C   2.169954 1.611770 -2.416351 
C   -2.169954 -1.288093 -3.277757 
C   -7.128774 1.288093 2.416351 
C   7.996352 -2.457168 2.587720 
C   1.302375 2.457168 -3.106388 
C   -1.302375 -0.442695 -2.587720 
C   -7.996352 0.442695 3.106388 
C   7.513150 2.168350 1.991321 
C   1.785577 -2.168350 -3.702787 
C   -1.785577 0.731513 -1.991321 
C   -7.513150 -0.731513 3.702787 
C   6.152681 1.844433 2.112056 
C   3.146046 -1.844433 -3.582052 
C   -3.146046 1.055431 -2.112056 
C   -6.152681 -1.055431 3.582052 
C   5.296071 2.673997 2.840027 
C   4.002657 -2.673997 -2.854081 
C   -4.002657 0.225867 -2.840027 
C   -5.296071 -0.225867 2.854081 
C   4.826675 -1.001197 4.135888 
C   4.472053 1.001197 -1.558220 
C   -4.472053 -1.898667 -4.135888 
C   -4.826675 1.898667 1.558220 
C   5.269470 -0.027727 5.086944 
C   4.029257 0.027727 -0.607164 
C   -4.029257 -2.872136 -5.086944 
C   -5.269470 2.872136 0.607164 
C   4.379812 0.945034 5.562730 
C   4.918916 -0.945034 -0.131378 
C   -4.918916 1.954830 -5.562730 
C   -4.379812 -1.954830 0.131378 
C   3.027183 0.926937 5.196271 
C   6.271545 -0.926937 -0.497837 
C   -6.271545 1.972927 -5.196271 
C   -3.027183 -1.972927 0.497837 
C   2.554788 -0.084282 4.329900 
C   6.743939 0.084282 -1.364208 
C   -6.743939 2.984146 -4.329900 
C   -2.554788 -2.984146 1.364208 
C   3.449692 -1.008212 3.793120 
C   5.849036 1.008212 -1.900988 
C   -5.849036 -1.891652 -3.793120 
C   -3.449692 1.891652 1.900988 
C   6.621787 -0.069957 -5.692702 
C   2.676940 0.069957 0.001406 
C   -2.676940 -2.829907 5.692702 
C   -6.621787 2.829907 -0.001406 
C   7.551006 0.979080 5.544037 
C   1.747722 -0.979080 -0.150071 
C   -1.747722 1.920784 -5.544037 
C   -7.551006 -1.920784 0.150071 
C   8.828910 0.864754 -5.285045 
C   0.469818 -0.864754 0.409063 
C   -0.469818 2.035110 5.285045 
C   -8.828910 -2.035110 -0.409063 
C   9.180580 -0.278010 -4.547438 
C   0.118148 0.278010 1.146670 
C   -0.118148 -2.621854 4.547438 
C   -9.180580 2.621854 -1.146670 
C   8.239068 -1.304810 -4.353499 
C   1.059660 1.304810 1.340609 
C   -1.059660 -1.595054 4.353499 
C   -8.239068 1.595054 -1.340609 
C   6.972215 -1.201372 -4.927743 
C   2.326513 1.201372 0.766365 
C   -2.326513 -1.698491 4.927743 
C   -6.972215 1.698491 -0.766365 
H   7.519936 -0.677996 3.679833 
H   1.778791 0.677996 -2.014275 
H   -1.778791 -2.221868 -3.679833 
H   -7.519936 2.221868 2.014275 
H   9.049254 -2.171182 2.481701 
H   0.249473 2.171182 -3.212407 
H   -0.249473 -0.728681 -2.481701 
H   -9.049254 0.728681 3.212407 
H   8.183856 1.521112 1.423390 
H   1.114872 -1.521112 -4.270718 
H   -1.114872 1.378752 -1.423390 
H   -8.183856 -1.378752 4.270718 
H   5.760941 0.928612 1.656855 
H   3.537787 -0.928612 -4.037253 
H   -3.537787 1.971251 -1.656855 
H   -5.760941 -1.971251 4.037253 
H   4.256549 2.360530 2.973506 
H   5.042179 -2.360530 -2.720602 
H   -5.042179 0.539334 -2.973506 
H   -4.256549 -0.539334 2.720602 
H   4.746862 1.698835 -5.114628 
H   4.551866 -1.698835 0.579480 
H   -4.551866 1.201029 5.114628 
H   -4.746862 -1.201029 -0.579480 
H   2.358729 1.686474 5.604811 
H   6.939998 -1.686474 -0.089297 
H   -6.939998 1.213389 -5.604811 
H   -2.358729 -1.213389 0.089297 
H   1.499267 -0.123559 4.020751 
H   7.799460 0.123559 -1.673357 
H   -7.799460 3.023422 -4.020751 
H   -1.499267 -3.023422 1.673357 
H   3.081366 -1.717508 3.038910 
H   6.217362 1.717508 -2.655198 
H   -6.217362 -1.182355 -3.038910 
H   -3.081366 1.182355 2.655198 
H   7.289082 1.862565 4.949878 
H   2.009645 -1.862565 -0.744231 
H   -2.009645 1.037299 -4.949878 
H   -7.289082 -1.037299 0.744231 
H   -9.045295 1.671838 -5.443254 
H   -0.253433 -1.671838 0.250855 
H   0.253433 1.228026 5.443254 
H   9.045295 -1.228026 -0.250855 
H   -8.407603 -0.372705 -4.139161 
H   -0.891125 0.372705 1.554947 
H   0.891125 -2.527159 4.139161 
H   8.407603 2.527159 -1.554947 
H   8.497211 -2.193102 -3.765928 
H   0.801516 2.193102 1.928180 
H   -0.801516 -0.706761 3.765928 
H   -8.497211 0.706761 -1.928180 
H   6.243384 -2.011633 -4.809799 
H   3.055344 2.011633 0.884309 
H   -3.055344 -0.888231 4.809799 
H   -6.243384 0.888231 -0.884309 
128
i=4
C   5.759977 -1.927473 3.437276 
C   3.538751 1.927473 -2.256832 
C   -3.538751 -0.972391 -3.437276 
C   -5.759977 0.972391 2.256832 
C   7.126340 -1.607748 3.262728 
C   2.172388 1.607748 -2.431380 
C   -2.172388 -1.292115 -3.262728 
C   -7.126340 1.292115 2.431380 
C   7.988943 -2.455581 2.569516 
C   1.309784 2.455581 -3.124592 
C   -1.309784 -0.444282 -2.569516 
C   -7.988943 0.444282 3.124592 
C   7.504366 2.164646 1.987617 
C   1.794361 -2.164646 -3.706491 
C   -1.794361 0.735217 -1.987617 
C   -7.504366 -0.735217 3.706491 
C   6.147865 1.837924 2.125074 
C   3.150862 -1.837924 -3.569034 
C   -3.150862 1.061940 -2.125074 
C   -6.147865 -1.061940 3.569034 
C   5.295383 2.671139 2.853151 
C   4.003345 -2.671139 -2.840957 
C   -4.003345 0.228725 -2.853151 
C   -5.295383 -0.228725 2.840957 
C   4.828951 -0.997387 4.132501 
C   4.469777 0.997387 -1.561607 
C   -4.469777 -1.902477 -4.132501 
C   -4.828951 1.902477 1.561607 
C   5.266401 -0.036935 5.095675 
C   4.032326 0.036935 -0.598433 
C   -4.032326 -2.862928 -5.095675 
C   -5.266401 2.862928 0.598433 
C   4.373674 0.930852 5.575695 
C   4.925054 -0.930852 -0.118413 
C   -4.925054 1.969012 -5.575695 
C   -4.373674 -1.969012 0.118413 
C   3.026654 0.924767 5.195583 
C   6.272074 -0.924767 -0.498525 
C   -6.272074 1.975097 -5.195583 
C   -3.026654 -1.975097 0.498525 
C   2.562514 -0.068301 4.310585 
C   6.736213 0.068301 -1.383523 
C   -6.736213 2.968165 -4.310585 
C   -2.562514 -2.968165 1.383523 
C   3.458476 -0.991437 3.774281 
C   5.840252 0.991437 -1.919827 
C   -5.840252 -1.908427 -3.774281 
C   -3.458476 1.908427 1.919827 
C   6.619247 -0.078371 -5.684553 
C   2.679480 0.078371 0.009555 
C   -2.679480 -2.821493 5.684553 
C   -6.619247 2.821493 -0.009555 
C   7.537089 0.979927 5.560653 
C   1.761639 -0.979927 -0.133455 
C   -1.761639 1.919937 -5.560653 
C   -7.537089 -1.919937 0.133455 
C   8.815628 0.875867 -5.269540 
C   0.483100 -0.875867 0.424568 
C   -0.483100 2.023997 5.269540 
C   -8.815628 -2.023997 -0.424568 
C   9.180633 -0.267374 -4.542305 
C   0.118095 0.267374 1.151803 
C   -0.118095 -2.632490 4.542305 
C   -9.180633 2.632490 -1.151803 
C   8.251557 -1.304598 -4.358473 
C   1.047171 1.304598 1.335635 
C   -1.047171 -1.595266 4.358473 
C   -8.251557 1.595266 -1.335635 
C   6.983381 -1.210844 -4.930812 
C   2.315347 1.210844 0.763296 
C   -2.315347 -1.689019 4.930812 
C   -6.983381 1.689019 -0.763296 
H   7.517343 -0.670587 3.655861 
H   1.781384 0.670587 -2.038247 
H   -1.781384 -2.229277 -3.655861 
H   -7.517343 2.229277 2.038247 
H   9.038935 -2.168430 2.450638 
H   0.259792 2.168430 -3.243470 
H   -0.259792 -0.731433 -2.450638 
H   -9.038935 0.731433 3.243470 
H   8.171367 1.515079 1.418098 
H   1.127361 -1.515079 -4.276010 
H   -1.127361 1.384785 -1.418098 
H   -8.171367 -1.384785 4.276010 
H   5.755438 0.918346 1.680880 
H   3.543290 -0.918346 -4.013228 
H   -3.543290 1.981517 -1.680880 
H   -5.755438 -1.981517 4.013228 
H   4.257872 2.358572 2.997319 
H   5.040856 -2.358572 -2.696789 
H   -5.040856 0.541292 -2.997319 
H   -4.257872 -0.541292 2.696789 
H   4.734426 1.673964 -5.090286 
H   4.564302 -1.673964 0.603822 
H   -4.564302 1.225900 5.090286 
H   -4.734426 -1.225900 -0.603822 
H   2.356506 1.681235 5.606557 
H   6.942221 -1.681235 -0.087551 
H   -6.942221 1.218628 -5.606557 
H   -2.356506 -1.218628 0.087551 
H   1.513079 -0.095460 3.988418 
H   7.785648 0.095460 -1.705690 
H   -7.785648 2.995323 -3.988418 
H   -1.513079 -2.995323 1.705690 
H   3.096659 -1.690573 3.010017 
H   6.202069 1.690573 -2.684091 
H   -6.202069 -1.209290 -3.010017 
H   -3.096659 1.209290 2.684091 
H   7.265322 1.863147 4.972421 
H   2.033405 -1.863147 -0.721688 
H   -2.033405 1.036717 -4.972421 
H   -7.265322 -1.036717 0.721688 
H   -9.067679 1.690571 -5.422034 
H   -0.231049 -1.690571 0.272075 
H   0.231049 1.209293 5.422034 
H   9.067679 -1.209293 -0.272075 
H   -8.407127 -0.354713 -4.134345 
H   -0.891601 0.354713 1.559763 
H   0.891601 -2.545151 4.134345 
H   8.407127 2.545151 -1.559763 
H   8.519754 -2.192996 -3.777729 
H   0.778973 2.192996 1.916379 
H   -0.778973 -0.706867 3.777729 
H   -8.519754 0.706867 -1.916379 
H   6.263651 -2.028249 -4.817102 
H   3.035077 2.028249 0.877006 
H   -3.035077 -0.871615 4.817102 
H   -6.263651 0.871615 -0.877006 
128
i=5
C   5.761088 -1.925674 3.435794 
C   3.537640 1.925674 -2.258314 
C   -3.537640 -0.974190 -3.435794 
C   -5.761088 0.974190 2.258314 
C   7.123906 -1.603726 3.247699 
C   2.174822 1.603726 -2.446409 
C   -2.174822 -1.296137 -3.247699 
C   -7.123906 1.296137 2.446409 
C   7.981534 -2.453994 2.551312 
C   1.317193 2.453994 -3.142796 
C   -1.317193 -0.445869 -2.551312 
C   -7.981534 0.445869 3.142796 
C   7.495582 2.160942 1.983913 
C   1.803145 -2.160942 -3.710195 
C   -1.803145 0.738921 -1.983913 
C   -7.495582 -0.738921 3.710195 
C   6.143049 1.831415 2.138092 
C   3.155678 -1.831415 -3.556016 
C   -3.155678 1.068449 -2.138092 
C   -6.143049 -1.068449 3.556016 
C   5.294695 2.668281 2.866275 
C   4.004033 -2.668281 -2.827833 
C   -4.004033 0.231583 -2.866275 
C   -5.294695 -0.231583 2.827833 
C   4.831227 -0.993577 4.129114 
C   4.467501 0.993577 -1.564994 
C   -4.467501 -1.906287 -4.129114 
C   -4.831227 1.906287 1.564994 
C   5.263332 -0.046143 5.104406 
C   4.035395 0.046143 -0.589702 
C   -4.035395 -2.853720 -5.104406 
C   -5.263332 2.853720 0.589702 
C   4.367536 0.916670 5.588660 
C   4.931192 -0.916670 -0.105448 
C   -4.931192 1.983194 -5.588660 
C   -4.367536 -1.983194 0.105448 
C   3.026125 0.922597 5.194895 
C   6.272603 -0.922597 -0.499213 
C   -6.272603 1.977267 -5.194895 
C   -3.026125 -1.977267 0.499213 
C   2.570240 -0.052320 4.291270 
C   6.728487 0.052320 -1.402838 
C   -6.728487 2.952184 -4.291270 
C   -2.570240 -2.952184 1.402838 
C   3.467260 -0.974662 3.755442 
C   5.831468 0.974662 -1.938666 
C   -5.831468 -1.925202 -3.755442 
C   -3.467260 1.925202 1.938666 
C   6.616707 -0.086785 -5.676404 
C   2.682020 0.086785 0.017704 
C   -2.682020 -2.813079 5.676404 
C   -6.616707 2.813079 -0.017704 
C   7.523172 0.980774 5.577269 
C   1.775556 -0.980774 -0.116839 
C   -1.775556 1.919090 -5.577269 
C   -7.523172 -1.919090 0.116839 
C   8.802346 0.886980 -5.254035 
C   0.496382 -0.886980 0.440073 
C   -0.496382 2.012884 5.254035 
C   -8.802346 -2.012884 -0.440073 
C   9.180686 -0.256738 -4.537172 
C   0.118042 0.256738 1.156936 
C   -0.118042 -2.643126 4.537172 
C   -9.180686 2.643126 -1.156936 
C   8.264046 -1.304386 -4.363447 
C   1.034682 1.304386 1.330661 
C   -1.034682 -1.595478 4.363447 
C   -8.264046 1.595478 -1.330661 
C   6.994547 -1.220316 -4.933881 
C   2.304181 1.220316 0.760227 
C   -2.304181 -1.679547 4.933881 
C   -6.994547 1.679547 -0.760227 
H   7.514750 -0.663178 3.631889 
H   1.783977 0.663178 -2.062219 
H   -1.783977 -2.236686 -3.631889 
H   -7.514750 2.236686 2.062219 
H   9.028616 -2.165678 2.419575 
H   0.270111 2.165678 -3.274533 
H   -0.270111 -0.734185 -2.419575 
H   -9.028616 0.734185 3.274533 
H   8.158878 1.509046 1.412806 
H   1.139850 -1.509046 -4.281302 
H   -1.139850 1.390818 -1.412806 
H   -8.158878 -1.390818 4.281302 
H   5.749935 0.908080 1.704905 
H   3.548793 -0.908080 -3.989203 
H   -3.548793 1.991783 -1.704905 
H   -5.749935 -1.991783 3.989203 
H   4.259195 2.356614 3.021132 
H   5.039533 -2.356614 -2.672976 
H   -5.039533 0.543250 -3.021132 
H   -4.259195 -0.543250 2.672976 
H   4.721990 1.649093 -5.065944 
H   4.576738 -1.649093 0.628164 
H   -4.576738 1.250771 5.065944 
H   -4.721990 -1.250771 -0.628164 
H   2.354283 1.675996 5.608303 
H   6.944444 -1.675996 -0.085805 
H   -6.944444 1.223867 -5.608303 
H   -2.354283 -1.223867 0.085805 
H   1.526891 -0.067361 3.956085 
H   7.771836 0.067361 -1.738023 
H   -7.771836 2.967224 -3.956085 
H   -1.526891 -2.967224 1.738023 
H   3.111952 -1.663638 2.981124 
H   6.186776 1.663638 -2.712984 
H   -6.186776 -1.236225 -2.981124 
H   -3.111952 1.236225 2.712984 
H   7.241562 1.863729 4.994964 
H   2.057165 -1.863729 -0.699145 
H   -2.057165 1.036135 -4.994964 
H   -7.241562 -1.036135 0.699145 
H   -9.090063 1.709304 -5.400814 
H   -0.208665 -1.709304 0.293295 
H   0.208665 1.190560 5.400814 
H   9.090063 -1.190560 -0.293295 
H   -8.406651 -0.336721 -4.129529 
H   -0.892077 0.336721 1.564579 
H   0.892077 -2.563143 4.129529 
H   8.406651 2.563143 -1.564579 
H   8.542297 -2.192890 -3.789530 
H   0.756430 2.192890 1.904578 
H   -0.756430 -0.706973 3.789530 
H   -8.542297 0.706973 -1.904578 
H   6.283918 -2.044865 -4.824405 
H   3.014810 2.044865 0.869703 
H   -3.014810 -0.854999 4.824405 
H   -6.283918 0.854999 -0.869703 
128
i=6
C   5.762199 -1.923875 3.434312 
C   3.536529 1.923875 -2.259796 
C   -3.536529 -0.975989 -3.434312 
C   -5.762199 0.975989 2.259796 
C   7.121472 -1.599704 3.232670 
C   2.177256 1.599704 -2.461438 
C   -2.177256 -1.300159 -3.232670 
C   -7.121472 1.300159 2.461438 
C   7.974125 -2.452407 2.533108 
C   1.324602 2.452407 -3.161000 
C   -1.324602 -0.447456 -2.533108 
C   -7.974125 0.447456 3.161000 
C   7.486798 2.157238 1.980209 
C   1.811929 -2.157238 -3.713899 
C   -1.811929 0.742625 -1.980209 
C   -7.486798 -0.742625 3.713899 
C   6.138233 1.824906 2.151110 
C   3.160494 -1.824906 -3.542998 
C   -3.160494 1.074958 -2.151110 
C   -6.138233 -1.074958 3.542998 
C   5.294007 2.665423 2.879399 
C   4.004721 -2.665423 -2.814709 
C   -4.004721 0.234441 -2.879399 
C   -5.294007 -0.234441 2.814709 
C   4.833503 -0.989767 4.125727 
C   4.465225 0.989767 -1.568381 
C   -4.465225 -1.910097 -4.125727 
C   -4.833503 1.910097 1.568381 
C   5.260263 -0.055351 5.113137 
C   4.038464 0.055351 -0.580971 
C   -4.038464 -2.844512 -5.113137 
C   -5.260263 2.844512 0.580971 
C   4.361398 0.902488 5.601625 
C   4.937330 -0.902488 -0.092483 
C   -4.937330 1.997376 -5.601625 
C   -4.361398 -1.997376 0.092483 
C   3.025596 0.920427 5.194207 
C   6.273132 -0.920427 -0.499901 
C   -6.273132 1.979437 -5.194207 
C   -3.025596 -1.979437 0.499901 
C   2.577966 -0.036339 4.271955 
C   6.720761 0.036339 -1.422153 
C   -6.720761 2.936203 -4.271955 
C   -2.577966 -2.936203 1.422153 
C   3.476044 -0.957887 3.736603 
C   5.822684 0.957887 -1.957505 
C   -5.822684 -1.941977 -3.736603 
C   -3.476044 1.941977 1.957505 
C   6.614167 -0.095199 -5.668255 
C   2.684560 0.095199 0.025853 
C   -2.684560 -2.804665 5.668255 
C   -6.614167 2.804665 -0.025853 
C   7.509255 0.981621 5.593885 
C   1.789473 -0.981621 -0.100223 
C   -1.789473 1.918243 -5.593885 
C   -7.509255 -1.918243 0.100223 
C   8.789064 0.898093 -5.238530 
C   0.509664 -0.898093 0.455578 
C   -0.509664 2.001771 5.238530 
C   -8.789064 -2.001771 -0.455578 
C   9.180739 -0.246102 -4.532039 
C   0.117989 0.246102 1.162069 
C   -0.117989 -2.653762 4.532039 
C   -9.180739 2.653762 -1.162069 
C   8.276535 -1.304174 -4.368421 
C   1.022193 1.304174 1.325687 
C   -1.022193 -1.595690 4.368421 
C   -8.276535 1.595690 -1.325687 
C   7.005713 -1.229788 -4.936950 
C   2.293015 1.229788 0.757158 
C   -2.293015 -1.670075 4.936950 
C   -7.005713 1.670075 -0.757158 
H   7.512157 -0.655769 3.607917 
H   1.786570 0.655769 -2.086191 
H   -1.786570 -2.244095 -3.607917 
H   -7.512157 2.244095 2.086191 
H   9.018297 -2.162926 2.388512 
H   0.280430 2.162926 -3.305596 
H   -0.280430 -0.736937 -2.388512 
H   -9.018297 0.736937 3.305596 
H   8.146389 1.503013 1.407514 
H   1.152339 -1.503013 -4.286594 
H   -1.152339 1.396851 -1.407514 
H   -8.146389 -1.396851 4.286594 
H   5.744432 0.897814 1.728930 
H   3.554296 -0.897814 -3.965178 
H   -3.554296 2.002049 -1.728930 
H   -5.744432 -2.002049 3.965178 
H   4.260518 2.354656 3.044945 
H   5.038210 -2.354656 -2.649163 
H   -5.038210 0.545208 -3.044945 
H   -4.260518 -0.545208 2.649163 
H   4.709554 1.624222 -5.041602 
H   4.589174 -1.624222 0.652506 
H   -4.589174 1.275642 5.041602 
H   -4.709554 -1.275642 -0.652506 
H   2.352060 1.670757 5.610049 
H   6.946667 -1.670757 -0.084059 
H   -6.946667 1.229106 -5.610049 
H   -2.352060 -1.229106 0.084059 
H   1.540703 -0.039262 3.923752 
H   7.758024 0.039262 -1.770356 
H   -7.758024 2.939125 -3.923752 
H   -1.540703 -2.939125 1.770356 
H   3.127245 -1.636703 2.952231 
H   6.171483 1.636703 -2.741877 
H   -6.171483 -1.263160 -2.952231 
H   -3.127245 1.263160 2.741877 
H   7.217802 1.864311 5.017507 
H   2.080925 -1.864311 -0.676602 
H   -2.080925 1.035553 -5.017507 
H   -7.217802 -1.035553 0.676602 
H   -9.112447 1.728037 -5.379594 
H   -0.186281 -1.728037 0.314515 
H   0.186281 1.171827 5.379594 
H   9.112447 -1.171827 -0.314515 
H   -8.406175 -0.318729 -4.124713 
H   -0.892553 0.318729 1.569395 
H   0.892553 -2.581135 4.124713 
H   8.406175 2.581135 -1.569395 
H   8.564840 -2.192784 -3.801331 
H   0.733887 2.192784 1.892777 
H   -0.733887 -0.707079 3.801331 
H   -8.564840 0.707079 -1.892777 
H   6.304185 -2.061481 -4.831708 
H   2.994543 2.061481 0.862400 
H   -2.994543 -0.838383 4.831708 
H   -6.304185 0.838383 -0.862400 
128
i=7
C   5.763310 -1.922076 3.432830 
C   3.535418 1.922076 -2.261278 
C   -3.535418 -0.977788 -3.432830 
C   -5.763310 0.977788 2.261278 
C   7.119038 -1.595682 3.217641 
C   2.179690 1.595682 -2.476467 
C   -2.179690 -1.304181 -3.217641 
C   -7.119038 1.304181 2.476467 
C   7.966716 -2.450820 2.514904 
C   1.332011 2.450820 -3.179204 
C   -1.332011 -0.449043 -2.514904 
C   -7.966716 0.449043 3.179204 
C   7.478014 2.153534 1.976505 
C   1.820713 -2.153534 -3.717603 
C   -1.820713 0.746329 -1.976505 
C   -7.478014 -0.746329 3.717603 
C   6.133417 1.818397 2.164128 
C   3.165310 -1.818397 -3.529980 
C   -3.165310 1.081467 -2.164128 
C   -6.133417 -1.081467 3.529980 
C   5.293319 2.662565 2.892523 
C   4.005409 -2.662565 -2.801585 
C   -4.005409 0.237299 -2.892523 
C   -5.293319 -0.237299 2.801585 
C   4.835779 -0.985957 4.122340 
C   4.462949 0.985957 -1.571768 
C   -4.462949 -1.913907 -4.122340 
C   -4.835779 1.913907 1.571768 
C   5.257194 -0.064559 5.121868 
C   4.041533 0.064559 -0.572240 
C   -4.041533 -2.835304 -5.121868 
C   -5.257194 2.835304 0.572240 
C   4.355260 0.888306 5.614590 
C   4.943468 -0.888306 -0.079518 
C   -4.943468 2.011558 -5.614590 
C   -4.355260 -2.011558 0.079518 
C   3.025067 0.918257 5.193519 
C   6.273661 -0.918257 -0.500589 
C   -6.273661 1.981607 -5.193519 
C   -3.025067 -1.981607 0.500589 
C   2.585692 -0.020358 4.252640 
C   6.713035 0.020358 -1.441468 
C   -6.713035 2.920222 -4.252640 
C   -2.585692 -2.920222 1.441468 
C   3.484828 -0.941112 3.717764 
C   5.813900 0.941112 -1.976344 
C   -5.813900 -1.958752 -3.717764 
C   -3.484828 1.958752 1.976344 
C   6.611627 -0.103613 -5.660106 
C   2.687100 0.103613 0.034002 
C   -2.687100 -2.796251 5.660106 
C   -6.611627 2.796251 -0.034002 
C   7.495338 0.982468 5.610501 
C   1.803390 -0.982468 -0.083607 
C   -1.803390 1.917396 -5.610501 
C   -7.495338 -1.917396 0.083607 
C   8.775782 0.909206 -5.223025 
C   0.522946 -0.909206 0.471083 
C   -0.522946 1.990658 5.223025 
C   -8.775782 -1.990658 -0.471083 
C   9.180792 -0.235466 -4.526906 
C   0.117936 0.235466 1.167202 
C   -0.117936 -2.664398 4.526906 
C   -9.180792 2.664398 -1.167202 
C   8.289024 -1.303962 -4.373395 
C   1.009704 1.303962 1.320713 
C   -1.009704 -1.595902 4.373395 
C   -8.289024 1.595902 -1.320713 
C   7.016879 -1.239260 -4.940019 
C   2.281849 1.239260 0.754089 
C   -2.281849 -1.660603 4.940019 
C   -7.016879 1.660603 -0.754089 
H   7.509564 -0.648360 3.583945 
H   1.789163 0.648360 -2.110163 
H   -1.789163 -2.251504 -3.583945 
H   -7.509564 2.251504 2.110163 
H   9.007978 -2.160174 2.357449 
H   0.290749 2.160174 -3.336659 
H   -0.290749 -0.739689 -2.357449 
H   -9.007978 0.739689 3.336659 
H   8.133900 1.496980 1.402222 
H   1.164828 -1.496980 -4.291886 
H   -1.164828 1.402884 -1.402222 
H   -8.133900 -1.402884 4.291886 
H   5.738929 0.887548 1.752955 
H   3.559799 -0.887548 -3.941153 
H   -3.559799 2.012315 -1.752955 
H   -5.738929 -2.012315 3.941153 
H   4.261841 2.352698 3.068758 
H   5.036887 -2.352698 -2.625350 
H   -5.036887 0.547166 -3.068758 
H   -4.261841 -0.547166 2.625350 
H   4.697118 1.599351 -5.017260 
H   4.601610 -1.599351 0.676848 
H   -4.601610 1.300513 5.017260 
H   -4.697118 -1.300513 -0.676848 
H   2.349837 1.665518 5.611795 
H   6.948890 -1.665518 -0.082313 
H   -6.948890 1.234345 -5.611795 
H   -2.349837 -1.234345 0.082313 
H   1.554515 -0.011163 3.891419 
H   7.744212 0.011163 -1.802689 
H   -7.744212 2.911026 -3.891419 
H   -1.554515 -2.911026 1.802689 
H   3.142538 -1.609768 2.923338 
H   6.156190 1.609768 -2.770770 
H   -6.156190 -1.290095 -2.923338 
H   -3.142538 1.290095 2.770770 
H   7.194042 1.864893 5.040050 
H   2.104685 -1.864893 -0.654059 
H   -2.104685 1.034971 -5.040050 
H   -7.194042 -1.034971 0.654059 
H   -9.134831 1.746770 -5.358374 
H   -0.163897 -1.746770 0.335735 
H   0.163897 1.153094 5.358374 
H   9.134831 -1.153094 -0.335735 
H   -8.405699 -0.300737 -4.119897 
H   -0.893029 0.300737 1.574211 
H   0.893029 -2.599127 4.119897 
H   8.405699 2.599127 -1.574211 
H   8.587383 -2.192678 -3.813132 
H   0.711344 2.192678 1.880976 
H   -0.711344 -0.707185 3.813132 
H   -8.587383 0.707185 -1.880976 
H   6.324452 -2.078097 -4.839011 
H   2.974276 2.078097 0.855097 
H   -2.974276 -0.821767 4.839011 
H   -6.324452 0.821767 -0.855097 
128
i=8
C   5.764421 -1.920277 3.431348 
C   3.534307 1.920277 -2.262760 
C   -3.534307 -0.979587 -3.431348 
C   -5.764421 0.979587 2.262760 
C   7.116604 -1.591660 3.202612 
C   2.182124 1.591660 -2.491496 
C   -2.182124 -1.308203 -3.202612 
C   -7.116604 1.308203 2.491496 
C   7.959307 -2.449233 2.496700 
C   1.339420 2.449233 -3.197408 
C   -1.339420 -0.450630 -2.496700 
C   -7.959307 0.450630 3.197408 
C   7.469230 2.149830 1.972801 
C   1.829497 -2.149830 -3.721307 
C   -1.829497 0.750033 -1.972801 
C   -7.469230 -0.750033 3.721307 
C   6.128601 1.811888 2.177146 
C   3.170126 -1.811888 -3.516962 
C   -3.170126 1.087976 -2.177146 
C   -6.128601 -1.087976 3.516962 
C   5.292631 2.659707 2.905647 
C   4.006097 -2.659707 -2.788461 
C   -4.006097 0.240157 -2.905647 
C   -5.292631 -0.240157 2.788461 
C   4.838055 -0.982147 4.118953 
C   4.460673 0.982147 -1.575155 
C   -4.460673 -1.917717 -4.118953 
C   -4.838055 1.917717 1.575155 
C   5.254125 -0.073767 5.130599 
C   4.044602 0.073767 -0.563509 
C   -4.044602 -2.826096 -5.130599 
C   -5.254125 2.826096 0.563509 
C   4.349122 0.874124 5.627555 
C   4.949606 -0.874124 -0.066553 
C   -4.949606 2.025740 -5.627555 
C   -4.349122 -2.025740 0.066553 
C   3.024538 0.916087 5.192831 
C   6.274190 -0.916087 -0.501277 
C   -6.274190 1.983777 -5.192831 
C   -3.024538 -1.983777 0.501277 
C   2.593418 -0.004377 4.233325 
C   6.705309 0.004377 -1.460783 
C   -6.705309 2.904241 -4.233325 
C   -2.593418 -2.904241 1.460783 
C   3.493612 -0.924337 3.698925 
C   5.805116 0.924337 -1.995183 
C   -5.805116 -1.975527 -3.698925 
C   -3.493612 1.975527 1.995183 
C   6.609087 -0.112027 -5.651957 
C   2.689640 0.112027 0.042151 
C   -2.689640 -2.787837 5.651957 
C   -6.609087 2.787837 -0.042151 
C   7.481421 0.983315 5.627117 
C   1.817307 -0.983315 -0.066991 
C   -1.817307 1.916549 -5.627117 
C   -7.481421 -1.916549 0.066991 
C   8.762500 0.920319 -5.207520 
C   0.536228 -0.920319 0.486588 
C   -0.536228 1.979545 5.207520 
C   -8.762500 -1.979545 -0.486588 
C   9.180845 -0.224830 -4.521773 
C   0.117883 0.224830 1.172335 
C   -0.117883 -2.675034 4.521773 
C   -9.180845 2.675034 -1.172335 
C   8.301513 -1.303750 -4.378369 
C   0.997215 1.303750 1.315739 
C   -0.997215 -1.596114 4.378369 
C   -8.301513 1.596114 -1.315739 
C   7.028045 -1.248732 -4.943088 
C   2.270683 1.248732 0.751020 
C   -2.270683 -1.651131 4.943088 
C   -7.028045 1.651131 -0.751020 
H   7.506971 -0.640951 3.559973 
H   1.791756 0.640951 -2.134135 
H   -1.791756 -2.258913 -3.559973 
H   -7.506971 2.258913 2.134135 
H   8.997659 -2.157422 2.326386 
H   0.301068 2.157422 -3.367722 
H   -0.301068 -0.742441 -2.326386 
H   -8.997659 0.742441 3.367722 
H   8.121411 1.490947 1.396930 
H   1.177317 -1.490947 -4.297178 
H   -1.177317 1.408917 -1.396930 
H   -8.121411 -1.408917 4.297178 
H   5.733426 0.877282 1.776980 
H   3.565302 -0.877282 -3.917128 
H   -3.565302 2.022581 -1.776980 
H   -5.733426 -2.022581 3.917128 
H   4.263164 2.350740 3.092571 
H   5.035564 -2.350740 -2.601537 
H   -5.035564 0.549124 -3.092571 
H   -4.263164 -0.549124 2.601537 
H   4.684682 1.574480 -4.992918 
H   4.614046 -1.574480 0.701190 
H   -4.614046 1.325384 4.992918 
H   -4.684682 -1.325384 -0.701190 
H   2.347614 1.660279 5.613541 
H   6.951113 -1.660279 -0.080567 
H   -6.951113 1.239584 -5.613541 
H   -2.347614 -1.239584 0.080567 
H   1.568327 0.016936 3.859086 
H   7.730400 -0.016936 -1.835022 
H   -7.730400 2.882927 -3.859086 
H   -1.568327 -2.882927 1.835022 
H   3.157831 -1.582833 2.894445 
H   6.140897 1.582833 -2.799663 
H   -6.140897 -1.317030 -2.894445 
H   -3.157831 1.317030 2.799663 
H   7.170282 1.865475 5.062593 
H   2.128445 -1.865475 -0.631516 
H   -2.128445 1.034389 -5.062593 
H   -7.170282 -1.034389 0.631516 
H   -9.157215 1.765503 -5.337154 
H   -0.141513 -1.765503 0.356955 
H   0.141513 1.134361 5.337154 
H   9.157215 -1.134361 -0.356955 
H   -8.405223 -0.282745 -4.115081 
H   -0.893505 0.282745 1.579027 
H   0.893505 -2.617119 4.115081 
H   8.405223 2.617119 -1.579027 
H   8.609926 -2.192572 -3.824933 
H   0.688801 2.192572 1.869175 
H   -0.688801 -0.707291 3.824933 
H   -8.609926 0.707291 -1.869175 
H   6.344719 -2.094713 -4.846314 
H   2.954009 2.094713 0.847794 
H   -2.954009 -0.805151 4.846314 
H   -6.344719 0.805151 -0.847794 
128
i=9
C   5.765532 -1.918478 3.429866 
C   3.533196 1.918478 -2.264242 
C   -3.533196 -0.981386 -3.429866 
C   -5.765532 0.981386 2.264242 
C   7.114170 -1.587638 3.187583 
C   2.184558 1.587638 -2.506525 
C   -2.184558 -1.312225 -3.187583 
C   -7.114170 1.312225 2.506525 
C   7.951898 -2.447646 2.478496 
C   1.346829 2.447646 -3.215612 
C   -1.346829 -0.452217 -2.478496 
C   -7.951898 0.452217 3.215612 
C   7.460446 2.146126 1.969097 
C   1.838281 -2.146126 -3.725011 
C   -1.838281 0.753737 -1.969097 
C   -7.460446 -0.753737 3.725011 
C   6.123785 1.805379 2.190164 
C   3.174942 -1.805379 -3.503944 
C   -3.174942 1.094485 -2.190164 
C   -6.123785 -1.094485 3.503944 
C   5.291943 2.656849 2.918771 
C   4.006785 -2.656849 -2.775337 
C   -4.006785 0.243015 -2.918771 
C   -5.291943 -0.243015 2.775337 
C   4.840331 -0.978337 4.115566 
C   4.458397 0.978337 -1.578542 
C   -4.458397 -1.921527 -4.115566 
C   -4.840331 1.921527 1.578542 
C   5.251056 -0.082975 5.139330 
C   4.047671 0.082975 -0.554778 
C   -4.047671 -2.816888 -5.139330 
C   -5.251056 2.816888 0.554778 
C   4.342984 0.859942 5.640520 
C   4.955744 -0.859942 -0.053588 
C   -4.955744 2.039922 -5.640520 
C   -4.342984 -2.039922 0.053588 
C   3.024009 0.913917 5.192143 
C   6.274719 -0.913917 -0.501965 
C   -6.274719 1.985947 -5.192143 
C   -3.024009 -1.985947 0.501965 
C   2.601144 0.011604 4.214010 
C   6.697583 -0.011604 -1.480098 
C   -6.697583 2.888260 -4.214010 
C   -2.601144 -2.888260 1.480098 
C   3.502396 -0.907562 3.680086 
C   5.796332 0.907562 -2.014022 
C   -5.796332 -1.992302 -3.680086 
C   -3.502396 1.992302 2.014022 
C   6.606547 -0.120441 -5.643808 
C   2.692180 0.120441 0.050300 
C   -2.692180 -2.779423 5.643808 
C   -6.606547 2.779423 -0.050300 
C   7.467504 0.984162 5.643733 
C   1.831224 -0.984162 -0.050375 
C   -1.831224 1.915702 -5.643733 
C   -7.467504 -1.915702 0.050375 
C   8.749218 0.931432 -5.192015 
C   0.549510 -0.931432 0.502093 
C   -0.549510 1.968432 5.192015 
C   -8.749218 -1.968432 -0.502093 
C   9.180898 -0.214194 -4.516640 
C   0.117830 0.214194 1.177468 
C   -0.117830 -2.685670 4.516640 
C   -9.180898 2.685670 -1.177468 
C   8.314002 -1.303538 -4.383343 
C   0.984726 1.303538 1.310765 
C   -0.984726 -1.596326 4.383343 
C   -8.314002 1.596326 -1.310765 
C   7.039211 -1.258204 -4.946157 
C   2.259517 1.258204 0.747951 
C   -2.259517 -1.641659 4.946157 
C   -7.039211 1.641659 -0.747951 
H   7.504378 -0.633542 3.536001 
H   1.794349 0.633542 -2.158107 
H   -1.794349 -2.266322 -3.536001 
H   -7.504378 2.266322 2.158107 
H   8.987340 -2.154670 2.295323 
H   0.311387 2.154670 -3.398785 
H   -0.311387 -0.745193 -2.295323 
H   -8.987340 0.745193 3.398785 
H   8.108922 1.484914 1.391638 
H   1.189806 -1.484914 -4.302470 
H   -1.189806 1.414950 -1.391638 
H   -8.108922 -1.414950 4.302470 
H   5.727923 0.867016 1.801005 
H   3.570805 -0.867016 -3.893103 
H   -3.570805 2.032847 -1.801005 
H   -5.727923 -2.032847 3.893103 
H   4.264487 2.348782 3.116384 
H   5.034241 -2.348782 -2.577724 
H   -5.034241 0.551082 -3.116384 
H   -4.264487 -0.551082 2.577724 
H   4.672246 1.549609 -4.968576 
H   4.626482 -1.549609 0.725532 
H   -4.626482 1.350255 4.968576 
H   -4.672246 -1.350255 -0.725532 
H   2.345391 1.655040 5.615287 
H   6.953336 -1.655040 -0.078821 
H   -6.953336 1.244823 -5.615287 
H   -2.345391 -1.244823 0.078821 
H   1.582139 0.045035 3.826753 
H   7.716588 -0.045035 -1.867355 
H   -7.716588 2.854828 -3.826753 
H   -1.582139 -2.854828 1.867355 
H   3.173124 -1.555898 2.865552 
H   6.125604 1.555898 -2.828556 
H   -6.125604 -1.343965 -2.865552 
H   -3.173124 1.343965 2.828556 
H   7.146522 1.866057 5.085136 
H   2.152205 -1.866057 -0.608973 
H   -2.152205 1.033807 -5.085136 
H   -7.146522 -1.033807 0.608973 
H   -9.179599 1.784236 -5.315934 
H   -0.119129 -1.784236 0.378175 
H   0.119129 1.115628 5.315934 
H   9.179599 -1.115628 -0.378175 
H   -8.404747 -0.264753 -4.110265 
H   -0.893981 0.264753 1.583843 
H   0.893981 -2.635111 4.110265 
H   8.404747 2.635111 -1.583843 
H   8.632469 -2.192466 -3.836734 
H   0.666258 2.192466 1.857374 
H   -0.666258 -0.707397 3.836734 
H   -8.632469 0.707397 -1.857374 
H   6.364986 -2.111329 -4.853617 
H   2.933742 2.111329 0.840491 
H   -2.933742 -0.788535 4.853617 
H   -6.364986 0.788535 -0.840491 
128
i=10
C   5.766643 -1.916679 3.428384 
C   3.532085 1.916679 -2.265724 
C   -3.532085 -0.983185 -3.428384 
C   -5.766643 0.983185 2.265724 
C   7.111736 -1.583616 3.172554 
C   2.186992 1.583616 -2.521554 
C   -2.186992 -1.316247 -3.172554 
C   -7.111736 1.316247 2.521554 
C   7.944489 -2.446059 2.460292 
C   1.354238 2.446059 -3.233816 
C   -1.354238 -0.453804 -2.460292 
C   -7.944489 0.453804 3.233816 
C   7.451662 2.142422 1.965393 
C   1.847065 -2.142422 -3.728715 
C   -1.847065 0.757441 -1.965393 
C   -7.451662 -0.757441 3.728715 
C   6.118969 1.798870 2.203182 
C   3.179758 -1.798870 -3.490926 
C   -3.179758 1.100994 -2.203182 
C   -6.118969 -1.100994 3.490926 
C   5.291255 2.653991 2.931895 
C   4.007473 -2.653991 -2.762213 
C   -4.007473 0.245873 -2.931895 
C   -5.291255 -0.245873 2.762213 
C   4.842607 -0.974527 4.112179 
C   4.456121 0.974527 -1.581929 
C   -4.456121 -1.925337 -4.112179 
C   -4.842607 1.925337 1.581929 
C   5.247987 -0.092183 5.148061 
C   4.050740 0.092183 -0.546047 
C   -4.050740 -2.807680 -5.148061 
C   -5.247987 2.807680 0.546047 
C   4.336846 0.845760 5.653485 
C   4.961882 -0.845760 -0.040623 
C   -4.961882 2.054104 -5.653485 
C   -4.336846 -2.054104 0.040623 
C   3.023480 0.911747 5.191455 
C   6.275248 -0.911747 -0.502653 
C   -6.275248 1.988117 -5.191455 
C   -3.023480 -1.988117 0.502653 
C   2.608870 0.027585 4.194695 
C   6.689857 -0.027585 -1.499413 
C   -6.689857 2.872279 -4.194695 
C   -2.608870 -2.872279 1.499413 
C   3.511180 -0.890787 3.661247 
C   5.787548 0.890787 -2.032861 
C   -5.787548 -2.009077 -3.661247 
C   -3.511180 2.009077 2.032861 
C   6.604007 -0.128855 -5.635659 
C   2.694720 0.128855 0.058449 
C   -2.694720 -2.771009 5.635659 
C   -6.604007 2.771009 -0.058449 
C   7.453587 0.985009 5.660349 
C   1.845141 -0.985009 -0.033759 
C   -1.845141 1.914855 -5.660349 
C   -7.453587 -1.914855 0.033759 
C   8.735936 0.942545 -5.176510 
C   0.562792 -0.942545 0.517598 
C   -0.562792 1.957319 5.176510 
C   -8.735936 -1.957319 -0.517598 
C   9.180951 -0.203558 -4.511507 
C   0.117777 0.203558 1.182601 
C   -0.117777 -2.696306 4.511507 
C   -9.180951 2.696306 -1.182601 
C   8.326491 -1.303326 -4.388317 
C   0.972237 1.303326 1.305791 
C   -0.972237 -1.596538 4.388317 
C   -8.326491 1.596538 -1.305791 
C   7.050377 -1.267676 -4.949226 
C   2.248351 1.267676 0.744882 
C   -2.248351 -1.632187 4.949226 
C   -7.050377 1.632187 -0.744882 
H   7.501785 -0.626133 3.512029 
H   1.796942 0.626133 -2.182079 
H   -1.796942 -2.273731 -3.512029 
H   -7.501785 2.273731 2.182079 
H   8.977021 -2.151918 2.264260 
H   0.321706 2.151918 -3.429848 
H   -0.321706 -0.747945 -2.264260 
H   -8.977021 0.747945 3.429848 
H   8.096433 1.478881 1.386346 
H   1.202295 -1.478881 -4.307762 
H   -1.202295 1.420983 -1.386346 
H   -8.096433 -1.420983 4.307762 
H   5.722420 0.856750 1.825030 
H   3.576308 -0.856750 -3.869078 
H   -3.576308 2.043113 -1.825030 
H   -5.722420 -2.043113 3.869078 
H   4.265810 2.346824 3.140197 
H   5.032918 -2.346824 -2.553911 
H   -5.032918 0.553040 -3.140197 
H   -4.265810 -0.553040 2.553911 
H   4.659810 1.524738 -4.944234 
H   4.638918 -1.524738 0.749874 
H   -4.638918 1.375126 4.944234 
H   -4.659810 -1.375126 -0.749874 
H   2.343168 1.649801 5.617033 
H   6.955559 -1.649801 -0.077075 
H   -6.955559 1.250062 -5.617033 
H   -2.343168 -1.250062 0.077075 
H   1.595951 0.073134 3.794420 
H   7.702776 -0.073134 -1.899688 
H   -7.702776 2.826729 -3.794420 
H   -1.595951 -2.826729 1.899688 
H   3.188417 -1.528963 2.836659 
H   6.110311 1.528963 -2.857449 
H   -6.110311 -1.370900 -2.836659 
H   -3.188417 1.370900 2.857449 
H   7.122762 1.866639 5.107679 
H   2.175965 -1.866639 -0.586430 
H   -2.175965 1.033225 -5.107679 
H   -7.122762 -1.033225 0.586430 
H   -9.201983 1.802969 -5.294714 
H   -0.096745 -1.802969 0.399395 
H   0.096745 1.096895 5.294714 
H   9.201983 -1.096895 -0.399395 
H   -8.404271 -0.246761 -4.105449 
H   -0.894457 0.246761 1.588659 
H   0.894457 -2.653103 4.105449 
H   8.404271 2.653103 -1.588659 
H   8.655012 -2.192360 -3.848535 
H   0.643715 2.192360 1.845573 
H   -0.643715 -0.707503 3.848535 
H   -8.655012 0.707503 -1.845573 
H   6.385253 -2.127945 -4.860920 
H   2.913475 2.127945 0.833188 
H   -2.913475 -0.771919 4.860920 
H   -6.385253 0.771919 -0.833188 
128
i=11
C   5.767754 -1.914880 3.426902 
C   3.530974 1.914880 -2.267206 
C   -3.530974 -0.984984 -3.426902 
C   -5.767754 0.984984 2.267206 
C   7.109302 -1.579594 3.157525 
C   2.189426 1.579594 -2.536583 
C   -2.189426 -1.320269 -3.157525 
C   -7.109302 1.320269 2.536583 
C   7.937080 -2.444472 2.442088 
C   1.361647 2.444472 -3.252020 
C   -1.361647 -0.455391 -2.442088 
C   -7.937080 0.455391 3.252020 
C   7.442878 2.138718 1.961689 
C   1.855849 -2.138718 -3.732419 
C   -1.855849 0.761145 -1.961689 
C   -7.442878 -0.761145 3.732419 
C   6.114153 1.792361 2.216200 
C   3.184574 -1.792361 -3.477908 
C   -3.184574 1.107503 -2.216200 
C   -6.114153 -1.107503 3.477908 
C   5.290567 2.651133 2.945019 
C   4.008161 -2.651133 -2.749089 
C   -4.008161 0.248731 -2.945019 
C   -5.290567 -0.248731 2.749089 
C   4.844883 -0.970717 4.108792 
C   4.453845 0.970717 -1.585316 
C   -4.453845 -1.929147 -4.108792 
C   -4.844883 1.929147 1.585316 
C   5.244918 -0.101391 5.156792 
C   4.053809 0.101391 -0.537316 
C   -4.053809 -2.798472 -5.156792 
C   -5.244918 2.798472 0.537316 
C   4.330708 0.831578 5.666450 
C   4.968020 -0.831578 -0.027658 
C   -4.968020 2.068286 -5.666450 
C   -4.330708 -2.068286 0.027658 
C   3.022951 0.909577 5.190767 
C   6.275777 -0.909577 -0.503341 
C   -6.275777 1.990287 -5.190767 
C   -3.022951 -1.990287 0.503341 
C   2.616596 0.043566 4.175380 
C   6.682131 -0.043566 -1.518728 
C   -6.682131 2.856298 -4.175380 
C   -2.616596 -2.856298 1.518728 
C   3.519964 -0.874012 3.642408 
C   5.778764 0.874012 -2.051700 
C   -5.778764 -2.025852 -3.642408 
C   -3.519964 2.025852 2.051700 
C   6.601467 -0.137269 -5.627510 
C   2.697260 0.137269 0.066598 
C   -2.697260 -2.762595 5.627510 
C   -6.601467 2.762595 -0.066598 
C   7.439670 0.985856 5.676965 
C   1.859058 -0.985856 -0.017143 
C   -1.859058 1.914008 -5.676965 
C   -7.439670 -1.914008 0.017143 
C   8.722654 0.953658 -5.161005 
C   0.576074 -0.953658 0.533103 
C   -0.576074 1.946206 5.161005 
C   -8.722654 -1.946206 -0.533103 
C   9.181004 -0.192922 -4.506374 
C   0.117724 0.192922 1.187734 
C   -0.117724 -2.706942 4.506374 
C   -9.181004 2.706942 -1.187734 
C   8.338980 -1.303114 -4.393291 
C   0.959748 1.303114 1.300817 
C   -0.959748 -1.596750 4.393291 
C   -8.338980 1.596750 -1.300817 
C   7.061543 -1.277148 -4.952295 
C   2.237185 1.277148 0.741813 
C   -2.237185 -1.622715 4.952295 
C   -7.061543 1.622715 -0.741813 
H   7.499192 -0.618724 3.488057 
H   1.799535 0.618724 -2.206051 
H   -1.799535 -2.281140 -3.488057 
H   -7.499192 2.281140 2.206051 
H   8.966702 -2.149166 2.233197 
H   0.332025 2.149166 -3.460911 
H   -0.332025 -0.750697 -2.233197 
H   -8.966702 0.750697 3.460911 
H   8.083944 1.472848 1.381054 
H   1.214784 -1.472848 -4.313054 
H   -1.214784 1.427016 -1.381054 
H   -8.083944 -1.427016 4.313054 
H   5.716917 0.846484 1.849055 
H   3.581811 -0.846484 -3.845053 
H   -3.581811 2.053379 -1.849055 
H   -5.716917 -2.053379 3.845053 
H   4.267133 2.344866 3.164010 
H   5.031595 -2.344866 -2.530098 
H   -5.031595 0.554998 -3.164010 
H   -4.267133 -0.554998 2.530098 
H   4.647374 1.499867 -4.919892 
H   4.651354 -1.499867 0.774216 
H   -4.651354 1.399997 4.919892 
H   -4.647374 -1.399997 -0.774216 
H   2.340945 1.644562 5.618779 
H   6.957782 -1.644562 -0.075329 
H   -6.957782 1.255301 -5.618779 
H   -2.340945 -1.255301 0.075329 
H   1.609763 0.101233 3.762087 
H   7.688964 -0.101233 -1.932021 
H   -7.688964 2.798630 -3.762087 
H   -1.609763 -2.798630 1.932021 
H   3.203710 -1.502028 2.807766 
H   6.095018 1.502028 -2.886342 
H   -6.095018 -1.397835 -2.807766 
H   -3.203710 1.397835 2.886342 
H   7.099002 1.867221 5.130222 
H   2.199725 -1.867221 -0.563887 
H   -2.199725 1.032643 -5.130222 
H   -7.099002 -1.032643 0.563887 
H   -9.224367 1.821702 -5.273494 
H   -0.074361 -1.821702 0.420615 
H   0.074361 1.078162 5.273494 
H   9.224367 -1.078162 -0.420615 
H   -8.403795 -0.228769 -4.100633 
H   -0.894933 0.228769 1.593475 
H   0.894933 -2.671095 4.100633 
H   8.403795 2.671095 -1.593475 
H   8.677555 -2.192254 -3.860336 
H   0.621172 2.192254 1.833772 
H   -0.621172 -0.707609 3.860336 
H   -8.677555 0.707609 -1.833772 
H   6.405520 -2.144561 -4.868223 
H   2.893208 2.144561 0.825885 
H   -2.893208 -0.755303 4.868223 
H   -6.405520 0.755303 -0.825885 
128
i=12
C   5.768865 -1.913081 3.425420 
C   3.529863 1.913081 -2.268688 
C   -3.529863 -0.986783 -3.425420 
C   -5.768865 0.986783 2.268688 
C   7.106868 -1.575572 3.142496 
C   2.191860 1.575572 -2.551612 
C   -2.191860 -1.324291 -3.142496 
C   -7.106868 1.324291 2.551612 
C   7.929671 -2.442885 2.423884 
C   1.369056 2.442885 -3.270224 
C   -1.369056 -0.456978 -2.423884 
C   -7.929671 0.456978 3.270224 
C   7.434094 2.135014 1.957985 
C   1.864633 -2.135014 -3.736123 
C   -1.864633 0.764849 -1.957985 
C   -7.434094 -0.764849 3.736123 
C   6.109337 1.785852 2.229218 
C   3.189390 -1.785852 -3.464890 
C   -3.189390 1.114012 -2.229218 
C   -6.109337 -1.114012 3.464890 
C   5.289879 2.648275 2.958143 
C   4.008849 -2.648275 -2.735965 
C   -4.008849 0.251589 -2.958143 
C   -5.289879 -0.251589 2.735965 
C   4.847159 -0.966907 4.105405 
C   4.451569 0.966907 -1.588703 
C   -4.451569 -1.932957 -4.105405 
C   -4.847159 1.932957 1.588703 
C   5.241849 -0.110599 5.165523 
C   4.056878 0.110599 -0.528585 
C   -4.056878 -2.789264 -5.165523 
C   -5.241849 2.789264 0.528585 
C   4.324570 0.817396 5.679415 
C   4.974158 -0.817396 -0.014693 
C   -4.974158 2.082468 -5.679415 
C   -4.324570 -2.082468 0.014693 
C   3.022422 0.907407 5.190079 
C   6.276306 -0.907407 -0.504029 
C   -6.276306 1.992457 -5.190079 
C   -3.022422 -1.992457 0.504029 
C   2.624322 0.059547 4.156065 
C   6.674405 -0.059547 -1.538043 
C   -6.674405 2.840317 -4.156065 
C   -2.624322 -2.840317 1.538043 
C   3.528748 -0.857237 3.623569 
C   5.769980 0.857237 -2.070539 
C   -5.769980 -2.042627 -3.623569 
C   -3.528748 2.042627 2.070539 
C   6.598927 -0.145683 -5.619361 
C   2.699800 0.145683 0.074747 
C   -2.699800 -2.754181 5.619361 
C   -6.598927 2.754181 -0.074747 
C   7.425753 0.986703 5.693581 
C   1.872975 -0.986703 -0.000527 
C   -1.872975 1.913161 -5.693581 
C   -7.425753 -1.913161 0.000527 
C   8.709372 0.964771 -5.145500 
C   0.589356 -0.964771 0.548608 
C   -0.589356 1.935093 5.145500 
C   -8.709372 -1.935093 -0.548608 
C   9.181057 -0.182286 -4.501241 
C   0.117671 0.182286 1.192867 
C   -0.117671 -2.717578 4.501241 
C   -9.181057 2.717578 -1.192867 
C   8.351469 -1.302902 -4.398265 
C   0.947259 1.302902 1.295843 
C   -0.947259 -1.596962 4.398265 
C   -8.351469 1.596962 -1.295843 
C   7.072709 -1.286620 -4.955364 
C   2.226019 1.286620 0.738744 
C   -2.226019 -1.613243 4.955364 
C   -7.072709 1.613243 -0.738744 
H   7.496599 -0.611315 3.464085 
H   1.802128 0.611315 -2.230023 
H   -1.802128 -2.288549 -3.464085 
H   -7.496599 2.288549 2.230023 
H   8.956383 -2.146414 2.202134 
H   0.342344 2.146414 -3.491974 
H   -0.342344 -0.753449 -2.202134 
H   -8.956383 0.753449 3.491974 
H   8.071455 1.466815 1.375762 
H   1.227273 -1.466815 -4.318346 
H   -1.227273 1.433049 -1.375762 
H   -8.071455 -1.433049 4.318346 
H   5.711414 0.836218 1.873080 
H   3.587314 -0.836218 -3.821028 
H   -3.587314 2.063645 -1.873080 
H   -5.711414 -2.063645 3.821028 
H   4.268456 2.342908 3.187823 
H   5.030272 -2.342908 -2.506285 
H   -5.030272 0.556956 -3.187823 
H   -4.268456 -0.556956 2.506285 
H   4.634938 1.474996 -4.895550 
H   4.663790 -1.474996 0.798558 
H   -4.663790 1.424868 4.895550 
H   -4.634938 -1.424868 -0.798558 
H   2.338722 1.639323 5.620525 
H   6.960005 -1.639323 -0.073583 
H   -6.960005 1.260540 -5.620525 
H   -2.338722 -1.260540 0.073583 
H   1.623575 0.129332 3.729754 
H   7.675152 -0.129332 -1.964354 
H   -7.675152 2.770531 -3.729754 
H   -1.623575 -2.770531 1.964354 
H   3.219003 -1.475093 2.778873 
H   6.079725 1.475093 -2.915235 
H   -6.079725 -1.424770 -2.778873 
H   -3.219003 1.424770 2.915235 
H   7.075242 1.867803 5.152765 
H   2.223485 -1.867803 -0.541344 
H   -2.223485 1.032061 -5.152765 
H   -7.075242 -1.032061 0.541344 
H   -9.246751 1.840435 -5.252274 
H   -0.051977 -1.840435 0.441835 
H   0.051977 1.059429 5.252274 
H   9.246751 -1.059429 -0.441835 
H   -8.403319 -0.210777 -4.095817 
H   -0.895409 0.210777 1.598291 
H   0.895409 -2.689087 4.095817 
H   8.403319 2.689087 -1.598291 
H   8.700098 -2.192148 -3.872137 
H   0.598629 2.192148 1.821971 
H   -0.598629 -0.707715 3.872137 
H   -8.700098 0.707715 -1.821971 
H   6.425787 -2.161177 -4.875526 
H   2.872941 2.161177 0.818582 
H   -2.872941 -0.738687 4.875526 
H   -6.425787 0.738687 -0.818582 
128
i=13
C   5.769976 -1.911282 3.423938 
C   3.528752 1.911282 -2.270170 
C   -3.528752 -0.988582 -3.423938 
C   -5.769976 0.988582 2.270170 
C   7.104434 -1.571550 3.127467 
C   2.194294 1.571550 -2.566641 
C   -2.194294 -1.328313 -3.127467 
C   -7.104434 1.328313 2.566641 
C   7.922262 -2.441298 2.405680 
C   1.376465 2.441298 -3.288428 
C   -1.376465 -0.458565 -2.405680 
C   -7.922262 0.458565 3.288428 
C   7.425310 2.131310 1.954281 
C   1.873417 -2.131310 -3.739827 
C   -1.873417 0.768553 -1.954281 
C   -7.425310 -0.768553 3.739827 
C   6.104521 1.779343 2.242236 
C   3.194206 -1.779343 -3.451872 
C   -3.194206 1.120521 -2.242236 
C   -6.104521 -1.120521 3.451872 
C   5.289191 2.645417 2.971267 
C   4.009537 -2.645417 -2.722841 
C   -4.009537 0.254447 -2.971267 
C   -5.289191 -0.254447 2.722841 
C   4.849435 -0.963097 4.102018 
C   4.449293 0.963097 -1.592090 
C   -4.449293 -1.936767 -4.102018 
C   -4.849435 1.936767 1.592090 
C   5.238780 -0.119807 5.174254 
C   4.059947 0.119807 -0.519854 
C   -4.059947 -2.780056 -5.174254 
C   -5.238780 2.780056 0.519854 
C   4.318432 0.803214 5.692380 
C   4.980296 -0.803214 -0.001728 
C   -4.980296 2.096650 -5.692380 
C   -4.318432 -2.096650 0.001728 
C   3.021893 0.905237 5.189391 
C   6.276835 -0.905237 -0.504717 
C   -6.276835 1.994627 -5.189391 
C   -3.021893 -1.994627 0.504717 
C   2.632048 0.075528 4.136750 
C   6.666679 -0.075528 -1.557358 
C   -6.666679 2.824336 -4.136750 
C   -2.632048 -2.824336 1.557358 
C   3.537532 -0.840462 3.604730 
C   5.761196 0.840462 -2.089378 
C   -5.761196 -2.059402 -3.604730 
C   -3.537532 2.059402 2.089378 
C   6.596387 -0.154097 -5.611212 
C   2.702340 0.154097 0.082896 
C   -2.702340 -2.745767 5.611212 
C   -6.596387 2.745767 -0.082896 
C   7.411836 0.987550 5.710197 
C   1.886892 -0.987550 0.016089 
C   -1.886892 1.912314 -5.710197 
C   -7.411836 -1.912314 -0.016089 
C   8.696090 0.975884 -5.129995 
C   0.602638 -0.975884 0.564113 
C   -0.602638 1.923980 5.129995 
C   -8.696090 -1.923980 -0.564113 
C   9.181110 -0.171650 -4.496108 
C   0.117618 0.171650 1.198000 
C   -0.117618 -2.728214 4.496108 
C   -9.181110 2.728214 -1.198000 
C   8.363958 -1.302690 -4.403239 
C   0.934770 1.302690 1.290869 
C   -0.934770 -1.597174 4.403239 
C   -8.363958 1.597174 -1.290869 
C   7.083875 -1.296092 -4.958433 
C   2.214853 1.296092 0.735675 
C   -2.214853 -1.603771 4.958433 
C   -7.083875 1.603771 -0.735675 
H   7.494006 -0.603906 3.440113 
H   1.804721 0.603906 -2.253995 
H   -1.804721 -2.295958 -3.440113 
H   -7.494006 2.295958 2.253995 
H   8.946064 -2.143662 2.171071 
H   0.352663 2.143662 -3.523037 
H   -0.352663 -0.756201 -2.171071 
H   -8.946064 0.756201 3.523037 
H   8.058966 1.460782 1.370470 
H   1.239762 -1.460782 -4.323638 
H   -1.239762 1.439082 -1.370470 
H   -8.058966 -1.439082 4.323638 
H   5.705911 0.825952 1.897105 
H   3.592817 -0.825952 -3.797003 
H   -3.592817 2.073911 -1.897105 
H   -5.705911 -2.073911 3.797003 
H   4.269779 2.340950 3.211636 
H   5.028949 -2.340950 -2.482472 
H   -5.028949 0.558914 -3.211636 
H   -4.269779 -0.558914 2.482472 
H   4.622502 1.450125 -4.871208 
H   4.676226 -1.450125 0.822900 
H   -4.676226 1.449739 4.871208 
H   -4.622502 -1.449739 -0.822900 
H   2.336499 1.634084 5.622271 
H   6.962228 -1.634084 -0.071837 
H   -6.962228 1.265779 -5.622271 
H   -2.336499 -1.265779 0.071837 
H   1.637387 0.157431 3.697421 
H   7.661340 -0.157431 -1.996687 
H   -7.661340 2.742432 -3.697421 
H   -1.637387 -2.742432 1.996687 
H   3.234296 -1.448158 2.749980 
H   6.064432 1.448158 -2.944128 
H   -6.064432 -1.451705 -2.749980 
H   -3.234296 1.451705 2.944128 
H   7.051482 1.868385 5.175308 
H   2.247245 -1.868385 -0.518801 
H   -2.247245 1.031479 -5.175308 
H   -7.051482 -1.031479 0.518801 
H   -9.269135 1.859168 -5.231054 
H   -0.029593 -1.859168 0.463055 
H   0.029593 1.040696 5.231054 
H   9.269135 -1.040696 -0.463055 
H   -8.402843 -0.192785 -4.091001 
H   -0.895885 0.192785 1.603107 
H   0.895885 -2.707079 4.091001 
H   8.402843 2.707079 -1.603107 
H   8.722641 -2.192042 -3.883938 
H   0.576086 2.192042 1.810170 
H   -0.576086 -0.707821 3.883938 
H   -8.722641 0.707821 -1.810170 
H   6.446054 -2.177793 -4.882829 
H   2.852674 2.177793 0.811279 
H   -2.852674 -0.722071 4.882829 
H   -6.446054 0.722071 -0.811279 
128
i=14
C   5.771087 -1.909483 3.422456 
C   3.527641 1.909483 -2.271652 
C   -3.527641 -0.990381 -3.422456 
C   -5.771087 0.990381 2.271652 
C   7.102000 -1.567528 3.112438 
C   2.196728 1.567528 -2.581670 
C   -2.196728 -1.332335 -3.112438 
C   -7.102000 1.332335 2.581670 
C   7.914853 -2.439711 2.387476 
C   1.383874 2.439711 -3.306632 
C   -1.383874 -0.460152 -2.387476 
C   -7.914853 0.460152 3.306632 
C   7.416526 2.127606 1.950577 
C   1.882201 -2.127606 -3.743531 
C   -1.882201 0.772257 -1.950577 
C   -7.416526 -0.772257 3.743531 
C   6.099705 1.772834 2.255254 
C   3.199022 -1.772834 -3.438854 
C   -3.199022 1.127030 -2.255254 
C   -6.099705 -1.127030 3.438854 
C   5.288503 2.642559 2.984391 
C   4.010225 -2.642559 -2.709717 
C   -4.010225 0.257305 -2.984391 
C   -5.288503 -0.257305 2.709717 
C   4.851711 -0.959287 4.098631 
C   4.447017 0.959287 -1.595477 
C   -4.447017 -1.940577 -4.098631 
C   -4.851711 1.940577 1.595477 
C   5.235711 -0.129015 5.182985 
C   4.063016 0.129015 -0.511123 
C   -4.063016 -2.770848 -5.182985 
C   -5.235711 2.770848 0.511123 
C   4.312294 0.789032 5.705345 
C   4.986434 -0.789032 0.011237 
C   -4.986434 2.110832 -5.705345 
C   -4.312294 -2.110832 -0.011237 
C   3.021364 0.903067 5.188703 
C   6.277364 -0.903067 -0.505405 
C   -6.277364 1.996797 -5.188703 
C   -3.021364 -1.996797 0.505405 
C   2.639774 0.091509 4.117435 
C   6.658953 -0.091509 -1.576673 
C   -6.658953 2.808355 -4.117435 
C   -2.639774 -2.808355 1.576673 
C   3.546316 -0.823687 3.585891 
C   5.752412 0.823687 -2.108217 
C   -5.752412 -2.076177 -3.585891 
C   -3.546316 2.076177 2.108217 
C   6.593847 -0.162511 -5.603063 
C   2.704880 0.162511 0.091045 
C   -2.704880 -2.737353 5.603063 
C   -6.593847 2.737353 -0.091045 
C   7.397919 0.988397 5.726813 
C   1.900809 -0.988397 0.032705 
C   -1.900809 1.911467 -5.726813 
C   -7.397919 -1.911467 -0.032705 
C   8.682808 0.986997 -5.114490 
C   0.615920 -0.986997 0.579618 
C   -0.615920 1.912867 5.114490 
C   -8.682808 -1.912867 -0.579618 
C   9.181163 -0.161014 -4.490975 
C   0.117565 0.161014 1.203133 
C   -0.117565 -2.738850 4.490975 
C   -9.181163 2.738850 -1.203133 
C   8.376447 -1.302478 -4.408213 
C   0.922281 1.302478 1.285895 
C   -0.922281 -1.597386 4.408213 
C   -8.376447 1.597386 -1.285895 
C   7.095041 -1.305564 -4.961502 
C   2.203687 1.305564 0.732606 
C   -2.203687 -1.594299 4.961502 
C   -7.095041 1.594299 -0.732606 
H   7.491413 -0.596497 3.416141 
H   1.807314 0.596497 -2.277967 
H   -1.807314 -2.303367 -3.416141 
H   -7.491413 2.303367 2.277967 
H   8.935745 -2.140910 2.140008 
H   0.362982 2.140910 -3.554100 
H   -0.362982 -0.758953 -2.140008 
H   -8.935745 0.758953 3.554100 
H   8.046477 1.454749 1.365178 
H   1.252251 -1.454749 -4.328930 
H   -1.252251 1.445115 -1.365178 
H   -8.046477 -1.445115 4.328930 
H   5.700408 0.815686 1.921130 
H   3.598320 -0.815686 -3.772978 
H   -3.598320 2.084177 -1.921130 
H   -5.700408 -2.084177 3.772978 
H   4.271102 2.338992 3.235449 
H   5.027626 -2.338992 -2.458659 
H   -5.027626 0.560872 -3.235449 
H   -4.271102 -0.560872 2.458659 
H   4.610066 1.425254 -4.846866 
H   4.688662 -1.425254 0.847242 
H   -4.688662 1.474610 4.846866 
H   -4.610066 -1.474610 -0.847242 
H   2.334276 1.628845 5.624017 
H   6.964451 -1.628845 -0.070091 
H   -6.964451 1.271018 -5.624017 
H   -2.334276 -1.271018 0.070091 
H   1.651199 0.185530 3.665088 
H   7.647528 -0.185530 -2.029020 
H   -7.647528 2.714333 -3.665088 
H   -1.651199 -2.714333 2.029020 
H   3.249589 -1.421223 2.721087 
H   6.049139 1.421223 -2.973021 
H   -6.049139 -1.478640 -2.721087 
H   -3.249589 1.478640 2.973021 
H   7.027722 1.868967 5.197851 
H   2.271005 -1.868967 -0.496258 
H   -2.271005 1.030897 -5.197851 
H   -7.027722 -1.030897 0.496258 
H   -9.291519 1.877901 -5.209834 
H   -0.007209 -1.877901 0.484275 
H   0.007209 1.021963 5.209834 
H   9.291519 -1.021963 -0.484275 
H   -8.402367 -0.174793 -4.086185 
H   -0.896361 0.174793 1.607923 
H   0.896361 -2.725071 4.086185 
H   8.402367 2.725071 -1.607923 
H   8.745184 -2.191936 -3.895739 
H   0.553543 2.191936 1.798369 
H   -0.553543 -0.707927 3.895739 
H   -8.745184 0.707927 -1.798369 
H   6.466321 -2.194409 -4.890132 
H   2.832407 2.194409 0.803976 
H   -2.832407 -0.705455 4.890132 
H   -6.466321 0.705455 -0.803976 
128
i=15
C   5.772198 -1.907684 3.420974 
C   3.526530 1.907684 -2.273134 
C   -3.526530 -0.992180 -3.420974 
C   -5.772198 0.992180 2.273134 
C   7.099566 -1.563506 3.097409 
C   2.199162 1.563506 -2.596699 
C   -2.199162 -1.336357 -3.097409 
C   -7.099566 1.336357 2.596699 
C   7.907444 -2.438124 2.369272 
C   1.391283 2.438124 -3.324836 
C   -1.391283 -0.461739 -2.369272 
C   -7.907444 0.461739 3.324836 
C   7.407742 2.123902 1.946873 
C   1.890985 -2.123902 -3.747235 
C   -1.890985 0.775961 -1.946873 
C   -7.407742 -0.775961 3.747235 
C   6.094889 1.766325 2.268272 
C   3.203838 -1.766325 -3.425836 
C   -3.203838 1.133539 -2.268272 
C   -6.094889 -1.133539 3.425836 
C   5.287815 2.639701 2.997515 
C   4.010913 -2.639701 -2.696593 
C   -4.010913 0.260163 -2.997515 
C   -5.287815 -0.260163 2.696593 
C   4.853987 -0.955477 4.095244 
C   4.444741 0.955477 -1.598864 
C   -4.444741 -1.944387 -4.095244 
C   -4.853987 1.944387 1.598864 
C   5.232642 -0.138223 5.191716 
C   4.066085 0.138223 -0.502392 
C   -4.066085 -2.761640 -5.191716 
C   -5.232642 2.761640 0.502392 
C   4.306156 0.774850 5.718310 
C   4.992572 -0.774850 0.024202 
C   -4.992572 2.125014 -5.718310 
C   -4.306156 -2.125014 -0.024202 
C   3.020835 0.900897 5.188015 
C   6.277893 -0.900897 -0.506093 
C   -6.277893 1.998967 -5.188015 
C   -3.020835 -1.998967 0.506093 
C   2.647500 0.107490 4.098120 
C   6.651227 -0.107490 -1.595988 
C   -6.651227 2.792374 -4.098120 
C   -2.647500 -2.792374 1.595988 
C   3.555100 -0.806912 3.567052 
C   5.743628 0.806912 -2.127056 
C   -5.743628 -2.092952 -3.567052 
C   -3.555100 2.092952 2.127056 
C   6.591307 -0.170925 -5.594914 
C   2.707420 0.170925 0.099194 
C   -2.707420 -2.728939 5.594914 
C   -6.591307 2.728939 -0.099194 
C   7.384002 0.989244 5.743429 
C   1.914726 -0.989244 0.049321 
C   -1.914726 1.910620 -5.743429 
C   -7.384002 -1.910620 -0.049321 
C   8.669526 0.998110 -5.098985 
C   0.629202 -0.998110 0.595123 
C   -0.629202 1.901754 5.098985 
C   -8.669526 -1.901754 -0.595123 
C   9.181216 -0.150378 -4.485842 
C   0.117512 0.150378 1.208266 
C   -0.117512 -2.749486 4.485842 
C   -9.181216 2.749486 -1.208266 
C   8.388936 -1.302266 -4.413187 
C   0.909792 1.302266 1.280921 
C   -0.909792 -1.597598 4.413187 
C   -8.388936 1.597598 -1.280921 
C   7.106207 -1.315036 -4.964571 
C   2.192521 1.315036 0.729537 
C   -2.192521 -1.584827 4.964571 
C   -7.106207 1.584827 -0.729537 
H   7.488820 -0.589088 3.392169 
H   1.809907 0.589088 -2.301939 
H   -1.809907 -2.310776 -3.392169 
H   -7.488820 2.310776 2.301939 
H   8.925426 -2.138158 2.108945 
H   0.373301 2.138158 -3.585163 
H   -0.373301 -0.761705 -2.108945 
H   -8.925426 0.761705 3.585163 
H   8.033988 1.448716 1.359886 
H   1.264740 -1.448716 -4.334222 
H   -1.264740 1.451148 -1.359886 
H   -8.033988 -1.451148 4.334222 
H   5.694905 0.805420 1.945155 
H   3.603823 -0.805420 -3.748953 
H   -3.603823 2.094443 -1.945155 
H   -5.694905 -2.094443 3.748953 
H   4.272425 2.337034 3.259262 
H   5.026303 -2.337034 -2.434846 
H   -5.026303 0.562830 -3.259262 
H   -4.272425 -0.562830 2.434846 
H   4.597630 1.400383 -4.822524 
H   4.701098 -1.400383 0.871584 
H   -4.701098 1.499481 4.822524 
H   -4.597630 -1.499481 -0.871584 
H   2.332053 1.623606 5.625763 
H   6.966674 -1.623606 -0.068345 
H   -6.966674 1.276257 -5.625763 
H   -2.332053 -1.276257 0.068345 
H   1.665011 0.213629 3.632755 
H   7.633716 -0.213629 -2.061353 
H   -7.633716 2.686234 -3.632755 
H   -1.665011 -2.686234 2.061353 
H   3.264882 -1.394288 2.692194 
H   6.033846 1.394288 -3.001914 
H   -6.033846 -1.505575 -2.692194 
H   -3.264882 1.505575 3.001914 
H   7.003962 1.869549 5.220394 
H   2.294765 -1.869549 -0.473715 
H   -2.294765 1.030315 -5.220394 
H   -7.003962 -1.030315 0.473715 
H   -9.313903 1.896634 -5.188614 
H   0.015175 -1.896634 0.505495 
H   -0.015175 1.003230 5.188614 
H   9.313903 -1.003230 -0.505495 
H   -8.401891 -0.156801 -4.081369 
H   -0.896837 0.156801 1.612739 
H   0.896837 -2.743063 4.081369 
H   8.401891 2.743063 -1.612739 
H   8.767727 -2.191830 -3.907540 
H   0.531000 2.191830 1.786568 
H   -0.531000 -0.708033 3.907540 
H   -8.767727 0.708033 -1.786568 
H   6.486588 -2.211025 -4.897435 
H   2.812140 2.211025 0.796673 
H   -2.812140 -0.688839 4.897435 
H   -6.486588 0.688839 -0.796673 
128
i=16
C   5.773309 -1.905885 3.419492 
C   3.525419 1.905885 -2.274616 
C   -3.525419 -0.993979 -3.419492 
C   -5.773309 0.993979 2.274616 
C   7.097132 -1.559484 3.082380 
C   2.201596 1.559484 -2.611728 
C   -2.201596 -1.340379 -3.082380 
C   -7.097132 1.340379 2.611728 
C   7.900035 -2.436537 2.351068 
C   1.398692 2.436537 -3.343040 
C   -1.398692 -0.463326 -2.351068 
C   -7.900035 0.463326 3.343040 
C   7.398958 2.120198 1.943169 
C   1.899769 -2.120198 -3.750939 
C   -1.899769 0.779665 -1.943169 
C   -7.398958 -0.779665 3.750939 
C   6.090073 1.759816 2.281290 
C   3.208654 -1.759816 -3.412818 
C   -3.208654 1.140048 -2.281290 
C   -6.090073 -1.140048 3.412818 
C   5.287127 2.636843 3.010639 
C   4.011601 -2.636843 -2.683469 
C   -4.011601 0.263021 -3.010639 
C   -5.287127 -0.263021 2.683469 
C   4.856263 -0.951667 4.091857 
C   4.442465 0.951667 -1.602251 
C   -4.442465 -1.948197 -4.091857 
C   -4.856263 1.948197 1.602251 
C   5.229573 -0.147431 5.200447 
C   4.069154 0.147431 -0.493661 
C   -4.069154 -2.752432 -5.200447 
C   -5.229573 2.752432 0.493661 
C   4.300018 0.760668 5.731275 
C   4.998710 -0.760668 0.037167 
C   -4.998710 2.139196 -5.731275 
C   -4.300018 -2.139196 -0.037167 
C   3.020306 0.898727 5.187327 
C   6.278422 -0.898727 -0.506781 
C   -6.278422 2.001137 -5.187327 
C   -3.020306 -2.001137 0.506781 
C   2.655226 0.123471 4.078805 
C   6.643501 -0.123471 -1.615303 
C   -6.643501 2.776393 -4.078805 
C   -2.655226 -2.776393 1.615303 
C   3.563884 -0.790137 3.548213 
C   5.734844 0.790137 -2.145895 
C   -5.734844 -2.109727 -3.548213 
C   -3.563884 2.109727 2.145895 
C   6.588767 -0.179339 -5.586765 
C   2.709960 0.179339 0.107343 
C   -2.709960 -2.720525 5.586765 
C   -6.588767 2.720525 -0.107343 
C   7.370085 0.990091 5.760045 
C   1.928643 -0.990091 0.065937 
C   -1.928643 1.909773 -5.760045 
C   -7.370085 -1.909773 -0.065937 
C   8.656244 1.009223 -5.083480 
C   0.642484 -1.009223 0.610628 
C   -0.642484 1.890641 5.083480 
C   -8.656244 -1.890641 -0.610628 
C   9.181269 -0.139742 -4.480709 
C   0.117459 0.139742 1.213399 
C   -0.117459 -2.760122 4.480709 
C   -9.181269 2.760122 -1.213399 
C   8.401425 -1.302054 -4.418161 
C   0.897303 1.302054 1.275947 
C   -0.897303 -1.597810 4.418161 
C   -8.401425 1.597810 -1.275947 
C   7.117373 -1.324508 -4.967640 
C   2.181355 1.324508 0.726468 
C   -2.181355 -1.575355 4.967640 
C   -7.117373 1.575355 -0.726468 
H   7.486227 -0.581679 3.368197 
H   1.812500 0.581679 -2.325911 
H   -1.812500 -2.318185 -3.368197 
H   -7.486227 2.318185 2.325911 
H   8.915107 -2.135406 2.077882 
H   0.383620 2.135406 -3.616226 
H   -0.383620 -0.764457 -2.077882 
H   -8.915107 0.764457 3.616226 
H   8.021499 1.442683 1.354594 
H   1.277229 -1.442683 -4.339514 
H   -1.277229 1.457181 -1.354594 
H   -8.021499 -1.457181 4.339514 
H   5.689402 0.795154 1.969180 
H   3.609326 -0.795154 -3.724928 
H   -3.609326 2.104709 -1.969180 
H   -5.689402 -2.104709 3.724928 
H   4.273748 2.335076 3.283075 
H   5.024980 -2.335076 -2.411033 
H   -5.024980 0.564788 -3.283075 
H   -4.273748 -0.564788 2.411033 
H   4.585194 1.375512 -4.798182 
H   4.713534 -1.375512 0.895926 
H   -4.713534 1.524352 4.798182 
H   -4.585194 -1.524352 -0.895926 
H   2.329830 1.618367 5.627509 
H   6.968897 -1.618367 -0.066599 
H   -6.968897 1.281496 -5.627509 
H   -2.329830 -1.281496 0.066599 
H   1.678823 0.241728 3.600422 
H   7.619904 -0.241728 -2.093686 
H   -7.619904 2.658135 -3.600422 
H   -1.678823 -2.658135 2.093686 
H   3.280175 -1.367353 2.663301 
H   6.018553 1.367353 -3.030807 
H   -6.018553 -1.532510 -2.663301 
H   -3.280175 1.532510 3.030807 
H   6.980202 1.870131 5.242937 
H   2.318525 -1.870131 -0.451172 
H   -2.318525 1.029733 -5.242937 
H   -6.980202 -1.029733 0.451172 
H   -9.336287 1.915367 -5.167394 
H   0.037559 -1.915367 0.526715 
H   -0.037559 0.984497 5.167394 
H   9.336287 -0.984497 -0.526715 
H   -8.401415 -0.138809 -4.076553 
H   -0.897313 0.138809 1.617555 
H   0.897313 -2.761055 4.076553 
H   8.401415 2.761055 -1.617555 
H   8.790270 -2.191724 -3.919341 
H   0.508457 2.191724 1.774767 
H   -0.508457 -0.708139 3.919341 
H   -8.790270 0.708139 -1.774767 
H   6.506855 -2.227641 -4.904738 
H   2.791873 2.227641 0.789370 
H   -2.791873 -0.672223 4.904738 
H   -6.506855 0.672223 -0.789370 
128
i=17
C   5.774420 -1.904086 3.418010 
C   3.524308 1.904086 -2.276098 
C   -3.524308 -0.995778 -3.418010 
C   -5.774420 0.995778 2.276098 
C   7.094698 -1.555462 3.067351 
C   2.204030 1.555462 -2.626757 
C   -2.204030 -1.344401 -3.067351 
C   -7.094698 1.344401 2.626757 
C   7.892626 -2.434950 2.332864 
C   1.406101 2.434950 -3.361244 
C   -1.406101 -0.464913 -2.332864 
C   -7.892626 0.464913 3.361244 
C   7.390174 2.116494 1.939465 
C   1.908553 -2.116494 -3.754643 
C   -1.908553 0.783369 -1.939465 
C   -7.390174 -0.783369 3.754643 
C   6.085257 1.753307 2.294308 
C   3.213470 -1.753307 -3.399800 
C   -3.213470 1.146557 -2.294308 
C   -6.085257 -1.146557 3.399800 
C   5.286439 2.633985 3.023763 
C   4.012289 -2.633985 -2.670345 
C   -4.012289 0.265879 -3.023763 
C   -5.286439 -0.265879 2.670345 
C   4.858539 -0.947857 4.088470 
C   4.440189 0.947857 -1.605638 
C   -4.440189 -1.952007 -4.088470 
C   -4.858539 1.952007 1.605638 
C   5.226504 -0.156639 5.209178 
C   4.072223 0.156639 -0.484930 
C   -4.072223 -2.743224 -5.209178 
C   -5.226504 2.743224 0.484930 
C   4.293880 0.746486 5.744240 
C   5.004848 -0.746486 0.050132 
C   -5.004848 2.153378 -5.744240 
C   -4.293880 -2.153378 -0.050132 
C   3.019777 0.896557 5.186639 
C   6.278951 -0.896557 -0.507469 
C   -6.278951 2.003307 -5.186639 
C   -3.019777 -2.003307 0.507469 
C   2.662952 0.139452 4.059490 
C   6.635775 -0.139452 -1.634618 
C   -6.635775 2.760412 -4.059490 
C   -2.662952 -2.760412 1.634618 
C   3.572668 -0.773362 3.529374 
C   5.726060 0.773362 -2.164734 
C   -5.726060 -2.126502 -3.529374 
C   -3.572668 2.126502 2.164734 
C   6.586227 -0.187753 -5.578616 
C   2.712500 0.187753 0.115492 
C   -2.712500 -2.712111 5.578616 
C   -6.586227 2.712111 -0.115492 
C   7.356168 0.990938 5.776661 
C   1.942560 -0.990938 0.082553 
C   -1.942560 1.908926 -5.776661 
C   -7.356168 -1.908926 -0.082553 
C   8.642962 1.020336 -5.067975 
C   0.655766 -1.020336 0.626133 
C   -0.655766 1.879528 5.067975 
C   -8.642962 -1.879528 -0.626133 
C   9.181322 -0.129106 -4.475576 
C   0.117406 0.129106 1.218532 
C   -0.117406 -2.770758 4.475576 
C   -9.181322 2.770758 -1.218532 
C   8.413914 -1.301842 -4.423135 
C   0.884814 1.301842 1.270973 
C   -0.884814 -1.598022 4.423135 
C   -8.413914 1.598022 -1.270973 
C   7.128539 -1.333980 -4.970709 
C   2.170189 1.333980 0.723399 
C   -2.170189 -1.565883 4.970709 
C   -7.128539 1.565883 -0.723399 
H   7.483634 -0.574270 3.344225 
H   1.815093 0.574270 -2.349883 
H   -1.815093 -2.325594 -3.344225 
H   -7.483634 2.325594 2.349883 
H   8.904788 -2.132654 2.046819 
H   0.393939 2.132654 -3.647289 
H   -0.393939 -0.767209 -2.046819 
H   -8.904788 0.767209 3.647289 
H   8.009010 1.436650 1.349302 
H   1.289718 -1.436650 -4.344806 
H   -1.289718 1.463214 -1.349302 
H   -8.009010 -1.463214 4.344806 
H   5.683899 0.784888 1.993205 
H   3.614829 -0.784888 -3.700903 
H   -3.614829 2.114975 -1.993205 
H   -5.683899 -2.114975 3.700903 
H   4.275071 2.333118 3.306888 
H   5.023657 -2.333118 -2.387220 
H   -5.023657 0.566746 -3.306888 
H   -4.275071 -0.566746 2.387220 
H   4.572758 1.350641 -4.773840 
H   4.725970 -1.350641 0.920268 
H   -4.725970 1.549223 4.773840 
H   -4.572758 -1.549223 -0.920268 
H   2.327607 1.613128 5.629255 
H   6.971120 -1.613128 -0.064853 
H   -6.971120 1.286735 -5.629255 
H   -2.327607 -1.286735 0.064853 
H   1.692635 0.269827 3.568089 
H   7.606092 -0.269827 -2.126019 
H   -7.606092 2.630036 -3.568089 
H   -1.692635 -2.630036 2.126019 
H   3.295468 -1.340418 2.634408 
H   6.003260 1.340418 -3.059700 
H   -6.003260 -1.559445 -2.634408 
H   -3.295468 1.559445 3.059700 
H   6.956442 1.870713 5.265480 
H   2.342285 -1.870713 -0.428629 
H   -2.342285 1.029151 -5.265480 
H   -6.956442 -1.029151 0.428629 
H   -9.358671 1.934100 -5.146174 
H   0.059943 -1.934100 0.547935 
H   -0.059943 0.965764 5.146174 
H   9.358671 -0.965764 -0.547935 
H   -8.400939 -0.120817 -4.071737 
H   -0.897789 0.120817 1.622371 
H   0.897789 -2.779047 4.071737 
H   8.400939 2.779047 -1.622371 
H   8.812813 -2.191618 -3.931142 
H   0.485914 2.191618 1.762966 
H   -0.485914 -0.708245 3.931142 
H   -8.812813 0.708245 -1.762966 
H   6.527122 -2.244257 -4.912041 
H   2.771606 2.244257 0.782067 
H   -2.771606 -0.655607 4.912041 
H   -6.527122 0.655607 -0.782067 
128
i=18
C   5.775531 -1.902287 3.416528 
C   3.523197 1.902287 -2.277580 
C   -3.523197 -0.997577 -3.416528 
C   -5.775531 0.997577 2.277580 
C   7.092264 -1.551440 3.052322 
C   2.206464 1.551440 -2.641786 
C   -2.206464 -1.348423 -3.052322 
C   -7.092264 1.348423 2.641786 
C   7.885217 -2.433363 2.314660 
C   1.413510 2.433363 -3.379448 
C   -1.413510 -0.466500 -2.314660 
C   -7.885217 0.466500 3.379448 
C   7.381390 2.112790 1.935761 
C   1.917337 -2.112790 -3.758347 
C   -1.917337 0.787073 -1.935761 
C   -7.381390 -0.787073 3.758347 
C   6.080441 1.746798 2.307326 
C   3.218286 -1.746798 -3.386782 
C   -3.218286 1.153066 -2.307326 
C   -6.080441 -1.153066 3.386782 
C   5.285751 2.631127 3.036887 
C   4.012977 -2.631127 -2.657221 
C   -4.012977 0.268737 -3.036887 
C   -5.285751 -0.268737 2.657221 
C   4.860815 -0.944047 4.085083 
C   4.437913 0.944047 -1.609025 
C   -4.437913 -1.955817 -4.085083 
C   -4.860815 1.955817 1.609025 
C   5.223435 -0.165847 5.217909 
C   4.075292 0.165847 -0.476199 
C   -4.075292 -2.734016 -5.217909 
C   -5.223435 2.734016 0.476199 
C   4.287742 0.732304 5.757205 
C   5.010986 -0.732304 0.063097 
C   -5.010986 2.167560 -5.757205 
C   -4.287742 -2.167560 -0.063097 
C   3.019248 0.894387 5.185951 
C   6.279480 -0.894387 -0.508157 
C   -6.279480 2.005477 -5.185951 
C   -3.019248 -2.005477 0.508157 
C   2.670678 0.155433 4.040175 
C   6.628049 -0.155433 -1.653933 
C   -6.628049 2.744431 -4.040175 
C   -2.670678 -2.744431 1.653933 
C   3.581452 -0.756587 3.510535 
C   5.717276 0.756587 -2.183573 
C   -5.717276 -2.143277 -3.510535 
C   -3.581452 2.143277 2.183573 
C   6.583687 -0.196167 -5.570467 
C   2.715040 0.196167 0.123641 
C   -2.715040 -2.703697 5.570467 
C   -6.583687 2.703697 -0.123641 
C   7.342251 0.991785 5.793277 
C   1.956477 -0.991785 0.099169 
C   -1.956477 1.908079 -5.793277 
C   -7.342251 -1.908079 -0.099169 
C   8.629680 1.031449 -5.052470 
C   0.669048 -1.031449 0.641638 
C   -0.669048 1.868415 5.052470 
C   -8.629680 -1.868415 -0.641638 
C   9.181375 -0.118470 -4.470443 
C   0.117353 0.118470 1.223665 
C   -0.117353 -2.781394 4.470443 
C   -9.181375 2.781394 -1.223665 
C   8.426403 -1.301630 -4.428109 
C   0.872325 1.301630 1.265999 
C   -0.872325 -1.598234 4.428109 
C   -8.426403 1.598234 -1.265999 
C   7.139705 -1.343452 -4.973778 
C   2.159023 1.343452 0.720330 
C   -2.159023 -1.556411 4.973778 
C   -7.139705 1.556411 -0.720330 
H   7.481041 -0.566861 3.320253 
H   1.817686 0.566861 -2.373855 
H   -1.817686 -2.333003 -3.320253 
H   -7.481041 2.333003 2.373855 
H   8.894469 -2.129902 2.015756 
H   0.404258 2.129902 -3.678352 
H   -0.404258 -0.769961 -2.015756 
H   -8.894469 0.769961 3.678352 
H   7.996521 1.430617 1.344010 
H   1.302207 -1.430617 -4.350098 
H   -1.302207 1.469247 -1.344010 
H   -7.996521 -1.469247 4.350098 
H   5.678396 0.774622 2.017230 
H   3.620332 -0.774622 -3.676878 
H   -3.620332 2.125241 -2.017230 
H   -5.678396 -2.125241 3.676878 
H   4.276394 2.331160 3.330701 
H   5.022334 -2.331160 -2.363407 
H   -5.022334 0.568704 -3.330701 
H   -4.276394 -0.568704 2.363407 
H   4.560322 1.325770 -4.749498 
H   4.738406 -1.325770 0.944610 
H   -4.738406 1.574094 4.749498 
H   -4.560322 -1.574094 -0.944610 
H   2.325384 1.607889 5.631001 
H   6.973343 -1.607889 -0.063107 
H   -6.973343 1.291974 -5.631001 
H   -2.325384 -1.291974 0.063107 
H   1.706447 0.297926 3.535756 
H   7.592280 -0.297926 -2.158352 
H   -7.592280 2.601937 -3.535756 
H   -1.706447 -2.601937 2.158352 
H   3.310761 -1.313483 2.605515 
H   5.987967 1.313483 -3.088593 
H   -5.987967 -1.586380 -2.605515 
H   -3.310761 1.586380 3.088593 
H   6.932682 1.871295 5.288023 
H   2.366045 -1.871295 -0.406086 
H   -2.366045 1.028569 -5.288023 
H   -6.932682 -1.028569 0.406086 
H   -9.381055 1.952833 -5.124954 
H   0.082327 -1.952833 0.569155 
H   -0.082327 0.947031 5.124954 
H   9.381055 -0.947031 -0.569155 
H   -8.400463 -0.102825 -4.066921 
H   -0.898265 0.102825 1.627187 
H   0.898265 -2.797039 4.066921 
H   8.400463 2.797039 -1.627187 
H   8.835356 -2.191512 -3.942943 
H   0.463371 2.191512 1.751165 
H   -0.463371 -0.708351 3.942943 
H   -8.835356 0.708351 -1.751165 
H   6.547389 -2.260873 -4.919344 
H   2.751339 2.260873 0.774764 
H   -2.751339 -0.638991 4.919344 
H   -6.547389 0.638991 -0.774764 
128
i=19
C   5.776642 -1.900488 3.415046 
C   3.522086 1.900488 -2.279062 
C   -3.522086 -0.999376 -3.415046 
C   -5.776642 0.999376 2.279062 
C   7.089830 -1.547418 3.037293 
C   2.208898 1.547418 -2.656815 
C   -2.208898 -1.352445 -3.037293 
C   -7.089830 1.352445 2.656815 
C   7.877808 -2.431776 2.296456 
C   1.420919 2.431776 -3.397652 
C   -1.420919 -0.468087 -2.296456 
C   -7.877808 0.468087 3.397652 
C   7.372606 2.109086 1.932057 
C   1.926121 -2.109086 -3.762051 
C   -1.926121 0.790777 -1.932057 
C   -7.372606 -0.790777 3.762051 
C   6.075625 1.740289 2.320344 
C   3.223102 -1.740289 -3.373764 
C   -3.223102 1.159575 -2.320344 
C   -6.075625 -1.159575 3.373764 
C   5.285063 2.628269 3.050011 
C   4.013665 -2.628269 -2.644097 
C   -4.013665 0.271595 -3.050011 
C   -5.285063 -0.271595 2.644097 
C   4.863091 -0.940237 4.081696 
C   4.435637 0.940237 -1.612412 
C   -4.435637 -1.959627 -4.081696 
C   -4.863091 1.959627 1.612412 
C   5.220366 -0.175055 5.226640 
C   4.078361 0.175055 -0.467468 
C   -4.078361 -2.724808 -5.226640 
C   -5.220366 2.724808 0.467468 
C   4.281604 0.718122 5.770170 
C   5.017124 -0.718122 0.076062 
C   -5.017124 2.181742 -5.770170 
C   -4.281604 -2.181742 -0.076062 
C   3.018719 0.892217 5.185263 
C   6.280009 -0.892217 -0.508845 
C   -6.280009 2.007647 -5.185263 
C   -3.018719 -2.007647 0.508845 
C   2.678404 0.171414 4.020860 
C   6.620323 -0.171414 -1.673248 
C   -6.620323 2.728450 -4.020860 
C   -2.678404 -2.728450 1.673248 
C   3.590236 -0.739812 3.491696 
C   5.708492 0.739812 -2.202412 
C   -5.708492 -2.160052 -3.491696 
C   -3.590236 2.160052 2.202412 
C   6.581147 -0.204581 -5.562318 
C   2.717580 0.204581 0.131790 
C   -2.717580 -2.695283 5.562318 
C   -6.581147 2.695283 -0.131790 
C   7.328334 0.992632 5.809893 
C   1.970394 -0.992632 0.115785 
C   -1.970394 1.907232 -5.809893 
C   -7.328334 -1.907232 -0.115785 
C   8.616398 1.042562 -5.036965 
C   0.682330 -1.042562 0.657143 
C   -0.682330 1.857302 5.036965 
C   -8.616398 -1.857302 -0.657143 
C   9.181428 -0.107834 -4.465310 
C   0.117300 0.107834 1.228798 
C   -0.117300 -2.792030 4.465310 
C   -9.181428 2.792030 -1.228798 
C   8.438892 -1.301418 -4.433083 
C   0.859836 1.301418 1.261025 
C   -0.859836 -1.598446 4.433083 
C   -8.438892 1.598446 -1.261025 
C   7.150871 -1.352924 -4.976847 
C   2.147857 1.352924 0.717261 
C   -2.147857 -1.546939 4.976847 
C   -7.150871 1.546939 -0.717261 
H   7.478448 -0.559452 3.296281 
H   1.820279 0.559452 -2.397827 
H   -1.820279 -2.340412 -3.296281 
H   -7.478448 2.340412 2.397827 
H   8.884150 -2.127150 1.984693 
H   0.414577 2.127150 -3.709415 
H   -0.414577 -0.772713 -1.984693 
H   -8.884150 0.772713 3.709415 
H   7.984032 1.424584 1.338718 
H   1.314696 -1.424584 -4.355390 
H   -1.314696 1.475280 -1.338718 
H   -7.984032 -1.475280 4.355390 
H   5.672893 0.764356 2.041255 
H   3.625835 -0.764356 -3.652853 
H   -3.625835 2.135507 -2.041255 
H   -5.672893 -2.135507 3.652853 
H   4.277717 2.329202 3.354514 
H   5.021011 -2.329202 -2.339594 
H   -5.021011 0.570662 -3.354514 
H   -4.277717 -0.570662 2.339594 
H   4.547886 1.300899 -4.725156 
H   4.750842 -1.300899 0.968952 
H   -4.750842 1.598965 4.725156 
H   -4.547886 -1.598965 -0.968952 
H   2.323161 1.602650 5.632747 
H   6.975566 -1.602650 -0.061361 
H   -6.975566 1.297213 -5.632747 
H   -2.323161 -1.297213 0.061361 
H   1.720259 0.326025 3.503423 
H   7.578468 -0.326025 -2.190685 
H   -7.578468 2.573838 -3.503423 
H   -1.720259 -2.573838 2.190685 
H   3.326054 -1.286548 2.576622 
H   5.972674 1.286548 -3.117486 
H   -5.972674 -1.613315 -2.576622 
H   -3.326054 1.613315 3.117486 
H   6.908922 1.871877 5.310566 
H   2.389805 -1.871877 -0.383543 
H   -2.389805 1.027987 -5.310566 
H   -6.908922 -1.027987 0.383543 
H   -9.403439 1.971566 -5.103734 
H   0.104711 -1.971566 0.590375 
H   -0.104711 0.928298 5.103734 
H   9.403439 -0.928298 -0.590375 
H   -8.399987 -0.084833 -4.062105 
H   -0.898741 0.084833 1.632003 
H   0.898741 -2.815031 4.062105 
H   8.399987 2.815031 -1.632003 
H   8.857899 -2.191406 -3.954744 
H   0.440828 2.191406 1.739364 
H   -0.440828 -0.708457 3.954744 
H   -8.857899 0.708457 -1.739364 
H   6.567656 -2.277489 -4.926647 
H   2.731072 2.277489 0.767461 
H   -2.731072 -0.622375 4.926647 
H   -6.567656 0.622375 -0.767461 
128
i=20
C   5.777753 -1.898689 3.413564 
C   3.520975 1.898689 -2.280544 
C   -3.520975 -1.001175 -3.413564 
C   -5.777753 1.001175 2.280544 
C   7.087396 -1.543396 3.022264 
C   2.211332 1.543396 -2.671844 
C   -2.211332 -1.356467 -3.022264 
C   -7.087396 1.356467 2.671844 
C   7.870399 -2.430189 2.278252 
C   1.428328 2.430189 -3.415856 
C   -1.428328 -0.469674 -2.278252 
C   -7.870399 0.469674 3.415856 
C   7.363822 2.105382 1.928353 
C   1.934905 -2.105382 -3.765755 
C   -1.934905 0.794481 -1.928353 
C   -7.363822 -0.794481 3.765755 
C   6.070809 1.733780 2.333362 
C   3.227918 -1.733780 -3.360746 
C   -3.227918 1.166084 -2.333362 
C   -6.070809 -1.166084 3.360746 
C   5.284375 2.625411 3.063135 
C   4.014353 -2.625411 -2.630973 
C   -4.014353 0.274453 -3.063135 
C   -5.284375 -0.274453 2.630973 
C   4.865367 -0.936427 4.078309 
C   4.433361 0.936427 -1.615799 
C   -4.433361 -1.963437 -4.078309 
C   -4.865367 1.963437 1.615799 
C   5.217297 -0.184263 5.235371 
C   4.081430 0.184263 -0.458737 
C   -4.081430 -2.715600 -5.235371 
C   -5.217297 2.715600 0.458737 
C   4.275466 0.703940 5.783135 
C   5.023262 -0.703940 0.089027 
C   -5.023262 2.195924 -5.783135 
C   -4.275466 -2.195924 -0.089027 
C   3.018190 0.890047 5.184575 
C   6.280538 -0.890047 -0.509533 
C   -6.280538 2.009817 -5.184575 
C   -3.018190 -2.009817 0.509533 
C   2.686130 0.187395 4.001545 
C   6.612597 -0.187395 -1.692563 
C   -6.612597 2.712469 -4.001545 
C   -2.686130 -2.712469 1.692563 
C   3.599020 -0.723037 3.472857 
C   5.699708 0.723037 -2.221251 
C   -5.699708 -2.176827 -3.472857 
C   -3.599020 2.176827 2.221251 
C   6.578607 -0.212995 -5.554169 
C   2.720120 0.212995 0.139939 
C   -2.720120 -2.686869 5.554169 
C   -6.578607 2.686869 -0.139939 
C   7.314417 0.993479 5.826509 
C   1.984311 -0.993479 0.132401 
C   -1.984311 1.906385 -5.826509 
C   -7.314417 -1.906385 -0.132401 
C   8.603116 1.053675 -5.021460 
C   0.695612 -1.053675 0.672648 
C   -0.695612 1.846189 5.021460 
C   -8.603116 -1.846189 -0.672648 
C   9.181481 -0.097198 -4.460177 
C   0.117247 0.097198 1.233931 
C   -0.117247 -2.802666 4.460177 
C   -9.181481 2.802666 -1.233931 
C   8.451381 -1.301206 -4.438057 
C   0.847347 1.301206 1.256051 
C   -0.847347 -1.598658 4.438057 
C   -8.451381 1.598658 -1.256051 
C   7.162037 -1.362396 -4.979916 
C   2.136691 1.362396 0.714192 
C   -2.136691 -1.537467 4.979916 
C   -7.162037 1.537467 -0.714192 
H   7.475855 -0.552043 3.272309 
H   1.822872 0.552043 -2.421799 
H   -1.822872 -2.347821 -3.272309 
H   -7.475855 2.347821 2.421799 
H   8.873831 -2.124398 1.953630 
H   0.424896 2.124398 -3.740478 
H   -0.424896 -0.775465 -1.953630 
H   -8.873831 0.775465 3.740478 
H   7.971543 1.418551 1.333426 
H   1.327185 -1.418551 -4.360682 
H   -1.327185 1.481313 -1.333426 
H   -7.971543 -1.481313 4.360682 
H   5.667390 0.754090 2.065280 
H   3.631338 -0.754090 -3.628828 
H   -3.631338 2.145773 -2.065280 
H   -5.667390 -2.145773 3.628828 
H   4.279040 2.327244 3.378327 
H   5.019688 -2.327244 -2.315781 
H   -5.019688 0.572620 -3.378327 
H   -4.279040 -0.572620 2.315781 
H   4.535450 1.276028 -4.700814 
H   4.763278 -1.276028 0.993294 
H   -4.763278 1.623836 4.700814 
H   -4.535450 -1.623836 -0.993294 
H   2.320938 1.597411 5.634493 
H   6.977789 -1.597411 -0.059615 
H   -6.977789 1.302452 -5.634493 
H   -2.320938 -1.302452 0.059615 
H   1.734071 0.354124 3.471090 
H   7.564656 -0.354124 -2.223018 
H   -7.564656 2.545739 -3.471090 
H   -1.734071 -2.545739 2.223018 
H   3.341347 -1.259613 2.547729 
H   5.957381 1.259613 -3.146379 
H   -5.957381 -1.640250 -2.547729 
H   -3.341347 1.640250 3.146379 
H   6.885162 1.872459 5.333109 
H   2.413565 -1.872459 -0.361000 
H   -2.413565 1.027405 -5.333109 
H   -6.885162 -1.027405 0.361000 
H   -9.425823 1.990299 -5.082514 
H   0.127095 -1.990299 0.611595 
H   -0.127095 0.909565 5.082514 
H   9.425823 -0.909565 -0.611595 
H   -8.399511 -0.066841 -4.057289 
H   -0.899217 0.066841 1.636819 
H   0.899217 -2.833023 4.057289 
H   8.399511 2.833023 -1.636819 
H   8.880442 -2.191300 -3.966545 
H   0.418285 2.191300 1.727563 
H   -0.418285 -0.708563 3.966545 
H   -8.880442 0.708563 -1.727563 
H   6.587923 -2.294105 -4.933950 
H   2.710805 2.294105 0.760158 
H   -2.710805 -0.605759 4.933950 
H   -6.587923 0.605759 -0.760158 
128
i=21
C   5.778864 -1.896890 3.412082 
C   3.519864 1.896890 -2.282026 
C   -3.519864 -1.002974 -3.412082 
C   -5.778864 1.002974 2.282026 
C   7.084962 -1.539374 3.007235 
C   2.213766 1.539374 -2.686873 
C   -2.213766 -1.360489 -3.007235 
C   -7.084962 1.360489 2.686873 
C   7.862990 -2.428602 2.260048 
C   1.435737 2.428602 -3.434060 
C   -1.435737 -0.471261 -2.260048 
C   -7.862990 0.471261 3.434060 
C   7.355038 2.101678 1.924649 
C   1.943689 -2.101678 -3.769459 
C   -1.943689 0.798185 -1.924649 
C   -7.355038 -0.798185 3.769459 
C   6.065993 1.727271 2.346380 
C   3.232734 -1.727271 -3.347728 
C   -3.232734 1.172593 -2.346380 
C   -6.065993 -1.172593 3.347728 
C   5.283687 2.622553 3.076259 
C   4.015041 -2.622553 -2.617849 
C   -4.015041 0.277311 -3.076259 
C   -5.283687 -0.277311 2.617849 
C   4.867643 -0.932617 4.074922 
C   4.431085 0.932617 -1.619186 
C   -4.431085 -1.967247 -4.074922 
C   -4.867643 1.967247 1.619186 
C   5.214228 -0.193471 5.244102 
C   4.084499 0.193471 -0.450006 
C   -4.084499 -2.706392 -5.244102 
C   -5.214228 2.706392 0.450006 
C   4.269328 0.689758 5.796100 
C   5.029400 -0.689758 0.101992 
C   -5.029400 2.210106 -5.796100 
C   -4.269328 -2.210106 -0.101992 
C   3.017661 0.887877 5.183887 
C   6.281067 -0.887877 -0.510221 
C   -6.281067 2.011987 -5.183887 
C   -3.017661 -2.011987 0.510221 
C   2.693856 0.203376 3.982230 
C   6.604871 -0.203376 -1.711878 
C   -6.604871 2.696488 -3.982230 
C   -2.693856 -2.696488 1.711878 
C   3.607804 -0.706262 3.454018 
C   5.690924 0.706262 -2.240090 
C   -5.690924 -2.193602 -3.454018 
C   -3.607804 2.193602 2.240090 
C   6.576067 -0.221409 -5.546020 
C   2.722660 0.221409 0.148088 
C   -2.722660 -2.678455 5.546020 
C   -6.576067 2.678455 -0.148088 
C   7.300500 0.994326 5.843125 
C   1.998228 -0.994326 0.149017 
C   -1.998228 1.905538 -5.843125 
C   -7.300500 -1.905538 -0.149017 
C   8.589834 1.064788 -5.005955 
C   0.708894 -1.064788 0.688153 
C   -0.708894 1.835076 5.005955 
C   -8.589834 -1.835076 -0.688153 
C   9.181534 -0.086562 -4.455044 
C   0.117194 0.086562 1.239064 
C   -0.117194 -2.813302 4.455044 
C   -9.181534 2.813302 -1.239064 
C   8.463870 -1.300994 -4.443031 
C   0.834858 1.300994 1.251077 
C   -0.834858 -1.598870 4.443031 
C   -8.463870 1.598870 -1.251077 
C   7.173203 -1.371868 -4.982985 
C   2.125525 1.371868 0.711123 
C   -2.125525 -1.527995 4.982985 
C   -7.173203 1.527995 -0.711123 
H   7.473262 -0.544634 3.248337 
H   1.825465 0.544634 -2.445771 
H   -1.825465 -2.355230 -3.248337 
H   -7.473262 2.355230 2.445771 
H   8.863512 -2.121646 1.922567 
H   0.435215 2.121646 -3.771541 
H   -0.435215 -0.778217 -1.922567 
H   -8.863512 0.778217 3.771541 
H   7.959054 1.412518 1.328134 
H   1.339674 -1.412518 -4.365974 
H   -1.339674 1.487346 -1.328134 
H   -7.959054 -1.487346 4.365974 
H   5.661887 0.743824 2.089305 
H   3.636841 -0.743824 -3.604803 
H   -3.636841 2.156039 -2.089305 
H   -5.661887 -2.156039 3.604803 
H   4.280363 2.325286 3.402140 
H   5.018365 -2.325286 -2.291968 
H   -5.018365 0.574578 -3.402140 
H   -4.280363 -0.574578 2.291968 
H   4.523014 1.251157 -4.676472 
H   4.775714 -1.251157 1.017636 
H   -4.775714 1.648707 4.676472 
H   -4.523014 -1.648707 -1.017636 
H   2.318715 1.592172 5.636239 
H   6.980012 -1.592172 -0.057869 
H   -6.980012 1.307691 -5.636239 
H   -2.318715 -1.307691 0.057869 
H   1.747883 0.382223 3.438757 
H   7.550844 -0.382223 -2.255351 
H   -7.550844 2.517640 -3.438757 
H   -1.747883 -2.517640 2.255351 
H   3.356640 -1.232678 2.518836 
H   5.942088 1.232678 -3.175272 
H   -5.942088 -1.667185 -2.518836 
H   -3.356640 1.667185 3.175272 
H   6.861402 1.873041 5.355652 
H   2.437325 -1.873041 -0.338457 
H   -2.437325 1.026823 -5.355652 
H   -6.861402 -1.026823 0.338457 
H   -9.448207 2.009032 -5.061294 
H   0.149479 -2.009032 0.632815 
H   -0.149479 0.890832 5.061294 
H   9.448207 -0.890832 -0.632815 
H   -8.399035 -0.048849 -4.052473 
H   -0.899693 0.048849 1.641635 
H   0.899693 -2.851015 4.052473 
H   8.399035 2.851015 -1.641635 
H   8.902985 -2.191194 -3.978346 
H   0.395742 2.191194 1.715762 
H   -0.395742 -0.708669 3.978346 
H   -8.902985 0.708669 -1.715762 
H   6.608190 -2.310721 -4.941253 
H   2.690538 2.310721 0.752855 
H   -2.690538 -0.589143 4.941253 
H   -6.608190 0.589143 -0.752855 
128
i=22
C   5.777753 -1.898689 3.413564 
C   3.520975 1.898689 -2.280544 
C   -3.520975 -1.001175 -3.413564 
C   -5.777753 1.001175 2.280544 
C   7.087396 -1.543396 3.022264 
C   2.211332 1.543396 -2.671844 
C   -2.211332 -1.356467 -3.022264 
C   -7.087396 1.356467 2.671844 
C   7.870399 -2.430189 2.278252 
C   1.428328 2.430189 -3.415856 
C   -1.428328 -0.469674 -2.278252 
C   -7.870399 0.469674 3.415856 
C   7.363822 2.105382 1.928353 
C   1.934905 -2.105382 -3.765755 
C   -1.934905 0.794481 -1.928353 
C   -7.363822 -0.794481 3.765755 
C   6.070809 1.733780 2.333362 
C   3.227918 -1.733780 -3.360746 
C   -3.227918 1.166084 -2.333362 
C   -6.070809 -1.166084 3.360746 
C   5.284375 2.625411 3.063135 
C   4.014353 -2.625411 -2.630973 
C   -4.014353 0.274453 -3.063135 
C   -5.284375 -0.274453 2.630973 
C   4.865367 -0.936427 4.078309 
C   4.433361 0.936427 -1.615799 
C   -4.433361 -1.963437 -4.078309 
C   -4.865367 1.963437 1.615799 
C   5.217297 -0.184263 5.235371 
C   4.081430 0.184263 -0.458737 
C   -4.081430 -2.715600 -5.235371 
C   -5.217297 2.715600 0.458737 
C   4.275466 0.703940 5.783135 
C   5.023262 -0.703940 0.089027 
C   -5.023262 2.195924 -5.783135 
C   -4.275466 -2.195924 -0.089027 
C   3.018190 0.890047 5.184575 
C   6.280538 -0.890047 -0.509533 
C   -6.280538 2.009817 -5.184575 
C   -3.018190 -2.009817 0.509533 
C   2.686130 0.187395 4.001545 
C   6.612597 -0.187395 -1.692563 
C   -6.612597 2.712469 -4.001545 
C   -2.686130 -2.712469 1.692563 
C   3.599020 -0.723037 3.472857 
C   5.699708 0.723037 -2.221251 
C   -5.699708 -2.176827 -3.472857 
C   -3.599020 2.176827 2.221251 
C   6.578607 -0.212995 -5.554169 
C   2.720120 0.212995 0.139939 
C   -2.720120 -2.686869 5.554169 
C   -6.578607 2.686869 -0.139939 
C   7.314417 0.993479 5.826509 
C   1.984311 -0.993479 0.132401 
C   -1.984311 1.906385 -5.826509 
C   -7.314417 -1.906385 -0.132401 
C   8.603116 1.053675 -5.021460 
C   0.695612 -1.053675 0.672648 
C   -0.695612 1.846189 5.021460 
C   -8.603116 -1.846189 -0.672648 
C   9.181481 -0.097198 -4.460177 
C   0.117247 0.097198 1.233931 
C   -0.117247 -2.802666 4.460177 
C   -9.181481 2.802666 -1.233931 
C   8.451381 -1.301206 -4.438057 
C   0.847347 1.301206 1.256051 
C   -0.847347 -1.598658 4.438057 
C   -8.451381 1.598658 -1.256051 
C   7.162037 -1.362396 -4.979916 
C   2.136691 1.362396 0.714192 
C   -2.136691 -1.537467 4.979916 
C   -7.162037 1.537467 -0.714192 
H   7.475855 -0.552043 3.272309 
H   1.822872 0.552043 -2.421799 
H   -1.822872 -2.347821 -3.272309 
H   -7.475855 2.347821 2.421799 
H   8.873831 -2.124398 1.953630 
H   0.424896 2.124398 -3.740478 
H   -0.424896 -0.775465 -1.953630 
H   -8.873831 0.775465 3.740478 
H   7.971543 1.418551 1.333426 
H   1.327185 -1.418551 -4.360682 
H   -1.327185 1.481313 -1.333426 
H   -7.971543 -1.481313 4.360682 
H   5.667390 0.754090 2.065280 
H   3.631338 -0.754090 -3.628828 
H   -3.631338 2.145773 -2.065280 
H   -5.667390 -2.145773 3.628828 
H   4.279040 2.327244 3.378327 
H   5.019688 -2.327244 -2.315781 
H   -5.019688 0.572620 -3.378327 
H   -4.279040 -0.572620 2.315781 
H   4.535450 1.276028 -4.700814 
H   4.763278 -1.276028 0.993294 
H   -4.763278 1.623836 4.700814 
H   -4.535450 -1.623836 -0.993294 
H   2.320938 1.597411 5.634493 
H   6.977789 -1.597411 -0.059615 
H   -6.977789 1.302452 -5.634493 
H   -2.320938 -1.302452 0.059615 
H   1.734071 0.354124 3.471090 
H   7.564656 -0.354124 -2.223018 
H   -7.564656 2.545739 -3.471090 
H   -1.734071 -2.545739 2.223018 
H   3.341347 -1.259613 2.547729 
H   5.957381 1.259613 -3.146379 
H   -5.957381 -1.640250 -2.547729 
H   -3.341347 1.640250 3.146379 
H   6.885162 1.872459 5.333109 
H   2.413565 -1.872459 -0.361000 
H   -2.413565 1.027405 -5.333109 
H   -6.885162 -1.027405 0.361000 
H   -9.425823 1.990299 -5.082514 
H   0.127095 -1.990299 0.611595 
H   -0.127095 0.909565 5.082514 
H   9.425823 -0.909565 -0.611595 
H   -8.399511 -0.066841 -4.057289 
H   -0.899217 0.066841 1.636819 
H   0.899217 -2.833023 4.057289 
H   8.399511 2.833023 -1.636819 
H   8.880442 -2.191300 -3.966545 
H   0.418285 2.191300 1.727563 
H   -0.418285 -0.708563 3.966545 
H   -8.880442 0.708563 -1.727563 
H   6.587923 -2.294105 -4.933950 
H   2.710805 2.294105 0.760158 
H   -2.710805 -0.605759 4.933950 
H   -6.587923 0.605759 -0.760158 
128
i=23
C   5.776642 -1.900488 3.415046 
C   3.522086 1.900488 -2.279062 
C   -3.522086 -0.999376 -3.415046 
C   -5.776642 0.999376 2.279062 
C   7.089830 -1.547418 3.037293 
C   2.208898 1.547418 -2.656815 
C   -2.208898 -1.352445 -3.037293 
C   -7.089830 1.352445 2.656815 
C   7.877808 -2.431776 2.296456 
C   1.420919 2.431776 -3.397652 
C   -1.420919 -0.468087 -2.296456 
C   -7.877808 0.468087 3.397652 
C   7.372606 2.109086 1.932057 
C   1.926121 -2.109086 -3.762051 
C   -1.926121 0.790777 -1.932057 
C   -7.372606 -0.790777 3.762051 
C   6.075625 1.740289 2.320344 
C   3.223102 -1.740289 -3.373764 
C   -3.223102 1.159575 -2.320344 
C   -6.075625 -1.159575 3.373764 
C   5.285063 2.628269 3.050011 
C   4.013665 -2.628269 -2.644097 
C   -4.013665 0.271595 -3.050011 
C   -5.285063 -0.271595 2.644097 
C   4.863091 -0.940237 4.081696 
C   4.435637 0.940237 -1.612412 
C   -4.435637 -1.959627 -4.081696 
C   -4.863091 1.959627 1.612412 
C   5.220366 -0.175055 5.226640 
C   4.078361 0.175055 -0.467468 
C   -4.078361 -2.724808 -5.226640 
C   -5.220366 2.724808 0.467468 
C   4.281604 0.718122 5.770170 
C   5.017124 -0.718122 0.076062 
C   -5.017124 2.181742 -5.770170 
C   -4.281604 -2.181742 -0.076062 
C   3.018719 0.892217 5.185263 
C   6.280009 -0.892217 -0.508845 
C   -6.280009 2.007647 -5.185263 
C   -3.018719 -2.007647 0.508845 
C   2.678404 0.171414 4.020860 
C   6.620323 -0.171414 -1.673248 
C   -6.620323 2.728450 -4.020860 
C   -2.678404 -2.728450 1.673248 
C   3.590236 -0.739812 3.491696 
C   5.708492 0.739812 -2.202412 
C   -5.708492 -2.160052 -3.491696 
C   -3.590236 2.160052 2.202412 
C   6.581147 -0.204581 -5.562318 
C   2.717580 0.204581 0.131790 
C   -2.717580 -2.695283 5.562318 
C   -6.581147 2.695283 -0.131790 
C   7.328334 0.992632 5.809893 
C   1.970394 -0.992632 0.115785 
C   -1.970394 1.907232 -5.809893 
C   -7.328334 -1.907232 -0.115785 
C   8.616398 1.042562 -5.036965 
C   0.682330 -1.042562 0.657143 
C   -0.682330 1.857302 5.036965 
C   -8.616398 -1.857302 -0.657143 
C   9.181428 -0.107834 -4.465310 
C   0.117300 0.107834 1.228798 
C   -0.117300 -2.792030 4.465310 
C   -9.181428 2.792030 -1.228798 
C   8.438892 -1.301418 -4.433083 
C   0.859836 1.301418 1.261025 
C   -0.859836 -1.598446 4.433083 
C   -8.438892 1.598446 -1.261025 
C   7.150871 -1.352924 -4.976847 
C   2.147857 1.352924 0.717261 
C   -2.147857 -1.546939 4.976847 
C   -7.150871 1.546939 -0.717261 
H   7.478448 -0.559452 3.296281 
H   1.820279 0.559452 -2.397827 
H   -1.820279 -2.340412 -3.296281 
H   -7.478448 2.340412 2.397827 
H   8.884150 -2.127150 1.984693 
H   0.414577 2.127150 -3.709415 
H   -0.414577 -0.772713 -1.984693 
H   -8.884150 0.772713 3.709415 
H   7.984032 1.424584 1.338718 
H   1.314696 -1.424584 -4.355390 
H   -1.314696 1.475280 -1.338718 
H   -7.984032 -1.475280 4.355390 
H   5.672893 0.764356 2.041255 
H   3.625835 -0.764356 -3.652853 
H   -3.625835 2.135507 -2.041255 
H   -5.672893 -2.135507 3.652853 
H   4.277717 2.329202 3.354514 
H   5.021011 -2.329202 -2.339594 
H   -5.021011 0.570662 -3.354514 
H   -4.277717 -0.570662 2.339594 
H   4.547886 1.300899 -4.725156 
H   4.750842 -1.300899 0.968952 
H   -4.750842 1.598965 4.725156 
H   -4.547886 -1.598965 -0.968952 
H   2.323161 1.602650 5.632747 
H   6.975566 -1.602650 -0.061361 
H   -6.975566 1.297213 -5.632747 
H   -2.323161 -1.297213 0.061361 
H   1.720259 0.326025 3.503423 
H   7.578468 -0.326025 -2.190685 
H   -7.578468 2.573838 -3.503423 
H   -1.720259 -2.573838 2.190685 
H   3.326054 -1.286548 2.576622 
H   5.972674 1.286548 -3.117486 
H   -5.972674 -1.613315 -2.576622 
H   -3.326054 1.613315 3.117486 
H   6.908922 1.871877 5.310566 
H   2.389805 -1.871877 -0.383543 
H   -2.389805 1.027987 -5.310566 
H   -6.908922 -1.027987 0.383543 
H   -9.403439 1.971566 -5.103734 
H   0.104711 -1.971566 0.590375 
H   -0.104711 0.928298 5.103734 
H   9.403439 -0.928298 -0.590375 
H   -8.399987 -0.084833 -4.062105 
H   -0.898741 0.084833 1.632003 
H   0.898741 -2.815031 4.062105 
H   8.399987 2.815031 -1.632003 
H   8.857899 -2.191406 -3.954744 
H   0.440828 2.191406 1.739364 
H   -0.440828 -0.708457 3.954744 
H   -8.857899 0.708457 -1.739364 
H   6.567656 -2.277489 -4.926647 
H   2.731072 2.277489 0.767461 
H   -2.731072 -0.622375 4.926647 
H   -6.567656 0.622375 -0.767461 
128
i=24
C   5.775531 -1.902287 3.416528 
C   3.523197 1.902287 -2.277580 
C   -3.523197 -0.997577 -3.416528 
C   -5.775531 0.997577 2.277580 
C   7.092264 -1.551440 3.052322 
C   2.206464 1.551440 -2.641786 
C   -2.206464 -1.348423 -3.052322 
C   -7.092264 1.348423 2.641786 
C   7.885217 -2.433363 2.314660 
C   1.413510 2.433363 -3.379448 
C   -1.413510 -0.466500 -2.314660 
C   -7.885217 0.466500 3.379448 
C   7.381390 2.112790 1.935761 
C   1.917337 -2.112790 -3.758347 
C   -1.917337 0.787073 -1.935761 
C   -7.381390 -0.787073 3.758347 
C   6.080441 1.746798 2.307326 
C   3.218286 -1.746798 -3.386782 
C   -3.218286 1.153066 -2.307326 
C   -6.080441 -1.153066 3.386782 
C   5.285751 2.631127 3.036887 
C   4.012977 -2.631127 -2.657221 
C   -4.012977 0.268737 -3.036887 
C   -5.285751 -0.268737 2.657221 
C   4.860815 -0.944047 4.085083 
C   4.437913 0.944047 -1.609025 
C   -4.437913 -1.955817 -4.085083 
C   -4.860815 1.955817 1.609025 
C   5.223435 -0.165847 5.217909 
C   4.075292 0.165847 -0.476199 
C   -4.075292 -2.734016 -5.217909 
C   -5.223435 2.734016 0.476199 
C   4.287742 0.732304 5.757205 
C   5.010986 -0.732304 0.063097 
C   -5.010986 2.167560 -5.757205 
C   -4.287742 -2.167560 -0.063097 
C   3.019248 0.894387 5.185951 
C   6.279480 -0.894387 -0.508157 
C   -6.279480 2.005477 -5.185951 
C   -3.019248 -2.005477 0.508157 
C   2.670678 0.155433 4.040175 
C   6.628049 -0.155433 -1.653933 
C   -6.628049 2.744431 -4.040175 
C   -2.670678 -2.744431 1.653933 
C   3.581452 -0.756587 3.510535 
C   5.717276 0.756587 -2.183573 
C   -5.717276 -2.143277 -3.510535 
C   -3.581452 2.143277 2.183573 
C   6.583687 -0.196167 -5.570467 
C   2.715040 0.196167 0.123641 
C   -2.715040 -2.703697 5.570467 
C   -6.583687 2.703697 -0.123641 
C   7.342251 0.991785 5.793277 
C   1.956477 -0.991785 0.099169 
C   -1.956477 1.908079 -5.793277 
C   -7.342251 -1.908079 -0.099169 
C   8.629680 1.031449 -5.052470 
C   0.669048 -1.031449 0.641638 
C   -0.669048 1.868415 5.052470 
C   -8.629680 -1.868415 -0.641638 
C   9.181375 -0.118470 -4.470443 
C   0.117353 0.118470 1.223665 
C   -0.117353 -2.781394 4.470443 
C   -9.181375 2.781394 -1.223665 
C   8.426403 -1.301630 -4.428109 
C   0.872325 1.301630 1.265999 
C   -0.872325 -1.598234 4.428109 
C   -8.426403 1.598234 -1.265999 
C   7.139705 -1.343452 -4.973778 
C   2.159023 1.343452 0.720330 
C   -2.159023 -1.556411 4.973778 
C   -7.139705 1.556411 -0.720330 
H   7.481041 -0.566861 3.320253 
H   1.817686 0.566861 -2.373855 
H   -1.817686 -2.333003 -3.320253 
H   -7.481041 2.333003 2.373855 
H   8.894469 -2.129902 2.015756 
H   0.404258 2.129902 -3.678352 
H   -0.404258 -0.769961 -2.015756 
H   -8.894469 0.769961 3.678352 
H   7.996521 1.430617 1.344010 
H   1.302207 -1.430617 -4.350098 
H   -1.302207 1.469247 -1.344010 
H   -7.996521 -1.469247 4.350098 
H   5.678396 0.774622 2.017230 
H   3.620332 -0.774622 -3.676878 
H   -3.620332 2.125241 -2.017230 
H   -5.678396 -2.125241 3.676878 
H   4.276394 2.331160 3.330701 
H   5.022334 -2.331160 -2.363407 
H   -5.022334 0.568704 -3.330701 
H   -4.276394 -0.568704 2.363407 
H   4.560322 1.325770 -4.749498 
H   4.738406 -1.325770 0.944610 
H   -4.738406 1.574094 4.749498 
H   -4.560322 -1.574094 -0.944610 
H   2.325384 1.607889 5.631001 
H   6.973343 -1.607889 -0.063107 
H   -6.973343 1.291974 -5.631001 
H   -2.325384 -1.291974 0.063107 
H   1.706447 0.297926 3.535756 
H   7.592280 -0.297926 -2.158352 
H   -7.592280 2.601937 -3.535756 
H   -1.706447 -2.601937 2.158352 
H   3.310761 -1.313483 2.605515 
H   5.987967 1.313483 -3.088593 
H   -5.987967 -1.586380 -2.605515 
H   -3.310761 1.586380 3.088593 
H   6.932682 1.871295 5.288023 
H   2.366045 -1.871295 -0.406086 
H   -2.366045 1.028569 -5.288023 
H   -6.932682 -1.028569 0.406086 
H   -9.381055 1.952833 -5.124954 
H   0.082327 -1.952833 0.569155 
H   -0.082327 0.947031 5.124954 
H   9.381055 -0.947031 -0.569155 
H   -8.400463 -0.102825 -4.066921 
H   -0.898265 0.102825 1.627187 
H   0.898265 -2.797039 4.066921 
H   8.400463 2.797039 -1.627187 
H   8.835356 -2.191512 -3.942943 
H   0.463371 2.191512 1.751165 
H   -0.463371 -0.708351 3.942943 
H   -8.835356 0.708351 -1.751165 
H   6.547389 -2.260873 -4.919344 
H   2.751339 2.260873 0.774764 
H   -2.751339 -0.638991 4.919344 
H   -6.547389 0.638991 -0.774764 
128
i=25
C   5.774420 -1.904086 3.418010 
C   3.524308 1.904086 -2.276098 
C   -3.524308 -0.995778 -3.418010 
C   -5.774420 0.995778 2.276098 
C   7.094698 -1.555462 3.067351 
C   2.204030 1.555462 -2.626757 
C   -2.204030 -1.344401 -3.067351 
C   -7.094698 1.344401 2.626757 
C   7.892626 -2.434950 2.332864 
C   1.406101 2.434950 -3.361244 
C   -1.406101 -0.464913 -2.332864 
C   -7.892626 0.464913 3.361244 
C   7.390174 2.116494 1.939465 
C   1.908553 -2.116494 -3.754643 
C   -1.908553 0.783369 -1.939465 
C   -7.390174 -0.783369 3.754643 
C   6.085257 1.753307 2.294308 
C   3.213470 -1.753307 -3.399800 
C   -3.213470 1.146557 -2.294308 
C   -6.085257 -1.146557 3.399800 
C   5.286439 2.633985 3.023763 
C   4.012289 -2.633985 -2.670345 
C   -4.012289 0.265879 -3.023763 
C   -5.286439 -0.265879 2.670345 
C   4.858539 -0.947857 4.088470 
C   4.440189 0.947857 -1.605638 
C   -4.440189 -1.952007 -4.088470 
C   -4.858539 1.952007 1.605638 
C   5.226504 -0.156639 5.209178 
C   4.072223 0.156639 -0.484930 
C   -4.072223 -2.743224 -5.209178 
C   -5.226504 2.743224 0.484930 
C   4.293880 0.746486 5.744240 
C   5.004848 -0.746486 0.050132 
C   -5.004848 2.153378 -5.744240 
C   -4.293880 -2.153378 -0.050132 
C   3.019777 0.896557 5.186639 
C   6.278951 -0.896557 -0.507469 
C   -6.278951 2.003307 -5.186639 
C   -3.019777 -2.003307 0.507469 
C   2.662952 0.139452 4.059490 
C   6.635775 -0.139452 -1.634618 
C   -6.635775 2.760412 -4.059490 
C   -2.662952 -2.760412 1.634618 
C   3.572668 -0.773362 3.529374 
C   5.726060 0.773362 -2.164734 
C   -5.726060 -2.126502 -3.529374 
C   -3.572668 2.126502 2.164734 
C   6.586227 -0.187753 -5.578616 
C   2.712500 0.187753 0.115492 
C   -2.712500 -2.712111 5.578616 
C   -6.586227 2.712111 -0.115492 
C   7.356168 0.990938 5.776661 
C   1.942560 -0.990938 0.082553 
C   -1.942560 1.908926 -5.776661 
C   -7.356168 -1.908926 -0.082553 
C   8.642962 1.020336 -5.067975 
C   0.655766 -1.020336 0.626133 
C   -0.655766 1.879528 5.067975 
C   -8.642962 -1.879528 -0.626133 
C   9.181322 -0.129106 -4.475576 
C   0.117406 0.129106 1.218532 
C   -0.117406 -2.770758 4.475576 
C   -9.181322 2.770758 -1.218532 
C   8.413914 -1.301842 -4.423135 
C   0.884814 1.301842 1.270973 
C   -0.884814 -1.598022 4.423135 
C   -8.413914 1.598022 -1.270973 
C   7.128539 -1.333980 -4.970709 
C   2.170189 1.333980 0.723399 
C   -2.170189 -1.565883 4.970709 
C   -7.128539 1.565883 -0.723399 
H   7.483634 -0.574270 3.344225 
H   1.815093 0.574270 -2.349883 
H   -1.815093 -2.325594 -3.344225 
H   -7.483634 2.325594 2.349883 
H   8.904788 -2.132654 2.046819 
H   0.393939 2.132654 -3.647289 
H   -0.393939 -0.767209 -2.046819 
H   -8.904788 0.767209 3.647289 
H   8.009010 1.436650 1.349302 
H   1.289718 -1.436650 -4.344806 
H   -1.289718 1.463214 -1.349302 
H   -8.009010 -1.463214 4.344806 
H   5.683899 0.784888 1.993205 
H   3.614829 -0.784888 -3.700903 
H   -3.614829 2.114975 -1.993205 
H   -5.683899 -2.114975 3.700903 
H   4.275071 2.333118 3.306888 
H   5.023657 -2.333118 -2.387220 
H   -5.023657 0.566746 -3.306888 
H   -4.275071 -0.566746 2.387220 
H   4.572758 1.350641 -4.773840 
H   4.725970 -1.350641 0.920268 
H   -4.725970 1.549223 4.773840 
H   -4.572758 -1.549223 -0.920268 
H   2.327607 1.613128 5.629255 
H   6.971120 -1.613128 -0.064853 
H   -6.971120 1.286735 -5.629255 
H   -2.327607 -1.286735 0.064853 
H   1.692635 0.269827 3.568089 
H   7.606092 -0.269827 -2.126019 
H   -7.606092 2.630036 -3.568089 
H   -1.692635 -2.630036 2.126019 
H   3.295468 -1.340418 2.634408 
H   6.003260 1.340418 -3.059700 
H   -6.003260 -1.559445 -2.634408 
H   -3.295468 1.559445 3.059700 
H   6.956442 1.870713 5.265480 
H   2.342285 -1.870713 -0.428629 
H   -2.342285 1.029151 -5.265480 
H   -6.956442 -1.029151 0.428629 
H   -9.358671 1.934100 -5.146174 
H   0.059943 -1.934100 0.547935 
H   -0.059943 0.965764 5.146174 
H   9.358671 -0.965764 -0.547935 
H   -8.400939 -0.120817 -4.071737 
H   -0.897789 0.120817 1.622371 
H   0.897789 -2.779047 4.071737 
H   8.400939 2.779047 -1.622371 
H   8.812813 -2.191618 -3.931142 
H   0.485914 2.191618 1.762966 
H   -0.485914 -0.708245 3.931142 
H   -8.812813 0.708245 -1.762966 
H   6.527122 -2.244257 -4.912041 
H   2.771606 2.244257 0.782067 
H   -2.771606 -0.655607 4.912041 
H   -6.527122 0.655607 -0.782067 
128
i=26
C   5.773309 -1.905885 3.419492 
C   3.525419 1.905885 -2.274616 
C   -3.525419 -0.993979 -3.419492 
C   -5.773309 0.993979 2.274616 
C   7.097132 -1.559484 3.082380 
C   2.201596 1.559484 -2.611728 
C   -2.201596 -1.340379 -3.082380 
C   -7.097132 1.340379 2.611728 
C   7.900035 -2.436537 2.351068 
C   1.398692 2.436537 -3.343040 
C   -1.398692 -0.463326 -2.351068 
C   -7.900035 0.463326 3.343040 
C   7.398958 2.120198 1.943169 
C   1.899769 -2.120198 -3.750939 
C   -1.899769 0.779665 -1.943169 
C   -7.398958 -0.779665 3.750939 
C   6.090073 1.759816 2.281290 
C   3.208654 -1.759816 -3.412818 
C   -3.208654 1.140048 -2.281290 
C   -6.090073 -1.140048 3.412818 
C   5.287127 2.636843 3.010639 
C   4.011601 -2.636843 -2.683469 
C   -4.011601 0.263021 -3.010639 
C   -5.287127 -0.263021 2.683469 
C   4.856263 -0.951667 4.091857 
C   4.442465 0.951667 -1.602251 
C   -4.442465 -1.948197 -4.091857 
C   -4.856263 1.948197 1.602251 
C   5.229573 -0.147431 5.200447 
C   4.069154 0.147431 -0.493661 
C   -4.069154 -2.752432 -5.200447 
C   -5.229573 2.752432 0.493661 
C   4.300018 0.760668 5.731275 
C   4.998710 -0.760668 0.037167 
C   -4.998710 2.139196 -5.731275 
C   -4.300018 -2.139196 -0.037167 
C   3.020306 0.898727 5.187327 
C   6.278422 -0.898727 -0.506781 
C   -6.278422 2.001137 -5.187327 
C   -3.020306 -2.001137 0.506781 
C   2.655226 0.123471 4.078805 
C   6.643501 -0.123471 -1.615303 
C   -6.643501 2.776393 -4.078805 
C   -2.655226 -2.776393 1.615303 
C   3.563884 -0.790137 3.548213 
C   5.734844 0.790137 -2.145895 
C   -5.734844 -2.109727 -3.548213 
C   -3.563884 2.109727 2.145895 
C   6.588767 -0.179339 -5.586765 
C   2.709960 0.179339 0.107343 
C   -2.709960 -2.720525 5.586765 
C   -6.588767 2.720525 -0.107343 
C   7.370085 0.990091 5.760045 
C   1.928643 -0.990091 0.065937 
C   -1.928643 1.909773 -5.760045 
C   -7.370085 -1.909773 -0.065937 
C   8.656244 1.009223 -5.083480 
C   0.642484 -1.009223 0.610628 
C   -0.642484 1.890641 5.083480 
C   -8.656244 -1.890641 -0.610628 
C   9.181269 -0.139742 -4.480709 
C   0.117459 0.139742 1.213399 
C   -0.117459 -2.760122 4.480709 
C   -9.181269 2.760122 -1.213399 
C   8.401425 -1.302054 -4.418161 
C   0.897303 1.302054 1.275947 
C   -0.897303 -1.597810 4.418161 
C   -8.401425 1.597810 -1.275947 
C   7.117373 -1.324508 -4.967640 
C   2.181355 1.324508 0.726468 
C   -2.181355 -1.575355 4.967640 
C   -7.117373 1.575355 -0.726468 
H   7.486227 -0.581679 3.368197 
H   1.812500 0.581679 -2.325911 
H   -1.812500 -2.318185 -3.368197 
H   -7.486227 2.318185 2.325911 
H   8.915107 -2.135406 2.077882 
H   0.383620 2.135406 -3.616226 
H   -0.383620 -0.764457 -2.077882 
H   -8.915107 0.764457 3.616226 
H   8.021499 1.442683 1.354594 
H   1.277229 -1.442683 -4.339514 
H   -1.277229 1.457181 -1.354594 
H   -8.021499 -1.457181 4.339514 
H   5.689402 0.795154 1.969180 
H   3.609326 -0.795154 -3.724928 
H   -3.609326 2.104709 -1.969180 
H   -5.689402 -2.104709 3.724928 
H   4.273748 2.335076 3.283075 
H   5.024980 -2.335076 -2.411033 
H   -5.024980 0.564788 -3.283075 
H   -4.273748 -0.564788 2.411033 
H   4.585194 1.375512 -4.798182 
H   4.713534 -1.375512 0.895926 
H   -4.713534 1.524352 4.798182 
H   -4.585194 -1.524352 -0.895926 
H   2.329830 1.618367 5.627509 
H   6.968897 -1.618367 -0.066599 
H   -6.968897 1.281496 -5.627509 
H   -2.329830 -1.281496 0.066599 
H   1.678823 0.241728 3.600422 
H   7.619904 -0.241728 -2.093686 
H   -7.619904 2.658135 -3.600422 
H   -1.678823 -2.658135 2.093686 
H   3.280175 -1.367353 2.663301 
H   6.018553 1.367353 -3.030807 
H   -6.018553 -1.532510 -2.663301 
H   -3.280175 1.532510 3.030807 
H   6.980202 1.870131 5.242937 
H   2.318525 -1.870131 -0.451172 
H   -2.318525 1.029733 -5.242937 
H   -6.980202 -1.029733 0.451172 
H   -9.336287 1.915367 -5.167394 
H   0.037559 -1.915367 0.526715 
H   -0.037559 0.984497 5.167394 
H   9.336287 -0.984497 -0.526715 
H   -8.401415 -0.138809 -4.076553 
H   -0.897313 0.138809 1.617555 
H   0.897313 -2.761055 4.076553 
H   8.401415 2.761055 -1.617555 
H   8.790270 -2.191724 -3.919341 
H   0.508457 2.191724 1.774767 
H   -0.508457 -0.708139 3.919341 
H   -8.790270 0.708139 -1.774767 
H   6.506855 -2.227641 -4.904738 
H   2.791873 2.227641 0.789370 
H   -2.791873 -0.672223 4.904738 
H   -6.506855 0.672223 -0.789370 
128
i=27
C   5.772198 -1.907684 3.420974 
C   3.526530 1.907684 -2.273134 
C   -3.526530 -0.992180 -3.420974 
C   -5.772198 0.992180 2.273134 
C   7.099566 -1.563506 3.097409 
C   2.199162 1.563506 -2.596699 
C   -2.199162 -1.336357 -3.097409 
C   -7.099566 1.336357 2.596699 
C   7.907444 -2.438124 2.369272 
C   1.391283 2.438124 -3.324836 
C   -1.391283 -0.461739 -2.369272 
C   -7.907444 0.461739 3.324836 
C   7.407742 2.123902 1.946873 
C   1.890985 -2.123902 -3.747235 
C   -1.890985 0.775961 -1.946873 
C   -7.407742 -0.775961 3.747235 
C   6.094889 1.766325 2.268272 
C   3.203838 -1.766325 -3.425836 
C   -3.203838 1.133539 -2.268272 
C   -6.094889 -1.133539 3.425836 
C   5.287815 2.639701 2.997515 
C   4.010913 -2.639701 -2.696593 
C   -4.010913 0.260163 -2.997515 
C   -5.287815 -0.260163 2.696593 
C   4.853987 -0.955477 4.095244 
C   4.444741 0.955477 -1.598864 
C   -4.444741 -1.944387 -4.095244 
C   -4.853987 1.944387 1.598864 
C   5.232642 -0.138223 5.191716 
C   4.066085 0.138223 -0.502392 
C   -4.066085 -2.761640 -5.191716 
C   -5.232642 2.761640 0.502392 
C   4.306156 0.774850 5.718310 
C   4.992572 -0.774850 0.024202 
C   -4.992572 2.125014 -5.718310 
C   -4.306156 -2.125014 -0.024202 
C   3.020835 0.900897 5.188015 
C   6.277893 -0.900897 -0.506093 
C   -6.277893 1.998967 -5.188015 
C   -3.020835 -1.998967 0.506093 
C   2.647500 0.107490 4.098120 
C   6.651227 -0.107490 -1.595988 
C   -6.651227 2.792374 -4.098120 
C   -2.647500 -2.792374 1.595988 
C   3.555100 -0.806912 3.567052 
C   5.743628 0.806912 -2.127056 
C   -5.743628 -2.092952 -3.567052 
C   -3.555100 2.092952 2.127056 
C   6.591307 -0.170925 -5.594914 
C   2.707420 0.170925 0.099194 
C   -2.707420 -2.728939 5.594914 
C   -6.591307 2.728939 -0.099194 
C   7.384002 0.989244 5.743429 
C   1.914726 -0.989244 0.049321 
C   -1.914726 1.910620 -5.743429 
C   -7.384002 -1.910620 -0.049321 
C   8.669526 0.998110 -5.098985 
C   0.629202 -0.998110 0.595123 
C   -0.629202 1.901754 5.098985 
C   -8.669526 -1.901754 -0.595123 
C   9.181216 -0.150378 -4.485842 
C   0.117512 0.150378 1.208266 
C   -0.117512 -2.749486 4.485842 
C   -9.181216 2.749486 -1.208266 
C   8.388936 -1.302266 -4.413187 
C   0.909792 1.302266 1.280921 
C   -0.909792 -1.597598 4.413187 
C   -8.388936 1.597598 -1.280921 
C   7.106207 -1.315036 -4.964571 
C   2.192521 1.315036 0.729537 
C   -2.192521 -1.584827 4.964571 
C   -7.106207 1.584827 -0.729537 
H   7.488820 -0.589088 3.392169 
H   1.809907 0.589088 -2.301939 
H   -1.809907 -2.310776 -3.392169 
H   -7.488820 2.310776 2.301939 
H   8.925426 -2.138158 2.108945 
H   0.373301 2.138158 -3.585163 
H   -0.373301 -0.761705 -2.108945 
H   -8.925426 0.761705 3.585163 
H   8.033988 1.448716 1.359886 
H   1.264740 -1.448716 -4.334222 
H   -1.264740 1.451148 -1.359886 
H   -8.033988 -1.451148 4.334222 
H   5.694905 0.805420 1.945155 
H   3.603823 -0.805420 -3.748953 
H   -3.603823 2.094443 -1.945155 
H   -5.694905 -2.094443 3.748953 
H   4.272425 2.337034 3.259262 
H   5.026303 -2.337034 -2.434846 
H   -5.026303 0.562830 -3.259262 
H   -4.272425 -0.562830 2.434846 
H   4.597630 1.400383 -4.822524 
H   4.701098 -1.400383 0.871584 
H   -4.701098 1.499481 4.822524 
H   -4.597630 -1.499481 -0.871584 
H   2.332053 1.623606 5.625763 
H   6.966674 -1.623606 -0.068345 
H   -6.966674 1.276257 -5.625763 
H   -2.332053 -1.276257 0.068345 
H   1.665011 0.213629 3.632755 
H   7.633716 -0.213629 -2.061353 
H   -7.633716 2.686234 -3.632755 
H   -1.665011 -2.686234 2.061353 
H   3.264882 -1.394288 2.692194 
H   6.033846 1.394288 -3.001914 
H   -6.033846 -1.505575 -2.692194 
H   -3.264882 1.505575 3.001914 
H   7.003962 1.869549 5.220394 
H   2.294765 -1.869549 -0.473715 
H   -2.294765 1.030315 -5.220394 
H   -7.003962 -1.030315 0.473715 
H   -9.313903 1.896634 -5.188614 
H   0.015175 -1.896634 0.505495 
H   -0.015175 1.003230 5.188614 
H   9.313903 -1.003230 -0.505495 
H   -8.401891 -0.156801 -4.081369 
H   -0.896837 0.156801 1.612739 
H   0.896837 -2.743063 4.081369 
H   8.401891 2.743063 -1.612739 
H   8.767727 -2.191830 -3.907540 
H   0.531000 2.191830 1.786568 
H   -0.531000 -0.708033 3.907540 
H   -8.767727 0.708033 -1.786568 
H   6.486588 -2.211025 -4.897435 
H   2.812140 2.211025 0.796673 
H   -2.812140 -0.688839 4.897435 
H   -6.486588 0.688839 -0.796673 
128
i=28
C   5.771087 -1.909483 3.422456 
C   3.527641 1.909483 -2.271652 
C   -3.527641 -0.990381 -3.422456 
C   -5.771087 0.990381 2.271652 
C   7.102000 -1.567528 3.112438 
C   2.196728 1.567528 -2.581670 
C   -2.196728 -1.332335 -3.112438 
C   -7.102000 1.332335 2.581670 
C   7.914853 -2.439711 2.387476 
C   1.383874 2.439711 -3.306632 
C   -1.383874 -0.460152 -2.387476 
C   -7.914853 0.460152 3.306632 
C   7.416526 2.127606 1.950577 
C   1.882201 -2.127606 -3.743531 
C   -1.882201 0.772257 -1.950577 
C   -7.416526 -0.772257 3.743531 
C   6.099705 1.772834 2.255254 
C   3.199022 -1.772834 -3.438854 
C   -3.199022 1.127030 -2.255254 
C   -6.099705 -1.127030 3.438854 
C   5.288503 2.642559 2.984391 
C   4.010225 -2.642559 -2.709717 
C   -4.010225 0.257305 -2.984391 
C   -5.288503 -0.257305 2.709717 
C   4.851711 -0.959287 4.098631 
C   4.447017 0.959287 -1.595477 
C   -4.447017 -1.940577 -4.098631 
C   -4.851711 1.940577 1.595477 
C   5.235711 -0.129015 5.182985 
C   4.063016 0.129015 -0.511123 
C   -4.063016 -2.770848 -5.182985 
C   -5.235711 2.770848 0.511123 
C   4.312294 0.789032 5.705345 
C   4.986434 -0.789032 0.011237 
C   -4.986434 2.110832 -5.705345 
C   -4.312294 -2.110832 -0.011237 
C   3.021364 0.903067 5.188703 
C   6.277364 -0.903067 -0.505405 
C   -6.277364 1.996797 -5.188703 
C   -3.021364 -1.996797 0.505405 
C   2.639774 0.091509 4.117435 
C   6.658953 -0.091509 -1.576673 
C   -6.658953 2.808355 -4.117435 
C   -2.639774 -2.808355 1.576673 
C   3.546316 -0.823687 3.585891 
C   5.752412 0.823687 -2.108217 
C   -5.752412 -2.076177 -3.585891 
C   -3.546316 2.076177 2.108217 
C   6.593847 -0.162511 -5.603063 
C   2.704880 0.162511 0.091045 
C   -2.704880 -2.737353 5.603063 
C   -6.593847 2.737353 -0.091045 
C   7.397919 0.988397 5.726813 
C   1.900809 -0.988397 0.032705 
C   -1.900809 1.911467 -5.726813 
C   -7.397919 -1.911467 -0.032705 
C   8.682808 0.986997 -5.114490 
C   0.615920 -0.986997 0.579618 
C   -0.615920 1.912867 5.114490 
C   -8.682808 -1.912867 -0.579618 
C   9.181163 -0.161014 -4.490975 
C   0.117565 0.161014 1.203133 
C   -0.117565 -2.738850 4.490975 
C   -9.181163 2.738850 -1.203133 
C   8.376447 -1.302478 -4.408213 
C   0.922281 1.302478 1.285895 
C   -0.922281 -1.597386 4.408213 
C   -8.376447 1.597386 -1.285895 
C   7.095041 -1.305564 -4.961502 
C   2.203687 1.305564 0.732606 
C   -2.203687 -1.594299 4.961502 
C   -7.095041 1.594299 -0.732606 
H   7.491413 -0.596497 3.416141 
H   1.807314 0.596497 -2.277967 
H   -1.807314 -2.303367 -3.416141 
H   -7.491413 2.303367 2.277967 
H   8.935745 -2.140910 2.140008 
H   0.362982 2.140910 -3.554100 
H   -0.362982 -0.758953 -2.140008 
H   -8.935745 0.758953 3.554100 
H   8.046477 1.454749 1.365178 
H   1.252251 -1.454749 -4.328930 
H   -1.252251 1.445115 -1.365178 
H   -8.046477 -1.445115 4.328930 
H   5.700408 0.815686 1.921130 
H   3.598320 -0.815686 -3.772978 
H   -3.598320 2.084177 -1.921130 
H   -5.700408 -2.084177 3.772978 
H   4.271102 2.338992 3.235449 
H   5.027626 -2.338992 -2.458659 
H   -5.027626 0.560872 -3.235449 
H   -4.271102 -0.560872 2.458659 
H   4.610066 1.425254 -4.846866 
H   4.688662 -1.425254 0.847242 
H   -4.688662 1.474610 4.846866 
H   -4.610066 -1.474610 -0.847242 
H   2.334276 1.628845 5.624017 
H   6.964451 -1.628845 -0.070091 
H   -6.964451 1.271018 -5.624017 
H   -2.334276 -1.271018 0.070091 
H   1.651199 0.185530 3.665088 
H   7.647528 -0.185530 -2.029020 
H   -7.647528 2.714333 -3.665088 
H   -1.651199 -2.714333 2.029020 
H   3.249589 -1.421223 2.721087 
H   6.049139 1.421223 -2.973021 
H   -6.049139 -1.478640 -2.721087 
H   -3.249589 1.478640 2.973021 
H   7.027722 1.868967 5.197851 
H   2.271005 -1.868967 -0.496258 
H   -2.271005 1.030897 -5.197851 
H   -7.027722 -1.030897 0.496258 
H   -9.291519 1.877901 -5.209834 
H   -0.007209 -1.877901 0.484275 
H   0.007209 1.021963 5.209834 
H   9.291519 -1.021963 -0.484275 
H   -8.402367 -0.174793 -4.086185 
H   -0.896361 0.174793 1.607923 
H   0.896361 -2.725071 4.086185 
H   8.402367 2.725071 -1.607923 
H   8.745184 -2.191936 -3.895739 
H   0.553543 2.191936 1.798369 
H   -0.553543 -0.707927 3.895739 
H   -8.745184 0.707927 -1.798369 
H   6.466321 -2.194409 -4.890132 
H   2.832407 2.194409 0.803976 
H   -2.832407 -0.705455 4.890132 
H   -6.466321 0.705455 -0.803976 
128
i=29
C   5.769976 -1.911282 3.423938 
C   3.528752 1.911282 -2.270170 
C   -3.528752 -0.988582 -3.423938 
C   -5.769976 0.988582 2.270170 
C   7.104434 -1.571550 3.127467 
C   2.194294 1.571550 -2.566641 
C   -2.194294 -1.328313 -3.127467 
C   -7.104434 1.328313 2.566641 
C   7.922262 -2.441298 2.405680 
C   1.376465 2.441298 -3.288428 
C   -1.376465 -0.458565 -2.405680 
C   -7.922262 0.458565 3.288428 
C   7.425310 2.131310 1.954281 
C   1.873417 -2.131310 -3.739827 
C   -1.873417 0.768553 -1.954281 
C   -7.425310 -0.768553 3.739827 
C   6.104521 1.779343 2.242236 
C   3.194206 -1.779343 -3.451872 
C   -3.194206 1.120521 -2.242236 
C   -6.104521 -1.120521 3.451872 
C   5.289191 2.645417 2.971267 
C   4.009537 -2.645417 -2.722841 
C   -4.009537 0.254447 -2.971267 
C   -5.289191 -0.254447 2.722841 
C   4.849435 -0.963097 4.102018 
C   4.449293 0.963097 -1.592090 
C   -4.449293 -1.936767 -4.102018 
C   -4.849435 1.936767 1.592090 
C   5.238780 -0.119807 5.174254 
C   4.059947 0.119807 -0.519854 
C   -4.059947 -2.780056 -5.174254 
C   -5.238780 2.780056 0.519854 
C   4.318432 0.803214 5.692380 
C   4.980296 -0.803214 -0.001728 
C   -4.980296 2.096650 -5.692380 
C   -4.318432 -2.096650 0.001728 
C   3.021893 0.905237 5.189391 
C   6.276835 -0.905237 -0.504717 
C   -6.276835 1.994627 -5.189391 
C   -3.021893 -1.994627 0.504717 
C   2.632048 0.075528 4.136750 
C   6.666679 -0.075528 -1.557358 
C   -6.666679 2.824336 -4.136750 
C   -2.632048 -2.824336 1.557358 
C   3.537532 -0.840462 3.604730 
C   5.761196 0.840462 -2.089378 
C   -5.761196 -2.059402 -3.604730 
C   -3.537532 2.059402 2.089378 
C   6.596387 -0.154097 -5.611212 
C   2.702340 0.154097 0.082896 
C   -2.702340 -2.745767 5.611212 
C   -6.596387 2.745767 -0.082896 
C   7.411836 0.987550 5.710197 
C   1.886892 -0.987550 0.016089 
C   -1.886892 1.912314 -5.710197 
C   -7.411836 -1.912314 -0.016089 
C   8.696090 0.975884 -5.129995 
C   0.602638 -0.975884 0.564113 
C   -0.602638 1.923980 5.129995 
C   -8.696090 -1.923980 -0.564113 
C   9.181110 -0.171650 -4.496108 
C   0.117618 0.171650 1.198000 
C   -0.117618 -2.728214 4.496108 
C   -9.181110 2.728214 -1.198000 
C   8.363958 -1.302690 -4.403239 
C   0.934770 1.302690 1.290869 
C   -0.934770 -1.597174 4.403239 
C   -8.363958 1.597174 -1.290869 
C   7.083875 -1.296092 -4.958433 
C   2.214853 1.296092 0.735675 
C   -2.214853 -1.603771 4.958433 
C   -7.083875 1.603771 -0.735675 
H   7.494006 -0.603906 3.440113 
H   1.804721 0.603906 -2.253995 
H   -1.804721 -2.295958 -3.440113 
H   -7.494006 2.295958 2.253995 
H   8.946064 -2.143662 2.171071 
H   0.352663 2.143662 -3.523037 
H   -0.352663 -0.756201 -2.171071 
H   -8.946064 0.756201 3.523037 
H   8.058966 1.460782 1.370470 
H   1.239762 -1.460782 -4.323638 
H   -1.239762 1.439082 -1.370470 
H   -8.058966 -1.439082 4.323638 
H   5.705911 0.825952 1.897105 
H   3.592817 -0.825952 -3.797003 
H   -3.592817 2.073911 -1.897105 
H   -5.705911 -2.073911 3.797003 
H   4.269779 2.340950 3.211636 
H   5.028949 -2.340950 -2.482472 
H   -5.028949 0.558914 -3.211636 
H   -4.269779 -0.558914 2.482472 
H   4.622502 1.450125 -4.871208 
H   4.676226 -1.450125 0.822900 
H   -4.676226 1.449739 4.871208 
H   -4.622502 -1.449739 -0.822900 
H   2.336499 1.634084 5.622271 
H   6.962228 -1.634084 -0.071837 
H   -6.962228 1.265779 -5.622271 
H   -2.336499 -1.265779 0.071837 
H   1.637387 0.157431 3.697421 
H   7.661340 -0.157431 -1.996687 
H   -7.661340 2.742432 -3.697421 
H   -1.637387 -2.742432 1.996687 
H   3.234296 -1.448158 2.749980 
H   6.064432 1.448158 -2.944128 
H   -6.064432 -1.451705 -2.749980 
H   -3.234296 1.451705 2.944128 
H   7.051482 1.868385 5.175308 
H   2.247245 -1.868385 -0.518801 
H   -2.247245 1.031479 -5.175308 
H   -7.051482 -1.031479 0.518801 
H   -9.269135 1.859168 -5.231054 
H   -0.029593 -1.859168 0.463055 
H   0.029593 1.040696 5.231054 
H   9.269135 -1.040696 -0.463055 
H   -8.402843 -0.192785 -4.091001 
H   -0.895885 0.192785 1.603107 
H   0.895885 -2.707079 4.091001 
H   8.402843 2.707079 -1.603107 
H   8.722641 -2.192042 -3.883938 
H   0.576086 2.192042 1.810170 
H   -0.576086 -0.707821 3.883938 
H   -8.722641 0.707821 -1.810170 
H   6.446054 -2.177793 -4.882829 
H   2.852674 2.177793 0.811279 
H   -2.852674 -0.722071 4.882829 
H   -6.446054 0.722071 -0.811279 
128
i=30
C   5.768865 -1.913081 3.425420 
C   3.529863 1.913081 -2.268688 
C   -3.529863 -0.986783 -3.425420 
C   -5.768865 0.986783 2.268688 
C   7.106868 -1.575572 3.142496 
C   2.191860 1.575572 -2.551612 
C   -2.191860 -1.324291 -3.142496 
C   -7.106868 1.324291 2.551612 
C   7.929671 -2.442885 2.423884 
C   1.369056 2.442885 -3.270224 
C   -1.369056 -0.456978 -2.423884 
C   -7.929671 0.456978 3.270224 
C   7.434094 2.135014 1.957985 
C   1.864633 -2.135014 -3.736123 
C   -1.864633 0.764849 -1.957985 
C   -7.434094 -0.764849 3.736123 
C   6.109337 1.785852 2.229218 
C   3.189390 -1.785852 -3.464890 
C   -3.189390 1.114012 -2.229218 
C   -6.109337 -1.114012 3.464890 
C   5.289879 2.648275 2.958143 
C   4.008849 -2.648275 -2.735965 
C   -4.008849 0.251589 -2.958143 
C   -5.289879 -0.251589 2.735965 
C   4.847159 -0.966907 4.105405 
C   4.451569 0.966907 -1.588703 
C   -4.451569 -1.932957 -4.105405 
C   -4.847159 1.932957 1.588703 
C   5.241849 -0.110599 5.165523 
C   4.056878 0.110599 -0.528585 
C   -4.056878 -2.789264 -5.165523 
C   -5.241849 2.789264 0.528585 
C   4.324570 0.817396 5.679415 
C   4.974158 -0.817396 -0.014693 
C   -4.974158 2.082468 -5.679415 
C   -4.324570 -2.082468 0.014693 
C   3.022422 0.907407 5.190079 
C   6.276306 -0.907407 -0.504029 
C   -6.276306 1.992457 -5.190079 
C   -3.022422 -1.992457 0.504029 
C   2.624322 0.059547 4.156065 
C   6.674405 -0.059547 -1.538043 
C   -6.674405 2.840317 -4.156065 
C   -2.624322 -2.840317 1.538043 
C   3.528748 -0.857237 3.623569 
C   5.769980 0.857237 -2.070539 
C   -5.769980 -2.042627 -3.623569 
C   -3.528748 2.042627 2.070539 
C   6.598927 -0.145683 -5.619361 
C   2.699800 0.145683 0.074747 
C   -2.699800 -2.754181 5.619361 
C   -6.598927 2.754181 -0.074747 
C   7.425753 0.986703 5.693581 
C   1.872975 -0.986703 -0.000527 
C   -1.872975 1.913161 -5.693581 
C   -7.425753 -1.913161 0.000527 
C   8.709372 0.964771 -5.145500 
C   0.589356 -0.964771 0.548608 
C   -0.589356 1.935093 5.145500 
C   -8.709372 -1.935093 -0.548608 
C   9.181057 -0.182286 -4.501241 
C   0.117671 0.182286 1.192867 
C   -0.117671 -2.717578 4.501241 
C   -9.181057 2.717578 -1.192867 
C   8.351469 -1.302902 -4.398265 
C   0.947259 1.302902 1.295843 
C   -0.947259 -1.596962 4.398265 
C   -8.351469 1.596962 -1.295843 
C   7.072709 -1.286620 -4.955364 
C   2.226019 1.286620 0.738744 
C   -2.226019 -1.613243 4.955364 
C   -7.072709 1.613243 -0.738744 
H   7.496599 -0.611315 3.464085 
H   1.802128 0.611315 -2.230023 
H   -1.802128 -2.288549 -3.464085 
H   -7.496599 2.288549 2.230023 
H   8.956383 -2.146414 2.202134 
H   0.342344 2.146414 -3.491974 
H   -0.342344 -0.753449 -2.202134 
H   -8.956383 0.753449 3.491974 
H   8.071455 1.466815 1.375762 
H   1.227273 -1.466815 -4.318346 
H   -1.227273 1.433049 -1.375762 
H   -8.071455 -1.433049 4.318346 
H   5.711414 0.836218 1.873080 
H   3.587314 -0.836218 -3.821028 
H   -3.587314 2.063645 -1.873080 
H   -5.711414 -2.063645 3.821028 
H   4.268456 2.342908 3.187823 
H   5.030272 -2.342908 -2.506285 
H   -5.030272 0.556956 -3.187823 
H   -4.268456 -0.556956 2.506285 
H   4.634938 1.474996 -4.895550 
H   4.663790 -1.474996 0.798558 
H   -4.663790 1.424868 4.895550 
H   -4.634938 -1.424868 -0.798558 
H   2.338722 1.639323 5.620525 
H   6.960005 -1.639323 -0.073583 
H   -6.960005 1.260540 -5.620525 
H   -2.338722 -1.260540 0.073583 
H   1.623575 0.129332 3.729754 
H   7.675152 -0.129332 -1.964354 
H   -7.675152 2.770531 -3.729754 
H   -1.623575 -2.770531 1.964354 
H   3.219003 -1.475093 2.778873 
H   6.079725 1.475093 -2.915235 
H   -6.079725 -1.424770 -2.778873 
H   -3.219003 1.424770 2.915235 
H   7.075242 1.867803 5.152765 
H   2.223485 -1.867803 -0.541344 
H   -2.223485 1.032061 -5.152765 
H   -7.075242 -1.032061 0.541344 
H   -9.246751 1.840435 -5.252274 
H   -0.051977 -1.840435 0.441835 
H   0.051977 1.059429 5.252274 
H   9.246751 -1.059429 -0.441835 
H   -8.403319 -0.210777 -4.095817 
H   -0.895409 0.210777 1.598291 
H   0.895409 -2.689087 4.095817 
H   8.403319 2.689087 -1.598291 
H   8.700098 -2.192148 -3.872137 
H   0.598629 2.192148 1.821971 
H   -0.598629 -0.707715 3.872137 
H   -8.700098 0.707715 -1.821971 
H   6.425787 -2.161177 -4.875526 
H   2.872941 2.161177 0.818582 
H   -2.872941 -0.738687 4.875526 
H   -6.425787 0.738687 -0.818582 
128
i=31
C   5.767754 -1.914880 3.426902 
C   3.530974 1.914880 -2.267206 
C   -3.530974 -0.984984 -3.426902 
C   -5.767754 0.984984 2.267206 
C   7.109302 -1.579594 3.157525 
C   2.189426 1.579594 -2.536583 
C   -2.189426 -1.320269 -3.157525 
C   -7.109302 1.320269 2.536583 
C   7.937080 -2.444472 2.442088 
C   1.361647 2.444472 -3.252020 
C   -1.361647 -0.455391 -2.442088 
C   -7.937080 0.455391 3.252020 
C   7.442878 2.138718 1.961689 
C   1.855849 -2.138718 -3.732419 
C   -1.855849 0.761145 -1.961689 
C   -7.442878 -0.761145 3.732419 
C   6.114153 1.792361 2.216200 
C   3.184574 -1.792361 -3.477908 
C   -3.184574 1.107503 -2.216200 
C   -6.114153 -1.107503 3.477908 
C   5.290567 2.651133 2.945019 
C   4.008161 -2.651133 -2.749089 
C   -4.008161 0.248731 -2.945019 
C   -5.290567 -0.248731 2.749089 
C   4.844883 -0.970717 4.108792 
C   4.453845 0.970717 -1.585316 
C   -4.453845 -1.929147 -4.108792 
C   -4.844883 1.929147 1.585316 
C   5.244918 -0.101391 5.156792 
C   4.053809 0.101391 -0.537316 
C   -4.053809 -2.798472 -5.156792 
C   -5.244918 2.798472 0.537316 
C   4.330708 0.831578 5.666450 
C   4.968020 -0.831578 -0.027658 
C   -4.968020 2.068286 -5.666450 
C   -4.330708 -2.068286 0.027658 
C   3.022951 0.909577 5.190767 
C   6.275777 -0.909577 -0.503341 
C   -6.275777 1.990287 -5.190767 
C   -3.022951 -1.990287 0.503341 
C   2.616596 0.043566 4.175380 
C   6.682131 -0.043566 -1.518728 
C   -6.682131 2.856298 -4.175380 
C   -2.616596 -2.856298 1.518728 
C   3.519964 -0.874012 3.642408 
C   5.778764 0.874012 -2.051700 
C   -5.778764 -2.025852 -3.642408 
C   -3.519964 2.025852 2.051700 
C   6.601467 -0.137269 -5.627510 
C   2.697260 0.137269 0.066598 
C   -2.697260 -2.762595 5.627510 
C   -6.601467 2.762595 -0.066598 
C   7.439670 0.985856 5.676965 
C   1.859058 -0.985856 -0.017143 
C   -1.859058 1.914008 -5.676965 
C   -7.439670 -1.914008 0.017143 
C   8.722654 0.953658 -5.161005 
C   0.576074 -0.953658 0.533103 
C   -0.576074 1.946206 5.161005 
C   -8.722654 -1.946206 -0.533103 
C   9.181004 -0.192922 -4.506374 
C   0.117724 0.192922 1.187734 
C   -0.117724 -2.706942 4.506374 
C   -9.181004 2.706942 -1.187734 
C   8.338980 -1.303114 -4.393291 
C   0.959748 1.303114 1.300817 
C   -0.959748 -1.596750 4.393291 
C   -8.338980 1.596750 -1.300817 
C   7.061543 -1.277148 -4.952295 
C   2.237185 1.277148 0.741813 
C   -2.237185 -1.622715 4.952295 
C   -7.061543 1.622715 -0.741813 
H   7.499192 -0.618724 3.488057 
H   1.799535 0.618724 -2.206051 
H   -1.799535 -2.281140 -3.488057 
H   -7.499192 2.281140 2.206051 
H   8.966702 -2.149166 2.233197 
H   0.332025 2.149166 -3.460911 
H   -0.332025 -0.750697 -2.233197 
H   -8.966702 0.750697 3.460911 
H   8.083944 1.472848 1.381054 
H   1.214784 -1.472848 -4.313054 
H   -1.214784 1.427016 -1.381054 
H   -8.083944 -1.427016 4.313054 
H   5.716917 0.846484 1.849055 
H   3.581811 -0.846484 -3.845053 
H   -3.581811 2.053379 -1.849055 
H   -5.716917 -2.053379 3.845053 
H   4.267133 2.344866 3.164010 
H   5.031595 -2.344866 -2.530098 
H   -5.031595 0.554998 -3.164010 
H   -4.267133 -0.554998 2.530098 
H   4.647374 1.499867 -4.919892 
H   4.651354 -1.499867 0.774216 
H   -4.651354 1.399997 4.919892 
H   -4.647374 -1.399997 -0.774216 
H   2.340945 1.644562 5.618779 
H   6.957782 -1.644562 -0.075329 
H   -6.957782 1.255301 -5.618779 
H   -2.340945 -1.255301 0.075329 
H   1.609763 0.101233 3.762087 
H   7.688964 -0.101233 -1.932021 
H   -7.688964 2.798630 -3.762087 
H   -1.609763 -2.798630 1.932021 
H   3.203710 -1.502028 2.807766 
H   6.095018 1.502028 -2.886342 
H   -6.095018 -1.397835 -2.807766 
H   -3.203710 1.397835 2.886342 
H   7.099002 1.867221 5.130222 
H   2.199725 -1.867221 -0.563887 
H   -2.199725 1.032643 -5.130222 
H   -7.099002 -1.032643 0.563887 
H   -9.224367 1.821702 -5.273494 
H   -0.074361 -1.821702 0.420615 
H   0.074361 1.078162 5.273494 
H   9.224367 -1.078162 -0.420615 
H   -8.403795 -0.228769 -4.100633 
H   -0.894933 0.228769 1.593475 
H   0.894933 -2.671095 4.100633 
H   8.403795 2.671095 -1.593475 
H   8.677555 -2.192254 -3.860336 
H   0.621172 2.192254 1.833772 
H   -0.621172 -0.707609 3.860336 
H   -8.677555 0.707609 -1.833772 
H   6.405520 -2.144561 -4.868223 
H   2.893208 2.144561 0.825885 
H   -2.893208 -0.755303 4.868223 
H   -6.405520 0.755303 -0.825885 
128
i=32
C   5.766643 -1.916679 3.428384 
C   3.532085 1.916679 -2.265724 
C   -3.532085 -0.983185 -3.428384 
C   -5.766643 0.983185 2.265724 
C   7.111736 -1.583616 3.172554 
C   2.186992 1.583616 -2.521554 
C   -2.186992 -1.316247 -3.172554 
C   -7.111736 1.316247 2.521554 
C   7.944489 -2.446059 2.460292 
C   1.354238 2.446059 -3.233816 
C   -1.354238 -0.453804 -2.460292 
C   -7.944489 0.453804 3.233816 
C   7.451662 2.142422 1.965393 
C   1.847065 -2.142422 -3.728715 
C   -1.847065 0.757441 -1.965393 
C   -7.451662 -0.757441 3.728715 
C   6.118969 1.798870 2.203182 
C   3.179758 -1.798870 -3.490926 
C   -3.179758 1.100994 -2.203182 
C   -6.118969 -1.100994 3.490926 
C   5.291255 2.653991 2.931895 
C   4.007473 -2.653991 -2.762213 
C   -4.007473 0.245873 -2.931895 
C   -5.291255 -0.245873 2.762213 
C   4.842607 -0.974527 4.112179 
C   4.456121 0.974527 -1.581929 
C   -4.456121 -1.925337 -4.112179 
C   -4.842607 1.925337 1.581929 
C   5.247987 -0.092183 5.148061 
C   4.050740 0.092183 -0.546047 
C   -4.050740 -2.807680 -5.148061 
C   -5.247987 2.807680 0.546047 
C   4.336846 0.845760 5.653485 
C   4.961882 -0.845760 -0.040623 
C   -4.961882 2.054104 -5.653485 
C   -4.336846 -2.054104 0.040623 
C   3.023480 0.911747 5.191455 
C   6.275248 -0.911747 -0.502653 
C   -6.275248 1.988117 -5.191455 
C   -3.023480 -1.988117 0.502653 
C   2.608870 0.027585 4.194695 
C   6.689857 -0.027585 -1.499413 
C   -6.689857 2.872279 -4.194695 
C   -2.608870 -2.872279 1.499413 
C   3.511180 -0.890787 3.661247 
C   5.787548 0.890787 -2.032861 
C   -5.787548 -2.009077 -3.661247 
C   -3.511180 2.009077 2.032861 
C   6.604007 -0.128855 -5.635659 
C   2.694720 0.128855 0.058449 
C   -2.694720 -2.771009 5.635659 
C   -6.604007 2.771009 -0.058449 
C   7.453587 0.985009 5.660349 
C   1.845141 -0.985009 -0.033759 
C   -1.845141 1.914855 -5.660349 
C   -7.453587 -1.914855 0.033759 
C   8.735936 0.942545 -5.176510 
C   0.562792 -0.942545 0.517598 
C   -0.562792 1.957319 5.176510 
C   -8.735936 -1.957319 -0.517598 
C   9.180951 -0.203558 -4.511507 
C   0.117777 0.203558 1.182601 
C   -0.117777 -2.696306 4.511507 
C   -9.180951 2.696306 -1.182601 
C   8.326491 -1.303326 -4.388317 
C   0.972237 1.303326 1.305791 
C   -0.972237 -1.596538 4.388317 
C   -8.326491 1.596538 -1.305791 
C   7.050377 -1.267676 -4.949226 
C   2.248351 1.267676 0.744882 
C   -2.248351 -1.632187 4.949226 
C   -7.050377 1.632187 -0.744882 
H   7.501785 -0.626133 3.512029 
H   1.796942 0.626133 -2.182079 
H   -1.796942 -2.273731 -3.512029 
H   -7.501785 2.273731 2.182079 
H   8.977021 -2.151918 2.264260 
H   0.321706 2.151918 -3.429848 
H   -0.321706 -0.747945 -2.264260 
H   -8.977021 0.747945 3.429848 
H   8.096433 1.478881 1.386346 
H   1.202295 -1.478881 -4.307762 
H   -1.202295 1.420983 -1.386346 
H   -8.096433 -1.420983 4.307762 
H   5.722420 0.856750 1.825030 
H   3.576308 -0.856750 -3.869078 
H   -3.576308 2.043113 -1.825030 
H   -5.722420 -2.043113 3.869078 
H   4.265810 2.346824 3.140197 
H   5.032918 -2.346824 -2.553911 
H   -5.032918 0.553040 -3.140197 
H   -4.265810 -0.553040 2.553911 
H   4.659810 1.524738 -4.944234 
H   4.638918 -1.524738 0.749874 
H   -4.638918 1.375126 4.944234 
H   -4.659810 -1.375126 -0.749874 
H   2.343168 1.649801 5.617033 
H   6.955559 -1.649801 -0.077075 
H   -6.955559 1.250062 -5.617033 
H   -2.343168 -1.250062 0.077075 
H   1.595951 0.073134 3.794420 
H   7.702776 -0.073134 -1.899688 
H   -7.702776 2.826729 -3.794420 
H   -1.595951 -2.826729 1.899688 
H   3.188417 -1.528963 2.836659 
H   6.110311 1.528963 -2.857449 
H   -6.110311 -1.370900 -2.836659 
H   -3.188417 1.370900 2.857449 
H   7.122762 1.866639 5.107679 
H   2.175965 -1.866639 -0.586430 
H   -2.175965 1.033225 -5.107679 
H   -7.122762 -1.033225 0.586430 
H   -9.201983 1.802969 -5.294714 
H   -0.096745 -1.802969 0.399395 
H   0.096745 1.096895 5.294714 
H   9.201983 -1.096895 -0.399395 
H   -8.404271 -0.246761 -4.105449 
H   -0.894457 0.246761 1.588659 
H   0.894457 -2.653103 4.105449 
H   8.404271 2.653103 -1.588659 
H   8.655012 -2.192360 -3.848535 
H   0.643715 2.192360 1.845573 
H   -0.643715 -0.707503 3.848535 
H   -8.655012 0.707503 -1.845573 
H   6.385253 -2.127945 -4.860920 
H   2.913475 2.127945 0.833188 
H   -2.913475 -0.771919 4.860920 
H   -6.385253 0.771919 -0.833188 
128
i=33
C   5.765532 -1.918478 3.429866 
C   3.533196 1.918478 -2.264242 
C   -3.533196 -0.981386 -3.429866 
C   -5.765532 0.981386 2.264242 
C   7.114170 -1.587638 3.187583 
C   2.184558 1.587638 -2.506525 
C   -2.184558 -1.312225 -3.187583 
C   -7.114170 1.312225 2.506525 
C   7.951898 -2.447646 2.478496 
C   1.346829 2.447646 -3.215612 
C   -1.346829 -0.452217 -2.478496 
C   -7.951898 0.452217 3.215612 
C   7.460446 2.146126 1.969097 
C   1.838281 -2.146126 -3.725011 
C   -1.838281 0.753737 -1.969097 
C   -7.460446 -0.753737 3.725011 
C   6.123785 1.805379 2.190164 
C   3.174942 -1.805379 -3.503944 
C   -3.174942 1.094485 -2.190164 
C   -6.123785 -1.094485 3.503944 
C   5.291943 2.656849 2.918771 
C   4.006785 -2.656849 -2.775337 
C   -4.006785 0.243015 -2.918771 
C   -5.291943 -0.243015 2.775337 
C   4.840331 -0.978337 4.115566 
C   4.458397 0.978337 -1.578542 
C   -4.458397 -1.921527 -4.115566 
C   -4.840331 1.921527 1.578542 
C   5.251056 -0.082975 5.139330 
C   4.047671 0.082975 -0.554778 
C   -4.047671 -2.816888 -5.139330 
C   -5.251056 2.816888 0.554778 
C   4.342984 0.859942 5.640520 
C   4.955744 -0.859942 -0.053588 
C   -4.955744 2.039922 -5.640520 
C   -4.342984 -2.039922 0.053588 
C   3.024009 0.913917 5.192143 
C   6.274719 -0.913917 -0.501965 
C   -6.274719 1.985947 -5.192143 
C   -3.024009 -1.985947 0.501965 
C   2.601144 0.011604 4.214010 
C   6.697583 -0.011604 -1.480098 
C   -6.697583 2.888260 -4.214010 
C   -2.601144 -2.888260 1.480098 
C   3.502396 -0.907562 3.680086 
C   5.796332 0.907562 -2.014022 
C   -5.796332 -1.992302 -3.680086 
C   -3.502396 1.992302 2.014022 
C   6.606547 -0.120441 -5.643808 
C   2.692180 0.120441 0.050300 
C   -2.692180 -2.779423 5.643808 
C   -6.606547 2.779423 -0.050300 
C   7.467504 0.984162 5.643733 
C   1.831224 -0.984162 -0.050375 
C   -1.831224 1.915702 -5.643733 
C   -7.467504 -1.915702 0.050375 
C   8.749218 0.931432 -5.192015 
C   0.549510 -0.931432 0.502093 
C   -0.549510 1.968432 5.192015 
C   -8.749218 -1.968432 -0.502093 
C   9.180898 -0.214194 -4.516640 
C   0.117830 0.214194 1.177468 
C   -0.117830 -2.685670 4.516640 
C   -9.180898 2.685670 -1.177468 
C   8.314002 -1.303538 -4.383343 
C   0.984726 1.303538 1.310765 
C   -0.984726 -1.596326 4.383343 
C   -8.314002 1.596326 -1.310765 
C   7.039211 -1.258204 -4.946157 
C   2.259517 1.258204 0.747951 
C   -2.259517 -1.641659 4.946157 
C   -7.039211 1.641659 -0.747951 
H   7.504378 -0.633542 3.536001 
H   1.794349 0.633542 -2.158107 
H   -1.794349 -2.266322 -3.536001 
H   -7.504378 2.266322 2.158107 
H   8.987340 -2.154670 2.295323 
H   0.311387 2.154670 -3.398785 
H   -0.311387 -0.745193 -2.295323 
H   -8.987340 0.745193 3.398785 
H   8.108922 1.484914 1.391638 
H   1.189806 -1.484914 -4.302470 
H   -1.189806 1.414950 -1.391638 
H   -8.108922 -1.414950 4.302470 
H   5.727923 0.867016 1.801005 
H   3.570805 -0.867016 -3.893103 
H   -3.570805 2.032847 -1.801005 
H   -5.727923 -2.032847 3.893103 
H   4.264487 2.348782 3.116384 
H   5.034241 -2.348782 -2.577724 
H   -5.034241 0.551082 -3.116384 
H   -4.264487 -0.551082 2.577724 
H   4.672246 1.549609 -4.968576 
H   4.626482 -1.549609 0.725532 
H   -4.626482 1.350255 4.968576 
H   -4.672246 -1.350255 -0.725532 
H   2.345391 1.655040 5.615287 
H   6.953336 -1.655040 -0.078821 
H   -6.953336 1.244823 -5.615287 
H   -2.345391 -1.244823 0.078821 
H   1.582139 0.045035 3.826753 
H   7.716588 -0.045035 -1.867355 
H   -7.716588 2.854828 -3.826753 
H   -1.582139 -2.854828 1.867355 
H   3.173124 -1.555898 2.865552 
H   6.125604 1.555898 -2.828556 
H   -6.125604 -1.343965 -2.865552 
H   -3.173124 1.343965 2.828556 
H   7.146522 1.866057 5.085136 
H   2.152205 -1.866057 -0.608973 
H   -2.152205 1.033807 -5.085136 
H   -7.146522 -1.033807 0.608973 
H   -9.179599 1.784236 -5.315934 
H   -0.119129 -1.784236 0.378175 
H   0.119129 1.115628 5.315934 
H   9.179599 -1.115628 -0.378175 
H   -8.404747 -0.264753 -4.110265 
H   -0.893981 0.264753 1.583843 
H   0.893981 -2.635111 4.110265 
H   8.404747 2.635111 -1.583843 
H   8.632469 -2.192466 -3.836734 
H   0.666258 2.192466 1.857374 
H   -0.666258 -0.707397 3.836734 
H   -8.632469 0.707397 -1.857374 
H   6.364986 -2.111329 -4.853617 
H   2.933742 2.111329 0.840491 
H   -2.933742 -0.788535 4.853617 
H   -6.364986 0.788535 -0.840491 
128
i=34
C   5.764421 -1.920277 3.431348 
C   3.534307 1.920277 -2.262760 
C   -3.534307 -0.979587 -3.431348 
C   -5.764421 0.979587 2.262760 
C   7.116604 -1.591660 3.202612 
C   2.182124 1.591660 -2.491496 
C   -2.182124 -1.308203 -3.202612 
C   -7.116604 1.308203 2.491496 
C   7.959307 -2.449233 2.496700 
C   1.339420 2.449233 -3.197408 
C   -1.339420 -0.450630 -2.496700 
C   -7.959307 0.450630 3.197408 
C   7.469230 2.149830 1.972801 
C   1.829497 -2.149830 -3.721307 
C   -1.829497 0.750033 -1.972801 
C   -7.469230 -0.750033 3.721307 
C   6.128601 1.811888 2.177146 
C   3.170126 -1.811888 -3.516962 
C   -3.170126 1.087976 -2.177146 
C   -6.128601 -1.087976 3.516962 
C   5.292631 2.659707 2.905647 
C   4.006097 -2.659707 -2.788461 
C   -4.006097 0.240157 -2.905647 
C   -5.292631 -0.240157 2.788461 
C   4.838055 -0.982147 4.118953 
C   4.460673 0.982147 -1.575155 
C   -4.460673 -1.917717 -4.118953 
C   -4.838055 1.917717 1.575155 
C   5.254125 -0.073767 5.130599 
C   4.044602 0.073767 -0.563509 
C   -4.044602 -2.826096 -5.130599 
C   -5.254125 2.826096 0.563509 
C   4.349122 0.874124 5.627555 
C   4.949606 -0.874124 -0.066553 
C   -4.949606 2.025740 -5.627555 
C   -4.349122 -2.025740 0.066553 
C   3.024538 0.916087 5.192831 
C   6.274190 -0.916087 -0.501277 
C   -6.274190 1.983777 -5.192831 
C   -3.024538 -1.983777 0.501277 
C   2.593418 -0.004377 4.233325 
C   6.705309 0.004377 -1.460783 
C   -6.705309 2.904241 -4.233325 
C   -2.593418 -2.904241 1.460783 
C   3.493612 -0.924337 3.698925 
C   5.805116 0.924337 -1.995183 
C   -5.805116 -1.975527 -3.698925 
C   -3.493612 1.975527 1.995183 
C   6.609087 -0.112027 -5.651957 
C   2.689640 0.112027 0.042151 
C   -2.689640 -2.787837 5.651957 
C   -6.609087 2.787837 -0.042151 
C   7.481421 0.983315 5.627117 
C   1.817307 -0.983315 -0.066991 
C   -1.817307 1.916549 -5.627117 
C   -7.481421 -1.916549 0.066991 
C   8.762500 0.920319 -5.207520 
C   0.536228 -0.920319 0.486588 
C   -0.536228 1.979545 5.207520 
C   -8.762500 -1.979545 -0.486588 
C   9.180845 -0.224830 -4.521773 
C   0.117883 0.224830 1.172335 
C   -0.117883 -2.675034 4.521773 
C   -9.180845 2.675034 -1.172335 
C   8.301513 -1.303750 -4.378369 
C   0.997215 1.303750 1.315739 
C   -0.997215 -1.596114 4.378369 
C   -8.301513 1.596114 -1.315739 
C   7.028045 -1.248732 -4.943088 
C   2.270683 1.248732 0.751020 
C   -2.270683 -1.651131 4.943088 
C   -7.028045 1.651131 -0.751020 
H   7.506971 -0.640951 3.559973 
H   1.791756 0.640951 -2.134135 
H   -1.791756 -2.258913 -3.559973 
H   -7.506971 2.258913 2.134135 
H   8.997659 -2.157422 2.326386 
H   0.301068 2.157422 -3.367722 
H   -0.301068 -0.742441 -2.326386 
H   -8.997659 0.742441 3.367722 
H   8.121411 1.490947 1.396930 
H   1.177317 -1.490947 -4.297178 
H   -1.177317 1.408917 -1.396930 
H   -8.121411 -1.408917 4.297178 
H   5.733426 0.877282 1.776980 
H   3.565302 -0.877282 -3.917128 
H   -3.565302 2.022581 -1.776980 
H   -5.733426 -2.022581 3.917128 
H   4.263164 2.350740 3.092571 
H   5.035564 -2.350740 -2.601537 
H   -5.035564 0.549124 -3.092571 
H   -4.263164 -0.549124 2.601537 
H   4.684682 1.574480 -4.992918 
H   4.614046 -1.574480 0.701190 
H   -4.614046 1.325384 4.992918 
H   -4.684682 -1.325384 -0.701190 
H   2.347614 1.660279 5.613541 
H   6.951113 -1.660279 -0.080567 
H   -6.951113 1.239584 -5.613541 
H   -2.347614 -1.239584 0.080567 
H   1.568327 0.016936 3.859086 
H   7.730400 -0.016936 -1.835022 
H   -7.730400 2.882927 -3.859086 
H   -1.568327 -2.882927 1.835022 
H   3.157831 -1.582833 2.894445 
H   6.140897 1.582833 -2.799663 
H   -6.140897 -1.317030 -2.894445 
H   -3.157831 1.317030 2.799663 
H   7.170282 1.865475 5.062593 
H   2.128445 -1.865475 -0.631516 
H   -2.128445 1.034389 -5.062593 
H   -7.170282 -1.034389 0.631516 
H   -9.157215 1.765503 -5.337154 
H   -0.141513 -1.765503 0.356955 
H   0.141513 1.134361 5.337154 
H   9.157215 -1.134361 -0.356955 
H   -8.405223 -0.282745 -4.115081 
H   -0.893505 0.282745 1.579027 
H   0.893505 -2.617119 4.115081 
H   8.405223 2.617119 -1.579027 
H   8.609926 -2.192572 -3.824933 
H   0.688801 2.192572 1.869175 
H   -0.688801 -0.707291 3.824933 
H   -8.609926 0.707291 -1.869175 
H   6.344719 -2.094713 -4.846314 
H   2.954009 2.094713 0.847794 
H   -2.954009 -0.805151 4.846314 
H   -6.344719 0.805151 -0.847794 
128
i=35
C   5.763310 -1.922076 3.432830 
C   3.535418 1.922076 -2.261278 
C   -3.535418 -0.977788 -3.432830 
C   -5.763310 0.977788 2.261278 
C   7.119038 -1.595682 3.217641 
C   2.179690 1.595682 -2.476467 
C   -2.179690 -1.304181 -3.217641 
C   -7.119038 1.304181 2.476467 
C   7.966716 -2.450820 2.514904 
C   1.332011 2.450820 -3.179204 
C   -1.332011 -0.449043 -2.514904 
C   -7.966716 0.449043 3.179204 
C   7.478014 2.153534 1.976505 
C   1.820713 -2.153534 -3.717603 
C   -1.820713 0.746329 -1.976505 
C   -7.478014 -0.746329 3.717603 
C   6.133417 1.818397 2.164128 
C   3.165310 -1.818397 -3.529980 
C   -3.165310 1.081467 -2.164128 
C   -6.133417 -1.081467 3.529980 
C   5.293319 2.662565 2.892523 
C   4.005409 -2.662565 -2.801585 
C   -4.005409 0.237299 -2.892523 
C   -5.293319 -0.237299 2.801585 
C   4.835779 -0.985957 4.122340 
C   4.462949 0.985957 -1.571768 
C   -4.462949 -1.913907 -4.122340 
C   -4.835779 1.913907 1.571768 
C   5.257194 -0.064559 5.121868 
C   4.041533 0.064559 -0.572240 
C   -4.041533 -2.835304 -5.121868 
C   -5.257194 2.835304 0.572240 
C   4.355260 0.888306 5.614590 
C   4.943468 -0.888306 -0.079518 
C   -4.943468 2.011558 -5.614590 
C   -4.355260 -2.011558 0.079518 
C   3.025067 0.918257 5.193519 
C   6.273661 -0.918257 -0.500589 
C   -6.273661 1.981607 -5.193519 
C   -3.025067 -1.981607 0.500589 
C   2.585692 -0.020358 4.252640 
C   6.713035 0.020358 -1.441468 
C   -6.713035 2.920222 -4.252640 
C   -2.585692 -2.920222 1.441468 
C   3.484828 -0.941112 3.717764 
C   5.813900 0.941112 -1.976344 
C   -5.813900 -1.958752 -3.717764 
C   -3.484828 1.958752 1.976344 
C   6.611627 -0.103613 -5.660106 
C   2.687100 0.103613 0.034002 
C   -2.687100 -2.796251 5.660106 
C   -6.611627 2.796251 -0.034002 
C   7.495338 0.982468 5.610501 
C   1.803390 -0.982468 -0.083607 
C   -1.803390 1.917396 -5.610501 
C   -7.495338 -1.917396 0.083607 
C   8.775782 0.909206 -5.223025 
C   0.522946 -0.909206 0.471083 
C   -0.522946 1.990658 5.223025 
C   -8.775782 -1.990658 -0.471083 
C   9.180792 -0.235466 -4.526906 
C   0.117936 0.235466 1.167202 
C   -0.117936 -2.664398 4.526906 
C   -9.180792 2.664398 -1.167202 
C   8.289024 -1.303962 -4.373395 
C   1.009704 1.303962 1.320713 
C   -1.009704 -1.595902 4.373395 
C   -8.289024 1.595902 -1.320713 
C   7.016879 -1.239260 -4.940019 
C   2.281849 1.239260 0.754089 
C   -2.281849 -1.660603 4.940019 
C   -7.016879 1.660603 -0.754089 
H   7.509564 -0.648360 3.583945 
H   1.789163 0.648360 -2.110163 
H   -1.789163 -2.251504 -3.583945 
H   -7.509564 2.251504 2.110163 
H   9.007978 -2.160174 2.357449 
H   0.290749 2.160174 -3.336659 
H   -0.290749 -0.739689 -2.357449 
H   -9.007978 0.739689 3.336659 
H   8.133900 1.496980 1.402222 
H   1.164828 -1.496980 -4.291886 
H   -1.164828 1.402884 -1.402222 
H   -8.133900 -1.402884 4.291886 
H   5.738929 0.887548 1.752955 
H   3.559799 -0.887548 -3.941153 
H   -3.559799 2.012315 -1.752955 
H   -5.738929 -2.012315 3.941153 
H   4.261841 2.352698 3.068758 
H   5.036887 -2.352698 -2.625350 
H   -5.036887 0.547166 -3.068758 
H   -4.261841 -0.547166 2.625350 
H   4.697118 1.599351 -5.017260 
H   4.601610 -1.599351 0.676848 
H   -4.601610 1.300513 5.017260 
H   -4.697118 -1.300513 -0.676848 
H   2.349837 1.665518 5.611795 
H   6.948890 -1.665518 -0.082313 
H   -6.948890 1.234345 -5.611795 
H   -2.349837 -1.234345 0.082313 
H   1.554515 -0.011163 3.891419 
H   7.744212 0.011163 -1.802689 
H   -7.744212 2.911026 -3.891419 
H   -1.554515 -2.911026 1.802689 
H   3.142538 -1.609768 2.923338 
H   6.156190 1.609768 -2.770770 
H   -6.156190 -1.290095 -2.923338 
H   -3.142538 1.290095 2.770770 
H   7.194042 1.864893 5.040050 
H   2.104685 -1.864893 -0.654059 
H   -2.104685 1.034971 -5.040050 
H   -7.194042 -1.034971 0.654059 
H   -9.134831 1.746770 -5.358374 
H   -0.163897 -1.746770 0.335735 
H   0.163897 1.153094 5.358374 
H   9.134831 -1.153094 -0.335735 
H   -8.405699 -0.300737 -4.119897 
H   -0.893029 0.300737 1.574211 
H   0.893029 -2.599127 4.119897 
H   8.405699 2.599127 -1.574211 
H   8.587383 -2.192678 -3.813132 
H   0.711344 2.192678 1.880976 
H   -0.711344 -0.707185 3.813132 
H   -8.587383 0.707185 -1.880976 
H   6.324452 -2.078097 -4.839011 
H   2.974276 2.078097 0.855097 
H   -2.974276 -0.821767 4.839011 
H   -6.324452 0.821767 -0.855097 
128
i=36
C   5.762199 -1.923875 3.434312 
C   3.536529 1.923875 -2.259796 
C   -3.536529 -0.975989 -3.434312 
C   -5.762199 0.975989 2.259796 
C   7.121472 -1.599704 3.232670 
C   2.177256 1.599704 -2.461438 
C   -2.177256 -1.300159 -3.232670 
C   -7.121472 1.300159 2.461438 
C   7.974125 -2.452407 2.533108 
C   1.324602 2.452407 -3.161000 
C   -1.324602 -0.447456 -2.533108 
C   -7.974125 0.447456 3.161000 
C   7.486798 2.157238 1.980209 
C   1.811929 -2.157238 -3.713899 
C   -1.811929 0.742625 -1.980209 
C   -7.486798 -0.742625 3.713899 
C   6.138233 1.824906 2.151110 
C   3.160494 -1.824906 -3.542998 
C   -3.160494 1.074958 -2.151110 
C   -6.138233 -1.074958 3.542998 
C   5.294007 2.665423 2.879399 
C   4.004721 -2.665423 -2.814709 
C   -4.004721 0.234441 -2.879399 
C   -5.294007 -0.234441 2.814709 
C   4.833503 -0.989767 4.125727 
C   4.465225 0.989767 -1.568381 
C   -4.465225 -1.910097 -4.125727 
C   -4.833503 1.910097 1.568381 
C   5.260263 -0.055351 5.113137 
C   4.038464 0.055351 -0.580971 
C   -4.038464 -2.844512 -5.113137 
C   -5.260263 2.844512 0.580971 
C   4.361398 0.902488 5.601625 
C   4.937330 -0.902488 -0.092483 
C   -4.937330 1.997376 -5.601625 
C   -4.361398 -1.997376 0.092483 
C   3.025596 0.920427 5.194207 
C   6.273132 -0.920427 -0.499901 
C   -6.273132 1.979437 -5.194207 
C   -3.025596 -1.979437 0.499901 
C   2.577966 -0.036339 4.271955 
C   6.720761 0.036339 -1.422153 
C   -6.720761 2.936203 -4.271955 
C   -2.577966 -2.936203 1.422153 
C   3.476044 -0.957887 3.736603 
C   5.822684 0.957887 -1.957505 
C   -5.822684 -1.941977 -3.736603 
C   -3.476044 1.941977 1.957505 
C   6.614167 -0.095199 -5.668255 
C   2.684560 0.095199 0.025853 
C   -2.684560 -2.804665 5.668255 
C   -6.614167 2.804665 -0.025853 
C   7.509255 0.981621 5.593885 
C   1.789473 -0.981621 -0.100223 
C   -1.789473 1.918243 -5.593885 
C   -7.509255 -1.918243 0.100223 
C   8.789064 0.898093 -5.238530 
C   0.509664 -0.898093 0.455578 
C   -0.509664 2.001771 5.238530 
C   -8.789064 -2.001771 -0.455578 
C   9.180739 -0.246102 -4.532039 
C   0.117989 0.246102 1.162069 
C   -0.117989 -2.653762 4.532039 
C   -9.180739 2.653762 -1.162069 
C   8.276535 -1.304174 -4.368421 
C   1.022193 1.304174 1.325687 
C   -1.022193 -1.595690 4.368421 
C   -8.276535 1.595690 -1.325687 
C   7.005713 -1.229788 -4.936950 
C   2.293015 1.229788 0.757158 
C   -2.293015 -1.670075 4.936950 
C   -7.005713 1.670075 -0.757158 
H   7.512157 -0.655769 3.607917 
H   1.786570 0.655769 -2.086191 
H   -1.786570 -2.244095 -3.607917 
H   -7.512157 2.244095 2.086191 
H   9.018297 -2.162926 2.388512 
H   0.280430 2.162926 -3.305596 
H   -0.280430 -0.736937 -2.388512 
H   -9.018297 0.736937 3.305596 
H   8.146389 1.503013 1.407514 
H   1.152339 -1.503013 -4.286594 
H   -1.152339 1.396851 -1.407514 
H   -8.146389 -1.396851 4.286594 
H   5.744432 0.897814 1.728930 
H   3.554296 -0.897814 -3.965178 
H   -3.554296 2.002049 -1.728930 
H   -5.744432 -2.002049 3.965178 
H   4.260518 2.354656 3.044945 
H   5.038210 -2.354656 -2.649163 
H   -5.038210 0.545208 -3.044945 
H   -4.260518 -0.545208 2.649163 
H   4.709554 1.624222 -5.041602 
H   4.589174 -1.624222 0.652506 
H   -4.589174 1.275642 5.041602 
H   -4.709554 -1.275642 -0.652506 
H   2.352060 1.670757 5.610049 
H   6.946667 -1.670757 -0.084059 
H   -6.946667 1.229106 -5.610049 
H   -2.352060 -1.229106 0.084059 
H   1.540703 -0.039262 3.923752 
H   7.758024 0.039262 -1.770356 
H   -7.758024 2.939125 -3.923752 
H   -1.540703 -2.939125 1.770356 
H   3.127245 -1.636703 2.952231 
H   6.171483 1.636703 -2.741877 
H   -6.171483 -1.263160 -2.952231 
H   -3.127245 1.263160 2.741877 
H   7.217802 1.864311 5.017507 
H   2.080925 -1.864311 -0.676602 
H   -2.080925 1.035553 -5.017507 
H   -7.217802 -1.035553 0.676602 
H   -9.112447 1.728037 -5.379594 
H   -0.186281 -1.728037 0.314515 
H   0.186281 1.171827 5.379594 
H   9.112447 -1.171827 -0.314515 
H   -8.406175 -0.318729 -4.124713 
H   -0.892553 0.318729 1.569395 
H   0.892553 -2.581135 4.124713 
H   8.406175 2.581135 -1.569395 
H   8.564840 -2.192784 -3.801331 
H   0.733887 2.192784 1.892777 
H   -0.733887 -0.707079 3.801331 
H   -8.564840 0.707079 -1.892777 
H   6.304185 -2.061481 -4.831708 
H   2.994543 2.061481 0.862400 
H   -2.994543 -0.838383 4.831708 
H   -6.304185 0.838383 -0.862400 
128
i=37
C   5.761088 -1.925674 3.435794 
C   3.537640 1.925674 -2.258314 
C   -3.537640 -0.974190 -3.435794 
C   -5.761088 0.974190 2.258314 
C   7.123906 -1.603726 3.247699 
C   2.174822 1.603726 -2.446409 
C   -2.174822 -1.296137 -3.247699 
C   -7.123906 1.296137 2.446409 
C   7.981534 -2.453994 2.551312 
C   1.317193 2.453994 -3.142796 
C   -1.317193 -0.445869 -2.551312 
C   -7.981534 0.445869 3.142796 
C   7.495582 2.160942 1.983913 
C   1.803145 -2.160942 -3.710195 
C   -1.803145 0.738921 -1.983913 
C   -7.495582 -0.738921 3.710195 
C   6.143049 1.831415 2.138092 
C   3.155678 -1.831415 -3.556016 
C   -3.155678 1.068449 -2.138092 
C   -6.143049 -1.068449 3.556016 
C   5.294695 2.668281 2.866275 
C   4.004033 -2.668281 -2.827833 
C   -4.004033 0.231583 -2.866275 
C   -5.294695 -0.231583 2.827833 
C   4.831227 -0.993577 4.129114 
C   4.467501 0.993577 -1.564994 
C   -4.467501 -1.906287 -4.129114 
C   -4.831227 1.906287 1.564994 
C   5.263332 -0.046143 5.104406 
C   4.035395 0.046143 -0.589702 
C   -4.035395 -2.853720 -5.104406 
C   -5.263332 2.853720 0.589702 
C   4.367536 0.916670 5.588660 
C   4.931192 -0.916670 -0.105448 
C   -4.931192 1.983194 -5.588660 
C   -4.367536 -1.983194 0.105448 
C   3.026125 0.922597 5.194895 
C   6.272603 -0.922597 -0.499213 
C   -6.272603 1.977267 -5.194895 
C   -3.026125 -1.977267 0.499213 
C   2.570240 -0.052320 4.291270 
C   6.728487 0.052320 -1.402838 
C   -6.728487 2.952184 -4.291270 
C   -2.570240 -2.952184 1.402838 
C   3.467260 -0.974662 3.755442 
C   5.831468 0.974662 -1.938666 
C   -5.831468 -1.925202 -3.755442 
C   -3.467260 1.925202 1.938666 
C   6.616707 -0.086785 -5.676404 
C   2.682020 0.086785 0.017704 
C   -2.682020 -2.813079 5.676404 
C   -6.616707 2.813079 -0.017704 
C   7.523172 0.980774 5.577269 
C   1.775556 -0.980774 -0.116839 
C   -1.775556 1.919090 -5.577269 
C   -7.523172 -1.919090 0.116839 
C   8.802346 0.886980 -5.254035 
C   0.496382 -0.886980 0.440073 
C   -0.496382 2.012884 5.254035 
C   -8.802346 -2.012884 -0.440073 
C   9.180686 -0.256738 -4.537172 
C   0.118042 0.256738 1.156936 
C   -0.118042 -2.643126 4.537172 
C   -9.180686 2.643126 -1.156936 
C   8.264046 -1.304386 -4.363447 
C   1.034682 1.304386 1.330661 
C   -1.034682 -1.595478 4.363447 
C   -8.264046 1.595478 -1.330661 
C   6.994547 -1.220316 -4.933881 
C   2.304181 1.220316 0.760227 
C   -2.304181 -1.679547 4.933881 
C   -6.994547 1.679547 -0.760227 
H   7.514750 -0.663178 3.631889 
H   1.783977 0.663178 -2.062219 
H   -1.783977 -2.236686 -3.631889 
H   -7.514750 2.236686 2.062219 
H   9.028616 -2.165678 2.419575 
H   0.270111 2.165678 -3.274533 
H   -0.270111 -0.734185 -2.419575 
H   -9.028616 0.734185 3.274533 
H   8.158878 1.509046 1.412806 
H   1.139850 -1.509046 -4.281302 
H   -1.139850 1.390818 -1.412806 
H   -8.158878 -1.390818 4.281302 
H   5.749935 0.908080 1.704905 
H   3.548793 -0.908080 -3.989203 
H   -3.548793 1.991783 -1.704905 
H   -5.749935 -1.991783 3.989203 
H   4.259195 2.356614 3.021132 
H   5.039533 -2.356614 -2.672976 
H   -5.039533 0.543250 -3.021132 
H   -4.259195 -0.543250 2.672976 
H   4.721990 1.649093 -5.065944 
H   4.576738 -1.649093 0.628164 
H   -4.576738 1.250771 5.065944 
H   -4.721990 -1.250771 -0.628164 
H   2.354283 1.675996 5.608303 
H   6.944444 -1.675996 -0.085805 
H   -6.944444 1.223867 -5.608303 
H   -2.354283 -1.223867 0.085805 
H   1.526891 -0.067361 3.956085 
H   7.771836 0.067361 -1.738023 
H   -7.771836 2.967224 -3.956085 
H   -1.526891 -2.967224 1.738023 
H   3.111952 -1.663638 2.981124 
H   6.186776 1.663638 -2.712984 
H   -6.186776 -1.236225 -2.981124 
H   -3.111952 1.236225 2.712984 
H   7.241562 1.863729 4.994964 
H   2.057165 -1.863729 -0.699145 
H   -2.057165 1.036135 -4.994964 
H   -7.241562 -1.036135 0.699145 
H   -9.090063 1.709304 -5.400814 
H   -0.208665 -1.709304 0.293295 
H   0.208665 1.190560 5.400814 
H   9.090063 -1.190560 -0.293295 
H   -8.406651 -0.336721 -4.129529 
H   -0.892077 0.336721 1.564579 
H   0.892077 -2.563143 4.129529 
H   8.406651 2.563143 -1.564579 
H   8.542297 -2.192890 -3.789530 
H   0.756430 2.192890 1.904578 
H   -0.756430 -0.706973 3.789530 
H   -8.542297 0.706973 -1.904578 
H   6.283918 -2.044865 -4.824405 
H   3.014810 2.044865 0.869703 
H   -3.014810 -0.854999 4.824405 
H   -6.283918 0.854999 -0.869703 
128
i=38
C   5.759977 -1.927473 3.437276 
C   3.538751 1.927473 -2.256832 
C   -3.538751 -0.972391 -3.437276 
C   -5.759977 0.972391 2.256832 
C   7.126340 -1.607748 3.262728 
C   2.172388 1.607748 -2.431380 
C   -2.172388 -1.292115 -3.262728 
C   -7.126340 1.292115 2.431380 
C   7.988943 -2.455581 2.569516 
C   1.309784 2.455581 -3.124592 
C   -1.309784 -0.444282 -2.569516 
C   -7.988943 0.444282 3.124592 
C   7.504366 2.164646 1.987617 
C   1.794361 -2.164646 -3.706491 
C   -1.794361 0.735217 -1.987617 
C   -7.504366 -0.735217 3.706491 
C   6.147865 1.837924 2.125074 
C   3.150862 -1.837924 -3.569034 
C   -3.150862 1.061940 -2.125074 
C   -6.147865 -1.061940 3.569034 
C   5.295383 2.671139 2.853151 
C   4.003345 -2.671139 -2.840957 
C   -4.003345 0.228725 -2.853151 
C   -5.295383 -0.228725 2.840957 
C   4.828951 -0.997387 4.132501 
C   4.469777 0.997387 -1.561607 
C   -4.469777 -1.902477 -4.132501 
C   -4.828951 1.902477 1.561607 
C   5.266401 -0.036935 5.095675 
C   4.032326 0.036935 -0.598433 
C   -4.032326 -2.862928 -5.095675 
C   -5.266401 2.862928 0.598433 
C   4.373674 0.930852 5.575695 
C   4.925054 -0.930852 -0.118413 
C   -4.925054 1.969012 -5.575695 
C   -4.373674 -1.969012 0.118413 
C   3.026654 0.924767 5.195583 
C   6.272074 -0.924767 -0.498525 
C   -6.272074 1.975097 -5.195583 
C   -3.026654 -1.975097 0.498525 
C   2.562514 -0.068301 4.310585 
C   6.736213 0.068301 -1.383523 
C   -6.736213 2.968165 -4.310585 
C   -2.562514 -2.968165 1.383523 
C   3.458476 -0.991437 3.774281 
C   5.840252 0.991437 -1.919827 
C   -5.840252 -1.908427 -3.774281 
C   -3.458476 1.908427 1.919827 
C   6.619247 -0.078371 -5.684553 
C   2.679480 0.078371 0.009555 
C   -2.679480 -2.821493 5.684553 
C   -6.619247 2.821493 -0.009555 
C   7.537089 0.979927 5.560653 
C   1.761639 -0.979927 -0.133455 
C   -1.761639 1.919937 -5.560653 
C   -7.537089 -1.919937 0.133455 
C   8.815628 0.875867 -5.269540 
C   0.483100 -0.875867 0.424568 
C   -0.483100 2.023997 5.269540 
C   -8.815628 -2.023997 -0.424568 
C   9.180633 -0.267374 -4.542305 
C   0.118095 0.267374 1.151803 
C   -0.118095 -2.632490 4.542305 
C   -9.180633 2.632490 -1.151803 
C   8.251557 -1.304598 -4.358473 
C   1.047171 1.304598 1.335635 
C   -1.047171 -1.595266 4.358473 
C   -8.251557 1.595266 -1.335635 
C   6.983381 -1.210844 -4.930812 
C   2.315347 1.210844 0.763296 
C   -2.315347 -1.689019 4.930812 
C   -6.983381 1.689019 -0.763296 
H   7.517343 -0.670587 3.655861 
H   1.781384 0.670587 -2.038247 
H   -1.781384 -2.229277 -3.655861 
H   -7.517343 2.229277 2.038247 
H   9.038935 -2.168430 2.450638 
H   0.259792 2.168430 -3.243470 
H   -0.259792 -0.731433 -2.450638 
H   -9.038935 0.731433 3.243470 
H   8.171367 1.515079 1.418098 
H   1.127361 -1.515079 -4.276010 
H   -1.127361 1.384785 -1.418098 
H   -8.171367 -1.384785 4.276010 
H   5.755438 0.918346 1.680880 
H   3.543290 -0.918346 -4.013228 
H   -3.543290 1.981517 -1.680880 
H   -5.755438 -1.981517 4.013228 
H   4.257872 2.358572 2.997319 
H   5.040856 -2.358572 -2.696789 
H   -5.040856 0.541292 -2.997319 
H   -4.257872 -0.541292 2.696789 
H   4.734426 1.673964 -5.090286 
H   4.564302 -1.673964 0.603822 
H   -4.564302 1.225900 5.090286 
H   -4.734426 -1.225900 -0.603822 
H   2.356506 1.681235 5.606557 
H   6.942221 -1.681235 -0.087551 
H   -6.942221 1.218628 -5.606557 
H   -2.356506 -1.218628 0.087551 
H   1.513079 -0.095460 3.988418 
H   7.785648 0.095460 -1.705690 
H   -7.785648 2.995323 -3.988418 
H   -1.513079 -2.995323 1.705690 
H   3.096659 -1.690573 3.010017 
H   6.202069 1.690573 -2.684091 
H   -6.202069 -1.209290 -3.010017 
H   -3.096659 1.209290 2.684091 
H   7.265322 1.863147 4.972421 
H   2.033405 -1.863147 -0.721688 
H   -2.033405 1.036717 -4.972421 
H   -7.265322 -1.036717 0.721688 
H   -9.067679 1.690571 -5.422034 
H   -0.231049 -1.690571 0.272075 
H   0.231049 1.209293 5.422034 
H   9.067679 -1.209293 -0.272075 
H   -8.407127 -0.354713 -4.134345 
H   -0.891601 0.354713 1.559763 
H   0.891601 -2.545151 4.134345 
H   8.407127 2.545151 -1.559763 
H   8.519754 -2.192996 -3.777729 
H   0.778973 2.192996 1.916379 
H   -0.778973 -0.706867 3.777729 
H   -8.519754 0.706867 -1.916379 
H   6.263651 -2.028249 -4.817102 
H   3.035077 2.028249 0.877006 
H   -3.035077 -0.871615 4.817102 
H   -6.263651 0.871615 -0.877006 
128
i=39
C   5.758866 -1.929272 3.438758 
C   3.539862 1.929272 -2.255350 
C   -3.539862 -0.970592 -3.438758 
C   -5.758866 0.970592 2.255350 
C   7.128774 -1.611770 3.277757 
C   2.169954 1.611770 -2.416351 
C   -2.169954 -1.288093 -3.277757 
C   -7.128774 1.288093 2.416351 
C   7.996352 -2.457168 2.587720 
C   1.302375 2.457168 -3.106388 
C   -1.302375 -0.442695 -2.587720 
C   -7.996352 0.442695 3.106388 
C   7.513150 2.168350 1.991321 
C   1.785577 -2.168350 -3.702787 
C   -1.785577 0.731513 -1.991321 
C   -7.513150 -0.731513 3.702787 
C   6.152681 1.844433 2.112056 
C   3.146046 -1.844433 -3.582052 
C   -3.146046 1.055431 -2.112056 
C   -6.152681 -1.055431 3.582052 
C   5.296071 2.673997 2.840027 
C   4.002657 -2.673997 -2.854081 
C   -4.002657 0.225867 -2.840027 
C   -5.296071 -0.225867 2.854081 
C   4.826675 -1.001197 4.135888 
C   4.472053 1.001197 -1.558220 
C   -4.472053 -1.898667 -4.135888 
C   -4.826675 1.898667 1.558220 
C   5.269470 -0.027727 5.086944 
C   4.029257 0.027727 -0.607164 
C   -4.029257 -2.872136 -5.086944 
C   -5.269470 2.872136 0.607164 
C   4.379812 0.945034 5.562730 
C   4.918916 -0.945034 -0.131378 
C   -4.918916 1.954830 -5.562730 
C   -4.379812 -1.954830 0.131378 
C   3.027183 0.926937 5.196271 
C   6.271545 -0.926937 -0.497837 
C   -6.271545 1.972927 -5.196271 
C   -3.027183 -1.972927 0.497837 
C   2.554788 -0.084282 4.329900 
C   6.743939 0.084282 -1.364208 
C   -6.743939 2.984146 -4.329900 
C   -2.554788 -2.984146 1.364208 
C   3.449692 -1.008212 3.793120 
C   5.849036 1.008212 -1.900988 
C   -5.849036 -1.891652 -3.793120 
C   -3.449692 1.891652 1.900988 
C   6.621787 -0.069957 -5.692702 
C   2.676940 0.069957 0.001406 
C   -2.676940 -2.829907 5.692702 
C   -6.621787 2.829907 -0.001406 
C   7.551006 0.979080 5.544037 
C   1.747722 -0.979080 -0.150071 
C   -1.747722 1.920784 -5.544037 
C   -7.551006 -1.920784 0.150071 
C   8.828910 0.864754 -5.285045 
C   0.469818 -0.864754 0.409063 
C   -0.469818 2.035110 5.285045 
C   -8.828910 -2.035110 -0.409063 
C   9.180580 -0.278010 -4.547438 
C   0.118148 0.278010 1.146670 
C   -0.118148 -2.621854 4.547438 
C   -9.180580 2.621854 -1.146670 
C   8.239068 -1.304810 -4.353499 
C   1.059660 1.304810 1.340609 
C   -1.059660 -1.595054 4.353499 
C   -8.239068 1.595054 -1.340609 
C   6.972215 -1.201372 -4.927743 
C   2.326513 1.201372 0.766365 
C   -2.326513 -1.698491 4.927743 
C   -6.972215 1.698491 -0.766365 
H   7.519936 -0.677996 3.679833 
H   1.778791 0.677996 -2.014275 
H   -1.778791 -2.221868 -3.679833 
H   -7.519936 2.221868 2.014275 
H   9.049254 -2.171182 2.481701 
H   0.249473 2.171182 -3.212407 
H   -0.249473 -0.728681 -2.481701 
H   -9.049254 0.728681 3.212407 
H   8.183856 1.521112 1.423390 
H   1.114872 -1.521112 -4.270718 
H   -1.114872 1.378752 -1.423390 
H   -8.183856 -1.378752 4.270718 
H   5.760941 0.928612 1.656855 
H   3.537787 -0.928612 -4.037253 
H   -3.537787 1.971251 -1.656855 
H   -5.760941 -1.971251 4.037253 
H   4.256549 2.360530 2.973506 
H   5.042179 -2.360530 -2.720602 
H   -5.042179 0.539334 -2.973506 
H   -4.256549 -0.539334 2.720602 
H   4.746862 1.698835 -5.114628 
H   4.551866 -1.698835 0.579480 
H   -4.551866 1.201029 5.114628 
H   -4.746862 -1.201029 -0.579480 
H   2.358729 1.686474 5.604811 
H   6.939998 -1.686474 -0.089297 
H   -6.939998 1.213389 -5.604811 
H   -2.358729 -1.213389 0.089297 
H   1.499267 -0.123559 4.020751 
H   7.799460 0.123559 -1.673357 
H   -7.799460 3.023422 -4.020751 
H   -1.499267 -3.023422 1.673357 
H   3.081366 -1.717508 3.038910 
H   6.217362 1.717508 -2.655198 
H   -6.217362 -1.182355 -3.038910 
H   -3.081366 1.182355 2.655198 
H   7.289082 1.862565 4.949878 
H   2.009645 -1.862565 -0.744231 
H   -2.009645 1.037299 -4.949878 
H   -7.289082 -1.037299 0.744231 
H   -9.045295 1.671838 -5.443254 
H   -0.253433 -1.671838 0.250855 
H   0.253433 1.228026 5.443254 
H   9.045295 -1.228026 -0.250855 
H   -8.407603 -0.372705 -4.139161 
H   -0.891125 0.372705 1.554947 
H   0.891125 -2.527159 4.139161 
H   8.407603 2.527159 -1.554947 
H   8.497211 -2.193102 -3.765928 
H   0.801516 2.193102 1.928180 
H   -0.801516 -0.706761 3.765928 
H   -8.497211 0.706761 -1.928180 
H   6.243384 -2.011633 -4.809799 
H   3.055344 2.011633 0.884309 
H   -3.055344 -0.888231 4.809799 
H   -6.243384 0.888231 -0.884309 
128
i=40
C   5.757755 -1.931071 3.440240 
C   3.540973 1.931071 -2.253868 
C   -3.540973 -0.968793 -3.440240 
C   -5.757755 0.968793 2.253868 
C   7.131208 -1.615792 3.292786 
C   2.167520 1.615792 -2.401322 
C   -2.167520 -1.284071 -3.292786 
C   -7.131208 1.284071 2.401322 
C   8.003761 -2.458755 2.605924 
C   1.294966 2.458755 -3.088184 
C   -1.294966 -0.441108 -2.605924 
C   -8.003761 0.441108 3.088184 
C   7.521934 2.172054 1.995025 
C   1.776793 -2.172054 -3.699083 
C   -1.776793 0.727809 -1.995025 
C   -7.521934 -0.727809 3.699083 
C   6.157497 1.850942 2.099038 
C   3.141230 -1.850942 -3.595070 
C   -3.141230 1.048922 -2.099038 
C   -6.157497 -1.048922 3.595070 
C   5.296759 2.676855 2.826903 
C   4.001969 -2.676855 -2.867205 
C   -4.001969 0.223009 -2.826903 
C   -5.296759 -0.223009 2.867205 
C   4.824399 -1.005007 4.139275 
C   4.474329 1.005007 -1.554833 
C   -4.474329 -1.894857 -4.139275 
C   -4.824399 1.894857 1.554833 
C   5.272539 -0.018519 5.078213 
C   4.026188 0.018519 -0.615895 
C   -4.026188 -2.881344 -5.078213 
C   -5.272539 2.881344 0.615895 
C   4.385950 0.959216 5.549765 
C   4.912778 -0.959216 -0.144343 
C   -4.912778 1.940648 -5.549765 
C   -4.385950 -1.940648 0.144343 
C   3.027712 0.929107 5.196959 
C   6.271016 -0.929107 -0.497149 
C   -6.271016 1.970757 -5.196959 
C   -3.027712 -1.970757 0.497149 
C   2.547062 -0.100263 4.349215 
C   6.751665 0.100263 -1.344893 
C   -6.751665 3.000127 -4.349215 
C   -2.547062 -3.000127 1.344893 
C   3.440908 -1.024987 3.811959 
C   5.857820 1.024987 -1.882149 
C   -5.857820 -1.874877 -3.811959 
C   -3.440908 1.874877 1.882149 
C   6.624327 -0.061543 -5.700851 
C   2.674400 0.061543 -0.006743 
C   -2.674400 -2.838321 5.700851 
C   -6.624327 2.838321 0.006743 
C   7.564923 0.978233 5.527421 
C   1.733805 -0.978233 -0.166687 
C   -1.733805 1.921631 -5.527421 
C   -7.564923 -1.921631 0.166687 
C   8.842192 0.853641 -5.300550 
C   0.456536 -0.853641 0.393558 
C   -0.456536 2.046223 5.300550 
C   -8.842192 -2.046223 -0.393558 
C   9.180527 -0.288646 -4.552571 
C   0.118201 0.288646 1.141537 
C   -0.118201 -2.611218 4.552571 
C   -9.180527 2.611218 -1.141537 
C   8.226579 -1.305022 -4.348525 
C   1.072149 1.305022 1.345583 
C   -1.072149 -1.594842 4.348525 
C   -8.226579 1.594842 -1.345583 
C   6.961049 -1.191900 -4.924674 
C   2.337679 1.191900 0.769434 
C   -2.337679 -1.707963 4.924674 
C   -6.961049 1.707963 -0.769434 
H   7.522529 -0.685405 3.703805 
H   1.776198 0.685405 -1.990303 
H   -1.776198 -2.214459 -3.703805 
H   -7.522529 2.214459 1.990303 
H   9.059573 -2.173934 2.512764 
H   0.239154 2.173934 -3.181344 
H   -0.239154 -0.725929 -2.512764 
H   -9.059573 0.725929 3.181344 
H   8.196345 1.527145 1.428682 
H   1.102383 -1.527145 -4.265426 
H   -1.102383 1.372719 -1.428682 
H   -8.196345 -1.372719 4.265426 
H   5.766444 0.938878 1.632830 
H   3.532284 -0.938878 -4.061278 
H   -3.532284 1.960985 -1.632830 
H   -5.766444 -1.960985 4.061278 
H   4.255226 2.362488 2.949693 
H   5.043502 -2.362488 -2.744415 
H   -5.043502 0.537376 -2.949693 
H   -4.255226 -0.537376 2.744415 
H   4.759298 1.723706 -5.138970 
H   4.539430 -1.723706 0.555138 
H   -4.539430 1.176158 5.138970 
H   -4.759298 -1.176158 -0.555138 
H   2.360952 1.691713 5.603065 
H   6.937775 -1.691713 -0.091043 
H   -6.937775 1.208150 -5.603065 
H   -2.360952 -1.208150 0.091043 
H   1.485455 -0.151658 4.053084 
H   7.813272 0.151658 -1.641024 
H   -7.813272 3.051521 -4.053084 
H   -1.485455 -3.051521 1.641024 
H   3.066073 -1.744443 3.067803 
H   6.232655 1.744443 -2.626305 
H   -6.232655 -1.155420 -3.067803 
H   -3.066073 1.155420 2.626305 
H   7.312842 1.861983 4.927335 
H   1.985885 -1.861983 -0.766774 
H   -1.985885 1.037881 -4.927335 
H   -7.312842 -1.037881 0.766774 
H   -9.022911 1.653105 -5.464474 
H   -0.275817 -1.653105 0.229635 
H   0.275817 1.246759 5.464474 
H   9.022911 -1.246759 -0.229635 
H   -8.408079 -0.390697 -4.143977 
H   -0.890649 0.390697 1.550131 
H   0.890649 -2.509167 4.143977 
H   8.408079 2.509167 -1.550131 
H   8.474668 -2.193208 -3.754127 
H   0.824059 2.193208 1.939981 
H   -0.824059 -0.706655 3.754127 
H   -8.474668 0.706655 -1.939981 
H   6.223117 -1.995017 -4.802496 
H   3.075611 1.995017 0.891612 
H   -3.075611 -0.904847 4.802496 
H   -6.223117 0.904847 -0.891612 
