# Supplementary material for: Is Ortho-Terphenyl a Rigid Glass Former?
Source: J Phys Chem Lett. 2024 Jul 1;15(27):7020–7. doi: 10.1021/acs.jpclett.4c01217 (PMC11247491; doi:10.1021/acs.jpclett.4c01217)
Supplement: Supplementary file 2 — jz4c01217_si_002.zip [file jz4c01217_si_002.zip › xyz files for modes/for IR active/f37.xyz]

128
i=1
C   5.783104 -1.784700 3.261802 
C   3.515624 1.784700 -2.432306 
C   -3.515624 -1.115164 -3.261802 
C   -5.783104 1.115164 2.432306 
C   7.175982 -1.557364 3.108315 
C   2.122746 1.557364 -2.585793 
C   -2.122746 -1.342499 -3.108315 
C   -7.175982 1.342499 2.585793 
C   8.015930 -2.524382 2.528348 
C   1.282797 2.524382 -3.165760 
C   -1.282797 -0.375481 -2.528348 
C   -8.015930 0.375481 3.165760 
C   7.475158 2.079978 2.042649 
C   1.823569 -2.079978 -3.651459 
C   -1.823569 0.819885 -2.042649 
C   -7.475158 -0.819885 3.651459 
C   6.088753 1.855861 2.160110 
C   3.209974 -1.855861 -3.533998 
C   -3.209974 1.044003 -2.160110 
C   -6.088753 -1.044003 3.533998 
C   5.260407 2.799303 2.778329 
C   4.038321 -2.799303 -2.915779 
C   -4.038321 0.100561 -2.778329 
C   -5.260407 -0.100561 2.915779 
C   4.869223 -0.850067 3.960622 
C   4.429505 0.850067 -1.733486 
C   -4.429505 -2.049797 -3.960622 
C   -4.869223 2.049797 1.733486 
C   5.259208 -0.114091 5.117632 
C   4.039519 0.114091 -0.576476 
C   -4.039519 -2.785772 -5.117632 
C   -5.259208 2.785772 0.576476 
C   4.297898 0.652188 5.842140 
C   5.000830 -0.652188 0.148032 
C   -5.000830 2.247676 -5.842140 
C   -4.297898 -2.247676 -0.148032 
C   2.947811 0.688377 5.477047 
C   6.350917 -0.688377 -0.217061 
C   -6.350917 2.211487 -5.477047 
C   -2.947811 -2.211487 0.217061 
C   2.568966 -0.010934 4.310320 
C   6.729761 0.010934 -1.383788 
C   -6.729761 2.910798 -4.310320 
C   -2.568966 -2.910798 1.383788 
C   3.523144 -0.747012 3.552448 
C   5.775584 0.747012 -2.141660 
C   -5.775584 -2.152852 -3.552448 
C   -3.523144 2.152852 2.141660 
C   6.624747 -0.162669 -5.682540 
C   2.673980 0.162669 0.011568 
C   -2.673980 -2.737195 5.682540 
C   -6.624747 2.737195 -0.011568 
C   7.465600 0.957276 5.636215 
C   1.833128 -0.957276 -0.057893 
C   -1.833128 1.942588 -5.636215 
C   -7.465600 -1.942588 0.057893 
C   8.715774 0.942018 -5.123965 
C   0.582954 -0.942018 0.570143 
C   -0.582954 1.957846 5.123965 
C   -8.715774 -1.957846 -0.570143 
C   9.137614 -0.184982 -4.410064 
C   0.161114 0.184982 1.284044 
C   -0.161114 -2.714882 4.410064 
C   -9.137614 2.714882 -1.284044 
C   8.293470 -1.296764 -4.325551 
C   1.005258 1.296764 1.368557 
C   -1.005258 -1.603100 4.325551 
C   -8.293470 1.603100 -1.368557 
C   7.049903 -1.289318 -4.962875 
C   2.248825 1.289318 0.731233 
C   -2.248825 -1.610545 4.962875 
C   -7.049903 1.610545 -0.731233 
H   7.606612 -0.616604 3.448897 
H   1.692115 0.616604 -2.245211 
H   -1.692115 -2.283260 -3.448897 
H   -7.606612 2.283260 2.245211 
H   9.091592 -2.320616 2.419467 
H   0.207135 2.320616 -3.274641 
H   -0.207135 -0.579247 -2.419467 
H   -9.091592 0.579247 3.274641 
H   8.124164 1.335788 1.561504 
H   1.174564 -1.335788 -4.132604 
H   -1.174564 1.564076 -1.561504 
H   -8.124164 -1.564076 4.132604 
H   5.656067 0.928504 1.788725 
H   3.642661 -0.928504 -3.905383 
H   -3.642661 1.971359 -1.788725 
H   -5.656067 -1.971359 3.905383 
H   4.201513 2.562356 2.941230 
H   5.097215 -2.562356 -2.752878 
H   -5.097215 0.337508 -2.941230 
H   -4.201513 -0.337508 2.752878 
H   4.606094 1.200877 -4.643662 
H   4.692634 -1.200877 1.050446 
H   -4.692634 1.698987 4.643662 
H   -4.606094 -1.698987 -1.050446 
H   2.217115 1.266202 6.096629 
H   7.081612 -1.266202 0.402521 
H   -7.081612 1.633661 -6.096629 
H   -2.217115 -1.633661 -0.402521 
H   1.531443 0.026093 3.968997 
H   7.767284 -0.026093 -1.725111 
H   -7.767284 2.873770 -3.968997 
H   -1.531443 -2.873770 1.725111 
H   3.203180 -1.257018 2.630496 
H   6.095548 1.257018 -3.063612 
H   -6.095548 -1.642845 -2.630496 
H   -3.203180 1.642845 3.063612 
H   7.145042 1.831761 5.065662 
H   2.153685 -1.831761 -0.628447 
H   -2.153685 1.068103 -5.065662 
H   -7.145042 -1.068103 0.628447 
H   -9.233367 1.814292 -5.211584 
H   -0.065361 -1.814292 0.482525 
H   0.065361 1.085572 5.211584 
H   9.233367 -1.085572 -0.482525 
H   -8.468885 -0.206009 -3.948763 
H   -0.829843 0.206009 1.745345 
H   0.829843 -2.693855 3.948763 
H   8.468885 2.693855 -1.745345 
H   8.605055 -2.173734 -3.755556 
H   0.693672 2.173734 1.938552 
H   -0.693672 -0.726129 3.755556 
H   -8.605055 0.726129 -1.938552 
H   6.390170 -2.155671 -4.895213 
H   2.908558 2.155671 0.798895 
H   -2.908558 -0.744193 4.895213 
H   -6.390170 0.744193 -0.798895 
128
i=2
C   5.781569 -1.797718 3.278312 
C   3.517159 1.797718 -2.415796 
C   -3.517159 -1.102146 -3.278312 
C   -5.781569 1.102146 2.415796 
C   7.169314 -1.559587 3.113236 
C   2.129414 1.559587 -2.580872 
C   -2.129414 -1.340276 -3.113236 
C   -7.169314 1.340276 2.580872 
C   8.008045 -2.516391 2.519722 
C   1.290682 2.516391 -3.174386 
C   -1.290682 -0.383472 -2.519722 
C   -8.008045 0.383472 3.174386 
C   7.471930 2.085852 2.034553 
C   1.826797 -2.085852 -3.659555 
C   -1.826797 0.814011 -2.034553 
C   -7.471930 -0.814011 3.659555 
C   6.091293 1.849511 2.165719 
C   3.207434 -1.849511 -3.528389 
C   -3.207434 1.050353 -2.165719 
C   -6.091293 -1.050353 3.528389 
C   5.263423 2.784486 2.794998 
C   4.035305 -2.784486 -2.899110 
C   -4.035305 0.115378 -2.794998 
C   -5.263423 -0.115378 2.899110 
C   4.866789 -0.862132 3.975439 
C   4.431939 0.862132 -1.718669 
C   -4.431939 -2.037732 -3.975439 
C   -4.866789 2.037732 1.718669 
C   5.257779 -0.112821 5.121548 
C   4.040948 0.112821 -0.572560 
C   -4.040948 -2.787042 -5.121548 
C   -5.257779 2.787042 0.572560 
C   4.301179 0.670127 5.824571 
C   4.997549 -0.670127 0.130463 
C   -4.997549 2.229737 -5.824571 
C   -4.301179 -2.229737 -0.130463 
C   2.955325 0.710497 5.448419 
C   6.343403 -0.710497 -0.245689 
C   -6.343403 2.189367 -5.448419 
C   -2.955325 -2.189367 0.245689 
C   2.573729 -0.005484 4.296826 
C   6.724998 0.005484 -1.397282 
C   -6.724998 2.905348 -4.296826 
C   -2.573729 -2.905348 1.397282 
C   3.522826 -0.759712 3.561444 
C   5.775902 0.759712 -2.132664 
C   -5.775902 -2.140152 -3.561444 
C   -3.522826 2.140152 2.132664 
C   6.622419 -0.160129 -5.677037 
C   2.676308 0.160129 0.017071 
C   -2.676308 -2.739735 5.677037 
C   -6.622419 2.739735 -0.017071 
C   7.463007 0.960134 5.640290 
C   1.835721 -0.960134 -0.053818 
C   -1.835721 1.939730 -5.640290 
C   -7.463007 -1.939730 0.053818 
C   8.716462 0.943182 -5.127669 
C   0.582266 -0.943182 0.566439 
C   -0.582266 1.956682 5.127669 
C   -8.716462 -1.956682 -0.566439 
C   9.141953 -0.185776 -4.419695 
C   0.156775 0.185776 1.274413 
C   -0.156775 -2.714088 4.419695 
C   -9.141953 2.714088 -1.274413 
C   8.298021 -1.297399 -4.332325 
C   1.000707 1.297399 1.361783 
C   -1.000707 -1.602465 4.332325 
C   -8.298021 1.602465 -1.361783 
C   7.051067 -1.288101 -4.961817 
C   2.247661 1.288101 0.732291 
C   -2.247661 -1.611762 4.961817 
C   -7.051067 1.611762 -0.732291 
H   7.595870 -0.616816 3.452813 
H   1.702857 0.616816 -2.241295 
H   -1.702857 -2.283048 -3.452813 
H   -7.595870 2.283048 2.241295 
H   9.079103 -2.303471 2.400840 
H   0.219624 2.303471 -3.293268 
H   -0.219624 -0.596392 -2.400840 
H   -9.079103 0.596392 3.293268 
H   8.120142 1.349494 1.543459 
H   1.178586 -1.349494 -4.150649 
H   -1.178586 1.550370 -1.543459 
H   -8.120142 -1.550370 4.150649 
H   5.662152 0.920302 1.794758 
H   3.636576 -0.920302 -3.899350 
H   -3.636576 1.979561 -1.794758 
H   -5.662152 -1.979561 3.899350 
H   4.208075 2.540607 2.963508 
H   5.090653 -2.540607 -2.730600 
H   -5.090653 0.359257 -2.963508 
H   -4.208075 -0.359257 2.730600 
H   4.610222 1.230776 -4.671285 
H   4.688506 -1.230776 1.022823 
H   -4.688506 1.669088 4.671285 
H   -4.610222 -1.669088 -1.022823 
H   2.229498 1.304038 6.048844 
H   7.069229 -1.304038 0.354736 
H   -7.069229 1.595825 -6.048844 
H   -2.229498 -1.595825 -0.354736 
H   1.539275 0.033607 3.948306 
H   7.759452 -0.033607 -1.745802 
H   -7.759452 2.866256 -3.948306 
H   -1.539275 -2.866256 1.745802 
H   3.203233 -1.281519 2.648223 
H   6.095495 1.281519 -3.045885 
H   -6.095495 -1.618344 -2.648223 
H   -3.203233 1.618344 3.045885 
H   7.140438 1.835307 5.072118 
H   2.158289 -1.835307 -0.621991 
H   -2.158289 1.064557 -5.072118 
H   -7.140438 -1.064557 0.621991 
H   -9.232467 1.815033 -5.217775 
H   -0.066261 -1.815033 0.476334 
H   0.066261 1.084831 5.217775 
H   9.232467 -1.084831 -0.476334 
H   -8.462376 -0.208285 -3.963950 
H   -0.836352 0.208285 1.730158 
H   0.836352 -2.691579 3.963950 
H   8.462376 2.691579 -1.730158 
H   8.612305 -2.175586 -3.766034 
H   0.686422 2.175586 1.928074 
H   -0.686422 -0.724277 3.766034 
H   -8.612305 0.724277 -1.928074 
H   6.391705 -2.154560 -4.892514 
H   2.907023 2.154560 0.801594 
H   -2.907023 -0.745304 4.892514 
H   -6.391705 0.745304 -0.801594 
128
i=3
C   5.780034 -1.810736 3.294822 
C   3.518694 1.810736 -2.399286 
C   -3.518694 -1.089128 -3.294822 
C   -5.780034 1.089128 2.399286 
C   7.162646 -1.561810 3.118157 
C   2.136082 1.561810 -2.575951 
C   -2.136082 -1.338053 -3.118157 
C   -7.162646 1.338053 2.575951 
C   8.000160 -2.508400 2.511096 
C   1.298567 2.508400 -3.183012 
C   -1.298567 -0.391463 -2.511096 
C   -8.000160 0.391463 3.183012 
C   7.468702 2.091726 2.026457 
C   1.830025 -2.091726 -3.667651 
C   -1.830025 0.808137 -2.026457 
C   -7.468702 -0.808137 3.667651 
C   6.093833 1.843161 2.171328 
C   3.204894 -1.843161 -3.522780 
C   -3.204894 1.056703 -2.171328 
C   -6.093833 -1.056703 3.522780 
C   5.266439 2.769669 2.811667 
C   4.032289 -2.769669 -2.882441 
C   -4.032289 0.130195 -2.811667 
C   -5.266439 -0.130195 2.882441 
C   4.864355 -0.874197 3.990256 
C   4.434373 0.874197 -1.703852 
C   -4.434373 -2.025667 -3.990256 
C   -4.864355 2.025667 1.703852 
C   5.256350 -0.111551 5.125464 
C   4.042377 0.111551 -0.568644 
C   -4.042377 -2.788312 -5.125464 
C   -5.256350 2.788312 0.568644 
C   4.304460 0.688066 5.807002 
C   4.994268 -0.688066 0.112894 
C   -4.994268 2.211798 -5.807002 
C   -4.304460 -2.211798 -0.112894 
C   2.962839 0.732617 5.419791 
C   6.335889 -0.732617 -0.274317 
C   -6.335889 2.167247 -5.419791 
C   -2.962839 -2.167247 0.274317 
C   2.578492 -0.000034 4.283332 
C   6.720235 0.000034 -1.410776 
C   -6.720235 2.899898 -4.283332 
C   -2.578492 -2.899898 1.410776 
C   3.522508 -0.772412 3.570440 
C   5.776220 0.772412 -2.123668 
C   -5.776220 -2.127452 -3.570440 
C   -3.522508 2.127452 2.123668 
C   6.620091 -0.157589 -5.671534 
C   2.678636 0.157589 0.022574 
C   -2.678636 -2.742275 5.671534 
C   -6.620091 2.742275 -0.022574 
C   7.460414 0.962992 5.644365 
C   1.838314 -0.962992 -0.049743 
C   -1.838314 1.936872 -5.644365 
C   -7.460414 -1.936872 0.049743 
C   8.717150 0.944346 -5.131373 
C   0.581578 -0.944346 0.562735 
C   -0.581578 1.955518 5.131373 
C   -8.717150 -1.955518 -0.562735 
C   9.146292 -0.186570 -4.429326 
C   0.152436 0.186570 1.264782 
C   -0.152436 -2.713294 4.429326 
C   -9.146292 2.713294 -1.264782 
C   8.302572 -1.298034 -4.339099 
C   0.996156 1.298034 1.355009 
C   -0.996156 -1.601830 4.339099 
C   -8.302572 1.601830 -1.355009 
C   7.052231 -1.286884 -4.960759 
C   2.246497 1.286884 0.733349 
C   -2.246497 -1.612979 4.960759 
C   -7.052231 1.612979 -0.733349 
H   7.585128 -0.617028 3.456729 
H   1.713599 0.617028 -2.237379 
H   -1.713599 -2.282836 -3.456729 
H   -7.585128 2.282836 2.237379 
H   9.066614 -2.286326 2.382213 
H   0.232113 2.286326 -3.311895 
H   -0.232113 -0.613537 -2.382213 
H   -9.066614 0.613537 3.311895 
H   8.116120 1.363200 1.525414 
H   1.182608 -1.363200 -4.168694 
H   -1.182608 1.536664 -1.525414 
H   -8.116120 -1.536664 4.168694 
H   5.668237 0.912100 1.800791 
H   3.630491 -0.912100 -3.893317 
H   -3.630491 1.987763 -1.800791 
H   -5.668237 -1.987763 3.893317 
H   4.214637 2.518858 2.985786 
H   5.084091 -2.518858 -2.708322 
H   -5.084091 0.381006 -2.985786 
H   -4.214637 -0.381006 2.708322 
H   4.614350 1.260675 -4.698908 
H   4.684378 -1.260675 0.995200 
H   -4.684378 1.639189 4.698908 
H   -4.614350 -1.639189 -0.995200 
H   2.241881 1.341874 6.001059 
H   7.056846 -1.341874 0.306951 
H   -7.056846 1.557989 -6.001059 
H   -2.241881 -1.557989 -0.306951 
H   1.547107 0.041121 3.927615 
H   7.751620 -0.041121 -1.766493 
H   -7.751620 2.858742 -3.927615 
H   -1.547107 -2.858742 1.766493 
H   3.203286 -1.306020 2.665950 
H   6.095442 1.306020 -3.028158 
H   -6.095442 -1.593843 -2.665950 
H   -3.203286 1.593843 3.028158 
H   7.135834 1.838853 5.078574 
H   2.162893 -1.838853 -0.615535 
H   -2.162893 1.061011 -5.078574 
H   -7.135834 -1.061011 0.615535 
H   -9.231567 1.815774 -5.223966 
H   -0.067161 -1.815774 0.470143 
H   0.067161 1.084090 5.223966 
H   9.231567 -1.084090 -0.470143 
H   -8.455867 -0.210561 -3.979137 
H   -0.842861 0.210561 1.714971 
H   0.842861 -2.689303 3.979137 
H   8.455867 2.689303 -1.714971 
H   8.619555 -2.177438 -3.776512 
H   0.679172 2.177438 1.917596 
H   -0.679172 -0.722425 3.776512 
H   -8.619555 0.722425 -1.917596 
H   6.393240 -2.153449 -4.889815 
H   2.905488 2.153449 0.804293 
H   -2.905488 -0.746415 4.889815 
H   -6.393240 0.746415 -0.804293 
128
i=4
C   5.778499 -1.823754 3.311332 
C   3.520229 1.823754 -2.382776 
C   -3.520229 -1.076110 -3.311332 
C   -5.778499 1.076110 2.382776 
C   7.155978 -1.564033 3.123078 
C   2.142750 1.564033 -2.571030 
C   -2.142750 -1.335830 -3.123078 
C   -7.155978 1.335830 2.571030 
C   7.992275 -2.500409 2.502470 
C   1.306452 2.500409 -3.191638 
C   -1.306452 -0.399454 -2.502470 
C   -7.992275 0.399454 3.191638 
C   7.465474 2.097600 2.018361 
C   1.833253 -2.097600 -3.675747 
C   -1.833253 0.802263 -2.018361 
C   -7.465474 -0.802263 3.675747 
C   6.096373 1.836811 2.176937 
C   3.202354 -1.836811 -3.517171 
C   -3.202354 1.063053 -2.176937 
C   -6.096373 -1.063053 3.517171 
C   5.269455 2.754852 2.828336 
C   4.029273 -2.754852 -2.865772 
C   -4.029273 0.145012 -2.828336 
C   -5.269455 -0.145012 2.865772 
C   4.861921 -0.886262 4.005073 
C   4.436807 0.886262 -1.689035 
C   -4.436807 -2.013602 -4.005073 
C   -4.861921 2.013602 1.689035 
C   5.254921 -0.110281 5.129380 
C   4.043806 0.110281 -0.564728 
C   -4.043806 -2.789582 -5.129380 
C   -5.254921 2.789582 0.564728 
C   4.307741 0.706005 5.789433 
C   4.990987 -0.706005 0.095325 
C   -4.990987 2.193859 -5.789433 
C   -4.307741 -2.193859 -0.095325 
C   2.970353 0.754737 5.391163 
C   6.328375 -0.754737 -0.302945 
C   -6.328375 2.145127 -5.391163 
C   -2.970353 -2.145127 0.302945 
C   2.583255 0.005416 4.269838 
C   6.715472 -0.005416 -1.424270 
C   -6.715472 2.894448 -4.269838 
C   -2.583255 -2.894448 1.424270 
C   3.522190 -0.785112 3.579436 
C   5.776538 0.785112 -2.114672 
C   -5.776538 -2.114752 -3.579436 
C   -3.522190 2.114752 2.114672 
C   6.617763 -0.155049 -5.666031 
C   2.680964 0.155049 0.028077 
C   -2.680964 -2.744815 5.666031 
C   -6.617763 2.744815 -0.028077 
C   7.457821 0.965850 5.648440 
C   1.840907 -0.965850 -0.045668 
C   -1.840907 1.934014 -5.648440 
C   -7.457821 -1.934014 0.045668 
C   8.717838 0.945510 -5.135077 
C   0.580890 -0.945510 0.559031 
C   -0.580890 1.954354 5.135077 
C   -8.717838 -1.954354 -0.559031 
C   9.150631 -0.187364 -4.438957 
C   0.148097 0.187364 1.255151 
C   -0.148097 -2.712500 4.438957 
C   -9.150631 2.712500 -1.255151 
C   8.307123 -1.298669 -4.345873 
C   0.991605 1.298669 1.348235 
C   -0.991605 -1.601195 4.345873 
C   -8.307123 1.601195 -1.348235 
C   7.053395 -1.285667 -4.959701 
C   2.245333 1.285667 0.734407 
C   -2.245333 -1.614196 4.959701 
C   -7.053395 1.614196 -0.734407 
H   7.574386 -0.617240 3.460645 
H   1.724341 0.617240 -2.233463 
H   -1.724341 -2.282624 -3.460645 
H   -7.574386 2.282624 2.233463 
H   9.054125 -2.269181 2.363586 
H   0.244602 2.269181 -3.330522 
H   -0.244602 -0.630682 -2.363586 
H   -9.054125 0.630682 3.330522 
H   8.112098 1.376906 1.507369 
H   1.186630 -1.376906 -4.186739 
H   -1.186630 1.522958 -1.507369 
H   -8.112098 -1.522958 4.186739 
H   5.674322 0.903898 1.806824 
H   3.624406 -0.903898 -3.887284 
H   -3.624406 1.995965 -1.806824 
H   -5.674322 -1.995965 3.887284 
H   4.221199 2.497109 3.008064 
H   5.077529 -2.497109 -2.686044 
H   -5.077529 0.402755 -3.008064 
H   -4.221199 -0.402755 2.686044 
H   4.618478 1.290574 -4.726531 
H   4.680250 -1.290574 0.967577 
H   -4.680250 1.609290 4.726531 
H   -4.618478 -1.609290 -0.967577 
H   2.254264 1.379710 5.953274 
H   7.044463 -1.379710 0.259166 
H   -7.044463 1.520153 -5.953274 
H   -2.254264 -1.520153 -0.259166 
H   1.554939 0.048635 3.906924 
H   7.743788 -0.048635 -1.787184 
H   -7.743788 2.851228 -3.906924 
H   -1.554939 -2.851228 1.787184 
H   3.203339 -1.330521 2.683677 
H   6.095389 1.330521 -3.010431 
H   -6.095389 -1.569342 -2.683677 
H   -3.203339 1.569342 3.010431 
H   7.131230 1.842399 5.085030 
H   2.167497 -1.842399 -0.609079 
H   -2.167497 1.057465 -5.085030 
H   -7.131230 -1.057465 0.609079 
H   -9.230667 1.816515 -5.230157 
H   -0.068061 -1.816515 0.463952 
H   0.068061 1.083349 5.230157 
H   9.230667 -1.083349 -0.463952 
H   -8.449358 -0.212837 -3.994324 
H   -0.849370 0.212837 1.699784 
H   0.849370 -2.687027 3.994324 
H   8.449358 2.687027 -1.699784 
H   8.626805 -2.179290 -3.786990 
H   0.671922 2.179290 1.907118 
H   -0.671922 -0.720573 3.786990 
H   -8.626805 0.720573 -1.907118 
H   6.394775 -2.152338 -4.887116 
H   2.903953 2.152338 0.806992 
H   -2.903953 -0.747526 4.887116 
H   -6.394775 0.747526 -0.806992 
128
i=5
C   5.776964 -1.836772 3.327842 
C   3.521764 1.836772 -2.366266 
C   -3.521764 -1.063092 -3.327842 
C   -5.776964 1.063092 2.366266 
C   7.149310 -1.566256 3.127999 
C   2.149418 1.566256 -2.566109 
C   -2.149418 -1.333607 -3.127999 
C   -7.149310 1.333607 2.566109 
C   7.984390 -2.492418 2.493844 
C   1.314337 2.492418 -3.200264 
C   -1.314337 -0.407445 -2.493844 
C   -7.984390 0.407445 3.200264 
C   7.462246 2.103474 2.010265 
C   1.836481 -2.103474 -3.683843 
C   -1.836481 0.796389 -2.010265 
C   -7.462246 -0.796389 3.683843 
C   6.098913 1.830461 2.182546 
C   3.199814 -1.830461 -3.511562 
C   -3.199814 1.069403 -2.182546 
C   -6.098913 -1.069403 3.511562 
C   5.272471 2.740035 2.845005 
C   4.026257 -2.740035 -2.849103 
C   -4.026257 0.159829 -2.845005 
C   -5.272471 -0.159829 2.849103 
C   4.859487 -0.898327 4.019890 
C   4.439241 0.898327 -1.674218 
C   -4.439241 -2.001537 -4.019890 
C   -4.859487 2.001537 1.674218 
C   5.253492 -0.109011 5.133296 
C   4.045235 0.109011 -0.560812 
C   -4.045235 -2.790852 -5.133296 
C   -5.253492 2.790852 0.560812 
C   4.311022 0.723944 5.771864 
C   4.987706 -0.723944 0.077756 
C   -4.987706 2.175920 -5.771864 
C   -4.311022 -2.175920 -0.077756 
C   2.977867 0.776857 5.362535 
C   6.320861 -0.776857 -0.331573 
C   -6.320861 2.123007 -5.362535 
C   -2.977867 -2.123007 0.331573 
C   2.588018 0.010866 4.256344 
C   6.710709 -0.010866 -1.437764 
C   -6.710709 2.888998 -4.256344 
C   -2.588018 -2.888998 1.437764 
C   3.521872 -0.797812 3.588432 
C   5.776856 0.797812 -2.105676 
C   -5.776856 -2.102052 -3.588432 
C   -3.521872 2.102052 2.105676 
C   6.615435 -0.152509 -5.660528 
C   2.683292 0.152509 0.033580 
C   -2.683292 -2.747355 5.660528 
C   -6.615435 2.747355 -0.033580 
C   7.455228 0.968708 5.652515 
C   1.843500 -0.968708 -0.041593 
C   -1.843500 1.931156 -5.652515 
C   -7.455228 -1.931156 0.041593 
C   8.718526 0.946674 -5.138781 
C   0.580202 -0.946674 0.555327 
C   -0.580202 1.953190 5.138781 
C   -8.718526 -1.953190 -0.555327 
C   9.154970 -0.188158 -4.448588 
C   0.143758 0.188158 1.245520 
C   -0.143758 -2.711706 4.448588 
C   -9.154970 2.711706 -1.245520 
C   8.311674 -1.299304 -4.352647 
C   0.987054 1.299304 1.341461 
C   -0.987054 -1.600560 4.352647 
C   -8.311674 1.600560 -1.341461 
C   7.054559 -1.284450 -4.958643 
C   2.244169 1.284450 0.735465 
C   -2.244169 -1.615413 4.958643 
C   -7.054559 1.615413 -0.735465 
H   7.563644 -0.617452 3.464561 
H   1.735083 0.617452 -2.229547 
H   -1.735083 -2.282412 -3.464561 
H   -7.563644 2.282412 2.229547 
H   9.041636 -2.252036 2.344959 
H   0.257091 2.252036 -3.349149 
H   -0.257091 -0.647827 -2.344959 
H   -9.041636 0.647827 3.349149 
H   8.108076 1.390612 1.489324 
H   1.190652 -1.390612 -4.204784 
H   -1.190652 1.509252 -1.489324 
H   -8.108076 -1.509252 4.204784 
H   5.680407 0.895696 1.812857 
H   3.618321 -0.895696 -3.881251 
H   -3.618321 2.004167 -1.812857 
H   -5.680407 -2.004167 3.881251 
H   4.227761 2.475360 3.030342 
H   5.070967 -2.475360 -2.663766 
H   -5.070967 0.424504 -3.030342 
H   -4.227761 -0.424504 2.663766 
H   4.622606 1.320473 -4.754154 
H   4.676122 -1.320473 0.939954 
H   -4.676122 1.579391 4.754154 
H   -4.622606 -1.579391 -0.939954 
H   2.266647 1.417546 5.905489 
H   7.032080 -1.417546 0.211381 
H   -7.032080 1.482317 -5.905489 
H   -2.266647 -1.482317 -0.211381 
H   1.562771 0.056149 3.886233 
H   7.735956 -0.056149 -1.807875 
H   -7.735956 2.843714 -3.886233 
H   -1.562771 -2.843714 1.807875 
H   3.203392 -1.355022 2.701404 
H   6.095336 1.355022 -2.992704 
H   -6.095336 -1.544841 -2.701404 
H   -3.203392 1.544841 2.992704 
H   7.126626 1.845945 5.091486 
H   2.172101 -1.845945 -0.602623 
H   -2.172101 1.053919 -5.091486 
H   -7.126626 -1.053919 0.602623 
H   -9.229767 1.817256 -5.236348 
H   -0.068961 -1.817256 0.457761 
H   0.068961 1.082608 5.236348 
H   9.229767 -1.082608 -0.457761 
H   -8.442849 -0.215113 -4.009511 
H   -0.855879 0.215113 1.684597 
H   0.855879 -2.684751 4.009511 
H   8.442849 2.684751 -1.684597 
H   8.634055 -2.181142 -3.797468 
H   0.664672 2.181142 1.896640 
H   -0.664672 -0.718721 3.797468 
H   -8.634055 0.718721 -1.896640 
H   6.396310 -2.151227 -4.884417 
H   2.902418 2.151227 0.809691 
H   -2.902418 -0.748637 4.884417 
H   -6.396310 0.748637 -0.809691 
128
i=6
C   5.775429 -1.849790 3.344352 
C   3.523299 1.849790 -2.349756 
C   -3.523299 -1.050074 -3.344352 
C   -5.775429 1.050074 2.349756 
C   7.142642 -1.568479 3.132920 
C   2.156086 1.568479 -2.561188 
C   -2.156086 -1.331384 -3.132920 
C   -7.142642 1.331384 2.561188 
C   7.976505 -2.484427 2.485218 
C   1.322222 2.484427 -3.208890 
C   -1.322222 -0.415436 -2.485218 
C   -7.976505 0.415436 3.208890 
C   7.459018 2.109348 2.002169 
C   1.839709 -2.109348 -3.691939 
C   -1.839709 0.790515 -2.002169 
C   -7.459018 -0.790515 3.691939 
C   6.101453 1.824111 2.188155 
C   3.197274 -1.824111 -3.505953 
C   -3.197274 1.075753 -2.188155 
C   -6.101453 -1.075753 3.505953 
C   5.275487 2.725218 2.861674 
C   4.023241 -2.725218 -2.832434 
C   -4.023241 0.174646 -2.861674 
C   -5.275487 -0.174646 2.832434 
C   4.857053 -0.910392 4.034707 
C   4.441675 0.910392 -1.659401 
C   -4.441675 -1.989472 -4.034707 
C   -4.857053 1.989472 1.659401 
C   5.252063 -0.107741 5.137212 
C   4.046664 0.107741 -0.556896 
C   -4.046664 -2.792122 -5.137212 
C   -5.252063 2.792122 0.556896 
C   4.314303 0.741883 5.754295 
C   4.984425 -0.741883 0.060187 
C   -4.984425 2.157981 -5.754295 
C   -4.314303 -2.157981 -0.060187 
C   2.985381 0.798977 5.333907 
C   6.313347 -0.798977 -0.360201 
C   -6.313347 2.100887 -5.333907 
C   -2.985381 -2.100887 0.360201 
C   2.592781 0.016316 4.242850 
C   6.705946 -0.016316 -1.451258 
C   -6.705946 2.883548 -4.242850 
C   -2.592781 -2.883548 1.451258 
C   3.521554 -0.810512 3.597428 
C   5.777174 0.810512 -2.096680 
C   -5.777174 -2.089352 -3.597428 
C   -3.521554 2.089352 2.096680 
C   6.613107 -0.149969 -5.655025 
C   2.685620 0.149969 0.039083 
C   -2.685620 -2.749895 5.655025 
C   -6.613107 2.749895 -0.039083 
C   7.452635 0.971566 5.656590 
C   1.846093 -0.971566 -0.037518 
C   -1.846093 1.928298 -5.656590 
C   -7.452635 -1.928298 0.037518 
C   8.719214 0.947838 -5.142485 
C   0.579514 -0.947838 0.551623 
C   -0.579514 1.952026 5.142485 
C   -8.719214 -1.952026 -0.551623 
C   9.159309 -0.188952 -4.458219 
C   0.139419 0.188952 1.235889 
C   -0.139419 -2.710912 4.458219 
C   -9.159309 2.710912 -1.235889 
C   8.316225 -1.299939 -4.359421 
C   0.982503 1.299939 1.334687 
C   -0.982503 -1.599925 4.359421 
C   -8.316225 1.599925 -1.334687 
C   7.055723 -1.283233 -4.957585 
C   2.243005 1.283233 0.736523 
C   -2.243005 -1.616630 4.957585 
C   -7.055723 1.616630 -0.736523 
H   7.552902 -0.617664 3.468477 
H   1.745825 0.617664 -2.225631 
H   -1.745825 -2.282200 -3.468477 
H   -7.552902 2.282200 2.225631 
H   9.029147 -2.234891 2.326332 
H   0.269580 2.234891 -3.367776 
H   -0.269580 -0.664972 -2.326332 
H   -9.029147 0.664972 3.367776 
H   8.104054 1.404318 1.471279 
H   1.194674 -1.404318 -4.222829 
H   -1.194674 1.495546 -1.471279 
H   -8.104054 -1.495546 4.222829 
H   5.686492 0.887494 1.818890 
H   3.612236 -0.887494 -3.875218 
H   -3.612236 2.012369 -1.818890 
H   -5.686492 -2.012369 3.875218 
H   4.234323 2.453611 3.052620 
H   5.064405 -2.453611 -2.641488 
H   -5.064405 0.446253 -3.052620 
H   -4.234323 -0.446253 2.641488 
H   4.626734 1.350372 -4.781777 
H   4.671994 -1.350372 0.912331 
H   -4.671994 1.549492 4.781777 
H   -4.626734 -1.549492 -0.912331 
H   2.279030 1.455382 5.857704 
H   7.019697 -1.455382 0.163596 
H   -7.019697 1.444481 -5.857704 
H   -2.279030 -1.444481 -0.163596 
H   1.570603 0.063663 3.865542 
H   7.728124 -0.063663 -1.828566 
H   -7.728124 2.836200 -3.865542 
H   -1.570603 -2.836200 1.828566 
H   3.203445 -1.379523 2.719131 
H   6.095283 1.379523 -2.974977 
H   -6.095283 -1.520340 -2.719131 
H   -3.203445 1.520340 2.974977 
H   7.122022 1.849491 5.097942 
H   2.176705 -1.849491 -0.596167 
H   -2.176705 1.050373 -5.097942 
H   -7.122022 -1.050373 0.596167 
H   -9.228867 1.817997 -5.242539 
H   -0.069861 -1.817997 0.451570 
H   0.069861 1.081867 5.242539 
H   9.228867 -1.081867 -0.451570 
H   -8.436340 -0.217389 -4.024698 
H   -0.862388 0.217389 1.669410 
H   0.862388 -2.682475 4.024698 
H   8.436340 2.682475 -1.669410 
H   8.641305 -2.182994 -3.807946 
H   0.657422 2.182994 1.886162 
H   -0.657422 -0.716869 3.807946 
H   -8.641305 0.716869 -1.886162 
H   6.397845 -2.150116 -4.881718 
H   2.900883 2.150116 0.812390 
H   -2.900883 -0.749748 4.881718 
H   -6.397845 0.749748 -0.812390 
128
i=7
C   5.773894 -1.862808 3.360862 
C   3.524834 1.862808 -2.333246 
C   -3.524834 -1.037056 -3.360862 
C   -5.773894 1.037056 2.333246 
C   7.135974 -1.570702 3.137841 
C   2.162754 1.570702 -2.556267 
C   -2.162754 -1.329161 -3.137841 
C   -7.135974 1.329161 2.556267 
C   7.968620 -2.476436 2.476592 
C   1.330107 2.476436 -3.217516 
C   -1.330107 -0.423427 -2.476592 
C   -7.968620 0.423427 3.217516 
C   7.455790 2.115222 1.994073 
C   1.842937 -2.115222 -3.700035 
C   -1.842937 0.784641 -1.994073 
C   -7.455790 -0.784641 3.700035 
C   6.103993 1.817761 2.193764 
C   3.194734 -1.817761 -3.500344 
C   -3.194734 1.082103 -2.193764 
C   -6.103993 -1.082103 3.500344 
C   5.278503 2.710401 2.878343 
C   4.020225 -2.710401 -2.815765 
C   -4.020225 0.189463 -2.878343 
C   -5.278503 -0.189463 2.815765 
C   4.854619 -0.922457 4.049524 
C   4.444109 0.922457 -1.644584 
C   -4.444109 -1.977407 -4.049524 
C   -4.854619 1.977407 1.644584 
C   5.250634 -0.106471 5.141128 
C   4.048093 0.106471 -0.552980 
C   -4.048093 -2.793392 -5.141128 
C   -5.250634 2.793392 0.552980 
C   4.317584 0.759822 5.736726 
C   4.981144 -0.759822 0.042618 
C   -4.981144 2.140042 -5.736726 
C   -4.317584 -2.140042 -0.042618 
C   2.992895 0.821097 5.305279 
C   6.305833 -0.821097 -0.388829 
C   -6.305833 2.078767 -5.305279 
C   -2.992895 -2.078767 0.388829 
C   2.597544 0.021766 4.229356 
C   6.701183 -0.021766 -1.464752 
C   -6.701183 2.878098 -4.229356 
C   -2.597544 -2.878098 1.464752 
C   3.521236 -0.823212 3.606424 
C   5.777492 0.823212 -2.087684 
C   -5.777492 -2.076652 -3.606424 
C   -3.521236 2.076652 2.087684 
C   6.610779 -0.147429 -5.649522 
C   2.687948 0.147429 0.044586 
C   -2.687948 -2.752435 5.649522 
C   -6.610779 2.752435 -0.044586 
C   7.450042 0.974424 5.660665 
C   1.848686 -0.974424 -0.033443 
C   -1.848686 1.925440 -5.660665 
C   -7.450042 -1.925440 0.033443 
C   8.719902 0.949002 -5.146189 
C   0.578826 -0.949002 0.547919 
C   -0.578826 1.950862 5.146189 
C   -8.719902 -1.950862 -0.547919 
C   9.163648 -0.189746 -4.467850 
C   0.135080 0.189746 1.226258 
C   -0.135080 -2.710118 4.467850 
C   -9.163648 2.710118 -1.226258 
C   8.320776 -1.300574 -4.366195 
C   0.977952 1.300574 1.327913 
C   -0.977952 -1.599290 4.366195 
C   -8.320776 1.599290 -1.327913 
C   7.056887 -1.282016 -4.956527 
C   2.241841 1.282016 0.737581 
C   -2.241841 -1.617847 4.956527 
C   -7.056887 1.617847 -0.737581 
H   7.542160 -0.617876 3.472393 
H   1.756567 0.617876 -2.221715 
H   -1.756567 -2.281988 -3.472393 
H   -7.542160 2.281988 2.221715 
H   9.016658 -2.217746 2.307705 
H   0.282069 2.217746 -3.386403 
H   -0.282069 -0.682117 -2.307705 
H   -9.016658 0.682117 3.386403 
H   8.100032 1.418024 1.453234 
H   1.198696 -1.418024 -4.240874 
H   -1.198696 1.481840 -1.453234 
H   -8.100032 -1.481840 4.240874 
H   5.692577 0.879292 1.824923 
H   3.606151 -0.879292 -3.869185 
H   -3.606151 2.020571 -1.824923 
H   -5.692577 -2.020571 3.869185 
H   4.240885 2.431862 3.074898 
H   5.057843 -2.431862 -2.619210 
H   -5.057843 0.468002 -3.074898 
H   -4.240885 -0.468002 2.619210 
H   4.630862 1.380271 -4.809400 
H   4.667866 -1.380271 0.884708 
H   -4.667866 1.519593 4.809400 
H   -4.630862 -1.519593 -0.884708 
H   2.291413 1.493218 5.809919 
H   7.007314 -1.493218 0.115811 
H   -7.007314 1.406645 -5.809919 
H   -2.291413 -1.406645 -0.115811 
H   1.578435 0.071177 3.844851 
H   7.720292 -0.071177 -1.849257 
H   -7.720292 2.828686 -3.844851 
H   -1.578435 -2.828686 1.849257 
H   3.203498 -1.404024 2.736858 
H   6.095230 1.404024 -2.957250 
H   -6.095230 -1.495839 -2.736858 
H   -3.203498 1.495839 2.957250 
H   7.117418 1.853037 5.104398 
H   2.181309 -1.853037 -0.589711 
H   -2.181309 1.046827 -5.104398 
H   -7.117418 -1.046827 0.589711 
H   -9.227967 1.818738 -5.248730 
H   -0.070761 -1.818738 0.445379 
H   0.070761 1.081126 5.248730 
H   9.227967 -1.081126 -0.445379 
H   -8.429831 -0.219665 -4.039885 
H   -0.868897 0.219665 1.654223 
H   0.868897 -2.680199 4.039885 
H   8.429831 2.680199 -1.654223 
H   8.648555 -2.184846 -3.818424 
H   0.650172 2.184846 1.875684 
H   -0.650172 -0.715017 3.818424 
H   -8.648555 0.715017 -1.875684 
H   6.399380 -2.149005 -4.879019 
H   2.899348 2.149005 0.815089 
H   -2.899348 -0.750859 4.879019 
H   -6.399380 0.750859 -0.815089 
128
i=8
C   5.772359 -1.875826 3.377372 
C   3.526369 1.875826 -2.316736 
C   -3.526369 -1.024038 -3.377372 
C   -5.772359 1.024038 2.316736 
C   7.129306 -1.572925 3.142762 
C   2.169422 1.572925 -2.551346 
C   -2.169422 -1.326938 -3.142762 
C   -7.129306 1.326938 2.551346 
C   7.960735 -2.468445 2.467966 
C   1.337992 2.468445 -3.226142 
C   -1.337992 -0.431418 -2.467966 
C   -7.960735 0.431418 3.226142 
C   7.452562 2.121096 1.985977 
C   1.846165 -2.121096 -3.708131 
C   -1.846165 0.778767 -1.985977 
C   -7.452562 -0.778767 3.708131 
C   6.106533 1.811411 2.199373 
C   3.192194 -1.811411 -3.494735 
C   -3.192194 1.088453 -2.199373 
C   -6.106533 -1.088453 3.494735 
C   5.281519 2.695584 2.895012 
C   4.017209 -2.695584 -2.799096 
C   -4.017209 0.204280 -2.895012 
C   -5.281519 -0.204280 2.799096 
C   4.852185 -0.934522 4.064341 
C   4.446543 0.934522 -1.629767 
C   -4.446543 -1.965342 -4.064341 
C   -4.852185 1.965342 1.629767 
C   5.249205 -0.105201 5.145044 
C   4.049522 0.105201 -0.549064 
C   -4.049522 -2.794662 -5.145044 
C   -5.249205 2.794662 0.549064 
C   4.320865 0.777761 5.719157 
C   4.977863 -0.777761 0.025049 
C   -4.977863 2.122103 -5.719157 
C   -4.320865 -2.122103 -0.025049 
C   3.000409 0.843217 5.276651 
C   6.298319 -0.843217 -0.417457 
C   -6.298319 2.056647 -5.276651 
C   -3.000409 -2.056647 0.417457 
C   2.602307 0.027216 4.215862 
C   6.696420 -0.027216 -1.478246 
C   -6.696420 2.872648 -4.215862 
C   -2.602307 -2.872648 1.478246 
C   3.520918 -0.835912 3.615420 
C   5.777810 0.835912 -2.078688 
C   -5.777810 -2.063952 -3.615420 
C   -3.520918 2.063952 2.078688 
C   6.608451 -0.144889 -5.644019 
C   2.690276 0.144889 0.050089 
C   -2.690276 -2.754975 5.644019 
C   -6.608451 2.754975 -0.050089 
C   7.447449 0.977282 5.664740 
C   1.851279 -0.977282 -0.029368 
C   -1.851279 1.922582 -5.664740 
C   -7.447449 -1.922582 0.029368 
C   8.720590 0.950166 -5.149893 
C   0.578138 -0.950166 0.544215 
C   -0.578138 1.949698 5.149893 
C   -8.720590 -1.949698 -0.544215 
C   9.167987 -0.190540 -4.477481 
C   0.130741 0.190540 1.216627 
C   -0.130741 -2.709324 4.477481 
C   -9.167987 2.709324 -1.216627 
C   8.325327 -1.301209 -4.372969 
C   0.973401 1.301209 1.321139 
C   -0.973401 -1.598655 4.372969 
C   -8.325327 1.598655 -1.321139 
C   7.058051 -1.280799 -4.955469 
C   2.240677 1.280799 0.738639 
C   -2.240677 -1.619064 4.955469 
C   -7.058051 1.619064 -0.738639 
H   7.531418 -0.618088 3.476309 
H   1.767309 0.618088 -2.217799 
H   -1.767309 -2.281776 -3.476309 
H   -7.531418 2.281776 2.217799 
H   9.004169 -2.200601 2.289078 
H   0.294558 2.200601 -3.405030 
H   -0.294558 -0.699262 -2.289078 
H   -9.004169 0.699262 3.405030 
H   8.096010 1.431730 1.435189 
H   1.202718 -1.431730 -4.258919 
H   -1.202718 1.468134 -1.435189 
H   -8.096010 -1.468134 4.258919 
H   5.698662 0.871090 1.830956 
H   3.600066 -0.871090 -3.863152 
H   -3.600066 2.028773 -1.830956 
H   -5.698662 -2.028773 3.863152 
H   4.247447 2.410113 3.097176 
H   5.051281 -2.410113 -2.596932 
H   -5.051281 0.489751 -3.097176 
H   -4.247447 -0.489751 2.596932 
H   4.634990 1.410170 -4.837023 
H   4.663738 -1.410170 0.857085 
H   -4.663738 1.489694 4.837023 
H   -4.634990 -1.489694 -0.857085 
H   2.303796 1.531054 5.762134 
H   6.994931 -1.531054 0.068026 
H   -6.994931 1.368809 -5.762134 
H   -2.303796 -1.368809 -0.068026 
H   1.586267 0.078691 3.824160 
H   7.712460 -0.078691 -1.869948 
H   -7.712460 2.821172 -3.824160 
H   -1.586267 -2.821172 1.869948 
H   3.203551 -1.428525 2.754585 
H   6.095177 1.428525 -2.939523 
H   -6.095177 -1.471338 -2.754585 
H   -3.203551 1.471338 2.939523 
H   7.112814 1.856583 5.110854 
H   2.185913 -1.856583 -0.583255 
H   -2.185913 1.043281 -5.110854 
H   -7.112814 -1.043281 0.583255 
H   -9.227067 1.819479 -5.254921 
H   -0.071661 -1.819479 0.439188 
H   0.071661 1.080385 5.254921 
H   9.227067 -1.080385 -0.439188 
H   -8.423322 -0.221941 -4.055072 
H   -0.875406 0.221941 1.639036 
H   0.875406 -2.677923 4.055072 
H   8.423322 2.677923 -1.639036 
H   8.655805 -2.186698 -3.828902 
H   0.642922 2.186698 1.865206 
H   -0.642922 -0.713165 3.828902 
H   -8.655805 0.713165 -1.865206 
H   6.400915 -2.147894 -4.876320 
H   2.897813 2.147894 0.817788 
H   -2.897813 -0.751970 4.876320 
H   -6.400915 0.751970 -0.817788 
128
i=9
C   5.770824 -1.888844 3.393882 
C   3.527904 1.888844 -2.300226 
C   -3.527904 -1.011020 -3.393882 
C   -5.770824 1.011020 2.300226 
C   7.122638 -1.575148 3.147683 
C   2.176090 1.575148 -2.546425 
C   -2.176090 -1.324715 -3.147683 
C   -7.122638 1.324715 2.546425 
C   7.952850 -2.460454 2.459340 
C   1.345877 2.460454 -3.234768 
C   -1.345877 -0.439409 -2.459340 
C   -7.952850 0.439409 3.234768 
C   7.449334 2.126970 1.977881 
C   1.849393 -2.126970 -3.716227 
C   -1.849393 0.772893 -1.977881 
C   -7.449334 -0.772893 3.716227 
C   6.109073 1.805061 2.204982 
C   3.189654 -1.805061 -3.489126 
C   -3.189654 1.094803 -2.204982 
C   -6.109073 -1.094803 3.489126 
C   5.284535 2.680767 2.911681 
C   4.014193 -2.680767 -2.782427 
C   -4.014193 0.219097 -2.911681 
C   -5.284535 -0.219097 2.782427 
C   4.849751 -0.946587 4.079158 
C   4.448977 0.946587 -1.614950 
C   -4.448977 -1.953277 -4.079158 
C   -4.849751 1.953277 1.614950 
C   5.247776 -0.103931 5.148960 
C   4.050951 0.103931 -0.545148 
C   -4.050951 -2.795932 -5.148960 
C   -5.247776 2.795932 0.545148 
C   4.324146 0.795700 5.701588 
C   4.974582 -0.795700 0.007480 
C   -4.974582 2.104164 -5.701588 
C   -4.324146 -2.104164 -0.007480 
C   3.007923 0.865337 5.248023 
C   6.290805 -0.865337 -0.446085 
C   -6.290805 2.034527 -5.248023 
C   -3.007923 -2.034527 0.446085 
C   2.607070 0.032666 4.202368 
C   6.691657 -0.032666 -1.491740 
C   -6.691657 2.867198 -4.202368 
C   -2.607070 -2.867198 1.491740 
C   3.520600 -0.848612 3.624416 
C   5.778128 0.848612 -2.069692 
C   -5.778128 -2.051252 -3.624416 
C   -3.520600 2.051252 2.069692 
C   6.606123 -0.142349 -5.638516 
C   2.692604 0.142349 0.055592 
C   -2.692604 -2.757515 5.638516 
C   -6.606123 2.757515 -0.055592 
C   7.444856 0.980140 5.668815 
C   1.853872 -0.980140 -0.025293 
C   -1.853872 1.919724 -5.668815 
C   -7.444856 -1.919724 0.025293 
C   8.721278 0.951330 -5.153597 
C   0.577450 -0.951330 0.540511 
C   -0.577450 1.948534 5.153597 
C   -8.721278 -1.948534 -0.540511 
C   9.172326 -0.191334 -4.487112 
C   0.126402 0.191334 1.206996 
C   -0.126402 -2.708530 4.487112 
C   -9.172326 2.708530 -1.206996 
C   8.329878 -1.301844 -4.379743 
C   0.968850 1.301844 1.314365 
C   -0.968850 -1.598020 4.379743 
C   -8.329878 1.598020 -1.314365 
C   7.059215 -1.279582 -4.954411 
C   2.239513 1.279582 0.739697 
C   -2.239513 -1.620281 4.954411 
C   -7.059215 1.620281 -0.739697 
H   7.520676 -0.618300 3.480225 
H   1.778051 0.618300 -2.213883 
H   -1.778051 -2.281564 -3.480225 
H   -7.520676 2.281564 2.213883 
H   8.991680 -2.183456 2.270451 
H   0.307047 2.183456 -3.423657 
H   -0.307047 -0.716407 -2.270451 
H   -8.991680 0.716407 3.423657 
H   8.091988 1.445436 1.417144 
H   1.206740 -1.445436 -4.276964 
H   -1.206740 1.454428 -1.417144 
H   -8.091988 -1.454428 4.276964 
H   5.704747 0.862888 1.836989 
H   3.593981 -0.862888 -3.857119 
H   -3.593981 2.036975 -1.836989 
H   -5.704747 -2.036975 3.857119 
H   4.254009 2.388364 3.119454 
H   5.044719 -2.388364 -2.574654 
H   -5.044719 0.511500 -3.119454 
H   -4.254009 -0.511500 2.574654 
H   4.639118 1.440069 -4.864646 
H   4.659610 -1.440069 0.829462 
H   -4.659610 1.459795 4.864646 
H   -4.639118 -1.459795 -0.829462 
H   2.316179 1.568890 5.714349 
H   6.982548 -1.568890 0.020241 
H   -6.982548 1.330973 -5.714349 
H   -2.316179 -1.330973 -0.020241 
H   1.594099 0.086205 3.803469 
H   7.704628 -0.086205 -1.890639 
H   -7.704628 2.813658 -3.803469 
H   -1.594099 -2.813658 1.890639 
H   3.203604 -1.453026 2.772312 
H   6.095124 1.453026 -2.921796 
H   -6.095124 -1.446837 -2.772312 
H   -3.203604 1.446837 2.921796 
H   7.108210 1.860129 5.117310 
H   2.190517 -1.860129 -0.576799 
H   -2.190517 1.039735 -5.117310 
H   -7.108210 -1.039735 0.576799 
H   -9.226167 1.820220 -5.261112 
H   -0.072561 -1.820220 0.432997 
H   0.072561 1.079644 5.261112 
H   9.226167 -1.079644 -0.432997 
H   -8.416813 -0.224217 -4.070259 
H   -0.881915 0.224217 1.623849 
H   0.881915 -2.675647 4.070259 
H   8.416813 2.675647 -1.623849 
H   8.663055 -2.188550 -3.839380 
H   0.635672 2.188550 1.854728 
H   -0.635672 -0.711313 3.839380 
H   -8.663055 0.711313 -1.854728 
H   6.402450 -2.146783 -4.873621 
H   2.896278 2.146783 0.820487 
H   -2.896278 -0.753081 4.873621 
H   -6.402450 0.753081 -0.820487 
128
i=10
C   5.769289 -1.901862 3.410392 
C   3.529439 1.901862 -2.283716 
C   -3.529439 -0.998002 -3.410392 
C   -5.769289 0.998002 2.283716 
C   7.115970 -1.577371 3.152604 
C   2.182758 1.577371 -2.541504 
C   -2.182758 -1.322492 -3.152604 
C   -7.115970 1.322492 2.541504 
C   7.944965 -2.452463 2.450714 
C   1.353762 2.452463 -3.243394 
C   -1.353762 -0.447400 -2.450714 
C   -7.944965 0.447400 3.243394 
C   7.446106 2.132844 1.969785 
C   1.852621 -2.132844 -3.724323 
C   -1.852621 0.767019 -1.969785 
C   -7.446106 -0.767019 3.724323 
C   6.111613 1.798711 2.210591 
C   3.187114 -1.798711 -3.483517 
C   -3.187114 1.101153 -2.210591 
C   -6.111613 -1.101153 3.483517 
C   5.287551 2.665950 2.928350 
C   4.011177 -2.665950 -2.765758 
C   -4.011177 0.233914 -2.928350 
C   -5.287551 -0.233914 2.765758 
C   4.847317 -0.958652 4.093975 
C   4.451411 0.958652 -1.600133 
C   -4.451411 -1.941212 -4.093975 
C   -4.847317 1.941212 1.600133 
C   5.246347 -0.102661 5.152876 
C   4.052380 0.102661 -0.541232 
C   -4.052380 -2.797202 -5.152876 
C   -5.246347 2.797202 0.541232 
C   4.327427 0.813639 5.684019 
C   4.971301 -0.813639 -0.010089 
C   -4.971301 2.086225 -5.684019 
C   -4.327427 -2.086225 0.010089 
C   3.015437 0.887457 5.219395 
C   6.283291 -0.887457 -0.474713 
C   -6.283291 2.012407 -5.219395 
C   -3.015437 -2.012407 0.474713 
C   2.611833 0.038116 4.188874 
C   6.686894 -0.038116 -1.505234 
C   -6.686894 2.861748 -4.188874 
C   -2.611833 -2.861748 1.505234 
C   3.520282 -0.861312 3.633412 
C   5.778446 0.861312 -2.060696 
C   -5.778446 -2.038552 -3.633412 
C   -3.520282 2.038552 2.060696 
C   6.603795 -0.139809 -5.633013 
C   2.694932 0.139809 0.061095 
C   -2.694932 -2.760055 5.633013 
C   -6.603795 2.760055 -0.061095 
C   7.442263 0.982998 5.672890 
C   1.856465 -0.982998 -0.021218 
C   -1.856465 1.916866 -5.672890 
C   -7.442263 -1.916866 0.021218 
C   8.721966 0.952494 -5.157301 
C   0.576762 -0.952494 0.536807 
C   -0.576762 1.947370 5.157301 
C   -8.721966 -1.947370 -0.536807 
C   9.176665 -0.192128 -4.496743 
C   0.122063 0.192128 1.197365 
C   -0.122063 -2.707736 4.496743 
C   -9.176665 2.707736 -1.197365 
C   8.334429 -1.302479 -4.386517 
C   0.964299 1.302479 1.307591 
C   -0.964299 -1.597385 4.386517 
C   -8.334429 1.597385 -1.307591 
C   7.060379 -1.278365 -4.953353 
C   2.238349 1.278365 0.740755 
C   -2.238349 -1.621498 4.953353 
C   -7.060379 1.621498 -0.740755 
H   7.509934 -0.618512 3.484141 
H   1.788793 0.618512 -2.209967 
H   -1.788793 -2.281352 -3.484141 
H   -7.509934 2.281352 2.209967 
H   8.979191 -2.166311 2.251824 
H   0.319536 2.166311 -3.442284 
H   -0.319536 -0.733552 -2.251824 
H   -8.979191 0.733552 3.442284 
H   8.087966 1.459142 1.399099 
H   1.210762 -1.459142 -4.295009 
H   -1.210762 1.440722 -1.399099 
H   -8.087966 -1.440722 4.295009 
H   5.710832 0.854686 1.843022 
H   3.587896 -0.854686 -3.851086 
H   -3.587896 2.045177 -1.843022 
H   -5.710832 -2.045177 3.851086 
H   4.260571 2.366615 3.141732 
H   5.038157 -2.366615 -2.552376 
H   -5.038157 0.533249 -3.141732 
H   -4.260571 -0.533249 2.552376 
H   4.643246 1.469968 -4.892269 
H   4.655482 -1.469968 0.801839 
H   -4.655482 1.429896 4.892269 
H   -4.643246 -1.429896 -0.801839 
H   2.328562 1.606726 5.666564 
H   6.970165 -1.606726 -0.027544 
H   -6.970165 1.293137 -5.666564 
H   -2.328562 -1.293137 0.027544 
H   1.601931 0.093719 3.782778 
H   7.696796 -0.093719 -1.911330 
H   -7.696796 2.806144 -3.782778 
H   -1.601931 -2.806144 1.911330 
H   3.203657 -1.477527 2.790039 
H   6.095071 1.477527 -2.904069 
H   -6.095071 -1.422336 -2.790039 
H   -3.203657 1.422336 2.904069 
H   7.103606 1.863675 5.123766 
H   2.195121 -1.863675 -0.570343 
H   -2.195121 1.036189 -5.123766 
H   -7.103606 -1.036189 0.570343 
H   -9.225267 1.820961 -5.267303 
H   -0.073461 -1.820961 0.426806 
H   0.073461 1.078903 5.267303 
H   9.225267 -1.078903 -0.426806 
H   -8.410304 -0.226493 -4.085446 
H   -0.888424 0.226493 1.608662 
H   0.888424 -2.673371 4.085446 
H   8.410304 2.673371 -1.608662 
H   8.670305 -2.190402 -3.849858 
H   0.628422 2.190402 1.844250 
H   -0.628422 -0.709461 3.849858 
H   -8.670305 0.709461 -1.844250 
H   6.403985 -2.145672 -4.870922 
H   2.894743 2.145672 0.823186 
H   -2.894743 -0.754192 4.870922 
H   -6.403985 0.754192 -0.823186 
128
i=11
C   5.767754 -1.914880 3.426902 
C   3.530974 1.914880 -2.267206 
C   -3.530974 -0.984984 -3.426902 
C   -5.767754 0.984984 2.267206 
C   7.109302 -1.579594 3.157525 
C   2.189426 1.579594 -2.536583 
C   -2.189426 -1.320269 -3.157525 
C   -7.109302 1.320269 2.536583 
C   7.937080 -2.444472 2.442088 
C   1.361647 2.444472 -3.252020 
C   -1.361647 -0.455391 -2.442088 
C   -7.937080 0.455391 3.252020 
C   7.442878 2.138718 1.961689 
C   1.855849 -2.138718 -3.732419 
C   -1.855849 0.761145 -1.961689 
C   -7.442878 -0.761145 3.732419 
C   6.114153 1.792361 2.216200 
C   3.184574 -1.792361 -3.477908 
C   -3.184574 1.107503 -2.216200 
C   -6.114153 -1.107503 3.477908 
C   5.290567 2.651133 2.945019 
C   4.008161 -2.651133 -2.749089 
C   -4.008161 0.248731 -2.945019 
C   -5.290567 -0.248731 2.749089 
C   4.844883 -0.970717 4.108792 
C   4.453845 0.970717 -1.585316 
C   -4.453845 -1.929147 -4.108792 
C   -4.844883 1.929147 1.585316 
C   5.244918 -0.101391 5.156792 
C   4.053809 0.101391 -0.537316 
C   -4.053809 -2.798472 -5.156792 
C   -5.244918 2.798472 0.537316 
C   4.330708 0.831578 5.666450 
C   4.968020 -0.831578 -0.027658 
C   -4.968020 2.068286 -5.666450 
C   -4.330708 -2.068286 0.027658 
C   3.022951 0.909577 5.190767 
C   6.275777 -0.909577 -0.503341 
C   -6.275777 1.990287 -5.190767 
C   -3.022951 -1.990287 0.503341 
C   2.616596 0.043566 4.175380 
C   6.682131 -0.043566 -1.518728 
C   -6.682131 2.856298 -4.175380 
C   -2.616596 -2.856298 1.518728 
C   3.519964 -0.874012 3.642408 
C   5.778764 0.874012 -2.051700 
C   -5.778764 -2.025852 -3.642408 
C   -3.519964 2.025852 2.051700 
C   6.601467 -0.137269 -5.627510 
C   2.697260 0.137269 0.066598 
C   -2.697260 -2.762595 5.627510 
C   -6.601467 2.762595 -0.066598 
C   7.439670 0.985856 5.676965 
C   1.859058 -0.985856 -0.017143 
C   -1.859058 1.914008 -5.676965 
C   -7.439670 -1.914008 0.017143 
C   8.722654 0.953658 -5.161005 
C   0.576074 -0.953658 0.533103 
C   -0.576074 1.946206 5.161005 
C   -8.722654 -1.946206 -0.533103 
C   9.181004 -0.192922 -4.506374 
C   0.117724 0.192922 1.187734 
C   -0.117724 -2.706942 4.506374 
C   -9.181004 2.706942 -1.187734 
C   8.338980 -1.303114 -4.393291 
C   0.959748 1.303114 1.300817 
C   -0.959748 -1.596750 4.393291 
C   -8.338980 1.596750 -1.300817 
C   7.061543 -1.277148 -4.952295 
C   2.237185 1.277148 0.741813 
C   -2.237185 -1.622715 4.952295 
C   -7.061543 1.622715 -0.741813 
H   7.499192 -0.618724 3.488057 
H   1.799535 0.618724 -2.206051 
H   -1.799535 -2.281140 -3.488057 
H   -7.499192 2.281140 2.206051 
H   8.966702 -2.149166 2.233197 
H   0.332025 2.149166 -3.460911 
H   -0.332025 -0.750697 -2.233197 
H   -8.966702 0.750697 3.460911 
H   8.083944 1.472848 1.381054 
H   1.214784 -1.472848 -4.313054 
H   -1.214784 1.427016 -1.381054 
H   -8.083944 -1.427016 4.313054 
H   5.716917 0.846484 1.849055 
H   3.581811 -0.846484 -3.845053 
H   -3.581811 2.053379 -1.849055 
H   -5.716917 -2.053379 3.845053 
H   4.267133 2.344866 3.164010 
H   5.031595 -2.344866 -2.530098 
H   -5.031595 0.554998 -3.164010 
H   -4.267133 -0.554998 2.530098 
H   4.647374 1.499867 -4.919892 
H   4.651354 -1.499867 0.774216 
H   -4.651354 1.399997 4.919892 
H   -4.647374 -1.399997 -0.774216 
H   2.340945 1.644562 5.618779 
H   6.957782 -1.644562 -0.075329 
H   -6.957782 1.255301 -5.618779 
H   -2.340945 -1.255301 0.075329 
H   1.609763 0.101233 3.762087 
H   7.688964 -0.101233 -1.932021 
H   -7.688964 2.798630 -3.762087 
H   -1.609763 -2.798630 1.932021 
H   3.203710 -1.502028 2.807766 
H   6.095018 1.502028 -2.886342 
H   -6.095018 -1.397835 -2.807766 
H   -3.203710 1.397835 2.886342 
H   7.099002 1.867221 5.130222 
H   2.199725 -1.867221 -0.563887 
H   -2.199725 1.032643 -5.130222 
H   -7.099002 -1.032643 0.563887 
H   -9.224367 1.821702 -5.273494 
H   -0.074361 -1.821702 0.420615 
H   0.074361 1.078162 5.273494 
H   9.224367 -1.078162 -0.420615 
H   -8.403795 -0.228769 -4.100633 
H   -0.894933 0.228769 1.593475 
H   0.894933 -2.671095 4.100633 
H   8.403795 2.671095 -1.593475 
H   8.677555 -2.192254 -3.860336 
H   0.621172 2.192254 1.833772 
H   -0.621172 -0.707609 3.860336 
H   -8.677555 0.707609 -1.833772 
H   6.405520 -2.144561 -4.868223 
H   2.893208 2.144561 0.825885 
H   -2.893208 -0.755303 4.868223 
H   -6.405520 0.755303 -0.825885 
128
i=12
C   5.766219 -1.927898 3.443412 
C   3.532509 1.927898 -2.250696 
C   -3.532509 -0.971966 -3.443412 
C   -5.766219 0.971966 2.250696 
C   7.102634 -1.581817 3.162446 
C   2.196094 1.581817 -2.531662 
C   -2.196094 -1.318046 -3.162446 
C   -7.102634 1.318046 2.531662 
C   7.929195 -2.436481 2.433462 
C   1.369532 2.436481 -3.260646 
C   -1.369532 -0.463382 -2.433462 
C   -7.929195 0.463382 3.260646 
C   7.439650 2.144592 1.953593 
C   1.859077 -2.144592 -3.740515 
C   -1.859077 0.755271 -1.953593 
C   -7.439650 -0.755271 3.740515 
C   6.116693 1.786011 2.221809 
C   3.182034 -1.786011 -3.472299 
C   -3.182034 1.113853 -2.221809 
C   -6.116693 -1.113853 3.472299 
C   5.293583 2.636316 2.961688 
C   4.005145 -2.636316 -2.732420 
C   -4.005145 0.263548 -2.961688 
C   -5.293583 -0.263548 2.732420 
C   4.842449 -0.982782 4.123609 
C   4.456279 0.982782 -1.570499 
C   -4.456279 -1.917082 -4.123609 
C   -4.842449 1.917082 1.570499 
C   5.243489 -0.100121 5.160708 
C   4.055238 0.100121 -0.533400 
C   -4.055238 -2.799742 -5.160708 
C   -5.243489 2.799742 0.533400 
C   4.333989 0.849517 5.648881 
C   4.964739 -0.849517 -0.045227 
C   -4.964739 2.050347 -5.648881 
C   -4.333989 -2.050347 0.045227 
C   3.030465 0.931697 5.162139 
C   6.268263 -0.931697 -0.531969 
C   -6.268263 1.968167 -5.162139 
C   -3.030465 -1.968167 0.531969 
C   2.621359 0.049016 4.161886 
C   6.677368 -0.049016 -1.532222 
C   -6.677368 2.850848 -4.161886 
C   -2.621359 -2.850848 1.532222 
C   3.519646 -0.886712 3.651404 
C   5.779082 0.886712 -2.042704 
C   -5.779082 -2.013152 -3.651404 
C   -3.519646 2.013152 2.042704 
C   6.599139 -0.134729 -5.622007 
C   2.699588 0.134729 0.072101 
C   -2.699588 -2.765135 5.622007 
C   -6.599139 2.765135 -0.072101 
C   7.437077 0.988714 5.681040 
C   1.861651 -0.988714 -0.013068 
C   -1.861651 1.911150 -5.681040 
C   -7.437077 -1.911150 0.013068 
C   8.723342 0.954822 -5.164709 
C   0.575386 -0.954822 0.529399 
C   -0.575386 1.945042 5.164709 
C   -8.723342 -1.945042 -0.529399 
C   9.185343 -0.193716 -4.516005 
C   0.113385 0.193716 1.178103 
C   -0.113385 -2.706148 4.516005 
C   -9.185343 2.706148 -1.178103 
C   8.343531 -1.303749 -4.400065 
C   0.955197 1.303749 1.294043 
C   -0.955197 -1.596115 4.400065 
C   -8.343531 1.596115 -1.294043 
C   7.062707 -1.275931 -4.951237 
C   2.236021 1.275931 0.742871 
C   -2.236021 -1.623932 4.951237 
C   -7.062707 1.623932 -0.742871 
H   7.488450 -0.618936 3.491973 
H   1.810277 0.618936 -2.202135 
H   -1.810277 -2.280928 -3.491973 
H   -7.488450 2.280928 2.202135 
H   8.954213 -2.132021 2.214570 
H   0.344514 2.132021 -3.479538 
H   -0.344514 -0.767842 -2.214570 
H   -8.954213 0.767842 3.479538 
H   8.079922 1.486554 1.363009 
H   1.218806 -1.486554 -4.331099 
H   -1.218806 1.413310 -1.363009 
H   -8.079922 -1.413310 4.331099 
H   5.723002 0.838282 1.855088 
H   3.575726 -0.838282 -3.839020 
H   -3.575726 2.061581 -1.855088 
H   -5.723002 -2.061581 3.839020 
H   4.273695 2.323117 3.186288 
H   5.025033 -2.323117 -2.507820 
H   -5.025033 0.576747 -3.186288 
H   -4.273695 -0.576747 2.507820 
H   4.651502 1.529766 -4.947515 
H   4.647226 -1.529766 0.746593 
H   -4.647226 1.370098 4.947515 
H   -4.651502 -1.370098 -0.746593 
H   2.353328 1.682398 5.570994 
H   6.945399 -1.682398 -0.123114 
H   -6.945399 1.217465 -5.570994 
H   -2.353328 -1.217465 0.123114 
H   1.617595 0.108747 3.741396 
H   7.681132 -0.108747 -1.952712 
H   -7.681132 2.791116 -3.741396 
H   -1.617595 -2.791116 1.952712 
H   3.203763 -1.526529 2.825493 
H   6.094965 1.526529 -2.868615 
H   -6.094965 -1.373334 -2.825493 
H   -3.203763 1.373334 2.868615 
H   7.094398 1.870767 5.136678 
H   2.204329 -1.870767 -0.557431 
H   -2.204329 1.029097 -5.136678 
H   -7.094398 -1.029097 0.557431 
H   -9.223467 1.822443 -5.279685 
H   -0.075261 -1.822443 0.414424 
H   0.075261 1.077421 5.279685 
H   9.223467 -1.077421 -0.414424 
H   -8.397286 -0.231045 -4.115820 
H   -0.901442 0.231045 1.578288 
H   0.901442 -2.668819 4.115820 
H   8.397286 2.668819 -1.578288 
H   8.684805 -2.194106 -3.870814 
H   0.613922 2.194106 1.823294 
H   -0.613922 -0.705757 3.870814 
H   -8.684805 0.705757 -1.823294 
H   6.407055 -2.143450 -4.865524 
H   2.891673 2.143450 0.828584 
H   -2.891673 -0.756414 4.865524 
H   -6.407055 0.756414 -0.828584 
128
i=13
C   5.764684 -1.940916 3.459922 
C   3.534044 1.940916 -2.234186 
C   -3.534044 -0.958948 -3.459922 
C   -5.764684 0.958948 2.234186 
C   7.095966 -1.584040 3.167367 
C   2.202762 1.584040 -2.526741 
C   -2.202762 -1.315823 -3.167367 
C   -7.095966 1.315823 2.526741 
C   7.921310 -2.428490 2.424836 
C   1.377417 2.428490 -3.269272 
C   -1.377417 -0.471373 -2.424836 
C   -7.921310 0.471373 3.269272 
C   7.436422 2.150466 1.945497 
C   1.862305 -2.150466 -3.748611 
C   -1.862305 0.749397 -1.945497 
C   -7.436422 -0.749397 3.748611 
C   6.119233 1.779661 2.227418 
C   3.179494 -1.779661 -3.466690 
C   -3.179494 1.120203 -2.227418 
C   -6.119233 -1.120203 3.466690 
C   5.296599 2.621499 2.978357 
C   4.002129 -2.621499 -2.715751 
C   -4.002129 0.278365 -2.978357 
C   -5.296599 -0.278365 2.715751 
C   4.840015 -0.994847 4.138426 
C   4.458713 0.994847 -1.555682 
C   -4.458713 -1.905017 -4.138426 
C   -4.840015 1.905017 1.555682 
C   5.242060 -0.098851 5.164624 
C   4.056667 0.098851 -0.529484 
C   -4.056667 -2.801012 -5.164624 
C   -5.242060 2.801012 0.529484 
C   4.337270 0.867456 5.631312 
C   4.961458 -0.867456 -0.062796 
C   -4.961458 2.032408 -5.631312 
C   -4.337270 -2.032408 0.062796 
C   3.037979 0.953817 5.133511 
C   6.260749 -0.953817 -0.560597 
C   -6.260749 1.946047 -5.133511 
C   -3.037979 -1.946047 0.560597 
C   2.626122 0.054466 4.148392 
C   6.672605 -0.054466 -1.545716 
C   -6.672605 2.845398 -4.148392 
C   -2.626122 -2.845398 1.545716 
C   3.519328 -0.899412 3.660400 
C   5.779400 0.899412 -2.033708 
C   -5.779400 -2.000452 -3.660400 
C   -3.519328 2.000452 2.033708 
C   6.596811 -0.132189 -5.616504 
C   2.701916 0.132189 0.077604 
C   -2.701916 -2.767675 5.616504 
C   -6.596811 2.767675 -0.077604 
C   7.434484 0.991572 5.685115 
C   1.864244 -0.991572 -0.008993 
C   -1.864244 1.908292 -5.685115 
C   -7.434484 -1.908292 0.008993 
C   8.724030 0.955986 -5.168413 
C   0.574698 -0.955986 0.525695 
C   -0.574698 1.943878 5.168413 
C   -8.724030 -1.943878 -0.525695 
C   9.189682 -0.194510 -4.525636 
C   0.109046 0.194510 1.168472 
C   -0.109046 -2.705354 4.525636 
C   -9.189682 2.705354 -1.168472 
C   8.348082 -1.304384 -4.406839 
C   0.950646 1.304384 1.287269 
C   -0.950646 -1.595480 4.406839 
C   -8.348082 1.595480 -1.287269 
C   7.063871 -1.274714 -4.950179 
C   2.234857 1.274714 0.743929 
C   -2.234857 -1.625149 4.950179 
C   -7.063871 1.625149 -0.743929 
H   7.477708 -0.619148 3.495889 
H   1.821019 0.619148 -2.198219 
H   -1.821019 -2.280716 -3.495889 
H   -7.477708 2.280716 2.198219 
H   8.941724 -2.114876 2.195943 
H   0.357003 2.114876 -3.498165 
H   -0.357003 -0.784987 -2.195943 
H   -8.941724 0.784987 3.498165 
H   8.075900 1.500260 1.344964 
H   1.222828 -1.500260 -4.349144 
H   -1.222828 1.399604 -1.344964 
H   -8.075900 -1.399604 4.349144 
H   5.729087 0.830080 1.861121 
H   3.569641 -0.830080 -3.832987 
H   -3.569641 2.069783 -1.861121 
H   -5.729087 -2.069783 3.832987 
H   4.280257 2.301368 3.208566 
H   5.018471 -2.301368 -2.485542 
H   -5.018471 0.598496 -3.208566 
H   -4.280257 -0.598496 2.485542 
H   4.655630 1.559665 -4.975138 
H   4.643098 -1.559665 0.718970 
H   -4.643098 1.340199 4.975138 
H   -4.655630 -1.340199 -0.718970 
H   2.365711 1.720234 5.523209 
H   6.933016 -1.720234 -0.170899 
H   -6.933016 1.179629 -5.523209 
H   -2.365711 -1.179629 0.170899 
H   1.625427 0.116261 3.720705 
H   7.673300 -0.116261 -1.973403 
H   -7.673300 2.783602 -3.720705 
H   -1.625427 -2.783602 1.973403 
H   3.203816 -1.551030 2.843220 
H   6.094912 1.551030 -2.850888 
H   -6.094912 -1.348833 -2.843220 
H   -3.203816 1.348833 2.850888 
H   7.089794 1.874313 5.143134 
H   2.208933 -1.874313 -0.550975 
H   -2.208933 1.025551 -5.143134 
H   -7.089794 -1.025551 0.550975 
H   -9.222567 1.823184 -5.285876 
H   -0.076161 -1.823184 0.408233 
H   0.076161 1.076680 5.285876 
H   9.222567 -1.076680 -0.408233 
H   -8.390777 -0.233321 -4.131007 
H   -0.907951 0.233321 1.563101 
H   0.907951 -2.666543 4.131007 
H   8.390777 2.666543 -1.563101 
H   8.692055 -2.195958 -3.881292 
H   0.606672 2.195958 1.812816 
H   -0.606672 -0.703905 3.881292 
H   -8.692055 0.703905 -1.812816 
H   6.408590 -2.142339 -4.862825 
H   2.890138 2.142339 0.831283 
H   -2.890138 -0.757525 4.862825 
H   -6.408590 0.757525 -0.831283 
128
i=14
C   5.763149 -1.953934 3.476432 
C   3.535579 1.953934 -2.217676 
C   -3.535579 -0.945930 -3.476432 
C   -5.763149 0.945930 2.217676 
C   7.089298 -1.586263 3.172288 
C   2.209430 1.586263 -2.521820 
C   -2.209430 -1.313600 -3.172288 
C   -7.089298 1.313600 2.521820 
C   7.913425 -2.420499 2.416210 
C   1.385302 2.420499 -3.277898 
C   -1.385302 -0.479364 -2.416210 
C   -7.913425 0.479364 3.277898 
C   7.433194 2.156340 1.937401 
C   1.865533 -2.156340 -3.756707 
C   -1.865533 0.743523 -1.937401 
C   -7.433194 -0.743523 3.756707 
C   6.121773 1.773311 2.233027 
C   3.176954 -1.773311 -3.461081 
C   -3.176954 1.126553 -2.233027 
C   -6.121773 -1.126553 3.461081 
C   5.299615 2.606682 2.995026 
C   3.999113 -2.606682 -2.699082 
C   -3.999113 0.293182 -2.995026 
C   -5.299615 -0.293182 2.699082 
C   4.837581 -1.006912 4.153243 
C   4.461147 1.006912 -1.540865 
C   -4.461147 -1.892952 -4.153243 
C   -4.837581 1.892952 1.540865 
C   5.240631 -0.097581 5.168540 
C   4.058096 0.097581 -0.525568 
C   -4.058096 -2.802282 -5.168540 
C   -5.240631 2.802282 0.525568 
C   4.340551 0.885395 5.613743 
C   4.958177 -0.885395 -0.080365 
C   -4.958177 2.014469 -5.613743 
C   -4.340551 -2.014469 0.080365 
C   3.045493 0.975937 5.104883 
C   6.253235 -0.975937 -0.589225 
C   -6.253235 1.923927 -5.104883 
C   -3.045493 -1.923927 0.589225 
C   2.630885 0.059916 4.134898 
C   6.667842 -0.059916 -1.559210 
C   -6.667842 2.839948 -4.134898 
C   -2.630885 -2.839948 1.559210 
C   3.519010 -0.912112 3.669396 
C   5.779718 0.912112 -2.024712 
C   -5.779718 -1.987752 -3.669396 
C   -3.519010 1.987752 2.024712 
C   6.594483 -0.129649 -5.611001 
C   2.704244 0.129649 0.083107 
C   -2.704244 -2.770215 5.611001 
C   -6.594483 2.770215 -0.083107 
C   7.431891 0.994430 5.689190 
C   1.866837 -0.994430 -0.004918 
C   -1.866837 1.905434 -5.689190 
C   -7.431891 -1.905434 0.004918 
C   8.724718 0.957150 -5.172117 
C   0.574010 -0.957150 0.521991 
C   -0.574010 1.942714 5.172117 
C   -8.724718 -1.942714 -0.521991 
C   9.194021 -0.195304 -4.535267 
C   0.104707 0.195304 1.158841 
C   -0.104707 -2.704560 4.535267 
C   -9.194021 2.704560 -1.158841 
C   8.352633 -1.305019 -4.413613 
C   0.946095 1.305019 1.280495 
C   -0.946095 -1.594845 4.413613 
C   -8.352633 1.594845 -1.280495 
C   7.065035 -1.273497 -4.949121 
C   2.233693 1.273497 0.744987 
C   -2.233693 -1.626366 4.949121 
C   -7.065035 1.626366 -0.744987 
H   7.466966 -0.619360 3.499805 
H   1.831761 0.619360 -2.194303 
H   -1.831761 -2.280504 -3.499805 
H   -7.466966 2.280504 2.194303 
H   8.929235 -2.097731 2.177316 
H   0.369492 2.097731 -3.516792 
H   -0.369492 -0.802132 -2.177316 
H   -8.929235 0.802132 3.516792 
H   8.071878 1.513966 1.326919 
H   1.226850 -1.513966 -4.367189 
H   -1.226850 1.385898 -1.326919 
H   -8.071878 -1.385898 4.367189 
H   5.735172 0.821878 1.867154 
H   3.563556 -0.821878 -3.826954 
H   -3.563556 2.077985 -1.867154 
H   -5.735172 -2.077985 3.826954 
H   4.286819 2.279619 3.230844 
H   5.011909 -2.279619 -2.463264 
H   -5.011909 0.620245 -3.230844 
H   -4.286819 -0.620245 2.463264 
H   4.659758 1.589564 -5.002761 
H   4.638970 -1.589564 0.691347 
H   -4.638970 1.310300 5.002761 
H   -4.659758 -1.310300 -0.691347 
H   2.378094 1.758070 5.475424 
H   6.920633 -1.758070 -0.218684 
H   -6.920633 1.141793 -5.475424 
H   -2.378094 -1.141793 0.218684 
H   1.633259 0.123775 3.700014 
H   7.665468 -0.123775 -1.994094 
H   -7.665468 2.776088 -3.700014 
H   -1.633259 -2.776088 1.994094 
H   3.203869 -1.575531 2.860947 
H   6.094859 1.575531 -2.833161 
H   -6.094859 -1.324332 -2.860947 
H   -3.203869 1.324332 2.833161 
H   7.085190 1.877859 5.149590 
H   2.213537 -1.877859 -0.544519 
H   -2.213537 1.022005 -5.149590 
H   -7.085190 -1.022005 0.544519 
H   -9.221667 1.823925 -5.292067 
H   -0.077061 -1.823925 0.402042 
H   0.077061 1.075939 5.292067 
H   9.221667 -1.075939 -0.402042 
H   -8.384268 -0.235597 -4.146194 
H   -0.914460 0.235597 1.547914 
H   0.914460 -2.664267 4.146194 
H   8.384268 2.664267 -1.547914 
H   8.699305 -2.197810 -3.891770 
H   0.599422 2.197810 1.802338 
H   -0.599422 -0.702053 3.891770 
H   -8.699305 0.702053 -1.802338 
H   6.410125 -2.141228 -4.860126 
H   2.888603 2.141228 0.833982 
H   -2.888603 -0.758636 4.860126 
H   -6.410125 0.758636 -0.833982 
128
i=15
C   5.761614 -1.966952 3.492942 
C   3.537114 1.966952 -2.201166 
C   -3.537114 -0.932912 -3.492942 
C   -5.761614 0.932912 2.201166 
C   7.082630 -1.588486 3.177209 
C   2.216098 1.588486 -2.516899 
C   -2.216098 -1.311377 -3.177209 
C   -7.082630 1.311377 2.516899 
C   7.905540 -2.412508 2.407584 
C   1.393187 2.412508 -3.286524 
C   -1.393187 -0.487355 -2.407584 
C   -7.905540 0.487355 3.286524 
C   7.429966 2.162214 1.929305 
C   1.868761 -2.162214 -3.764803 
C   -1.868761 0.737649 -1.929305 
C   -7.429966 -0.737649 3.764803 
C   6.124313 1.766961 2.238636 
C   3.174414 -1.766961 -3.455472 
C   -3.174414 1.132903 -2.238636 
C   -6.124313 -1.132903 3.455472 
C   5.302631 2.591865 3.011695 
C   3.996097 -2.591865 -2.682413 
C   -3.996097 0.307999 -3.011695 
C   -5.302631 -0.307999 2.682413 
C   4.835147 -1.018977 4.168060 
C   4.463581 1.018977 -1.526048 
C   -4.463581 -1.880887 -4.168060 
C   -4.835147 1.880887 1.526048 
C   5.239202 -0.096311 5.172456 
C   4.059525 0.096311 -0.521652 
C   -4.059525 -2.803552 -5.172456 
C   -5.239202 2.803552 0.521652 
C   4.343832 0.903334 5.596174 
C   4.954896 -0.903334 -0.097934 
C   -4.954896 1.996530 -5.596174 
C   -4.343832 -1.996530 0.097934 
C   3.053007 0.998057 5.076255 
C   6.245721 -0.998057 -0.617853 
C   -6.245721 1.901807 -5.076255 
C   -3.053007 -1.901807 0.617853 
C   2.635648 0.065366 4.121404 
C   6.663079 -0.065366 -1.572704 
C   -6.663079 2.834498 -4.121404 
C   -2.635648 -2.834498 1.572704 
C   3.518692 -0.924812 3.678392 
C   5.780036 0.924812 -2.015716 
C   -5.780036 -1.975052 -3.678392 
C   -3.518692 1.975052 2.015716 
C   6.592155 -0.127109 -5.605498 
C   2.706572 0.127109 0.088610 
C   -2.706572 -2.772755 5.605498 
C   -6.592155 2.772755 -0.088610 
C   7.429298 0.997288 5.693265 
C   1.869430 -0.997288 -0.000843 
C   -1.869430 1.902576 -5.693265 
C   -7.429298 -1.902576 0.000843 
C   8.725406 0.958314 -5.175821 
C   0.573322 -0.958314 0.518287 
C   -0.573322 1.941550 5.175821 
C   -8.725406 -1.941550 -0.518287 
C   9.198360 -0.196098 -4.544898 
C   0.100368 0.196098 1.149210 
C   -0.100368 -2.703766 4.544898 
C   -9.198360 2.703766 -1.149210 
C   8.357184 -1.305654 -4.420387 
C   0.941544 1.305654 1.273721 
C   -0.941544 -1.594210 4.420387 
C   -8.357184 1.594210 -1.273721 
C   7.066199 -1.272280 -4.948063 
C   2.232529 1.272280 0.746045 
C   -2.232529 -1.627583 4.948063 
C   -7.066199 1.627583 -0.746045 
H   7.456224 -0.619572 3.503721 
H   1.842503 0.619572 -2.190387 
H   -1.842503 -2.280292 -3.503721 
H   -7.456224 2.280292 2.190387 
H   8.916746 -2.080586 2.158689 
H   0.381981 2.080586 -3.535419 
H   -0.381981 -0.819277 -2.158689 
H   -8.916746 0.819277 3.535419 
H   8.067856 1.527672 1.308874 
H   1.230872 -1.527672 -4.385234 
H   -1.230872 1.372192 -1.308874 
H   -8.067856 -1.372192 4.385234 
H   5.741257 0.813676 1.873187 
H   3.557471 -0.813676 -3.820921 
H   -3.557471 2.086187 -1.873187 
H   -5.741257 -2.086187 3.820921 
H   4.293381 2.257870 3.253122 
H   5.005347 -2.257870 -2.440986 
H   -5.005347 0.641994 -3.253122 
H   -4.293381 -0.641994 2.440986 
H   4.663886 1.619463 -5.030384 
H   4.634842 -1.619463 0.663724 
H   -4.634842 1.280401 5.030384 
H   -4.663886 -1.280401 -0.663724 
H   2.390477 1.795906 5.427639 
H   6.908250 -1.795906 -0.266469 
H   -6.908250 1.103957 -5.427639 
H   -2.390477 -1.103957 0.266469 
H   1.641091 0.131289 3.679323 
H   7.657636 -0.131289 -2.014785 
H   -7.657636 2.768574 -3.679323 
H   -1.641091 -2.768574 2.014785 
H   3.203922 -1.600032 2.878674 
H   6.094806 1.600032 -2.815434 
H   -6.094806 -1.299831 -2.878674 
H   -3.203922 1.299831 2.815434 
H   7.080586 1.881405 5.156046 
H   2.218141 -1.881405 -0.538063 
H   -2.218141 1.018459 -5.156046 
H   -7.080586 -1.018459 0.538063 
H   -9.220767 1.824666 -5.298258 
H   -0.077961 -1.824666 0.395851 
H   0.077961 1.075198 5.298258 
H   9.220767 -1.075198 -0.395851 
H   -8.377759 -0.237873 -4.161381 
H   -0.920969 0.237873 1.532727 
H   0.920969 -2.661991 4.161381 
H   8.377759 2.661991 -1.532727 
H   8.706555 -2.199662 -3.902248 
H   0.592172 2.199662 1.791860 
H   -0.592172 -0.700201 3.902248 
H   -8.706555 0.700201 -1.791860 
H   6.411660 -2.140117 -4.857427 
H   2.887068 2.140117 0.836681 
H   -2.887068 -0.759747 4.857427 
H   -6.411660 0.759747 -0.836681 
128
i=16
C   5.760079 -1.979970 3.509452 
C   3.538649 1.979970 -2.184656 
C   -3.538649 -0.919894 -3.509452 
C   -5.760079 0.919894 2.184656 
C   7.075962 -1.590709 3.182130 
C   2.222766 1.590709 -2.511978 
C   -2.222766 -1.309154 -3.182130 
C   -7.075962 1.309154 2.511978 
C   7.897655 -2.404517 2.398958 
C   1.401072 2.404517 -3.295150 
C   -1.401072 -0.495346 -2.398958 
C   -7.897655 0.495346 3.295150 
C   7.426738 2.168088 1.921209 
C   1.871989 -2.168088 -3.772899 
C   -1.871989 0.731775 -1.921209 
C   -7.426738 -0.731775 3.772899 
C   6.126853 1.760611 2.244245 
C   3.171874 -1.760611 -3.449863 
C   -3.171874 1.139253 -2.244245 
C   -6.126853 -1.139253 3.449863 
C   5.305647 2.577048 3.028364 
C   3.993081 -2.577048 -2.665744 
C   -3.993081 0.322816 -3.028364 
C   -5.305647 -0.322816 2.665744 
C   4.832713 -1.031042 4.182877 
C   4.466015 1.031042 -1.511231 
C   -4.466015 -1.868822 -4.182877 
C   -4.832713 1.868822 1.511231 
C   5.237773 -0.095041 5.176372 
C   4.060954 0.095041 -0.517736 
C   -4.060954 -2.804822 -5.176372 
C   -5.237773 2.804822 0.517736 
C   4.347113 0.921273 5.578605 
C   4.951615 -0.921273 -0.115503 
C   -4.951615 1.978591 -5.578605 
C   -4.347113 -1.978591 0.115503 
C   3.060521 1.020177 5.047627 
C   6.238207 -1.020177 -0.646481 
C   -6.238207 1.879687 -5.047627 
C   -3.060521 -1.879687 0.646481 
C   2.640411 0.070816 4.107910 
C   6.658316 -0.070816 -1.586198 
C   -6.658316 2.829048 -4.107910 
C   -2.640411 -2.829048 1.586198 
C   3.518374 -0.937512 3.687388 
C   5.780354 0.937512 -2.006720 
C   -5.780354 -1.962352 -3.687388 
C   -3.518374 1.962352 2.006720 
C   6.589827 -0.124569 -5.599995 
C   2.708900 0.124569 0.094113 
C   -2.708900 -2.775295 5.599995 
C   -6.589827 2.775295 -0.094113 
C   7.426705 1.000146 5.697340 
C   1.872023 -1.000146 0.003232 
C   -1.872023 1.899718 -5.697340 
C   -7.426705 -1.899718 -0.003232 
C   8.726094 0.959478 -5.179525 
C   0.572634 -0.959478 0.514583 
C   -0.572634 1.940386 5.179525 
C   -8.726094 -1.940386 -0.514583 
C   9.202699 -0.196892 -4.554529 
C   0.096029 0.196892 1.139579 
C   -0.096029 -2.702972 4.554529 
C   -9.202699 2.702972 -1.139579 
C   8.361735 -1.306289 -4.427161 
C   0.936993 1.306289 1.266947 
C   -0.936993 -1.593575 4.427161 
C   -8.361735 1.593575 -1.266947 
C   7.067363 -1.271063 -4.947005 
C   2.231365 1.271063 0.747103 
C   -2.231365 -1.628800 4.947005 
C   -7.067363 1.628800 -0.747103 
H   7.445482 -0.619784 3.507637 
H   1.853245 0.619784 -2.186471 
H   -1.853245 -2.280080 -3.507637 
H   -7.445482 2.280080 2.186471 
H   8.904257 -2.063441 2.140062 
H   0.394470 2.063441 -3.554046 
H   -0.394470 -0.836422 -2.140062 
H   -8.904257 0.836422 3.554046 
H   8.063834 1.541378 1.290829 
H   1.234894 -1.541378 -4.403279 
H   -1.234894 1.358486 -1.290829 
H   -8.063834 -1.358486 4.403279 
H   5.747342 0.805474 1.879220 
H   3.551386 -0.805474 -3.814888 
H   -3.551386 2.094389 -1.879220 
H   -5.747342 -2.094389 3.814888 
H   4.299943 2.236121 3.275400 
H   4.998785 -2.236121 -2.418708 
H   -4.998785 0.663743 -3.275400 
H   -4.299943 -0.663743 2.418708 
H   4.668014 1.649362 -5.058007 
H   4.630714 -1.649362 0.636101 
H   -4.630714 1.250502 5.058007 
H   -4.668014 -1.250502 -0.636101 
H   2.402860 1.833742 5.379854 
H   6.895867 -1.833742 -0.314254 
H   -6.895867 1.066121 -5.379854 
H   -2.402860 -1.066121 0.314254 
H   1.648923 0.138803 3.658632 
H   7.649804 -0.138803 -2.035476 
H   -7.649804 2.761060 -3.658632 
H   -1.648923 -2.761060 2.035476 
H   3.203975 -1.624533 2.896401 
H   6.094753 1.624533 -2.797707 
H   -6.094753 -1.275330 -2.896401 
H   -3.203975 1.275330 2.797707 
H   7.075982 1.884951 5.162502 
H   2.222745 -1.884951 -0.531607 
H   -2.222745 1.014913 -5.162502 
H   -7.075982 -1.014913 0.531607 
H   -9.219867 1.825407 -5.304449 
H   -0.078861 -1.825407 0.389660 
H   0.078861 1.074457 5.304449 
H   9.219867 -1.074457 -0.389660 
H   -8.371250 -0.240149 -4.176568 
H   -0.927478 0.240149 1.517540 
H   0.927478 -2.659715 4.176568 
H   8.371250 2.659715 -1.517540 
H   8.713805 -2.201514 -3.912726 
H   0.584922 2.201514 1.781382 
H   -0.584922 -0.698349 3.912726 
H   -8.713805 0.698349 -1.781382 
H   6.413195 -2.139006 -4.854728 
H   2.885533 2.139006 0.839380 
H   -2.885533 -0.760858 4.854728 
H   -6.413195 0.760858 -0.839380 
128
i=17
C   5.758544 -1.992988 3.525962 
C   3.540184 1.992988 -2.168146 
C   -3.540184 -0.906876 -3.525962 
C   -5.758544 0.906876 2.168146 
C   7.069294 -1.592932 3.187051 
C   2.229434 1.592932 -2.507057 
C   -2.229434 -1.306931 -3.187051 
C   -7.069294 1.306931 2.507057 
C   7.889770 -2.396526 2.390332 
C   1.408957 2.396526 -3.303776 
C   -1.408957 -0.503337 -2.390332 
C   -7.889770 0.503337 3.303776 
C   7.423510 2.173962 1.913113 
C   1.875217 -2.173962 -3.780995 
C   -1.875217 0.725901 -1.913113 
C   -7.423510 -0.725901 3.780995 
C   6.129393 1.754261 2.249854 
C   3.169334 -1.754261 -3.444254 
C   -3.169334 1.145603 -2.249854 
C   -6.129393 -1.145603 3.444254 
C   5.308663 2.562231 3.045033 
C   3.990065 -2.562231 -2.649075 
C   -3.990065 0.337633 -3.045033 
C   -5.308663 -0.337633 2.649075 
C   4.830279 -1.043107 4.197694 
C   4.468449 1.043107 -1.496414 
C   -4.468449 -1.856757 -4.197694 
C   -4.830279 1.856757 1.496414 
C   5.236344 -0.093771 5.180288 
C   4.062383 0.093771 -0.513820 
C   -4.062383 -2.806092 -5.180288 
C   -5.236344 2.806092 0.513820 
C   4.350394 0.939212 5.561036 
C   4.948334 -0.939212 -0.133072 
C   -4.948334 1.960652 -5.561036 
C   -4.350394 -1.960652 0.133072 
C   3.068035 1.042297 5.018999 
C   6.230693 -1.042297 -0.675109 
C   -6.230693 1.857567 -5.018999 
C   -3.068035 -1.857567 0.675109 
C   2.645174 0.076266 4.094416 
C   6.653553 -0.076266 -1.599692 
C   -6.653553 2.823598 -4.094416 
C   -2.645174 -2.823598 1.599692 
C   3.518056 -0.950212 3.696384 
C   5.780672 0.950212 -1.997724 
C   -5.780672 -1.949652 -3.696384 
C   -3.518056 1.949652 1.997724 
C   6.587499 -0.122029 -5.594492 
C   2.711228 0.122029 0.099616 
C   -2.711228 -2.777835 5.594492 
C   -6.587499 2.777835 -0.099616 
C   7.424112 1.003004 5.701415 
C   1.874616 -1.003004 0.007307 
C   -1.874616 1.896860 -5.701415 
C   -7.424112 -1.896860 -0.007307 
C   8.726782 0.960642 -5.183229 
C   0.571946 -0.960642 0.510879 
C   -0.571946 1.939222 5.183229 
C   -8.726782 -1.939222 -0.510879 
C   9.207038 -0.197686 -4.564160 
C   0.091690 0.197686 1.129948 
C   -0.091690 -2.702178 4.564160 
C   -9.207038 2.702178 -1.129948 
C   8.366286 -1.306924 -4.433935 
C   0.932442 1.306924 1.260173 
C   -0.932442 -1.592940 4.433935 
C   -8.366286 1.592940 -1.260173 
C   7.068527 -1.269846 -4.945947 
C   2.230201 1.269846 0.748161 
C   -2.230201 -1.630017 4.945947 
C   -7.068527 1.630017 -0.748161 
H   7.434740 -0.619996 3.511553 
H   1.863987 0.619996 -2.182555 
H   -1.863987 -2.279868 -3.511553 
H   -7.434740 2.279868 2.182555 
H   8.891768 -2.046296 2.121435 
H   0.406959 2.046296 -3.572673 
H   -0.406959 -0.853567 -2.121435 
H   -8.891768 0.853567 3.572673 
H   8.059812 1.555084 1.272784 
H   1.238916 -1.555084 -4.421324 
H   -1.238916 1.344780 -1.272784 
H   -8.059812 -1.344780 4.421324 
H   5.753427 0.797272 1.885253 
H   3.545301 -0.797272 -3.808855 
H   -3.545301 2.102591 -1.885253 
H   -5.753427 -2.102591 3.808855 
H   4.306505 2.214372 3.297678 
H   4.992223 -2.214372 -2.396430 
H   -4.992223 0.685492 -3.297678 
H   -4.306505 -0.685492 2.396430 
H   4.672142 1.679261 -5.085630 
H   4.626586 -1.679261 0.608478 
H   -4.626586 1.220603 5.085630 
H   -4.672142 -1.220603 -0.608478 
H   2.415243 1.871578 5.332069 
H   6.883484 -1.871578 -0.362039 
H   -6.883484 1.028285 -5.332069 
H   -2.415243 -1.028285 0.362039 
H   1.656755 0.146317 3.637941 
H   7.641972 -0.146317 -2.056167 
H   -7.641972 2.753546 -3.637941 
H   -1.656755 -2.753546 2.056167 
H   3.204028 -1.649034 2.914128 
H   6.094700 1.649034 -2.779980 
H   -6.094700 -1.250829 -2.914128 
H   -3.204028 1.250829 2.779980 
H   7.071378 1.888497 5.168958 
H   2.227349 -1.888497 -0.525151 
H   -2.227349 1.011367 -5.168958 
H   -7.071378 -1.011367 0.525151 
H   -9.218967 1.826148 -5.310640 
H   -0.079761 -1.826148 0.383469 
H   0.079761 1.073716 5.310640 
H   9.218967 -1.073716 -0.383469 
H   -8.364741 -0.242425 -4.191755 
H   -0.933987 0.242425 1.502353 
H   0.933987 -2.657439 4.191755 
H   8.364741 2.657439 -1.502353 
H   8.721055 -2.203366 -3.923204 
H   0.577672 2.203366 1.770904 
H   -0.577672 -0.696497 3.923204 
H   -8.721055 0.696497 -1.770904 
H   6.414730 -2.137895 -4.852029 
H   2.883998 2.137895 0.842079 
H   -2.883998 -0.761969 4.852029 
H   -6.414730 0.761969 -0.842079 
128
i=18
C   5.757009 -2.006006 3.542472 
C   3.541719 2.006006 -2.151636 
C   -3.541719 -0.893858 -3.542472 
C   -5.757009 0.893858 2.151636 
C   7.062626 -1.595155 3.191972 
C   2.236102 1.595155 -2.502136 
C   -2.236102 -1.304708 -3.191972 
C   -7.062626 1.304708 2.502136 
C   7.881885 -2.388535 2.381706 
C   1.416842 2.388535 -3.312402 
C   -1.416842 -0.511328 -2.381706 
C   -7.881885 0.511328 3.312402 
C   7.420282 2.179836 1.905017 
C   1.878445 -2.179836 -3.789091 
C   -1.878445 0.720027 -1.905017 
C   -7.420282 -0.720027 3.789091 
C   6.131933 1.747911 2.255463 
C   3.166794 -1.747911 -3.438645 
C   -3.166794 1.151953 -2.255463 
C   -6.131933 -1.151953 3.438645 
C   5.311679 2.547414 3.061702 
C   3.987049 -2.547414 -2.632406 
C   -3.987049 0.352450 -3.061702 
C   -5.311679 -0.352450 2.632406 
C   4.827845 -1.055172 4.212511 
C   4.470883 1.055172 -1.481597 
C   -4.470883 -1.844692 -4.212511 
C   -4.827845 1.844692 1.481597 
C   5.234915 -0.092501 5.184204 
C   4.063812 0.092501 -0.509904 
C   -4.063812 -2.807362 -5.184204 
C   -5.234915 2.807362 0.509904 
C   4.353675 0.957151 5.543467 
C   4.945053 -0.957151 -0.150641 
C   -4.945053 1.942713 -5.543467 
C   -4.353675 -1.942713 0.150641 
C   3.075549 1.064417 4.990371 
C   6.223179 -1.064417 -0.703737 
C   -6.223179 1.835447 -4.990371 
C   -3.075549 -1.835447 0.703737 
C   2.649937 0.081716 4.080922 
C   6.648790 -0.081716 -1.613186 
C   -6.648790 2.818148 -4.080922 
C   -2.649937 -2.818148 1.613186 
C   3.517738 -0.962912 3.705380 
C   5.780990 0.962912 -1.988728 
C   -5.780990 -1.936952 -3.705380 
C   -3.517738 1.936952 1.988728 
C   6.585171 -0.119489 -5.588989 
C   2.713556 0.119489 0.105119 
C   -2.713556 -2.780375 5.588989 
C   -6.585171 2.780375 -0.105119 
C   7.421519 1.005862 5.705490 
C   1.877209 -1.005862 0.011382 
C   -1.877209 1.894002 -5.705490 
C   -7.421519 -1.894002 -0.011382 
C   8.727470 0.961806 -5.186933 
C   0.571258 -0.961806 0.507175 
C   -0.571258 1.938058 5.186933 
C   -8.727470 -1.938058 -0.507175 
C   9.211377 -0.198480 -4.573791 
C   0.087351 0.198480 1.120317 
C   -0.087351 -2.701384 4.573791 
C   -9.211377 2.701384 -1.120317 
C   8.370837 -1.307559 -4.440709 
C   0.927891 1.307559 1.253399 
C   -0.927891 -1.592305 4.440709 
C   -8.370837 1.592305 -1.253399 
C   7.069691 -1.268629 -4.944889 
C   2.229037 1.268629 0.749219 
C   -2.229037 -1.631234 4.944889 
C   -7.069691 1.631234 -0.749219 
H   7.423998 -0.620208 3.515469 
H   1.874729 0.620208 -2.178639 
H   -1.874729 -2.279656 -3.515469 
H   -7.423998 2.279656 2.178639 
H   8.879279 -2.029151 2.102808 
H   0.419448 2.029151 -3.591300 
H   -0.419448 -0.870712 -2.102808 
H   -8.879279 0.870712 3.591300 
H   8.055790 1.568790 1.254739 
H   1.242938 -1.568790 -4.439369 
H   -1.242938 1.331074 -1.254739 
H   -8.055790 -1.331074 4.439369 
H   5.759512 0.789070 1.891286 
H   3.539216 -0.789070 -3.802822 
H   -3.539216 2.110793 -1.891286 
H   -5.759512 -2.110793 3.802822 
H   4.313067 2.192623 3.319956 
H   4.985661 -2.192623 -2.374152 
H   -4.985661 0.707241 -3.319956 
H   -4.313067 -0.707241 2.374152 
H   4.676270 1.709160 -5.113253 
H   4.622458 -1.709160 0.580855 
H   -4.622458 1.190704 5.113253 
H   -4.676270 -1.190704 -0.580855 
H   2.427626 1.909414 5.284284 
H   6.871101 -1.909414 -0.409824 
H   -6.871101 0.990449 -5.284284 
H   -2.427626 -0.990449 0.409824 
H   1.664587 0.153831 3.617250 
H   7.634140 -0.153831 -2.076858 
H   -7.634140 2.746032 -3.617250 
H   -1.664587 -2.746032 2.076858 
H   3.204081 -1.673535 2.931855 
H   6.094647 1.673535 -2.762253 
H   -6.094647 -1.226328 -2.931855 
H   -3.204081 1.226328 2.762253 
H   7.066774 1.892043 5.175414 
H   2.231953 -1.892043 -0.518695 
H   -2.231953 1.007821 -5.175414 
H   -7.066774 -1.007821 0.518695 
H   -9.218067 1.826889 -5.316831 
H   -0.080661 -1.826889 0.377278 
H   0.080661 1.072975 5.316831 
H   9.218067 -1.072975 -0.377278 
H   -8.358232 -0.244701 -4.206942 
H   -0.940496 0.244701 1.487166 
H   0.940496 -2.655163 4.206942 
H   8.358232 2.655163 -1.487166 
H   8.728305 -2.205218 -3.933682 
H   0.570422 2.205218 1.760426 
H   -0.570422 -0.694645 3.933682 
H   -8.728305 0.694645 -1.760426 
H   6.416265 -2.136784 -4.849330 
H   2.882463 2.136784 0.844778 
H   -2.882463 -0.763080 4.849330 
H   -6.416265 0.763080 -0.844778 
128
i=19
C   5.755474 -2.019024 3.558982 
C   3.543254 2.019024 -2.135126 
C   -3.543254 -0.880840 -3.558982 
C   -5.755474 0.880840 2.135126 
C   7.055958 -1.597378 3.196893 
C   2.242770 1.597378 -2.497215 
C   -2.242770 -1.302485 -3.196893 
C   -7.055958 1.302485 2.497215 
C   7.874000 -2.380544 2.373080 
C   1.424727 2.380544 -3.321028 
C   -1.424727 -0.519319 -2.373080 
C   -7.874000 0.519319 3.321028 
C   7.417054 2.185710 1.896921 
C   1.881673 -2.185710 -3.797187 
C   -1.881673 0.714153 -1.896921 
C   -7.417054 -0.714153 3.797187 
C   6.134473 1.741561 2.261072 
C   3.164254 -1.741561 -3.433036 
C   -3.164254 1.158303 -2.261072 
C   -6.134473 -1.158303 3.433036 
C   5.314695 2.532597 3.078371 
C   3.984033 -2.532597 -2.615737 
C   -3.984033 0.367267 -3.078371 
C   -5.314695 -0.367267 2.615737 
C   4.825411 -1.067237 4.227328 
C   4.473317 1.067237 -1.466780 
C   -4.473317 -1.832627 -4.227328 
C   -4.825411 1.832627 1.466780 
C   5.233486 -0.091231 5.188120 
C   4.065241 0.091231 -0.505988 
C   -4.065241 -2.808632 -5.188120 
C   -5.233486 2.808632 0.505988 
C   4.356956 0.975090 5.525898 
C   4.941772 -0.975090 -0.168210 
C   -4.941772 1.924774 -5.525898 
C   -4.356956 -1.924774 0.168210 
C   3.083063 1.086537 4.961743 
C   6.215665 -1.086537 -0.732365 
C   -6.215665 1.813327 -4.961743 
C   -3.083063 -1.813327 0.732365 
C   2.654700 0.087166 4.067428 
C   6.644027 -0.087166 -1.626680 
C   -6.644027 2.812698 -4.067428 
C   -2.654700 -2.812698 1.626680 
C   3.517420 -0.975612 3.714376 
C   5.781308 0.975612 -1.979732 
C   -5.781308 -1.924252 -3.714376 
C   -3.517420 1.924252 1.979732 
C   6.582843 -0.116949 -5.583486 
C   2.715884 0.116949 0.110622 
C   -2.715884 -2.782915 5.583486 
C   -6.582843 2.782915 -0.110622 
C   7.418926 1.008720 5.709565 
C   1.879802 -1.008720 0.015457 
C   -1.879802 1.891144 -5.709565 
C   -7.418926 -1.891144 -0.015457 
C   8.728158 0.962970 -5.190637 
C   0.570570 -0.962970 0.503471 
C   -0.570570 1.936894 5.190637 
C   -8.728158 -1.936894 -0.503471 
C   9.215716 -0.199274 -4.583422 
C   0.083012 0.199274 1.110686 
C   -0.083012 -2.700590 4.583422 
C   -9.215716 2.700590 -1.110686 
C   8.375388 -1.308194 -4.447483 
C   0.923340 1.308194 1.246625 
C   -0.923340 -1.591670 4.447483 
C   -8.375388 1.591670 -1.246625 
C   7.070855 -1.267412 -4.943831 
C   2.227873 1.267412 0.750277 
C   -2.227873 -1.632451 4.943831 
C   -7.070855 1.632451 -0.750277 
H   7.413256 -0.620420 3.519385 
H   1.885471 0.620420 -2.174723 
H   -1.885471 -2.279444 -3.519385 
H   -7.413256 2.279444 2.174723 
H   8.866790 -2.012006 2.084181 
H   0.431937 2.012006 -3.609927 
H   -0.431937 -0.887857 -2.084181 
H   -8.866790 0.887857 3.609927 
H   8.051768 1.582496 1.236694 
H   1.246960 -1.582496 -4.457414 
H   -1.246960 1.317368 -1.236694 
H   -8.051768 -1.317368 4.457414 
H   5.765597 0.780868 1.897319 
H   3.533131 -0.780868 -3.796789 
H   -3.533131 2.118995 -1.897319 
H   -5.765597 -2.118995 3.796789 
H   4.319629 2.170874 3.342234 
H   4.979099 -2.170874 -2.351874 
H   -4.979099 0.728990 -3.342234 
H   -4.319629 -0.728990 2.351874 
H   4.680398 1.739059 -5.140876 
H   4.618330 -1.739059 0.553232 
H   -4.618330 1.160805 5.140876 
H   -4.680398 -1.160805 -0.553232 
H   2.440009 1.947250 5.236499 
H   6.858718 -1.947250 -0.457609 
H   -6.858718 0.952613 -5.236499 
H   -2.440009 -0.952613 0.457609 
H   1.672419 0.161345 3.596559 
H   7.626308 -0.161345 -2.097549 
H   -7.626308 2.738518 -3.596559 
H   -1.672419 -2.738518 2.097549 
H   3.204134 -1.698036 2.949582 
H   6.094594 1.698036 -2.744526 
H   -6.094594 -1.201827 -2.949582 
H   -3.204134 1.201827 2.744526 
H   7.062170 1.895589 5.181870 
H   2.236557 -1.895589 -0.512239 
H   -2.236557 1.004275 -5.181870 
H   -7.062170 -1.004275 0.512239 
H   -9.217167 1.827630 -5.323022 
H   -0.081561 -1.827630 0.371087 
H   0.081561 1.072234 5.323022 
H   9.217167 -1.072234 -0.371087 
H   -8.351723 -0.246977 -4.222129 
H   -0.947005 0.246977 1.471979 
H   0.947005 -2.652887 4.222129 
H   8.351723 2.652887 -1.471979 
H   8.735555 -2.207070 -3.944160 
H   0.563172 2.207070 1.749948 
H   -0.563172 -0.692793 3.944160 
H   -8.735555 0.692793 -1.749948 
H   6.417800 -2.135673 -4.846631 
H   2.880928 2.135673 0.847477 
H   -2.880928 -0.764191 4.846631 
H   -6.417800 0.764191 -0.847477 
128
i=20
C   5.753939 -2.032042 3.575492 
C   3.544789 2.032042 -2.118616 
C   -3.544789 -0.867822 -3.575492 
C   -5.753939 0.867822 2.118616 
C   7.049290 -1.599601 3.201814 
C   2.249438 1.599601 -2.492294 
C   -2.249438 -1.300262 -3.201814 
C   -7.049290 1.300262 2.492294 
C   7.866115 -2.372553 2.364454 
C   1.432612 2.372553 -3.329654 
C   -1.432612 -0.527310 -2.364454 
C   -7.866115 0.527310 3.329654 
C   7.413826 2.191584 1.888825 
C   1.884901 -2.191584 -3.805283 
C   -1.884901 0.708279 -1.888825 
C   -7.413826 -0.708279 3.805283 
C   6.137013 1.735211 2.266681 
C   3.161714 -1.735211 -3.427427 
C   -3.161714 1.164653 -2.266681 
C   -6.137013 -1.164653 3.427427 
C   5.317711 2.517780 3.095040 
C   3.981017 -2.517780 -2.599068 
C   -3.981017 0.382084 -3.095040 
C   -5.317711 -0.382084 2.599068 
C   4.822977 -1.079302 4.242145 
C   4.475751 1.079302 -1.451963 
C   -4.475751 -1.820562 -4.242145 
C   -4.822977 1.820562 1.451963 
C   5.232057 -0.089961 5.192036 
C   4.066670 0.089961 -0.502072 
C   -4.066670 -2.809902 -5.192036 
C   -5.232057 2.809902 0.502072 
C   4.360237 0.993029 5.508329 
C   4.938491 -0.993029 -0.185779 
C   -4.938491 1.906835 -5.508329 
C   -4.360237 -1.906835 0.185779 
C   3.090577 1.108657 4.933115 
C   6.208151 -1.108657 -0.760993 
C   -6.208151 1.791207 -4.933115 
C   -3.090577 -1.791207 0.760993 
C   2.659463 0.092616 4.053934 
C   6.639264 -0.092616 -1.640174 
C   -6.639264 2.807248 -4.053934 
C   -2.659463 -2.807248 1.640174 
C   3.517102 -0.988312 3.723372 
C   5.781626 0.988312 -1.970736 
C   -5.781626 -1.911552 -3.723372 
C   -3.517102 1.911552 1.970736 
C   6.580515 -0.114409 -5.577983 
C   2.718212 0.114409 0.116125 
C   -2.718212 -2.785455 5.577983 
C   -6.580515 2.785455 -0.116125 
C   7.416333 1.011578 5.713640 
C   1.882395 -1.011578 0.019532 
C   -1.882395 1.888286 -5.713640 
C   -7.416333 -1.888286 -0.019532 
C   8.728846 0.964134 -5.194341 
C   0.569882 -0.964134 0.499767 
C   -0.569882 1.935730 5.194341 
C   -8.728846 -1.935730 -0.499767 
C   9.220055 -0.200068 -4.593053 
C   0.078673 0.200068 1.101055 
C   -0.078673 -2.699796 4.593053 
C   -9.220055 2.699796 -1.101055 
C   8.379939 -1.308829 -4.454257 
C   0.918789 1.308829 1.239851 
C   -0.918789 -1.591035 4.454257 
C   -8.379939 1.591035 -1.239851 
C   7.072019 -1.266195 -4.942773 
C   2.226709 1.266195 0.751335 
C   -2.226709 -1.633668 4.942773 
C   -7.072019 1.633668 -0.751335 
H   7.402514 -0.620632 3.523301 
H   1.896213 0.620632 -2.170807 
H   -1.896213 -2.279232 -3.523301 
H   -7.402514 2.279232 2.170807 
H   8.854301 -1.994861 2.065554 
H   0.444426 1.994861 -3.628554 
H   -0.444426 -0.905002 -2.065554 
H   -8.854301 0.905002 3.628554 
H   8.047746 1.596202 1.218649 
H   1.250982 -1.596202 -4.475459 
H   -1.250982 1.303662 -1.218649 
H   -8.047746 -1.303662 4.475459 
H   5.771682 0.772666 1.903352 
H   3.527046 -0.772666 -3.790756 
H   -3.527046 2.127197 -1.903352 
H   -5.771682 -2.127197 3.790756 
H   4.326191 2.149125 3.364512 
H   4.972537 -2.149125 -2.329596 
H   -4.972537 0.750739 -3.364512 
H   -4.326191 -0.750739 2.329596 
H   4.684526 1.768958 -5.168499 
H   4.614202 -1.768958 0.525609 
H   -4.614202 1.130906 5.168499 
H   -4.684526 -1.130906 -0.525609 
H   2.452392 1.985086 5.188714 
H   6.846335 -1.985086 -0.505394 
H   -6.846335 0.914777 -5.188714 
H   -2.452392 -0.914777 0.505394 
H   1.680251 0.168859 3.575868 
H   7.618476 -0.168859 -2.118240 
H   -7.618476 2.731004 -3.575868 
H   -1.680251 -2.731004 2.118240 
H   3.204187 -1.722537 2.967309 
H   6.094541 1.722537 -2.726799 
H   -6.094541 -1.177326 -2.967309 
H   -3.204187 1.177326 2.726799 
H   7.057566 1.899135 5.188326 
H   2.241161 -1.899135 -0.505783 
H   -2.241161 1.000729 -5.188326 
H   -7.057566 -1.000729 0.505783 
H   -9.216267 1.828371 -5.329213 
H   -0.082461 -1.828371 0.364896 
H   0.082461 1.071493 5.329213 
H   9.216267 -1.071493 -0.364896 
H   -8.345214 -0.249253 -4.237316 
H   -0.953514 0.249253 1.456792 
H   0.953514 -2.650611 4.237316 
H   8.345214 2.650611 -1.456792 
H   8.742805 -2.208922 -3.954638 
H   0.555922 2.208922 1.739470 
H   -0.555922 -0.690941 3.954638 
H   -8.742805 0.690941 -1.739470 
H   6.419335 -2.134562 -4.843932 
H   2.879393 2.134562 0.850176 
H   -2.879393 -0.765302 4.843932 
H   -6.419335 0.765302 -0.850176 
128
i=21
C   5.752404 -2.045060 3.592002 
C   3.546324 2.045060 -2.102106 
C   -3.546324 -0.854804 -3.592002 
C   -5.752404 0.854804 2.102106 
C   7.042622 -1.601824 3.206735 
C   2.256106 1.601824 -2.487373 
C   -2.256106 -1.298039 -3.206735 
C   -7.042622 1.298039 2.487373 
C   7.858230 -2.364562 2.355828 
C   1.440497 2.364562 -3.338280 
C   -1.440497 -0.535301 -2.355828 
C   -7.858230 0.535301 3.338280 
C   7.410598 2.197458 1.880729 
C   1.888129 -2.197458 -3.813379 
C   -1.888129 0.702405 -1.880729 
C   -7.410598 -0.702405 3.813379 
C   6.139553 1.728861 2.272290 
C   3.159174 -1.728861 -3.421818 
C   -3.159174 1.171003 -2.272290 
C   -6.139553 -1.171003 3.421818 
C   5.320727 2.502963 3.111709 
C   3.978001 -2.502963 -2.582399 
C   -3.978001 0.396901 -3.111709 
C   -5.320727 -0.396901 2.582399 
C   4.820543 -1.091367 4.256962 
C   4.478185 1.091367 -1.437146 
C   -4.478185 -1.808497 -4.256962 
C   -4.820543 1.808497 1.437146 
C   5.230628 -0.088691 5.195952 
C   4.068099 0.088691 -0.498156 
C   -4.068099 -2.811172 -5.195952 
C   -5.230628 2.811172 0.498156 
C   4.363518 1.010968 5.490760 
C   4.935210 -1.010968 -0.203348 
C   -4.935210 1.888896 -5.490760 
C   -4.363518 -1.888896 0.203348 
C   3.098091 1.130777 4.904487 
C   6.200637 -1.130777 -0.789621 
C   -6.200637 1.769087 -4.904487 
C   -3.098091 -1.769087 0.789621 
C   2.664226 0.098066 4.040440 
C   6.634501 -0.098066 -1.653668 
C   -6.634501 2.801798 -4.040440 
C   -2.664226 -2.801798 1.653668 
C   3.516784 -1.001012 3.732368 
C   5.781944 1.001012 -1.961740 
C   -5.781944 -1.898852 -3.732368 
C   -3.516784 1.898852 1.961740 
C   6.578187 -0.111869 -5.572480 
C   2.720540 0.111869 0.121628 
C   -2.720540 -2.787995 5.572480 
C   -6.578187 2.787995 -0.121628 
C   7.413740 1.014436 5.717715 
C   1.884988 -1.014436 0.023607 
C   -1.884988 1.885428 -5.717715 
C   -7.413740 -1.885428 -0.023607 
C   8.729534 0.965298 -5.198045 
C   0.569194 -0.965298 0.496063 
C   -0.569194 1.934566 5.198045 
C   -8.729534 -1.934566 -0.496063 
C   9.224394 -0.200862 -4.602684 
C   0.074334 0.200862 1.091424 
C   -0.074334 -2.699002 4.602684 
C   -9.224394 2.699002 -1.091424 
C   8.384490 -1.309464 -4.461031 
C   0.914238 1.309464 1.233077 
C   -0.914238 -1.590400 4.461031 
C   -8.384490 1.590400 -1.233077 
C   7.073183 -1.264978 -4.941715 
C   2.225545 1.264978 0.752393 
C   -2.225545 -1.634885 4.941715 
C   -7.073183 1.634885 -0.752393 
H   7.391772 -0.620844 3.527217 
H   1.906955 0.620844 -2.166891 
H   -1.906955 -2.279020 -3.527217 
H   -7.391772 2.279020 2.166891 
H   8.841812 -1.977716 2.046927 
H   0.456915 1.977716 -3.647181 
H   -0.456915 -0.922147 -2.046927 
H   -8.841812 0.922147 3.647181 
H   8.043724 1.609908 1.200604 
H   1.255004 -1.609908 -4.493504 
H   -1.255004 1.289956 -1.200604 
H   -8.043724 -1.289956 4.493504 
H   5.777767 0.764464 1.909385 
H   3.520961 -0.764464 -3.784723 
H   -3.520961 2.135399 -1.909385 
H   -5.777767 -2.135399 3.784723 
H   4.332753 2.127376 3.386790 
H   4.965975 -2.127376 -2.307318 
H   -4.965975 0.772488 -3.386790 
H   -4.332753 -0.772488 2.307318 
H   4.688654 1.798857 -5.196122 
H   4.610074 -1.798857 0.497986 
H   -4.610074 1.101007 5.196122 
H   -4.688654 -1.101007 -0.497986 
H   2.464775 2.022922 5.140929 
H   6.833952 -2.022922 -0.553179 
H   -6.833952 0.876941 -5.140929 
H   -2.464775 -0.876941 0.553179 
H   1.688083 0.176373 3.555177 
H   7.610644 -0.176373 -2.138931 
H   -7.610644 2.723490 -3.555177 
H   -1.688083 -2.723490 2.138931 
H   3.204240 -1.747038 2.985036 
H   6.094488 1.747038 -2.709072 
H   -6.094488 -1.152825 -2.985036 
H   -3.204240 1.152825 2.709072 
H   7.052962 1.902681 5.194782 
H   2.245765 -1.902681 -0.499327 
H   -2.245765 0.997183 -5.194782 
H   -7.052962 -0.997183 0.499327 
H   -9.215367 1.829112 -5.335404 
H   -0.083361 -1.829112 0.358705 
H   0.083361 1.070752 5.335404 
H   9.215367 -1.070752 -0.358705 
H   -8.338705 -0.251529 -4.252503 
H   -0.960023 0.251529 1.441605 
H   0.960023 -2.648335 4.252503 
H   8.338705 2.648335 -1.441605 
H   8.750055 -2.210774 -3.965116 
H   0.548672 2.210774 1.728992 
H   -0.548672 -0.689089 3.965116 
H   -8.750055 0.689089 -1.728992 
H   6.420870 -2.133451 -4.841233 
H   2.877858 2.133451 0.852875 
H   -2.877858 -0.766413 4.841233 
H   -6.420870 0.766413 -0.852875 
128
i=22
C   5.753939 -2.032042 3.575492 
C   3.544789 2.032042 -2.118616 
C   -3.544789 -0.867822 -3.575492 
C   -5.753939 0.867822 2.118616 
C   7.049290 -1.599601 3.201814 
C   2.249438 1.599601 -2.492294 
C   -2.249438 -1.300262 -3.201814 
C   -7.049290 1.300262 2.492294 
C   7.866115 -2.372553 2.364454 
C   1.432612 2.372553 -3.329654 
C   -1.432612 -0.527310 -2.364454 
C   -7.866115 0.527310 3.329654 
C   7.413826 2.191584 1.888825 
C   1.884901 -2.191584 -3.805283 
C   -1.884901 0.708279 -1.888825 
C   -7.413826 -0.708279 3.805283 
C   6.137013 1.735211 2.266681 
C   3.161714 -1.735211 -3.427427 
C   -3.161714 1.164653 -2.266681 
C   -6.137013 -1.164653 3.427427 
C   5.317711 2.517780 3.095040 
C   3.981017 -2.517780 -2.599068 
C   -3.981017 0.382084 -3.095040 
C   -5.317711 -0.382084 2.599068 
C   4.822977 -1.079302 4.242145 
C   4.475751 1.079302 -1.451963 
C   -4.475751 -1.820562 -4.242145 
C   -4.822977 1.820562 1.451963 
C   5.232057 -0.089961 5.192036 
C   4.066670 0.089961 -0.502072 
C   -4.066670 -2.809902 -5.192036 
C   -5.232057 2.809902 0.502072 
C   4.360237 0.993029 5.508329 
C   4.938491 -0.993029 -0.185779 
C   -4.938491 1.906835 -5.508329 
C   -4.360237 -1.906835 0.185779 
C   3.090577 1.108657 4.933115 
C   6.208151 -1.108657 -0.760993 
C   -6.208151 1.791207 -4.933115 
C   -3.090577 -1.791207 0.760993 
C   2.659463 0.092616 4.053934 
C   6.639264 -0.092616 -1.640174 
C   -6.639264 2.807248 -4.053934 
C   -2.659463 -2.807248 1.640174 
C   3.517102 -0.988312 3.723372 
C   5.781626 0.988312 -1.970736 
C   -5.781626 -1.911552 -3.723372 
C   -3.517102 1.911552 1.970736 
C   6.580515 -0.114409 -5.577983 
C   2.718212 0.114409 0.116125 
C   -2.718212 -2.785455 5.577983 
C   -6.580515 2.785455 -0.116125 
C   7.416333 1.011578 5.713640 
C   1.882395 -1.011578 0.019532 
C   -1.882395 1.888286 -5.713640 
C   -7.416333 -1.888286 -0.019532 
C   8.728846 0.964134 -5.194341 
C   0.569882 -0.964134 0.499767 
C   -0.569882 1.935730 5.194341 
C   -8.728846 -1.935730 -0.499767 
C   9.220055 -0.200068 -4.593053 
C   0.078673 0.200068 1.101055 
C   -0.078673 -2.699796 4.593053 
C   -9.220055 2.699796 -1.101055 
C   8.379939 -1.308829 -4.454257 
C   0.918789 1.308829 1.239851 
C   -0.918789 -1.591035 4.454257 
C   -8.379939 1.591035 -1.239851 
C   7.072019 -1.266195 -4.942773 
C   2.226709 1.266195 0.751335 
C   -2.226709 -1.633668 4.942773 
C   -7.072019 1.633668 -0.751335 
H   7.402514 -0.620632 3.523301 
H   1.896213 0.620632 -2.170807 
H   -1.896213 -2.279232 -3.523301 
H   -7.402514 2.279232 2.170807 
H   8.854301 -1.994861 2.065554 
H   0.444426 1.994861 -3.628554 
H   -0.444426 -0.905002 -2.065554 
H   -8.854301 0.905002 3.628554 
H   8.047746 1.596202 1.218649 
H   1.250982 -1.596202 -4.475459 
H   -1.250982 1.303662 -1.218649 
H   -8.047746 -1.303662 4.475459 
H   5.771682 0.772666 1.903352 
H   3.527046 -0.772666 -3.790756 
H   -3.527046 2.127197 -1.903352 
H   -5.771682 -2.127197 3.790756 
H   4.326191 2.149125 3.364512 
H   4.972537 -2.149125 -2.329596 
H   -4.972537 0.750739 -3.364512 
H   -4.326191 -0.750739 2.329596 
H   4.684526 1.768958 -5.168499 
H   4.614202 -1.768958 0.525609 
H   -4.614202 1.130906 5.168499 
H   -4.684526 -1.130906 -0.525609 
H   2.452392 1.985086 5.188714 
H   6.846335 -1.985086 -0.505394 
H   -6.846335 0.914777 -5.188714 
H   -2.452392 -0.914777 0.505394 
H   1.680251 0.168859 3.575868 
H   7.618476 -0.168859 -2.118240 
H   -7.618476 2.731004 -3.575868 
H   -1.680251 -2.731004 2.118240 
H   3.204187 -1.722537 2.967309 
H   6.094541 1.722537 -2.726799 
H   -6.094541 -1.177326 -2.967309 
H   -3.204187 1.177326 2.726799 
H   7.057566 1.899135 5.188326 
H   2.241161 -1.899135 -0.505783 
H   -2.241161 1.000729 -5.188326 
H   -7.057566 -1.000729 0.505783 
H   -9.216267 1.828371 -5.329213 
H   -0.082461 -1.828371 0.364896 
H   0.082461 1.071493 5.329213 
H   9.216267 -1.071493 -0.364896 
H   -8.345214 -0.249253 -4.237316 
H   -0.953514 0.249253 1.456792 
H   0.953514 -2.650611 4.237316 
H   8.345214 2.650611 -1.456792 
H   8.742805 -2.208922 -3.954638 
H   0.555922 2.208922 1.739470 
H   -0.555922 -0.690941 3.954638 
H   -8.742805 0.690941 -1.739470 
H   6.419335 -2.134562 -4.843932 
H   2.879393 2.134562 0.850176 
H   -2.879393 -0.765302 4.843932 
H   -6.419335 0.765302 -0.850176 
128
i=23
C   5.755474 -2.019024 3.558982 
C   3.543254 2.019024 -2.135126 
C   -3.543254 -0.880840 -3.558982 
C   -5.755474 0.880840 2.135126 
C   7.055958 -1.597378 3.196893 
C   2.242770 1.597378 -2.497215 
C   -2.242770 -1.302485 -3.196893 
C   -7.055958 1.302485 2.497215 
C   7.874000 -2.380544 2.373080 
C   1.424727 2.380544 -3.321028 
C   -1.424727 -0.519319 -2.373080 
C   -7.874000 0.519319 3.321028 
C   7.417054 2.185710 1.896921 
C   1.881673 -2.185710 -3.797187 
C   -1.881673 0.714153 -1.896921 
C   -7.417054 -0.714153 3.797187 
C   6.134473 1.741561 2.261072 
C   3.164254 -1.741561 -3.433036 
C   -3.164254 1.158303 -2.261072 
C   -6.134473 -1.158303 3.433036 
C   5.314695 2.532597 3.078371 
C   3.984033 -2.532597 -2.615737 
C   -3.984033 0.367267 -3.078371 
C   -5.314695 -0.367267 2.615737 
C   4.825411 -1.067237 4.227328 
C   4.473317 1.067237 -1.466780 
C   -4.473317 -1.832627 -4.227328 
C   -4.825411 1.832627 1.466780 
C   5.233486 -0.091231 5.188120 
C   4.065241 0.091231 -0.505988 
C   -4.065241 -2.808632 -5.188120 
C   -5.233486 2.808632 0.505988 
C   4.356956 0.975090 5.525898 
C   4.941772 -0.975090 -0.168210 
C   -4.941772 1.924774 -5.525898 
C   -4.356956 -1.924774 0.168210 
C   3.083063 1.086537 4.961743 
C   6.215665 -1.086537 -0.732365 
C   -6.215665 1.813327 -4.961743 
C   -3.083063 -1.813327 0.732365 
C   2.654700 0.087166 4.067428 
C   6.644027 -0.087166 -1.626680 
C   -6.644027 2.812698 -4.067428 
C   -2.654700 -2.812698 1.626680 
C   3.517420 -0.975612 3.714376 
C   5.781308 0.975612 -1.979732 
C   -5.781308 -1.924252 -3.714376 
C   -3.517420 1.924252 1.979732 
C   6.582843 -0.116949 -5.583486 
C   2.715884 0.116949 0.110622 
C   -2.715884 -2.782915 5.583486 
C   -6.582843 2.782915 -0.110622 
C   7.418926 1.008720 5.709565 
C   1.879802 -1.008720 0.015457 
C   -1.879802 1.891144 -5.709565 
C   -7.418926 -1.891144 -0.015457 
C   8.728158 0.962970 -5.190637 
C   0.570570 -0.962970 0.503471 
C   -0.570570 1.936894 5.190637 
C   -8.728158 -1.936894 -0.503471 
C   9.215716 -0.199274 -4.583422 
C   0.083012 0.199274 1.110686 
C   -0.083012 -2.700590 4.583422 
C   -9.215716 2.700590 -1.110686 
C   8.375388 -1.308194 -4.447483 
C   0.923340 1.308194 1.246625 
C   -0.923340 -1.591670 4.447483 
C   -8.375388 1.591670 -1.246625 
C   7.070855 -1.267412 -4.943831 
C   2.227873 1.267412 0.750277 
C   -2.227873 -1.632451 4.943831 
C   -7.070855 1.632451 -0.750277 
H   7.413256 -0.620420 3.519385 
H   1.885471 0.620420 -2.174723 
H   -1.885471 -2.279444 -3.519385 
H   -7.413256 2.279444 2.174723 
H   8.866790 -2.012006 2.084181 
H   0.431937 2.012006 -3.609927 
H   -0.431937 -0.887857 -2.084181 
H   -8.866790 0.887857 3.609927 
H   8.051768 1.582496 1.236694 
H   1.246960 -1.582496 -4.457414 
H   -1.246960 1.317368 -1.236694 
H   -8.051768 -1.317368 4.457414 
H   5.765597 0.780868 1.897319 
H   3.533131 -0.780868 -3.796789 
H   -3.533131 2.118995 -1.897319 
H   -5.765597 -2.118995 3.796789 
H   4.319629 2.170874 3.342234 
H   4.979099 -2.170874 -2.351874 
H   -4.979099 0.728990 -3.342234 
H   -4.319629 -0.728990 2.351874 
H   4.680398 1.739059 -5.140876 
H   4.618330 -1.739059 0.553232 
H   -4.618330 1.160805 5.140876 
H   -4.680398 -1.160805 -0.553232 
H   2.440009 1.947250 5.236499 
H   6.858718 -1.947250 -0.457609 
H   -6.858718 0.952613 -5.236499 
H   -2.440009 -0.952613 0.457609 
H   1.672419 0.161345 3.596559 
H   7.626308 -0.161345 -2.097549 
H   -7.626308 2.738518 -3.596559 
H   -1.672419 -2.738518 2.097549 
H   3.204134 -1.698036 2.949582 
H   6.094594 1.698036 -2.744526 
H   -6.094594 -1.201827 -2.949582 
H   -3.204134 1.201827 2.744526 
H   7.062170 1.895589 5.181870 
H   2.236557 -1.895589 -0.512239 
H   -2.236557 1.004275 -5.181870 
H   -7.062170 -1.004275 0.512239 
H   -9.217167 1.827630 -5.323022 
H   -0.081561 -1.827630 0.371087 
H   0.081561 1.072234 5.323022 
H   9.217167 -1.072234 -0.371087 
H   -8.351723 -0.246977 -4.222129 
H   -0.947005 0.246977 1.471979 
H   0.947005 -2.652887 4.222129 
H   8.351723 2.652887 -1.471979 
H   8.735555 -2.207070 -3.944160 
H   0.563172 2.207070 1.749948 
H   -0.563172 -0.692793 3.944160 
H   -8.735555 0.692793 -1.749948 
H   6.417800 -2.135673 -4.846631 
H   2.880928 2.135673 0.847477 
H   -2.880928 -0.764191 4.846631 
H   -6.417800 0.764191 -0.847477 
128
i=24
C   5.757009 -2.006006 3.542472 
C   3.541719 2.006006 -2.151636 
C   -3.541719 -0.893858 -3.542472 
C   -5.757009 0.893858 2.151636 
C   7.062626 -1.595155 3.191972 
C   2.236102 1.595155 -2.502136 
C   -2.236102 -1.304708 -3.191972 
C   -7.062626 1.304708 2.502136 
C   7.881885 -2.388535 2.381706 
C   1.416842 2.388535 -3.312402 
C   -1.416842 -0.511328 -2.381706 
C   -7.881885 0.511328 3.312402 
C   7.420282 2.179836 1.905017 
C   1.878445 -2.179836 -3.789091 
C   -1.878445 0.720027 -1.905017 
C   -7.420282 -0.720027 3.789091 
C   6.131933 1.747911 2.255463 
C   3.166794 -1.747911 -3.438645 
C   -3.166794 1.151953 -2.255463 
C   -6.131933 -1.151953 3.438645 
C   5.311679 2.547414 3.061702 
C   3.987049 -2.547414 -2.632406 
C   -3.987049 0.352450 -3.061702 
C   -5.311679 -0.352450 2.632406 
C   4.827845 -1.055172 4.212511 
C   4.470883 1.055172 -1.481597 
C   -4.470883 -1.844692 -4.212511 
C   -4.827845 1.844692 1.481597 
C   5.234915 -0.092501 5.184204 
C   4.063812 0.092501 -0.509904 
C   -4.063812 -2.807362 -5.184204 
C   -5.234915 2.807362 0.509904 
C   4.353675 0.957151 5.543467 
C   4.945053 -0.957151 -0.150641 
C   -4.945053 1.942713 -5.543467 
C   -4.353675 -1.942713 0.150641 
C   3.075549 1.064417 4.990371 
C   6.223179 -1.064417 -0.703737 
C   -6.223179 1.835447 -4.990371 
C   -3.075549 -1.835447 0.703737 
C   2.649937 0.081716 4.080922 
C   6.648790 -0.081716 -1.613186 
C   -6.648790 2.818148 -4.080922 
C   -2.649937 -2.818148 1.613186 
C   3.517738 -0.962912 3.705380 
C   5.780990 0.962912 -1.988728 
C   -5.780990 -1.936952 -3.705380 
C   -3.517738 1.936952 1.988728 
C   6.585171 -0.119489 -5.588989 
C   2.713556 0.119489 0.105119 
C   -2.713556 -2.780375 5.588989 
C   -6.585171 2.780375 -0.105119 
C   7.421519 1.005862 5.705490 
C   1.877209 -1.005862 0.011382 
C   -1.877209 1.894002 -5.705490 
C   -7.421519 -1.894002 -0.011382 
C   8.727470 0.961806 -5.186933 
C   0.571258 -0.961806 0.507175 
C   -0.571258 1.938058 5.186933 
C   -8.727470 -1.938058 -0.507175 
C   9.211377 -0.198480 -4.573791 
C   0.087351 0.198480 1.120317 
C   -0.087351 -2.701384 4.573791 
C   -9.211377 2.701384 -1.120317 
C   8.370837 -1.307559 -4.440709 
C   0.927891 1.307559 1.253399 
C   -0.927891 -1.592305 4.440709 
C   -8.370837 1.592305 -1.253399 
C   7.069691 -1.268629 -4.944889 
C   2.229037 1.268629 0.749219 
C   -2.229037 -1.631234 4.944889 
C   -7.069691 1.631234 -0.749219 
H   7.423998 -0.620208 3.515469 
H   1.874729 0.620208 -2.178639 
H   -1.874729 -2.279656 -3.515469 
H   -7.423998 2.279656 2.178639 
H   8.879279 -2.029151 2.102808 
H   0.419448 2.029151 -3.591300 
H   -0.419448 -0.870712 -2.102808 
H   -8.879279 0.870712 3.591300 
H   8.055790 1.568790 1.254739 
H   1.242938 -1.568790 -4.439369 
H   -1.242938 1.331074 -1.254739 
H   -8.055790 -1.331074 4.439369 
H   5.759512 0.789070 1.891286 
H   3.539216 -0.789070 -3.802822 
H   -3.539216 2.110793 -1.891286 
H   -5.759512 -2.110793 3.802822 
H   4.313067 2.192623 3.319956 
H   4.985661 -2.192623 -2.374152 
H   -4.985661 0.707241 -3.319956 
H   -4.313067 -0.707241 2.374152 
H   4.676270 1.709160 -5.113253 
H   4.622458 -1.709160 0.580855 
H   -4.622458 1.190704 5.113253 
H   -4.676270 -1.190704 -0.580855 
H   2.427626 1.909414 5.284284 
H   6.871101 -1.909414 -0.409824 
H   -6.871101 0.990449 -5.284284 
H   -2.427626 -0.990449 0.409824 
H   1.664587 0.153831 3.617250 
H   7.634140 -0.153831 -2.076858 
H   -7.634140 2.746032 -3.617250 
H   -1.664587 -2.746032 2.076858 
H   3.204081 -1.673535 2.931855 
H   6.094647 1.673535 -2.762253 
H   -6.094647 -1.226328 -2.931855 
H   -3.204081 1.226328 2.762253 
H   7.066774 1.892043 5.175414 
H   2.231953 -1.892043 -0.518695 
H   -2.231953 1.007821 -5.175414 
H   -7.066774 -1.007821 0.518695 
H   -9.218067 1.826889 -5.316831 
H   -0.080661 -1.826889 0.377278 
H   0.080661 1.072975 5.316831 
H   9.218067 -1.072975 -0.377278 
H   -8.358232 -0.244701 -4.206942 
H   -0.940496 0.244701 1.487166 
H   0.940496 -2.655163 4.206942 
H   8.358232 2.655163 -1.487166 
H   8.728305 -2.205218 -3.933682 
H   0.570422 2.205218 1.760426 
H   -0.570422 -0.694645 3.933682 
H   -8.728305 0.694645 -1.760426 
H   6.416265 -2.136784 -4.849330 
H   2.882463 2.136784 0.844778 
H   -2.882463 -0.763080 4.849330 
H   -6.416265 0.763080 -0.844778 
128
i=25
C   5.758544 -1.992988 3.525962 
C   3.540184 1.992988 -2.168146 
C   -3.540184 -0.906876 -3.525962 
C   -5.758544 0.906876 2.168146 
C   7.069294 -1.592932 3.187051 
C   2.229434 1.592932 -2.507057 
C   -2.229434 -1.306931 -3.187051 
C   -7.069294 1.306931 2.507057 
C   7.889770 -2.396526 2.390332 
C   1.408957 2.396526 -3.303776 
C   -1.408957 -0.503337 -2.390332 
C   -7.889770 0.503337 3.303776 
C   7.423510 2.173962 1.913113 
C   1.875217 -2.173962 -3.780995 
C   -1.875217 0.725901 -1.913113 
C   -7.423510 -0.725901 3.780995 
C   6.129393 1.754261 2.249854 
C   3.169334 -1.754261 -3.444254 
C   -3.169334 1.145603 -2.249854 
C   -6.129393 -1.145603 3.444254 
C   5.308663 2.562231 3.045033 
C   3.990065 -2.562231 -2.649075 
C   -3.990065 0.337633 -3.045033 
C   -5.308663 -0.337633 2.649075 
C   4.830279 -1.043107 4.197694 
C   4.468449 1.043107 -1.496414 
C   -4.468449 -1.856757 -4.197694 
C   -4.830279 1.856757 1.496414 
C   5.236344 -0.093771 5.180288 
C   4.062383 0.093771 -0.513820 
C   -4.062383 -2.806092 -5.180288 
C   -5.236344 2.806092 0.513820 
C   4.350394 0.939212 5.561036 
C   4.948334 -0.939212 -0.133072 
C   -4.948334 1.960652 -5.561036 
C   -4.350394 -1.960652 0.133072 
C   3.068035 1.042297 5.018999 
C   6.230693 -1.042297 -0.675109 
C   -6.230693 1.857567 -5.018999 
C   -3.068035 -1.857567 0.675109 
C   2.645174 0.076266 4.094416 
C   6.653553 -0.076266 -1.599692 
C   -6.653553 2.823598 -4.094416 
C   -2.645174 -2.823598 1.599692 
C   3.518056 -0.950212 3.696384 
C   5.780672 0.950212 -1.997724 
C   -5.780672 -1.949652 -3.696384 
C   -3.518056 1.949652 1.997724 
C   6.587499 -0.122029 -5.594492 
C   2.711228 0.122029 0.099616 
C   -2.711228 -2.777835 5.594492 
C   -6.587499 2.777835 -0.099616 
C   7.424112 1.003004 5.701415 
C   1.874616 -1.003004 0.007307 
C   -1.874616 1.896860 -5.701415 
C   -7.424112 -1.896860 -0.007307 
C   8.726782 0.960642 -5.183229 
C   0.571946 -0.960642 0.510879 
C   -0.571946 1.939222 5.183229 
C   -8.726782 -1.939222 -0.510879 
C   9.207038 -0.197686 -4.564160 
C   0.091690 0.197686 1.129948 
C   -0.091690 -2.702178 4.564160 
C   -9.207038 2.702178 -1.129948 
C   8.366286 -1.306924 -4.433935 
C   0.932442 1.306924 1.260173 
C   -0.932442 -1.592940 4.433935 
C   -8.366286 1.592940 -1.260173 
C   7.068527 -1.269846 -4.945947 
C   2.230201 1.269846 0.748161 
C   -2.230201 -1.630017 4.945947 
C   -7.068527 1.630017 -0.748161 
H   7.434740 -0.619996 3.511553 
H   1.863987 0.619996 -2.182555 
H   -1.863987 -2.279868 -3.511553 
H   -7.434740 2.279868 2.182555 
H   8.891768 -2.046296 2.121435 
H   0.406959 2.046296 -3.572673 
H   -0.406959 -0.853567 -2.121435 
H   -8.891768 0.853567 3.572673 
H   8.059812 1.555084 1.272784 
H   1.238916 -1.555084 -4.421324 
H   -1.238916 1.344780 -1.272784 
H   -8.059812 -1.344780 4.421324 
H   5.753427 0.797272 1.885253 
H   3.545301 -0.797272 -3.808855 
H   -3.545301 2.102591 -1.885253 
H   -5.753427 -2.102591 3.808855 
H   4.306505 2.214372 3.297678 
H   4.992223 -2.214372 -2.396430 
H   -4.992223 0.685492 -3.297678 
H   -4.306505 -0.685492 2.396430 
H   4.672142 1.679261 -5.085630 
H   4.626586 -1.679261 0.608478 
H   -4.626586 1.220603 5.085630 
H   -4.672142 -1.220603 -0.608478 
H   2.415243 1.871578 5.332069 
H   6.883484 -1.871578 -0.362039 
H   -6.883484 1.028285 -5.332069 
H   -2.415243 -1.028285 0.362039 
H   1.656755 0.146317 3.637941 
H   7.641972 -0.146317 -2.056167 
H   -7.641972 2.753546 -3.637941 
H   -1.656755 -2.753546 2.056167 
H   3.204028 -1.649034 2.914128 
H   6.094700 1.649034 -2.779980 
H   -6.094700 -1.250829 -2.914128 
H   -3.204028 1.250829 2.779980 
H   7.071378 1.888497 5.168958 
H   2.227349 -1.888497 -0.525151 
H   -2.227349 1.011367 -5.168958 
H   -7.071378 -1.011367 0.525151 
H   -9.218967 1.826148 -5.310640 
H   -0.079761 -1.826148 0.383469 
H   0.079761 1.073716 5.310640 
H   9.218967 -1.073716 -0.383469 
H   -8.364741 -0.242425 -4.191755 
H   -0.933987 0.242425 1.502353 
H   0.933987 -2.657439 4.191755 
H   8.364741 2.657439 -1.502353 
H   8.721055 -2.203366 -3.923204 
H   0.577672 2.203366 1.770904 
H   -0.577672 -0.696497 3.923204 
H   -8.721055 0.696497 -1.770904 
H   6.414730 -2.137895 -4.852029 
H   2.883998 2.137895 0.842079 
H   -2.883998 -0.761969 4.852029 
H   -6.414730 0.761969 -0.842079 
128
i=26
C   5.760079 -1.979970 3.509452 
C   3.538649 1.979970 -2.184656 
C   -3.538649 -0.919894 -3.509452 
C   -5.760079 0.919894 2.184656 
C   7.075962 -1.590709 3.182130 
C   2.222766 1.590709 -2.511978 
C   -2.222766 -1.309154 -3.182130 
C   -7.075962 1.309154 2.511978 
C   7.897655 -2.404517 2.398958 
C   1.401072 2.404517 -3.295150 
C   -1.401072 -0.495346 -2.398958 
C   -7.897655 0.495346 3.295150 
C   7.426738 2.168088 1.921209 
C   1.871989 -2.168088 -3.772899 
C   -1.871989 0.731775 -1.921209 
C   -7.426738 -0.731775 3.772899 
C   6.126853 1.760611 2.244245 
C   3.171874 -1.760611 -3.449863 
C   -3.171874 1.139253 -2.244245 
C   -6.126853 -1.139253 3.449863 
C   5.305647 2.577048 3.028364 
C   3.993081 -2.577048 -2.665744 
C   -3.993081 0.322816 -3.028364 
C   -5.305647 -0.322816 2.665744 
C   4.832713 -1.031042 4.182877 
C   4.466015 1.031042 -1.511231 
C   -4.466015 -1.868822 -4.182877 
C   -4.832713 1.868822 1.511231 
C   5.237773 -0.095041 5.176372 
C   4.060954 0.095041 -0.517736 
C   -4.060954 -2.804822 -5.176372 
C   -5.237773 2.804822 0.517736 
C   4.347113 0.921273 5.578605 
C   4.951615 -0.921273 -0.115503 
C   -4.951615 1.978591 -5.578605 
C   -4.347113 -1.978591 0.115503 
C   3.060521 1.020177 5.047627 
C   6.238207 -1.020177 -0.646481 
C   -6.238207 1.879687 -5.047627 
C   -3.060521 -1.879687 0.646481 
C   2.640411 0.070816 4.107910 
C   6.658316 -0.070816 -1.586198 
C   -6.658316 2.829048 -4.107910 
C   -2.640411 -2.829048 1.586198 
C   3.518374 -0.937512 3.687388 
C   5.780354 0.937512 -2.006720 
C   -5.780354 -1.962352 -3.687388 
C   -3.518374 1.962352 2.006720 
C   6.589827 -0.124569 -5.599995 
C   2.708900 0.124569 0.094113 
C   -2.708900 -2.775295 5.599995 
C   -6.589827 2.775295 -0.094113 
C   7.426705 1.000146 5.697340 
C   1.872023 -1.000146 0.003232 
C   -1.872023 1.899718 -5.697340 
C   -7.426705 -1.899718 -0.003232 
C   8.726094 0.959478 -5.179525 
C   0.572634 -0.959478 0.514583 
C   -0.572634 1.940386 5.179525 
C   -8.726094 -1.940386 -0.514583 
C   9.202699 -0.196892 -4.554529 
C   0.096029 0.196892 1.139579 
C   -0.096029 -2.702972 4.554529 
C   -9.202699 2.702972 -1.139579 
C   8.361735 -1.306289 -4.427161 
C   0.936993 1.306289 1.266947 
C   -0.936993 -1.593575 4.427161 
C   -8.361735 1.593575 -1.266947 
C   7.067363 -1.271063 -4.947005 
C   2.231365 1.271063 0.747103 
C   -2.231365 -1.628800 4.947005 
C   -7.067363 1.628800 -0.747103 
H   7.445482 -0.619784 3.507637 
H   1.853245 0.619784 -2.186471 
H   -1.853245 -2.280080 -3.507637 
H   -7.445482 2.280080 2.186471 
H   8.904257 -2.063441 2.140062 
H   0.394470 2.063441 -3.554046 
H   -0.394470 -0.836422 -2.140062 
H   -8.904257 0.836422 3.554046 
H   8.063834 1.541378 1.290829 
H   1.234894 -1.541378 -4.403279 
H   -1.234894 1.358486 -1.290829 
H   -8.063834 -1.358486 4.403279 
H   5.747342 0.805474 1.879220 
H   3.551386 -0.805474 -3.814888 
H   -3.551386 2.094389 -1.879220 
H   -5.747342 -2.094389 3.814888 
H   4.299943 2.236121 3.275400 
H   4.998785 -2.236121 -2.418708 
H   -4.998785 0.663743 -3.275400 
H   -4.299943 -0.663743 2.418708 
H   4.668014 1.649362 -5.058007 
H   4.630714 -1.649362 0.636101 
H   -4.630714 1.250502 5.058007 
H   -4.668014 -1.250502 -0.636101 
H   2.402860 1.833742 5.379854 
H   6.895867 -1.833742 -0.314254 
H   -6.895867 1.066121 -5.379854 
H   -2.402860 -1.066121 0.314254 
H   1.648923 0.138803 3.658632 
H   7.649804 -0.138803 -2.035476 
H   -7.649804 2.761060 -3.658632 
H   -1.648923 -2.761060 2.035476 
H   3.203975 -1.624533 2.896401 
H   6.094753 1.624533 -2.797707 
H   -6.094753 -1.275330 -2.896401 
H   -3.203975 1.275330 2.797707 
H   7.075982 1.884951 5.162502 
H   2.222745 -1.884951 -0.531607 
H   -2.222745 1.014913 -5.162502 
H   -7.075982 -1.014913 0.531607 
H   -9.219867 1.825407 -5.304449 
H   -0.078861 -1.825407 0.389660 
H   0.078861 1.074457 5.304449 
H   9.219867 -1.074457 -0.389660 
H   -8.371250 -0.240149 -4.176568 
H   -0.927478 0.240149 1.517540 
H   0.927478 -2.659715 4.176568 
H   8.371250 2.659715 -1.517540 
H   8.713805 -2.201514 -3.912726 
H   0.584922 2.201514 1.781382 
H   -0.584922 -0.698349 3.912726 
H   -8.713805 0.698349 -1.781382 
H   6.413195 -2.139006 -4.854728 
H   2.885533 2.139006 0.839380 
H   -2.885533 -0.760858 4.854728 
H   -6.413195 0.760858 -0.839380 
128
i=27
C   5.761614 -1.966952 3.492942 
C   3.537114 1.966952 -2.201166 
C   -3.537114 -0.932912 -3.492942 
C   -5.761614 0.932912 2.201166 
C   7.082630 -1.588486 3.177209 
C   2.216098 1.588486 -2.516899 
C   -2.216098 -1.311377 -3.177209 
C   -7.082630 1.311377 2.516899 
C   7.905540 -2.412508 2.407584 
C   1.393187 2.412508 -3.286524 
C   -1.393187 -0.487355 -2.407584 
C   -7.905540 0.487355 3.286524 
C   7.429966 2.162214 1.929305 
C   1.868761 -2.162214 -3.764803 
C   -1.868761 0.737649 -1.929305 
C   -7.429966 -0.737649 3.764803 
C   6.124313 1.766961 2.238636 
C   3.174414 -1.766961 -3.455472 
C   -3.174414 1.132903 -2.238636 
C   -6.124313 -1.132903 3.455472 
C   5.302631 2.591865 3.011695 
C   3.996097 -2.591865 -2.682413 
C   -3.996097 0.307999 -3.011695 
C   -5.302631 -0.307999 2.682413 
C   4.835147 -1.018977 4.168060 
C   4.463581 1.018977 -1.526048 
C   -4.463581 -1.880887 -4.168060 
C   -4.835147 1.880887 1.526048 
C   5.239202 -0.096311 5.172456 
C   4.059525 0.096311 -0.521652 
C   -4.059525 -2.803552 -5.172456 
C   -5.239202 2.803552 0.521652 
C   4.343832 0.903334 5.596174 
C   4.954896 -0.903334 -0.097934 
C   -4.954896 1.996530 -5.596174 
C   -4.343832 -1.996530 0.097934 
C   3.053007 0.998057 5.076255 
C   6.245721 -0.998057 -0.617853 
C   -6.245721 1.901807 -5.076255 
C   -3.053007 -1.901807 0.617853 
C   2.635648 0.065366 4.121404 
C   6.663079 -0.065366 -1.572704 
C   -6.663079 2.834498 -4.121404 
C   -2.635648 -2.834498 1.572704 
C   3.518692 -0.924812 3.678392 
C   5.780036 0.924812 -2.015716 
C   -5.780036 -1.975052 -3.678392 
C   -3.518692 1.975052 2.015716 
C   6.592155 -0.127109 -5.605498 
C   2.706572 0.127109 0.088610 
C   -2.706572 -2.772755 5.605498 
C   -6.592155 2.772755 -0.088610 
C   7.429298 0.997288 5.693265 
C   1.869430 -0.997288 -0.000843 
C   -1.869430 1.902576 -5.693265 
C   -7.429298 -1.902576 0.000843 
C   8.725406 0.958314 -5.175821 
C   0.573322 -0.958314 0.518287 
C   -0.573322 1.941550 5.175821 
C   -8.725406 -1.941550 -0.518287 
C   9.198360 -0.196098 -4.544898 
C   0.100368 0.196098 1.149210 
C   -0.100368 -2.703766 4.544898 
C   -9.198360 2.703766 -1.149210 
C   8.357184 -1.305654 -4.420387 
C   0.941544 1.305654 1.273721 
C   -0.941544 -1.594210 4.420387 
C   -8.357184 1.594210 -1.273721 
C   7.066199 -1.272280 -4.948063 
C   2.232529 1.272280 0.746045 
C   -2.232529 -1.627583 4.948063 
C   -7.066199 1.627583 -0.746045 
H   7.456224 -0.619572 3.503721 
H   1.842503 0.619572 -2.190387 
H   -1.842503 -2.280292 -3.503721 
H   -7.456224 2.280292 2.190387 
H   8.916746 -2.080586 2.158689 
H   0.381981 2.080586 -3.535419 
H   -0.381981 -0.819277 -2.158689 
H   -8.916746 0.819277 3.535419 
H   8.067856 1.527672 1.308874 
H   1.230872 -1.527672 -4.385234 
H   -1.230872 1.372192 -1.308874 
H   -8.067856 -1.372192 4.385234 
H   5.741257 0.813676 1.873187 
H   3.557471 -0.813676 -3.820921 
H   -3.557471 2.086187 -1.873187 
H   -5.741257 -2.086187 3.820921 
H   4.293381 2.257870 3.253122 
H   5.005347 -2.257870 -2.440986 
H   -5.005347 0.641994 -3.253122 
H   -4.293381 -0.641994 2.440986 
H   4.663886 1.619463 -5.030384 
H   4.634842 -1.619463 0.663724 
H   -4.634842 1.280401 5.030384 
H   -4.663886 -1.280401 -0.663724 
H   2.390477 1.795906 5.427639 
H   6.908250 -1.795906 -0.266469 
H   -6.908250 1.103957 -5.427639 
H   -2.390477 -1.103957 0.266469 
H   1.641091 0.131289 3.679323 
H   7.657636 -0.131289 -2.014785 
H   -7.657636 2.768574 -3.679323 
H   -1.641091 -2.768574 2.014785 
H   3.203922 -1.600032 2.878674 
H   6.094806 1.600032 -2.815434 
H   -6.094806 -1.299831 -2.878674 
H   -3.203922 1.299831 2.815434 
H   7.080586 1.881405 5.156046 
H   2.218141 -1.881405 -0.538063 
H   -2.218141 1.018459 -5.156046 
H   -7.080586 -1.018459 0.538063 
H   -9.220767 1.824666 -5.298258 
H   -0.077961 -1.824666 0.395851 
H   0.077961 1.075198 5.298258 
H   9.220767 -1.075198 -0.395851 
H   -8.377759 -0.237873 -4.161381 
H   -0.920969 0.237873 1.532727 
H   0.920969 -2.661991 4.161381 
H   8.377759 2.661991 -1.532727 
H   8.706555 -2.199662 -3.902248 
H   0.592172 2.199662 1.791860 
H   -0.592172 -0.700201 3.902248 
H   -8.706555 0.700201 -1.791860 
H   6.411660 -2.140117 -4.857427 
H   2.887068 2.140117 0.836681 
H   -2.887068 -0.759747 4.857427 
H   -6.411660 0.759747 -0.836681 
128
i=28
C   5.763149 -1.953934 3.476432 
C   3.535579 1.953934 -2.217676 
C   -3.535579 -0.945930 -3.476432 
C   -5.763149 0.945930 2.217676 
C   7.089298 -1.586263 3.172288 
C   2.209430 1.586263 -2.521820 
C   -2.209430 -1.313600 -3.172288 
C   -7.089298 1.313600 2.521820 
C   7.913425 -2.420499 2.416210 
C   1.385302 2.420499 -3.277898 
C   -1.385302 -0.479364 -2.416210 
C   -7.913425 0.479364 3.277898 
C   7.433194 2.156340 1.937401 
C   1.865533 -2.156340 -3.756707 
C   -1.865533 0.743523 -1.937401 
C   -7.433194 -0.743523 3.756707 
C   6.121773 1.773311 2.233027 
C   3.176954 -1.773311 -3.461081 
C   -3.176954 1.126553 -2.233027 
C   -6.121773 -1.126553 3.461081 
C   5.299615 2.606682 2.995026 
C   3.999113 -2.606682 -2.699082 
C   -3.999113 0.293182 -2.995026 
C   -5.299615 -0.293182 2.699082 
C   4.837581 -1.006912 4.153243 
C   4.461147 1.006912 -1.540865 
C   -4.461147 -1.892952 -4.153243 
C   -4.837581 1.892952 1.540865 
C   5.240631 -0.097581 5.168540 
C   4.058096 0.097581 -0.525568 
C   -4.058096 -2.802282 -5.168540 
C   -5.240631 2.802282 0.525568 
C   4.340551 0.885395 5.613743 
C   4.958177 -0.885395 -0.080365 
C   -4.958177 2.014469 -5.613743 
C   -4.340551 -2.014469 0.080365 
C   3.045493 0.975937 5.104883 
C   6.253235 -0.975937 -0.589225 
C   -6.253235 1.923927 -5.104883 
C   -3.045493 -1.923927 0.589225 
C   2.630885 0.059916 4.134898 
C   6.667842 -0.059916 -1.559210 
C   -6.667842 2.839948 -4.134898 
C   -2.630885 -2.839948 1.559210 
C   3.519010 -0.912112 3.669396 
C   5.779718 0.912112 -2.024712 
C   -5.779718 -1.987752 -3.669396 
C   -3.519010 1.987752 2.024712 
C   6.594483 -0.129649 -5.611001 
C   2.704244 0.129649 0.083107 
C   -2.704244 -2.770215 5.611001 
C   -6.594483 2.770215 -0.083107 
C   7.431891 0.994430 5.689190 
C   1.866837 -0.994430 -0.004918 
C   -1.866837 1.905434 -5.689190 
C   -7.431891 -1.905434 0.004918 
C   8.724718 0.957150 -5.172117 
C   0.574010 -0.957150 0.521991 
C   -0.574010 1.942714 5.172117 
C   -8.724718 -1.942714 -0.521991 
C   9.194021 -0.195304 -4.535267 
C   0.104707 0.195304 1.158841 
C   -0.104707 -2.704560 4.535267 
C   -9.194021 2.704560 -1.158841 
C   8.352633 -1.305019 -4.413613 
C   0.946095 1.305019 1.280495 
C   -0.946095 -1.594845 4.413613 
C   -8.352633 1.594845 -1.280495 
C   7.065035 -1.273497 -4.949121 
C   2.233693 1.273497 0.744987 
C   -2.233693 -1.626366 4.949121 
C   -7.065035 1.626366 -0.744987 
H   7.466966 -0.619360 3.499805 
H   1.831761 0.619360 -2.194303 
H   -1.831761 -2.280504 -3.499805 
H   -7.466966 2.280504 2.194303 
H   8.929235 -2.097731 2.177316 
H   0.369492 2.097731 -3.516792 
H   -0.369492 -0.802132 -2.177316 
H   -8.929235 0.802132 3.516792 
H   8.071878 1.513966 1.326919 
H   1.226850 -1.513966 -4.367189 
H   -1.226850 1.385898 -1.326919 
H   -8.071878 -1.385898 4.367189 
H   5.735172 0.821878 1.867154 
H   3.563556 -0.821878 -3.826954 
H   -3.563556 2.077985 -1.867154 
H   -5.735172 -2.077985 3.826954 
H   4.286819 2.279619 3.230844 
H   5.011909 -2.279619 -2.463264 
H   -5.011909 0.620245 -3.230844 
H   -4.286819 -0.620245 2.463264 
H   4.659758 1.589564 -5.002761 
H   4.638970 -1.589564 0.691347 
H   -4.638970 1.310300 5.002761 
H   -4.659758 -1.310300 -0.691347 
H   2.378094 1.758070 5.475424 
H   6.920633 -1.758070 -0.218684 
H   -6.920633 1.141793 -5.475424 
H   -2.378094 -1.141793 0.218684 
H   1.633259 0.123775 3.700014 
H   7.665468 -0.123775 -1.994094 
H   -7.665468 2.776088 -3.700014 
H   -1.633259 -2.776088 1.994094 
H   3.203869 -1.575531 2.860947 
H   6.094859 1.575531 -2.833161 
H   -6.094859 -1.324332 -2.860947 
H   -3.203869 1.324332 2.833161 
H   7.085190 1.877859 5.149590 
H   2.213537 -1.877859 -0.544519 
H   -2.213537 1.022005 -5.149590 
H   -7.085190 -1.022005 0.544519 
H   -9.221667 1.823925 -5.292067 
H   -0.077061 -1.823925 0.402042 
H   0.077061 1.075939 5.292067 
H   9.221667 -1.075939 -0.402042 
H   -8.384268 -0.235597 -4.146194 
H   -0.914460 0.235597 1.547914 
H   0.914460 -2.664267 4.146194 
H   8.384268 2.664267 -1.547914 
H   8.699305 -2.197810 -3.891770 
H   0.599422 2.197810 1.802338 
H   -0.599422 -0.702053 3.891770 
H   -8.699305 0.702053 -1.802338 
H   6.410125 -2.141228 -4.860126 
H   2.888603 2.141228 0.833982 
H   -2.888603 -0.758636 4.860126 
H   -6.410125 0.758636 -0.833982 
128
i=29
C   5.764684 -1.940916 3.459922 
C   3.534044 1.940916 -2.234186 
C   -3.534044 -0.958948 -3.459922 
C   -5.764684 0.958948 2.234186 
C   7.095966 -1.584040 3.167367 
C   2.202762 1.584040 -2.526741 
C   -2.202762 -1.315823 -3.167367 
C   -7.095966 1.315823 2.526741 
C   7.921310 -2.428490 2.424836 
C   1.377417 2.428490 -3.269272 
C   -1.377417 -0.471373 -2.424836 
C   -7.921310 0.471373 3.269272 
C   7.436422 2.150466 1.945497 
C   1.862305 -2.150466 -3.748611 
C   -1.862305 0.749397 -1.945497 
C   -7.436422 -0.749397 3.748611 
C   6.119233 1.779661 2.227418 
C   3.179494 -1.779661 -3.466690 
C   -3.179494 1.120203 -2.227418 
C   -6.119233 -1.120203 3.466690 
C   5.296599 2.621499 2.978357 
C   4.002129 -2.621499 -2.715751 
C   -4.002129 0.278365 -2.978357 
C   -5.296599 -0.278365 2.715751 
C   4.840015 -0.994847 4.138426 
C   4.458713 0.994847 -1.555682 
C   -4.458713 -1.905017 -4.138426 
C   -4.840015 1.905017 1.555682 
C   5.242060 -0.098851 5.164624 
C   4.056667 0.098851 -0.529484 
C   -4.056667 -2.801012 -5.164624 
C   -5.242060 2.801012 0.529484 
C   4.337270 0.867456 5.631312 
C   4.961458 -0.867456 -0.062796 
C   -4.961458 2.032408 -5.631312 
C   -4.337270 -2.032408 0.062796 
C   3.037979 0.953817 5.133511 
C   6.260749 -0.953817 -0.560597 
C   -6.260749 1.946047 -5.133511 
C   -3.037979 -1.946047 0.560597 
C   2.626122 0.054466 4.148392 
C   6.672605 -0.054466 -1.545716 
C   -6.672605 2.845398 -4.148392 
C   -2.626122 -2.845398 1.545716 
C   3.519328 -0.899412 3.660400 
C   5.779400 0.899412 -2.033708 
C   -5.779400 -2.000452 -3.660400 
C   -3.519328 2.000452 2.033708 
C   6.596811 -0.132189 -5.616504 
C   2.701916 0.132189 0.077604 
C   -2.701916 -2.767675 5.616504 
C   -6.596811 2.767675 -0.077604 
C   7.434484 0.991572 5.685115 
C   1.864244 -0.991572 -0.008993 
C   -1.864244 1.908292 -5.685115 
C   -7.434484 -1.908292 0.008993 
C   8.724030 0.955986 -5.168413 
C   0.574698 -0.955986 0.525695 
C   -0.574698 1.943878 5.168413 
C   -8.724030 -1.943878 -0.525695 
C   9.189682 -0.194510 -4.525636 
C   0.109046 0.194510 1.168472 
C   -0.109046 -2.705354 4.525636 
C   -9.189682 2.705354 -1.168472 
C   8.348082 -1.304384 -4.406839 
C   0.950646 1.304384 1.287269 
C   -0.950646 -1.595480 4.406839 
C   -8.348082 1.595480 -1.287269 
C   7.063871 -1.274714 -4.950179 
C   2.234857 1.274714 0.743929 
C   -2.234857 -1.625149 4.950179 
C   -7.063871 1.625149 -0.743929 
H   7.477708 -0.619148 3.495889 
H   1.821019 0.619148 -2.198219 
H   -1.821019 -2.280716 -3.495889 
H   -7.477708 2.280716 2.198219 
H   8.941724 -2.114876 2.195943 
H   0.357003 2.114876 -3.498165 
H   -0.357003 -0.784987 -2.195943 
H   -8.941724 0.784987 3.498165 
H   8.075900 1.500260 1.344964 
H   1.222828 -1.500260 -4.349144 
H   -1.222828 1.399604 -1.344964 
H   -8.075900 -1.399604 4.349144 
H   5.729087 0.830080 1.861121 
H   3.569641 -0.830080 -3.832987 
H   -3.569641 2.069783 -1.861121 
H   -5.729087 -2.069783 3.832987 
H   4.280257 2.301368 3.208566 
H   5.018471 -2.301368 -2.485542 
H   -5.018471 0.598496 -3.208566 
H   -4.280257 -0.598496 2.485542 
H   4.655630 1.559665 -4.975138 
H   4.643098 -1.559665 0.718970 
H   -4.643098 1.340199 4.975138 
H   -4.655630 -1.340199 -0.718970 
H   2.365711 1.720234 5.523209 
H   6.933016 -1.720234 -0.170899 
H   -6.933016 1.179629 -5.523209 
H   -2.365711 -1.179629 0.170899 
H   1.625427 0.116261 3.720705 
H   7.673300 -0.116261 -1.973403 
H   -7.673300 2.783602 -3.720705 
H   -1.625427 -2.783602 1.973403 
H   3.203816 -1.551030 2.843220 
H   6.094912 1.551030 -2.850888 
H   -6.094912 -1.348833 -2.843220 
H   -3.203816 1.348833 2.850888 
H   7.089794 1.874313 5.143134 
H   2.208933 -1.874313 -0.550975 
H   -2.208933 1.025551 -5.143134 
H   -7.089794 -1.025551 0.550975 
H   -9.222567 1.823184 -5.285876 
H   -0.076161 -1.823184 0.408233 
H   0.076161 1.076680 5.285876 
H   9.222567 -1.076680 -0.408233 
H   -8.390777 -0.233321 -4.131007 
H   -0.907951 0.233321 1.563101 
H   0.907951 -2.666543 4.131007 
H   8.390777 2.666543 -1.563101 
H   8.692055 -2.195958 -3.881292 
H   0.606672 2.195958 1.812816 
H   -0.606672 -0.703905 3.881292 
H   -8.692055 0.703905 -1.812816 
H   6.408590 -2.142339 -4.862825 
H   2.890138 2.142339 0.831283 
H   -2.890138 -0.757525 4.862825 
H   -6.408590 0.757525 -0.831283 
128
i=30
C   5.766219 -1.927898 3.443412 
C   3.532509 1.927898 -2.250696 
C   -3.532509 -0.971966 -3.443412 
C   -5.766219 0.971966 2.250696 
C   7.102634 -1.581817 3.162446 
C   2.196094 1.581817 -2.531662 
C   -2.196094 -1.318046 -3.162446 
C   -7.102634 1.318046 2.531662 
C   7.929195 -2.436481 2.433462 
C   1.369532 2.436481 -3.260646 
C   -1.369532 -0.463382 -2.433462 
C   -7.929195 0.463382 3.260646 
C   7.439650 2.144592 1.953593 
C   1.859077 -2.144592 -3.740515 
C   -1.859077 0.755271 -1.953593 
C   -7.439650 -0.755271 3.740515 
C   6.116693 1.786011 2.221809 
C   3.182034 -1.786011 -3.472299 
C   -3.182034 1.113853 -2.221809 
C   -6.116693 -1.113853 3.472299 
C   5.293583 2.636316 2.961688 
C   4.005145 -2.636316 -2.732420 
C   -4.005145 0.263548 -2.961688 
C   -5.293583 -0.263548 2.732420 
C   4.842449 -0.982782 4.123609 
C   4.456279 0.982782 -1.570499 
C   -4.456279 -1.917082 -4.123609 
C   -4.842449 1.917082 1.570499 
C   5.243489 -0.100121 5.160708 
C   4.055238 0.100121 -0.533400 
C   -4.055238 -2.799742 -5.160708 
C   -5.243489 2.799742 0.533400 
C   4.333989 0.849517 5.648881 
C   4.964739 -0.849517 -0.045227 
C   -4.964739 2.050347 -5.648881 
C   -4.333989 -2.050347 0.045227 
C   3.030465 0.931697 5.162139 
C   6.268263 -0.931697 -0.531969 
C   -6.268263 1.968167 -5.162139 
C   -3.030465 -1.968167 0.531969 
C   2.621359 0.049016 4.161886 
C   6.677368 -0.049016 -1.532222 
C   -6.677368 2.850848 -4.161886 
C   -2.621359 -2.850848 1.532222 
C   3.519646 -0.886712 3.651404 
C   5.779082 0.886712 -2.042704 
C   -5.779082 -2.013152 -3.651404 
C   -3.519646 2.013152 2.042704 
C   6.599139 -0.134729 -5.622007 
C   2.699588 0.134729 0.072101 
C   -2.699588 -2.765135 5.622007 
C   -6.599139 2.765135 -0.072101 
C   7.437077 0.988714 5.681040 
C   1.861651 -0.988714 -0.013068 
C   -1.861651 1.911150 -5.681040 
C   -7.437077 -1.911150 0.013068 
C   8.723342 0.954822 -5.164709 
C   0.575386 -0.954822 0.529399 
C   -0.575386 1.945042 5.164709 
C   -8.723342 -1.945042 -0.529399 
C   9.185343 -0.193716 -4.516005 
C   0.113385 0.193716 1.178103 
C   -0.113385 -2.706148 4.516005 
C   -9.185343 2.706148 -1.178103 
C   8.343531 -1.303749 -4.400065 
C   0.955197 1.303749 1.294043 
C   -0.955197 -1.596115 4.400065 
C   -8.343531 1.596115 -1.294043 
C   7.062707 -1.275931 -4.951237 
C   2.236021 1.275931 0.742871 
C   -2.236021 -1.623932 4.951237 
C   -7.062707 1.623932 -0.742871 
H   7.488450 -0.618936 3.491973 
H   1.810277 0.618936 -2.202135 
H   -1.810277 -2.280928 -3.491973 
H   -7.488450 2.280928 2.202135 
H   8.954213 -2.132021 2.214570 
H   0.344514 2.132021 -3.479538 
H   -0.344514 -0.767842 -2.214570 
H   -8.954213 0.767842 3.479538 
H   8.079922 1.486554 1.363009 
H   1.218806 -1.486554 -4.331099 
H   -1.218806 1.413310 -1.363009 
H   -8.079922 -1.413310 4.331099 
H   5.723002 0.838282 1.855088 
H   3.575726 -0.838282 -3.839020 
H   -3.575726 2.061581 -1.855088 
H   -5.723002 -2.061581 3.839020 
H   4.273695 2.323117 3.186288 
H   5.025033 -2.323117 -2.507820 
H   -5.025033 0.576747 -3.186288 
H   -4.273695 -0.576747 2.507820 
H   4.651502 1.529766 -4.947515 
H   4.647226 -1.529766 0.746593 
H   -4.647226 1.370098 4.947515 
H   -4.651502 -1.370098 -0.746593 
H   2.353328 1.682398 5.570994 
H   6.945399 -1.682398 -0.123114 
H   -6.945399 1.217465 -5.570994 
H   -2.353328 -1.217465 0.123114 
H   1.617595 0.108747 3.741396 
H   7.681132 -0.108747 -1.952712 
H   -7.681132 2.791116 -3.741396 
H   -1.617595 -2.791116 1.952712 
H   3.203763 -1.526529 2.825493 
H   6.094965 1.526529 -2.868615 
H   -6.094965 -1.373334 -2.825493 
H   -3.203763 1.373334 2.868615 
H   7.094398 1.870767 5.136678 
H   2.204329 -1.870767 -0.557431 
H   -2.204329 1.029097 -5.136678 
H   -7.094398 -1.029097 0.557431 
H   -9.223467 1.822443 -5.279685 
H   -0.075261 -1.822443 0.414424 
H   0.075261 1.077421 5.279685 
H   9.223467 -1.077421 -0.414424 
H   -8.397286 -0.231045 -4.115820 
H   -0.901442 0.231045 1.578288 
H   0.901442 -2.668819 4.115820 
H   8.397286 2.668819 -1.578288 
H   8.684805 -2.194106 -3.870814 
H   0.613922 2.194106 1.823294 
H   -0.613922 -0.705757 3.870814 
H   -8.684805 0.705757 -1.823294 
H   6.407055 -2.143450 -4.865524 
H   2.891673 2.143450 0.828584 
H   -2.891673 -0.756414 4.865524 
H   -6.407055 0.756414 -0.828584 
128
i=31
C   5.767754 -1.914880 3.426902 
C   3.530974 1.914880 -2.267206 
C   -3.530974 -0.984984 -3.426902 
C   -5.767754 0.984984 2.267206 
C   7.109302 -1.579594 3.157525 
C   2.189426 1.579594 -2.536583 
C   -2.189426 -1.320269 -3.157525 
C   -7.109302 1.320269 2.536583 
C   7.937080 -2.444472 2.442088 
C   1.361647 2.444472 -3.252020 
C   -1.361647 -0.455391 -2.442088 
C   -7.937080 0.455391 3.252020 
C   7.442878 2.138718 1.961689 
C   1.855849 -2.138718 -3.732419 
C   -1.855849 0.761145 -1.961689 
C   -7.442878 -0.761145 3.732419 
C   6.114153 1.792361 2.216200 
C   3.184574 -1.792361 -3.477908 
C   -3.184574 1.107503 -2.216200 
C   -6.114153 -1.107503 3.477908 
C   5.290567 2.651133 2.945019 
C   4.008161 -2.651133 -2.749089 
C   -4.008161 0.248731 -2.945019 
C   -5.290567 -0.248731 2.749089 
C   4.844883 -0.970717 4.108792 
C   4.453845 0.970717 -1.585316 
C   -4.453845 -1.929147 -4.108792 
C   -4.844883 1.929147 1.585316 
C   5.244918 -0.101391 5.156792 
C   4.053809 0.101391 -0.537316 
C   -4.053809 -2.798472 -5.156792 
C   -5.244918 2.798472 0.537316 
C   4.330708 0.831578 5.666450 
C   4.968020 -0.831578 -0.027658 
C   -4.968020 2.068286 -5.666450 
C   -4.330708 -2.068286 0.027658 
C   3.022951 0.909577 5.190767 
C   6.275777 -0.909577 -0.503341 
C   -6.275777 1.990287 -5.190767 
C   -3.022951 -1.990287 0.503341 
C   2.616596 0.043566 4.175380 
C   6.682131 -0.043566 -1.518728 
C   -6.682131 2.856298 -4.175380 
C   -2.616596 -2.856298 1.518728 
C   3.519964 -0.874012 3.642408 
C   5.778764 0.874012 -2.051700 
C   -5.778764 -2.025852 -3.642408 
C   -3.519964 2.025852 2.051700 
C   6.601467 -0.137269 -5.627510 
C   2.697260 0.137269 0.066598 
C   -2.697260 -2.762595 5.627510 
C   -6.601467 2.762595 -0.066598 
C   7.439670 0.985856 5.676965 
C   1.859058 -0.985856 -0.017143 
C   -1.859058 1.914008 -5.676965 
C   -7.439670 -1.914008 0.017143 
C   8.722654 0.953658 -5.161005 
C   0.576074 -0.953658 0.533103 
C   -0.576074 1.946206 5.161005 
C   -8.722654 -1.946206 -0.533103 
C   9.181004 -0.192922 -4.506374 
C   0.117724 0.192922 1.187734 
C   -0.117724 -2.706942 4.506374 
C   -9.181004 2.706942 -1.187734 
C   8.338980 -1.303114 -4.393291 
C   0.959748 1.303114 1.300817 
C   -0.959748 -1.596750 4.393291 
C   -8.338980 1.596750 -1.300817 
C   7.061543 -1.277148 -4.952295 
C   2.237185 1.277148 0.741813 
C   -2.237185 -1.622715 4.952295 
C   -7.061543 1.622715 -0.741813 
H   7.499192 -0.618724 3.488057 
H   1.799535 0.618724 -2.206051 
H   -1.799535 -2.281140 -3.488057 
H   -7.499192 2.281140 2.206051 
H   8.966702 -2.149166 2.233197 
H   0.332025 2.149166 -3.460911 
H   -0.332025 -0.750697 -2.233197 
H   -8.966702 0.750697 3.460911 
H   8.083944 1.472848 1.381054 
H   1.214784 -1.472848 -4.313054 
H   -1.214784 1.427016 -1.381054 
H   -8.083944 -1.427016 4.313054 
H   5.716917 0.846484 1.849055 
H   3.581811 -0.846484 -3.845053 
H   -3.581811 2.053379 -1.849055 
H   -5.716917 -2.053379 3.845053 
H   4.267133 2.344866 3.164010 
H   5.031595 -2.344866 -2.530098 
H   -5.031595 0.554998 -3.164010 
H   -4.267133 -0.554998 2.530098 
H   4.647374 1.499867 -4.919892 
H   4.651354 -1.499867 0.774216 
H   -4.651354 1.399997 4.919892 
H   -4.647374 -1.399997 -0.774216 
H   2.340945 1.644562 5.618779 
H   6.957782 -1.644562 -0.075329 
H   -6.957782 1.255301 -5.618779 
H   -2.340945 -1.255301 0.075329 
H   1.609763 0.101233 3.762087 
H   7.688964 -0.101233 -1.932021 
H   -7.688964 2.798630 -3.762087 
H   -1.609763 -2.798630 1.932021 
H   3.203710 -1.502028 2.807766 
H   6.095018 1.502028 -2.886342 
H   -6.095018 -1.397835 -2.807766 
H   -3.203710 1.397835 2.886342 
H   7.099002 1.867221 5.130222 
H   2.199725 -1.867221 -0.563887 
H   -2.199725 1.032643 -5.130222 
H   -7.099002 -1.032643 0.563887 
H   -9.224367 1.821702 -5.273494 
H   -0.074361 -1.821702 0.420615 
H   0.074361 1.078162 5.273494 
H   9.224367 -1.078162 -0.420615 
H   -8.403795 -0.228769 -4.100633 
H   -0.894933 0.228769 1.593475 
H   0.894933 -2.671095 4.100633 
H   8.403795 2.671095 -1.593475 
H   8.677555 -2.192254 -3.860336 
H   0.621172 2.192254 1.833772 
H   -0.621172 -0.707609 3.860336 
H   -8.677555 0.707609 -1.833772 
H   6.405520 -2.144561 -4.868223 
H   2.893208 2.144561 0.825885 
H   -2.893208 -0.755303 4.868223 
H   -6.405520 0.755303 -0.825885 
128
i=32
C   5.769289 -1.901862 3.410392 
C   3.529439 1.901862 -2.283716 
C   -3.529439 -0.998002 -3.410392 
C   -5.769289 0.998002 2.283716 
C   7.115970 -1.577371 3.152604 
C   2.182758 1.577371 -2.541504 
C   -2.182758 -1.322492 -3.152604 
C   -7.115970 1.322492 2.541504 
C   7.944965 -2.452463 2.450714 
C   1.353762 2.452463 -3.243394 
C   -1.353762 -0.447400 -2.450714 
C   -7.944965 0.447400 3.243394 
C   7.446106 2.132844 1.969785 
C   1.852621 -2.132844 -3.724323 
C   -1.852621 0.767019 -1.969785 
C   -7.446106 -0.767019 3.724323 
C   6.111613 1.798711 2.210591 
C   3.187114 -1.798711 -3.483517 
C   -3.187114 1.101153 -2.210591 
C   -6.111613 -1.101153 3.483517 
C   5.287551 2.665950 2.928350 
C   4.011177 -2.665950 -2.765758 
C   -4.011177 0.233914 -2.928350 
C   -5.287551 -0.233914 2.765758 
C   4.847317 -0.958652 4.093975 
C   4.451411 0.958652 -1.600133 
C   -4.451411 -1.941212 -4.093975 
C   -4.847317 1.941212 1.600133 
C   5.246347 -0.102661 5.152876 
C   4.052380 0.102661 -0.541232 
C   -4.052380 -2.797202 -5.152876 
C   -5.246347 2.797202 0.541232 
C   4.327427 0.813639 5.684019 
C   4.971301 -0.813639 -0.010089 
C   -4.971301 2.086225 -5.684019 
C   -4.327427 -2.086225 0.010089 
C   3.015437 0.887457 5.219395 
C   6.283291 -0.887457 -0.474713 
C   -6.283291 2.012407 -5.219395 
C   -3.015437 -2.012407 0.474713 
C   2.611833 0.038116 4.188874 
C   6.686894 -0.038116 -1.505234 
C   -6.686894 2.861748 -4.188874 
C   -2.611833 -2.861748 1.505234 
C   3.520282 -0.861312 3.633412 
C   5.778446 0.861312 -2.060696 
C   -5.778446 -2.038552 -3.633412 
C   -3.520282 2.038552 2.060696 
C   6.603795 -0.139809 -5.633013 
C   2.694932 0.139809 0.061095 
C   -2.694932 -2.760055 5.633013 
C   -6.603795 2.760055 -0.061095 
C   7.442263 0.982998 5.672890 
C   1.856465 -0.982998 -0.021218 
C   -1.856465 1.916866 -5.672890 
C   -7.442263 -1.916866 0.021218 
C   8.721966 0.952494 -5.157301 
C   0.576762 -0.952494 0.536807 
C   -0.576762 1.947370 5.157301 
C   -8.721966 -1.947370 -0.536807 
C   9.176665 -0.192128 -4.496743 
C   0.122063 0.192128 1.197365 
C   -0.122063 -2.707736 4.496743 
C   -9.176665 2.707736 -1.197365 
C   8.334429 -1.302479 -4.386517 
C   0.964299 1.302479 1.307591 
C   -0.964299 -1.597385 4.386517 
C   -8.334429 1.597385 -1.307591 
C   7.060379 -1.278365 -4.953353 
C   2.238349 1.278365 0.740755 
C   -2.238349 -1.621498 4.953353 
C   -7.060379 1.621498 -0.740755 
H   7.509934 -0.618512 3.484141 
H   1.788793 0.618512 -2.209967 
H   -1.788793 -2.281352 -3.484141 
H   -7.509934 2.281352 2.209967 
H   8.979191 -2.166311 2.251824 
H   0.319536 2.166311 -3.442284 
H   -0.319536 -0.733552 -2.251824 
H   -8.979191 0.733552 3.442284 
H   8.087966 1.459142 1.399099 
H   1.210762 -1.459142 -4.295009 
H   -1.210762 1.440722 -1.399099 
H   -8.087966 -1.440722 4.295009 
H   5.710832 0.854686 1.843022 
H   3.587896 -0.854686 -3.851086 
H   -3.587896 2.045177 -1.843022 
H   -5.710832 -2.045177 3.851086 
H   4.260571 2.366615 3.141732 
H   5.038157 -2.366615 -2.552376 
H   -5.038157 0.533249 -3.141732 
H   -4.260571 -0.533249 2.552376 
H   4.643246 1.469968 -4.892269 
H   4.655482 -1.469968 0.801839 
H   -4.655482 1.429896 4.892269 
H   -4.643246 -1.429896 -0.801839 
H   2.328562 1.606726 5.666564 
H   6.970165 -1.606726 -0.027544 
H   -6.970165 1.293137 -5.666564 
H   -2.328562 -1.293137 0.027544 
H   1.601931 0.093719 3.782778 
H   7.696796 -0.093719 -1.911330 
H   -7.696796 2.806144 -3.782778 
H   -1.601931 -2.806144 1.911330 
H   3.203657 -1.477527 2.790039 
H   6.095071 1.477527 -2.904069 
H   -6.095071 -1.422336 -2.790039 
H   -3.203657 1.422336 2.904069 
H   7.103606 1.863675 5.123766 
H   2.195121 -1.863675 -0.570343 
H   -2.195121 1.036189 -5.123766 
H   -7.103606 -1.036189 0.570343 
H   -9.225267 1.820961 -5.267303 
H   -0.073461 -1.820961 0.426806 
H   0.073461 1.078903 5.267303 
H   9.225267 -1.078903 -0.426806 
H   -8.410304 -0.226493 -4.085446 
H   -0.888424 0.226493 1.608662 
H   0.888424 -2.673371 4.085446 
H   8.410304 2.673371 -1.608662 
H   8.670305 -2.190402 -3.849858 
H   0.628422 2.190402 1.844250 
H   -0.628422 -0.709461 3.849858 
H   -8.670305 0.709461 -1.844250 
H   6.403985 -2.145672 -4.870922 
H   2.894743 2.145672 0.823186 
H   -2.894743 -0.754192 4.870922 
H   -6.403985 0.754192 -0.823186 
128
i=33
C   5.770824 -1.888844 3.393882 
C   3.527904 1.888844 -2.300226 
C   -3.527904 -1.011020 -3.393882 
C   -5.770824 1.011020 2.300226 
C   7.122638 -1.575148 3.147683 
C   2.176090 1.575148 -2.546425 
C   -2.176090 -1.324715 -3.147683 
C   -7.122638 1.324715 2.546425 
C   7.952850 -2.460454 2.459340 
C   1.345877 2.460454 -3.234768 
C   -1.345877 -0.439409 -2.459340 
C   -7.952850 0.439409 3.234768 
C   7.449334 2.126970 1.977881 
C   1.849393 -2.126970 -3.716227 
C   -1.849393 0.772893 -1.977881 
C   -7.449334 -0.772893 3.716227 
C   6.109073 1.805061 2.204982 
C   3.189654 -1.805061 -3.489126 
C   -3.189654 1.094803 -2.204982 
C   -6.109073 -1.094803 3.489126 
C   5.284535 2.680767 2.911681 
C   4.014193 -2.680767 -2.782427 
C   -4.014193 0.219097 -2.911681 
C   -5.284535 -0.219097 2.782427 
C   4.849751 -0.946587 4.079158 
C   4.448977 0.946587 -1.614950 
C   -4.448977 -1.953277 -4.079158 
C   -4.849751 1.953277 1.614950 
C   5.247776 -0.103931 5.148960 
C   4.050951 0.103931 -0.545148 
C   -4.050951 -2.795932 -5.148960 
C   -5.247776 2.795932 0.545148 
C   4.324146 0.795700 5.701588 
C   4.974582 -0.795700 0.007480 
C   -4.974582 2.104164 -5.701588 
C   -4.324146 -2.104164 -0.007480 
C   3.007923 0.865337 5.248023 
C   6.290805 -0.865337 -0.446085 
C   -6.290805 2.034527 -5.248023 
C   -3.007923 -2.034527 0.446085 
C   2.607070 0.032666 4.202368 
C   6.691657 -0.032666 -1.491740 
C   -6.691657 2.867198 -4.202368 
C   -2.607070 -2.867198 1.491740 
C   3.520600 -0.848612 3.624416 
C   5.778128 0.848612 -2.069692 
C   -5.778128 -2.051252 -3.624416 
C   -3.520600 2.051252 2.069692 
C   6.606123 -0.142349 -5.638516 
C   2.692604 0.142349 0.055592 
C   -2.692604 -2.757515 5.638516 
C   -6.606123 2.757515 -0.055592 
C   7.444856 0.980140 5.668815 
C   1.853872 -0.980140 -0.025293 
C   -1.853872 1.919724 -5.668815 
C   -7.444856 -1.919724 0.025293 
C   8.721278 0.951330 -5.153597 
C   0.577450 -0.951330 0.540511 
C   -0.577450 1.948534 5.153597 
C   -8.721278 -1.948534 -0.540511 
C   9.172326 -0.191334 -4.487112 
C   0.126402 0.191334 1.206996 
C   -0.126402 -2.708530 4.487112 
C   -9.172326 2.708530 -1.206996 
C   8.329878 -1.301844 -4.379743 
C   0.968850 1.301844 1.314365 
C   -0.968850 -1.598020 4.379743 
C   -8.329878 1.598020 -1.314365 
C   7.059215 -1.279582 -4.954411 
C   2.239513 1.279582 0.739697 
C   -2.239513 -1.620281 4.954411 
C   -7.059215 1.620281 -0.739697 
H   7.520676 -0.618300 3.480225 
H   1.778051 0.618300 -2.213883 
H   -1.778051 -2.281564 -3.480225 
H   -7.520676 2.281564 2.213883 
H   8.991680 -2.183456 2.270451 
H   0.307047 2.183456 -3.423657 
H   -0.307047 -0.716407 -2.270451 
H   -8.991680 0.716407 3.423657 
H   8.091988 1.445436 1.417144 
H   1.206740 -1.445436 -4.276964 
H   -1.206740 1.454428 -1.417144 
H   -8.091988 -1.454428 4.276964 
H   5.704747 0.862888 1.836989 
H   3.593981 -0.862888 -3.857119 
H   -3.593981 2.036975 -1.836989 
H   -5.704747 -2.036975 3.857119 
H   4.254009 2.388364 3.119454 
H   5.044719 -2.388364 -2.574654 
H   -5.044719 0.511500 -3.119454 
H   -4.254009 -0.511500 2.574654 
H   4.639118 1.440069 -4.864646 
H   4.659610 -1.440069 0.829462 
H   -4.659610 1.459795 4.864646 
H   -4.639118 -1.459795 -0.829462 
H   2.316179 1.568890 5.714349 
H   6.982548 -1.568890 0.020241 
H   -6.982548 1.330973 -5.714349 
H   -2.316179 -1.330973 -0.020241 
H   1.594099 0.086205 3.803469 
H   7.704628 -0.086205 -1.890639 
H   -7.704628 2.813658 -3.803469 
H   -1.594099 -2.813658 1.890639 
H   3.203604 -1.453026 2.772312 
H   6.095124 1.453026 -2.921796 
H   -6.095124 -1.446837 -2.772312 
H   -3.203604 1.446837 2.921796 
H   7.108210 1.860129 5.117310 
H   2.190517 -1.860129 -0.576799 
H   -2.190517 1.039735 -5.117310 
H   -7.108210 -1.039735 0.576799 
H   -9.226167 1.820220 -5.261112 
H   -0.072561 -1.820220 0.432997 
H   0.072561 1.079644 5.261112 
H   9.226167 -1.079644 -0.432997 
H   -8.416813 -0.224217 -4.070259 
H   -0.881915 0.224217 1.623849 
H   0.881915 -2.675647 4.070259 
H   8.416813 2.675647 -1.623849 
H   8.663055 -2.188550 -3.839380 
H   0.635672 2.188550 1.854728 
H   -0.635672 -0.711313 3.839380 
H   -8.663055 0.711313 -1.854728 
H   6.402450 -2.146783 -4.873621 
H   2.896278 2.146783 0.820487 
H   -2.896278 -0.753081 4.873621 
H   -6.402450 0.753081 -0.820487 
128
i=34
C   5.772359 -1.875826 3.377372 
C   3.526369 1.875826 -2.316736 
C   -3.526369 -1.024038 -3.377372 
C   -5.772359 1.024038 2.316736 
C   7.129306 -1.572925 3.142762 
C   2.169422 1.572925 -2.551346 
C   -2.169422 -1.326938 -3.142762 
C   -7.129306 1.326938 2.551346 
C   7.960735 -2.468445 2.467966 
C   1.337992 2.468445 -3.226142 
C   -1.337992 -0.431418 -2.467966 
C   -7.960735 0.431418 3.226142 
C   7.452562 2.121096 1.985977 
C   1.846165 -2.121096 -3.708131 
C   -1.846165 0.778767 -1.985977 
C   -7.452562 -0.778767 3.708131 
C   6.106533 1.811411 2.199373 
C   3.192194 -1.811411 -3.494735 
C   -3.192194 1.088453 -2.199373 
C   -6.106533 -1.088453 3.494735 
C   5.281519 2.695584 2.895012 
C   4.017209 -2.695584 -2.799096 
C   -4.017209 0.204280 -2.895012 
C   -5.281519 -0.204280 2.799096 
C   4.852185 -0.934522 4.064341 
C   4.446543 0.934522 -1.629767 
C   -4.446543 -1.965342 -4.064341 
C   -4.852185 1.965342 1.629767 
C   5.249205 -0.105201 5.145044 
C   4.049522 0.105201 -0.549064 
C   -4.049522 -2.794662 -5.145044 
C   -5.249205 2.794662 0.549064 
C   4.320865 0.777761 5.719157 
C   4.977863 -0.777761 0.025049 
C   -4.977863 2.122103 -5.719157 
C   -4.320865 -2.122103 -0.025049 
C   3.000409 0.843217 5.276651 
C   6.298319 -0.843217 -0.417457 
C   -6.298319 2.056647 -5.276651 
C   -3.000409 -2.056647 0.417457 
C   2.602307 0.027216 4.215862 
C   6.696420 -0.027216 -1.478246 
C   -6.696420 2.872648 -4.215862 
C   -2.602307 -2.872648 1.478246 
C   3.520918 -0.835912 3.615420 
C   5.777810 0.835912 -2.078688 
C   -5.777810 -2.063952 -3.615420 
C   -3.520918 2.063952 2.078688 
C   6.608451 -0.144889 -5.644019 
C   2.690276 0.144889 0.050089 
C   -2.690276 -2.754975 5.644019 
C   -6.608451 2.754975 -0.050089 
C   7.447449 0.977282 5.664740 
C   1.851279 -0.977282 -0.029368 
C   -1.851279 1.922582 -5.664740 
C   -7.447449 -1.922582 0.029368 
C   8.720590 0.950166 -5.149893 
C   0.578138 -0.950166 0.544215 
C   -0.578138 1.949698 5.149893 
C   -8.720590 -1.949698 -0.544215 
C   9.167987 -0.190540 -4.477481 
C   0.130741 0.190540 1.216627 
C   -0.130741 -2.709324 4.477481 
C   -9.167987 2.709324 -1.216627 
C   8.325327 -1.301209 -4.372969 
C   0.973401 1.301209 1.321139 
C   -0.973401 -1.598655 4.372969 
C   -8.325327 1.598655 -1.321139 
C   7.058051 -1.280799 -4.955469 
C   2.240677 1.280799 0.738639 
C   -2.240677 -1.619064 4.955469 
C   -7.058051 1.619064 -0.738639 
H   7.531418 -0.618088 3.476309 
H   1.767309 0.618088 -2.217799 
H   -1.767309 -2.281776 -3.476309 
H   -7.531418 2.281776 2.217799 
H   9.004169 -2.200601 2.289078 
H   0.294558 2.200601 -3.405030 
H   -0.294558 -0.699262 -2.289078 
H   -9.004169 0.699262 3.405030 
H   8.096010 1.431730 1.435189 
H   1.202718 -1.431730 -4.258919 
H   -1.202718 1.468134 -1.435189 
H   -8.096010 -1.468134 4.258919 
H   5.698662 0.871090 1.830956 
H   3.600066 -0.871090 -3.863152 
H   -3.600066 2.028773 -1.830956 
H   -5.698662 -2.028773 3.863152 
H   4.247447 2.410113 3.097176 
H   5.051281 -2.410113 -2.596932 
H   -5.051281 0.489751 -3.097176 
H   -4.247447 -0.489751 2.596932 
H   4.634990 1.410170 -4.837023 
H   4.663738 -1.410170 0.857085 
H   -4.663738 1.489694 4.837023 
H   -4.634990 -1.489694 -0.857085 
H   2.303796 1.531054 5.762134 
H   6.994931 -1.531054 0.068026 
H   -6.994931 1.368809 -5.762134 
H   -2.303796 -1.368809 -0.068026 
H   1.586267 0.078691 3.824160 
H   7.712460 -0.078691 -1.869948 
H   -7.712460 2.821172 -3.824160 
H   -1.586267 -2.821172 1.869948 
H   3.203551 -1.428525 2.754585 
H   6.095177 1.428525 -2.939523 
H   -6.095177 -1.471338 -2.754585 
H   -3.203551 1.471338 2.939523 
H   7.112814 1.856583 5.110854 
H   2.185913 -1.856583 -0.583255 
H   -2.185913 1.043281 -5.110854 
H   -7.112814 -1.043281 0.583255 
H   -9.227067 1.819479 -5.254921 
H   -0.071661 -1.819479 0.439188 
H   0.071661 1.080385 5.254921 
H   9.227067 -1.080385 -0.439188 
H   -8.423322 -0.221941 -4.055072 
H   -0.875406 0.221941 1.639036 
H   0.875406 -2.677923 4.055072 
H   8.423322 2.677923 -1.639036 
H   8.655805 -2.186698 -3.828902 
H   0.642922 2.186698 1.865206 
H   -0.642922 -0.713165 3.828902 
H   -8.655805 0.713165 -1.865206 
H   6.400915 -2.147894 -4.876320 
H   2.897813 2.147894 0.817788 
H   -2.897813 -0.751970 4.876320 
H   -6.400915 0.751970 -0.817788 
128
i=35
C   5.773894 -1.862808 3.360862 
C   3.524834 1.862808 -2.333246 
C   -3.524834 -1.037056 -3.360862 
C   -5.773894 1.037056 2.333246 
C   7.135974 -1.570702 3.137841 
C   2.162754 1.570702 -2.556267 
C   -2.162754 -1.329161 -3.137841 
C   -7.135974 1.329161 2.556267 
C   7.968620 -2.476436 2.476592 
C   1.330107 2.476436 -3.217516 
C   -1.330107 -0.423427 -2.476592 
C   -7.968620 0.423427 3.217516 
C   7.455790 2.115222 1.994073 
C   1.842937 -2.115222 -3.700035 
C   -1.842937 0.784641 -1.994073 
C   -7.455790 -0.784641 3.700035 
C   6.103993 1.817761 2.193764 
C   3.194734 -1.817761 -3.500344 
C   -3.194734 1.082103 -2.193764 
C   -6.103993 -1.082103 3.500344 
C   5.278503 2.710401 2.878343 
C   4.020225 -2.710401 -2.815765 
C   -4.020225 0.189463 -2.878343 
C   -5.278503 -0.189463 2.815765 
C   4.854619 -0.922457 4.049524 
C   4.444109 0.922457 -1.644584 
C   -4.444109 -1.977407 -4.049524 
C   -4.854619 1.977407 1.644584 
C   5.250634 -0.106471 5.141128 
C   4.048093 0.106471 -0.552980 
C   -4.048093 -2.793392 -5.141128 
C   -5.250634 2.793392 0.552980 
C   4.317584 0.759822 5.736726 
C   4.981144 -0.759822 0.042618 
C   -4.981144 2.140042 -5.736726 
C   -4.317584 -2.140042 -0.042618 
C   2.992895 0.821097 5.305279 
C   6.305833 -0.821097 -0.388829 
C   -6.305833 2.078767 -5.305279 
C   -2.992895 -2.078767 0.388829 
C   2.597544 0.021766 4.229356 
C   6.701183 -0.021766 -1.464752 
C   -6.701183 2.878098 -4.229356 
C   -2.597544 -2.878098 1.464752 
C   3.521236 -0.823212 3.606424 
C   5.777492 0.823212 -2.087684 
C   -5.777492 -2.076652 -3.606424 
C   -3.521236 2.076652 2.087684 
C   6.610779 -0.147429 -5.649522 
C   2.687948 0.147429 0.044586 
C   -2.687948 -2.752435 5.649522 
C   -6.610779 2.752435 -0.044586 
C   7.450042 0.974424 5.660665 
C   1.848686 -0.974424 -0.033443 
C   -1.848686 1.925440 -5.660665 
C   -7.450042 -1.925440 0.033443 
C   8.719902 0.949002 -5.146189 
C   0.578826 -0.949002 0.547919 
C   -0.578826 1.950862 5.146189 
C   -8.719902 -1.950862 -0.547919 
C   9.163648 -0.189746 -4.467850 
C   0.135080 0.189746 1.226258 
C   -0.135080 -2.710118 4.467850 
C   -9.163648 2.710118 -1.226258 
C   8.320776 -1.300574 -4.366195 
C   0.977952 1.300574 1.327913 
C   -0.977952 -1.599290 4.366195 
C   -8.320776 1.599290 -1.327913 
C   7.056887 -1.282016 -4.956527 
C   2.241841 1.282016 0.737581 
C   -2.241841 -1.617847 4.956527 
C   -7.056887 1.617847 -0.737581 
H   7.542160 -0.617876 3.472393 
H   1.756567 0.617876 -2.221715 
H   -1.756567 -2.281988 -3.472393 
H   -7.542160 2.281988 2.221715 
H   9.016658 -2.217746 2.307705 
H   0.282069 2.217746 -3.386403 
H   -0.282069 -0.682117 -2.307705 
H   -9.016658 0.682117 3.386403 
H   8.100032 1.418024 1.453234 
H   1.198696 -1.418024 -4.240874 
H   -1.198696 1.481840 -1.453234 
H   -8.100032 -1.481840 4.240874 
H   5.692577 0.879292 1.824923 
H   3.606151 -0.879292 -3.869185 
H   -3.606151 2.020571 -1.824923 
H   -5.692577 -2.020571 3.869185 
H   4.240885 2.431862 3.074898 
H   5.057843 -2.431862 -2.619210 
H   -5.057843 0.468002 -3.074898 
H   -4.240885 -0.468002 2.619210 
H   4.630862 1.380271 -4.809400 
H   4.667866 -1.380271 0.884708 
H   -4.667866 1.519593 4.809400 
H   -4.630862 -1.519593 -0.884708 
H   2.291413 1.493218 5.809919 
H   7.007314 -1.493218 0.115811 
H   -7.007314 1.406645 -5.809919 
H   -2.291413 -1.406645 -0.115811 
H   1.578435 0.071177 3.844851 
H   7.720292 -0.071177 -1.849257 
H   -7.720292 2.828686 -3.844851 
H   -1.578435 -2.828686 1.849257 
H   3.203498 -1.404024 2.736858 
H   6.095230 1.404024 -2.957250 
H   -6.095230 -1.495839 -2.736858 
H   -3.203498 1.495839 2.957250 
H   7.117418 1.853037 5.104398 
H   2.181309 -1.853037 -0.589711 
H   -2.181309 1.046827 -5.104398 
H   -7.117418 -1.046827 0.589711 
H   -9.227967 1.818738 -5.248730 
H   -0.070761 -1.818738 0.445379 
H   0.070761 1.081126 5.248730 
H   9.227967 -1.081126 -0.445379 
H   -8.429831 -0.219665 -4.039885 
H   -0.868897 0.219665 1.654223 
H   0.868897 -2.680199 4.039885 
H   8.429831 2.680199 -1.654223 
H   8.648555 -2.184846 -3.818424 
H   0.650172 2.184846 1.875684 
H   -0.650172 -0.715017 3.818424 
H   -8.648555 0.715017 -1.875684 
H   6.399380 -2.149005 -4.879019 
H   2.899348 2.149005 0.815089 
H   -2.899348 -0.750859 4.879019 
H   -6.399380 0.750859 -0.815089 
128
i=36
C   5.775429 -1.849790 3.344352 
C   3.523299 1.849790 -2.349756 
C   -3.523299 -1.050074 -3.344352 
C   -5.775429 1.050074 2.349756 
C   7.142642 -1.568479 3.132920 
C   2.156086 1.568479 -2.561188 
C   -2.156086 -1.331384 -3.132920 
C   -7.142642 1.331384 2.561188 
C   7.976505 -2.484427 2.485218 
C   1.322222 2.484427 -3.208890 
C   -1.322222 -0.415436 -2.485218 
C   -7.976505 0.415436 3.208890 
C   7.459018 2.109348 2.002169 
C   1.839709 -2.109348 -3.691939 
C   -1.839709 0.790515 -2.002169 
C   -7.459018 -0.790515 3.691939 
C   6.101453 1.824111 2.188155 
C   3.197274 -1.824111 -3.505953 
C   -3.197274 1.075753 -2.188155 
C   -6.101453 -1.075753 3.505953 
C   5.275487 2.725218 2.861674 
C   4.023241 -2.725218 -2.832434 
C   -4.023241 0.174646 -2.861674 
C   -5.275487 -0.174646 2.832434 
C   4.857053 -0.910392 4.034707 
C   4.441675 0.910392 -1.659401 
C   -4.441675 -1.989472 -4.034707 
C   -4.857053 1.989472 1.659401 
C   5.252063 -0.107741 5.137212 
C   4.046664 0.107741 -0.556896 
C   -4.046664 -2.792122 -5.137212 
C   -5.252063 2.792122 0.556896 
C   4.314303 0.741883 5.754295 
C   4.984425 -0.741883 0.060187 
C   -4.984425 2.157981 -5.754295 
C   -4.314303 -2.157981 -0.060187 
C   2.985381 0.798977 5.333907 
C   6.313347 -0.798977 -0.360201 
C   -6.313347 2.100887 -5.333907 
C   -2.985381 -2.100887 0.360201 
C   2.592781 0.016316 4.242850 
C   6.705946 -0.016316 -1.451258 
C   -6.705946 2.883548 -4.242850 
C   -2.592781 -2.883548 1.451258 
C   3.521554 -0.810512 3.597428 
C   5.777174 0.810512 -2.096680 
C   -5.777174 -2.089352 -3.597428 
C   -3.521554 2.089352 2.096680 
C   6.613107 -0.149969 -5.655025 
C   2.685620 0.149969 0.039083 
C   -2.685620 -2.749895 5.655025 
C   -6.613107 2.749895 -0.039083 
C   7.452635 0.971566 5.656590 
C   1.846093 -0.971566 -0.037518 
C   -1.846093 1.928298 -5.656590 
C   -7.452635 -1.928298 0.037518 
C   8.719214 0.947838 -5.142485 
C   0.579514 -0.947838 0.551623 
C   -0.579514 1.952026 5.142485 
C   -8.719214 -1.952026 -0.551623 
C   9.159309 -0.188952 -4.458219 
C   0.139419 0.188952 1.235889 
C   -0.139419 -2.710912 4.458219 
C   -9.159309 2.710912 -1.235889 
C   8.316225 -1.299939 -4.359421 
C   0.982503 1.299939 1.334687 
C   -0.982503 -1.599925 4.359421 
C   -8.316225 1.599925 -1.334687 
C   7.055723 -1.283233 -4.957585 
C   2.243005 1.283233 0.736523 
C   -2.243005 -1.616630 4.957585 
C   -7.055723 1.616630 -0.736523 
H   7.552902 -0.617664 3.468477 
H   1.745825 0.617664 -2.225631 
H   -1.745825 -2.282200 -3.468477 
H   -7.552902 2.282200 2.225631 
H   9.029147 -2.234891 2.326332 
H   0.269580 2.234891 -3.367776 
H   -0.269580 -0.664972 -2.326332 
H   -9.029147 0.664972 3.367776 
H   8.104054 1.404318 1.471279 
H   1.194674 -1.404318 -4.222829 
H   -1.194674 1.495546 -1.471279 
H   -8.104054 -1.495546 4.222829 
H   5.686492 0.887494 1.818890 
H   3.612236 -0.887494 -3.875218 
H   -3.612236 2.012369 -1.818890 
H   -5.686492 -2.012369 3.875218 
H   4.234323 2.453611 3.052620 
H   5.064405 -2.453611 -2.641488 
H   -5.064405 0.446253 -3.052620 
H   -4.234323 -0.446253 2.641488 
H   4.626734 1.350372 -4.781777 
H   4.671994 -1.350372 0.912331 
H   -4.671994 1.549492 4.781777 
H   -4.626734 -1.549492 -0.912331 
H   2.279030 1.455382 5.857704 
H   7.019697 -1.455382 0.163596 
H   -7.019697 1.444481 -5.857704 
H   -2.279030 -1.444481 -0.163596 
H   1.570603 0.063663 3.865542 
H   7.728124 -0.063663 -1.828566 
H   -7.728124 2.836200 -3.865542 
H   -1.570603 -2.836200 1.828566 
H   3.203445 -1.379523 2.719131 
H   6.095283 1.379523 -2.974977 
H   -6.095283 -1.520340 -2.719131 
H   -3.203445 1.520340 2.974977 
H   7.122022 1.849491 5.097942 
H   2.176705 -1.849491 -0.596167 
H   -2.176705 1.050373 -5.097942 
H   -7.122022 -1.050373 0.596167 
H   -9.228867 1.817997 -5.242539 
H   -0.069861 -1.817997 0.451570 
H   0.069861 1.081867 5.242539 
H   9.228867 -1.081867 -0.451570 
H   -8.436340 -0.217389 -4.024698 
H   -0.862388 0.217389 1.669410 
H   0.862388 -2.682475 4.024698 
H   8.436340 2.682475 -1.669410 
H   8.641305 -2.182994 -3.807946 
H   0.657422 2.182994 1.886162 
H   -0.657422 -0.716869 3.807946 
H   -8.641305 0.716869 -1.886162 
H   6.397845 -2.150116 -4.881718 
H   2.900883 2.150116 0.812390 
H   -2.900883 -0.749748 4.881718 
H   -6.397845 0.749748 -0.812390 
128
i=37
C   5.776964 -1.836772 3.327842 
C   3.521764 1.836772 -2.366266 
C   -3.521764 -1.063092 -3.327842 
C   -5.776964 1.063092 2.366266 
C   7.149310 -1.566256 3.127999 
C   2.149418 1.566256 -2.566109 
C   -2.149418 -1.333607 -3.127999 
C   -7.149310 1.333607 2.566109 
C   7.984390 -2.492418 2.493844 
C   1.314337 2.492418 -3.200264 
C   -1.314337 -0.407445 -2.493844 
C   -7.984390 0.407445 3.200264 
C   7.462246 2.103474 2.010265 
C   1.836481 -2.103474 -3.683843 
C   -1.836481 0.796389 -2.010265 
C   -7.462246 -0.796389 3.683843 
C   6.098913 1.830461 2.182546 
C   3.199814 -1.830461 -3.511562 
C   -3.199814 1.069403 -2.182546 
C   -6.098913 -1.069403 3.511562 
C   5.272471 2.740035 2.845005 
C   4.026257 -2.740035 -2.849103 
C   -4.026257 0.159829 -2.845005 
C   -5.272471 -0.159829 2.849103 
C   4.859487 -0.898327 4.019890 
C   4.439241 0.898327 -1.674218 
C   -4.439241 -2.001537 -4.019890 
C   -4.859487 2.001537 1.674218 
C   5.253492 -0.109011 5.133296 
C   4.045235 0.109011 -0.560812 
C   -4.045235 -2.790852 -5.133296 
C   -5.253492 2.790852 0.560812 
C   4.311022 0.723944 5.771864 
C   4.987706 -0.723944 0.077756 
C   -4.987706 2.175920 -5.771864 
C   -4.311022 -2.175920 -0.077756 
C   2.977867 0.776857 5.362535 
C   6.320861 -0.776857 -0.331573 
C   -6.320861 2.123007 -5.362535 
C   -2.977867 -2.123007 0.331573 
C   2.588018 0.010866 4.256344 
C   6.710709 -0.010866 -1.437764 
C   -6.710709 2.888998 -4.256344 
C   -2.588018 -2.888998 1.437764 
C   3.521872 -0.797812 3.588432 
C   5.776856 0.797812 -2.105676 
C   -5.776856 -2.102052 -3.588432 
C   -3.521872 2.102052 2.105676 
C   6.615435 -0.152509 -5.660528 
C   2.683292 0.152509 0.033580 
C   -2.683292 -2.747355 5.660528 
C   -6.615435 2.747355 -0.033580 
C   7.455228 0.968708 5.652515 
C   1.843500 -0.968708 -0.041593 
C   -1.843500 1.931156 -5.652515 
C   -7.455228 -1.931156 0.041593 
C   8.718526 0.946674 -5.138781 
C   0.580202 -0.946674 0.555327 
C   -0.580202 1.953190 5.138781 
C   -8.718526 -1.953190 -0.555327 
C   9.154970 -0.188158 -4.448588 
C   0.143758 0.188158 1.245520 
C   -0.143758 -2.711706 4.448588 
C   -9.154970 2.711706 -1.245520 
C   8.311674 -1.299304 -4.352647 
C   0.987054 1.299304 1.341461 
C   -0.987054 -1.600560 4.352647 
C   -8.311674 1.600560 -1.341461 
C   7.054559 -1.284450 -4.958643 
C   2.244169 1.284450 0.735465 
C   -2.244169 -1.615413 4.958643 
C   -7.054559 1.615413 -0.735465 
H   7.563644 -0.617452 3.464561 
H   1.735083 0.617452 -2.229547 
H   -1.735083 -2.282412 -3.464561 
H   -7.563644 2.282412 2.229547 
H   9.041636 -2.252036 2.344959 
H   0.257091 2.252036 -3.349149 
H   -0.257091 -0.647827 -2.344959 
H   -9.041636 0.647827 3.349149 
H   8.108076 1.390612 1.489324 
H   1.190652 -1.390612 -4.204784 
H   -1.190652 1.509252 -1.489324 
H   -8.108076 -1.509252 4.204784 
H   5.680407 0.895696 1.812857 
H   3.618321 -0.895696 -3.881251 
H   -3.618321 2.004167 -1.812857 
H   -5.680407 -2.004167 3.881251 
H   4.227761 2.475360 3.030342 
H   5.070967 -2.475360 -2.663766 
H   -5.070967 0.424504 -3.030342 
H   -4.227761 -0.424504 2.663766 
H   4.622606 1.320473 -4.754154 
H   4.676122 -1.320473 0.939954 
H   -4.676122 1.579391 4.754154 
H   -4.622606 -1.579391 -0.939954 
H   2.266647 1.417546 5.905489 
H   7.032080 -1.417546 0.211381 
H   -7.032080 1.482317 -5.905489 
H   -2.266647 -1.482317 -0.211381 
H   1.562771 0.056149 3.886233 
H   7.735956 -0.056149 -1.807875 
H   -7.735956 2.843714 -3.886233 
H   -1.562771 -2.843714 1.807875 
H   3.203392 -1.355022 2.701404 
H   6.095336 1.355022 -2.992704 
H   -6.095336 -1.544841 -2.701404 
H   -3.203392 1.544841 2.992704 
H   7.126626 1.845945 5.091486 
H   2.172101 -1.845945 -0.602623 
H   -2.172101 1.053919 -5.091486 
H   -7.126626 -1.053919 0.602623 
H   -9.229767 1.817256 -5.236348 
H   -0.068961 -1.817256 0.457761 
H   0.068961 1.082608 5.236348 
H   9.229767 -1.082608 -0.457761 
H   -8.442849 -0.215113 -4.009511 
H   -0.855879 0.215113 1.684597 
H   0.855879 -2.684751 4.009511 
H   8.442849 2.684751 -1.684597 
H   8.634055 -2.181142 -3.797468 
H   0.664672 2.181142 1.896640 
H   -0.664672 -0.718721 3.797468 
H   -8.634055 0.718721 -1.896640 
H   6.396310 -2.151227 -4.884417 
H   2.902418 2.151227 0.809691 
H   -2.902418 -0.748637 4.884417 
H   -6.396310 0.748637 -0.809691 
128
i=38
C   5.778499 -1.823754 3.311332 
C   3.520229 1.823754 -2.382776 
C   -3.520229 -1.076110 -3.311332 
C   -5.778499 1.076110 2.382776 
C   7.155978 -1.564033 3.123078 
C   2.142750 1.564033 -2.571030 
C   -2.142750 -1.335830 -3.123078 
C   -7.155978 1.335830 2.571030 
C   7.992275 -2.500409 2.502470 
C   1.306452 2.500409 -3.191638 
C   -1.306452 -0.399454 -2.502470 
C   -7.992275 0.399454 3.191638 
C   7.465474 2.097600 2.018361 
C   1.833253 -2.097600 -3.675747 
C   -1.833253 0.802263 -2.018361 
C   -7.465474 -0.802263 3.675747 
C   6.096373 1.836811 2.176937 
C   3.202354 -1.836811 -3.517171 
C   -3.202354 1.063053 -2.176937 
C   -6.096373 -1.063053 3.517171 
C   5.269455 2.754852 2.828336 
C   4.029273 -2.754852 -2.865772 
C   -4.029273 0.145012 -2.828336 
C   -5.269455 -0.145012 2.865772 
C   4.861921 -0.886262 4.005073 
C   4.436807 0.886262 -1.689035 
C   -4.436807 -2.013602 -4.005073 
C   -4.861921 2.013602 1.689035 
C   5.254921 -0.110281 5.129380 
C   4.043806 0.110281 -0.564728 
C   -4.043806 -2.789582 -5.129380 
C   -5.254921 2.789582 0.564728 
C   4.307741 0.706005 5.789433 
C   4.990987 -0.706005 0.095325 
C   -4.990987 2.193859 -5.789433 
C   -4.307741 -2.193859 -0.095325 
C   2.970353 0.754737 5.391163 
C   6.328375 -0.754737 -0.302945 
C   -6.328375 2.145127 -5.391163 
C   -2.970353 -2.145127 0.302945 
C   2.583255 0.005416 4.269838 
C   6.715472 -0.005416 -1.424270 
C   -6.715472 2.894448 -4.269838 
C   -2.583255 -2.894448 1.424270 
C   3.522190 -0.785112 3.579436 
C   5.776538 0.785112 -2.114672 
C   -5.776538 -2.114752 -3.579436 
C   -3.522190 2.114752 2.114672 
C   6.617763 -0.155049 -5.666031 
C   2.680964 0.155049 0.028077 
C   -2.680964 -2.744815 5.666031 
C   -6.617763 2.744815 -0.028077 
C   7.457821 0.965850 5.648440 
C   1.840907 -0.965850 -0.045668 
C   -1.840907 1.934014 -5.648440 
C   -7.457821 -1.934014 0.045668 
C   8.717838 0.945510 -5.135077 
C   0.580890 -0.945510 0.559031 
C   -0.580890 1.954354 5.135077 
C   -8.717838 -1.954354 -0.559031 
C   9.150631 -0.187364 -4.438957 
C   0.148097 0.187364 1.255151 
C   -0.148097 -2.712500 4.438957 
C   -9.150631 2.712500 -1.255151 
C   8.307123 -1.298669 -4.345873 
C   0.991605 1.298669 1.348235 
C   -0.991605 -1.601195 4.345873 
C   -8.307123 1.601195 -1.348235 
C   7.053395 -1.285667 -4.959701 
C   2.245333 1.285667 0.734407 
C   -2.245333 -1.614196 4.959701 
C   -7.053395 1.614196 -0.734407 
H   7.574386 -0.617240 3.460645 
H   1.724341 0.617240 -2.233463 
H   -1.724341 -2.282624 -3.460645 
H   -7.574386 2.282624 2.233463 
H   9.054125 -2.269181 2.363586 
H   0.244602 2.269181 -3.330522 
H   -0.244602 -0.630682 -2.363586 
H   -9.054125 0.630682 3.330522 
H   8.112098 1.376906 1.507369 
H   1.186630 -1.376906 -4.186739 
H   -1.186630 1.522958 -1.507369 
H   -8.112098 -1.522958 4.186739 
H   5.674322 0.903898 1.806824 
H   3.624406 -0.903898 -3.887284 
H   -3.624406 1.995965 -1.806824 
H   -5.674322 -1.995965 3.887284 
H   4.221199 2.497109 3.008064 
H   5.077529 -2.497109 -2.686044 
H   -5.077529 0.402755 -3.008064 
H   -4.221199 -0.402755 2.686044 
H   4.618478 1.290574 -4.726531 
H   4.680250 -1.290574 0.967577 
H   -4.680250 1.609290 4.726531 
H   -4.618478 -1.609290 -0.967577 
H   2.254264 1.379710 5.953274 
H   7.044463 -1.379710 0.259166 
H   -7.044463 1.520153 -5.953274 
H   -2.254264 -1.520153 -0.259166 
H   1.554939 0.048635 3.906924 
H   7.743788 -0.048635 -1.787184 
H   -7.743788 2.851228 -3.906924 
H   -1.554939 -2.851228 1.787184 
H   3.203339 -1.330521 2.683677 
H   6.095389 1.330521 -3.010431 
H   -6.095389 -1.569342 -2.683677 
H   -3.203339 1.569342 3.010431 
H   7.131230 1.842399 5.085030 
H   2.167497 -1.842399 -0.609079 
H   -2.167497 1.057465 -5.085030 
H   -7.131230 -1.057465 0.609079 
H   -9.230667 1.816515 -5.230157 
H   -0.068061 -1.816515 0.463952 
H   0.068061 1.083349 5.230157 
H   9.230667 -1.083349 -0.463952 
H   -8.449358 -0.212837 -3.994324 
H   -0.849370 0.212837 1.699784 
H   0.849370 -2.687027 3.994324 
H   8.449358 2.687027 -1.699784 
H   8.626805 -2.179290 -3.786990 
H   0.671922 2.179290 1.907118 
H   -0.671922 -0.720573 3.786990 
H   -8.626805 0.720573 -1.907118 
H   6.394775 -2.152338 -4.887116 
H   2.903953 2.152338 0.806992 
H   -2.903953 -0.747526 4.887116 
H   -6.394775 0.747526 -0.806992 
128
i=39
C   5.780034 -1.810736 3.294822 
C   3.518694 1.810736 -2.399286 
C   -3.518694 -1.089128 -3.294822 
C   -5.780034 1.089128 2.399286 
C   7.162646 -1.561810 3.118157 
C   2.136082 1.561810 -2.575951 
C   -2.136082 -1.338053 -3.118157 
C   -7.162646 1.338053 2.575951 
C   8.000160 -2.508400 2.511096 
C   1.298567 2.508400 -3.183012 
C   -1.298567 -0.391463 -2.511096 
C   -8.000160 0.391463 3.183012 
C   7.468702 2.091726 2.026457 
C   1.830025 -2.091726 -3.667651 
C   -1.830025 0.808137 -2.026457 
C   -7.468702 -0.808137 3.667651 
C   6.093833 1.843161 2.171328 
C   3.204894 -1.843161 -3.522780 
C   -3.204894 1.056703 -2.171328 
C   -6.093833 -1.056703 3.522780 
C   5.266439 2.769669 2.811667 
C   4.032289 -2.769669 -2.882441 
C   -4.032289 0.130195 -2.811667 
C   -5.266439 -0.130195 2.882441 
C   4.864355 -0.874197 3.990256 
C   4.434373 0.874197 -1.703852 
C   -4.434373 -2.025667 -3.990256 
C   -4.864355 2.025667 1.703852 
C   5.256350 -0.111551 5.125464 
C   4.042377 0.111551 -0.568644 
C   -4.042377 -2.788312 -5.125464 
C   -5.256350 2.788312 0.568644 
C   4.304460 0.688066 5.807002 
C   4.994268 -0.688066 0.112894 
C   -4.994268 2.211798 -5.807002 
C   -4.304460 -2.211798 -0.112894 
C   2.962839 0.732617 5.419791 
C   6.335889 -0.732617 -0.274317 
C   -6.335889 2.167247 -5.419791 
C   -2.962839 -2.167247 0.274317 
C   2.578492 -0.000034 4.283332 
C   6.720235 0.000034 -1.410776 
C   -6.720235 2.899898 -4.283332 
C   -2.578492 -2.899898 1.410776 
C   3.522508 -0.772412 3.570440 
C   5.776220 0.772412 -2.123668 
C   -5.776220 -2.127452 -3.570440 
C   -3.522508 2.127452 2.123668 
C   6.620091 -0.157589 -5.671534 
C   2.678636 0.157589 0.022574 
C   -2.678636 -2.742275 5.671534 
C   -6.620091 2.742275 -0.022574 
C   7.460414 0.962992 5.644365 
C   1.838314 -0.962992 -0.049743 
C   -1.838314 1.936872 -5.644365 
C   -7.460414 -1.936872 0.049743 
C   8.717150 0.944346 -5.131373 
C   0.581578 -0.944346 0.562735 
C   -0.581578 1.955518 5.131373 
C   -8.717150 -1.955518 -0.562735 
C   9.146292 -0.186570 -4.429326 
C   0.152436 0.186570 1.264782 
C   -0.152436 -2.713294 4.429326 
C   -9.146292 2.713294 -1.264782 
C   8.302572 -1.298034 -4.339099 
C   0.996156 1.298034 1.355009 
C   -0.996156 -1.601830 4.339099 
C   -8.302572 1.601830 -1.355009 
C   7.052231 -1.286884 -4.960759 
C   2.246497 1.286884 0.733349 
C   -2.246497 -1.612979 4.960759 
C   -7.052231 1.612979 -0.733349 
H   7.585128 -0.617028 3.456729 
H   1.713599 0.617028 -2.237379 
H   -1.713599 -2.282836 -3.456729 
H   -7.585128 2.282836 2.237379 
H   9.066614 -2.286326 2.382213 
H   0.232113 2.286326 -3.311895 
H   -0.232113 -0.613537 -2.382213 
H   -9.066614 0.613537 3.311895 
H   8.116120 1.363200 1.525414 
H   1.182608 -1.363200 -4.168694 
H   -1.182608 1.536664 -1.525414 
H   -8.116120 -1.536664 4.168694 
H   5.668237 0.912100 1.800791 
H   3.630491 -0.912100 -3.893317 
H   -3.630491 1.987763 -1.800791 
H   -5.668237 -1.987763 3.893317 
H   4.214637 2.518858 2.985786 
H   5.084091 -2.518858 -2.708322 
H   -5.084091 0.381006 -2.985786 
H   -4.214637 -0.381006 2.708322 
H   4.614350 1.260675 -4.698908 
H   4.684378 -1.260675 0.995200 
H   -4.684378 1.639189 4.698908 
H   -4.614350 -1.639189 -0.995200 
H   2.241881 1.341874 6.001059 
H   7.056846 -1.341874 0.306951 
H   -7.056846 1.557989 -6.001059 
H   -2.241881 -1.557989 -0.306951 
H   1.547107 0.041121 3.927615 
H   7.751620 -0.041121 -1.766493 
H   -7.751620 2.858742 -3.927615 
H   -1.547107 -2.858742 1.766493 
H   3.203286 -1.306020 2.665950 
H   6.095442 1.306020 -3.028158 
H   -6.095442 -1.593843 -2.665950 
H   -3.203286 1.593843 3.028158 
H   7.135834 1.838853 5.078574 
H   2.162893 -1.838853 -0.615535 
H   -2.162893 1.061011 -5.078574 
H   -7.135834 -1.061011 0.615535 
H   -9.231567 1.815774 -5.223966 
H   -0.067161 -1.815774 0.470143 
H   0.067161 1.084090 5.223966 
H   9.231567 -1.084090 -0.470143 
H   -8.455867 -0.210561 -3.979137 
H   -0.842861 0.210561 1.714971 
H   0.842861 -2.689303 3.979137 
H   8.455867 2.689303 -1.714971 
H   8.619555 -2.177438 -3.776512 
H   0.679172 2.177438 1.917596 
H   -0.679172 -0.722425 3.776512 
H   -8.619555 0.722425 -1.917596 
H   6.393240 -2.153449 -4.889815 
H   2.905488 2.153449 0.804293 
H   -2.905488 -0.746415 4.889815 
H   -6.393240 0.746415 -0.804293 
128
i=40
C   5.781569 -1.797718 3.278312 
C   3.517159 1.797718 -2.415796 
C   -3.517159 -1.102146 -3.278312 
C   -5.781569 1.102146 2.415796 
C   7.169314 -1.559587 3.113236 
C   2.129414 1.559587 -2.580872 
C   -2.129414 -1.340276 -3.113236 
C   -7.169314 1.340276 2.580872 
C   8.008045 -2.516391 2.519722 
C   1.290682 2.516391 -3.174386 
C   -1.290682 -0.383472 -2.519722 
C   -8.008045 0.383472 3.174386 
C   7.471930 2.085852 2.034553 
C   1.826797 -2.085852 -3.659555 
C   -1.826797 0.814011 -2.034553 
C   -7.471930 -0.814011 3.659555 
C   6.091293 1.849511 2.165719 
C   3.207434 -1.849511 -3.528389 
C   -3.207434 1.050353 -2.165719 
C   -6.091293 -1.050353 3.528389 
C   5.263423 2.784486 2.794998 
C   4.035305 -2.784486 -2.899110 
C   -4.035305 0.115378 -2.794998 
C   -5.263423 -0.115378 2.899110 
C   4.866789 -0.862132 3.975439 
C   4.431939 0.862132 -1.718669 
C   -4.431939 -2.037732 -3.975439 
C   -4.866789 2.037732 1.718669 
C   5.257779 -0.112821 5.121548 
C   4.040948 0.112821 -0.572560 
C   -4.040948 -2.787042 -5.121548 
C   -5.257779 2.787042 0.572560 
C   4.301179 0.670127 5.824571 
C   4.997549 -0.670127 0.130463 
C   -4.997549 2.229737 -5.824571 
C   -4.301179 -2.229737 -0.130463 
C   2.955325 0.710497 5.448419 
C   6.343403 -0.710497 -0.245689 
C   -6.343403 2.189367 -5.448419 
C   -2.955325 -2.189367 0.245689 
C   2.573729 -0.005484 4.296826 
C   6.724998 0.005484 -1.397282 
C   -6.724998 2.905348 -4.296826 
C   -2.573729 -2.905348 1.397282 
C   3.522826 -0.759712 3.561444 
C   5.775902 0.759712 -2.132664 
C   -5.775902 -2.140152 -3.561444 
C   -3.522826 2.140152 2.132664 
C   6.622419 -0.160129 -5.677037 
C   2.676308 0.160129 0.017071 
C   -2.676308 -2.739735 5.677037 
C   -6.622419 2.739735 -0.017071 
C   7.463007 0.960134 5.640290 
C   1.835721 -0.960134 -0.053818 
C   -1.835721 1.939730 -5.640290 
C   -7.463007 -1.939730 0.053818 
C   8.716462 0.943182 -5.127669 
C   0.582266 -0.943182 0.566439 
C   -0.582266 1.956682 5.127669 
C   -8.716462 -1.956682 -0.566439 
C   9.141953 -0.185776 -4.419695 
C   0.156775 0.185776 1.274413 
C   -0.156775 -2.714088 4.419695 
C   -9.141953 2.714088 -1.274413 
C   8.298021 -1.297399 -4.332325 
C   1.000707 1.297399 1.361783 
C   -1.000707 -1.602465 4.332325 
C   -8.298021 1.602465 -1.361783 
C   7.051067 -1.288101 -4.961817 
C   2.247661 1.288101 0.732291 
C   -2.247661 -1.611762 4.961817 
C   -7.051067 1.611762 -0.732291 
H   7.595870 -0.616816 3.452813 
H   1.702857 0.616816 -2.241295 
H   -1.702857 -2.283048 -3.452813 
H   -7.595870 2.283048 2.241295 
H   9.079103 -2.303471 2.400840 
H   0.219624 2.303471 -3.293268 
H   -0.219624 -0.596392 -2.400840 
H   -9.079103 0.596392 3.293268 
H   8.120142 1.349494 1.543459 
H   1.178586 -1.349494 -4.150649 
H   -1.178586 1.550370 -1.543459 
H   -8.120142 -1.550370 4.150649 
H   5.662152 0.920302 1.794758 
H   3.636576 -0.920302 -3.899350 
H   -3.636576 1.979561 -1.794758 
H   -5.662152 -1.979561 3.899350 
H   4.208075 2.540607 2.963508 
H   5.090653 -2.540607 -2.730600 
H   -5.090653 0.359257 -2.963508 
H   -4.208075 -0.359257 2.730600 
H   4.610222 1.230776 -4.671285 
H   4.688506 -1.230776 1.022823 
H   -4.688506 1.669088 4.671285 
H   -4.610222 -1.669088 -1.022823 
H   2.229498 1.304038 6.048844 
H   7.069229 -1.304038 0.354736 
H   -7.069229 1.595825 -6.048844 
H   -2.229498 -1.595825 -0.354736 
H   1.539275 0.033607 3.948306 
H   7.759452 -0.033607 -1.745802 
H   -7.759452 2.866256 -3.948306 
H   -1.539275 -2.866256 1.745802 
H   3.203233 -1.281519 2.648223 
H   6.095495 1.281519 -3.045885 
H   -6.095495 -1.618344 -2.648223 
H   -3.203233 1.618344 3.045885 
H   7.140438 1.835307 5.072118 
H   2.158289 -1.835307 -0.621991 
H   -2.158289 1.064557 -5.072118 
H   -7.140438 -1.064557 0.621991 
H   -9.232467 1.815033 -5.217775 
H   -0.066261 -1.815033 0.476334 
H   0.066261 1.084831 5.217775 
H   9.232467 -1.084831 -0.476334 
H   -8.462376 -0.208285 -3.963950 
H   -0.836352 0.208285 1.730158 
H   0.836352 -2.691579 3.963950 
H   8.462376 2.691579 -1.730158 
H   8.612305 -2.175586 -3.766034 
H   0.686422 2.175586 1.928074 
H   -0.686422 -0.724277 3.766034 
H   -8.612305 0.724277 -1.928074 
H   6.391705 -2.154560 -4.892514 
H   2.907023 2.154560 0.801594 
H   -2.907023 -0.745304 4.892514 
H   -6.391705 0.745304 -0.801594 
